# Supplementary material for: Attosecond field emission
Source: Nature. 2023 Jan 25;613(7945):662–6. doi: 10.1038/s41586-022-05577-1 (PMC9876796; doi:10.1038/s41586-022-05577-1)
Supplement: Supplementary file 1 — Source Data Fig. 1 [file 41586_2022_5577_MOESM1_ESM.xlsx]

## Sheet: panel b
Intensity (TW/cm2)	std_Intensity (TW/cm2)	Num. of electron	std_Num. of electron	fitted line
2.92166	0.163881	43.3621	20.5463	44.363
3.90322	0.160882	62.7729	19.7765	62.4093
4.49295	0.181041	88.501	19.5192	73.6643
5.36305	0.2652	92.704	19.5764	90.7504
6.3975	0.258679	111.927	19.6276	111.714
7.31651	0.284096	131.749	19.3452	130.857
8.1431	0.251321	151.169	17.5663	148.448
9.52929	0.300555	171.838	18.8551	178.657
11.0989	0.415087	201.65	20.0355	213.82
12.1109	0.389786	232.646	18.7864	236.976
13.6645	0.499146	256.658	19.912	273.195
15.1156	0.473247	286.859	20.5298	307.694
16.4622	0.446379	300.467	19.6633	340.246
17.3858	0.57616	335.891	18.3835	362.849
17.9314	0.518317	359.298	17.4188	376.306
19.352	0.488127	395.668	18.891	411.678
20.3905	0.419766	415.469	15.8896	437.831
21.6242	0.31958	468.97	19.7045	469.214
22.0058	0.392273	509.715	25.8619	478.986
23.303	0.329183	594.436	24.5424	512.429
37.321	2.18827	909.807	40.3438	892.594
38.9741	2.41032	1090.54	108.16	939.364
42.1438	2.74349	1025.19	98.9398	1030.02

## Sheet: panel c
0.000389115	0.000818005	0.00105149	0.00109768	0.000474665	0.000438027	0.000575732	0.000180319	0.00560391
0.000390249	0.000821195	0.00105605	0.00110448	0.000477755	0.000442362	0.000553731	0.000308738	0.00603397
0.000391501	0.000824416	0.00106058	0.00111143	0.000480979	0.000446487	0.000531239	0.000447688	0.00648139
0.000392874	0.000827672	0.0010651	0.00111853	0.000484334	0.000450386	0.000508326	0.000597521	0.0069464
0.000394371	0.000830969	0.0010696	0.00112579	0.000487818	0.000454049	0.000485072	0.000758587	0.00742925
0.000395996	0.000834313	0.00107408	0.0011332	0.00049143	0.000457464	0.000461556	0.000931237	0.00793017
0.000397753	0.000837709	0.00107855	0.00114077	0.000495166	0.000460617	0.000437867	0.00111582	0.00844938
0.000399643	0.000841162	0.00108302	0.00114849	0.000499024	0.0004635	0.000414096	0.00131269	0.00898707
0.000401671	0.000844678	0.00108749	0.00115638	0.000503002	0.0004661	0.00039034	0.00152218	0.00954345
0.000403838	0.000848263	0.00109196	0.00116442	0.000507096	0.000468408	0.000366702	0.00174464	0.0101187
0.000406148	0.000851921	0.00109644	0.00117263	0.000511303	0.000470415	0.000343287	0.00198041	0.010713
0.000408602	0.00085566	0.00110094	0.00118099	0.000515618	0.000472112	0.00032021	0.00222982	0.0113265
0.000411205	0.000859484	0.00110546	0.00118952	0.000520038	0.00047349	0.000297588	0.00249322	0.0119594
0.000413956	0.0008634	0.00111	0.0011982	0.000524559	0.000474543	0.000275542	0.00277093	0.0126117
0.00041686	0.000867412	0.00111458	0.00120704	0.000529176	0.000475266	0.000254202	0.00306328	0.0132836
0.000419917	0.000871527	0.00111919	0.00121604	0.000533885	0.000475651	0.000233701	0.00337057	0.0139753
0.000423129	0.000875749	0.00112385	0.0012252	0.000538679	0.000475696	0.000214176	0.00369314	0.0146868
0.000426499	0.000880085	0.00112856	0.00123451	0.000543556	0.000475397	0.000195772	0.00403128	0.0154181
0.000430027	0.000884541	0.00113332	0.00124398	0.000548508	0.000474751	0.000178637	0.0043853	0.0161695
0.000433715	0.00088912	0.00113814	0.00125359	0.000553531	0.000473759	0.000162924	0.00475549	0.0169408
0.000437565	0.000893829	0.00114303	0.00126336	0.000558618	0.000472421	0.000148792	0.00514214	0.0177322
0.000441576	0.000898673	0.001148	0.00127327	0.000563765	0.000470738	0.000136406	0.00554553	0.0185436
0.00044575	0.000903657	0.00115304	0.00128333	0.000568965	0.000468714	0.000125933	0.00596593	0.0193751
0.000450087	0.000908786	0.00115817	0.00129352	0.000574212	0.000466354	0.000117547	0.00640361	0.0202267
0.000454588	0.000914065	0.0011634	0.00130386	0.0005795	0.000463663	0.000111426	0.0068588	0.0210983
0.000459254	0.000919498	0.00116872	0.00131433	0.000584822	0.000460649	0.000107753	0.00733177	0.0219899
0.000464083	0.00092509	0.00117415	0.00132493	0.000590173	0.000457323	0.000106715	0.00782275	0.0229015
0.000469077	0.000930845	0.00117969	0.00133565	0.000595547	0.000453696	0.000108505	0.00833194	0.0238329
0.000474235	0.000936768	0.00118535	0.0013465	0.000600935	0.00044978	0.000113318	0.00885958	0.0247841
0.000479556	0.000942862	0.00119113	0.00135746	0.000606334	0.00044559	0.000121355	0.00940586	0.025755
0.00048504	0.000949132	0.00119704	0.00136854	0.000611735	0.000441144	0.000132821	0.00997097	0.0267455
0.000490686	0.00095558	0.00120309	0.00137973	0.000617133	0.00043646	0.000147923	0.0105551	0.0277553
0.000496493	0.00096221	0.00120928	0.00139102	0.000622521	0.000431559	0.000166875	0.0111584	0.0287845
0.00050246	0.000969026	0.00121562	0.00140241	0.000627893	0.000426465	0.000189893	0.011781	0.0298327
0.000508584	0.000976029	0.00122212	0.00141389	0.000633244	0.000421202	0.000217195	0.0124231	0.0308998
0.000514866	0.000983223	0.00122877	0.00142546	0.000638567	0.000415798	0.000249005	0.0130848	0.0319857
0.000521303	0.00099061	0.00123559	0.00143711	0.000643857	0.000410283	0.000285548	0.0137661	0.03309
0.000527893	0.000998191	0.00124258	0.00144884	0.000649107	0.000404689	0.000327053	0.0144673	0.0342126
0.000534634	0.00100597	0.00124975	0.00146064	0.000654313	0.00039905	0.000373753	0.0151884	0.0353532
0.000541523	0.00101395	0.0012571	0.00147251	0.000659469	0.000393404	0.000425881	0.0159294	0.0365116
0.000548559	0.00102212	0.00126463	0.00148443	0.00066457	0.00038779	0.000483673	0.0166904	0.0376874
0.000555739	0.0010305	0.00127236	0.00149641	0.000669613	0.000382249	0.000547368	0.0174715	0.0388803
0.000563059	0.00103907	0.00128028	0.00150844	0.000674591	0.000376827	0.000617208	0.0182726	0.0400901
0.000570517	0.00104785	0.0012884	0.0015205	0.000679502	0.000371571	0.000693433	0.0190939	0.0413165
0.000578109	0.00105682	0.00129672	0.00153261	0.000684342	0.000366531	0.000776287	0.0199352	0.042559
0.000585833	0.001066	0.00130525	0.00154474	0.000689108	0.000361758	0.000866016	0.0207965	0.0438173
0.000593684	0.00107537	0.00131399	0.00155689	0.000693795	0.000357309	0.000962865	0.0216778	0.0450911
0.00060166	0.00108494	0.00132295	0.00156907	0.000698403	0.000353242	0.00106708	0.0225791	0.0463799
0.000609756	0.00109471	0.00133212	0.00158125	0.000702929	0.000349617	0.00117891	0.0235003	0.0476834
0.000617968	0.00110467	0.00134152	0.00159344	0.000707372	0.000346498	0.0012986	0.0244412	0.0490012
0.000626292	0.00111483	0.00135113	0.00160563	0.00071173	0.000343951	0.00142639	0.0254019	0.0503328
0.000634724	0.00112517	0.00136097	0.00161781	0.000716004	0.000342047	0.00156254	0.026382	0.0516778
0.00064326	0.0011357	0.00137104	0.00162999	0.000720192	0.000340857	0.00170728	0.0273816	0.0530357
0.000651895	0.00114641	0.00138133	0.00164214	0.000724297	0.000340456	0.00186087	0.0284005	0.0544061
0.000660624	0.0011573	0.00139185	0.00165427	0.000728319	0.000340923	0.00202355	0.0294384	0.0557885
0.000669443	0.00116836	0.0014026	0.00166638	0.000732259	0.000342338	0.00219556	0.0304952	0.0571824
0.000678346	0.0011796	0.00141358	0.00167846	0.000736122	0.000344785	0.00237713	0.0315707	0.0585873
0.00068733	0.00119099	0.00142479	0.00169049	0.000739909	0.00034835	0.00256851	0.0326647	0.0600027
0.000696387	0.00120255	0.00143623	0.00170249	0.000743625	0.000353124	0.00276993	0.0337769	0.0614282
0.000705514	0.00121426	0.0014479	0.00171444	0.000747274	0.000359198	0.00298163	0.034907	0.0628631
0.000714705	0.00122612	0.0014598	0.00172634	0.000750862	0.000366669	0.00320383	0.0360548	0.064307
0.000723955	0.00123813	0.00147192	0.00173819	0.000754395	0.000375633	0.00343676	0.03722	0.0657592
0.000733258	0.00125026	0.00148427	0.00174999	0.00075788	0.000386191	0.00368064	0.0384023	0.0672193
0.000742608	0.00126253	0.00149683	0.00176172	0.000761325	0.000398448	0.0039357	0.0396013	0.0686867
0.000752	0.00127491	0.00150962	0.00177339	0.000764737	0.00041251	0.00420214	0.0408168	0.0701609
0.000761429	0.00128741	0.00152263	0.001785	0.000768127	0.000428485	0.00448017	0.0420483	0.0716412
0.000770888	0.00130002	0.00153584	0.00179654	0.000771505	0.000446486	0.00477001	0.0432955	0.0731271
0.000780372	0.00131272	0.00154927	0.00180801	0.000774882	0.000466626	0.00507184	0.0445581	0.074618
0.000789874	0.0013255	0.0015629	0.00181942	0.000778269	0.000489023	0.00538588	0.0458355	0.0761133
0.00079939	0.00133837	0.00157673	0.00183075	0.00078168	0.000513795	0.00571229	0.0471274	0.0776125
0.000808913	0.00135131	0.00159075	0.00184201	0.000785129	0.000541066	0.00605127	0.0484334	0.079115
0.000818437	0.0013643	0.00160497	0.0018532	0.00078863	0.000570957	0.00640299	0.049753	0.0806201
0.000827957	0.00137735	0.00161937	0.00186432	0.000792198	0.000603597	0.00676763	0.0510858	0.0821272
0.000837465	0.00139044	0.00163395	0.00187538	0.000795851	0.000639114	0.00714533	0.0524312	0.0836359
0.000846958	0.00140356	0.0016487	0.00188636	0.000799607	0.000677638	0.00753627	0.0537889	0.0851455
0.000856428	0.0014167	0.00166361	0.00189728	0.000803482	0.000719303	0.00794058	0.0551583	0.0866553
0.000865869	0.00142985	0.00167869	0.00190813	0.000807498	0.000764244	0.00835842	0.0565389	0.0881648
0.000875277	0.001443	0.00169391	0.00191892	0.000811674	0.000812596	0.0087899	0.0579302	0.0896735
0.000884645	0.00145614	0.00170928	0.00192965	0.000816032	0.0008645	0.00923516	0.0593316	0.0911807
0.000893967	0.00146925	0.00172478	0.00194033	0.000820594	0.000920094	0.00969431	0.0607427	0.0926858
0.000903237	0.00148234	0.00174041	0.00195095	0.000825384	0.000979521	0.0101675	0.0621629	0.0941882
0.000912451	0.00149537	0.00175615	0.00196153	0.000830427	0.00104292	0.0106547	0.0635915	0.0956874
0.000921602	0.00150835	0.001772	0.00197207	0.000835746	0.00111045	0.0111561	0.0650281	0.0971829
0.000930685	0.00152127	0.00178795	0.00198258	0.00084137	0.00118224	0.0116718	0.0664721	0.0986739
0.000939694	0.0015341	0.00180399	0.00199305	0.000847325	0.00125845	0.0122019	0.0679229	0.10016
0.000948625	0.00154684	0.00182011	0.0020035	0.00085364	0.00133921	0.0127463	0.0693798	0.101641
0.000957472	0.00155949	0.0018363	0.00201394	0.000860344	0.00142469	0.0133052	0.0708424	0.103115
0.000966229	0.00157201	0.00185255	0.00202437	0.000867467	0.00151503	0.0138785	0.07231	0.104583
0.000974893	0.00158442	0.00186885	0.0020348	0.00087504	0.00161038	0.0144664	0.0737819	0.106044
0.000983457	0.00159669	0.00188519	0.00204523	0.000883096	0.0017109	0.0150688	0.0752577	0.107497
0.000991918	0.00160881	0.00190155	0.00205569	0.000891669	0.00181673	0.0156858	0.0767366	0.108942
0.00100027	0.00162077	0.00191793	0.00206618	0.000900791	0.00192802	0.0163173	0.078218	0.110379
0.00100851	0.00163256	0.00193432	0.0020767	0.000910499	0.00204493	0.0169634	0.0797014	0.111806
0.00101663	0.00164418	0.0019507	0.00208727	0.000920828	0.00216761	0.0176239	0.081186	0.113224
0.00102463	0.0016556	0.00196706	0.0020979	0.000931815	0.00229621	0.018299	0.0826713	0.114631
0.00103251	0.00166682	0.0019834	0.0021086	0.000943497	0.00243089	0.0189885	0.0841567	0.116028
0.00104026	0.00167783	0.00199969	0.00211939	0.000955914	0.00257178	0.0196923	0.0856414	0.117414
0.00104787	0.00168862	0.00201594	0.00213027	0.000969105	0.00271905	0.0204105	0.087125	0.118788
0.00105535	0.00169918	0.00203212	0.00214126	0.000983111	0.00287283	0.021143	0.0886067	0.120151
0.00106269	0.0017095	0.00204823	0.00215237	0.000997972	0.00303329	0.0218895	0.0900859	0.121501
0.00106988	0.00171957	0.00206425	0.00216362	0.00101373	0.00320056	0.0226502	0.091562	0.122839
0.00107694	0.00172938	0.00208018	0.00217502	0.00103043	0.00337479	0.0234247	0.0930345	0.124163
0.00108384	0.00173892	0.00209601	0.00218658	0.00104811	0.00355613	0.0242131	0.0945026	0.125474
0.00109059	0.00174819	0.00211171	0.00219832	0.00106682	0.00374472	0.0250152	0.0959657	0.126772
0.00109719	0.00175717	0.00212729	0.00221026	0.00108661	0.0039407	0.0258308	0.0974234	0.128055
0.00110364	0.00176587	0.00214273	0.00222241	0.00110751	0.0041442	0.0266598	0.0988749	0.129324
0.00110993	0.00177427	0.00215801	0.00223478	0.00112958	0.00435537	0.027502	0.10032	0.130578
0.00111606	0.00178236	0.00217314	0.00224739	0.00115286	0.00457434	0.0283573	0.101757	0.131817
0.00112203	0.00179015	0.0021881	0.00226026	0.0011774	0.00480124	0.0292254	0.103187	0.13304
0.00112784	0.00179762	0.00220288	0.0022734	0.00120325	0.00503621	0.0301062	0.104608	0.134248
0.00113349	0.00180477	0.00221747	0.00228684	0.00123045	0.00527936	0.0309995	0.10602	0.135441
0.00113898	0.00181159	0.00223186	0.00230058	0.00125907	0.00553082	0.031905	0.107422	0.136617
0.0011443	0.00181809	0.00224605	0.00231465	0.00128914	0.00579072	0.0328224	0.108815	0.137777
0.00114947	0.00182426	0.00226002	0.00232906	0.00132071	0.00605917	0.0337517	0.110196	0.138921
0.00115447	0.00183009	0.00227377	0.00234384	0.00135385	0.00633628	0.0346925	0.111567	0.140048
0.00115931	0.00183559	0.00228728	0.00235899	0.00138859	0.00662218	0.0356445	0.112926	0.141158
0.00116398	0.00184075	0.00230056	0.00237453	0.00142499	0.00691695	0.0366075	0.114272	0.142252
0.0011685	0.00184557	0.0023136	0.00239049	0.00146311	0.00722071	0.0375813	0.115606	0.143328
0.00117286	0.00185005	0.00232638	0.00240688	0.001503	0.00753356	0.0385655	0.116927	0.144388
0.00117705	0.00185419	0.00233891	0.00242372	0.0015447	0.00785559	0.0395598	0.118234	0.14543
0.0011811	0.001858	0.00235118	0.00244102	0.00158827	0.0081869	0.040564	0.119528	0.146456
0.00118498	0.00186146	0.00236318	0.00245881	0.00163377	0.00852756	0.0415777	0.120806	0.147463
0.00118872	0.0018646	0.00237491	0.0024771	0.00168125	0.00887767	0.0426006	0.12207	0.148454
0.0011923	0.0018674	0.00238637	0.00249591	0.00173076	0.0092373	0.0436324	0.123319	0.149427
0.00119574	0.00186988	0.00239755	0.00251526	0.00178236	0.00960652	0.0446728	0.124552	0.150383
0.00119903	0.00187203	0.00240845	0.00253516	0.0018361	0.00998541	0.0457214	0.125769	0.151322
0.00120218	0.00187386	0.00241907	0.00255563	0.00189203	0.010374	0.0467778	0.12697	0.152243
0.00120519	0.00187538	0.00242941	0.00257669	0.00195022	0.0107724	0.0478418	0.128154	0.153148
0.00120806	0.00187659	0.00243946	0.00259836	0.00201071	0.0111806	0.048913	0.129321	0.154035
0.00121081	0.00187751	0.00244923	0.00262065	0.00207356	0.0115988	0.0499909	0.13047	0.154905
0.00121342	0.00187813	0.00245872	0.00264358	0.00213882	0.0120268	0.0510753	0.131603	0.155758
0.00121591	0.00187846	0.00246794	0.00266716	0.00220655	0.0124648	0.0521658	0.132717	0.156594
0.00121829	0.00187852	0.00247687	0.00269141	0.00227681	0.0129128	0.0532619	0.133813	0.157414
0.00122054	0.00187832	0.00248553	0.00271635	0.00234965	0.0133708	0.0543634	0.134891	0.158217
0.00122269	0.00187786	0.00249392	0.002742	0.00242512	0.0138389	0.0554697	0.135951	0.159004
0.00122474	0.00187716	0.00250204	0.00276835	0.00250327	0.014317	0.0565806	0.136991	0.159774
0.00122668	0.00187622	0.0025099	0.00279544	0.00258417	0.0148052	0.0576957	0.138013	0.160528
0.00122853	0.00187506	0.00251751	0.00282328	0.00266786	0.0153035	0.0588145	0.139016	0.161267
0.0012303	0.0018737	0.00252487	0.00285187	0.00275441	0.0158118	0.0599367	0.14	0.16199
0.00123197	0.00187214	0.00253198	0.00288124	0.00284386	0.0163302	0.0610618	0.140964	0.162697
0.00123358	0.00187039	0.00253887	0.00291139	0.00293627	0.0168586	0.0621895	0.141909	0.163389
0.00123511	0.00186849	0.00254552	0.00294234	0.00303169	0.017397	0.0633194	0.142835	0.164066
0.00123657	0.00186643	0.00255197	0.0029741	0.00313017	0.0179455	0.064451	0.143741	0.164729
0.00123798	0.00186423	0.00255821	0.00300668	0.00323178	0.0185038	0.0655841	0.144628	0.165377
0.00123934	0.00186192	0.00256425	0.0030401	0.00333655	0.0190722	0.0667181	0.145495	0.166011
0.00124065	0.0018595	0.00257011	0.00307436	0.00344455	0.0196503	0.0678527	0.146343	0.166631
0.00124192	0.00185699	0.0025758	0.00310947	0.00355583	0.0202383	0.0689875	0.147171	0.167237
0.00124317	0.00185442	0.00258134	0.00314545	0.00367043	0.0208361	0.0701221	0.14798	0.16783
0.00124438	0.00185179	0.00258673	0.0031823	0.00378841	0.0214436	0.0712561	0.148769	0.16841
0.00124558	0.00184913	0.002592	0.00322004	0.00390982	0.0220607	0.0723891	0.149539	0.168977
0.00124677	0.00184646	0.00259715	0.00325866	0.00403472	0.0226873	0.0735208	0.15029	0.169532
0.00124795	0.00184379	0.0026022	0.00329819	0.00416315	0.0233234	0.0746507	0.151021	0.170075
0.00124914	0.00184115	0.00260717	0.00333862	0.00429516	0.0239689	0.0757785	0.151734	0.170606
0.00125034	0.00183855	0.00261208	0.00337996	0.0044308	0.0246238	0.0769038	0.152427	0.171126
0.00125156	0.00183601	0.00261694	0.00342222	0.00457013	0.0252877	0.0780263	0.153102	0.171634
0.00125281	0.00183356	0.00262177	0.00346541	0.00471318	0.0259608	0.0791455	0.153758	0.172132
0.00125409	0.00183121	0.0026266	0.00350953	0.00486002	0.0266429	0.0802612	0.154396	0.172619
0.0012554	0.00182898	0.00263143	0.00355459	0.00501069	0.0273338	0.081373	0.155016	0.173096
0.00125677	0.0018269	0.00263629	0.00360059	0.00516523	0.0280335	0.0824805	0.155618	0.173563
0.00125819	0.00182498	0.0026412	0.00364753	0.00532369	0.0287417	0.0835834	0.156202	0.174021
0.00125968	0.00182325	0.00264618	0.00369543	0.00548613	0.0294585	0.0846813	0.156768	0.17447
0.00126124	0.00182173	0.00265125	0.00374427	0.00565258	0.0301836	0.085774	0.157318	0.17491
0.00126287	0.00182043	0.00265644	0.00379408	0.0058231	0.0309169	0.0868611	0.15785	0.175342
0.00126459	0.00181938	0.00266176	0.00384484	0.00599773	0.0316582	0.0879424	0.158366	0.175765
0.0012664	0.0018186	0.00266723	0.00389657	0.00617651	0.0324074	0.0890174	0.158865	0.176181
0.00126831	0.0018181	0.00267289	0.00394925	0.00635949	0.0331644	0.090086	0.159349	0.176589
0.00127032	0.00181792	0.00267875	0.00400291	0.00654671	0.033929	0.0911478	0.159816	0.17699
0.00127245	0.00181806	0.00268483	0.00405753	0.00673822	0.0347009	0.0922026	0.160268	0.177384
0.0012747	0.00181855	0.00269116	0.00411313	0.00693406	0.0354801	0.0932501	0.160705	0.177772
0.00127707	0.00181941	0.00269776	0.00416969	0.00713428	0.0362664	0.0942901	0.161127	0.178153
0.00127958	0.00182066	0.00270466	0.00422722	0.00733891	0.0370595	0.0953222	0.161535	0.178529
0.00128223	0.00182232	0.00271188	0.00428573	0.007548	0.0378594	0.0963463	0.161929	0.178899
0.00128502	0.00182439	0.00271944	0.00434521	0.00776159	0.0386657	0.0973622	0.162309	0.179264
0.00128797	0.00182692	0.00272737	0.00440567	0.00797973	0.0394784	0.0983696	0.162676	0.179623
0.00129107	0.0018299	0.00273569	0.0044671	0.00820244	0.0402972	0.0993683	0.16303	0.179978
0.00129434	0.00183336	0.00274443	0.00452951	0.00842978	0.0411219	0.100358	0.163372	0.180329
0.00129778	0.00183731	0.0027536	0.0045929	0.00866178	0.0419524	0.101339	0.163701	0.180675
0.00130139	0.00184177	0.00276323	0.00465726	0.00889849	0.0427883	0.10231	0.164018	0.181017
0.00130518	0.00184677	0.00277336	0.00472261	0.00913993	0.0436296	0.103273	0.164325	0.181355
0.00130916	0.0018523	0.00278399	0.00478893	0.00938616	0.044476	0.104225	0.16462	0.18169
0.00131333	0.00185838	0.00279515	0.00485624	0.0096372	0.0453273	0.105168	0.164905	0.182022
0.00131769	0.00186504	0.00280686	0.00492453	0.00989309	0.0461833	0.106101	0.165179	0.18235
0.00132225	0.00187227	0.00281916	0.00499381	0.0101539	0.0470438	0.107025	0.165444	0.182676
0.00132701	0.00188011	0.00283205	0.00506407	0.0104196	0.0479085	0.107938	0.1657	0.182999
0.00133198	0.00188854	0.00284557	0.00513533	0.0106903	0.0487772	0.108841	0.165946	0.183319
0.00133715	0.00189759	0.00285973	0.00520758	0.0109659	0.0496498	0.109734	0.166184	0.183637
0.00134254	0.00190727	0.00287455	0.00528083	0.0112467	0.0505259	0.110616	0.166414	0.183952
0.00134815	0.00191758	0.00289006	0.00535509	0.0115324	0.0514055	0.111488	0.166637	0.184266
0.00135398	0.00192853	0.00290627	0.00543035	0.0118233	0.0522881	0.11235	0.166852	0.184578
0.00136002	0.00194014	0.0029232	0.00550662	0.0121193	0.0531737	0.113201	0.16706	0.184888
0.00136629	0.0019524	0.00294088	0.00558392	0.0124205	0.054062	0.114042	0.167261	0.185196
0.00137279	0.00196532	0.00295932	0.00566223	0.0127269	0.0549527	0.114872	0.167456	0.185502
0.00137951	0.0019789	0.00297854	0.00574158	0.0130385	0.0558457	0.115692	0.167646	0.185807
0.00138646	0.00199316	0.00299856	0.00582198	0.0133554	0.0567407	0.116502	0.16783	0.186111
0.00139364	0.00200808	0.00301938	0.00590342	0.0136776	0.0576375	0.1173	0.168009	0.186413
0.00140105	0.00202368	0.00304104	0.00598592	0.0140051	0.0585359	0.118089	0.168184	0.186713
0.00140869	0.00203995	0.00306353	0.0060695	0.0143379	0.0594356	0.118867	0.168354	0.187013
0.00141655	0.00205689	0.00308689	0.00615416	0.0146761	0.0603365	0.119634	0.168521	0.187311
0.00142465	0.00207451	0.00311111	0.00623991	0.0150198	0.0612382	0.120391	0.168683	0.187607
0.00143297	0.00209279	0.00313622	0.00632677	0.0153688	0.0621407	0.121138	0.168843	0.187903
0.00144153	0.00211173	0.00316222	0.00641476	0.0157234	0.0630436	0.121875	0.168999	0.188197
0.00145031	0.00213134	0.00318912	0.00650389	0.0160834	0.0639467	0.122601	0.169153	0.18849
0.00145931	0.0021516	0.00321694	0.00659418	0.0164489	0.0648499	0.123317	0.169305	0.188781
0.00146854	0.0021725	0.00324568	0.00668564	0.01682	0.0657529	0.124024	0.169454	0.189071
0.00147798	0.00219405	0.00327535	0.0067783	0.0171966	0.0666556	0.12472	0.169602	0.18936
0.00148765	0.00221622	0.00330596	0.00687217	0.0175788	0.0675576	0.125407	0.169748	0.189647
0.00149753	0.00223901	0.00333751	0.00696729	0.0179665	0.0684588	0.126084	0.169893	0.189932
0.00150762	0.00226242	0.00337001	0.00706367	0.0183599	0.069359	0.126751	0.170038	0.190215
0.00151792	0.00228642	0.00340347	0.00716133	0.018759	0.070258	0.127409	0.170181	0.190497
0.00152842	0.002311	0.00343788	0.00726031	0.0191637	0.0711555	0.128058	0.170324	0.190777
0.00153913	0.00233616	0.00347325	0.00736063	0.019574	0.0720515	0.128697	0.170467	0.191055
0.00155003	0.00236187	0.00350958	0.00746232	0.0199901	0.0729456	0.129328	0.17061	0.191331
0.00156112	0.00238812	0.00354686	0.00756542	0.0204118	0.0738378	0.129949	0.170753	0.191604
0.0015724	0.00241489	0.00358511	0.00766994	0.0208393	0.0747278	0.130562	0.170896	0.191875
0.00158385	0.00244217	0.00362431	0.00777593	0.0212725	0.0756154	0.131167	0.17104	0.192144
0.00159549	0.00246993	0.00366447	0.00788342	0.0217114	0.0765005	0.131762	0.171185	0.192409
0.00160729	0.00249816	0.00370558	0.00799245	0.022156	0.0773828	0.13235	0.171331	0.192672
0.00161926	0.00252684	0.00374764	0.00810305	0.0226065	0.0782623	0.13293	0.171477	0.192932
0.00163138	0.00255595	0.00379063	0.00821526	0.0230626	0.0791387	0.133501	0.171625	0.193188
0.00164365	0.00258546	0.00383456	0.00832914	0.0235246	0.0800119	0.134065	0.171773	0.193441
0.00165607	0.00261535	0.00387942	0.0084447	0.0239922	0.0808817	0.134621	0.171923	0.193691
0.00166863	0.0026456	0.00392519	0.00856201	0.0244657	0.081748	0.13517	0.172075	0.193936
0.00168131	0.00267619	0.00397187	0.0086811	0.0249449	0.0826105	0.135712	0.172228	0.194178
0.00169411	0.00270708	0.00401945	0.00880203	0.0254299	0.0834693	0.136247	0.172383	0.194416
0.00170703	0.00273827	0.00406792	0.00892484	0.0259206	0.084324	0.136774	0.172539	0.194649
0.00172006	0.00276971	0.00411727	0.00904957	0.0264171	0.0851746	0.137295	0.172697	0.194877
0.00173318	0.00280139	0.00416747	0.00917629	0.0269193	0.086021	0.13781	0.172856	0.195101
0.0017464	0.00283328	0.00421853	0.00930504	0.0274273	0.086863	0.138318	0.173017	0.19532
0.00175969	0.00286535	0.00427043	0.00943588	0.027941	0.0877005	0.13882	0.17318	0.195534
0.00177306	0.00289757	0.00432314	0.00956886	0.0284604	0.0885333	0.139315	0.173345	0.195742
0.00178649	0.00292992	0.00437666	0.00970404	0.0289854	0.0893614	0.139805	0.173511	0.195945
0.00179998	0.00296237	0.00443098	0.00984147	0.0295161	0.0901846	0.14029	0.173679	0.196142
0.00181352	0.00299489	0.00448606	0.00998122	0.0300525	0.0910028	0.140768	0.173848	0.196332
0.00182709	0.00302745	0.0045419	0.0101233	0.0305945	0.091816	0.141242	0.174019	0.196517
0.0018407	0.00306003	0.00459848	0.0102679	0.0311421	0.0926239	0.14171	0.174192	0.196696
0.00185432	0.0030926	0.00465578	0.010415	0.0316953	0.0934266	0.142173	0.174366	0.196867
0.00186795	0.00312512	0.00471379	0.0105646	0.0322539	0.0942239	0.142631	0.174541	0.197032
0.00188159	0.00315758	0.00477248	0.0107168	0.0328181	0.0950158	0.143084	0.174718	0.197191
0.00189522	0.00318994	0.00483183	0.0108718	0.0333878	0.0958021	0.143533	0.174896	0.197342
0.00190883	0.00322217	0.00489182	0.0110295	0.0339629	0.0965828	0.143977	0.175075	0.197485
0.00192241	0.00325425	0.00495245	0.01119	0.0345433	0.0973578	0.144416	0.175255	0.197621
0.00193596	0.00328615	0.00501368	0.0113534	0.0351291	0.0981271	0.144852	0.175436	0.19775
0.00194947	0.00331784	0.00507549	0.0115198	0.0357202	0.0988905	0.145283	0.175617	0.197871
0.00196292	0.0033493	0.00513787	0.0116892	0.0363165	0.099648	0.14571	0.1758	0.197984
0.00197631	0.0033805	0.0052008	0.0118617	0.036918	0.1004	0.146133	0.175982	0.198089
0.00198963	0.00341142	0.00526425	0.0120373	0.0375246	0.101145	0.146553	0.176165	0.198185
0.00200286	0.00344202	0.00532821	0.0122163	0.0381363	0.101885	0.146968	0.176349	0.198273
0.00201601	0.00347229	0.00539265	0.0123985	0.0387529	0.102618	0.14738	0.176532	0.198353
0.00202906	0.0035022	0.00545756	0.0125841	0.0393745	0.103345	0.147788	0.176715	0.198424
0.002042	0.00353173	0.00552292	0.0127731	0.040001	0.104066	0.148193	0.176898	0.198487
0.00205483	0.00356086	0.00558871	0.0129657	0.0406322	0.104781	0.148594	0.177081	0.198541
0.00206754	0.00358956	0.00565491	0.0131619	0.0412682	0.10549	0.148992	0.177263	0.198586
0.00208011	0.00361781	0.0057215	0.0133617	0.0419088	0.106192	0.149386	0.177444	0.198622
0.00209254	0.0036456	0.00578847	0.0135653	0.0425539	0.106888	0.149777	0.177625	0.198649
0.00210483	0.0036729	0.00585579	0.0137727	0.0432035	0.107578	0.150165	0.177804	0.198667
0.00211696	0.0036997	0.00592346	0.0139839	0.0438574	0.108261	0.15055	0.177983	0.198676
0.00212893	0.00372599	0.00599145	0.0141991	0.0445156	0.108938	0.150931	0.178159	0.198676
0.00214073	0.00375174	0.00605975	0.0144183	0.045178	0.109609	0.151309	0.178335	0.198667
0.00215236	0.00377694	0.00612835	0.0146416	0.0458444	0.110273	0.151683	0.178508	0.198649
0.0021638	0.00380158	0.00619723	0.0148691	0.0465149	0.110931	0.152055	0.17868	0.198622
0.00217506	0.00382564	0.00626638	0.0151007	0.0471891	0.111582	0.152423	0.178849	0.198585
0.00218612	0.00384912	0.00633579	0.0153367	0.0478672	0.112227	0.152788	0.179017	0.19854
0.00219698	0.00387201	0.00640545	0.015577	0.0485488	0.112865	0.153149	0.179182	0.198486
0.00220763	0.0038943	0.00647535	0.0158217	0.049234	0.113497	0.153508	0.179344	0.198422
0.00221807	0.00391597	0.00654547	0.0160708	0.0499225	0.114123	0.153862	0.179504	0.19835
0.0022283	0.00393704	0.00661582	0.0163245	0.0506144	0.114742	0.154214	0.179661	0.198269
0.00223831	0.00395748	0.00668638	0.0165828	0.0513093	0.115355	0.154562	0.179815	0.19818
0.00224809	0.00397731	0.00675716	0.0168458	0.0520073	0.115961	0.154906	0.179965	0.198082
0.00225765	0.00399652	0.00682814	0.0171134	0.0527081	0.116561	0.155247	0.180113	0.197975
0.00226697	0.0040151	0.00689932	0.0173858	0.0534116	0.117154	0.155584	0.180257	0.19786
0.00227606	0.00403307	0.00697071	0.017663	0.0541178	0.117742	0.155917	0.180398	0.197737
0.00228491	0.00405043	0.00704229	0.017945	0.0548264	0.118322	0.156246	0.180535	0.197606
0.00229352	0.00406718	0.00711409	0.018232	0.0555372	0.118897	0.156572	0.180668	0.197467
0.00230189	0.00408332	0.00718609	0.0185239	0.0562502	0.119465	0.156893	0.180797	0.19732
0.00231001	0.00409887	0.0072583	0.0188208	0.0569652	0.120026	0.15721	0.180922	0.197166
0.00231789	0.00411384	0.00733073	0.0191227	0.057682	0.120582	0.157523	0.181043	0.197005
0.00232553	0.00412824	0.00740338	0.0194297	0.0584005	0.121131	0.157832	0.18116	0.196836
0.00233291	0.00414208	0.00747626	0.0197418	0.0591204	0.121673	0.158136	0.181273	0.196661
0.00234006	0.00415537	0.00754939	0.020059	0.0598417	0.12221	0.158436	0.181381	0.196479
0.00234695	0.00416814	0.00762278	0.0203814	0.0605642	0.12274	0.158731	0.181485	0.196291
0.0023536	0.00418039	0.00769643	0.020709	0.0612877	0.123264	0.159021	0.181585	0.196096
0.00236001	0.00419216	0.00777037	0.0210418	0.062012	0.123782	0.159306	0.18168	0.195896
0.00236617	0.00420345	0.00784461	0.0213798	0.0627369	0.124293	0.159587	0.18177	0.19569
0.0023721	0.0042143	0.00791916	0.0217231	0.0634623	0.124798	0.159862	0.181856	0.195479
0.00237778	0.00422473	0.00799406	0.0220717	0.064188	0.125297	0.160131	0.181937	0.195263
0.00238323	0.00423475	0.00806932	0.0224255	0.0649138	0.12579	0.160396	0.182013	0.195042
0.00238844	0.00424441	0.00814496	0.0227847	0.0656395	0.126277	0.160654	0.182085	0.194816
0.00239343	0.00425372	0.008221	0.0231491	0.0663649	0.126757	0.160907	0.182152	0.194587
0.00239819	0.00426272	0.00829749	0.0235188	0.0670899	0.127232	0.161154	0.182214	0.194354
0.00240272	0.00427144	0.00837443	0.0238938	0.0678142	0.1277	0.161395	0.182272	0.194117
0.00240705	0.00427991	0.00845187	0.0242741	0.0685377	0.128162	0.161631	0.182325	0.193877
0.00241115	0.00428816	0.00852983	0.0246597	0.0692602	0.128618	0.161859	0.182374	0.193635
0.00241506	0.00429623	0.00860835	0.0250505	0.0699815	0.129068	0.162082	0.182418	0.19339
0.00241875	0.00430415	0.00868745	0.0254466	0.0707013	0.129512	0.162298	0.182457	0.193143
0.00242226	0.00431196	0.00876718	0.0258478	0.0714196	0.12995	0.162508	0.182492	0.192894
0.00242557	0.0043197	0.00884757	0.0262543	0.072136	0.130382	0.16271	0.182522	0.192643
0.00242871	0.00432742	0.00892867	0.026666	0.0728505	0.130808	0.162906	0.182548	0.192392
0.00243166	0.00433514	0.0090105	0.0270828	0.0735628	0.131228	0.163095	0.18257	0.19214
0.00243445	0.00434291	0.00909311	0.0275047	0.0742727	0.131641	0.163278	0.182588	0.191888
0.00243708	0.00435077	0.00917655	0.0279317	0.0749801	0.132049	0.163452	0.182601	0.191636
0.00243955	0.00435877	0.00926085	0.0283637	0.0756847	0.132451	0.16362	0.182611	0.191384
0.00244188	0.00436695	0.00934607	0.0288006	0.0763863	0.132847	0.163781	0.182616	0.191133
0.00244407	0.00437535	0.00943224	0.0292425	0.0770848	0.133237	0.163934	0.182618	0.190883
0.00244614	0.00438402	0.00951942	0.0296893	0.0777799	0.13362	0.164079	0.182616	0.190634
0.00244808	0.004393	0.00960765	0.0301408	0.0784716	0.133998	0.164217	0.182611	0.190388
0.00244991	0.00440234	0.00969699	0.0305971	0.0791595	0.13437	0.164347	0.182602	0.190143
0.00245165	0.00441209	0.00978748	0.0310581	0.0798435	0.134736	0.16447	0.18259	0.189901
0.00245329	0.00442229	0.00987917	0.0315237	0.0805234	0.135096	0.164585	0.182575	0.189662
0.00245485	0.00443298	0.00997212	0.0319938	0.0811991	0.13545	0.164692	0.182557	0.189427
0.00245633	0.00444423	0.0100664	0.0324684	0.0818704	0.135798	0.164791	0.182536	0.189195
0.00245776	0.00445607	0.010162	0.0329474	0.082537	0.13614	0.164883	0.182512	0.188966
0.00245913	0.00446855	0.010259	0.0334307	0.0831988	0.136476	0.164967	0.182486	0.188743
0.00246046	0.00448171	0.0103575	0.0339181	0.0838557	0.136807	0.165042	0.182457	0.188523
0.00246176	0.00449562	0.0104576	0.0344097	0.0845074	0.137131	0.16511	0.182427	0.188309
0.00246304	0.0045103	0.0105592	0.0349053	0.0851538	0.137449	0.16517	0.182394	0.1881
0.00246431	0.00452581	0.0106624	0.0354049	0.0857948	0.137762	0.165222	0.182359	0.187896
0.00246558	0.0045422	0.0107674	0.0359082	0.0864302	0.138068	0.165267	0.182323	0.187699
0.00246686	0.00455951	0.010874	0.0364153	0.0870598	0.138369	0.165303	0.182285	0.187507
0.00246816	0.00457779	0.0109825	0.036926	0.0876835	0.138664	0.165332	0.182246	0.187322
0.00246949	0.00459708	0.0110929	0.0374402	0.0883011	0.138952	0.165353	0.182205	0.187144
0.00247087	0.00461742	0.0112052	0.0379577	0.0889125	0.139235	0.165367	0.182164	0.186973
0.0024723	0.00463886	0.0113194	0.0384786	0.0895176	0.139512	0.165373	0.182122	0.186808
0.00247379	0.00466145	0.0114357	0.0390026	0.0901162	0.139783	0.165371	0.182079	0.186652
0.00247536	0.00468521	0.011554	0.0395296	0.0907082	0.140048	0.165362	0.182036	0.186503
0.00247702	0.0047102	0.0116745	0.0400595	0.0912935	0.140308	0.165346	0.181993	0.186362
0.00247877	0.00473646	0.0117972	0.0405923	0.091872	0.140561	0.165323	0.18195	0.186229
0.00248063	0.00476401	0.0119222	0.0411276	0.0924435	0.140809	0.165293	0.181906	0.186104
0.00248261	0.00479291	0.0120494	0.0416655	0.093008	0.14105	0.165255	0.181863	0.185988
0.00248472	0.00482318	0.012179	0.0422058	0.0935653	0.141286	0.165212	0.181821	0.185881
0.00248696	0.00485486	0.012311	0.0427484	0.0941154	0.141516	0.165161	0.181779	0.185783
0.00248935	0.00488799	0.0124455	0.043293	0.0946582	0.14174	0.165104	0.181738	0.185693
0.0024919	0.00492259	0.0125825	0.0438397	0.0951936	0.141959	0.165041	0.181697	0.185613
0.00249461	0.0049587	0.012722	0.0443882	0.0957215	0.142171	0.164972	0.181658	0.185542
0.0024975	0.00499634	0.0128641	0.0449384	0.0962419	0.142378	0.164897	0.18162	0.185481
0.00250058	0.00503555	0.0130089	0.0454902	0.0967546	0.142579	0.164816	0.181584	0.185429
0.00250385	0.00507635	0.0131564	0.0460433	0.0972597	0.142774	0.16473	0.181549	0.185387
0.00250733	0.00511875	0.0133067	0.0465978	0.0977572	0.142964	0.164638	0.181516	0.185354
0.00251101	0.0051628	0.0134597	0.0471534	0.0982468	0.143148	0.164542	0.181484	0.185331
0.00251492	0.00520849	0.0136156	0.04771	0.0987288	0.143326	0.164441	0.181455	0.185318
0.00251906	0.00525586	0.0137743	0.0482674	0.0992029	0.143499	0.164335	0.181428	0.185315
0.00252344	0.00530492	0.0139359	0.0488256	0.0996692	0.143666	0.164225	0.181402	0.185321
0.00252805	0.00535569	0.0141005	0.0493843	0.100128	0.143828	0.164111	0.18138	0.185338
0.00253293	0.00540817	0.014268	0.0499434	0.100578	0.143984	0.163994	0.181359	0.185364
0.00253806	0.00546238	0.0144386	0.0505027	0.101021	0.144134	0.163873	0.181341	0.1854
0.00254345	0.00551832	0.0146122	0.0510622	0.101456	0.14428	0.163748	0.181326	0.185446
0.00254912	0.00557601	0.0147889	0.0516216	0.101883	0.144419	0.163621	0.181314	0.185502
0.00255506	0.00563544	0.0149687	0.0521809	0.102303	0.144554	0.163492	0.181304	0.185567
0.00256129	0.00569662	0.0151516	0.0527399	0.102715	0.144683	0.16336	0.181297	0.185642
0.00256781	0.00575956	0.0153376	0.0532984	0.103119	0.144807	0.163226	0.181293	0.185727
0.00257463	0.00582424	0.0155268	0.0538563	0.103515	0.144926	0.16309	0.181292	0.185821
0.00258174	0.00589066	0.0157193	0.0544135	0.103904	0.14504	0.162954	0.181294	0.185924
0.00258916	0.00595882	0.0159149	0.0549698	0.104285	0.145148	0.162816	0.181299	0.186036
0.00259688	0.00602871	0.0161137	0.0555251	0.104659	0.145252	0.162677	0.181307	0.186158
0.00260492	0.00610032	0.0163158	0.0560792	0.105026	0.145351	0.162538	0.181318	0.186288
0.00261328	0.00617363	0.0165212	0.0566321	0.105385	0.145445	0.162399	0.181332	0.186427
0.00262195	0.00624863	0.0167298	0.0571835	0.105737	0.145534	0.162261	0.181349	0.186575
0.00263094	0.00632531	0.0169416	0.0577334	0.106082	0.145618	0.162123	0.18137	0.186731
0.00264026	0.00640364	0.0171567	0.0582816	0.10642	0.145698	0.161986	0.181393	0.186895
0.00264991	0.00648361	0.0173751	0.0588281	0.106751	0.145774	0.16185	0.18142	0.187067
0.00265988	0.00656519	0.0175968	0.0593726	0.107075	0.145845	0.161716	0.18145	0.187247
0.00267019	0.00664836	0.0178217	0.0599151	0.107393	0.145911	0.161583	0.181483	0.187435
0.00268083	0.00673308	0.0180499	0.0604554	0.107704	0.145974	0.161453	0.181519	0.187629
0.00269179	0.00681934	0.0182813	0.0609935	0.108009	0.146032	0.161326	0.181557	0.187831
0.0027031	0.0069071	0.018516	0.0615292	0.108308	0.146086	0.161202	0.181599	0.18804
0.00271473	0.00699633	0.0187539	0.0620623	0.1086	0.146136	0.16108	0.181643	0.188255
0.0027267	0.00708699	0.0189951	0.0625929	0.108887	0.146183	0.160963	0.181691	0.188477
0.00273901	0.00717905	0.0192394	0.0631208	0.109168	0.146225	0.160849	0.18174	0.188704
0.00275164	0.00727247	0.0194869	0.063646	0.109443	0.146264	0.160739	0.181793	0.188937
0.00276461	0.00736721	0.0197376	0.0641682	0.109713	0.1463	0.160634	0.181848	0.189176
0.00277791	0.00746323	0.0199915	0.0646874	0.109978	0.146332	0.160534	0.181905	0.18942
0.00279154	0.00756049	0.0202484	0.0652036	0.110238	0.14636	0.160438	0.181965	0.189669
0.0028055	0.00765895	0.0205084	0.0657166	0.110493	0.146386	0.160348	0.182027	0.189922
0.00281979	0.00775855	0.0207715	0.0662264	0.110743	0.146408	0.160264	0.182091	0.19018
0.0028344	0.00785926	0.0210377	0.0667329	0.110988	0.146428	0.160185	0.182156	0.190441
0.00284933	0.00796103	0.0213068	0.067236	0.11123	0.146445	0.160113	0.182224	0.190707
0.00286459	0.00806381	0.0215789	0.0677356	0.111467	0.146459	0.160047	0.182293	0.190975
0.00288016	0.00816755	0.0218539	0.0682317	0.111701	0.146471	0.159988	0.182364	0.191247
0.00289605	0.0082722	0.0221318	0.0687243	0.11193	0.14648	0.159935	0.182437	0.191521
0.00291225	0.0083777	0.0224126	0.0692132	0.112157	0.146487	0.15989	0.18251	0.191797
0.00292877	0.00848402	0.0226962	0.0696984	0.11238	0.146492	0.159852	0.182585	0.192076
0.00294559	0.00859109	0.0229825	0.0701799	0.1126	0.146495	0.159822	0.182661	0.192356
0.00296271	0.00869886	0.0232716	0.0706577	0.112817	0.146496	0.159799	0.182737	0.192638
0.00298014	0.00880727	0.0235633	0.0711316	0.113032	0.146495	0.159784	0.182814	0.192921
0.00299786	0.00891629	0.0238577	0.0716016	0.113244	0.146493	0.159777	0.182892	0.193204
0.00301588	0.00902584	0.0241546	0.0720678	0.113454	0.146489	0.159779	0.18297	0.193488
0.0030342	0.00913589	0.0244541	0.0725301	0.113662	0.146484	0.159789	0.183048	0.193772
0.0030528	0.00924636	0.0247561	0.0729884	0.113868	0.146478	0.159807	0.183126	0.194056
0.00307168	0.00935721	0.0250605	0.0734428	0.114073	0.146471	0.159834	0.183203	0.19434
0.00309085	0.00946839	0.0253673	0.0738932	0.114277	0.146463	0.15987	0.183281	0.194622
0.00311029	0.00957984	0.0256765	0.0743397	0.114479	0.146454	0.159914	0.183358	0.194904
0.00313001	0.00969151	0.0259879	0.0747821	0.114681	0.146445	0.159968	0.183434	0.195184
0.00315001	0.00980335	0.0263015	0.0752206	0.114881	0.146436	0.16003	0.18351	0.195462
0.00317027	0.0099153	0.0266173	0.0756551	0.115082	0.146426	0.160101	0.183584	0.195739
0.0031908	0.0100273	0.0269352	0.0760856	0.115282	0.146416	0.160182	0.183658	0.196013
0.00321159	0.0101393	0.0272552	0.0765121	0.115482	0.146406	0.160271	0.18373	0.196284
0.00323265	0.0102513	0.0275771	0.0769347	0.115682	0.146396	0.16037	0.1838	0.196553
0.00325396	0.0103632	0.0279011	0.0773533	0.115883	0.146386	0.160477	0.183869	0.196819
0.00327553	0.010475	0.0282269	0.0777681	0.116084	0.146377	0.160594	0.183936	0.197081
0.00329735	0.0105866	0.0285545	0.0781789	0.116286	0.146368	0.160719	0.184001	0.19734
0.00331943	0.0106979	0.0288839	0.0785859	0.116489	0.146361	0.160854	0.184064	0.197595
0.00334175	0.010809	0.0292151	0.078989	0.116693	0.146354	0.160997	0.184124	0.197846
0.00336433	0.0109198	0.0295479	0.0793883	0.116898	0.146348	0.161149	0.184182	0.198093
0.00338715	0.0110302	0.0298823	0.0797839	0.117105	0.146343	0.16131	0.184238	0.198335
0.00341022	0.0111402	0.0302183	0.0801758	0.117313	0.146339	0.161479	0.184291	0.198573
0.00343354	0.0112498	0.0305558	0.080564	0.117523	0.146337	0.161657	0.184341	0.198805
0.0034571	0.011359	0.0308948	0.0809485	0.117735	0.146336	0.161843	0.184388	0.199033
0.00348091	0.0114676	0.0312352	0.0813295	0.117949	0.146337	0.162037	0.184432	0.199255
0.00350496	0.0115757	0.0315769	0.081707	0.118166	0.146339	0.162239	0.184473	0.199472
0.00352926	0.0116832	0.0319199	0.082081	0.118384	0.146344	0.162449	0.184511	0.199684
0.0035538	0.0117902	0.0322642	0.0824516	0.118606	0.14635	0.162666	0.184545	0.19989
0.00357859	0.0118965	0.0326097	0.0828188	0.118829	0.146358	0.162891	0.184576	0.200089
0.00360364	0.0120022	0.0329563	0.0831828	0.119056	0.146369	0.163123	0.184604	0.200283
0.00362893	0.0121073	0.033304	0.0835435	0.119285	0.146382	0.163362	0.184627	0.200471
0.00365448	0.0122117	0.0336529	0.0839011	0.119517	0.146397	0.163607	0.184647	0.200653
0.00368028	0.0123153	0.0340027	0.0842556	0.119753	0.146414	0.163859	0.184663	0.200829
0.00370634	0.0124183	0.0343535	0.0846071	0.119991	0.146435	0.164117	0.184676	0.200998
0.00373266	0.0125206	0.0347053	0.0849557	0.120232	0.146458	0.164381	0.184684	0.20116
0.00375925	0.0126221	0.035058	0.0853014	0.120477	0.146483	0.16465	0.184688	0.201317
0.0037861	0.0127229	0.0354115	0.0856442	0.120725	0.146511	0.164925	0.184689	0.201466
0.00381323	0.012823	0.0357659	0.0859844	0.120976	0.146543	0.165204	0.184686	0.20161
0.00384064	0.0129224	0.0361211	0.086322	0.121231	0.146577	0.165488	0.184678	0.201746
0.00386833	0.013021	0.036477	0.0866569	0.121489	0.146614	0.165777	0.184666	0.201876
0.00389631	0.0131189	0.0368337	0.0869894	0.12175	0.146654	0.166069	0.184651	0.202
0.00392459	0.0132161	0.0371911	0.0873195	0.122015	0.146698	0.166365	0.184631	0.202117
0.00395316	0.0133126	0.0375492	0.0876473	0.122283	0.146744	0.166664	0.184608	0.202227
0.00398204	0.0134084	0.037908	0.0879728	0.122554	0.146794	0.166965	0.18458	0.202331
0.00401124	0.0135035	0.0382674	0.0882962	0.122829	0.146847	0.16727	0.184548	0.202428
0.00404076	0.013598	0.0386274	0.0886175	0.123107	0.146903	0.167576	0.184513	0.202519
0.0040706	0.0136918	0.038988	0.0889368	0.123389	0.146963	0.167884	0.184473	0.202603
0.00410078	0.013785	0.0393492	0.0892541	0.123673	0.147025	0.168193	0.18443	0.202681
0.00413131	0.0138777	0.039711	0.0895696	0.123961	0.147092	0.168504	0.184382	0.202753
0.00416219	0.0139697	0.0400733	0.0898834	0.124252	0.147161	0.168814	0.184331	0.202818
0.00419343	0.0140613	0.0404362	0.0901955	0.124546	0.147234	0.169125	0.184277	0.202878
0.00422504	0.0141524	0.0407996	0.090506	0.124843	0.147311	0.169436	0.184218	0.202932
0.00425704	0.0142431	0.0411635	0.0908149	0.125142	0.14739	0.169746	0.184157	0.202979
0.00428942	0.0143333	0.041528	0.0911224	0.125445	0.147473	0.170055	0.184091	0.203021
0.0043222	0.0144232	0.041893	0.0914285	0.12575	0.14756	0.170363	0.184023	0.203058
0.00435539	0.0145127	0.0422586	0.0917333	0.126057	0.147649	0.170668	0.183951	0.203089
0.00438901	0.014602	0.0426247	0.0920369	0.126367	0.147742	0.170972	0.183876	0.203114
0.00442305	0.0146911	0.0429913	0.0923393	0.126679	0.147839	0.171272	0.183798	0.203135
0.00445753	0.01478	0.0433584	0.0926406	0.126993	0.147938	0.17157	0.183718	0.20315
0.00449247	0.0148688	0.0437261	0.0929409	0.127309	0.148041	0.171864	0.183634	0.203161
0.00452786	0.0149576	0.0440944	0.0932402	0.127626	0.148147	0.172155	0.183548	0.203167
0.00456373	0.0150463	0.0444632	0.0935386	0.127946	0.148256	0.172441	0.183459	0.203168
0.00460009	0.0151351	0.0448326	0.0938362	0.128266	0.148368	0.172722	0.183368	0.203165
0.00463694	0.0152241	0.0452026	0.094133	0.128588	0.148483	0.172999	0.183275	0.203158
0.0046743	0.0153132	0.0455732	0.0944291	0.12891	0.148601	0.17327	0.18318	0.203148
0.00471218	0.0154026	0.0459444	0.0947246	0.129234	0.148722	0.173536	0.183083	0.203133
0.00475058	0.0154924	0.0463163	0.0950194	0.129558	0.148846	0.173795	0.182985	0.203115
0.00478953	0.0155825	0.0466888	0.0953137	0.129882	0.148972	0.174049	0.182884	0.203093
0.00482902	0.0156731	0.0470621	0.0956074	0.130206	0.149102	0.174295	0.182783	0.203069
0.00486908	0.0157642	0.047436	0.0959007	0.13053	0.149233	0.174534	0.18268	0.203042
0.00490971	0.0158559	0.0478106	0.0961935	0.130854	0.149367	0.174766	0.182576	0.203011
0.00495093	0.0159484	0.048186	0.096486	0.131177	0.149504	0.174991	0.182471	0.202979
0.00499274	0.0160416	0.0485622	0.0967782	0.1315	0.149643	0.175207	0.182366	0.202944
0.00503515	0.0161356	0.0489392	0.09707	0.131821	0.149784	0.175416	0.18226	0.202907
0.00507818	0.0162305	0.049317	0.0973615	0.132141	0.149927	0.175615	0.182154	0.202869
0.00512183	0.0163264	0.0496957	0.0976528	0.132459	0.150072	0.175806	0.182047	0.202829
0.00516611	0.0164234	0.0500752	0.0979439	0.132776	0.150219	0.175988	0.181941	0.202787
0.00521104	0.0165215	0.0504557	0.0982348	0.13309	0.150368	0.176161	0.181835	0.202745
0.00525662	0.0166209	0.0508371	0.0985255	0.133402	0.150519	0.176324	0.181729	0.202702
0.00530286	0.0167215	0.0512194	0.0988161	0.133711	0.150671	0.176478	0.181623	0.202657
0.00534977	0.0168235	0.0516028	0.0991065	0.134017	0.150824	0.176622	0.181519	0.202613
0.00539736	0.016927	0.0519872	0.0993968	0.13432	0.150979	0.176755	0.181415	0.202568
0.00544563	0.017032	0.0523726	0.0996869	0.13462	0.151135	0.176879	0.181312	0.202524
0.00549458	0.0171386	0.0527592	0.099977	0.134916	0.151292	0.176992	0.181211	0.202479
0.00554424	0.0172469	0.0531468	0.100267	0.135207	0.15145	0.177095	0.181111	0.202435
0.0055946	0.0173569	0.0535356	0.100557	0.135495	0.151609	0.177187	0.181013	0.202392
0.00564566	0.0174688	0.0539255	0.100847	0.135778	0.151768	0.177269	0.180916	0.20235
0.00569744	0.0175826	0.0543166	0.101136	0.136056	0.151928	0.17734	0.180821	0.202308
0.00574993	0.0176983	0.0547089	0.101426	0.136329	0.152089	0.1774	0.180728	0.202269
0.00580314	0.0178161	0.0551025	0.101715	0.136597	0.15225	0.177449	0.180638	0.20223
0.00585707	0.017936	0.0554974	0.102005	0.136859	0.152411	0.177487	0.18055	0.202193
0.00591173	0.0180581	0.0558935	0.102294	0.137116	0.152572	0.177514	0.180464	0.202159
0.00596711	0.0181825	0.0562909	0.102583	0.137366	0.152733	0.177531	0.180381	0.202126
0.00602321	0.0183091	0.0566897	0.102872	0.13761	0.152893	0.177537	0.180301	0.202096
0.00608004	0.0184381	0.0570898	0.103161	0.137847	0.153054	0.177531	0.180223	0.202068
0.0061376	0.0185696	0.0574913	0.103449	0.138077	0.153214	0.177516	0.180149	0.202043
0.00619588	0.0187036	0.0578941	0.103737	0.138301	0.153373	0.177489	0.180078	0.20202
0.00625488	0.0188401	0.0582984	0.104025	0.138517	0.153532	0.177452	0.18001	0.202001
0.0063146	0.0189792	0.058704	0.104313	0.138726	0.15369	0.177404	0.179945	0.201985
0.00637503	0.0191209	0.0591111	0.104601	0.138926	0.153847	0.177346	0.179884	0.201972
0.00643617	0.0192654	0.0595196	0.104888	0.139119	0.154003	0.177277	0.179827	0.201963
0.00649801	0.0194126	0.0599295	0.105174	0.139304	0.154158	0.177199	0.179773	0.201957
0.00656054	0.0195626	0.0603409	0.105461	0.139481	0.154311	0.17711	0.179723	0.201955
0.00662377	0.0197154	0.0607536	0.105747	0.139649	0.154463	0.177012	0.179676	0.201957
0.00668767	0.0198711	0.0611679	0.106032	0.139808	0.154614	0.176904	0.179634	0.201963
0.00675224	0.0200297	0.0615835	0.106317	0.139959	0.154763	0.176787	0.179596	0.201973
0.00681748	0.0201912	0.0620006	0.106601	0.140101	0.15491	0.176661	0.179561	0.201988
0.00688336	0.0203557	0.0624191	0.106885	0.140233	0.155055	0.176526	0.179531	0.202007
0.00694988	0.0205232	0.062839	0.107168	0.140357	0.155198	0.176382	0.179505	0.20203
0.00701702	0.0206936	0.0632604	0.107451	0.140471	0.15534	0.17623	0.179482	0.202059
0.00708478	0.0208671	0.063683	0.107733	0.140575	0.155479	0.17607	0.179465	0.202091
0.00715313	0.0210437	0.0641071	0.108014	0.14067	0.155616	0.175902	0.179451	0.202129
0.00722206	0.0212233	0.0645325	0.108294	0.140755	0.155751	0.175727	0.179441	0.202172
0.00729156	0.0214059	0.0649592	0.108574	0.140831	0.155883	0.175544	0.179436	0.202219
0.0073616	0.0215916	0.0653873	0.108852	0.140896	0.156013	0.175355	0.179435	0.202271
0.00743217	0.0217804	0.0658166	0.10913	0.140952	0.15614	0.17516	0.179439	0.202329
0.00750325	0.0219722	0.0662471	0.109406	0.140998	0.156264	0.174958	0.179446	0.202392
0.00757482	0.0221671	0.0666788	0.109682	0.141034	0.156386	0.17475	0.179458	0.202459
0.00764686	0.022365	0.0671117	0.109957	0.14106	0.156506	0.174537	0.179474	0.202532
0.00771935	0.0225659	0.0675457	0.11023	0.141076	0.156622	0.17432	0.179494	0.202611
0.00779226	0.0227699	0.0679808	0.110503	0.141082	0.156735	0.174097	0.179518	0.202694
0.00786558	0.0229768	0.0684169	0.110774	0.141078	0.156846	0.173871	0.179547	0.202783
0.00793927	0.0231867	0.068854	0.111044	0.141064	0.156954	0.17364	0.17958	0.202877
0.00801332	0.0233996	0.069292	0.111313	0.14104	0.157058	0.173406	0.179616	0.202977
0.0080877	0.0236154	0.0697309	0.111581	0.141006	0.15716	0.173169	0.179657	0.203082
0.00816238	0.023834	0.0701707	0.111847	0.140963	0.157258	0.17293	0.179701	0.203192
0.00823734	0.0240554	0.0706112	0.112112	0.14091	0.157354	0.172688	0.17975	0.203308
0.00831254	0.0242797	0.0710523	0.112375	0.140847	0.157446	0.172445	0.179802	0.203429
0.00838797	0.0245067	0.0714942	0.112637	0.140775	0.157535	0.1722	0.179858	0.203555
0.00846359	0.0247364	0.0719366	0.112898	0.140693	0.157621	0.171955	0.179918	0.203686
0.00853938	0.0249687	0.0723794	0.113157	0.140603	0.157704	0.171709	0.179981	0.203823
0.0086153	0.0252037	0.0728227	0.113415	0.140503	0.157784	0.171463	0.180048	0.203965
0.00869133	0.0254411	0.0732664	0.113671	0.140394	0.15786	0.171217	0.180119	0.204112
0.00876743	0.0256811	0.0737103	0.113925	0.140276	0.157933	0.170973	0.180192	0.204265
0.00884358	0.0259234	0.0741544	0.114178	0.14015	0.158003	0.170729	0.180269	0.204422
0.00891974	0.0261681	0.0745987	0.11443	0.140016	0.15807	0.170488	0.18035	0.204584
0.00899588	0.0264151	0.0750429	0.114679	0.139873	0.158134	0.170248	0.180433	0.204752
0.00907198	0.0266643	0.0754871	0.114927	0.139722	0.158195	0.170011	0.180519	0.204924
0.00914799	0.0269156	0.0759311	0.115174	0.139564	0.158252	0.169777	0.180609	0.205102
0.00922389	0.0271689	0.0763749	0.115418	0.139398	0.158306	0.169546	0.180701	0.205284
0.00929965	0.0274242	0.0768184	0.115661	0.139225	0.158358	0.169319	0.180796	0.20547
0.00937523	0.0276814	0.0772615	0.115902	0.139045	0.158406	0.169096	0.180893	0.205662
0.00945061	0.0279405	0.077704	0.116142	0.138858	0.158452	0.168878	0.180993	0.205858
0.00952574	0.0282012	0.0781459	0.11638	0.138664	0.158494	0.168665	0.181096	0.206058
0.0096006	0.0284636	0.0785871	0.116616	0.138465	0.158534	0.168457	0.181201	0.206263
0.00967516	0.0287275	0.0790275	0.11685	0.138259	0.15857	0.168254	0.181308	0.206472
0.00974938	0.0289928	0.079467	0.117082	0.138048	0.158604	0.168058	0.181417	0.206686
0.00982324	0.0292596	0.0799055	0.117313	0.137832	0.158635	0.167868	0.181529	0.206903
0.0098967	0.0295276	0.0803429	0.117542	0.13761	0.158664	0.167685	0.181642	0.207125
0.00996973	0.0297967	0.0807791	0.117769	0.137384	0.15869	0.167509	0.181758	0.20735
0.0100423	0.030067	0.081214	0.117995	0.137154	0.158713	0.16734	0.181875	0.207579
0.0101144	0.0303382	0.0816474	0.118219	0.13692	0.158734	0.167179	0.181994	0.207813
0.0101859	0.0306104	0.0820793	0.118441	0.136682	0.158752	0.167025	0.182115	0.208049
0.010257	0.0308833	0.0825097	0.118661	0.136441	0.158769	0.16688	0.182237	0.208289
0.0103274	0.0311569	0.0829383	0.11888	0.136198	0.158782	0.166744	0.182361	0.208533
0.0103972	0.0314311	0.083365	0.119097	0.135951	0.158794	0.166616	0.182486	0.20878
0.0104664	0.0317058	0.0837899	0.119313	0.135703	0.158803	0.166497	0.182613	0.20903
0.010535	0.0319809	0.0842127	0.119526	0.135452	0.158811	0.166388	0.182741	0.209283
0.0106029	0.0322564	0.0846334	0.119739	0.135201	0.158816	0.166288	0.18287	0.209539
0.01067	0.032532	0.0850519	0.119949	0.134948	0.15882	0.166197	0.183001	0.209798
0.0107365	0.0328077	0.085468	0.120158	0.134694	0.158821	0.166116	0.183133	0.210059
0.0108021	0.0330835	0.0858817	0.120366	0.13444	0.158821	0.166045	0.183266	0.210324
0.010867	0.0333592	0.0862929	0.120572	0.134187	0.158819	0.165985	0.183399	0.21059
0.0109312	0.0336347	0.0867015	0.120776	0.133934	0.158816	0.165934	0.183535	0.210859
0.0109945	0.0339099	0.0871073	0.12098	0.133681	0.158811	0.165894	0.183671	0.211131
0.0110569	0.0341848	0.0875103	0.121181	0.13343	0.158805	0.165864	0.183808	0.211404
0.0111185	0.0344593	0.0879105	0.121382	0.13318	0.158797	0.165845	0.183946	0.21168
0.0111793	0.0347332	0.0883076	0.121581	0.132933	0.158789	0.165836	0.184085	0.211957
0.0112391	0.0350065	0.0887017	0.121779	0.132688	0.158779	0.165838	0.184225	0.212236
0.0112981	0.0352791	0.0890926	0.121975	0.132445	0.158768	0.165851	0.184366	0.212517
0.0113562	0.035551	0.0894803	0.12217	0.132206	0.158755	0.165874	0.184508	0.212799
0.0114133	0.0358219	0.0898647	0.122364	0.13197	0.158742	0.165908	0.18465	0.213082
0.0114696	0.036092	0.0902456	0.122557	0.131738	0.158728	0.165952	0.184794	0.213367
0.0115248	0.036361	0.0906231	0.122749	0.131509	0.158714	0.166008	0.184939	0.213653
0.0115792	0.036629	0.090997	0.12294	0.131286	0.158698	0.166073	0.185085	0.21394
0.0116326	0.0368958	0.0913672	0.12313	0.131067	0.158682	0.16615	0.185232	0.214228
0.0116851	0.0371613	0.0917338	0.123319	0.130854	0.158666	0.166236	0.18538	0.214516
0.0117366	0.0374257	0.0920967	0.123507	0.130646	0.158649	0.166333	0.185529	0.214806
0.0117871	0.0376886	0.0924557	0.123694	0.130444	0.158631	0.16644	0.185679	0.215096
0.0118368	0.0379502	0.0928108	0.12388	0.130248	0.158613	0.166558	0.185831	0.215386
0.0118854	0.0382103	0.093162	0.124066	0.130058	0.158595	0.166685	0.185983	0.215676
0.0119332	0.038469	0.0935092	0.12425	0.129875	0.158577	0.166822	0.186137	0.215967
0.01198	0.038726	0.0938523	0.124435	0.129699	0.158558	0.166968	0.186293	0.216258
0.0120258	0.0389815	0.0941914	0.124618	0.129531	0.15854	0.167124	0.186449	0.216548
0.0120708	0.0392354	0.0945263	0.124801	0.12937	0.158521	0.167289	0.186608	0.216839
0.0121149	0.0394876	0.0948571	0.124983	0.129217	0.158502	0.167463	0.186768	0.217129
0.012158	0.0397382	0.0951837	0.125164	0.129072	0.158484	0.167646	0.186929	0.217418
0.0122004	0.039987	0.095506	0.125346	0.128935	0.158465	0.167837	0.187092	0.217707
0.0122418	0.040234	0.0958241	0.125526	0.128807	0.158447	0.168037	0.187258	0.217996
0.0122824	0.0404793	0.0961379	0.125707	0.128687	0.158428	0.168244	0.187425	0.218283
0.0123222	0.0407228	0.0964474	0.125886	0.128577	0.15841	0.16846	0.187594	0.21857
0.0123613	0.0409646	0.0967526	0.126066	0.128475	0.158392	0.168682	0.187765	0.218855
0.0123995	0.0412045	0.0970534	0.126245	0.128383	0.158375	0.168912	0.187938	0.21914
0.012437	0.0414426	0.0973499	0.126424	0.1283	0.158357	0.169149	0.188113	0.219423
0.0124738	0.0416789	0.097642	0.126603	0.128226	0.15834	0.169392	0.188291	0.219705
0.0125099	0.0419134	0.0979298	0.126781	0.128163	0.158324	0.169641	0.188471	0.219985
0.0125454	0.0421462	0.0982132	0.12696	0.128109	0.158307	0.169896	0.188654	0.220264
0.0125803	0.0423771	0.0984922	0.127138	0.128065	0.158291	0.170157	0.18884	0.220541
0.0126145	0.0426063	0.098767	0.127316	0.128031	0.158276	0.170422	0.189028	0.220816
0.0126483	0.0428338	0.0990374	0.127494	0.128007	0.15826	0.170693	0.189219	0.221089
0.0126815	0.0430596	0.0993035	0.127672	0.127993	0.158245	0.170968	0.189414	0.22136
0.0127142	0.0432836	0.0995653	0.12785	0.12799	0.158231	0.171247	0.189611	0.221629
0.0127465	0.043506	0.0998228	0.128028	0.127996	0.158217	0.171529	0.189811	0.221896
0.0127785	0.0437268	0.100076	0.128205	0.128013	0.158203	0.171815	0.190015	0.22216
0.0128101	0.043946	0.100325	0.128383	0.12804	0.158189	0.172104	0.190222	0.222422
0.0128414	0.0441637	0.10057	0.128561	0.128077	0.158176	0.172395	0.190432	0.222681
0.0128724	0.0443799	0.100811	0.128738	0.128124	0.158164	0.172689	0.190646	0.222937
0.0129033	0.0445947	0.101048	0.128916	0.128182	0.158151	0.172984	0.190863	0.22319
0.012934	0.0448081	0.10128	0.129094	0.128249	0.158139	0.173281	0.191085	0.223441
0.0129646	0.0450202	0.101509	0.129272	0.128326	0.158127	0.173578	0.19131	0.223689
0.0129952	0.045231	0.101733	0.12945	0.128414	0.158115	0.173877	0.191538	0.223933
0.0130258	0.0454407	0.101954	0.129627	0.128511	0.158104	0.174175	0.191771	0.224174
0.0130565	0.0456492	0.102171	0.129805	0.128617	0.158093	0.174474	0.192008	0.224412
0.0130873	0.0458567	0.102384	0.129983	0.128733	0.158081	0.174771	0.192249	0.224646
0.0131182	0.0460631	0.102594	0.130161	0.128859	0.15807	0.175068	0.192494	0.224877
0.0131494	0.0462687	0.102799	0.130339	0.128993	0.158059	0.175364	0.192743	0.225104
0.0131809	0.0464735	0.103002	0.130517	0.129137	0.158048	0.175658	0.192996	0.225328
0.0132127	0.0466775	0.1032	0.130694	0.129289	0.158037	0.17595	0.193254	0.225547
0.013245	0.0468809	0.103395	0.130872	0.12945	0.158026	0.176239	0.193516	0.225763
0.0132778	0.0470837	0.103587	0.13105	0.12962	0.158015	0.176526	0.193782	0.225975
0.013311	0.0472861	0.103776	0.131227	0.129798	0.158003	0.17681	0.194053	0.226182
0.0133449	0.0474881	0.103961	0.131405	0.129983	0.157992	0.17709	0.194328	0.226386
0.0133795	0.0476897	0.104143	0.131582	0.130177	0.15798	0.177367	0.194607	0.226585
0.0134148	0.0478912	0.104322	0.131759	0.130377	0.157967	0.177639	0.194891	0.226779
0.0134509	0.0480926	0.104498	0.131936	0.130585	0.157955	0.177908	0.195179	0.22697
0.0134878	0.048294	0.104671	0.132112	0.1308	0.157942	0.178171	0.195471	0.227156
0.0135257	0.0484954	0.104842	0.132288	0.131021	0.157928	0.17843	0.195768	0.227337
0.0135645	0.0486971	0.105009	0.132464	0.131249	0.157914	0.178683	0.196069	0.227513
0.0136044	0.0488991	0.105174	0.13264	0.131483	0.157899	0.178931	0.196375	0.227685
0.0136455	0.0491015	0.105337	0.132815	0.131722	0.157884	0.179173	0.196685	0.227852
0.0136877	0.0493043	0.105497	0.132989	0.131967	0.157867	0.179409	0.196998	0.228014
0.0137311	0.0495078	0.105655	0.133163	0.132217	0.15785	0.179638	0.197316	0.228171
0.0137759	0.049712	0.10581	0.133337	0.132471	0.157833	0.179861	0.197638	0.228324
0.0138221	0.0499171	0.105963	0.13351	0.13273	0.157814	0.180078	0.197964	0.228471
0.0138697	0.050123	0.106114	0.133682	0.132992	0.157794	0.180287	0.198294	0.228613
0.0139188	0.0503299	0.106263	0.133853	0.133258	0.157774	0.18049	0.198628	0.22875
0.0139694	0.050538	0.106411	0.134024	0.133528	0.157752	0.180685	0.198965	0.228882
0.0140217	0.0507473	0.106556	0.134194	0.1338	0.157729	0.180872	0.199306	0.229008
0.0140757	0.0509579	0.1067	0.134362	0.134075	0.157705	0.181052	0.199651	0.22913
0.0141315	0.05117	0.106842	0.13453	0.134352	0.15768	0.181224	0.199999	0.229246
0.014189	0.0513836	0.106982	0.134697	0.134631	0.157654	0.181389	0.200349	0.229356
0.0142485	0.0515987	0.107121	0.134863	0.134911	0.157626	0.181545	0.200703	0.229462
0.0143098	0.0518157	0.107259	0.135028	0.135192	0.157597	0.181693	0.20106	0.229562
0.0143732	0.0520344	0.107396	0.135191	0.135474	0.157567	0.181833	0.20142	0.229657
0.0144386	0.052255	0.107531	0.135353	0.135755	0.157535	0.181965	0.201782	0.229746
0.0145061	0.0524776	0.107665	0.135514	0.136037	0.157502	0.182089	0.202147	0.22983
0.0145758	0.0527024	0.107799	0.135673	0.136318	0.157468	0.182204	0.202514	0.229908
0.0146476	0.0529292	0.107931	0.135831	0.136599	0.157431	0.182311	0.202882	0.229982
0.0147218	0.0531584	0.108063	0.135988	0.136878	0.157394	0.18241	0.203253	0.230049
0.0147982	0.0533899	0.108194	0.136142	0.137155	0.157355	0.1825	0.203625	0.230112
0.014877	0.0536238	0.108324	0.136296	0.13743	0.157314	0.182582	0.203999	0.230169
0.0149582	0.0538602	0.108453	0.136447	0.137703	0.157271	0.182656	0.204374	0.230221
0.0150419	0.0540991	0.108583	0.136596	0.137973	0.157227	0.182722	0.20475	0.230268
0.015128	0.0543407	0.108712	0.136744	0.13824	0.157182	0.182779	0.205127	0.230309
0.0152167	0.0545851	0.10884	0.13689	0.138504	0.157135	0.182829	0.205504	0.230345
0.015308	0.0548321	0.108968	0.137034	0.138763	0.157086	0.18287	0.205881	0.230376
0.0154018	0.055082	0.109096	0.137175	0.139019	0.157035	0.182904	0.206259	0.230403
0.0154984	0.0553349	0.109224	0.137315	0.13927	0.156983	0.182929	0.206636	0.230424
0.0155976	0.0555906	0.109353	0.137452	0.139516	0.15693	0.182947	0.207013	0.23044
0.0156995	0.0558493	0.109481	0.137587	0.139757	0.156874	0.182958	0.207389	0.230451
0.0158042	0.0561111	0.109609	0.13772	0.139993	0.156818	0.182961	0.207765	0.230458
0.0159116	0.056376	0.109737	0.13785	0.140223	0.156759	0.182957	0.208139	0.23046
0.0160218	0.056644	0.109866	0.137978	0.140447	0.156699	0.182947	0.208511	0.230457
0.0161349	0.0569151	0.109995	0.138104	0.140664	0.156638	0.182929	0.208882	0.23045
0.0162508	0.0571895	0.110124	0.138227	0.140876	0.156575	0.182905	0.209251	0.230438
0.0163696	0.057467	0.110254	0.138347	0.14108	0.156511	0.182874	0.209618	0.230423
0.0164912	0.0577478	0.110385	0.138465	0.141277	0.156445	0.182837	0.209982	0.230403
0.0166158	0.0580319	0.110516	0.13858	0.141467	0.156378	0.182795	0.210344	0.230379
0.0167432	0.0583192	0.110647	0.138692	0.141649	0.15631	0.182746	0.210702	0.230351
0.0168736	0.0586098	0.110779	0.138802	0.141824	0.156241	0.182693	0.211058	0.23032
0.0170069	0.0589037	0.110912	0.138908	0.141991	0.15617	0.182634	0.21141	0.230285
0.0171432	0.0592009	0.111046	0.139012	0.142149	0.156098	0.18257	0.211758	0.230246
0.0172823	0.0595013	0.111181	0.139113	0.1423	0.156026	0.182501	0.212102	0.230205
0.0174244	0.0598051	0.111316	0.139211	0.142442	0.155952	0.182428	0.212442	0.23016
0.0175695	0.0601121	0.111453	0.139306	0.142575	0.155878	0.182352	0.212777	0.230112
0.0177175	0.0604224	0.11159	0.139398	0.1427	0.155803	0.182271	0.213108	0.230062
0.0178684	0.060736	0.111728	0.139488	0.142815	0.155727	0.182187	0.213433	0.230009
0.0180222	0.0610527	0.111868	0.139574	0.142922	0.15565	0.182099	0.213754	0.229954
0.0181789	0.0613726	0.112008	0.139656	0.14302	0.155573	0.182009	0.214069	0.229897
0.0183385	0.0616957	0.11215	0.139736	0.143109	0.155496	0.181917	0.214379	0.229837
0.018501	0.062022	0.112293	0.139813	0.143189	0.155418	0.181822	0.214682	0.229776
0.0186663	0.0623513	0.112437	0.139887	0.143259	0.15534	0.181725	0.21498	0.229713
0.0188344	0.0626836	0.112582	0.139957	0.14332	0.155262	0.181626	0.215272	0.22965
0.0190054	0.063019	0.112728	0.140024	0.143372	0.155184	0.181527	0.215557	0.229585
0.0191792	0.0633572	0.112876	0.140088	0.143415	0.155106	0.181426	0.215836	0.229519
0.0193557	0.0636984	0.113025	0.140149	0.143449	0.155029	0.181325	0.216108	0.229452
0.0195349	0.0640424	0.113175	0.140207	0.143473	0.154952	0.181223	0.216373	0.229385
0.0197168	0.0643892	0.113327	0.140262	0.143488	0.154875	0.181122	0.216631	0.229318
0.0199014	0.0647387	0.11348	0.140314	0.143494	0.154799	0.181021	0.216882	0.229251
0.0200886	0.0650908	0.113635	0.140362	0.143491	0.154724	0.180921	0.217126	0.229185
0.0202784	0.0654455	0.113791	0.140407	0.14348	0.154649	0.180821	0.217362	0.229119
0.0204707	0.0658027	0.113948	0.14045	0.143459	0.154576	0.180723	0.217591	0.229054
0.0206655	0.0661623	0.114107	0.140489	0.14343	0.154504	0.180627	0.217812	0.22899
0.0208628	0.0665242	0.114268	0.140525	0.143392	0.154433	0.180533	0.218026	0.228927
0.0210624	0.0668884	0.11443	0.140558	0.143345	0.154364	0.180441	0.218232	0.228866
0.0212644	0.0672548	0.114594	0.140588	0.143291	0.154297	0.180351	0.21843	0.228807
0.0214687	0.0676232	0.114759	0.140615	0.143228	0.154231	0.180265	0.218621	0.22875
0.0216753	0.0679936	0.114926	0.140639	0.143157	0.154167	0.180181	0.218804	0.228696
0.021884	0.0683659	0.115094	0.14066	0.143079	0.154105	0.180102	0.218978	0.228644
0.0220949	0.06874	0.115264	0.140678	0.142993	0.154045	0.180026	0.219145	0.228595
0.0223079	0.0691158	0.115436	0.140694	0.142899	0.153988	0.179954	0.219305	0.228549
0.0225229	0.0694932	0.115609	0.140706	0.142799	0.153933	0.179886	0.219456	0.228507
0.0227398	0.0698721	0.115784	0.140716	0.142691	0.153881	0.179823	0.219599	0.228469
0.0229586	0.0702525	0.115961	0.140723	0.142577	0.153832	0.179765	0.219735	0.228435
0.0231792	0.0706341	0.11614	0.140728	0.142457	0.153785	0.179713	0.219863	0.228405
0.0234016	0.0710169	0.11632	0.14073	0.14233	0.153742	0.179665	0.219984	0.228379
0.0236257	0.0714008	0.116502	0.140729	0.142198	0.153702	0.179623	0.220097	0.228358
0.0238514	0.0717857	0.116686	0.140726	0.14206	0.153666	0.179587	0.220203	0.228343
0.0240787	0.0721715	0.116872	0.140721	0.141917	0.153633	0.179558	0.220302	0.228333
0.0243074	0.072558	0.117059	0.140713	0.141768	0.153603	0.179534	0.220393	0.228328
0.0245375	0.0729452	0.117248	0.140703	0.141615	0.153578	0.179517	0.220477	0.228329
0.024769	0.073333	0.117439	0.140691	0.141458	0.153556	0.179507	0.220555	0.228337
0.0250017	0.0737211	0.117632	0.140676	0.141296	0.153539	0.179504	0.220626	0.22835
0.0252357	0.0741097	0.117827	0.14066	0.141131	0.153526	0.179508	0.22069	0.22837
0.0254707	0.0744984	0.118024	0.140641	0.140963	0.153517	0.179519	0.220748	0.228397
0.0257067	0.0748873	0.118223	0.140621	0.140791	0.153513	0.179537	0.220801	0.228432
0.0259437	0.0752762	0.118424	0.140599	0.140616	0.153514	0.179563	0.220847	0.228473
0.0261816	0.075665	0.118626	0.140575	0.140439	0.153519	0.179597	0.220888	0.228522
0.0264203	0.0760536	0.118831	0.140549	0.14026	0.153529	0.179639	0.220923	0.228578
0.0266597	0.0764419	0.119037	0.140522	0.140079	0.153545	0.179688	0.220953	0.228642
0.0268997	0.0768298	0.119246	0.140493	0.139897	0.153565	0.179746	0.220978	0.228715
0.0271403	0.0772172	0.119457	0.140463	0.139713	0.153591	0.179812	0.220999	0.228795
0.0273814	0.077604	0.119669	0.140431	0.139529	0.153622	0.179886	0.221016	0.228885
0.0276228	0.07799	0.119884	0.140399	0.139344	0.153659	0.179968	0.221028	0.228982
0.0278646	0.0783753	0.120101	0.140365	0.13916	0.153701	0.180059	0.221037	0.229089
0.0281067	0.0787596	0.12032	0.14033	0.138975	0.153749	0.180158	0.221042	0.229204
0.0283489	0.0791429	0.120541	0.140293	0.138791	0.153803	0.180266	0.221045	0.229329
0.0285912	0.0795252	0.120764	0.140256	0.138608	0.153863	0.180383	0.221044	0.229462
0.0288335	0.0799062	0.120989	0.140219	0.138426	0.153928	0.180507	0.221041	0.229605
0.0290757	0.080286	0.121217	0.14018	0.138246	0.154	0.180641	0.221036	0.229758
0.0293178	0.0806644	0.121446	0.140141	0.138067	0.154078	0.180783	0.22103	0.22992
0.0295596	0.0810414	0.121678	0.140101	0.137891	0.154162	0.180934	0.221022	0.230092
0.0298012	0.0814168	0.121912	0.140061	0.137717	0.154252	0.181093	0.221013	0.230273
0.0300423	0.0817907	0.122148	0.140021	0.137546	0.154349	0.181261	0.221003	0.230464
0.0302831	0.0821628	0.122387	0.13998	0.137378	0.154452	0.181437	0.220993	0.230665
0.0305233	0.0825332	0.122627	0.139939	0.137213	0.154562	0.181622	0.220984	0.230876
0.0307629	0.0829018	0.12287	0.139898	0.137052	0.154677	0.181815	0.220974	0.231097
0.0310018	0.0832685	0.123115	0.139857	0.136894	0.1548	0.182016	0.220966	0.231328
0.03124	0.0836332	0.123363	0.139816	0.136741	0.154929	0.182226	0.220958	0.231569
0.0314774	0.0839959	0.123612	0.139775	0.136592	0.155064	0.182444	0.220952	0.23182
0.0317139	0.0843565	0.123864	0.139735	0.136448	0.155206	0.18267	0.220949	0.232081
0.0319494	0.084715	0.124118	0.139694	0.136309	0.155355	0.182905	0.220947	0.232352
0.032184	0.0850713	0.124374	0.139655	0.136175	0.15551	0.183147	0.220948	0.232633
0.0324175	0.0854253	0.124633	0.139615	0.136046	0.155672	0.183397	0.220952	0.232924
0.0326498	0.0857771	0.124894	0.139577	0.135922	0.155841	0.183655	0.22096	0.233225
0.032881	0.0861265	0.125157	0.139539	0.135804	0.156016	0.18392	0.220971	0.233535
0.0331108	0.0864735	0.125422	0.139502	0.135692	0.156197	0.184193	0.220987	0.233855
0.0333394	0.0868182	0.125689	0.139465	0.135586	0.156385	0.184473	0.221007	0.234185
0.0335666	0.0871604	0.125959	0.13943	0.135486	0.15658	0.18476	0.221031	0.234524
0.0337924	0.0875001	0.126231	0.139396	0.135392	0.156781	0.185054	0.221061	0.234873
0.0340167	0.0878373	0.126504	0.139362	0.135305	0.156988	0.185355	0.221097	0.235231
0.0342395	0.088172	0.12678	0.13933	0.135225	0.157202	0.185663	0.221138	0.235598
0.0344607	0.0885042	0.127058	0.1393	0.13515	0.157422	0.185978	0.221185	0.235974
0.0346803	0.0888337	0.127338	0.13927	0.135083	0.157648	0.186299	0.221239	0.236359
0.0348982	0.0891607	0.127621	0.139242	0.135022	0.15788	0.186626	0.221299	0.236752
0.0351144	0.0894851	0.127905	0.139215	0.134969	0.158118	0.186959	0.221367	0.237154
0.0353289	0.0898069	0.128191	0.13919	0.134922	0.158363	0.187298	0.221442	0.237564
0.0355416	0.0901261	0.128479	0.139167	0.134882	0.158613	0.187643	0.221524	0.237982
0.0357525	0.0904427	0.128768	0.139145	0.134848	0.158869	0.187993	0.221614	0.238407
0.0359615	0.0907567	0.12906	0.139125	0.134822	0.159131	0.188349	0.221713	0.238841
0.0361686	0.0910681	0.129353	0.139106	0.134803	0.159398	0.188709	0.221819	0.239281
0.0363739	0.0913768	0.129648	0.13909	0.134791	0.159671	0.189075	0.221934	0.239729
0.0365772	0.091683	0.129944	0.139075	0.134785	0.159949	0.189445	0.222058	0.240183
0.0367785	0.0919866	0.130242	0.139063	0.134786	0.160232	0.18982	0.222191	0.240644
0.0369779	0.0922876	0.130542	0.139052	0.134794	0.160521	0.190199	0.222333	0.241111
0.0371753	0.0925861	0.130843	0.139044	0.134809	0.160814	0.190583	0.222484	0.241584
0.0373707	0.092882	0.131145	0.139037	0.13483	0.161112	0.19097	0.222644	0.242063
0.0375641	0.0931755	0.131448	0.139033	0.134858	0.161415	0.191361	0.222814	0.242547
0.0377554	0.0934664	0.131753	0.139031	0.134892	0.161722	0.191755	0.222994	0.243036
0.0379447	0.0937549	0.132058	0.139031	0.134932	0.162034	0.192153	0.223183	0.243529
0.0381319	0.0940409	0.132364	0.139034	0.134978	0.162349	0.192554	0.223382	0.244027
0.0383171	0.0943245	0.132671	0.139038	0.135031	0.162669	0.192957	0.223591	0.244529
0.0385003	0.0946058	0.132979	0.139046	0.135089	0.162993	0.193364	0.22381	0.245035
0.0386814	0.0948847	0.133287	0.139055	0.135152	0.16332	0.193773	0.224039	0.245544
0.0388605	0.0951613	0.133596	0.139067	0.135221	0.163651	0.194184	0.224278	0.246055
0.0390376	0.0954356	0.133905	0.139082	0.135296	0.163985	0.194597	0.224527	0.246569
0.0392126	0.0957077	0.134215	0.139099	0.135375	0.164322	0.195013	0.224786	0.247086
0.0393856	0.0959776	0.134524	0.139119	0.135459	0.164662	0.195429	0.225054	0.247604
0.0395567	0.0962453	0.134833	0.139141	0.135547	0.165004	0.195848	0.225333	0.248124
0.0397258	0.0965109	0.135142	0.139166	0.13564	0.16535	0.196268	0.225621	0.248645
0.039893	0.0967744	0.135451	0.139193	0.135737	0.165697	0.196688	0.225919	0.249166
0.0400582	0.0970359	0.135759	0.139224	0.135838	0.166047	0.19711	0.226227	0.249688
0.0402216	0.0972955	0.136066	0.139256	0.135942	0.166398	0.197532	0.226544	0.25021
0.0403831	0.097553	0.136372	0.139292	0.13605	0.166751	0.197955	0.22687	0.250731
0.0405428	0.0978087	0.136678	0.13933	0.13616	0.167106	0.198378	0.227206	0.251251
0.0407007	0.0980625	0.136982	0.139371	0.136274	0.167462	0.198802	0.22755	0.25177
0.0408568	0.0983145	0.137284	0.139414	0.136389	0.167818	0.199225	0.227903	0.252288
0.0410112	0.0985647	0.137586	0.139461	0.136507	0.168176	0.199648	0.228265	0.252803
0.041164	0.0988132	0.137885	0.13951	0.136627	0.168534	0.200071	0.228635	0.253316
0.0413152	0.0990601	0.138182	0.139562	0.136749	0.168893	0.200493	0.229014	0.253826
0.0414648	0.0993053	0.138478	0.139616	0.136872	0.169251	0.200914	0.2294	0.254334
0.0416129	0.0995489	0.138771	0.139674	0.136995	0.16961	0.201335	0.229794	0.254837
0.0417595	0.099791	0.139061	0.139734	0.13712	0.169968	0.201754	0.230195	0.255337
0.0419047	0.100032	0.139348	0.139797	0.137244	0.170325	0.202172	0.230602	0.255832
0.0420486	0.100271	0.139633	0.139862	0.137369	0.170682	0.202589	0.231017	0.256323
0.0421912	0.100509	0.139915	0.139931	0.137494	0.171038	0.203004	0.231438	0.256809
0.0423325	0.100745	0.140193	0.140002	0.137618	0.171393	0.203417	0.231865	0.257289
0.0424728	0.10098	0.140467	0.140076	0.137741	0.171746	0.203828	0.232298	0.257764
0.0426119	0.101214	0.140738	0.140152	0.137863	0.172097	0.204238	0.232736	0.258233
0.04275	0.101446	0.141005	0.140232	0.137984	0.172446	0.204645	0.233178	0.258696
0.0428872	0.101678	0.141267	0.140314	0.138102	0.172794	0.20505	0.233626	0.259151
0.0430235	0.101908	0.141525	0.140399	0.138219	0.173139	0.205452	0.234077	0.2596
0.043159	0.102137	0.141779	0.140486	0.138333	0.173481	0.205852	0.234532	0.260042
0.0432939	0.102365	0.142027	0.140577	0.138445	0.17382	0.206248	0.23499	0.260476
0.043428	0.102592	0.142271	0.140669	0.138554	0.174157	0.206642	0.235452	0.260902
0.0435617	0.102818	0.142509	0.140765	0.138659	0.17449	0.207033	0.235915	0.26132
0.0436949	0.103042	0.142741	0.140863	0.138761	0.174819	0.207421	0.236381	0.26173
0.0438277	0.103266	0.142968	0.140964	0.138859	0.175145	0.207805	0.236848	0.262131
0.0439602	0.103489	0.143188	0.141067	0.138954	0.175467	0.208186	0.237317	0.262523
0.0440926	0.103711	0.143403	0.141173	0.139044	0.175785	0.208563	0.237786	0.262906
0.0442248	0.103933	0.143611	0.141282	0.139129	0.176099	0.208936	0.238255	0.26328
0.044357	0.104153	0.143812	0.141392	0.13921	0.176408	0.209306	0.238724	0.263644
0.0444893	0.104372	0.144007	0.141506	0.139286	0.176712	0.209671	0.239192	0.263998
0.0446218	0.104591	0.144194	0.141622	0.139356	0.177011	0.210032	0.239659	0.264343
0.0447546	0.104809	0.144374	0.14174	0.139422	0.177305	0.21039	0.240125	0.264677
0.0448877	0.105026	0.144547	0.141861	0.139481	0.177594	0.210742	0.240588	0.265001
0.0450214	0.105242	0.144712	0.141984	0.139535	0.177877	0.211091	0.241049	0.265315
0.0451556	0.105457	0.144869	0.142109	0.139583	0.178155	0.211434	0.241506	0.265618
0.0452904	0.105672	0.145018	0.142237	0.139625	0.178426	0.211773	0.24196	0.265911
0.0454261	0.105886	0.145159	0.142367	0.139661	0.178692	0.212107	0.242411	0.266193
0.0455626	0.106099	0.145291	0.142499	0.13969	0.178951	0.212436	0.242857	0.266464
0.0457001	0.106312	0.145415	0.142634	0.139713	0.179204	0.21276	0.243298	0.266725
0.0458387	0.106523	0.14553	0.14277	0.139729	0.179451	0.213079	0.243733	0.266974
0.0459785	0.106734	0.145636	0.142909	0.139738	0.17969	0.213392	0.244163	0.267213
0.0461196	0.106945	0.145733	0.14305	0.139741	0.179923	0.2137	0.244587	0.26744
0.0462621	0.107154	0.14582	0.143192	0.139737	0.180149	0.214003	0.245005	0.267657
0.0464062	0.107363	0.145898	0.143337	0.139726	0.180367	0.214299	0.245415	0.267863
0.0465518	0.107571	0.145967	0.143484	0.139708	0.180579	0.21459	0.245818	0.268057
0.0466991	0.107778	0.146026	0.143632	0.139683	0.180782	0.214875	0.246214	0.268241
0.0468483	0.107984	0.146075	0.143782	0.13965	0.180979	0.215154	0.246601	0.268414
0.0469994	0.10819	0.146114	0.143934	0.139611	0.181167	0.215427	0.24698	0.268576
0.0471525	0.108395	0.146143	0.144088	0.139565	0.181348	0.215694	0.24735	0.268727
0.0473077	0.108599	0.146161	0.144244	0.139513	0.181521	0.215954	0.247711	0.268868
0.0474652	0.108802	0.14617	0.144401	0.139453	0.181686	0.216208	0.248062	0.268998
0.0476251	0.109004	0.146168	0.144559	0.139386	0.181843	0.216455	0.248404	0.269118
0.0477873	0.109206	0.146156	0.144719	0.139313	0.181991	0.216696	0.248735	0.269228
0.0479521	0.109406	0.146134	0.144881	0.139233	0.182131	0.21693	0.249056	0.269327
0.0481196	0.109606	0.146101	0.145044	0.139146	0.182263	0.217156	0.249367	0.269417
0.0482898	0.109805	0.146057	0.145208	0.139053	0.182387	0.217376	0.249667	0.269497
0.0484628	0.110002	0.146003	0.145374	0.138954	0.182502	0.217589	0.249955	0.269567
0.0486388	0.110199	0.145938	0.145541	0.138848	0.182608	0.217795	0.250233	0.269628
0.0488177	0.110395	0.145863	0.145709	0.138736	0.182706	0.217993	0.250499	0.26968
0.0489998	0.110589	0.145777	0.145878	0.138619	0.182795	0.218183	0.250753	0.269722
0.0491851	0.110783	0.14568	0.146048	0.138496	0.182876	0.218367	0.250996	0.269757
0.0493737	0.110975	0.145573	0.146218	0.138368	0.182947	0.218542	0.251227	0.269782
0.0495657	0.111167	0.145456	0.14639	0.138234	0.18301	0.21871	0.251445	0.2698
0.0497611	0.111357	0.145328	0.146563	0.138096	0.183064	0.21887	0.251652	0.26981
0.0499601	0.111546	0.145189	0.146736	0.137953	0.18311	0.219022	0.251846	0.269812
0.0501627	0.111733	0.145041	0.14691	0.137805	0.183146	0.219166	0.252028	0.269807
0.050369	0.11192	0.144882	0.147084	0.137653	0.183174	0.219301	0.252198	0.269795
0.0505791	0.112105	0.144713	0.147259	0.137497	0.183193	0.219429	0.252356	0.269776
0.050793	0.112289	0.144534	0.147435	0.137338	0.183203	0.219548	0.252501	0.269752
0.0510108	0.112471	0.144345	0.147611	0.137175	0.183204	0.219658	0.252635	0.269721
0.0512326	0.112652	0.144146	0.147787	0.137009	0.183197	0.21976	0.252756	0.269684
0.0514585	0.112832	0.143938	0.147963	0.136841	0.183181	0.219854	0.252865	0.269642
0.0516885	0.11301	0.14372	0.148139	0.13667	0.183156	0.219939	0.252962	0.269595
0.0519226	0.113187	0.143493	0.148315	0.136497	0.183123	0.220015	0.253047	0.269544
0.0521609	0.113362	0.143257	0.148492	0.136322	0.183081	0.220082	0.253121	0.269488
0.0524035	0.113535	0.143012	0.148668	0.136146	0.183031	0.22014	0.253183	0.269429
0.0526504	0.113707	0.142758	0.148844	0.135969	0.182972	0.220189	0.253233	0.269366
0.0529017	0.113877	0.142496	0.149019	0.135792	0.182905	0.220229	0.253273	0.2693
0.0531573	0.114046	0.142226	0.149194	0.135614	0.182829	0.22026	0.253302	0.269232
0.0534173	0.114213	0.141947	0.149369	0.135436	0.182745	0.220282	0.25332	0.269161
0.0536818	0.114378	0.141661	0.149543	0.135259	0.182654	0.220294	0.253327	0.269088
0.0539508	0.114542	0.141368	0.149717	0.135083	0.182554	0.220297	0.253325	0.269014
0.0542243	0.114703	0.141067	0.149889	0.134908	0.182446	0.220291	0.253313	0.268939
0.0545023	0.114863	0.14076	0.150061	0.134735	0.182331	0.220275	0.253291	0.268863
0.0547848	0.115021	0.140446	0.150232	0.134564	0.182207	0.22025	0.253261	0.268787
0.0550719	0.115177	0.140125	0.150402	0.134395	0.182077	0.220216	0.253221	0.26871
0.0553635	0.115332	0.139799	0.15057	0.134229	0.181939	0.220172	0.253173	0.268635
0.0556596	0.115484	0.139467	0.150738	0.134067	0.181793	0.220118	0.253118	0.26856
0.0559603	0.115635	0.13913	0.150904	0.133908	0.181641	0.220055	0.253054	0.268487
0.0562655	0.115783	0.138788	0.151069	0.133753	0.181481	0.219982	0.252984	0.268415
0.0565752	0.11593	0.138441	0.151232	0.133603	0.181315	0.2199	0.252907	0.268345
0.0568894	0.116074	0.13809	0.151394	0.133458	0.181142	0.219808	0.252824	0.268278
0.0572081	0.116217	0.137736	0.151554	0.133318	0.180963	0.219706	0.252735	0.268214
0.0575313	0.116357	0.137378	0.151712	0.133183	0.180777	0.219595	0.252641	0.268153
0.0578588	0.116496	0.137016	0.151868	0.133055	0.180585	0.219475	0.252543	0.268095
0.0581907	0.116632	0.136653	0.152023	0.132933	0.180387	0.219345	0.25244	0.268042
0.0585269	0.116767	0.136287	0.152175	0.132818	0.180184	0.219206	0.252333	0.267993
0.0588674	0.116899	0.135919	0.152325	0.13271	0.179975	0.219057	0.252224	0.267948
0.0592122	0.11703	0.13555	0.152473	0.13261	0.17976	0.2189	0.252112	0.267909
0.0595611	0.117158	0.135179	0.152619	0.132517	0.17954	0.218732	0.251998	0.267875
0.0599141	0.117284	0.134809	0.152763	0.132433	0.179316	0.218556	0.251882	0.267847
0.0602711	0.117408	0.134438	0.152903	0.132357	0.179086	0.218371	0.251766	0.267824
0.0606322	0.11753	0.134067	0.153042	0.13229	0.178852	0.218176	0.251649	0.267809
0.060997	0.11765	0.133697	0.153177	0.132232	0.178614	0.217973	0.251533	0.267799
0.0613657	0.117768	0.133328	0.15331	0.132184	0.178372	0.217761	0.251418	0.267797
0.0617381	0.117884	0.132961	0.153441	0.132145	0.178126	0.217541	0.251304	0.267802
0.0621141	0.117998	0.132596	0.153568	0.132117	0.177876	0.217311	0.251193	0.267815
0.0624937	0.118109	0.132234	0.153692	0.132099	0.177623	0.217074	0.251084	0.267835
0.0628766	0.118219	0.131874	0.153814	0.132091	0.177367	0.216828	0.250978	0.267864
0.0632629	0.118327	0.131518	0.153932	0.132095	0.177107	0.216574	0.250877	0.267901
0.0636524	0.118432	0.131165	0.154047	0.132109	0.176846	0.216313	0.25078	0.267946
0.0640449	0.118536	0.130817	0.154159	0.132135	0.176581	0.216043	0.250688	0.268
0.0644404	0.118638	0.130474	0.154267	0.132172	0.176315	0.215767	0.250602	0.268063
0.0648387	0.118737	0.130135	0.154372	0.132221	0.176047	0.215482	0.250522	0.268135
0.0652397	0.118835	0.129802	0.154474	0.132282	0.175777	0.215191	0.250449	0.268217
0.0656433	0.118931	0.129476	0.154572	0.132355	0.175506	0.214893	0.250384	0.268308
0.0660493	0.119025	0.129155	0.154667	0.13244	0.175234	0.214588	0.250327	0.268409
0.0664576	0.119117	0.128842	0.154758	0.132537	0.17496	0.214277	0.250279	0.26852
0.066868	0.119208	0.128535	0.154845	0.132647	0.174687	0.213959	0.25024	0.26864
0.0672804	0.119296	0.128237	0.154929	0.132769	0.174413	0.213636	0.25021	0.268771
0.0676947	0.119383	0.127946	0.155009	0.132904	0.174139	0.213307	0.250191	0.268912
0.0681105	0.119468	0.127664	0.155085	0.133052	0.173865	0.212972	0.250183	0.269063
0.0685279	0.119551	0.12739	0.155157	0.133212	0.173592	0.212633	0.250186	0.269224
0.0689467	0.119633	0.127126	0.155226	0.133385	0.17332	0.212289	0.250202	0.269396
0.0693665	0.119713	0.126872	0.15529	0.13357	0.173049	0.21194	0.250229	0.269578
0.0697874	0.119792	0.126627	0.155351	0.133769	0.172779	0.211587	0.25027	0.269771
0.0702091	0.119868	0.126393	0.155408	0.13398	0.172511	0.21123	0.250324	0.269974
0.0706314	0.119944	0.126169	0.155461	0.134203	0.172245	0.21087	0.250392	0.270188
0.0710542	0.120018	0.125956	0.15551	0.13444	0.171981	0.210506	0.250474	0.270412
0.0714773	0.12009	0.125755	0.155555	0.134689	0.171719	0.21014	0.250571	0.270647
0.0719004	0.120161	0.125565	0.155596	0.13495	0.17146	0.209771	0.250683	0.270892
0.0723234	0.120231	0.125387	0.155633	0.135223	0.171204	0.2094	0.25081	0.271148
0.0727462	0.1203	0.125221	0.155666	0.135509	0.170952	0.209027	0.250954	0.271413
0.0731684	0.120367	0.125068	0.155695	0.135806	0.170703	0.208653	0.251113	0.27169
0.0735899	0.120433	0.124927	0.15572	0.136116	0.170458	0.208278	0.251289	0.271976
0.0740106	0.120498	0.124799	0.155741	0.136437	0.170217	0.207902	0.251482	0.272272
0.0744302	0.120562	0.124685	0.155758	0.13677	0.169981	0.207526	0.251692	0.272579
0.0748485	0.120625	0.124584	0.155771	0.137114	0.169749	0.20715	0.251919	0.272895
0.0752654	0.120687	0.124496	0.155781	0.137469	0.169522	0.206775	0.252164	0.273221
0.0756806	0.120747	0.124422	0.155786	0.137834	0.1693	0.206401	0.252427	0.273556
0.0760939	0.120807	0.124362	0.155788	0.138211	0.169084	0.206028	0.252707	0.273901
0.0765051	0.120867	0.124316	0.155786	0.138597	0.168873	0.205657	0.253006	0.274255
0.076914	0.120925	0.124284	0.155781	0.138993	0.168668	0.205288	0.253323	0.274618
0.0773205	0.120983	0.124267	0.155771	0.139399	0.16847	0.204922	0.253659	0.27499
0.0777243	0.12104	0.124263	0.155758	0.139815	0.168278	0.204559	0.254013	0.27537
0.0781253	0.121096	0.124275	0.155742	0.140239	0.168092	0.2042	0.254385	0.275759
0.0785232	0.121152	0.124301	0.155722	0.140672	0.167914	0.203844	0.254777	0.276156
0.0789178	0.121207	0.124342	0.155699	0.141113	0.167742	0.203493	0.255186	0.276561
0.0793089	0.121262	0.124397	0.155672	0.141562	0.167578	0.203147	0.255615	0.276973
0.0796965	0.121317	0.124467	0.155642	0.142019	0.167422	0.202805	0.256062	0.277393
0.0800801	0.121371	0.124552	0.155609	0.142482	0.167273	0.20247	0.256528	0.27782
0.0804598	0.121425	0.124651	0.155573	0.142952	0.167133	0.20214	0.257011	0.278254
0.0808352	0.121479	0.124765	0.155534	0.143429	0.167	0.201817	0.257514	0.278695
0.0812062	0.121532	0.124893	0.155491	0.143911	0.166876	0.201501	0.258034	0.279142
0.0815727	0.121586	0.125036	0.155447	0.144399	0.166761	0.201193	0.258573	0.279595
0.0819344	0.121639	0.125194	0.155399	0.144892	0.166655	0.200892	0.259129	0.280053
0.0822912	0.121692	0.125366	0.155349	0.145389	0.166557	0.200599	0.259703	0.280518
0.0826428	0.121745	0.125552	0.155296	0.14589	0.166469	0.200315	0.260294	0.280987
0.0829892	0.121799	0.125752	0.155241	0.146395	0.16639	0.20004	0.260902	0.281461
0.0833302	0.121852	0.125966	0.155184	0.146903	0.166321	0.199774	0.261527	0.281939
0.0836656	0.121906	0.126194	0.155124	0.147414	0.166261	0.199518	0.262168	0.282422
0.0839952	0.12196	0.126435	0.155063	0.147927	0.166211	0.199272	0.262826	0.282908
0.084319	0.122015	0.12669	0.154999	0.148441	0.166171	0.199037	0.263499	0.283398
0.0846367	0.122069	0.126958	0.154934	0.148956	0.166141	0.198813	0.264187	0.283892
0.0849482	0.122124	0.127238	0.154867	0.149473	0.166121	0.1986	0.264891	0.284388
0.0852534	0.12218	0.127532	0.154799	0.149989	0.166112	0.198398	0.265609	0.284886
0.0855522	0.122236	0.127838	0.154729	0.150505	0.166113	0.198209	0.26634	0.285387
0.0858444	0.122292	0.128155	0.154658	0.15102	0.166124	0.198032	0.267086	0.285889
0.08613	0.12235	0.128485	0.154586	0.151534	0.166147	0.197868	0.267844	0.286393
0.0864087	0.122407	0.128827	0.154513	0.152046	0.16618	0.197716	0.268615	0.286898
0.0866806	0.122466	0.129179	0.15444	0.152556	0.166223	0.197578	0.269398	0.287404
0.0869454	0.122525	0.129543	0.154365	0.153063	0.166278	0.197454	0.270192	0.28791
0.0872032	0.122585	0.129916	0.15429	0.153567	0.166344	0.197343	0.270997	0.288417
0.0874538	0.122646	0.130301	0.154215	0.154067	0.16642	0.197247	0.271812	0.288923
0.0876971	0.122707	0.130694	0.154139	0.154562	0.166508	0.197165	0.272637	0.289429
0.0879331	0.122769	0.131098	0.154064	0.155053	0.166606	0.197098	0.27347	0.289934
0.0881618	0.122833	0.13151	0.153988	0.155539	0.166716	0.197045	0.274312	0.290437
0.088383	0.122897	0.131931	0.153913	0.15602	0.166836	0.197008	0.275161	0.29094
0.0885967	0.122962	0.13236	0.153838	0.156494	0.166968	0.196985	0.276018	0.29144
0.0888028	0.123029	0.132798	0.153764	0.156962	0.167111	0.196979	0.27688	0.291938
0.0890014	0.123096	0.133242	0.153691	0.157422	0.167265	0.196988	0.277748	0.292434
0.0891924	0.123164	0.133693	0.153618	0.157876	0.16743	0.197013	0.278621	0.292927
0.0893757	0.123234	0.134151	0.153546	0.158321	0.167606	0.197053	0.279497	0.293417
0.0895514	0.123304	0.134615	0.153475	0.158759	0.167793	0.19711	0.280377	0.293904
0.0897195	0.123376	0.135085	0.153406	0.159187	0.167991	0.197183	0.281259	0.294387
0.08988	0.123449	0.135559	0.153338	0.159607	0.1682	0.197273	0.282144	0.294867
0.0900328	0.123523	0.136039	0.153272	0.160018	0.168419	0.197378	0.283029	0.295342
0.0901781	0.123598	0.136522	0.153207	0.160419	0.168649	0.1975	0.283914	0.295812
0.0903157	0.123675	0.137009	0.153144	0.160809	0.16889	0.197639	0.284799	0.296279
0.0904458	0.123753	0.1375	0.153084	0.16119	0.169141	0.197794	0.285682	0.29674
0.0905684	0.123832	0.137993	0.153025	0.161559	0.169403	0.197966	0.286563	0.297196
0.0906836	0.123912	0.138489	0.152968	0.161918	0.169675	0.198154	0.287441	0.297647
0.0907914	0.123994	0.138986	0.152914	0.162266	0.169957	0.198358	0.288316	0.298092
0.0908918	0.124077	0.139485	0.152863	0.162601	0.170249	0.198579	0.289186	0.298531
0.090985	0.124161	0.139984	0.152814	0.162925	0.170551	0.198816	0.29005	0.298964
0.091071	0.124247	0.140484	0.152768	0.163237	0.170863	0.19907	0.290908	0.299392
0.09115	0.124334	0.140984	0.152724	0.163537	0.171184	0.19934	0.29176	0.299812
0.091222	0.124422	0.141483	0.152684	0.163824	0.171514	0.199626	0.292603	0.300227
0.0912871	0.124512	0.141981	0.152647	0.164099	0.171854	0.199927	0.293438	0.300634
0.0913454	0.124603	0.142477	0.152612	0.164361	0.172203	0.200245	0.294264	0.301035
0.0913971	0.124696	0.142972	0.152582	0.16461	0.17256	0.200578	0.29508	0.301429
0.0914423	0.124789	0.143464	0.152554	0.164845	0.172926	0.200927	0.295884	0.301816
0.0914811	0.124884	0.143953	0.15253	0.165068	0.1733	0.201291	0.296678	0.302195
0.0915136	0.124981	0.144439	0.152509	0.165276	0.173683	0.201669	0.297458	0.302567
0.09154	0.125079	0.144921	0.152493	0.165472	0.174073	0.202063	0.298226	0.302932
0.0915605	0.125178	0.145398	0.152479	0.165654	0.174471	0.202471	0.29898	0.303289
0.0915752	0.125278	0.145871	0.15247	0.165823	0.174877	0.202894	0.299719	0.303639
0.0915843	0.12538	0.146339	0.152464	0.165977	0.175289	0.20333	0.300443	0.303981
0.091588	0.125483	0.146801	0.152462	0.166119	0.175709	0.20378	0.30115	0.304315
0.0915863	0.125587	0.147258	0.152465	0.166246	0.176135	0.204244	0.301842	0.304642
0.0915796	0.125693	0.147708	0.152471	0.16636	0.176567	0.20472	0.302516	0.304961
0.091568	0.125799	0.148151	0.152481	0.166461	0.177006	0.20521	0.303171	0.305272
0.0915517	0.125907	0.148587	0.152495	0.166548	0.17745	0.205711	0.303809	0.305575
0.0915308	0.126016	0.149016	0.152513	0.166622	0.1779	0.206225	0.304427	0.305871
0.0915057	0.126126	0.149437	0.152535	0.166682	0.178355	0.20675	0.305025	0.306159
0.0914765	0.126238	0.14985	0.152562	0.166729	0.178814	0.207287	0.305603	0.306439
0.0914433	0.12635	0.150254	0.152592	0.166763	0.179279	0.207834	0.30616	0.306711
0.0914065	0.126464	0.15065	0.152627	0.166784	0.179747	0.208392	0.306695	0.306976
0.0913663	0.126578	0.151037	0.152666	0.166792	0.18022	0.208959	0.307208	0.307233
0.0913228	0.126694	0.151414	0.152708	0.166788	0.180696	0.209536	0.307699	0.307482
0.0912763	0.12681	0.151782	0.152755	0.166771	0.181175	0.210122	0.308167	0.307724
0.091227	0.126927	0.152139	0.152806	0.166742	0.181657	0.210717	0.308611	0.307959
0.0911752	0.127046	0.152487	0.152861	0.166701	0.182142	0.21132	0.309031	0.308186
0.0911211	0.127165	0.152824	0.15292	0.166649	0.182629	0.211931	0.309427	0.308407
0.0910649	0.127284	0.153151	0.152983	0.166584	0.183118	0.212548	0.309799	0.30862
0.0910068	0.127405	0.153467	0.153049	0.166509	0.183609	0.213173	0.310145	0.308826
0.0909471	0.127526	0.153773	0.15312	0.166423	0.184101	0.213803	0.310466	0.309026
0.0908861	0.127648	0.154067	0.153194	0.166325	0.184594	0.214439	0.310762	0.309219
0.0908239	0.12777	0.154349	0.153273	0.166218	0.185087	0.21508	0.311031	0.309405
0.0907608	0.127893	0.154621	0.153354	0.1661	0.185581	0.215726	0.311274	0.309585
0.090697	0.128016	0.154881	0.15344	0.165973	0.186074	0.216376	0.311491	0.309759
0.0906329	0.128139	0.155129	0.153528	0.165837	0.186567	0.21703	0.311681	0.309927
0.0905685	0.128263	0.155366	0.153621	0.165691	0.187059	0.217687	0.311845	0.310089
0.0905042	0.128387	0.155591	0.153716	0.165536	0.18755	0.218346	0.311981	0.310246
0.0904402	0.128512	0.155804	0.153815	0.165374	0.188039	0.219007	0.31209	0.310397
0.0903767	0.128636	0.156006	0.153917	0.165203	0.188526	0.21967	0.312173	0.310543
0.090314	0.12876	0.156195	0.154022	0.165025	0.189012	0.220333	0.312228	0.310683
0.0902522	0.128885	0.156373	0.15413	0.164839	0.189494	0.220997	0.312256	0.31082
0.0901917	0.129009	0.156539	0.15424	0.164647	0.189974	0.221661	0.312256	0.310951
0.0901325	0.129133	0.156693	0.154353	0.164448	0.19045	0.222324	0.312229	0.311078
0.0900751	0.129257	0.156835	0.154469	0.164243	0.190923	0.222986	0.312176	0.311201
0.0900195	0.12938	0.156966	0.154587	0.164033	0.191392	0.223646	0.312095	0.311321
0.089966	0.129503	0.157085	0.154708	0.163817	0.191856	0.224303	0.311987	0.311436
0.0899147	0.129626	0.157192	0.15483	0.163597	0.192316	0.224959	0.311852	0.311548
0.089866	0.129747	0.157288	0.154955	0.163372	0.192771	0.22561	0.311691	0.311658
0.08982	0.129868	0.157373	0.155082	0.163144	0.193221	0.226258	0.311503	0.311764
0.0897768	0.129989	0.157447	0.15521	0.162912	0.193665	0.226902	0.311288	0.311867
0.0897367	0.130108	0.157509	0.15534	0.162676	0.194104	0.227541	0.311048	0.311968
0.0897	0.130227	0.157561	0.155471	0.162438	0.194536	0.228175	0.310782	0.312068
0.0896666	0.130344	0.157602	0.155604	0.162198	0.194962	0.228803	0.31049	0.312165
0.0896369	0.13046	0.157632	0.155738	0.161956	0.195381	0.229424	0.310174	0.31226
0.0896109	0.130575	0.157653	0.155872	0.161713	0.195793	0.23004	0.309832	0.312355
0.089589	0.130689	0.157663	0.156008	0.161468	0.196198	0.230647	0.309466	0.312448
0.0895711	0.130801	0.157663	0.156144	0.161223	0.196595	0.231248	0.309076	0.31254
0.0895575	0.130911	0.157654	0.156281	0.160978	0.196985	0.23184	0.308663	0.312632
0.0895482	0.13102	0.157635	0.156419	0.160733	0.197366	0.232424	0.308226	0.312724
0.0895435	0.131127	0.157607	0.156556	0.160488	0.197739	0.233	0.307767	0.312816
0.0895435	0.131233	0.15757	0.156694	0.160245	0.198104	0.233566	0.307285	0.312907
0.0895482	0.131336	0.157525	0.156832	0.160002	0.19846	0.234122	0.306782	0.313
0.0895579	0.131437	0.157471	0.156969	0.159762	0.198806	0.234668	0.306257	0.313093
0.0895725	0.131536	0.157409	0.157106	0.159523	0.199144	0.235205	0.305713	0.313187
0.0895922	0.131633	0.15734	0.157243	0.159288	0.199472	0.23573	0.305148	0.313283
0.0896171	0.131727	0.157263	0.157379	0.159054	0.199791	0.236245	0.304563	0.31338
0.0896473	0.131819	0.15718	0.157514	0.158824	0.2001	0.236748	0.30396	0.313478
0.0896828	0.131908	0.157089	0.157649	0.158598	0.200398	0.23724	0.303339	0.313579
0.0897237	0.131995	0.156992	0.157782	0.158375	0.200687	0.23772	0.3027	0.313682
0.0897701	0.132078	0.156889	0.157915	0.158157	0.200966	0.238188	0.302045	0.313787
0.089822	0.132159	0.156781	0.158046	0.157943	0.201234	0.238644	0.301373	0.313896
0.0898795	0.132237	0.156667	0.158175	0.157733	0.201491	0.239087	0.300687	0.314007
0.0899425	0.132311	0.156547	0.158303	0.157529	0.201738	0.239517	0.299985	0.314121
0.0900112	0.132382	0.156424	0.15843	0.157329	0.201974	0.239934	0.29927	0.314239
0.0900855	0.13245	0.156296	0.158554	0.157136	0.202199	0.240338	0.298541	0.31436
0.0901655	0.132515	0.156164	0.158677	0.156948	0.202414	0.240729	0.2978	0.314485
0.090251	0.132576	0.156028	0.158798	0.156765	0.202617	0.241106	0.297048	0.314614
0.0903423	0.132633	0.155889	0.158917	0.15659	0.202809	0.24147	0.296284	0.314748
0.0904391	0.132687	0.155747	0.159034	0.15642	0.20299	0.24182	0.295511	0.314885
0.0905416	0.132736	0.155603	0.159149	0.156257	0.20316	0.242156	0.294728	0.315028
0.0906497	0.132782	0.155457	0.159261	0.156101	0.203318	0.242479	0.293938	0.315175
0.0907632	0.132824	0.155309	0.159371	0.155951	0.203466	0.242787	0.293139	0.315326
0.0908823	0.132861	0.155159	0.159478	0.155809	0.203602	0.243082	0.292334	0.315483
0.0910068	0.132895	0.155008	0.159584	0.155674	0.203726	0.243362	0.291523	0.315645
0.0911367	0.132924	0.154857	0.159686	0.155546	0.20384	0.243629	0.290707	0.315813
0.0912719	0.132949	0.154705	0.159786	0.155425	0.203942	0.243882	0.289887	0.315986
0.0914124	0.132969	0.154554	0.159883	0.155312	0.204033	0.24412	0.289064	0.316164
0.091558	0.132985	0.154402	0.159978	0.155206	0.204113	0.244345	0.288238	0.316348
0.0917087	0.132996	0.154252	0.16007	0.155108	0.204182	0.244556	0.28741	0.316538
0.0918644	0.133002	0.154102	0.160159	0.155017	0.20424	0.244753	0.286582	0.316734
0.092025	0.133004	0.153954	0.160246	0.154934	0.204287	0.244937	0.285754	0.316936
0.0921903	0.133001	0.153807	0.16033	0.154859	0.204323	0.245107	0.284927	0.317144
0.0923604	0.132993	0.153663	0.160411	0.154791	0.204348	0.245263	0.284102	0.317358
0.092535	0.13298	0.15352	0.16049	0.154731	0.204363	0.245407	0.28328	0.317579
0.092714	0.132962	0.153381	0.160566	0.154679	0.204367	0.245537	0.282462	0.317805
0.0928974	0.13294	0.153244	0.160639	0.154634	0.204361	0.245654	0.281647	0.318038
0.0930849	0.132912	0.15311	0.16071	0.154596	0.204345	0.245759	0.280838	0.318278
0.0932765	0.132879	0.15298	0.160778	0.154566	0.204319	0.245851	0.280036	0.318523
0.093472	0.13284	0.152854	0.160843	0.154544	0.204282	0.24593	0.27924	0.318776
0.0936713	0.132797	0.152731	0.160907	0.154528	0.204236	0.245998	0.278452	0.319034
0.0938742	0.132749	0.152613	0.160967	0.15452	0.204181	0.246053	0.277673	0.319299
0.0940806	0.132695	0.1525	0.161026	0.154518	0.204116	0.246097	0.276903	0.31957
0.0942903	0.132636	0.152391	0.161082	0.154524	0.204042	0.24613	0.276144	0.319848
0.0945032	0.132572	0.152288	0.161136	0.154536	0.203959	0.246152	0.275395	0.320132
0.0947191	0.132502	0.152189	0.161188	0.154555	0.203867	0.246163	0.274659	0.320423
0.0949379	0.132428	0.152096	0.161238	0.15458	0.203767	0.246163	0.273934	0.320719
0.0951594	0.132348	0.152009	0.161286	0.154611	0.203659	0.246153	0.273224	0.321022
0.0953834	0.132263	0.151927	0.161333	0.154649	0.203543	0.246134	0.272527	0.321331
0.0956098	0.132173	0.151852	0.161378	0.154692	0.203419	0.246105	0.271846	0.321646
0.0958385	0.132078	0.151782	0.161421	0.154741	0.203287	0.246067	0.271179	0.321967
0.0960692	0.131977	0.151719	0.161463	0.154795	0.203148	0.24602	0.270529	0.322294
0.0963018	0.131872	0.151663	0.161504	0.154855	0.203002	0.245964	0.269896	0.322626
0.0965361	0.131762	0.151613	0.161543	0.154919	0.20285	0.245901	0.269281	0.322965
0.0967721	0.131646	0.151569	0.161582	0.154989	0.202691	0.245829	0.268684	0.323308
0.0970094	0.131526	0.151533	0.16162	0.155062	0.202526	0.245751	0.268105	0.323658
0.097248	0.131401	0.151503	0.161657	0.155141	0.202356	0.245665	0.267547	0.324012
0.0974877	0.131271	0.151481	0.161694	0.155223	0.20218	0.245573	0.267008	0.324372
0.0977284	0.131137	0.151466	0.16173	0.155309	0.201998	0.245475	0.26649	0.324737
0.0979698	0.130998	0.151457	0.161766	0.155398	0.201812	0.245371	0.265993	0.325106
0.0982119	0.130854	0.151456	0.161803	0.155491	0.201622	0.245261	0.265518	0.32548
0.0984545	0.130706	0.151463	0.161839	0.155586	0.201427	0.245147	0.265065	0.325859
0.0986974	0.130554	0.151476	0.161876	0.155685	0.201228	0.245027	0.264635	0.326242
0.0989406	0.130398	0.151497	0.161914	0.155786	0.201025	0.244904	0.264228	0.326629
0.0991838	0.130238	0.151526	0.161952	0.155889	0.20082	0.244777	0.263844	0.32702
0.099427	0.130074	0.151561	0.161991	0.155994	0.200611	0.244647	0.263485	0.327415
0.0996699	0.129906	0.151605	0.162031	0.1561	0.2004	0.244513	0.26315	0.327814
0.0999126	0.129735	0.151655	0.162073	0.156208	0.200187	0.244377	0.26284	0.328215
0.100155	0.12956	0.151713	0.162116	0.156317	0.199971	0.244239	0.262555	0.32862
0.100396	0.129382	0.151778	0.162161	0.156428	0.199754	0.244099	0.262296	0.329028
0.100637	0.129201	0.15185	0.162207	0.156538	0.199536	0.243958	0.262063	0.329438
0.100878	0.129018	0.151929	0.162256	0.156649	0.199317	0.243816	0.261855	0.329851
0.101117	0.128831	0.152016	0.162307	0.156761	0.199097	0.243673	0.261674	0.330267
0.101355	0.128642	0.152109	0.162361	0.156872	0.198877	0.24353	0.26152	0.330684
0.101593	0.12845	0.15221	0.162417	0.156982	0.198658	0.243387	0.261392	0.331103
0.101829	0.128257	0.152317	0.162476	0.157092	0.198438	0.243244	0.261292	0.331523
0.102064	0.128061	0.152431	0.162538	0.157202	0.198219	0.243103	0.261218	0.331945
0.102297	0.127864	0.152552	0.162603	0.15731	0.198002	0.242963	0.261172	0.332368
0.10253	0.127666	0.152679	0.162671	0.157417	0.197786	0.242824	0.261153	0.332792
0.10276	0.127466	0.152813	0.162743	0.157522	0.197571	0.242688	0.261161	0.333216
0.10299	0.127265	0.152953	0.162819	0.157626	0.197359	0.242553	0.261197	0.333641
0.103217	0.127063	0.153099	0.162899	0.157727	0.197149	0.242422	0.261261	0.334065
0.103444	0.126861	0.153251	0.162983	0.157827	0.196941	0.242294	0.261352	0.33449
0.103668	0.126659	0.153409	0.163071	0.157925	0.196737	0.242168	0.261471	0.334914
0.103891	0.126456	0.153573	0.163163	0.15802	0.196536	0.242047	0.261617	0.335337
0.104112	0.126254	0.153742	0.16326	0.158112	0.196338	0.24193	0.26179	0.33576
0.104332	0.126052	0.153917	0.163361	0.158202	0.196144	0.241816	0.261991	0.336181
0.10455	0.125851	0.154096	0.163468	0.158289	0.195955	0.241708	0.262218	0.336601
0.104766	0.125651	0.154281	0.163579	0.158372	0.19577	0.241604	0.262473	0.337019
0.10498	0.125453	0.154471	0.163695	0.158453	0.195589	0.241505	0.262755	0.337436
0.105193	0.125256	0.154665	0.163817	0.158531	0.195414	0.241411	0.263063	0.33785
0.105404	0.125061	0.154864	0.163943	0.158605	0.195244	0.241323	0.263398	0.338262
0.105613	0.124868	0.155068	0.164076	0.158676	0.195079	0.241241	0.263759	0.338671
0.105821	0.124677	0.155275	0.164213	0.158743	0.19492	0.241165	0.264146	0.339077
0.106027	0.12449	0.155486	0.164356	0.158807	0.194767	0.241095	0.264559	0.339481
0.106232	0.124305	0.155701	0.164505	0.158867	0.19462	0.241032	0.264996	0.339881
0.106435	0.124123	0.15592	0.16466	0.158924	0.194479	0.240975	0.265459	0.340278
0.106636	0.123946	0.156141	0.16482	0.158977	0.194345	0.240925	0.265947	0.340671
0.106836	0.123772	0.156366	0.164986	0.159026	0.194218	0.240881	0.266459	0.34106
0.107035	0.123602	0.156594	0.165159	0.159072	0.194098	0.240845	0.266995	0.341446
0.107232	0.123437	0.156825	0.165337	0.159114	0.193985	0.240816	0.267554	0.341826
0.107428	0.123276	0.157058	0.16552	0.159153	0.19388	0.240795	0.268136	0.342203
0.107622	0.123121	0.157293	0.16571	0.159187	0.193782	0.240781	0.268741	0.342575
0.107816	0.122971	0.157531	0.165906	0.159219	0.193692	0.240775	0.269368	0.342942
0.108008	0.122826	0.15777	0.166108	0.159247	0.193609	0.240776	0.270017	0.343304
0.1082	0.122688	0.158011	0.166316	0.159272	0.193535	0.240785	0.270687	0.343662
0.10839	0.122556	0.158254	0.16653	0.159293	0.193469	0.240802	0.271378	0.344014
0.10858	0.12243	0.158498	0.166749	0.159311	0.19341	0.240826	0.272088	0.34436
0.108769	0.122311	0.158743	0.166975	0.159326	0.193361	0.240859	0.272818	0.344702
0.108957	0.122199	0.158989	0.167206	0.159338	0.193319	0.240899	0.273568	0.345037
0.109144	0.122094	0.159236	0.167443	0.159347	0.193287	0.240948	0.274335	0.345367
0.109331	0.121997	0.159483	0.167685	0.159354	0.193262	0.241004	0.275121	0.345691
0.109518	0.121908	0.159731	0.167934	0.159358	0.193247	0.241069	0.275924	0.34601
0.109704	0.121827	0.159978	0.168187	0.159359	0.19324	0.241141	0.276743	0.346322
0.10989	0.121754	0.160226	0.168446	0.159359	0.193242	0.241221	0.277578	0.346628
0.110076	0.12169	0.160473	0.16871	0.159356	0.193253	0.24131	0.278429	0.346928
0.110262	0.121635	0.16072	0.16898	0.159351	0.193272	0.241406	0.279295	0.347223
0.110448	0.121589	0.160967	0.169254	0.159345	0.193301	0.241509	0.280174	0.347511
0.110633	0.121552	0.161213	0.169533	0.159337	0.193338	0.241621	0.281067	0.347792
0.11082	0.121524	0.161457	0.169817	0.159328	0.193384	0.24174	0.281972	0.348068
0.111006	0.121506	0.161701	0.170105	0.159318	0.193439	0.241867	0.28289	0.348337
0.111192	0.121498	0.161944	0.170398	0.159307	0.193503	0.242001	0.283819	0.348601
0.11138	0.1215	0.162185	0.170695	0.159296	0.193575	0.242143	0.284759	0.348858
0.111567	0.121513	0.162424	0.170995	0.159284	0.193656	0.242292	0.285708	0.349109
0.111755	0.121535	0.162662	0.1713	0.159271	0.193745	0.242448	0.286667	0.349353
0.111944	0.121569	0.162898	0.171608	0.159259	0.193844	0.242611	0.287635	0.349592
0.112133	0.121613	0.163132	0.171919	0.159248	0.19395	0.242781	0.28861	0.349825
0.112323	0.121668	0.163364	0.172234	0.159237	0.194065	0.242957	0.289592	0.350052
0.112514	0.121734	0.163594	0.172551	0.159226	0.194188	0.24314	0.290581	0.350273
0.112706	0.121811	0.163821	0.172871	0.159217	0.19432	0.24333	0.291576	0.350489
0.112899	0.121899	0.164046	0.173194	0.159209	0.194459	0.243526	0.292576	0.350699
0.113093	0.121999	0.164268	0.173518	0.159203	0.194607	0.243728	0.29358	0.350903
0.113287	0.12211	0.164488	0.173845	0.159198	0.194762	0.243936	0.294588	0.351102
0.113483	0.122232	0.164704	0.174172	0.159196	0.194925	0.24415	0.295599	0.351296
0.11368	0.122366	0.164918	0.174502	0.159196	0.195095	0.244369	0.296612	0.351485
0.113877	0.122512	0.165129	0.174832	0.159199	0.195272	0.244593	0.297626	0.351669
0.114076	0.122669	0.165336	0.175163	0.159204	0.195457	0.244823	0.298642	0.351848
0.114276	0.122837	0.16554	0.175495	0.159212	0.195648	0.245058	0.299658	0.352023
0.114477	0.123018	0.165741	0.175826	0.159224	0.195847	0.245298	0.300673	0.352194
0.114679	0.12321	0.165939	0.176158	0.159239	0.196051	0.245542	0.301687	0.35236
0.114881	0.123413	0.166133	0.176489	0.159258	0.196263	0.24579	0.3027	0.352523
0.115085	0.123628	0.166324	0.176819	0.159281	0.19648	0.246043	0.30371	0.352682
0.11529	0.123855	0.16651	0.177149	0.159309	0.196703	0.2463	0.304717	0.352837
0.115496	0.124093	0.166694	0.177477	0.159341	0.196932	0.24656	0.30572	0.352989
0.115702	0.124342	0.166873	0.177803	0.159377	0.197167	0.246824	0.306719	0.353139
0.11591	0.124603	0.167049	0.178128	0.159418	0.197406	0.247091	0.307713	0.353286
0.116118	0.124875	0.16722	0.17845	0.159465	0.197651	0.247362	0.308702	0.35343
0.116326	0.125157	0.167388	0.178769	0.159516	0.1979	0.247635	0.309685	0.353572
0.116536	0.125451	0.167552	0.179086	0.159573	0.198154	0.247911	0.310661	0.353713
0.116745	0.125755	0.167712	0.179399	0.159635	0.198412	0.24819	0.311629	0.353852
0.116956	0.12607	0.167868	0.179709	0.159704	0.198674	0.248471	0.312591	0.353989
0.117166	0.126396	0.16802	0.180016	0.159778	0.19894	0.248754	0.313544	0.354126
0.117376	0.126731	0.168167	0.180318	0.159858	0.199209	0.249038	0.314488	0.354262
0.117587	0.127077	0.168311	0.180615	0.159944	0.199482	0.249325	0.315423	0.354398
0.117798	0.127432	0.16845	0.180908	0.160036	0.199757	0.249613	0.316348	0.354534
0.118008	0.127797	0.168585	0.181196	0.160135	0.200035	0.249902	0.317263	0.35467
0.118218	0.128171	0.168716	0.181479	0.16024	0.200315	0.250192	0.318168	0.354806
0.118427	0.128555	0.168843	0.181756	0.160352	0.200598	0.250484	0.319061	0.354944
0.118635	0.128947	0.168966	0.182027	0.16047	0.200882	0.250776	0.319943	0.355083
0.118843	0.129347	0.169084	0.182292	0.160595	0.201167	0.251068	0.320814	0.355224
0.11905	0.129756	0.169198	0.18255	0.160727	0.201454	0.251361	0.321672	0.355367
0.119255	0.130173	0.169308	0.182802	0.160865	0.201742	0.251654	0.322517	0.355512
0.119459	0.130597	0.169414	0.183047	0.161009	0.20203	0.251946	0.32335	0.355659
0.119662	0.131029	0.169515	0.183284	0.161161	0.202319	0.252239	0.32417	0.35581
0.119862	0.131467	0.169612	0.183515	0.161319	0.202607	0.252531	0.324976	0.355964
0.120061	0.131912	0.169705	0.183737	0.161484	0.202896	0.252823	0.325768	0.356122
0.120257	0.132363	0.169794	0.183952	0.161655	0.203184	0.253114	0.326547	0.356283
0.120451	0.13282	0.169878	0.184158	0.161833	0.203471	0.253405	0.327311	0.356449
0.120642	0.133282	0.169958	0.184356	0.162017	0.203758	0.253694	0.328061	0.35662
0.120831	0.13375	0.170035	0.184546	0.162207	0.204042	0.253982	0.328796	0.356796
0.121016	0.134222	0.170107	0.184727	0.162404	0.204326	0.254269	0.329516	0.356977
0.121198	0.134698	0.170174	0.184899	0.162607	0.204607	0.254555	0.330222	0.357163
0.121376	0.135178	0.170238	0.185062	0.162816	0.204886	0.254839	0.330912	0.357356
0.12155	0.135662	0.170298	0.185216	0.16303	0.205163	0.255121	0.331588	0.357555
0.12172	0.136148	0.170353	0.18536	0.16325	0.205438	0.255402	0.332248	0.35776
0.121886	0.136637	0.170405	0.185494	0.163476	0.205709	0.255681	0.332892	0.357973
0.122048	0.137128	0.170453	0.18562	0.163707	0.205977	0.255958	0.333521	0.358192
0.122205	0.137621	0.170496	0.185735	0.163943	0.206242	0.256234	0.334135	0.358419
0.122356	0.138115	0.170536	0.18584	0.164184	0.206503	0.256507	0.334734	0.358653
0.122503	0.138609	0.170572	0.185936	0.16443	0.206761	0.256778	0.335317	0.358896
0.122643	0.139104	0.170604	0.186021	0.16468	0.207014	0.257046	0.335885	0.359146
0.122778	0.139598	0.170632	0.186096	0.164934	0.207263	0.257313	0.336437	0.359406
0.122908	0.140092	0.170657	0.186161	0.165192	0.207507	0.257577	0.336974	0.359673
0.12303	0.140585	0.170677	0.186216	0.165454	0.207747	0.257838	0.337496	0.35995
0.123147	0.141076	0.170694	0.186261	0.165719	0.207982	0.258097	0.338003	0.360236
0.123256	0.141565	0.170708	0.186295	0.165987	0.208212	0.258354	0.338495	0.360531
0.123359	0.142051	0.170718	0.186319	0.166257	0.208436	0.258608	0.338973	0.360836
0.123455	0.142535	0.170724	0.186333	0.166531	0.208655	0.258859	0.339435	0.36115
0.123543	0.143015	0.170728	0.186336	0.166806	0.208868	0.259108	0.339883	0.361474
0.123624	0.143491	0.170727	0.186329	0.167083	0.209076	0.259355	0.340317	0.361808
0.123697	0.143962	0.170724	0.186312	0.167361	0.209278	0.259598	0.340737	0.362153
0.123762	0.144429	0.170717	0.186285	0.167641	0.209473	0.259839	0.341144	0.362507
0.123819	0.14489	0.170707	0.186248	0.167921	0.209662	0.260078	0.341536	0.362872
0.123867	0.145346	0.170694	0.186201	0.168202	0.209845	0.260313	0.341916	0.363247
0.123907	0.145795	0.170677	0.186144	0.168483	0.210022	0.260546	0.342282	0.363633
0.123939	0.146238	0.170658	0.186077	0.168763	0.210192	0.260777	0.342636	0.364029
0.123961	0.146673	0.170636	0.186001	0.169043	0.210355	0.261005	0.342977	0.364436
0.123975	0.147101	0.170611	0.185915	0.169321	0.210512	0.26123	0.343306	0.364854
0.123979	0.147521	0.170584	0.18582	0.169598	0.210662	0.261453	0.343624	0.365282
0.123975	0.147932	0.170554	0.185715	0.169873	0.210805	0.261673	0.34393	0.365721
0.123961	0.148335	0.170521	0.185602	0.170146	0.210941	0.26189	0.344225	0.36617
0.123938	0.148729	0.170486	0.185479	0.170417	0.21107	0.262106	0.344509	0.36663
0.123905	0.149113	0.170448	0.185348	0.170684	0.211192	0.262318	0.344782	0.367101
0.123862	0.149487	0.170408	0.185208	0.170948	0.211307	0.262528	0.345046	0.367582
0.12381	0.149851	0.170366	0.185061	0.171209	0.211415	0.262736	0.345301	0.368073
0.123749	0.150204	0.170322	0.184905	0.171465	0.211516	0.262942	0.345546	0.368574
0.123678	0.150546	0.170276	0.184741	0.171717	0.21161	0.263145	0.345782	0.369086
0.123597	0.150877	0.170228	0.184569	0.171964	0.211697	0.263347	0.34601	0.369607
0.123506	0.151196	0.170178	0.184391	0.172206	0.211777	0.263546	0.34623	0.370139
0.123405	0.151503	0.170127	0.184205	0.172442	0.21185	0.263743	0.346443	0.37068
0.123295	0.151798	0.170074	0.184012	0.172673	0.211916	0.263937	0.346648	0.37123
0.123176	0.15208	0.17002	0.183813	0.172897	0.211975	0.26413	0.346847	0.37179
0.123047	0.15235	0.169964	0.183607	0.173115	0.212028	0.264321	0.347039	0.372358
0.122908	0.152607	0.169907	0.183396	0.173326	0.212074	0.264511	0.347226	0.372935
0.12276	0.15285	0.169849	0.183179	0.17353	0.212113	0.264698	0.347408	0.373521
0.122602	0.15308	0.16979	0.182956	0.173726	0.212146	0.264884	0.347584	0.374115
0.122436	0.153297	0.169731	0.182728	0.173915	0.212172	0.265067	0.347756	0.374717
0.12226	0.153499	0.16967	0.182496	0.174095	0.212192	0.26525	0.347925	0.375326
0.122076	0.153688	0.169609	0.182259	0.174268	0.212206	0.265431	0.348089	0.375943
0.121883	0.153863	0.169548	0.182018	0.174432	0.212214	0.26561	0.348251	0.376567
0.121682	0.154023	0.169487	0.181774	0.174587	0.212216	0.265788	0.348409	0.377197
0.121472	0.154169	0.169425	0.181525	0.174733	0.212212	0.265965	0.348566	0.377833
0.121254	0.1543	0.169364	0.181274	0.17487	0.212203	0.26614	0.348721	0.378475
0.121028	0.154417	0.169302	0.18102	0.174998	0.212189	0.266314	0.348874	0.379123
0.120795	0.154519	0.169241	0.180764	0.175116	0.212169	0.266487	0.349027	0.379776
0.120555	0.154607	0.169181	0.180505	0.175224	0.212144	0.266659	0.349178	0.380433
0.120307	0.15468	0.169121	0.180245	0.175323	0.212115	0.26683	0.34933	0.381094
0.120053	0.154739	0.169062	0.179983	0.175411	0.21208	0.266999	0.349482	0.381759
0.119793	0.154782	0.169004	0.17972	0.175489	0.212042	0.267168	0.349635	0.382428
0.119526	0.154811	0.168947	0.179457	0.175558	0.211999	0.267336	0.349789	0.383099
0.119254	0.154826	0.168891	0.179193	0.175616	0.211952	0.267503	0.349944	0.383772
0.118976	0.154826	0.168837	0.178929	0.175663	0.211902	0.26767	0.350102	0.384448
0.118694	0.154812	0.168784	0.178665	0.175701	0.211848	0.267835	0.350261	0.385125
0.118407	0.154783	0.168734	0.178403	0.175728	0.211791	0.268	0.350423	0.385802
0.118116	0.154741	0.168685	0.178141	0.175745	0.211731	0.268164	0.350588	0.38648
0.117821	0.154684	0.168638	0.17788	0.175751	0.211668	0.268328	0.350756	0.387158
0.117523	0.154614	0.168594	0.177622	0.175747	0.211603	0.268491	0.350928	0.387835
0.117221	0.154529	0.168552	0.177365	0.175733	0.211535	0.268653	0.351104	0.388511
0.116918	0.154432	0.168513	0.177111	0.175709	0.211466	0.268815	0.351284	0.389185
0.116613	0.154321	0.168476	0.176859	0.175674	0.211394	0.268977	0.351468	0.389857
0.116306	0.154197	0.168443	0.17661	0.17563	0.211322	0.269137	0.351658	0.390527
0.115998	0.15406	0.168412	0.176365	0.175576	0.211248	0.269298	0.351852	0.391193
0.11569	0.153911	0.168385	0.176123	0.175513	0.211174	0.269458	0.352051	0.391855
0.115381	0.153749	0.168362	0.175886	0.17544	0.211099	0.269617	0.352257	0.392513
0.115074	0.153576	0.168342	0.175652	0.175357	0.211023	0.269776	0.352467	0.393166
0.114767	0.153391	0.168326	0.175423	0.175266	0.210948	0.269935	0.352684	0.393814
0.114462	0.153194	0.168314	0.175199	0.175166	0.210873	0.270093	0.352907	0.394456
0.114159	0.152987	0.168306	0.17498	0.175058	0.210799	0.270251	0.353137	0.395091
0.113858	0.152768	0.168302	0.174766	0.174941	0.210725	0.270409	0.353372	0.39572
0.113561	0.15254	0.168303	0.174558	0.174817	0.210653	0.270566	0.353615	0.396341
0.113268	0.152302	0.168308	0.174356	0.174685	0.210582	0.270722	0.353864	0.396954
0.112978	0.152054	0.168319	0.17416	0.174546	0.210513	0.270878	0.35412	0.397559
0.112694	0.151797	0.168334	0.173971	0.174399	0.210446	0.271034	0.354384	0.398155
0.112414	0.151531	0.168354	0.173788	0.174247	0.210381	0.271189	0.354654	0.398741
0.112141	0.151257	0.168379	0.173611	0.174088	0.210319	0.271343	0.354931	0.399318
0.111874	0.150975	0.16841	0.173442	0.173923	0.210259	0.271497	0.355216	0.399885
0.111613	0.150685	0.168446	0.17328	0.173753	0.210203	0.271651	0.355508	0.400441
0.111361	0.150389	0.168488	0.173126	0.173578	0.21015	0.271804	0.355807	0.400985
0.111116	0.150086	0.168536	0.172979	0.173399	0.210101	0.271956	0.356114	0.401518
0.11088	0.149777	0.168589	0.17284	0.173216	0.210056	0.272107	0.356428	0.40204
0.110652	0.149462	0.168648	0.172709	0.173029	0.210015	0.272258	0.356749	0.402549
0.110434	0.149142	0.168714	0.172585	0.172839	0.209979	0.272408	0.357077	0.403045
0.110227	0.148818	0.168785	0.172471	0.172646	0.209947	0.272557	0.357413	0.403528
0.110029	0.148489	0.168863	0.172364	0.172452	0.20992	0.272706	0.357756	0.403998
0.109843	0.148156	0.168947	0.172266	0.172255	0.209899	0.272853	0.358106	0.404454
0.109668	0.147821	0.169037	0.172177	0.172058	0.209882	0.273	0.358462	0.404896
0.109505	0.147482	0.169134	0.172096	0.171861	0.209872	0.273145	0.358826	0.405324
0.109354	0.147141	0.169237	0.172024	0.171663	0.209867	0.27329	0.359196	0.405738
0.109216	0.146799	0.169347	0.171962	0.171466	0.209868	0.273433	0.359574	0.406136
0.109091	0.146455	0.169464	0.171907	0.17127	0.209876	0.273575	0.359957	0.40652
0.10898	0.14611	0.169587	0.171862	0.171075	0.20989	0.273716	0.360347	0.406888
0.108883	0.145765	0.169717	0.171827	0.170883	0.209911	0.273856	0.360743	0.407242
0.1088	0.145421	0.169853	0.1718	0.170694	0.209939	0.273994	0.361145	0.407579
0.108732	0.145076	0.169997	0.171782	0.170508	0.209973	0.274131	0.361552	0.407901
0.108679	0.144733	0.170147	0.171773	0.170326	0.210015	0.274266	0.361966	0.408208
0.108641	0.144392	0.170303	0.171774	0.170148	0.210064	0.2744	0.362384	0.408498
0.108619	0.144053	0.170467	0.171783	0.169975	0.210121	0.274532	0.362808	0.408773
0.108612	0.143716	0.170637	0.171802	0.169808	0.210185	0.274663	0.363237	0.409032
0.108622	0.143382	0.170813	0.17183	0.169646	0.210256	0.274792	0.36367	0.409274
0.108648	0.143052	0.170996	0.171867	0.169492	0.210336	0.274919	0.364107	0.409501
0.108691	0.142725	0.171186	0.171913	0.169344	0.210423	0.275045	0.364549	0.409713
0.10875	0.142403	0.171382	0.171968	0.169204	0.210519	0.275168	0.364994	0.409908
0.108827	0.142085	0.171584	0.172032	0.169072	0.210622	0.27529	0.365444	0.410088
0.10892	0.141773	0.171793	0.172105	0.168949	0.210734	0.275409	0.365896	0.410252
0.109031	0.141466	0.172008	0.172186	0.168835	0.210854	0.275527	0.366351	0.410401
0.109159	0.141165	0.172229	0.172277	0.168731	0.210982	0.275642	0.366809	0.410534
0.109304	0.14087	0.172455	0.172376	0.168637	0.211118	0.275756	0.36727	0.410652
0.109466	0.140582	0.172688	0.172483	0.168553	0.211262	0.275867	0.367732	0.410756
0.109646	0.140301	0.172926	0.172599	0.168481	0.211415	0.275976	0.368197	0.410845
0.109843	0.140028	0.17317	0.172723	0.168419	0.211576	0.276083	0.368662	0.41092
0.110058	0.139762	0.173418	0.172855	0.16837	0.211745	0.276187	0.369129	0.410981
0.110289	0.139504	0.173672	0.172996	0.168333	0.211923	0.276289	0.369597	0.411028
0.110538	0.139254	0.173931	0.173144	0.168309	0.212109	0.276389	0.370065	0.411061
0.110803	0.139013	0.174195	0.1733	0.168298	0.212302	0.276486	0.370534	0.411082
0.111086	0.138781	0.174463	0.173463	0.1683	0.212504	0.276581	0.371002	0.41109
0.111385	0.138558	0.174735	0.173635	0.168316	0.212714	0.276674	0.37147	0.411086
0.1117	0.138344	0.175012	0.173813	0.168346	0.212932	0.276764	0.371937	0.41107
0.112031	0.13814	0.175292	0.173999	0.16839	0.213158	0.276851	0.372403	0.411043
0.112379	0.137946	0.175576	0.174191	0.168449	0.213391	0.276936	0.372867	0.411006
0.112742	0.137761	0.175863	0.174391	0.168523	0.213632	0.277019	0.37333	0.410958
0.11312	0.137587	0.176153	0.174597	0.168611	0.21388	0.277099	0.37379	0.4109
0.113513	0.137423	0.176446	0.174809	0.168715	0.214136	0.277177	0.374249	0.410833
0.113921	0.137269	0.176741	0.175028	0.168834	0.214399	0.277252	0.374704	0.410757
0.114342	0.137125	0.177038	0.175253	0.168969	0.214669	0.277325	0.375157	0.410673
0.114778	0.136993	0.177337	0.175484	0.169119	0.214946	0.277395	0.375606	0.410582
0.115226	0.136871	0.177638	0.175721	0.169285	0.215229	0.277463	0.376052	0.410484
0.115688	0.136759	0.17794	0.175963	0.169467	0.215519	0.277528	0.376494	0.41038
0.116162	0.136659	0.178243	0.17621	0.169665	0.215815	0.277592	0.376931	0.41027
0.116647	0.136569	0.178546	0.176463	0.169878	0.216117	0.277653	0.377365	0.410156
0.117144	0.13649	0.17885	0.176721	0.170108	0.216425	0.277711	0.377793	0.410037
0.117651	0.136422	0.179154	0.176983	0.170353	0.216739	0.277768	0.378217	0.409914
0.118168	0.136365	0.179457	0.17725	0.170614	0.217058	0.277822	0.378635	0.409789
0.118695	0.136318	0.179759	0.177522	0.17089	0.217382	0.277874	0.379048	0.409661
0.11923	0.136282	0.18006	0.177798	0.171182	0.217711	0.277924	0.379455	0.409533
0.119773	0.136256	0.180359	0.178077	0.171489	0.218044	0.277972	0.379857	0.409403
0.120324	0.136241	0.180656	0.178361	0.171811	0.218382	0.278019	0.380252	0.409274
0.120882	0.136236	0.180952	0.178648	0.172149	0.218724	0.278063	0.380641	0.409145
0.121445	0.136242	0.181244	0.178939	0.172501	0.21907	0.278106	0.381023	0.409018
0.122014	0.136257	0.181533	0.179233	0.172867	0.21942	0.278147	0.381398	0.408893
0.122587	0.136283	0.181819	0.17953	0.173248	0.219772	0.278187	0.381767	0.408771
0.123165	0.136317	0.182101	0.17983	0.173643	0.220128	0.278225	0.382129	0.408653
0.123745	0.136362	0.182379	0.180132	0.174051	0.220486	0.278262	0.382483	0.408539
0.124327	0.136416	0.182653	0.180437	0.174472	0.220847	0.278298	0.38283	0.408431
0.124911	0.136478	0.182921	0.180745	0.174906	0.221209	0.278333	0.383169	0.408329
0.125496	0.13655	0.183184	0.181054	0.175352	0.221573	0.278367	0.383501	0.408233
0.12608	0.13663	0.183441	0.181366	0.17581	0.221939	0.2784	0.383825	0.408145
0.126663	0.136718	0.183693	0.181679	0.176279	0.222306	0.278432	0.384141	0.408065
0.127245	0.136815	0.183938	0.181994	0.17676	0.222674	0.278464	0.384449	0.407994
0.127824	0.136919	0.184176	0.182311	0.17725	0.223042	0.278495	0.384749	0.407933
0.1284	0.13703	0.184407	0.182629	0.177751	0.22341	0.278527	0.385041	0.407882
0.128971	0.137148	0.18463	0.182948	0.178261	0.223779	0.278558	0.385325	0.407843
0.129537	0.137273	0.184846	0.183268	0.17878	0.224146	0.278589	0.385601	0.407815
0.130097	0.137404	0.185053	0.183589	0.179307	0.224514	0.278621	0.385868	0.407799
0.130651	0.137542	0.185252	0.183911	0.179841	0.22488	0.278653	0.386127	0.407797
0.131197	0.137685	0.185442	0.184233	0.180382	0.225244	0.278685	0.386378	0.407808
0.131734	0.137833	0.185623	0.184556	0.18093	0.225607	0.278718	0.38662	0.407834
0.132262	0.137986	0.185795	0.184879	0.181483	0.225968	0.278753	0.386855	0.407875
0.132781	0.138144	0.185956	0.185202	0.182041	0.226327	0.278788	0.387081	0.407931
0.133288	0.138306	0.186108	0.185526	0.182603	0.226683	0.278825	0.387299	0.408003
0.133784	0.138471	0.18625	0.185849	0.183169	0.227037	0.278863	0.387508	0.408092
0.134267	0.13864	0.186381	0.186172	0.183737	0.227387	0.278903	0.38771	0.408199
0.134738	0.138812	0.186501	0.186495	0.184308	0.227734	0.278945	0.387904	0.408323
0.135194	0.138986	0.18661	0.186817	0.18488	0.228077	0.278989	0.388089	0.408465
0.135636	0.139162	0.186708	0.187139	0.185452	0.228417	0.279035	0.388267	0.408626
0.136062	0.13934	0.186794	0.187461	0.186025	0.228752	0.279083	0.388437	0.408805
0.136473	0.139519	0.186869	0.187782	0.186596	0.229083	0.279135	0.388599	0.409005
0.136867	0.139699	0.186931	0.188102	0.187166	0.229409	0.279189	0.388754	0.409224
0.137243	0.13988	0.186982	0.188421	0.187733	0.22973	0.279246	0.388901	0.409463
0.137601	0.140061	0.187021	0.188739	0.188297	0.230046	0.279306	0.389041	0.409723
0.137941	0.140241	0.187047	0.189056	0.188857	0.230357	0.27937	0.389173	0.410003
0.138261	0.14042	0.187061	0.189372	0.189412	0.230662	0.279438	0.389299	0.410305
0.138562	0.140598	0.187062	0.189687	0.189962	0.230962	0.279509	0.389417	0.410628
0.138843	0.140775	0.187051	0.190001	0.190506	0.231255	0.279585	0.389529	0.410972
0.139102	0.14095	0.187027	0.190313	0.191042	0.231543	0.279665	0.389635	0.411338
0.139341	0.141122	0.186991	0.190624	0.191571	0.231824	0.279749	0.389734	0.411725
0.139557	0.141291	0.186941	0.190934	0.192091	0.232099	0.279838	0.389826	0.412135
0.139751	0.141458	0.186879	0.191242	0.192602	0.232368	0.279932	0.389913	0.412566
0.139923	0.14162	0.186804	0.191548	0.193103	0.232629	0.28003	0.389993	0.413019
0.140072	0.141779	0.186717	0.191853	0.193594	0.232885	0.280134	0.390068	0.413494
0.140197	0.141934	0.186616	0.192156	0.194073	0.233133	0.280244	0.390138	0.413991
0.140299	0.142084	0.186504	0.192458	0.19454	0.233374	0.280359	0.390202	0.41451
0.140378	0.142229	0.186378	0.192758	0.194994	0.233608	0.28048	0.390261	0.41505
0.140432	0.142369	0.18624	0.193056	0.195435	0.233836	0.280606	0.390315	0.415612
0.140461	0.142503	0.18609	0.193352	0.195861	0.234056	0.280739	0.390364	0.416195
0.140467	0.142631	0.185928	0.193647	0.196274	0.234269	0.280878	0.390409	0.416799
0.140448	0.142753	0.185753	0.193939	0.196671	0.234475	0.281024	0.390449	0.417424
0.140404	0.142869	0.185567	0.19423	0.197052	0.234673	0.281176	0.390486	0.418069
0.140336	0.142978	0.185369	0.194519	0.197417	0.234865	0.281335	0.390518	0.418735
0.140243	0.14308	0.185159	0.194806	0.197765	0.235049	0.2815	0.390547	0.41942
0.140125	0.143175	0.184939	0.19509	0.198095	0.235227	0.281673	0.390572	0.420125
0.139983	0.143262	0.184707	0.195373	0.198408	0.235397	0.281853	0.390593	0.420849
0.139816	0.143342	0.184465	0.195654	0.198703	0.235561	0.28204	0.390612	0.421592
0.139625	0.143414	0.184213	0.195932	0.198978	0.235717	0.282234	0.390628	0.422352
0.13941	0.143478	0.18395	0.196209	0.199235	0.235867	0.282436	0.390641	0.42313
0.139171	0.143533	0.183677	0.196483	0.199472	0.23601	0.282646	0.390651	0.423925
0.138908	0.143581	0.183396	0.196755	0.199689	0.236146	0.282863	0.390659	0.424737
0.138622	0.143619	0.183105	0.197025	0.199886	0.236276	0.283088	0.390665	0.425564
0.138312	0.14365	0.182805	0.197293	0.200063	0.2364	0.283321	0.390669	0.426407
0.13798	0.143671	0.182497	0.197558	0.200219	0.236517	0.283562	0.390671	0.427263
0.137626	0.143684	0.182181	0.197821	0.200354	0.236629	0.28381	0.390672	0.428134
0.13725	0.143688	0.181858	0.198082	0.200468	0.236735	0.284067	0.39067	0.429017
0.136853	0.143683	0.181528	0.198341	0.200561	0.236835	0.284332	0.390668	0.429913
0.136435	0.143669	0.181191	0.198597	0.200633	0.23693	0.284604	0.390665	0.43082
0.135996	0.143647	0.180848	0.198851	0.200683	0.23702	0.284885	0.39066	0.431738
0.135538	0.143615	0.1805	0.199102	0.200712	0.237105	0.285174	0.390655	0.432666
0.135061	0.143574	0.180146	0.199351	0.20072	0.237186	0.285471	0.390648	0.433602
0.134565	0.143525	0.179787	0.199598	0.200706	0.237261	0.285777	0.390642	0.434547
0.134051	0.143467	0.179425	0.199842	0.20067	0.237333	0.28609	0.390634	0.435498
0.133521	0.1434	0.179059	0.200083	0.200614	0.237401	0.286411	0.390627	0.436456
0.132974	0.143324	0.17869	0.200322	0.200536	0.237466	0.286741	0.390619	0.437419
0.132411	0.14324	0.178318	0.200558	0.200438	0.237527	0.287078	0.390611	0.438387
0.131834	0.143148	0.177944	0.200792	0.200318	0.237585	0.287423	0.390603	0.439358
0.131243	0.143047	0.177569	0.201023	0.200178	0.23764	0.287776	0.390595	0.440332
0.130638	0.142938	0.177193	0.201251	0.200018	0.237694	0.288137	0.390587	0.441306
0.130022	0.142821	0.176816	0.201477	0.199839	0.237745	0.288506	0.390579	0.442282
0.129394	0.142696	0.17644	0.201699	0.199639	0.237794	0.288881	0.390572	0.443256
0.128755	0.142564	0.176065	0.201919	0.19942	0.237842	0.289265	0.390565	0.444229
0.128108	0.142424	0.175691	0.202136	0.199183	0.237889	0.289655	0.390558	0.4452
0.127451	0.142278	0.175319	0.20235	0.198927	0.237936	0.290053	0.390552	0.446167
0.126787	0.142124	0.174949	0.202562	0.198654	0.237982	0.290458	0.390546	0.447129
0.126117	0.141964	0.174583	0.20277	0.198363	0.238028	0.29087	0.390541	0.448085
0.12544	0.141797	0.17422	0.202975	0.198055	0.238075	0.291288	0.390536	0.449035
0.12476	0.141625	0.173862	0.203177	0.197731	0.238122	0.291713	0.390531	0.449977
0.124076	0.141446	0.173508	0.203376	0.197391	0.238171	0.292144	0.390528	0.45091
0.123389	0.141263	0.17316	0.203572	0.197037	0.238221	0.292581	0.390525	0.451833
0.122701	0.141074	0.172818	0.203764	0.196668	0.238273	0.293024	0.390522	0.452745
0.122012	0.14088	0.172482	0.203953	0.196285	0.238327	0.293472	0.39052	0.453646
0.121324	0.140682	0.172154	0.204139	0.195889	0.238383	0.293926	0.390518	0.454533
0.120638	0.140479	0.171833	0.204322	0.195481	0.238443	0.294385	0.390517	0.455407
0.119954	0.140273	0.17152	0.204501	0.195062	0.238506	0.294849	0.390517	0.456266
0.119274	0.140064	0.171216	0.204677	0.194632	0.238572	0.295318	0.390516	0.457109
0.118599	0.139852	0.170921	0.204849	0.194192	0.238643	0.295791	0.390517	0.457935
0.117931	0.139637	0.170636	0.205018	0.193743	0.238718	0.296268	0.390517	0.458744
0.117269	0.139419	0.170362	0.205183	0.193285	0.238797	0.296748	0.390518	0.459534
0.116615	0.1392	0.170097	0.205344	0.19282	0.238882	0.297232	0.390519	0.460304
0.11597	0.13898	0.169845	0.205502	0.192349	0.238972	0.29772	0.390521	0.461054
0.115335	0.138758	0.169603	0.205656	0.191872	0.239067	0.29821	0.390522	0.461783
0.114711	0.138536	0.169374	0.205806	0.19139	0.239169	0.298703	0.390524	0.46249
0.114099	0.138314	0.169157	0.205953	0.190905	0.239276	0.299197	0.390525	0.463174
0.113501	0.138092	0.168954	0.206095	0.190416	0.239391	0.299694	0.390527	0.463834
0.112916	0.13787	0.168763	0.206234	0.189925	0.239512	0.300192	0.390528	0.46447
0.112346	0.13765	0.168586	0.206369	0.189434	0.23964	0.300691	0.390529	0.465081
0.111792	0.137431	0.168423	0.2065	0.188942	0.239776	0.301191	0.39053	0.465666
0.111255	0.137214	0.168275	0.206627	0.188451	0.239919	0.301692	0.390531	0.466225
0.110736	0.137	0.168141	0.20675	0.187961	0.24007	0.302192	0.390531	0.466756
0.110235	0.136788	0.168023	0.206869	0.187474	0.240229	0.302692	0.390531	0.46726
0.109753	0.136579	0.167919	0.206984	0.186991	0.240397	0.303191	0.39053	0.467735
0.109292	0.136374	0.167831	0.207094	0.186513	0.240572	0.303689	0.390528	0.468182
0.108852	0.136173	0.167759	0.207201	0.186039	0.240757	0.304186	0.390526	0.468599
0.108433	0.135976	0.167703	0.207304	0.185573	0.24095	0.304681	0.390522	0.468987
0.108036	0.135784	0.167662	0.207402	0.185113	0.241153	0.305173	0.390518	0.469345
0.107663	0.135597	0.167639	0.207497	0.184662	0.241364	0.305663	0.390513	0.469672
0.107313	0.135416	0.167631	0.207587	0.18422	0.241585	0.306149	0.390508	0.469968
0.106987	0.135241	0.16764	0.207674	0.183788	0.241815	0.306632	0.390501	0.470233
0.106687	0.135072	0.167666	0.207756	0.183366	0.242055	0.307112	0.390492	0.470467
0.106412	0.13491	0.167708	0.207834	0.182957	0.242304	0.307586	0.390483	0.470669
0.106162	0.134755	0.167767	0.207908	0.18256	0.242562	0.308057	0.390472	0.470839
0.105939	0.134607	0.167843	0.207978	0.182176	0.24283	0.308522	0.390461	0.470977
0.105743	0.134468	0.167936	0.208044	0.181807	0.243108	0.308981	0.390448	0.471084
0.105574	0.134336	0.168045	0.208106	0.181452	0.243395	0.309435	0.390433	0.471158
0.105432	0.134213	0.168171	0.208165	0.181113	0.243692	0.309883	0.390417	0.4712
0.105318	0.134098	0.168314	0.208219	0.180791	0.243998	0.310324	0.3904	0.47121
0.105232	0.133993	0.168473	0.20827	0.180486	0.244314	0.310757	0.390381	0.471188
0.105174	0.133896	0.168648	0.208316	0.180198	0.244639	0.311184	0.390361	0.471135
0.105144	0.13381	0.168839	0.208359	0.179929	0.244973	0.311603	0.39034	0.47105
0.105143	0.133733	0.169047	0.208399	0.17968	0.245317	0.312013	0.390317	0.470933
0.105171	0.133667	0.16927	0.208434	0.179449	0.24567	0.312415	0.390293	0.470785
0.105227	0.13361	0.169508	0.208467	0.179239	0.246031	0.312808	0.390267	0.470606
0.105311	0.133565	0.169762	0.208496	0.17905	0.246401	0.313192	0.39024	0.470397
0.105424	0.13353	0.170031	0.208521	0.178882	0.24678	0.313567	0.390212	0.470157
0.105566	0.133506	0.170314	0.208543	0.178736	0.247167	0.313931	0.390182	0.469888
0.105735	0.133493	0.170612	0.208563	0.178612	0.247561	0.314285	0.390152	0.469589
0.105932	0.133492	0.170924	0.208579	0.17851	0.247964	0.314629	0.39012	0.469262
0.106158	0.133502	0.171249	0.208592	0.178431	0.248374	0.314962	0.390087	0.468906
0.10641	0.133524	0.171587	0.208603	0.178375	0.248792	0.315284	0.390053	0.468522
0.10669	0.133557	0.171939	0.20861	0.178343	0.249216	0.315594	0.390018	0.468112
0.106996	0.133603	0.172302	0.208616	0.178334	0.249647	0.315893	0.389983	0.467675
0.107329	0.13366	0.172678	0.208619	0.178349	0.250084	0.31618	0.389947	0.467212
0.107687	0.133729	0.173065	0.208619	0.178387	0.250527	0.316455	0.38991	0.466724
0.108071	0.13381	0.173462	0.208618	0.17845	0.250976	0.316717	0.389873	0.466212
0.108479	0.133904	0.17387	0.208614	0.178537	0.25143	0.316967	0.389836	0.465677
0.108912	0.134009	0.174288	0.208609	0.178648	0.251888	0.317204	0.389798	0.465119
0.109368	0.134127	0.174716	0.208602	0.178783	0.252351	0.317428	0.389761	0.464539
0.109847	0.134256	0.175152	0.208594	0.178943	0.252818	0.317639	0.389724	0.463938
0.110348	0.134398	0.175596	0.208585	0.179126	0.253288	0.317836	0.389687	0.463317
0.110871	0.134552	0.176048	0.208574	0.179332	0.253761	0.31802	0.389651	0.462677
0.111414	0.134718	0.176507	0.208562	0.179563	0.254236	0.318191	0.389616	0.462019
0.111977	0.134896	0.176972	0.20855	0.179816	0.254714	0.318348	0.389581	0.461344
0.112559	0.135085	0.177443	0.208537	0.180093	0.255193	0.31849	0.389548	0.460653
0.113159	0.135287	0.177919	0.208524	0.180392	0.255673	0.318619	0.389517	0.459946
0.113776	0.1355	0.178399	0.208511	0.180714	0.256154	0.318734	0.389487	0.459226
0.11441	0.135724	0.178883	0.208498	0.181057	0.256634	0.318835	0.389459	0.458493
0.115058	0.13596	0.179371	0.208485	0.181422	0.257114	0.318922	0.389433	0.457748
0.115721	0.136208	0.179861	0.208473	0.181808	0.257593	0.318995	0.389409	0.456993
0.116397	0.136466	0.180353	0.208461	0.182215	0.258071	0.319054	0.389389	0.456227
0.117086	0.136735	0.180846	0.20845	0.182641	0.258546	0.319099	0.389371	0.455454
0.117785	0.137015	0.181339	0.208441	0.183087	0.259018	0.31913	0.389356	0.454673
0.118495	0.137305	0.181832	0.208433	0.183552	0.259487	0.319147	0.389345	0.453886
0.119213	0.137605	0.182325	0.208426	0.184034	0.259952	0.31915	0.389338	0.453094
0.11994	0.137916	0.182816	0.208422	0.184534	0.260413	0.31914	0.389335	0.452298
0.120673	0.138236	0.183305	0.208419	0.185051	0.260869	0.319115	0.389336	0.4515
0.121411	0.138566	0.18379	0.208418	0.185583	0.261319	0.319078	0.389342	0.4507
0.122154	0.138905	0.184273	0.208421	0.18613	0.261763	0.319027	0.389352	0.4499
0.122901	0.139253	0.184751	0.208425	0.186692	0.262201	0.318963	0.389369	0.449101
0.123649	0.13961	0.185224	0.208433	0.187267	0.262631	0.318886	0.38939	0.448304
0.124398	0.139975	0.185692	0.208444	0.187854	0.263053	0.318796	0.389418	0.44751
0.125147	0.140348	0.186154	0.208459	0.188453	0.263467	0.318694	0.389451	0.446721
0.125895	0.140729	0.186609	0.208477	0.189062	0.263872	0.31858	0.389492	0.445938
0.12664	0.141117	0.187057	0.208499	0.189682	0.264268	0.318453	0.389539	0.445161
0.127381	0.141513	0.187497	0.208525	0.190309	0.264653	0.318315	0.389593	0.444392
0.128117	0.141915	0.187928	0.208555	0.190945	0.265028	0.318166	0.389654	0.443633
0.128847	0.142324	0.188351	0.20859	0.191587	0.265392	0.318005	0.389724	0.442883
0.12957	0.142739	0.188763	0.20863	0.192235	0.265745	0.317834	0.389801	0.442145
0.130284	0.14316	0.189166	0.208674	0.192888	0.266085	0.317652	0.389887	0.441419
0.130989	0.143586	0.189557	0.208724	0.193544	0.266413	0.317461	0.389981	0.440707
0.131683	0.144017	0.189938	0.208779	0.194202	0.266728	0.31726	0.390084	0.440009
0.132366	0.144453	0.190306	0.20884	0.194862	0.26703	0.317049	0.390196	0.439327
0.133036	0.144893	0.190663	0.208906	0.195523	0.267318	0.31683	0.390318	0.438661
0.133691	0.145338	0.191007	0.208978	0.196182	0.267591	0.316602	0.390449	0.438013
0.134332	0.145786	0.191338	0.209057	0.19684	0.26785	0.316367	0.390591	0.437383
0.134957	0.146237	0.191655	0.209141	0.197495	0.268093	0.316124	0.390743	0.436772
0.135565	0.146691	0.191958	0.209232	0.198146	0.268321	0.315874	0.390905	0.436182
0.136155	0.147148	0.192248	0.20933	0.198791	0.268534	0.315617	0.391078	0.435613
0.136727	0.147606	0.192522	0.209435	0.199431	0.26873	0.315355	0.391262	0.435067
0.137279	0.148067	0.192782	0.209546	0.200063	0.268909	0.315087	0.391457	0.434543
0.13781	0.148529	0.193027	0.209664	0.200687	0.269072	0.314814	0.391664	0.434042
0.138319	0.148992	0.193256	0.20979	0.201302	0.269218	0.314537	0.391882	0.433566
0.138807	0.149456	0.193469	0.209923	0.201906	0.269347	0.314256	0.392112	0.433115
0.139272	0.14992	0.193667	0.210064	0.202499	0.269458	0.313972	0.392354	0.43269
0.139712	0.150384	0.193848	0.210211	0.203079	0.269551	0.313685	0.392607	0.432291
0.140129	0.150848	0.194013	0.210367	0.203646	0.269626	0.313395	0.392874	0.431919
0.14052	0.151311	0.194162	0.21053	0.204199	0.269683	0.313104	0.393152	0.431575
0.140886	0.151773	0.194294	0.210701	0.204736	0.269723	0.312813	0.393443	0.431258
0.141226	0.152233	0.19441	0.21088	0.205257	0.269743	0.31252	0.393747	0.430971
0.141539	0.152692	0.194509	0.211067	0.205761	0.269746	0.312228	0.394063	0.430712
0.141825	0.153149	0.194592	0.211262	0.206246	0.26973	0.311937	0.394392	0.430483
0.142083	0.153604	0.194657	0.211465	0.206713	0.269695	0.311647	0.394734	0.430283
0.142313	0.154055	0.194706	0.211676	0.20716	0.269642	0.31136	0.395089	0.430113
0.142515	0.154504	0.194739	0.211895	0.207586	0.269571	0.311074	0.395457	0.429974
0.142688	0.15495	0.194755	0.212122	0.207992	0.269481	0.310793	0.395837	0.429865
0.142832	0.155392	0.194755	0.212357	0.208375	0.269373	0.310515	0.39623	0.429788
0.142947	0.15583	0.194738	0.212601	0.208735	0.269247	0.310241	0.396636	0.429741
0.143033	0.156265	0.194706	0.212852	0.209073	0.269102	0.309973	0.397055	0.429725
0.14309	0.156694	0.194657	0.213111	0.209386	0.26894	0.30971	0.397487	0.42974
0.143117	0.15712	0.194593	0.213378	0.209675	0.26876	0.309453	0.397931	0.429786
0.143115	0.15754	0.194514	0.213653	0.209939	0.268563	0.309204	0.398387	0.429863
0.143084	0.157955	0.19442	0.213936	0.210178	0.268348	0.308962	0.398856	0.429972
0.143023	0.158365	0.19431	0.214226	0.21039	0.268116	0.308728	0.399337	0.430111
0.142933	0.15877	0.194186	0.214525	0.210577	0.267868	0.308502	0.39983	0.430281
0.142815	0.159168	0.194049	0.21483	0.210736	0.267603	0.308286	0.400335	0.430482
0.142668	0.159561	0.193897	0.215143	0.210869	0.267322	0.30808	0.400851	0.430713
0.142492	0.159948	0.193732	0.215464	0.210975	0.267026	0.307885	0.401379	0.430974
0.142289	0.160328	0.193554	0.215791	0.211053	0.266715	0.3077	0.401918	0.431265
0.142058	0.160702	0.193363	0.216126	0.211104	0.266388	0.307526	0.402468	0.431586
0.1418	0.161069	0.193161	0.216467	0.211127	0.266048	0.307365	0.403028	0.431935
0.141515	0.161429	0.192947	0.216815	0.211122	0.265693	0.307216	0.403599	0.432313
0.141204	0.161783	0.192721	0.21717	0.21109	0.265325	0.30708	0.404179	0.43272
0.140867	0.162129	0.192486	0.217531	0.21103	0.264944	0.306958	0.40477	0.433154
0.140506	0.162468	0.19224	0.217898	0.210942	0.264551	0.30685	0.405369	0.433615
0.14012	0.1628	0.191985	0.218271	0.210827	0.264146	0.306756	0.405977	0.434103
0.13971	0.163125	0.191721	0.218649	0.210685	0.26373	0.306677	0.406594	0.434616
0.139278	0.163442	0.191448	0.219033	0.210516	0.263304	0.306614	0.407219	0.435155
0.138823	0.163752	0.191168	0.219423	0.21032	0.262867	0.306566	0.407851	0.435719
0.138348	0.164054	0.190881	0.219817	0.210098	0.262422	0.306534	0.408491	0.436307
0.137852	0.164348	0.190587	0.220216	0.20985	0.261967	0.306519	0.409137	0.436918
0.137336	0.164635	0.190287	0.220619	0.209576	0.261505	0.306521	0.40979	0.437551
0.136802	0.164913	0.189983	0.221027	0.209278	0.261036	0.30654	0.410448	0.438206
0.13625	0.165184	0.189673	0.221438	0.208955	0.26056	0.306576	0.411112	0.438883
0.135681	0.165448	0.18936	0.221853	0.208608	0.260078	0.30663	0.41178	0.439579
0.135097	0.165703	0.189043	0.222271	0.208238	0.259591	0.306703	0.412452	0.440294
0.134498	0.165951	0.188724	0.222693	0.207845	0.2591	0.306793	0.413128	0.441028
0.133885	0.166191	0.188403	0.223117	0.207431	0.258605	0.306902	0.413807	0.441779
0.13326	0.166422	0.188081	0.223544	0.206995	0.258108	0.30703	0.414488	0.442547
0.132624	0.166647	0.187759	0.223972	0.206539	0.257608	0.307177	0.415171	0.443331
0.131977	0.166863	0.187436	0.224403	0.206064	0.257107	0.307343	0.415856	0.444129
0.131321	0.167072	0.187114	0.224835	0.20557	0.256606	0.307528	0.416541	0.444941
0.130658	0.167272	0.186794	0.225268	0.205059	0.256105	0.307732	0.417226	0.445766
0.129987	0.167466	0.186476	0.225702	0.204531	0.255606	0.307956	0.417911	0.446602
0.129311	0.167651	0.186161	0.226137	0.203988	0.255108	0.308199	0.418595	0.447449
0.128631	0.167829	0.185849	0.226571	0.203429	0.254613	0.308461	0.419276	0.448307
0.127947	0.168	0.185541	0.227006	0.202858	0.254122	0.308743	0.419955	0.449172
0.127261	0.168163	0.185239	0.22744	0.202274	0.253634	0.309044	0.420632	0.450046
0.126575	0.168319	0.184941	0.227873	0.201679	0.253153	0.309365	0.421304	0.450926
0.125889	0.168467	0.18465	0.228305	0.201073	0.252677	0.309705	0.421972	0.451812
0.125204	0.168609	0.184366	0.228735	0.200459	0.252207	0.310064	0.422635	0.452703
0.124522	0.168743	0.184088	0.229164	0.199837	0.251746	0.310442	0.423292	0.453597
0.123845	0.16887	0.183819	0.22959	0.199209	0.251292	0.310838	0.423943	0.454494
0.123172	0.16899	0.183558	0.230014	0.198575	0.250848	0.311254	0.424586	0.455393
0.122507	0.169104	0.183307	0.230435	0.197938	0.250413	0.311688	0.425222	0.456293
0.121848	0.169211	0.183065	0.230853	0.197297	0.249989	0.31214	0.42585	0.457191
0.121199	0.169311	0.182833	0.231268	0.196656	0.249577	0.31261	0.426469	0.458089
0.120559	0.169404	0.182612	0.231678	0.196014	0.249176	0.313098	0.427078	0.458984
0.11993	0.169491	0.182402	0.232085	0.195374	0.248788	0.313603	0.427677	0.459876
0.119314	0.169572	0.182203	0.232487	0.194736	0.248414	0.314125	0.428266	0.460764
0.11871	0.169647	0.182017	0.232884	0.194102	0.248053	0.314664	0.428842	0.461646
0.118121	0.169715	0.181843	0.233277	0.193473	0.247707	0.315219	0.429407	0.462523
0.117548	0.169778	0.181683	0.233664	0.192851	0.247377	0.31579	0.429959	0.463392
0.11699	0.169835	0.181536	0.234045	0.192237	0.247063	0.316376	0.430498	0.464253
0.11645	0.169886	0.181402	0.234421	0.191632	0.246765	0.316977	0.431023	0.465105
0.115929	0.169931	0.181283	0.23479	0.191038	0.246485	0.317592	0.431533	0.465948
0.115426	0.169971	0.181178	0.235153	0.190455	0.246222	0.318222	0.432029	0.46678
0.114944	0.170005	0.181088	0.235509	0.189886	0.245977	0.318864	0.432509	0.4676
0.114482	0.170034	0.181013	0.235858	0.189331	0.245751	0.31952	0.432973	0.468409
0.114042	0.170058	0.180954	0.2362	0.188792	0.245545	0.320188	0.433421	0.469204
0.113625	0.170077	0.18091	0.236535	0.18827	0.245358	0.320867	0.433852	0.469986
0.113231	0.17009	0.180881	0.236862	0.187766	0.245191	0.321558	0.434265	0.470753
0.112861	0.170099	0.180869	0.237181	0.187282	0.245044	0.322259	0.43466	0.471505
0.112515	0.170103	0.180873	0.237492	0.186818	0.244919	0.32297	0.435037	0.472241
0.112195	0.170103	0.180892	0.237795	0.186376	0.244814	0.32369	0.435395	0.472961
0.1119	0.170097	0.180929	0.23809	0.185957	0.244731	0.324418	0.435734	0.473664
0.111632	0.170088	0.180981	0.238376	0.185562	0.24467	0.325154	0.436054	0.474349
0.111391	0.170074	0.18105	0.238653	0.185192	0.244631	0.325897	0.436353	0.475016
0.111176	0.170055	0.181136	0.238921	0.184848	0.244613	0.326646	0.436633	0.475664
0.11099	0.170033	0.181238	0.239181	0.184531	0.244619	0.327401	0.436892	0.476293
0.110831	0.170006	0.181356	0.239431	0.184243	0.244646	0.328161	0.43713	0.476902
0.1107	0.169976	0.181491	0.239672	0.183983	0.244696	0.328925	0.437347	0.477492
0.110598	0.169941	0.181642	0.239904	0.183754	0.244769	0.329692	0.437543	0.47806
0.110524	0.169903	0.181809	0.240126	0.183555	0.244865	0.330462	0.437717	0.478608
0.110479	0.16986	0.181992	0.240339	0.183387	0.244983	0.331234	0.43787	0.479135
0.110463	0.169815	0.182191	0.240542	0.183252	0.245124	0.332006	0.438	0.47964
0.110476	0.169765	0.182406	0.240736	0.18315	0.245288	0.332779	0.438109	0.480124
0.110517	0.169712	0.182636	0.24092	0.183082	0.245474	0.333551	0.438196	0.480585
0.110587	0.169655	0.182881	0.241094	0.183048	0.245682	0.334321	0.43826	0.481024
0.110686	0.169596	0.183142	0.241259	0.183048	0.245913	0.33509	0.438303	0.481441
0.110813	0.169532	0.183417	0.241415	0.183084	0.246166	0.335855	0.438323	0.481836
0.110968	0.169466	0.183706	0.24156	0.183155	0.24644	0.336617	0.43832	0.482208
0.111151	0.169396	0.18401	0.241697	0.183263	0.246736	0.337374	0.438296	0.482557
0.111361	0.169323	0.184327	0.241823	0.183407	0.247053	0.338126	0.438249	0.482884
0.111599	0.169247	0.184657	0.24194	0.183587	0.247391	0.338871	0.438181	0.483188
0.111863	0.169168	0.185001	0.242048	0.183805	0.24775	0.33961	0.43809	0.48347
0.112154	0.169086	0.185357	0.242147	0.184059	0.248129	0.340341	0.437978	0.483729
0.112471	0.169001	0.185725	0.242236	0.18435	0.248527	0.341063	0.437844	0.483965
0.112812	0.168913	0.186105	0.242317	0.184679	0.248945	0.341776	0.437688	0.48418
0.113178	0.168822	0.186496	0.242388	0.185045	0.249381	0.342479	0.437511	0.484372
0.113568	0.168729	0.186898	0.242451	0.185447	0.249836	0.343171	0.437313	0.484542
0.113981	0.168633	0.18731	0.242505	0.185887	0.250308	0.343851	0.437095	0.48469
0.114416	0.168534	0.187731	0.24255	0.186363	0.250798	0.34452	0.436855	0.484817
0.114873	0.168432	0.188162	0.242587	0.186875	0.251303	0.345175	0.436596	0.484923
0.115351	0.168328	0.188602	0.242616	0.187424	0.251825	0.345817	0.436317	0.485008
0.115849	0.168222	0.18905	0.242637	0.188008	0.252362	0.346444	0.436019	0.485072
0.116366	0.168113	0.189506	0.242651	0.188628	0.252914	0.347057	0.435701	0.485116
0.116901	0.168001	0.189969	0.242657	0.189282	0.253479	0.347653	0.435365	0.48514
0.117452	0.167887	0.190438	0.242655	0.18997	0.254057	0.348234	0.435011	0.485144
0.11802	0.167771	0.190913	0.242646	0.190692	0.254648	0.348797	0.434639	0.48513
0.118604	0.167653	0.191394	0.242631	0.191446	0.25525	0.349344	0.43425	0.485097
0.119201	0.167532	0.191879	0.242609	0.192233	0.255864	0.349872	0.433844	0.485046
0.119811	0.167409	0.192369	0.242581	0.193051	0.256487	0.350381	0.433422	0.484977
0.120432	0.167285	0.192862	0.242546	0.193899	0.257119	0.350872	0.432984	0.484891
0.121065	0.167158	0.193358	0.242506	0.194777	0.25776	0.351343	0.432532	0.484789
0.121707	0.167029	0.193857	0.24246	0.195683	0.258408	0.351793	0.432065	0.48467
0.122357	0.166898	0.194358	0.242409	0.196617	0.259063	0.352224	0.431583	0.484536
0.123014	0.166765	0.19486	0.242353	0.197578	0.259723	0.352633	0.431089	0.484387
0.123677	0.166631	0.195363	0.242293	0.198563	0.260388	0.353021	0.430582	0.484223
0.124345	0.166495	0.195866	0.242228	0.199573	0.261058	0.353387	0.430063	0.484046
0.125017	0.166357	0.196369	0.242159	0.200606	0.26173	0.353732	0.429533	0.483856
0.125691	0.166218	0.196871	0.242086	0.201661	0.262405	0.354053	0.428992	0.483653
0.126365	0.166078	0.197371	0.24201	0.202737	0.26308	0.354353	0.428441	0.483439
0.12704	0.165936	0.19787	0.241931	0.203831	0.263757	0.354629	0.427882	0.483213
0.127713	0.165793	0.198365	0.241849	0.204944	0.264432	0.354882	0.427313	0.482976
0.128383	0.165648	0.198858	0.241764	0.206073	0.265106	0.355112	0.426737	0.48273
0.129049	0.165503	0.199347	0.241678	0.207217	0.265778	0.355318	0.426153	0.482474
0.12971	0.165357	0.199833	0.241589	0.208374	0.266446	0.355501	0.425564	0.48221
0.130365	0.16521	0.200313	0.2415	0.209544	0.26711	0.35566	0.424969	0.481938
0.131012	0.165062	0.200789	0.241409	0.210724	0.267769	0.355795	0.424368	0.481658
0.13165	0.164913	0.201259	0.241317	0.211913	0.268421	0.355907	0.423764	0.481372
0.132278	0.164764	0.201723	0.241225	0.21311	0.269067	0.355994	0.423157	0.48108
0.132894	0.164615	0.202181	0.241132	0.214312	0.269705	0.356058	0.422547	0.480783
0.133499	0.164466	0.202632	0.24104	0.215519	0.270334	0.356097	0.421935	0.480481
0.134089	0.164317	0.203076	0.240948	0.216729	0.270954	0.356113	0.421322	0.480175
0.134665	0.164167	0.203513	0.240857	0.217939	0.271564	0.356105	0.420709	0.479866
0.135226	0.164018	0.203942	0.240767	0.219149	0.272162	0.356074	0.420097	0.479554
0.135769	0.16387	0.204363	0.240678	0.220357	0.272748	0.35602	0.419486	0.479241
0.136295	0.163722	0.204775	0.240591	0.221561	0.273321	0.355942	0.418876	0.478926
0.136801	0.163575	0.205179	0.240506	0.222759	0.273881	0.355841	0.41827	0.47861
0.137288	0.163428	0.205573	0.240423	0.22395	0.274426	0.355718	0.417667	0.478294
0.137754	0.163283	0.205959	0.240343	0.225133	0.274956	0.355572	0.417068	0.477979
0.138198	0.16314	0.206335	0.240266	0.226304	0.275471	0.355404	0.416474	0.477665
0.13862	0.162997	0.206701	0.240192	0.227464	0.275969	0.355215	0.415886	0.477352
0.139018	0.162857	0.207058	0.240121	0.22861	0.27645	0.355004	0.415305	0.477042
0.139392	0.162718	0.207404	0.240054	0.229741	0.276913	0.354772	0.41473	0.476735
0.139741	0.162581	0.207741	0.23999	0.230854	0.277357	0.35452	0.414163	0.476431
0.140064	0.162447	0.208067	0.239931	0.231949	0.277783	0.354247	0.413605	0.476131
0.140361	0.162316	0.208383	0.239877	0.233024	0.278189	0.353955	0.413056	0.475836
0.140631	0.162187	0.208689	0.239827	0.234078	0.278575	0.353644	0.412516	0.475546
0.140873	0.162061	0.208985	0.239782	0.235108	0.278941	0.353314	0.411987	0.475261
0.141087	0.161938	0.20927	0.239741	0.236114	0.279286	0.352966	0.411469	0.474982
0.141273	0.161819	0.209545	0.239707	0.237093	0.279609	0.352601	0.410962	0.47471
0.14143	0.161703	0.20981	0.239677	0.238045	0.279911	0.352219	0.410468	0.474445
0.141557	0.161591	0.210064	0.239653	0.238968	0.28019	0.35182	0.409987	0.474187
0.141655	0.161484	0.210308	0.239635	0.239861	0.280447	0.351406	0.409518	0.473937
0.141723	0.16138	0.210543	0.239623	0.240723	0.280682	0.350977	0.409064	0.473694
0.14176	0.161282	0.210767	0.239617	0.241551	0.280893	0.350533	0.408624	0.473461
0.141768	0.161188	0.210982	0.239618	0.242346	0.281081	0.350076	0.408199	0.473236
0.141744	0.1611	0.211187	0.239624	0.243105	0.281245	0.349606	0.407789	0.473021
0.141691	0.161017	0.211383	0.239637	0.243828	0.281387	0.349123	0.407394	0.472815
0.141607	0.160939	0.21157	0.239657	0.244514	0.281504	0.348629	0.407016	0.472619
0.141492	0.160867	0.211748	0.239683	0.245161	0.281598	0.348124	0.406655	0.472433
0.141347	0.160802	0.211917	0.239717	0.245769	0.281668	0.347609	0.40631	0.472257
0.141171	0.160743	0.212078	0.239757	0.246336	0.281714	0.347084	0.405983	0.472092
0.140966	0.16069	0.212231	0.239804	0.246862	0.281736	0.346552	0.405673	0.471938
0.140731	0.160645	0.212376	0.239858	0.247346	0.281735	0.346011	0.405381	0.471795
0.140466	0.160606	0.212514	0.239918	0.247787	0.281711	0.345463	0.405108	0.471663
0.140173	0.160575	0.212645	0.239986	0.248185	0.281663	0.344909	0.404853	0.471543
0.13985	0.160551	0.212769	0.240061	0.248539	0.281592	0.34435	0.404616	0.471434
0.1395	0.160535	0.212886	0.240143	0.248848	0.281498	0.343786	0.404399	0.471337
0.139122	0.160528	0.212998	0.240232	0.249112	0.281381	0.343218	0.4042	0.471251
0.138716	0.160528	0.213105	0.240328	0.24933	0.281242	0.342647	0.404021	0.471178
0.138285	0.160538	0.213206	0.240431	0.249502	0.281081	0.342074	0.403861	0.471116
0.137827	0.160555	0.213302	0.240541	0.249628	0.280898	0.341499	0.403721	0.471067
0.137344	0.160582	0.213395	0.240658	0.249707	0.280694	0.340924	0.4036	0.471029
0.136837	0.160618	0.213483	0.240781	0.24974	0.280469	0.340348	0.403499	0.471004
0.136307	0.160664	0.213569	0.240912	0.249726	0.280224	0.339774	0.403417	0.470991
0.135753	0.160719	0.213651	0.241049	0.249665	0.279959	0.339201	0.403356	0.470989
0.135178	0.160783	0.213731	0.241192	0.249557	0.279674	0.33863	0.403314	0.471
0.134582	0.160858	0.213809	0.241342	0.249402	0.279371	0.338063	0.403291	0.471023
0.133967	0.160943	0.213885	0.241498	0.2492	0.27905	0.3375	0.403289	0.471058
0.133332	0.161038	0.213961	0.241661	0.248953	0.278711	0.336941	0.403306	0.471105
0.132679	0.161143	0.214036	0.24183	0.248659	0.278355	0.336388	0.403342	0.471164
0.13201	0.161259	0.214111	0.242004	0.248319	0.277982	0.33584	0.403398	0.471234
0.131325	0.161386	0.214187	0.242184	0.247934	0.277595	0.335299	0.403473	0.471317
0.130625	0.161523	0.214263	0.24237	0.247504	0.277192	0.334766	0.403566	0.47141
0.129912	0.161672	0.214341	0.242562	0.247031	0.276775	0.334241	0.403679	0.471515
0.129187	0.161831	0.214421	0.242759	0.246513	0.276345	0.333725	0.403811	0.471632
0.12845	0.162002	0.214503	0.242961	0.245952	0.275903	0.333218	0.40396	0.471759
0.127704	0.162184	0.214588	0.243167	0.24535	0.275448	0.332721	0.404129	0.471898
0.12695	0.162377	0.214677	0.243379	0.244706	0.274983	0.332234	0.404315	0.472047
0.126188	0.162581	0.214769	0.243595	0.244021	0.274507	0.331758	0.404518	0.472207
0.125421	0.162797	0.214865	0.243815	0.243297	0.274023	0.331295	0.404739	0.472377
0.124648	0.163025	0.214966	0.24404	0.242534	0.27353	0.330843	0.404978	0.472558
0.123873	0.163263	0.215072	0.244268	0.241734	0.273029	0.330404	0.405233	0.472749
0.123095	0.163514	0.215183	0.2445	0.240897	0.272522	0.329978	0.405504	0.472949
0.122317	0.163775	0.2153	0.244736	0.240025	0.27201	0.329566	0.405792	0.47316
0.121539	0.164048	0.215423	0.244975	0.239119	0.271492	0.329168	0.406095	0.47338
0.120764	0.164333	0.215553	0.245216	0.23818	0.270971	0.328784	0.406414	0.473609
0.119992	0.164629	0.21569	0.245461	0.23721	0.270446	0.328415	0.406747	0.473847
0.119224	0.164935	0.215835	0.245708	0.236209	0.26992	0.328062	0.407096	0.474094
0.118463	0.165254	0.215986	0.245957	0.23518	0.269393	0.327723	0.407458	0.474349
0.117708	0.165583	0.216146	0.246208	0.234123	0.268865	0.327401	0.407835	0.474613
0.116963	0.165923	0.216314	0.246461	0.23304	0.268338	0.327094	0.408224	0.474886
0.116227	0.166274	0.21649	0.246716	0.231933	0.267813	0.326804	0.408627	0.475166
0.115503	0.166636	0.216675	0.246972	0.230803	0.26729	0.326531	0.409042	0.475454
0.114791	0.167008	0.216869	0.247229	0.229652	0.266771	0.326274	0.40947	0.475749
0.114093	0.16739	0.217072	0.247487	0.228482	0.266256	0.326034	0.409909	0.476052
0.113411	0.167783	0.217284	0.247745	0.227293	0.265747	0.32581	0.41036	0.476362
0.112744	0.168186	0.217506	0.248004	0.226088	0.265243	0.325604	0.410821	0.476679
0.112095	0.168598	0.217737	0.248262	0.224868	0.264747	0.325415	0.411293	0.477002
0.111464	0.16902	0.217978	0.248521	0.223636	0.264259	0.325244	0.411774	0.477333
0.110853	0.169451	0.218229	0.248779	0.222392	0.263779	0.325089	0.412265	0.477669
0.110263	0.169891	0.218489	0.249036	0.221139	0.263309	0.324952	0.412766	0.478011
0.109695	0.17034	0.21876	0.249293	0.219878	0.262849	0.324831	0.413275	0.47836
0.10915	0.170797	0.21904	0.249548	0.218611	0.262401	0.324728	0.413792	0.478714
0.108629	0.171263	0.21933	0.249802	0.217341	0.261964	0.324642	0.414317	0.479074
0.108133	0.171736	0.21963	0.250054	0.216067	0.26154	0.324573	0.414849	0.479439
0.107663	0.172216	0.21994	0.250305	0.214793	0.26113	0.32452	0.415388	0.479809
0.107219	0.172704	0.22026	0.250553	0.213521	0.260734	0.324484	0.415934	0.480185
0.106804	0.173198	0.220589	0.250799	0.212251	0.260352	0.324464	0.416486	0.480565
0.106416	0.173699	0.220928	0.251043	0.210987	0.259986	0.324461	0.417044	0.48095
0.106058	0.174206	0.221276	0.251284	0.209728	0.259636	0.324473	0.417607	0.48134
0.10573	0.174718	0.221633	0.251522	0.208478	0.259303	0.324501	0.418175	0.481734
0.105432	0.175236	0.221999	0.251757	0.207238	0.258987	0.324544	0.418747	0.482133
0.105166	0.175758	0.222374	0.251989	0.20601	0.258689	0.324603	0.419324	0.482536
0.104931	0.176285	0.222757	0.252217	0.204796	0.25841	0.324676	0.419905	0.482943
0.104729	0.176815	0.223148	0.252442	0.203596	0.258149	0.324763	0.420489	0.483354
0.10456	0.177349	0.223548	0.252663	0.202414	0.257907	0.324864	0.421077	0.483769
0.104423	0.177886	0.223954	0.25288	0.20125	0.257685	0.324979	0.421667	0.484188
0.104321	0.178426	0.224368	0.253092	0.200106	0.257483	0.325107	0.42226	0.484611
0.104252	0.178968	0.224789	0.253301	0.198984	0.257302	0.325247	0.422856	0.485037
0.104217	0.179511	0.225216	0.253505	0.197885	0.257141	0.3254	0.423453	0.485467
0.104217	0.180055	0.225649	0.253704	0.196811	0.257001	0.325565	0.424052	0.485901
0.104251	0.1806	0.226088	0.253899	0.195763	0.256883	0.325741	0.424653	0.486338
0.10432	0.181145	0.226532	0.254089	0.194743	0.256786	0.325928	0.425256	0.486779
0.104423	0.18169	0.22698	0.254274	0.193752	0.25671	0.326125	0.425859	0.487223
0.104561	0.182234	0.227433	0.254454	0.192791	0.256657	0.326332	0.426463	0.487671
0.104733	0.182776	0.227889	0.254629	0.191862	0.256625	0.326548	0.427068	0.488122
0.10494	0.183316	0.228349	0.254798	0.190967	0.256615	0.326773	0.427674	0.488577
0.105181	0.183854	0.228811	0.254962	0.190105	0.256627	0.327006	0.42828	0.489035
0.105456	0.184389	0.229275	0.255121	0.18928	0.256661	0.327247	0.428886	0.489497
0.105765	0.184921	0.22974	0.255274	0.18849	0.256716	0.327496	0.429493	0.489962
0.106108	0.185449	0.230207	0.255421	0.187739	0.256794	0.32775	0.430099	0.49043
0.106483	0.185972	0.230673	0.255563	0.187026	0.256893	0.328011	0.430706	0.490902
0.10689	0.18649	0.23114	0.255699	0.186353	0.257014	0.328277	0.431312	0.491378
0.10733	0.187003	0.231605	0.255829	0.18572	0.257156	0.328549	0.431919	0.491856
0.107801	0.18751	0.232069	0.255953	0.185129	0.257319	0.328824	0.432525	0.492339
0.108304	0.18801	0.232531	0.256072	0.18458	0.257502	0.329104	0.433131	0.492825
0.108836	0.188503	0.23299	0.256185	0.184073	0.257707	0.329386	0.433736	0.493315
0.109398	0.188989	0.233446	0.256291	0.183611	0.257931	0.329672	0.434342	0.493808
0.109989	0.189467	0.233897	0.256392	0.183192	0.258175	0.329959	0.434947	0.494305
0.110607	0.189937	0.234344	0.256487	0.182818	0.258439	0.330249	0.435552	0.494806
0.111253	0.190397	0.234785	0.256576	0.182489	0.258721	0.330539	0.436157	0.49531
0.111925	0.190849	0.235221	0.256659	0.182206	0.259022	0.33083	0.436762	0.495819
0.112623	0.19129	0.23565	0.256736	0.181969	0.259341	0.331121	0.437366	0.496331
0.113345	0.191721	0.236071	0.256807	0.181778	0.259678	0.331412	0.437971	0.496847
0.114091	0.192142	0.236484	0.256873	0.181634	0.260031	0.331701	0.438576	0.497367
0.114858	0.192552	0.236889	0.256932	0.181536	0.260401	0.33199	0.439181	0.497892
0.115648	0.19295	0.237285	0.256986	0.181484	0.260786	0.332276	0.439787	0.49842
0.116457	0.193336	0.23767	0.257033	0.18148	0.261187	0.33256	0.440393	0.498952
0.117286	0.19371	0.238045	0.257075	0.181522	0.261602	0.332842	0.441	0.499489
0.118133	0.194072	0.238409	0.257111	0.18161	0.262031	0.33312	0.441608	0.50003
0.118996	0.19442	0.238762	0.257142	0.181745	0.262473	0.333395	0.442216	0.500575
0.119875	0.194756	0.239102	0.257167	0.181927	0.262927	0.333666	0.442826	0.501125
0.120769	0.195078	0.239429	0.257186	0.182154	0.263393	0.333933	0.443437	0.501679
0.121675	0.195385	0.239742	0.2572	0.182426	0.263869	0.334195	0.444049	0.502237
0.122594	0.195679	0.240042	0.257208	0.182744	0.264356	0.334452	0.444663	0.5028
0.123523	0.195959	0.240327	0.257211	0.183106	0.264852	0.334704	0.445279	0.503367
0.124461	0.196223	0.240597	0.257208	0.183512	0.265357	0.33495	0.445897	0.503938
0.125407	0.196473	0.240851	0.2572	0.183962	0.265869	0.335191	0.446517	0.504514
0.12636	0.196708	0.241089	0.257187	0.184455	0.266388	0.335426	0.44714	0.505095
0.127318	0.196927	0.241311	0.257169	0.18499	0.266913	0.335654	0.447765	0.50568
0.128281	0.197131	0.241516	0.257146	0.185566	0.267443	0.335876	0.448393	0.50627
0.129245	0.19732	0.241703	0.257118	0.186183	0.267978	0.336092	0.449024	0.506864
0.130211	0.197492	0.241872	0.257085	0.186839	0.268516	0.336301	0.449659	0.507462
0.131177	0.197649	0.242023	0.257048	0.187535	0.269057	0.336503	0.450296	0.508065
0.132142	0.19779	0.242156	0.257005	0.188268	0.269599	0.336698	0.450938	0.508672
0.133104	0.197915	0.24227	0.256958	0.189038	0.270142	0.336887	0.451583	0.509284
0.134061	0.198024	0.242364	0.256907	0.189844	0.270686	0.337069	0.452232	0.5099
0.135014	0.198116	0.242439	0.256851	0.190684	0.271228	0.337243	0.452886	0.510521
0.13596	0.198193	0.242494	0.256791	0.191559	0.271769	0.337411	0.453543	0.511145
0.136897	0.198254	0.242529	0.256726	0.192465	0.272307	0.337572	0.454206	0.511774
0.137826	0.198299	0.242544	0.256657	0.193403	0.272842	0.337726	0.454873	0.512407
0.138744	0.198327	0.242539	0.256585	0.19437	0.273373	0.337873	0.455545	0.513044
0.13965	0.19834	0.242513	0.256508	0.195366	0.273898	0.338014	0.456222	0.513685
0.140543	0.198337	0.242466	0.256427	0.19639	0.274418	0.338149	0.456904	0.514329
0.141422	0.198319	0.242399	0.256343	0.197439	0.274931	0.338277	0.457591	0.514978
0.142286	0.198285	0.242311	0.256255	0.198513	0.275437	0.338399	0.458284	0.51563
0.143133	0.198235	0.242202	0.256163	0.199611	0.275934	0.338516	0.458983	0.516285
0.143962	0.198171	0.242072	0.256068	0.20073	0.276423	0.338627	0.459687	0.516944
0.144773	0.198091	0.241922	0.255969	0.201869	0.276901	0.338733	0.460397	0.517606
0.145565	0.197997	0.241751	0.255867	0.203028	0.27737	0.338834	0.461112	0.518271
0.146335	0.197889	0.241559	0.255762	0.204203	0.277827	0.33893	0.461834	0.518939
0.147084	0.197766	0.241347	0.255654	0.205395	0.278273	0.339022	0.462561	0.51961
0.14781	0.19763	0.241114	0.255542	0.206601	0.278706	0.33911	0.463295	0.520284
0.148512	0.19748	0.240862	0.255428	0.20782	0.279126	0.339195	0.464034	0.520959
0.14919	0.197316	0.240589	0.25531	0.209051	0.279532	0.339277	0.464779	0.521637
0.149843	0.19714	0.240297	0.25519	0.210291	0.279924	0.339355	0.465531	0.522317
0.15047	0.196951	0.239985	0.255067	0.21154	0.280302	0.339432	0.466288	0.522999
0.15107	0.19675	0.239655	0.254942	0.212795	0.280664	0.339507	0.467051	0.523683
0.151642	0.196538	0.239305	0.254814	0.214056	0.28101	0.339581	0.46782	0.524368
0.152187	0.196314	0.238938	0.254683	0.215321	0.28134	0.339655	0.468594	0.525054
0.152702	0.196079	0.238552	0.25455	0.216588	0.281653	0.339728	0.469374	0.525741
0.153189	0.195834	0.238149	0.254415	0.217856	0.281949	0.339801	0.47016	0.526429
0.153645	0.195578	0.237728	0.254277	0.219123	0.282228	0.339875	0.470951	0.527117
0.154072	0.195313	0.237292	0.254137	0.220388	0.282489	0.339951	0.471747	0.527806
0.154467	0.195039	0.236839	0.253996	0.221649	0.282732	0.340029	0.472548	0.528495
0.154832	0.194757	0.23637	0.253852	0.222905	0.282956	0.340109	0.473354	0.529183
0.155165	0.194466	0.235887	0.253706	0.224155	0.283162	0.340193	0.474165	0.529871
0.155467	0.194168	0.235389	0.253558	0.225397	0.283349	0.340281	0.47498	0.530559
0.155737	0.193863	0.234877	0.253409	0.22663	0.283517	0.340373	0.475799	0.531245
0.155975	0.193552	0.234352	0.253258	0.227852	0.283665	0.34047	0.476621	0.531931
0.156181	0.193234	0.233815	0.253105	0.229062	0.283795	0.340573	0.477448	0.532615
0.156355	0.192911	0.233266	0.25295	0.230259	0.283905	0.340682	0.478277	0.533297
0.156497	0.192584	0.232706	0.252794	0.231441	0.283996	0.340798	0.479109	0.533977
0.156607	0.192252	0.232135	0.252637	0.232607	0.284068	0.340921	0.479944	0.534656
0.156685	0.191916	0.231555	0.252478	0.233757	0.28412	0.341053	0.480781	0.535331
0.156731	0.191577	0.230966	0.252318	0.234888	0.284154	0.341194	0.48162	0.536004
0.156745	0.191236	0.230369	0.252157	0.236	0.284168	0.341344	0.48246	0.536675
0.156728	0.190893	0.229765	0.251995	0.237092	0.284163	0.341505	0.483301	0.537341
0.15668	0.190548	0.229154	0.251832	0.238162	0.28414	0.341676	0.484143	0.538005
0.156601	0.190203	0.228537	0.251667	0.23921	0.284098	0.341858	0.484984	0.538665
0.156492	0.189857	0.227915	0.251502	0.240234	0.284037	0.342053	0.485826	0.539321
0.156353	0.189512	0.22729	0.251336	0.241234	0.283959	0.34226	0.486666	0.539973
0.156184	0.189168	0.226661	0.251169	0.242209	0.283863	0.34248	0.487505	0.540621
0.155987	0.188825	0.22603	0.251002	0.243158	0.283749	0.342713	0.488342	0.541264
0.155761	0.188484	0.225397	0.250834	0.244079	0.283619	0.342961	0.489176	0.541902
0.155507	0.188146	0.224764	0.250665	0.244973	0.283472	0.343224	0.490007	0.542535
0.155226	0.187811	0.224131	0.250496	0.245839	0.283309	0.343502	0.490835	0.543164
0.154919	0.187479	0.223499	0.250327	0.246675	0.28313	0.343796	0.491659	0.543786
0.154585	0.187152	0.222869	0.250158	0.247482	0.282936	0.344107	0.492478	0.544404
0.154227	0.18683	0.222243	0.249988	0.248259	0.282727	0.344434	0.493292	0.545015
0.153845	0.186513	0.22162	0.249819	0.249005	0.282505	0.344779	0.4941	0.545621
0.153439	0.186201	0.221001	0.249649	0.249719	0.282268	0.345141	0.494901	0.546221
0.15301	0.185896	0.220389	0.24948	0.250402	0.282019	0.345522	0.495696	0.546815
0.15256	0.185598	0.219782	0.249311	0.251053	0.281757	0.345921	0.496482	0.547402
0.152089	0.185307	0.219184	0.249142	0.251672	0.281484	0.346339	0.49726	0.547983
0.151599	0.185024	0.218593	0.248974	0.252258	0.2812	0.346777	0.49803	0.548558
0.151089	0.184748	0.218011	0.248807	0.252811	0.280905	0.347234	0.498789	0.549126
0.150561	0.184482	0.217439	0.24864	0.253331	0.2806	0.347712	0.499539	0.549687
0.150017	0.184224	0.216878	0.248474	0.253818	0.280287	0.348209	0.500277	0.550241
0.149456	0.183976	0.216329	0.248309	0.254271	0.279965	0.348727	0.501004	0.550789
0.148881	0.183737	0.215792	0.248145	0.254691	0.279636	0.349266	0.501719	0.55133
0.148292	0.183509	0.215268	0.247982	0.255078	0.2793	0.349826	0.502421	0.551864
0.14769	0.183291	0.214758	0.247821	0.255432	0.278958	0.350407	0.50311	0.552391
0.147077	0.183084	0.214263	0.247661	0.255752	0.278611	0.351009	0.503785	0.552911
0.146453	0.182888	0.213783	0.247503	0.25604	0.278259	0.351633	0.504445	0.553425
0.145819	0.182703	0.21332	0.247347	0.256294	0.277904	0.352278	0.505089	0.553931
0.145178	0.18253	0.212873	0.247192	0.256516	0.277546	0.352944	0.505718	0.554431
0.144528	0.182369	0.212444	0.24704	0.256706	0.277186	0.353632	0.506331	0.554924
0.143873	0.18222	0.212033	0.24689	0.256864	0.276824	0.354342	0.506926	0.55541
0.143213	0.182083	0.211641	0.246743	0.25699	0.276462	0.355073	0.507503	0.55589
0.142548	0.181958	0.211269	0.246598	0.257085	0.276101	0.355826	0.508063	0.556363
0.141881	0.181846	0.210917	0.246455	0.257149	0.27574	0.356599	0.508603	0.556829
0.141212	0.181747	0.210586	0.246316	0.257182	0.275382	0.357394	0.509124	0.55729
0.140543	0.181661	0.210275	0.24618	0.257186	0.275026	0.35821	0.509625	0.557744
0.139873	0.181588	0.209987	0.246047	0.25716	0.274674	0.359047	0.510106	0.558193
0.139205	0.181527	0.209721	0.245917	0.257106	0.274326	0.359905	0.510566	0.558635
0.13854	0.18148	0.209478	0.245791	0.257023	0.273983	0.360782	0.511004	0.559072
0.137878	0.181446	0.209258	0.245669	0.256913	0.273646	0.36168	0.511421	0.559504
0.137221	0.181424	0.209061	0.245551	0.256777	0.273315	0.362597	0.511815	0.55993
0.136569	0.181416	0.208888	0.245437	0.256613	0.272992	0.363534	0.512187	0.560352
0.135924	0.18142	0.20874	0.245328	0.256425	0.272677	0.36449	0.512535	0.560769
0.135286	0.181438	0.208616	0.245223	0.256212	0.27237	0.365464	0.51286	0.561181
0.134657	0.181468	0.208518	0.245123	0.255974	0.272073	0.366456	0.51316	0.561589
0.134037	0.181511	0.208444	0.245029	0.255714	0.271786	0.367466	0.513437	0.561993
0.133428	0.181566	0.208396	0.244939	0.255431	0.271509	0.368493	0.513689	0.562394
0.132829	0.181634	0.208373	0.244855	0.255127	0.271244	0.369537	0.513916	0.562791
0.132242	0.181714	0.208376	0.244776	0.254802	0.270991	0.370597	0.514118	0.563186
0.131668	0.181805	0.208405	0.244704	0.254456	0.270751	0.371672	0.514294	0.563577
0.131108	0.181909	0.208459	0.244637	0.254092	0.270523	0.372762	0.514445	0.563967
0.130562	0.182023	0.20854	0.244577	0.25371	0.270309	0.373866	0.514571	0.564354
0.13003	0.182149	0.208646	0.244523	0.253311	0.270109	0.374984	0.51467	0.56474
0.129514	0.182286	0.208778	0.244476	0.252895	0.269924	0.376115	0.514743	0.565124
0.129015	0.182433	0.208937	0.244436	0.252463	0.269754	0.377257	0.51479	0.565508
0.128532	0.18259	0.209121	0.244403	0.252017	0.269599	0.378412	0.514811	0.565891
0.128066	0.182757	0.20933	0.244377	0.251558	0.26946	0.379577	0.514805	0.566274
0.127619	0.182934	0.209565	0.244359	0.251085	0.269337	0.380752	0.514773	0.566657
0.127189	0.18312	0.209825	0.244349	0.250601	0.26923	0.381936	0.514715	0.567041
0.126779	0.183314	0.210111	0.244347	0.250105	0.269141	0.383129	0.514631	0.567426
0.126388	0.183516	0.210421	0.244353	0.2496	0.269069	0.384329	0.514521	0.567813
0.126016	0.183727	0.210756	0.244368	0.249085	0.269013	0.385536	0.514384	0.568202
0.125664	0.183944	0.211114	0.244391	0.248562	0.268976	0.386749	0.514222	0.568592
0.125332	0.184169	0.211497	0.244422	0.248032	0.268956	0.387967	0.514034	0.568986
0.125021	0.1844	0.211903	0.244463	0.247495	0.268954	0.38919	0.513821	0.569383
0.12473	0.184636	0.212332	0.244513	0.246953	0.26897	0.390415	0.513583	0.569783
0.12446	0.184879	0.212784	0.244573	0.246405	0.269003	0.391644	0.513319	0.570188
0.124211	0.185125	0.213257	0.244642	0.245854	0.269055	0.392874	0.513031	0.570597
0.123982	0.185377	0.213753	0.244721	0.2453	0.269125	0.394105	0.512719	0.57101
0.123775	0.185632	0.214269	0.244809	0.244743	0.269213	0.395335	0.512382	0.571429
0.123589	0.18589	0.214806	0.244908	0.244185	0.269318	0.396565	0.512023	0.571854
0.123423	0.186151	0.215362	0.245017	0.243625	0.269442	0.397793	0.51164	0.572285
0.123279	0.186415	0.215938	0.245136	0.243066	0.269583	0.399018	0.511235	0.572722
0.123155	0.18668	0.216533	0.245266	0.242508	0.269741	0.400239	0.510807	0.573167
0.123051	0.186946	0.217145	0.245407	0.241951	0.269917	0.401456	0.510358	0.573618
0.122968	0.187212	0.217775	0.245558	0.241397	0.27011	0.402668	0.509888	0.574078
0.122905	0.187478	0.218421	0.245721	0.240845	0.27032	0.403873	0.509398	0.574545
0.122862	0.187744	0.219083	0.245894	0.240297	0.270546	0.405072	0.508887	0.575021
0.122838	0.188009	0.219759	0.246079	0.239752	0.270788	0.406262	0.508358	0.575506
0.122833	0.188271	0.220451	0.246275	0.239213	0.271046	0.407443	0.50781	0.576
0.122847	0.188532	0.221155	0.246482	0.238679	0.271319	0.408615	0.507244	0.576503
0.122879	0.188789	0.221872	0.246701	0.238151	0.271608	0.409777	0.506662	0.577016
0.12293	0.189043	0.222601	0.246931	0.237629	0.27191	0.410927	0.506063	0.57754
0.122997	0.189293	0.223341	0.247172	0.237114	0.272227	0.412065	0.505448	0.578073
0.123082	0.189538	0.224091	0.247426	0.236607	0.272557	0.413191	0.504819	0.578618
0.123183	0.189778	0.22485	0.247691	0.236108	0.2729	0.414303	0.504176	0.579174
0.123299	0.190013	0.225618	0.247967	0.235617	0.273256	0.4154	0.50352	0.579741
0.123431	0.190241	0.226393	0.248255	0.235134	0.273623	0.416483	0.502851	0.580319
0.123578	0.190463	0.227174	0.248555	0.234661	0.274002	0.41755	0.502171	0.580909
0.123738	0.190677	0.227961	0.248867	0.234197	0.274391	0.418601	0.501481	0.581512
0.123911	0.190884	0.228753	0.24919	0.233743	0.27479	0.419635	0.500782	0.582126
0.124097	0.191083	0.229548	0.249525	0.233299	0.275199	0.420651	0.500074	0.582753
0.124295	0.191273	0.230346	0.249871	0.232865	0.275616	0.421649	0.499358	0.583392
0.124505	0.191454	0.231146	0.250229	0.232442	0.276041	0.422628	0.498635	0.584044
0.124724	0.191625	0.231947	0.250598	0.232029	0.276473	0.423588	0.497907	0.584709
0.124953	0.191786	0.232747	0.250979	0.231627	0.276911	0.424528	0.497175	0.585386
0.125191	0.191937	0.233547	0.251371	0.231237	0.277356	0.425448	0.496439	0.586077
0.125438	0.192078	0.234345	0.251774	0.230858	0.277805	0.426347	0.4957	0.58678
0.125691	0.192207	0.23514	0.252188	0.23049	0.278258	0.427226	0.494959	0.587497
0.125951	0.192324	0.235931	0.252612	0.230133	0.278715	0.428082	0.494218	0.588227
0.126217	0.19243	0.236717	0.253048	0.229788	0.279175	0.428917	0.493478	0.58897
0.126488	0.192524	0.237497	0.253494	0.229455	0.279636	0.429729	0.492739	0.589726
0.126763	0.192605	0.238271	0.25395	0.229133	0.280099	0.430519	0.492002	0.590494
0.127041	0.192674	0.239037	0.254416	0.228823	0.280562	0.431287	0.491269	0.591276
0.127322	0.192729	0.239795	0.254892	0.228524	0.281024	0.432031	0.490541	0.592071
0.127605	0.192772	0.240544	0.255378	0.228236	0.281485	0.432752	0.489819	0.592878
0.127888	0.1928	0.241282	0.255874	0.22796	0.281944	0.43345	0.489103	0.593698
0.128171	0.192816	0.242009	0.256378	0.227695	0.2824	0.434124	0.488395	0.59453
0.128454	0.192817	0.242724	0.256892	0.227441	0.282853	0.434775	0.487696	0.595375
0.128736	0.192805	0.243426	0.257414	0.227198	0.283301	0.435402	0.487007	0.596231
0.129015	0.192779	0.244114	0.257944	0.226966	0.283744	0.436006	0.486329	0.5971
0.129291	0.192738	0.244788	0.258483	0.226744	0.284181	0.436586	0.485663	0.59798
0.129564	0.192684	0.245447	0.259029	0.226533	0.284612	0.437143	0.48501	0.598871
0.129832	0.192615	0.24609	0.259583	0.226333	0.285035	0.437676	0.484371	0.599773
0.130094	0.192532	0.246716	0.260143	0.226142	0.28545	0.438185	0.483746	0.600686
0.130351	0.192435	0.247324	0.260711	0.225961	0.285856	0.438672	0.483138	0.601609
0.130601	0.192323	0.247914	0.261284	0.22579	0.286253	0.439135	0.482547	0.602542
0.130845	0.192197	0.248485	0.261864	0.225628	0.28664	0.439576	0.481973	0.603485
0.13108	0.192058	0.249036	0.262449	0.225476	0.287016	0.439994	0.481419	0.604436
0.131306	0.191904	0.249567	0.263039	0.225332	0.287381	0.44039	0.480884	0.605397
0.131524	0.191736	0.250077	0.263634	0.225197	0.287734	0.440764	0.480369	0.606365
0.131732	0.191555	0.250566	0.264234	0.22507	0.288075	0.441116	0.479876	0.607342
0.131929	0.19136	0.251033	0.264837	0.224951	0.288402	0.441447	0.479406	0.608326
0.132116	0.191152	0.251477	0.265444	0.224839	0.288716	0.441758	0.478959	0.609316
0.132291	0.190931	0.251897	0.266053	0.224735	0.289015	0.442047	0.478535	0.610313
0.132455	0.190696	0.252294	0.266665	0.224639	0.289301	0.442317	0.478137	0.611315
0.132607	0.19045	0.252667	0.267279	0.224549	0.289571	0.442568	0.477764	0.612323
0.132746	0.190191	0.253016	0.267895	0.224465	0.289826	0.442799	0.477417	0.613335
0.132872	0.189919	0.253339	0.268512	0.224388	0.290065	0.443012	0.477097	0.614352
0.132985	0.189637	0.253638	0.269129	0.224316	0.290288	0.443207	0.476805	0.615371
0.133084	0.189343	0.25391	0.269746	0.224251	0.290494	0.443385	0.476541	0.616394
0.133169	0.189038	0.254157	0.270364	0.22419	0.290684	0.443547	0.476306	0.617418
0.13324	0.188722	0.254377	0.27098	0.224135	0.290857	0.443692	0.476101	0.618444
0.133296	0.188396	0.25457	0.271594	0.224085	0.291013	0.443822	0.475926	0.619471
0.133338	0.188061	0.254737	0.272207	0.224039	0.291152	0.443937	0.475781	0.620497
0.133366	0.187716	0.254877	0.272817	0.223997	0.291273	0.444038	0.475668	0.621523
0.133378	0.187363	0.25499	0.273425	0.223959	0.291377	0.444125	0.475586	0.622548
0.133376	0.187001	0.255076	0.274029	0.223925	0.291463	0.4442	0.475537	0.623571
0.133358	0.186631	0.255134	0.274628	0.223894	0.291531	0.444263	0.475519	0.624591
0.133326	0.186254	0.255165	0.275224	0.223867	0.291582	0.444315	0.475535	0.625608
0.133278	0.185871	0.255169	0.275814	0.223842	0.291616	0.444357	0.475584	0.62662
0.133216	0.185481	0.255145	0.276398	0.22382	0.291632	0.444389	0.475666	0.627628
0.133138	0.185085	0.255094	0.276977	0.223801	0.29163	0.444411	0.475782	0.628629
[truncated: 2,341 more rows]

## Sheet: panel c-axis
Intensity (TW/cm2)	Energy (eV)		Intensity (TW/cm2)	Cutoff_high (eV)	Fitting_high (eV)	Cutoff_low (eV)	Fitting_low (eV)
7.88481	253.968		7.88481	21.3256	14.8098	5	4.40244
10.6295	252.817		10.6295	19.0018	29.507	7.97097	7.39386
13.9481	251.673		13.9481	47.4025	47.2772	8.54458	11.0107
17.8406	250.537		17.8406	65.0372	68.1205	14.8248	15.2531
21.7331	249.409		21.7331	90.4228	88.9637	20.7962	19.4955
26.5738	248.289		26.5738	119.662	114.884	26.0321	24.7713
31.4145	247.176		31.4145	143.783	140.805	21.2962	30.047
36.33	246.071		36.33	176.14	167.126	34.5626	35.4044
41.3204	244.973		41.3204	182.567	193.848	29.562	40.8433
	243.882
	242.8
	241.724
	240.655
	239.594
	238.54
	237.493
	236.452
	235.419
	234.393
	233.373
	232.36
	231.354
	230.354
	229.361
	228.374
	227.394
	226.42
	225.452
	224.491
	223.536
	222.587
	221.645
	220.708
	219.777
	218.852
	217.933
	217.02
	216.113
	215.212
	214.316
	213.426
	212.542
	211.663
	210.789
	209.921
	209.059
	208.202
	207.35
	206.503
	205.662
	204.826
	203.995
	203.169
	202.349
	201.533
	200.722
	199.917
	199.116
	198.32
	197.529
	196.743
	195.961
	195.184
	194.412
	193.645
	192.882
	192.123
	191.37
	190.62
	189.876
	189.135
	188.399
	187.667
	186.94
	186.217
	185.498
	184.784
	184.073
	183.367
	182.665
	181.967
	181.273
	180.583
	179.897
	179.215
	178.537
	177.863
	177.192
	176.526
	175.863
	175.205
	174.55
	173.898
	173.251
	172.607
	171.966
	171.33
	170.696
	170.067
	169.441
	168.818
	168.199
	167.584
	166.972
	166.363
	165.758
	165.156
	164.557
	163.962
	163.37
	162.781
	162.195
	161.613
	161.034
	160.458
	159.885
	159.315
	158.748
	158.185
	157.624
	157.067
	156.512
	155.961
	155.412
	154.867
	154.324
	153.784
	153.247
	152.713
	152.182
	151.654
	151.128
	150.606
	150.086
	149.568
	149.054
	148.542
	148.033
	147.526
	147.022
	146.521
	146.023
	145.527
	145.033
	144.542
	144.054
	143.568
	143.085
	142.604
	142.125
	141.65
	141.176
	140.705
	140.236
	139.77
	139.306
	138.845
	138.385
	137.929
	137.474
	137.022
	136.572
	136.124
	135.679
	135.235
	134.794
	134.355
	133.919
	133.484
	133.052
	132.622
	132.194
	131.768
	131.344
	130.922
	130.502
	130.085
	129.669
	129.256
	128.844
	128.435
	128.027
	127.622
	127.218
	126.817
	126.417
	126.019
	125.623
	125.229
	124.837
	124.447
	124.059
	123.673
	123.288
	122.905
	122.524
	122.145
	121.768
	121.392
	121.019
	120.647
	120.277
	119.908
	119.541
	119.176
	118.813
	118.452
	118.092
	117.733
	117.377
	117.022
	116.669
	116.317
	115.967
	115.619
	115.272
	114.927
	114.583
	114.241
	113.901
	113.562
	113.225
	112.889
	112.555
	112.222
	111.891
	111.561
	111.233
	110.906
	110.581
	110.257
	109.935
	109.614
	109.294
	108.976
	108.66
	108.344
	108.031
	107.718
	107.407
	107.098
	106.79
	106.483
	106.177
	105.873
	105.57
	105.269
	104.969
	104.67
	104.372
	104.076
	103.781
	103.488
	103.195
	102.904
	102.614
	102.326
	102.039
	101.752
	101.468
	101.184
	100.902
	100.621
	100.341
	100.062
	99.7843
	99.508
	99.2328
	98.9588
	98.686
	98.4143
	98.1438
	97.8744
	97.6062
	97.3391
	97.0731
	96.8083
	96.5445
	96.2819
	96.0204
	95.76
	95.5007
	95.2424
	94.9853
	94.7292
	94.4741
	94.2202
	93.9673
	93.7154
	93.4646
	93.2148
	92.9661
	92.7184
	92.4717
	92.226
	91.9813
	91.7377
	91.495
	91.2533
	91.0126
	90.7729
	90.5342
	90.2964
	90.0596
	89.8238
	89.5889
	89.355
	89.122
	88.89
	88.6589
	88.4287
	88.1995
	87.9712
	87.7438
	87.5173
	87.2917
	87.067
	86.8432
	86.6203
	86.3983
	86.1772
	85.9569
	85.7375
	85.519
	85.3014
	85.0846
	84.8686
	84.6535
	84.4393
	84.2259
	84.0133
	83.8016
	83.5907
	83.3806
	83.1714
	82.9629
	82.7553
	82.5485
	82.3425
	82.1372
	81.9328
	81.7292
	81.5263
	81.3242
	81.123
	80.9224
	80.7227
	80.5237
	80.3255
	80.128
	79.9313
	79.7354
	79.5402
	79.3457
	79.152
	78.959
	78.7667
	78.5752
	78.3844
	78.1943
	78.0049
	77.8163
	77.6283
	77.4411
	77.2546
	77.0687
	76.8836
	76.6991
	76.5154
	76.3323
	76.1499
	75.9682
	75.7872
	75.6068
	75.4271
	75.2481
	75.0697
	74.892
	74.715
	74.5386
	74.3628
	74.1877
	74.0133
	73.8395
	73.6663
	73.4937
	73.3218
	73.1505
	72.9798
	72.8098
	72.6404
	72.4716
	72.3034
	72.1358
	71.9688
	71.8024
	71.6366
	71.4714
	71.3069
	71.1429
	70.9795
	70.8166
	70.6544
	70.4927
	70.3317
	70.1712
	70.0112
	69.8519
	69.6931
	69.5349
	69.3772
	69.2201
	69.0635
	68.9075
	68.7521
	68.5972
	68.4428
	68.289
	68.1358
	67.983
	67.8308
	67.6792
	67.5281
	67.3775
	67.2274
	67.0778
	66.9288
	66.7803
	66.6323
	66.4848
	66.3379
	66.1914
	66.0454
	65.9
	65.7551
	65.6106
	65.4667
	65.3232
	65.1802
	65.0378
	64.8958
	64.7543
	64.6133
	64.4728
	64.3327
	64.1931
	64.054
	63.9154
	63.7773
	63.6396
	63.5024
	63.3656
	63.2293
	63.0935
	62.9581
	62.8232
	62.6887
	62.5547
	62.4212
	62.2881
	62.1554
	62.0232
	61.8914
	61.7601
	61.6292
	61.4987
	61.3687
	61.2391
	61.1099
	60.9812
	60.8529
	60.725
	60.5975
	60.4705
	60.3439
	60.2177
	60.0919
	59.9665
	59.8415
	59.717
	59.5928
	59.4691
	59.3458
	59.2228
	59.1003
	58.9782
	58.8564
	58.7351
	58.6142
	58.4936
	58.3735
	58.2537
	58.1343
	58.0153
	57.8967
	57.7785
	57.6606
	57.5432
	57.4261
	57.3094
	57.193
	57.0771
	56.9615
	56.8462
	56.7314
	56.6169
	56.5028
	56.389
	56.2756
	56.1626
	56.0499
	55.9376
	55.8256
	55.714
	55.6027
	55.4918
	55.3812
	55.271
	55.1612
	55.0517
	54.9425
	54.8336
	54.7252
	54.617
	54.5092
	54.4017
	54.2946
	54.1878
	54.0813
	53.9752
	53.8693
	53.7639
	53.6587
	53.5539
	53.4494
	53.3452
	53.2413
	53.1378
	53.0346
	52.9317
	52.8291
	52.7268
	52.6249
	52.5232
	52.4219
	52.3209
	52.2201
	52.1197
	52.0196
	51.9198
	51.8203
	51.7212
	51.6223
	51.5237
	51.4254
	51.3274
	51.2297
	51.1323
	51.0352
	50.9384
	50.8419
	50.7457
	50.6497
	50.5541
	50.4587
	50.3636
	50.2689
	50.1743
	50.0801
	49.9862
	49.8925
	49.7991
	49.706
	49.6132
	49.5207
	49.4284
	49.3364
	49.2446
	49.1532
	49.062
	48.9711
	48.8804
	48.79
	48.6999
	48.6101
	48.5205
	48.4312
	48.3421
	48.2533
	48.1648
	48.0765
	47.9885
	47.9007
	47.8132
	47.7259
	47.6389
	47.5522
	47.4657
	47.3794
	47.2935
	47.2077
	47.1222
	47.037
	46.952
	46.8672
	46.7827
	46.6984
	46.6144
	46.5306
	46.4471
	46.3638
	46.2807
	46.1979
	46.1153
	46.0329
	45.9508
	45.8689
	45.7873
	45.7059
	45.6247
	45.5437
	45.463
	45.3825
	45.3022
	45.2222
	45.1424
	45.0628
	44.9834
	44.9043
	44.8254
	44.7467
	44.6682
	44.59
	44.5119
	44.4341
	44.3565
	44.2791
	44.202
	44.125
	44.0483
	43.9718
	43.8955
	43.8194
	43.7435
	43.6678
	43.5924
	43.5171
	43.4421
	43.3673
	43.2926
	43.2182
	43.144
	43.07
	42.9962
	42.9226
	42.8492
	42.776
	42.703
	42.6302
	42.5576
	42.4852
	42.413
	42.341
	42.2692
	42.1976
	42.1262
	42.055
	41.984
	41.9131
	41.8425
	41.7721
	41.7018
	41.6317
	41.5619
	41.4922
	41.4227
	41.3534
	41.2842
	41.2153
	41.1466
	41.078
	41.0096
	40.9414
	40.8734
	40.8056
	40.7379
	40.6704
	40.6032
	40.536
	40.4691
	40.4024
	40.3358
	40.2694
	40.2032
	40.1371
	40.0713
	40.0056
	39.94
	39.8747
	39.8095
	39.7445
	39.6797
	39.615
	39.5505
	39.4862
	39.4221
	39.3581
	39.2943
	39.2306
	39.1671
	39.1038
	39.0407
	38.9777
	38.9149
	38.8522
	38.7897
	38.7274
	38.6653
	38.6033
	38.5414
	38.4797
	38.4182
	38.3569
	38.2957
	38.2346
	38.1737
	38.113
	38.0524
	37.992
	37.9317
	37.8716
	37.8117
	37.7519
	37.6923
	37.6328
	37.5734
	37.5142
	37.4552
	37.3963
	37.3376
	37.279
	37.2206
	37.1623
	37.1042
	37.0462
	36.9883
	36.9306
	36.8731
	36.8157
	36.7584
	36.7013
	36.6444
	36.5875
	36.5309
	36.4743
	36.4179
	36.3617
	36.3056
	36.2496
	36.1938
	36.1381
	36.0826
	36.0271
	35.9719
	35.9167
	35.8618
	35.8069
	35.7522
	35.6976
	35.6432
	35.5888
	35.5347
	35.4806
	35.4267
	35.3729
	35.3193
	35.2658
	35.2124
	35.1592
	35.1061
	35.0531
	35.0002
	34.9475
	34.8949
	34.8425
	34.7901
	34.7379
	34.6859
	34.6339
	34.5821
	34.5304
	34.4788
	34.4274
	34.3761
	34.3249
	34.2738
	34.2229
	34.1721
	34.1214
	34.0708
	34.0204
	33.9701
	33.9199
	33.8698
	33.8198
	33.77
	33.7203
	33.6707
	33.6212
	33.5718
	33.5226
	33.4735
	33.4245
	33.3756
	33.3268
	33.2782
	33.2296
	33.1812
	33.1329
	33.0847
	33.0367
	32.9887
	32.9409
	32.8932
	32.8455
	32.798
	32.7507
	32.7034
	32.6562
	32.6092
	32.5622
	32.5154
	32.4687
	32.4221
	32.3756
	32.3292
	32.2829
	32.2368
	32.1907
	32.1448
	32.0989
	32.0532
	32.0076
	31.962
	31.9166
	31.8713
	31.8261
	31.781
	31.736
	31.6911
	31.6464
	31.6017
	31.5571
	31.5127
	31.4683
	31.424
	31.3799
	31.3358
	31.2919
	31.248
	31.2043
	31.1606
	31.1171
	31.0736
	31.0303
	30.987
	30.9439
	30.9009
	30.8579
	30.8151
	30.7723
	30.7297
	30.6871
	30.6447
	30.6023
	30.56
	30.5179
	30.4758
	30.4338
	30.3919
	30.3502
	30.3085
	30.2669
	30.2254
	30.184
	30.1427
	30.1015
	30.0603
	30.0193
	29.9784
	29.9375
	29.8968
	29.8561
	29.8156
	29.7751
	29.7347
	29.6944
	29.6542
	29.6141
	29.5741
	29.5342
	29.4943
	29.4546
	29.4149
	29.3753
	29.3359
	29.2965
	29.2572
	29.2179
	29.1788
	29.1398
	29.1008
	29.0619
	29.0231
	28.9844
	28.9458
	28.9073
	28.8689
	28.8305
	28.7922
	28.754
	28.7159
	28.6779
	28.64
	28.6021
	28.5644
	28.5267
	28.4891
	28.4516
	28.4141
	28.3768
	28.3395
	28.3023
	28.2652
	28.2282
	28.1913
	28.1544
	28.1176
	28.0809
	28.0443
	28.0077
	27.9713
	27.9349
	27.8986
	27.8624
	27.8262
	27.7901
	27.7542
	27.7182
	27.6824
	27.6466
	27.611
	27.5754
	27.5398
	27.5044
	27.469
	27.4337
	27.3985
	27.3634
	27.3283
	27.2933
	27.2584
	27.2235
	27.1888
	27.1541
	27.1195
	27.0849
	27.0504
	27.016
	26.9817
	26.9475
	26.9133
	26.8792
	26.8452
	26.8112
	26.7773
	26.7435
	26.7098
	26.6761
	26.6425
	26.609
	26.5755
	26.5421
	26.5088
	26.4756
	26.4424
	26.4093
	26.3762
	26.3433
	26.3104
	26.2775
	26.2448
	26.2121
	26.1795
	26.1469
	26.1144
	26.082
	26.0497
	26.0174
	25.9852
	25.953
	25.921
	25.8889
	25.857
	25.8251
	25.7933
	25.7616
	25.7299
	25.6983
	25.6667
	25.6352
	25.6038
	25.5725
	25.5412
	25.51
	25.4788
	25.4477
	25.4167
	25.3857
	25.3548
	25.324
	25.2932
	25.2625
	25.2319
	25.2013
	25.1708
	25.1403
	25.1099
	25.0796
	25.0493
	25.0191
	24.9889
	24.9589
	24.9288
	24.8989
	24.869
	24.8391
	24.8093
	24.7796
	24.75
	24.7204
	24.6908
	24.6613
	24.6319
	24.6026
	24.5733
	24.544
	24.5148
	24.4857
	24.4567
	24.4277
	24.3987
	24.3698
	24.341
	24.3122
	24.2835
	24.2549
	24.2263
	24.1977
	24.1692
	24.1408
	24.1124
	24.0841
	24.0559
	24.0277
	23.9995
	23.9714
	23.9434
	23.9154
	23.8875
	23.8597
	23.8319
	23.8041
	23.7764
	23.7488
	23.7212
	23.6936
	23.6662
	23.6387
	23.6114
	23.5841
	23.5568
	23.5296
	23.5024
	23.4753
	23.4483
	23.4213
	23.3944
	23.3675
	23.3406
	23.3139
	23.2871
	23.2605
	23.2338
	23.2073
	23.1808
	23.1543
	23.1279
	23.1015
	23.0752
	23.0489
	23.0227
	22.9966
	22.9705
	22.9444
	22.9184
	22.8925
	22.8666
	22.8407
	22.8149
	22.7891
	22.7634
	22.7378
	22.7122
	22.6866
	22.6611
	22.6357
	22.6103
	22.5849
	22.5596
	22.5343
	22.5091
	22.484
	22.4589
	22.4338
	22.4088
	22.3838
	22.3589
	22.334
	22.3092
	22.2844
	22.2597
	22.235
	22.2104
	22.1858
	22.1612
	22.1367
	22.1123
	22.0879
	22.0635
	22.0392
	22.015
	21.9908
	21.9666
	21.9425
	21.9184
	21.8943
	21.8704
	21.8464
	21.8225
	21.7987
	21.7749
	21.7511
	21.7274
	21.7037
	21.6801
	21.6565
	21.633
	21.6095
	21.586
	21.5626
	21.5393
	21.516
	21.4927
	21.4695
	21.4463
	21.4231
	21.4
	21.377
	21.354
	21.331
	21.3081
	21.2852
	21.2623
	21.2395
	21.2168
	21.1941
	21.1714
	21.1488
	21.1262
	21.1036
	21.0811
	21.0587
	21.0362
	21.0139
	20.9915
	20.9692
	20.947
	20.9248
	20.9026
	20.8805
	20.8584
	20.8363
	20.8143
	20.7923
	20.7704
	20.7485
	20.7267
	20.7049
	20.6831
	20.6614
	20.6397
	20.618
	20.5964
	20.5749
	20.5533
	20.5319
	20.5104
	20.489
	20.4676
	20.4463
	20.425
	20.4037
	20.3825
	20.3613
	20.3402
	20.3191
	20.298
	20.277
	20.256
	20.2351
	20.2142
	20.1933
	20.1725
	20.1517
	20.1309
	20.1102
	20.0895
	20.0688
	20.0482
	20.0277
	20.0071
	19.9866
	19.9662
	19.9457
	19.9253
	19.905
	19.8847
	19.8644
	19.8442
	19.8239
	19.8038
	19.7836
	19.7635
	19.7435
	19.7235
	19.7035
	19.6835
	19.6636
	19.6437
	19.6239
	19.604
	19.5843
	19.5645
	19.5448
	19.5251
	19.5055
	19.4859
	19.4663
	19.4468
	19.4273
	19.4078
	19.3884
	19.369
	19.3496
	19.3303
	19.311
	19.2918
	19.2725
	19.2533
	19.2342
	19.2151
	19.196
	19.1769
	19.1579
	19.1389
	19.1199
	19.101
	19.0821
	19.0633
	19.0444
	19.0256
	19.0069
	18.9882
	18.9695
	18.9508
	18.9322
	18.9136
	18.895
	18.8765
	18.858
	18.8395
	18.8211
	18.8027
	18.7843
	18.766
	18.7477
	18.7294
	18.7111
	18.6929
	18.6747
	18.6566
	18.6385
	18.6204
	18.6023
	18.5843
	18.5663
	18.5484
	18.5304
	18.5125
	18.4947
	18.4768
	18.459
	18.4412
	18.4235
	18.4058
	18.3881
	18.3704
	18.3528
	18.3352
	18.3176
	18.3001
	18.2826
	18.2651
	18.2477
	18.2302
	18.2129
	18.1955
	18.1782
	18.1609
	18.1436
	18.1264
	18.1092
	18.092
	18.0748
	18.0577
	18.0406
	18.0235
	18.0065
	17.9895
	17.9725
	17.9556
	17.9386
	17.9218
	17.9049
	17.8881
	17.8712
	17.8545
	17.8377
	17.821
	17.8043
	17.7876
	17.771
	17.7544
	17.7378
	17.7212
	17.7047
	17.6882
	17.6717
	17.6553
	17.6389
	17.6225
	17.6061
	17.5898
	17.5735
	17.5572
	17.541
	17.5247
	17.5085
	17.4924
	17.4762
	17.4601
	17.444
	17.4279
	17.4119
	17.3959
	17.3799
	17.3639
	17.348
	17.3321
	17.3162
	17.3004
	17.2845
	17.2687
	17.253
	17.2372
	17.2215
	17.2058
	17.1901
	17.1745
	17.1589
	17.1433
	17.1277
	17.1121
	17.0966
	17.0811
	17.0657
	17.0502
	17.0348
	17.0194
	17.004
	16.9887
	16.9734
	16.9581
	16.9428
	16.9276
	16.9124
	16.8972
	16.882
	16.8669
	16.8518
	16.8367
	16.8216
	16.8066
	16.7915
	16.7765
	16.7616
	16.7466
	16.7317
	16.7168
	16.7019
	16.6871
	16.6722
	16.6574
	16.6427
	16.6279
	16.6132
	16.5985
	16.5838
	16.5691
	16.5545
	16.5399
	16.5253
	16.5107
	16.4962
	16.4817
	16.4672
	16.4527
	16.4382
	16.4238
	16.4094
	16.395
	16.3807
	16.3663
	16.352
	16.3377
	16.3235
	16.3092
	16.295
	16.2808
	16.2666
	16.2525
	16.2384
	16.2243
	16.2102
	16.1961
	16.1821
	16.1681
	16.1541
	16.1401
	16.1261
	16.1122
	16.0983
	16.0844
	16.0705
	16.0567
	16.0429
	16.0291
	16.0153
	16.0016
	15.9878
	15.9741
	15.9604
	15.9468
	15.9331
	15.9195
	15.9059
	15.8923
	15.8787
	15.8652
	15.8517
	15.8382
	15.8247
	15.8112
	15.7978
	15.7844
	15.771
	15.7576
	15.7443
	15.7309
	15.7176
	15.7044
	15.6911
	15.6778
	15.6646
	15.6514
	15.6382
	15.6251
	15.6119
	15.5988
	15.5857
	15.5726
	15.5595
	15.5465
	15.5335
	15.5205
	15.5075
	15.4945
	15.4816
	15.4687
	15.4558
	15.4429
	15.43
	15.4172
	15.4043
	15.3915
	15.3788
	15.366
	15.3532
	15.3405
	15.3278
	15.3151
	15.3025
	15.2898
	15.2772
	15.2646
	15.252
	15.2394
	15.2269
	15.2143
	15.2018
	15.1893
	15.1769
	15.1644
	15.152
	15.1395
	15.1272
	15.1148
	15.1024
	15.0901
	15.0777
	15.0654
	15.0532
	15.0409
	15.0286
	15.0164
	15.0042
	14.992
	14.9798
	14.9677
	14.9555
	14.9434
	14.9313
	14.9192
	14.9072
	14.8951
	14.8831
	14.8711
	14.8591
	14.8471
	14.8352
	14.8232
	14.8113
	14.7994
	14.7875
	14.7756
	14.7638
	14.752
	14.7402
	14.7284
	14.7166
	14.7048
	14.6931
	14.6814
	14.6696
	14.658
	14.6463
	14.6346
	14.623
	14.6114
	14.5998
	14.5882
	14.5766
	14.5651
	14.5535
	14.542
	14.5305
	14.519
	14.5076
	14.4961
	14.4847
	14.4733
	14.4619
	14.4505
	14.4391
	14.4278
	14.4164
	14.4051
	14.3938
	14.3825
	14.3713
	14.36
	14.3488
	14.3376
	14.3264
	14.3152
	14.304
	14.2929
	14.2818
	14.2706
	14.2595
	14.2485
	14.2374
	14.2263
	14.2153
	14.2043
	14.1933
	14.1823
	14.1713
	14.1604
	14.1494
	14.1385
	14.1276
	14.1167
	14.1058
	14.095
	14.0841
	14.0733
	14.0625
	14.0517
	14.0409
	14.0301
	14.0194
	14.0087
	13.9979
	13.9872
	13.9766
	13.9659
	13.9552
	13.9446
	13.934
	13.9234
	13.9128
	13.9022
	13.8916
	13.8811
	13.8705
	13.86
	13.8495
	13.839
	13.8286
	13.8181
	13.8077
	13.7972
	13.7868
	13.7764
	13.766
	13.7557
	13.7453
	13.735
	13.7246
	13.7143
	13.704
	13.6938
	13.6835
	13.6732
	13.663
	13.6528
	13.6426
	13.6324
	13.6222
	13.6121
	13.6019
	13.5918
	13.5817
	13.5715
	13.5615
	13.5514
	13.5413
	13.5313
	13.5212
	13.5112
	13.5012
	13.4912
	13.4812
	13.4713
	13.4613
	13.4514
	13.4415
	13.4316
	13.4217
	13.4118
	13.4019
	13.3921
	13.3823
	13.3724
	13.3626
	13.3528
	13.343
	13.3333
	13.3235
	13.3138
	13.3041
	13.2943
	13.2846
	13.275
	13.2653
	13.2556
	13.246
	13.2363
	13.2267
	13.2171
	13.2075
	13.198
	13.1884
	13.1788
	13.1693
	13.1598
	13.1503
	13.1408
	13.1313
	13.1218
	13.1124
	13.1029
	13.0935
	13.0841
	13.0747
	13.0653
	13.0559
	13.0465
	13.0372
	13.0278
	13.0185
	13.0092
	12.9999
	12.9906
	12.9813
	12.972
	12.9628
	12.9536
	12.9443
	12.9351
	12.9259
	12.9167
	12.9076
	12.8984
	12.8892
	12.8801
	12.871
	12.8619
	12.8528
	12.8437
	12.8346
	12.8255
	12.8165
	12.8075
	12.7984
	12.7894
	12.7804
	12.7714
	12.7625
	12.7535
	12.7445
	12.7356
	12.7267
	12.7178
	12.7089
	12.7
	12.6911
	12.6822
	12.6734
	12.6645
	12.6557
	12.6469
	12.6381
	12.6293
	12.6205
	12.6117
	12.603
	12.5942
	12.5855
	12.5768
	12.5681
	12.5594
	12.5507
	12.542
	12.5333
	12.5247
	12.516
	12.5074
	12.4988
	12.4902
	12.4816
	12.473
	12.4644
	12.4559
	12.4473
	12.4388
	12.4303
	12.4218
	12.4133
	12.4048
	12.3963
	12.3878
	12.3794
	12.3709
	12.3625
	12.3541
	12.3457
	12.3373
	12.3289
	12.3205
	12.3121
	12.3038
	12.2954
	12.2871
	12.2788
	12.2705
	12.2622
	12.2539
	12.2456
	12.2373
	12.2291
	12.2208
	12.2126
	12.2044
	12.1962
	12.188
	12.1798
	12.1716
	12.1634
	12.1553
	12.1471
	12.139
	12.1309
	12.1227
	12.1146
	12.1065
	12.0985
	12.0904
	12.0823
	12.0743
	12.0662
	12.0582
	12.0502
	12.0422
	12.0342
	12.0262
	12.0182
	12.0103
	12.0023
	11.9944
	11.9864
	11.9785
	11.9706
	11.9627
	11.9548
	11.9469
	11.939
	11.9312
	11.9233
	11.9155
	11.9076
	11.8998
	11.892
	11.8842
	11.8764
	11.8686
	11.8609
	11.8531
	11.8454
	11.8376
	11.8299
	11.8222
	11.8145
	11.8068
	11.7991
	11.7914
	11.7837
	11.7761
	11.7684
	11.7608
	11.7531
	11.7455
	11.7379
	11.7303
	11.7227
	11.7151
	11.7076
	11.7
	11.6924
	11.6849
	11.6774
	11.6698
	11.6623
	11.6548
	11.6473
	11.6398
	11.6324
	11.6249
	11.6175
	11.61
	11.6026
	11.5951
	11.5877
	11.5803
	11.5729
	11.5655
	11.5582
	11.5508
	11.5434
	11.5361
	11.5287
	11.5214
	11.5141
	11.5068
	11.4995
	11.4922
	11.4849
	11.4776
	11.4703
	11.4631
	11.4558
	11.4486
	11.4414
	11.4341
	11.4269
	11.4197
	11.4125
	11.4054
	11.3982
	11.391
	11.3839
	11.3767
	11.3696
	11.3624
	11.3553
	11.3482
	11.3411
	11.334
	11.3269
	11.3198
	11.3128
	11.3057
	11.2987
	11.2916
	11.2846
	11.2776
	11.2706
	11.2636
	11.2566
	11.2496
	11.2426
	11.2356
	11.2287
	11.2217
	11.2148
	11.2078
	11.2009
	11.194
	11.1871
	11.1802
	11.1733
	11.1664
	11.1595
	11.1527
	11.1458
	11.139
	11.1321
	11.1253
	11.1185
	11.1117
	11.1049
	11.0981
	11.0913
	11.0845
	11.0777
	11.071
	11.0642
	11.0575
	11.0507
	11.044
	11.0373
	11.0305
	11.0238
	11.0171
	11.0105
	11.0038
	10.9971
	10.9904
	10.9838
	10.9771
	10.9705
	10.9639
	10.9572
	10.9506
	10.944
	10.9374
	10.9308
[truncated: 2,342 more rows]

## Sheet: panel d
Energy (eV)	Spectrum_Ne (arb. u.)	Spectrum_W (arb. u.)
253.968	0.000501258	0.00560391
252.817	0.000503616	0.00603397
251.673	0.000505995	0.00648139
250.537	0.000508398	0.0069464
249.409	0.000510826	0.00742925
248.289	0.00051328	0.00793017
247.176	0.000515764	0.00844938
246.071	0.000518278	0.00898707
244.973	0.000520825	0.00954345
243.882	0.000523407	0.0101187
242.8	0.000526024	0.010713
241.724	0.00052868	0.0113265
240.655	0.000531376	0.0119594
239.594	0.000534113	0.0126117
238.54	0.000536893	0.0132836
237.493	0.000539719	0.0139753
236.452	0.000542591	0.0146868
235.419	0.000545512	0.0154181
234.393	0.000548483	0.0161695
233.373	0.000551506	0.0169408
232.36	0.000554581	0.0177322
231.354	0.000557712	0.0185436
230.354	0.000560898	0.0193751
229.361	0.000564142	0.0202267
228.374	0.000567445	0.0210983
227.394	0.000570808	0.0219899
226.42	0.000574233	0.0229015
225.452	0.00057772	0.0238329
224.491	0.000581271	0.0247841
223.536	0.000584887	0.025755
222.587	0.000588568	0.0267455
221.645	0.000592317	0.0277553
220.708	0.000596133	0.0287845
219.777	0.000600017	0.0298327
218.852	0.000603971	0.0308998
217.933	0.000607995	0.0319857
217.02	0.000612089	0.03309
216.113	0.000616254	0.0342126
215.212	0.00062049	0.0353532
214.316	0.000624798	0.0365116
213.426	0.000629179	0.0376874
212.542	0.000633631	0.0388803
211.663	0.000638157	0.0400901
210.789	0.000642754	0.0413165
209.921	0.000647424	0.042559
209.059	0.000652167	0.0438173
208.202	0.000656981	0.0450911
207.35	0.000661868	0.0463799
206.503	0.000666826	0.0476834
205.662	0.000671855	0.0490012
204.826	0.000676955	0.0503328
203.995	0.000682126	0.0516778
203.169	0.000687365	0.0530357
202.349	0.000692674	0.0544061
201.533	0.00069805	0.0557885
200.722	0.000703494	0.0571824
199.917	0.000709004	0.0585873
199.116	0.000714579	0.0600027
198.32	0.000720218	0.0614282
197.529	0.00072592	0.0628631
196.743	0.000731683	0.064307
195.961	0.000737507	0.0657592
195.184	0.00074339	0.0672193
194.412	0.000749331	0.0686867
193.645	0.000755328	0.0701609
192.882	0.00076138	0.0716412
192.123	0.000767485	0.0731271
191.37	0.000773641	0.074618
190.62	0.000779847	0.0761133
189.876	0.000786101	0.0776125
189.135	0.000792402	0.079115
188.399	0.000798747	0.0806201
187.667	0.000805134	0.0821272
186.94	0.000811563	0.0836359
186.217	0.00081803	0.0851455
185.498	0.000824534	0.0866553
184.784	0.000831074	0.0881648
184.073	0.000837646	0.0896735
183.367	0.000844249	0.0911807
182.665	0.000850881	0.0926858
181.967	0.000857541	0.0941882
181.273	0.000864225	0.0956874
180.583	0.000870931	0.0971829
179.897	0.000877659	0.0986739
179.215	0.000884405	0.10016
178.537	0.000891168	0.101641
177.863	0.000897946	0.103115
177.192	0.000904736	0.104583
176.526	0.000911537	0.106044
175.863	0.000918346	0.107497
175.205	0.000925162	0.108942
174.55	0.000931983	0.110379
173.898	0.000938806	0.111806
173.251	0.00094563	0.113224
172.607	0.000952454	0.114631
171.966	0.000959274	0.116028
171.33	0.00096609	0.117414
170.696	0.000972899	0.118788
170.067	0.000979701	0.120151
169.441	0.000986492	0.121501
168.818	0.000993273	0.122839
168.199	0.00100004	0.124163
167.584	0.00100679	0.125474
166.972	0.00101353	0.126772
166.363	0.00102025	0.128055
165.758	0.00102696	0.129324
165.156	0.00103364	0.130578
164.557	0.0010403	0.131817
163.962	0.00104694	0.13304
163.37	0.00105356	0.134248
162.781	0.00106015	0.135441
162.195	0.00106673	0.136617
161.613	0.00107327	0.137777
161.034	0.00107979	0.138921
160.458	0.00108628	0.140048
159.885	0.00109275	0.141158
159.315	0.00109919	0.142252
158.748	0.0011056	0.143328
158.185	0.00111198	0.144388
157.624	0.00111834	0.14543
157.067	0.00112466	0.146456
156.512	0.00113096	0.147463
155.961	0.00113723	0.148454
155.412	0.00114347	0.149427
154.867	0.00114969	0.150383
154.324	0.00115588	0.151322
153.784	0.00116204	0.152243
153.247	0.00116817	0.153148
152.713	0.00117428	0.154035
152.182	0.00118037	0.154905
151.654	0.00118643	0.155758
151.128	0.00119247	0.156594
150.606	0.00119849	0.157414
150.086	0.00120448	0.158217
149.568	0.00121046	0.159004
149.054	0.00121641	0.159774
148.542	0.00122235	0.160528
148.033	0.00122828	0.161267
147.526	0.00123419	0.16199
147.022	0.00124008	0.162697
146.521	0.00124597	0.163389
146.023	0.00125184	0.164066
145.527	0.00125771	0.164729
145.033	0.00126357	0.165377
144.542	0.00126943	0.166011
144.054	0.00127529	0.166631
143.568	0.00128114	0.167237
143.085	0.001287	0.16783
142.604	0.00129286	0.16841
142.125	0.00129872	0.168977
141.65	0.0013046	0.169532
141.176	0.00131048	0.170075
140.705	0.00131638	0.170606
140.236	0.00132229	0.171126
139.77	0.00132822	0.171634
139.306	0.00133416	0.172132
138.845	0.00134013	0.172619
138.385	0.00134612	0.173096
137.929	0.00135214	0.173563
137.474	0.00135819	0.174021
137.022	0.00136427	0.17447
136.572	0.00137038	0.17491
136.124	0.00137653	0.175342
135.679	0.00138271	0.175765
135.235	0.00138894	0.176181
134.794	0.0013952	0.176589
134.355	0.00140152	0.17699
133.919	0.00140788	0.177384
133.484	0.00141429	0.177772
133.052	0.00142075	0.178153
132.622	0.00142726	0.178529
132.194	0.00143384	0.178899
131.768	0.00144047	0.179264
131.344	0.00144716	0.179623
130.922	0.00145391	0.179978
130.502	0.00146073	0.180329
130.085	0.00146761	0.180675
129.669	0.00147456	0.181017
129.256	0.00148158	0.181355
128.844	0.00148868	0.18169
128.435	0.00149584	0.182022
128.027	0.00150309	0.18235
127.622	0.0015104	0.182676
127.218	0.0015178	0.182999
126.817	0.00152528	0.183319
126.417	0.00153284	0.183637
126.019	0.00154047	0.183952
125.623	0.0015482	0.184266
125.229	0.001556	0.184578
124.837	0.0015639	0.184888
124.447	0.00157187	0.185196
124.059	0.00157994	0.185502
123.673	0.00158809	0.185807
123.288	0.00159633	0.186111
122.905	0.00160466	0.186413
122.524	0.00161308	0.186713
122.145	0.00162158	0.187013
121.768	0.00163018	0.187311
121.392	0.00163887	0.187607
121.019	0.00164764	0.187903
120.647	0.00165651	0.188197
120.277	0.00166546	0.18849
119.908	0.0016745	0.188781
119.541	0.00168363	0.189071
119.176	0.00169285	0.18936
118.813	0.00170216	0.189647
118.452	0.00171155	0.189932
118.092	0.00172103	0.190215
117.733	0.00173059	0.190497
117.377	0.00174023	0.190777
117.022	0.00174996	0.191055
116.669	0.00175977	0.191331
116.317	0.00176966	0.191604
115.967	0.00177963	0.191875
115.619	0.00178967	0.192144
115.272	0.00179979	0.192409
114.927	0.00180998	0.192672
114.583	0.00182024	0.192932
114.241	0.00183057	0.193188
113.901	0.00184097	0.193441
113.562	0.00185143	0.193691
113.225	0.00186196	0.193936
112.889	0.00187255	0.194178
112.555	0.00188319	0.194416
112.222	0.00189389	0.194649
111.891	0.00190465	0.194877
111.561	0.00191545	0.195101
111.233	0.0019263	0.19532
110.906	0.0019372	0.195534
110.581	0.00194814	0.195742
110.257	0.00195912	0.195945
109.935	0.00197013	0.196142
109.614	0.00198118	0.196332
109.294	0.00199226	0.196517
108.976	0.00200336	0.196696
108.66	0.00201449	0.196867
108.344	0.00202564	0.197032
108.031	0.00203681	0.197191
107.718	0.00204799	0.197342
107.407	0.00205919	0.197485
107.098	0.00207039	0.197621
106.79	0.00208159	0.19775
106.483	0.0020928	0.197871
106.177	0.002104	0.197984
105.873	0.0021152	0.198089
105.57	0.00212639	0.198185
105.269	0.00213756	0.198273
104.969	0.00214872	0.198353
104.67	0.00215986	0.198424
104.372	0.00217098	0.198487
104.076	0.00218207	0.198541
103.781	0.00219313	0.198586
103.488	0.00220416	0.198622
103.195	0.00221515	0.198649
102.904	0.0022261	0.198667
102.614	0.002237	0.198676
102.326	0.00224786	0.198676
102.039	0.00225867	0.198667
101.752	0.00226943	0.198649
101.468	0.00228013	0.198622
101.184	0.00229077	0.198585
100.902	0.00230135	0.19854
100.621	0.00231186	0.198486
100.341	0.00232231	0.198422
100.062	0.00233268	0.19835
99.7843	0.00234298	0.198269
99.508	0.0023532	0.19818
99.2328	0.00236334	0.198082
98.9588	0.00237339	0.197975
98.686	0.00238336	0.19786
98.4143	0.00239325	0.197737
98.1438	0.00240304	0.197606
97.8744	0.00241274	0.197467
97.6062	0.00242235	0.19732
97.3391	0.00243186	0.197166
97.0731	0.00244127	0.197005
96.8083	0.00245057	0.196836
96.5445	0.00245978	0.196661
96.2819	0.00246888	0.196479
96.0204	0.00247787	0.196291
95.76	0.00248675	0.196096
95.5007	0.00249552	0.195896
95.2424	0.00250418	0.19569
94.9853	0.00251273	0.195479
94.7292	0.00252117	0.195263
94.4741	0.00252949	0.195042
94.2202	0.00253769	0.194816
93.9673	0.00254578	0.194587
93.7154	0.00255374	0.194354
93.4646	0.00256159	0.194117
93.2148	0.00256932	0.193877
92.9661	0.00257694	0.193635
92.7184	0.00258443	0.19339
92.4717	0.0025918	0.193143
92.226	0.00259905	0.192894
91.9813	0.00260618	0.192643
91.7377	0.0026132	0.192392
91.495	0.00262009	0.19214
91.2533	0.00262686	0.191888
91.0126	0.00263352	0.191636
90.7729	0.00264006	0.191384
90.5342	0.00264648	0.191133
90.2964	0.00265279	0.190883
90.0596	0.00265898	0.190634
89.8238	0.00266506	0.190388
89.5889	0.00267103	0.190143
89.355	0.00267689	0.189901
89.122	0.00268263	0.189662
88.89	0.00268828	0.189427
88.6589	0.00269381	0.189195
88.4287	0.00269925	0.188966
88.1995	0.00270458	0.188743
87.9712	0.00270982	0.188523
87.7438	0.00271496	0.188309
87.5173	0.00272	0.1881
87.2917	0.00272496	0.187896
87.067	0.00272982	0.187699
86.8432	0.00273461	0.187507
86.6203	0.00273931	0.187322
86.3983	0.00274393	0.187144
86.1772	0.00274848	0.186973
85.9569	0.00275296	0.186808
85.7375	0.00275737	0.186652
85.519	0.00276171	0.186503
85.3014	0.00276599	0.186362
85.0846	0.00277022	0.186229
84.8686	0.0027744	0.186104
84.6535	0.00277853	0.185988
84.4393	0.00278261	0.185881
84.2259	0.00278665	0.185783
84.0133	0.00279066	0.185693
83.8016	0.00279464	0.185613
83.5907	0.0027986	0.185542
83.3806	0.00280253	0.185481
83.1714	0.00280645	0.185429
82.9629	0.00281036	0.185387
82.7553	0.00281427	0.185354
82.5485	0.00281817	0.185331
82.3425	0.00282208	0.185318
82.1372	0.002826	0.185315
81.9328	0.00282994	0.185321
81.7292	0.0028339	0.185338
81.5263	0.00283789	0.185364
81.3242	0.00284192	0.1854
81.123	0.00284598	0.185446
80.9224	0.00285009	0.185502
80.7227	0.00285425	0.185567
80.5237	0.00285847	0.185642
80.3255	0.00286276	0.185727
80.128	0.00286711	0.185821
79.9313	0.00287155	0.185924
79.7354	0.00287606	0.186036
79.5402	0.00288067	0.186158
79.3457	0.00288537	0.186288
79.152	0.00289017	0.186427
78.959	0.00289509	0.186575
78.7667	0.00290012	0.186731
78.5752	0.00290527	0.186895
78.3844	0.00291055	0.187067
78.1943	0.00291597	0.187247
78.0049	0.00292153	0.187435
77.8163	0.00292723	0.187629
77.6283	0.00293309	0.187831
77.4411	0.00293912	0.18804
77.2546	0.00294531	0.188255
77.0687	0.00295168	0.188477
76.8836	0.00295823	0.188704
76.6991	0.00296497	0.188937
76.5154	0.0029719	0.189176
76.3323	0.00297903	0.18942
76.1499	0.00298637	0.189669
75.9682	0.00299393	0.189922
75.7872	0.0030017	0.19018
75.6068	0.0030097	0.190441
75.4271	0.00301793	0.190707
75.2481	0.0030264	0.190975
75.0697	0.00303511	0.191247
74.892	0.00304408	0.191521
74.715	0.0030533	0.191797
74.5386	0.00306278	0.192076
74.3628	0.00307253	0.192356
74.1877	0.00308255	0.192638
74.0133	0.00309284	0.192921
73.8395	0.00310342	0.193204
73.6663	0.00311429	0.193488
73.4937	0.00312544	0.193772
73.3218	0.0031369	0.194056
73.1505	0.00314866	0.19434
72.9798	0.00316072	0.194622
72.8098	0.00317309	0.194904
72.6404	0.00318577	0.195184
72.4716	0.00319877	0.195462
72.3034	0.00321209	0.195739
72.1358	0.00322574	0.196013
71.9688	0.00323971	0.196284
71.8024	0.00325401	0.196553
71.6366	0.00326865	0.196819
71.4714	0.00328362	0.197081
71.3069	0.00329892	0.19734
71.1429	0.00331457	0.197595
70.9795	0.00333055	0.197846
70.8166	0.00334688	0.198093
70.6544	0.00336355	0.198335
70.4927	0.00338056	0.198573
70.3317	0.00339792	0.198805
70.1712	0.00341562	0.199033
70.0112	0.00343366	0.199255
69.8519	0.00345205	0.199472
69.6931	0.00347079	0.199684
69.5349	0.00348986	0.19989
69.3772	0.00350928	0.200089
69.2201	0.00352904	0.200283
69.0635	0.00354913	0.200471
68.9075	0.00356956	0.200653
68.7521	0.00359032	0.200829
68.5972	0.00361142	0.200998
68.4428	0.00363284	0.20116
68.289	0.00365458	0.201317
68.1358	0.00367665	0.201466
67.983	0.00369903	0.20161
67.8308	0.00372172	0.201746
67.6792	0.00374472	0.201876
67.5281	0.00376802	0.202
67.3775	0.00379162	0.202117
67.2274	0.0038155	0.202227
67.0778	0.00383967	0.202331
66.9288	0.00386412	0.202428
66.7803	0.00388884	0.202519
66.6323	0.00391382	0.202603
66.4848	0.00393906	0.202681
66.3379	0.00396455	0.202753
66.1914	0.00399028	0.202818
66.0454	0.00401624	0.202878
65.9	0.00404243	0.202932
65.7551	0.00406883	0.202979
65.6106	0.00409543	0.203021
65.4667	0.00412224	0.203058
65.3232	0.00414923	0.203089
65.1802	0.00417639	0.203114
65.0378	0.00420372	0.203135
64.8958	0.00423121	0.20315
64.7543	0.00425884	0.203161
64.6133	0.0042866	0.203167
64.4728	0.00431448	0.203168
64.3327	0.00434248	0.203165
64.1931	0.00437057	0.203158
64.054	0.00439875	0.203148
63.9154	0.00442701	0.203133
63.7773	0.00445533	0.203115
63.6396	0.00448369	0.203093
63.5024	0.0045121	0.203069
63.3656	0.00454052	0.203042
63.2293	0.00456896	0.203011
63.0935	0.00459739	0.202979
62.9581	0.00462581	0.202944
62.8232	0.0046542	0.202907
62.6887	0.00468255	0.202869
62.5547	0.00471085	0.202829
62.4212	0.00473907	0.202787
62.2881	0.00476721	0.202745
62.1554	0.00479525	0.202702
62.0232	0.00482318	0.202657
61.8914	0.00485099	0.202613
61.7601	0.00487867	0.202568
61.6292	0.00490619	0.202524
61.4987	0.00493354	0.202479
61.3687	0.00496072	0.202435
61.2391	0.00498771	0.202392
61.1099	0.00501449	0.20235
60.9812	0.00504106	0.202308
60.8529	0.00506739	0.202269
60.725	0.00509348	0.20223
60.5975	0.00511931	0.202193
60.4705	0.00514488	0.202159
60.3439	0.00517016	0.202126
60.2177	0.00519516	0.202096
60.0919	0.00521984	0.202068
59.9665	0.00524421	0.202043
59.8415	0.00526825	0.20202
59.717	0.00529196	0.202001
59.5928	0.00531531	0.201985
59.4691	0.0053383	0.201972
59.3458	0.00536092	0.201963
59.2228	0.00538317	0.201957
59.1003	0.00540502	0.201955
58.9782	0.00542647	0.201957
58.8564	0.00544752	0.201963
58.7351	0.00546815	0.201973
58.6142	0.00548836	0.201988
58.4936	0.00550814	0.202007
58.3735	0.00552749	0.20203
58.2537	0.00554638	0.202059
58.1343	0.00556483	0.202091
58.0153	0.00558283	0.202129
57.8967	0.00560036	0.202172
57.7785	0.00561743	0.202219
57.6606	0.00563402	0.202271
57.5432	0.00565015	0.202329
57.4261	0.0056658	0.202392
57.3094	0.00568098	0.202459
57.193	0.00569567	0.202532
57.0771	0.00570988	0.202611
56.9615	0.00572361	0.202694
56.8462	0.00573686	0.202783
56.7314	0.00574963	0.202877
56.6169	0.00576192	0.202977
56.5028	0.00577373	0.203082
56.389	0.00578506	0.203192
56.2756	0.00579591	0.203308
56.1626	0.0058063	0.203429
56.0499	0.00581622	0.203555
55.9376	0.00582567	0.203686
55.8256	0.00583467	0.203823
55.714	0.00584322	0.203965
55.6027	0.00585132	0.204112
55.4918	0.00585898	0.204265
55.3812	0.0058662	0.204422
55.271	0.00587301	0.204584
55.1612	0.0058794	0.204752
55.0517	0.00588538	0.204924
54.9425	0.00589096	0.205102
54.8336	0.00589616	0.205284
54.7252	0.00590098	0.20547
54.617	0.00590543	0.205662
54.5092	0.00590953	0.205858
54.4017	0.00591329	0.206058
54.2946	0.00591672	0.206263
54.1878	0.00591984	0.206472
54.0813	0.00592265	0.206686
53.9752	0.00592517	0.206903
53.8693	0.00592741	0.207125
53.7639	0.0059294	0.20735
53.6587	0.00593114	0.207579
53.5539	0.00593265	0.207813
53.4494	0.00593395	0.208049
53.3452	0.00593505	0.208289
53.2413	0.00593597	0.208533
53.1378	0.00593672	0.20878
53.0346	0.00593733	0.20903
52.9317	0.00593781	0.209283
52.8291	0.00593818	0.209539
52.7268	0.00593845	0.209798
52.6249	0.00593864	0.210059
52.5232	0.00593877	0.210324
52.4219	0.00593887	0.21059
52.3209	0.00593894	0.210859
52.2201	0.00593901	0.211131
52.1197	0.00593909	0.211404
52.0196	0.0059392	0.21168
51.9198	0.00593937	0.211957
51.8203	0.00593961	0.212236
51.7212	0.00593993	0.212517
51.6223	0.00594036	0.212799
51.5237	0.00594092	0.213082
51.4254	0.00594162	0.213367
51.3274	0.00594248	0.213653
51.2297	0.00594352	0.21394
51.1323	0.00594475	0.214228
51.0352	0.0059462	0.214516
50.9384	0.00594789	0.214806
50.8419	0.00594982	0.215096
50.7457	0.00595201	0.215386
50.6497	0.00595449	0.215676
50.5541	0.00595726	0.215967
50.4587	0.00596035	0.216258
50.3636	0.00596376	0.216548
50.2689	0.00596752	0.216839
50.1743	0.00597164	0.217129
50.0801	0.00597612	0.217418
49.9862	0.005981	0.217707
49.8925	0.00598627	0.217996
49.7991	0.00599195	0.218283
49.706	0.00599805	0.21857
49.6132	0.00600458	0.218855
49.5207	0.00601157	0.21914
49.4284	0.006019	0.219423
49.3364	0.0060269	0.219705
49.2446	0.00603527	0.219985
49.1532	0.00604412	0.220264
49.062	0.00605347	0.220541
48.9711	0.00606331	0.220816
48.8804	0.00607365	0.221089
48.79	0.00608449	0.22136
48.6999	0.00609586	0.221629
48.6101	0.00610773	0.221896
48.5205	0.00612013	0.22216
48.4312	0.00613305	0.222422
48.3421	0.0061465	0.222681
48.2533	0.00616047	0.222937
48.1648	0.00617497	0.22319
48.0765	0.00619	0.223441
47.9885	0.00620555	0.223689
47.9007	0.00622163	0.223933
47.8132	0.00623823	0.224174
47.7259	0.00625534	0.224412
47.6389	0.00627297	0.224646
47.5522	0.00629111	0.224877
47.4657	0.00630975	0.225104
47.3794	0.00632889	0.225328
47.2935	0.00634852	0.225547
47.2077	0.00636863	0.225763
47.1222	0.00638922	0.225975
47.037	0.00641027	0.226182
46.952	0.00643178	0.226386
46.8672	0.00645373	0.226585
46.7827	0.00647611	0.226779
46.6984	0.00649892	0.22697
46.6144	0.00652214	0.227156
46.5306	0.00654575	0.227337
46.4471	0.00656975	0.227513
46.3638	0.00659412	0.227685
46.2807	0.00661884	0.227852
46.1979	0.0066439	0.228014
46.1153	0.00666928	0.228171
46.0329	0.00669497	0.228324
45.9508	0.00672094	0.228471
45.8689	0.00674719	0.228613
45.7873	0.0067737	0.22875
45.7059	0.00680044	0.228882
45.6247	0.0068274	0.229008
45.5437	0.00685456	0.22913
45.463	0.0068819	0.229246
45.3825	0.0069094	0.229356
45.3022	0.00693704	0.229462
45.2222	0.00696481	0.229562
45.1424	0.00699267	0.229657
45.0628	0.00702062	0.229746
44.9834	0.00704863	0.22983
44.9043	0.00707668	0.229908
44.8254	0.00710475	0.229982
44.7467	0.00713282	0.230049
44.6682	0.00716086	0.230112
44.59	0.00718887	0.230169
44.5119	0.00721682	0.230221
44.4341	0.00724468	0.230268
44.3565	0.00727244	0.230309
44.2791	0.00730007	0.230345
44.202	0.00732757	0.230376
44.125	0.0073549	0.230403
44.0483	0.00738205	0.230424
43.9718	0.007409	0.23044
43.8955	0.00743573	0.230451
43.8194	0.00746222	0.230458
43.7435	0.00748845	0.23046
43.6678	0.00751441	0.230457
43.5924	0.00754008	0.23045
43.5171	0.00756544	0.230438
43.4421	0.00759047	0.230423
43.3673	0.00761517	0.230403
43.2926	0.0076395	0.230379
43.2182	0.00766347	0.230351
43.144	0.00768705	0.23032
43.07	0.00771023	0.230285
42.9962	0.007733	0.230246
42.9226	0.00775535	0.230205
42.8492	0.00777726	0.23016
42.776	0.00779873	0.230112
42.703	0.00781974	0.230062
42.6302	0.00784028	0.230009
42.5576	0.00786035	0.229954
42.4852	0.00787993	0.229897
42.413	0.00789903	0.229837
42.341	0.00791763	0.229776
42.2692	0.00793573	0.229713
42.1976	0.00795332	0.22965
42.1262	0.00797041	0.229585
42.055	0.00798698	0.229519
41.984	0.00800304	0.229452
41.9131	0.00801858	0.229385
41.8425	0.00803361	0.229318
41.7721	0.00804812	0.229251
41.7018	0.00806211	0.229185
41.6317	0.0080756	0.229119
41.5619	0.00808857	0.229054
41.4922	0.00810104	0.22899
41.4227	0.00811301	0.228927
41.3534	0.00812449	0.228866
41.2842	0.00813548	0.228807
41.2153	0.00814599	0.22875
41.1466	0.00815602	0.228696
41.078	0.0081656	0.228644
41.0096	0.00817472	0.228595
40.9414	0.0081834	0.228549
40.8734	0.00819164	0.228507
40.8056	0.00819947	0.228469
40.7379	0.0082069	0.228435
40.6704	0.00821393	0.228405
40.6032	0.00822059	0.228379
40.536	0.00822688	0.228358
40.4691	0.00823283	0.228343
40.4024	0.00823845	0.228333
40.3358	0.00824376	0.228328
40.2694	0.00824877	0.228329
40.2032	0.00825351	0.228337
40.1371	0.00825799	0.22835
40.0713	0.00826223	0.22837
40.0056	0.00826625	0.228397
39.94	0.00827008	0.228432
39.8747	0.00827373	0.228473
39.8095	0.00827722	0.228522
39.7445	0.00828058	0.228578
39.6797	0.00828383	0.228642
39.615	0.00828699	0.228715
39.5505	0.00829009	0.228795
39.4862	0.00829314	0.228885
39.4221	0.00829617	0.228982
39.3581	0.0082992	0.229089
39.2943	0.00830225	0.229204
39.2306	0.00830536	0.229329
39.1671	0.00830854	0.229462
39.1038	0.00831181	0.229605
39.0407	0.00831521	0.229758
38.9777	0.00831875	0.22992
38.9149	0.00832245	0.230092
38.8522	0.00832635	0.230273
38.7897	0.00833045	0.230464
38.7274	0.0083348	0.230665
38.6653	0.0083394	0.230876
38.6033	0.00834429	0.231097
38.5414	0.00834948	0.231328
38.4797	0.00835499	0.231569
38.4182	0.00836085	0.23182
38.3569	0.00836709	0.232081
38.2957	0.00837371	0.232352
38.2346	0.00838074	0.232633
38.1737	0.0083882	0.232924
38.113	0.0083961	0.233225
38.0524	0.00840448	0.233535
37.992	0.00841334	0.233855
37.9317	0.00842271	0.234185
37.8716	0.00843259	0.234524
37.8117	0.00844302	0.234873
37.7519	0.00845399	0.235231
37.6923	0.00846554	0.235598
37.6328	0.00847766	0.235974
37.5734	0.00849038	0.236359
37.5142	0.00850371	0.236752
37.4552	0.00851766	0.237154
37.3963	0.00853224	0.237564
37.3376	0.00854746	0.237982
37.279	0.00856333	0.238407
37.2206	0.00857986	0.238841
37.1623	0.00859706	0.239281
37.1042	0.00861493	0.239729
37.0462	0.00863348	0.240183
36.9883	0.00865272	0.240644
36.9306	0.00867265	0.241111
36.8731	0.00869327	0.241584
36.8157	0.00871459	0.242063
36.7584	0.0087366	0.242547
36.7013	0.00875931	0.243036
36.6444	0.00878272	0.243529
36.5875	0.00880682	0.244027
36.5309	0.00883162	0.244529
36.4743	0.00885711	0.245035
36.4179	0.00888328	0.245544
36.3617	0.00891014	0.246055
36.3056	0.00893767	0.246569
36.2496	0.00896587	0.247086
36.1938	0.00899474	0.247604
36.1381	0.00902426	0.248124
36.0826	0.00905442	0.248645
36.0271	0.00908521	0.249166
35.9719	0.00911663	0.249688
35.9167	0.00914867	0.25021
35.8618	0.0091813	0.250731
35.8069	0.00921452	0.251251
35.7522	0.00924831	0.25177
35.6976	0.00928266	0.252288
35.6432	0.00931755	0.252803
35.5888	0.00935297	0.253316
35.5347	0.00938889	0.253826
35.4806	0.00942532	0.254334
35.4267	0.00946221	0.254837
35.3729	0.00949957	0.255337
35.3193	0.00953736	0.255832
35.2658	0.00957557	0.256323
35.2124	0.00961417	0.256809
35.1592	0.00965316	0.257289
35.1061	0.00969251	0.257764
35.0531	0.00973219	0.258233
35.0002	0.00977218	0.258696
34.9475	0.00981247	0.259151
34.8949	0.00985303	0.2596
34.8425	0.00989384	0.260042
34.7901	0.00993488	0.260476
34.7379	0.00997612	0.260902
34.6859	0.0100175	0.26132
34.6339	0.0100591	0.26173
34.5821	0.0101008	0.262131
34.5304	0.0101427	0.262523
34.4788	0.0101846	0.262906
34.4274	0.0102266	0.26328
34.3761	0.0102686	0.263644
34.3249	0.0103106	0.263998
34.2738	0.0103527	0.264343
34.2229	0.0103947	0.264677
34.1721	0.0104366	0.265001
34.1214	0.0104785	0.265315
34.0708	0.0105203	0.265618
34.0204	0.010562	0.265911
33.9701	0.0106036	0.266193
33.9199	0.0106449	0.266464
33.8698	0.0106862	0.266725
33.8198	0.0107272	0.266974
33.77	0.010768	0.267213
33.7203	0.0108085	0.26744
33.6707	0.0108488	0.267657
33.6212	0.0108888	0.267863
33.5718	0.0109285	0.268057
33.5226	0.0109679	0.268241
33.4735	0.011007	0.268414
33.4245	0.0110457	0.268576
33.3756	0.0110841	0.268727
33.3268	0.0111221	0.268868
33.2782	0.0111596	0.268998
33.2296	0.0111968	0.269118
33.1812	0.0112336	0.269228
33.1329	0.0112699	0.269327
33.0847	0.0113057	0.269417
33.0367	0.0113411	0.269497
32.9887	0.0113761	0.269567
32.9409	0.0114105	0.269628
32.8932	0.0114445	0.26968
32.8455	0.0114779	0.269722
32.798	0.0115109	0.269757
32.7507	0.0115433	0.269782
32.7034	0.0115752	0.2698
32.6562	0.0116066	0.26981
32.6092	0.0116374	0.269812
32.5622	0.0116677	0.269807
32.5154	0.0116974	0.269795
32.4687	0.0117266	0.269776
32.4221	0.0117552	0.269752
32.3756	0.0117833	0.269721
32.3292	0.0118108	0.269684
32.2829	0.0118378	0.269642
32.2368	0.0118642	0.269595
32.1907	0.01189	0.269544
32.1448	0.0119153	0.269488
32.0989	0.01194	0.269429
32.0532	0.0119641	0.269366
32.0076	0.0119877	0.2693
31.962	0.0120108	0.269232
31.9166	0.0120333	0.269161
31.8713	0.0120552	0.269088
31.8261	0.0120766	0.269014
31.781	0.0120975	0.268939
31.736	0.0121179	0.268863
31.6911	0.0121377	0.268787
31.6464	0.012157	0.26871
31.6017	0.0121758	0.268635
31.5571	0.012194	0.26856
31.5127	0.0122118	0.268487
31.4683	0.0122291	0.268415
31.424	0.0122459	0.268345
31.3799	0.0122623	0.268278
31.3358	0.0122781	0.268214
31.2919	0.0122935	0.268153
31.248	0.0123085	0.268095
31.2043	0.012323	0.268042
31.1606	0.0123371	0.267993
31.1171	0.0123507	0.267948
31.0736	0.012364	0.267909
31.0303	0.0123768	0.267875
30.987	0.0123892	0.267847
30.9439	0.0124013	0.267824
30.9009	0.012413	0.267809
30.8579	0.0124243	0.267799
30.8151	0.0124353	0.267797
30.7723	0.0124459	0.267802
30.7297	0.0124561	0.267815
30.6871	0.0124661	0.267835
30.6447	0.0124757	0.267864
30.6023	0.012485	0.267901
30.56	0.012494	0.267946
30.5179	0.0125028	0.268
30.4758	0.0125112	0.268063
30.4338	0.0125194	0.268135
30.3919	0.0125273	0.268217
30.3502	0.0125349	0.268308
30.3085	0.0125423	0.268409
30.2669	0.0125495	0.26852
30.2254	0.0125564	0.26864
30.184	0.0125631	0.268771
30.1427	0.0125696	0.268912
30.1015	0.0125759	0.269063
30.0603	0.012582	0.269224
30.0193	0.0125879	0.269396
29.9784	0.0125936	0.269578
29.9375	0.0125991	0.269771
29.8968	0.0126044	0.269974
29.8561	0.0126096	0.270188
29.8156	0.0126146	0.270412
29.7751	0.0126195	0.270647
29.7347	0.0126242	0.270892
29.6944	0.0126288	0.271148
29.6542	0.0126332	0.271413
29.6141	0.0126375	0.27169
29.5741	0.0126416	0.271976
29.5342	0.0126456	0.272272
29.4943	0.0126496	0.272579
29.4546	0.0126533	0.272895
29.4149	0.012657	0.273221
29.3753	0.0126606	0.273556
29.3359	0.0126641	0.273901
29.2965	0.0126675	0.274255
29.2572	0.0126707	0.274618
29.2179	0.0126739	0.27499
29.1788	0.012677	0.27537
29.1398	0.0126801	0.275759
29.1008	0.012683	0.276156
29.0619	0.0126859	0.276561
29.0231	0.0126887	0.276973
28.9844	0.0126914	0.277393
28.9458	0.0126941	0.27782
28.9073	0.0126968	0.278254
28.8689	0.0126993	0.278695
28.8305	0.0127019	0.279142
28.7922	0.0127044	0.279595
28.754	0.0127068	0.280053
28.7159	0.0127093	0.280518
28.6779	0.0127117	0.280987
28.64	0.0127141	0.281461
28.6021	0.0127165	0.281939
28.5644	0.0127189	0.282422
28.5267	0.0127213	0.282908
28.4891	0.0127237	0.283398
28.4516	0.0127262	0.283892
28.4141	0.0127286	0.284388
28.3768	0.0127311	0.284886
28.3395	0.0127337	0.285387
28.3023	0.0127363	0.285889
28.2652	0.012739	0.286393
28.2282	0.0127418	0.286898
28.1913	0.0127446	0.287404
28.1544	0.0127476	0.28791
28.1176	0.0127507	0.288417
28.0809	0.0127539	0.288923
28.0443	0.0127573	0.289429
28.0077	0.0127608	0.289934
27.9713	0.0127645	0.290437
27.9349	0.0127684	0.29094
27.8986	0.0127725	0.29144
27.8624	0.0127768	0.291938
27.8262	0.0127813	0.292434
27.7901	0.0127861	0.292927
27.7542	0.0127912	0.293417
27.7182	0.0127966	0.293904
27.6824	0.0128022	0.294387
27.6466	0.0128083	0.294867
27.611	0.0128146	0.295342
27.5754	0.0128214	0.295812
27.5398	0.0128285	0.296279
27.5044	0.0128361	0.29674
27.469	0.0128441	0.297196
27.4337	0.0128526	0.297647
27.3985	0.0128616	0.298092
27.3634	0.012871	0.298531
27.3283	0.0128811	0.298964
27.2933	0.0128917	0.299392
27.2584	0.0129028	0.299812
27.2235	0.0129146	0.300227
27.1888	0.0129271	0.300634
27.1541	0.0129402	0.301035
27.1195	0.012954	0.301429
27.0849	0.0129686	0.301816
27.0504	0.0129839	0.302195
27.016	0.013	0.302567
26.9817	0.0130169	0.302932
26.9475	0.0130346	0.303289
26.9133	0.0130532	0.303639
26.8792	0.0130727	0.303981
26.8452	0.0130932	0.304315
26.8112	0.0131146	0.304642
26.7773	0.0131369	0.304961
26.7435	0.0131603	0.305272
26.7098	0.0131847	0.305575
26.6761	0.0132102	0.305871
26.6425	0.0132368	0.306159
26.609	0.0132646	0.306439
26.5755	0.0132934	0.306711
26.5421	0.0133235	0.306976
26.5088	0.0133547	0.307233
26.4756	0.0133872	0.307482
26.4424	0.013421	0.307724
26.4093	0.013456	0.307959
26.3762	0.0134924	0.308186
26.3433	0.01353	0.308407
26.3104	0.0135691	0.30862
26.2775	0.0136095	0.308826
26.2448	0.0136513	0.309026
26.2121	0.0136945	0.309219
26.1795	0.0137391	0.309405
26.1469	0.0137853	0.309585
26.1144	0.0138328	0.309759
26.082	0.0138819	0.309927
26.0497	0.0139325	0.310089
26.0174	0.0139846	0.310246
25.9852	0.0140383	0.310397
25.953	0.0140934	0.310543
25.921	0.0141502	0.310683
25.8889	0.0142085	0.31082
25.857	0.0142684	0.310951
25.8251	0.0143298	0.311078
25.7933	0.0143929	0.311201
25.7616	0.0144575	0.311321
25.7299	0.0145237	0.311436
25.6983	0.0145915	0.311548
25.6667	0.0146609	0.311658
25.6352	0.0147319	0.311764
25.6038	0.0148044	0.311867
25.5725	0.0148785	0.311968
25.5412	0.0149542	0.312068
25.51	0.0150315	0.312165
25.4788	0.0151103	0.31226
25.4477	0.0151906	0.312355
25.4167	0.0152724	0.312448
25.3857	0.0153557	0.31254
25.3548	0.0154406	0.312632
25.324	0.0155268	0.312724
25.2932	0.0156145	0.312816
25.2625	0.0157037	0.312907
25.2319	0.0157942	0.313
25.2013	0.015886	0.313093
25.1708	0.0159792	0.313187
25.1403	0.0160737	0.313283
25.1099	0.0161695	0.31338
25.0796	0.0162665	0.313478
25.0493	0.0163647	0.313579
25.0191	0.0164641	0.313682
24.9889	0.0165645	0.313787
24.9589	0.0166661	0.313896
24.9288	0.0167687	0.314007
24.8989	0.0168722	0.314121
24.869	0.0169767	0.314239
24.8391	0.0170822	0.31436
24.8093	0.0171884	0.314485
24.7796	0.0172955	0.314614
24.75	0.0174033	0.314748
24.7204	0.0175118	0.314885
24.6908	0.0176209	0.315028
24.6613	0.0177306	0.315175
24.6319	0.0178409	0.315326
24.6026	0.0179516	0.315483
24.5733	0.0180627	0.315645
24.544	0.0181742	0.315813
24.5148	0.0182859	0.315986
24.4857	0.0183979	0.316164
24.4567	0.0185101	0.316348
24.4277	0.0186223	0.316538
24.3987	0.0187346	0.316734
24.3698	0.0188469	0.316936
24.341	0.0189591	0.317144
24.3122	0.0190711	0.317358
24.2835	0.019183	0.317579
24.2549	0.0192945	0.317805
24.2263	0.0194057	0.318038
24.1977	0.0195165	0.318278
24.1692	0.0196268	0.318523
24.1408	0.0197366	0.318776
24.1124	0.0198458	0.319034
24.0841	0.0199543	0.319299
24.0559	0.0200621	0.31957
24.0277	0.0201691	0.319848
23.9995	0.0202752	0.320132
23.9714	0.0203804	0.320423
23.9434	0.0204846	0.320719
23.9154	0.0205878	0.321022
23.8875	0.0206899	0.321331
23.8597	0.0207908	0.321646
23.8319	0.0208906	0.321967
23.8041	0.020989	0.322294
23.7764	0.0210861	0.322626
23.7488	0.0211819	0.322965
23.7212	0.0212762	0.323308
23.6936	0.0213691	0.323658
23.6662	0.0214604	0.324012
23.6387	0.0215502	0.324372
23.6114	0.0216383	0.324737
23.5841	0.0217248	0.325106
23.5568	0.0218096	0.32548
23.5296	0.0218927	0.325859
23.5024	0.021974	0.326242
23.4753	0.0220535	0.326629
23.4483	0.0221311	0.32702
23.4213	0.0222069	0.327415
23.3944	0.0222808	0.327814
23.3675	0.0223528	0.328215
23.3406	0.0224228	0.32862
23.3139	0.0224909	0.329028
23.2871	0.022557	0.329438
23.2605	0.0226211	0.329851
23.2338	0.0226832	0.330267
23.2073	0.0227433	0.330684
23.1808	0.0228013	0.331103
23.1543	0.0228574	0.331523
23.1279	0.0229114	0.331945
23.1015	0.0229634	0.332368
23.0752	0.0230134	0.332792
23.0489	0.0230614	0.333216
23.0227	0.0231073	0.333641
22.9966	0.0231513	0.334065
22.9705	0.0231934	0.33449
22.9444	0.0232334	0.334914
22.9184	0.0232716	0.335337
22.8925	0.0233078	0.33576
22.8666	0.0233422	0.336181
22.8407	0.0233747	0.336601
22.8149	0.0234054	0.337019
22.7891	0.0234343	0.337436
22.7634	0.0234615	0.33785
22.7378	0.023487	0.338262
22.7122	0.0235108	0.338671
22.6866	0.023533	0.339077
22.6611	0.0235537	0.339481
22.6357	0.0235728	0.339881
22.6103	0.0235905	0.340278
22.5849	0.0236068	0.340671
22.5596	0.0236217	0.34106
22.5343	0.0236354	0.341446
22.5091	0.0236478	0.341826
22.484	0.0236591	0.342203
22.4589	0.0236693	0.342575
22.4338	0.0236785	0.342942
22.4088	0.0236867	0.343304
22.3838	0.023694	0.343662
22.3589	0.0237006	0.344014
22.334	0.0237064	0.34436
22.3092	0.0237115	0.344702
22.2844	0.0237161	0.345037
22.2597	0.0237201	0.345367
22.235	0.0237238	0.345691
22.2104	0.0237271	0.34601
22.1858	0.0237301	0.346322
22.1612	0.023733	0.346628
22.1367	0.0237358	0.346928
22.1123	0.0237386	0.347223
22.0879	0.0237414	0.347511
22.0635	0.0237444	0.347792
22.0392	0.0237477	0.348068
22.015	0.0237513	0.348337
21.9908	0.0237553	0.348601
21.9666	0.0237598	0.348858
21.9425	0.0237648	0.349109
21.9184	0.0237706	0.349353
21.8943	0.0237771	0.349592
21.8704	0.0237844	0.349825
21.8464	0.0237927	0.350052
21.8225	0.0238019	0.350273
21.7987	0.0238123	0.350489
21.7749	0.0238238	0.350699
21.7511	0.0238365	0.350903
21.7274	0.0238505	0.351102
21.7037	0.0238659	0.351296
21.6801	0.0238828	0.351485
21.6565	0.0239012	0.351669
21.633	0.0239213	0.351848
21.6095	0.0239429	0.352023
21.586	0.0239664	0.352194
21.5626	0.0239916	0.35236
21.5393	0.0240187	0.352523
21.516	0.0240477	0.352682
21.4927	0.0240787	0.352837
21.4695	0.0241117	0.352989
21.4463	0.0241468	0.353139
21.4231	0.024184	0.353286
21.4	0.0242235	0.35343
21.377	0.0242651	0.353572
21.354	0.024309	0.353713
21.331	0.0243553	0.353852
21.3081	0.0244038	0.353989
21.2852	0.0244548	0.354126
21.2623	0.0245082	0.354262
21.2395	0.0245639	0.354398
21.2168	0.0246222	0.354534
21.1941	0.0246829	0.35467
21.1714	0.0247461	0.354806
21.1488	0.0248119	0.354944
21.1262	0.0248801	0.355083
21.1036	0.0249509	0.355224
21.0811	0.0250242	0.355367
21.0587	0.0251	0.355512
21.0362	0.0251783	0.355659
21.0139	0.0252592	0.35581
20.9915	0.0253426	0.355964
20.9692	0.0254285	0.356122
20.947	0.0255169	0.356283
20.9248	0.0256077	0.356449
20.9026	0.025701	0.35662
20.8805	0.0257967	0.356796
20.8584	0.0258948	0.356977
20.8363	0.0259953	0.357163
20.8143	0.0260981	0.357356
20.7923	0.0262032	0.357555
20.7704	0.0263105	0.35776
20.7485	0.0264201	0.357973
20.7267	0.0265318	0.358192
20.7049	0.0266456	0.358419
20.6831	0.0267615	0.358653
20.6614	0.0268794	0.358896
20.6397	0.0269992	0.359146
20.618	0.027121	0.359406
20.5964	0.0272446	0.359673
20.5749	0.0273699	0.35995
20.5533	0.027497	0.360236
20.5319	0.0276257	0.360531
20.5104	0.027756	0.360836
20.489	0.0278878	0.36115
20.4676	0.0280211	0.361474
20.4463	0.0281557	0.361808
20.425	0.0282916	0.362153
20.4037	0.0284287	0.362507
20.3825	0.028567	0.362872
20.3613	0.0287063	0.363247
20.3402	0.0288466	0.363633
20.3191	0.0289879	0.364029
20.298	0.0291299	0.364436
20.277	0.0292727	0.364854
20.256	0.0294162	0.365282
20.2351	0.0295602	0.365721
20.2142	0.0297048	0.36617
20.1933	0.0298498	0.36663
20.1725	0.0299951	0.367101
20.1517	0.0301407	0.367582
20.1309	0.0302866	0.368073
20.1102	0.0304325	0.368574
20.0895	0.0305784	0.369086
20.0688	0.0307243	0.369607
20.0482	0.0308702	0.370139
20.0277	0.0310158	0.37068
20.0071	0.0311611	0.37123
19.9866	0.0313062	0.37179
19.9662	0.0314508	0.372358
19.9457	0.031595	0.372935
19.9253	0.0317386	0.373521
19.905	0.0318816	0.374115
19.8847	0.032024	0.374717
19.8644	0.0321657	0.375326
19.8442	0.0323066	0.375943
19.8239	0.0324466	0.376567
19.8038	0.0325858	0.377197
19.7836	0.032724	0.377833
19.7635	0.0328613	0.378475
19.7435	0.0329976	0.379123
19.7235	0.0331327	0.379776
19.7035	0.0332668	0.380433
19.6835	0.0333998	0.381094
19.6636	0.0335316	0.381759
19.6437	0.0336622	0.382428
19.6239	0.0337915	0.383099
19.604	0.0339196	0.383772
19.5843	0.0340465	0.384448
19.5645	0.0341721	0.385125
19.5448	0.0342964	0.385802
19.5251	0.0344194	0.38648
19.5055	0.034541	0.387158
19.4859	0.0346614	0.387835
19.4663	0.0347805	0.388511
19.4468	0.0348982	0.389185
19.4273	0.0350147	0.389857
19.4078	0.0351299	0.390527
19.3884	0.0352438	0.391193
19.369	0.0353565	0.391855
19.3496	0.035468	0.392513
19.3303	0.0355782	0.393166
19.311	0.0356873	0.393814
19.2918	0.0357953	0.394456
19.2725	0.0359021	0.395091
19.2533	0.0360079	0.39572
19.2342	0.0361127	0.396341
19.2151	0.0362165	0.396954
19.196	0.0363193	0.397559
19.1769	0.0364213	0.398155
19.1579	0.0365225	0.398741
19.1389	0.0366229	0.399318
19.1199	0.0367226	0.399885
19.101	0.0368217	0.400441
19.0821	0.0369202	0.400985
19.0633	0.0370182	0.401518
19.0444	0.0371157	0.40204
19.0256	0.0372129	0.402549
19.0069	0.0373098	0.403045
18.9882	0.0374064	0.403528
18.9695	0.0375029	0.403998
18.9508	0.0375994	0.404454
18.9322	0.0376958	0.404896
18.9136	0.0377924	0.405324
18.895	0.0378891	0.405738
18.8765	0.0379861	0.406136
18.858	0.0380835	0.40652
18.8395	0.0381813	0.406888
18.8211	0.0382796	0.407242
18.8027	0.0383785	0.407579
18.7843	0.0384782	0.407901
18.766	0.0385786	0.408208
18.7477	0.0386798	0.408498
18.7294	0.0387821	0.408773
18.7111	0.0388854	0.409032
18.6929	0.0389898	0.409274
18.6747	0.0390954	0.409501
18.6566	0.0392023	0.409713
18.6385	0.0393107	0.409908
18.6204	0.0394205	0.410088
18.6023	0.0395318	0.410252
18.5843	0.0396448	0.410401
18.5663	0.0397595	0.410534
18.5484	0.039876	0.410652
18.5304	0.0399943	0.410756
18.5125	0.0401146	0.410845
18.4947	0.0402369	0.41092
18.4768	0.0403613	0.410981
18.459	0.0404879	0.411028
18.4412	0.0406166	0.411061
18.4235	0.0407476	0.411082
18.4058	0.040881	0.41109
18.3881	0.0410167	0.411086
18.3704	0.0411549	0.41107
18.3528	0.0412956	0.411043
18.3352	0.0414388	0.411006
18.3176	0.0415845	0.410958
18.3001	0.041733	0.4109
18.2826	0.041884	0.410833
18.2651	0.0420378	0.410757
18.2477	0.0421943	0.410673
18.2302	0.0423535	0.410582
18.2129	0.0425155	0.410484
18.1955	0.0426802	0.41038
18.1782	0.0428478	0.41027
18.1609	0.0430182	0.410156
18.1436	0.0431914	0.410037
18.1264	0.0433674	0.409914
18.1092	0.0435463	0.409789
18.092	0.0437279	0.409661
18.0748	0.0439124	0.409533
18.0577	0.0440997	0.409403
18.0406	0.0442897	0.409274
18.0235	0.0444824	0.409145
18.0065	0.0446779	0.409018
17.9895	0.0448761	0.408893
17.9725	0.045077	0.408771
17.9556	0.0452805	0.408653
17.9386	0.0454866	0.408539
17.9218	0.0456952	0.408431
17.9049	0.0459063	0.408329
17.8881	0.0461198	0.408233
17.8712	0.0463358	0.408145
17.8545	0.046554	0.408065
17.8377	0.0467746	0.407994
17.821	0.0469973	0.407933
17.8043	0.0472222	0.407882
17.7876	0.0474492	0.407843
17.771	0.0476781	0.407815
17.7544	0.0479089	0.407799
17.7378	0.0481416	0.407797
17.7212	0.0483761	0.407808
17.7047	0.0486122	0.407834
17.6882	0.0488499	0.407875
17.6717	0.0490891	0.407931
17.6553	0.0493297	0.408003
17.6389	0.0495717	0.408092
17.6225	0.0498149	0.408199
17.6061	0.0500592	0.408323
17.5898	0.0503046	0.408465
17.5735	0.0505509	0.408626
17.5572	0.050798	0.408805
17.541	0.051046	0.409005
17.5247	0.0512945	0.409224
17.5085	0.0515437	0.409463
17.4924	0.0517933	0.409723
17.4762	0.0520433	0.410003
17.4601	0.0522936	0.410305
17.444	0.052544	0.410628
17.4279	0.0527946	0.410972
17.4119	0.0530451	0.411338
17.3959	0.0532956	0.411725
17.3799	0.0535459	0.412135
17.3639	0.0537959	0.412566
17.348	0.0540456	0.413019
17.3321	0.0542948	0.413494
17.3162	0.0545435	0.413991
17.3004	0.0547916	0.41451
17.2845	0.055039	0.41505
17.2687	0.0552857	0.415612
17.253	0.0555316	0.416195
17.2372	0.0557766	0.416799
17.2215	0.0560207	0.417424
17.2058	0.0562637	0.418069
17.1901	0.0565057	0.418735
17.1745	0.0567466	0.41942
17.1589	0.0569863	0.420125
17.1433	0.0572249	0.420849
17.1277	0.0574622	0.421592
17.1121	0.0576982	0.422352
17.0966	0.057933	0.42313
17.0811	0.0581664	0.423925
17.0657	0.0583985	0.424737
17.0502	0.0586293	0.425564
17.0348	0.0588586	0.426407
17.0194	0.0590867	0.427263
17.004	0.0593133	0.428134
16.9887	0.0595386	0.429017
16.9734	0.0597626	0.429913
16.9581	0.0599853	0.43082
16.9428	0.0602066	0.431738
16.9276	0.0604268	0.432666
16.9124	0.0606456	0.433602
16.8972	0.0608633	0.434547
16.882	0.0610799	0.435498
16.8669	0.0612954	0.436456
16.8518	0.0615099	0.437419
16.8367	0.0617234	0.438387
16.8216	0.061936	0.439358
16.8066	0.0621478	0.440332
16.7915	0.0623589	0.441306
16.7765	0.0625694	0.442282
16.7616	0.0627793	0.443256
16.7466	0.0629888	0.444229
16.7317	0.063198	0.4452
16.7168	0.0634069	0.446167
16.7019	0.0636158	0.447129
16.6871	0.0638246	0.448085
16.6722	0.0640336	0.449035
16.6574	0.0642428	0.449977
16.6427	0.0644525	0.45091
16.6279	0.0646627	0.451833
16.6132	0.0648735	0.452745
16.5985	0.0650853	0.453646
16.5838	0.065298	0.454533
16.5691	0.0655118	0.455407
16.5545	0.0657269	0.456266
16.5399	0.0659436	0.457109
16.5253	0.0661618	0.457935
16.5107	0.0663818	0.458744
16.4962	0.0666039	0.459534
16.4817	0.066828	0.460304
16.4672	0.0670545	0.461054
16.4527	0.0672835	0.461783
16.4382	0.0675151	0.46249
16.4238	0.0677497	0.463174
16.4094	0.0679872	0.463834
16.395	0.068228	0.46447
16.3807	0.0684722	0.465081
16.3663	0.06872	0.465666
16.352	0.0689716	0.466225
16.3377	0.0692271	0.466756
16.3235	0.0694868	0.46726
16.3092	0.0697508	0.467735
16.295	0.0700193	0.468182
16.2808	0.0702925	0.468599
16.2666	0.0705705	0.468987
16.2525	0.0708536	0.469345
16.2384	0.0711419	0.469672
16.2243	0.0714356	0.469968
16.2102	0.0717349	0.470233
16.1961	0.0720399	0.470467
16.1821	0.0723507	0.470669
16.1681	0.0726676	0.470839
16.1541	0.0729906	0.470977
16.1401	0.07332	0.471084
16.1261	0.0736558	0.471158
16.1122	0.0739983	0.4712
16.0983	0.0743475	0.47121
16.0844	0.0747036	0.471188
16.0705	0.0750667	0.471135
16.0567	0.0754369	0.47105
16.0429	0.0758143	0.470933
16.0291	0.076199	0.470785
16.0153	0.0765911	0.470606
16.0016	0.0769908	0.470397
15.9878	0.077398	0.470157
15.9741	0.0778129	0.469888
15.9604	0.0782354	0.469589
15.9468	0.0786658	0.469262
15.9331	0.079104	0.468906
15.9195	0.0795501	0.468522
15.9059	0.080004	0.468112
15.8923	0.0804659	0.467675
15.8787	0.0809357	0.467212
15.8652	0.0814134	0.466724
15.8517	0.0818991	0.466212
15.8382	0.0823927	0.465677
15.8247	0.0828943	0.465119
15.8112	0.0834036	0.464539
15.7978	0.0839209	0.463938
15.7844	0.0844459	0.463317
15.771	0.0849786	0.462677
15.7576	0.085519	0.462019
15.7443	0.086067	0.461344
15.7309	0.0866225	0.460653
15.7176	0.0871854	0.459946
15.7044	0.0877555	0.459226
15.6911	0.0883329	0.458493
15.6778	0.0889173	0.457748
15.6646	0.0895086	0.456993
15.6514	0.0901067	0.456227
15.6382	0.0907114	0.455454
15.6251	0.0913226	0.454673
15.6119	0.0919401	0.453886
15.5988	0.0925637	0.453094
15.5857	0.0931933	0.452298
15.5726	0.0938285	0.4515
15.5595	0.0944694	0.4507
15.5465	0.0951155	0.4499
15.5335	0.0957668	0.449101
15.5205	0.0964229	0.448304
15.5075	0.0970837	0.44751
15.4945	0.097749	0.446721
15.4816	0.0984183	0.445938
15.4687	0.0990917	0.445161
15.4558	0.0997686	0.444392
15.4429	0.100449	0.443633
15.43	0.101133	0.442883
15.4172	0.101819	0.442145
15.4043	0.102508	0.441419
15.3915	0.103199	0.440707
15.3788	0.103892	0.440009
15.366	0.104587	0.439327
15.3532	0.105284	0.438661
15.3405	0.105981	0.438013
15.3278	0.10668	0.437383
15.3151	0.107379	0.436772
15.3025	0.108078	0.436182
15.2898	0.108777	0.435613
15.2772	0.109476	0.435067
15.2646	0.110174	0.434543
15.252	0.110871	0.434042
15.2394	0.111566	0.433566
15.2269	0.112261	0.433115
15.2143	0.112953	0.43269
15.2018	0.113643	0.432291
15.1893	0.114331	0.431919
15.1769	0.115015	0.431575
15.1644	0.115697	0.431258
15.152	0.116376	0.430971
15.1395	0.11705	0.430712
15.1272	0.117721	0.430483
15.1148	0.118388	0.430283
15.1024	0.11905	0.430113
15.0901	0.119708	0.429974
15.0777	0.12036	0.429865
15.0654	0.121007	0.429788
15.0532	0.121649	0.429741
15.0409	0.122285	0.429725
15.0286	0.122915	0.42974
15.0164	0.123539	0.429786
15.0042	0.124157	0.429863
14.992	0.124768	0.429972
14.9798	0.125372	0.430111
14.9677	0.125969	0.430281
14.9555	0.126559	0.430482
14.9434	0.127142	0.430713
14.9313	0.127718	0.430974
14.9192	0.128285	0.431265
14.9072	0.128845	0.431586
14.8951	0.129397	0.431935
14.8831	0.129942	0.432313
14.8711	0.130478	0.43272
14.8591	0.131006	0.433154
14.8471	0.131525	0.433615
14.8352	0.132037	0.434103
14.8232	0.13254	0.434616
14.8113	0.133035	0.435155
14.7994	0.133521	0.435719
14.7875	0.133999	0.436307
14.7756	0.134468	0.436918
14.7638	0.134929	0.437551
14.752	0.135382	0.438206
14.7402	0.135826	0.438883
14.7284	0.136263	0.439579
14.7166	0.136691	0.440294
14.7048	0.13711	0.441028
14.6931	0.137522	0.441779
14.6814	0.137926	0.442547
14.6696	0.138322	0.443331
14.658	0.138711	0.444129
14.6463	0.139092	0.444941
14.6346	0.139466	0.445766
14.623	0.139832	0.446602
14.6114	0.140192	0.447449
14.5998	0.140545	0.448307
14.5882	0.140891	0.449172
14.5766	0.141231	0.450046
14.5651	0.141565	0.450926
14.5535	0.141893	0.451812
14.542	0.142215	0.452703
14.5305	0.142532	0.453597
14.519	0.142844	0.454494
14.5076	0.143151	0.455393
14.4961	0.143454	0.456293
14.4847	0.143753	0.457191
14.4733	0.144048	0.458089
14.4619	0.14434	0.458984
14.4505	0.144628	0.459876
14.4391	0.144914	0.460764
14.4278	0.145197	0.461646
14.4164	0.145478	0.462523
14.4051	0.145758	0.463392
14.3938	0.146036	0.464253
14.3825	0.146314	0.465105
14.3713	0.146591	0.465948
14.36	0.146867	0.46678
14.3488	0.147144	0.4676
14.3376	0.147422	0.468409
14.3264	0.147701	0.469204
14.3152	0.147982	0.469986
14.304	0.148264	0.470753
14.2929	0.148549	0.471505
14.2818	0.148837	0.472241
14.2706	0.149127	0.472961
14.2595	0.149422	0.473664
14.2485	0.149721	0.474349
14.2374	0.150024	0.475016
14.2263	0.150332	0.475664
14.2153	0.150645	0.476293
14.2043	0.150964	0.476902
14.1933	0.15129	0.477492
14.1823	0.151622	0.47806
14.1713	0.151961	0.478608
14.1604	0.152307	0.479135
14.1494	0.152662	0.47964
14.1385	0.153024	0.480124
14.1276	0.153396	0.480585
14.1167	0.153776	0.481024
14.1058	0.154166	0.481441
14.095	0.154565	0.481836
14.0841	0.154975	0.482208
14.0733	0.155395	0.482557
14.0625	0.155827	0.482884
14.0517	0.156269	0.483188
14.0409	0.156723	0.48347
14.0301	0.157189	0.483729
14.0194	0.157667	0.483965
14.0087	0.158158	0.48418
13.9979	0.158662	0.484372
13.9872	0.159179	0.484542
13.9766	0.159709	0.48469
13.9659	0.160252	0.484817
13.9552	0.16081	0.484923
13.9446	0.161382	0.485008
13.934	0.161968	0.485072
13.9234	0.162569	0.485116
13.9128	0.163184	0.48514
13.9022	0.163815	0.485144
13.8916	0.164461	0.48513
13.8811	0.165122	0.485097
13.8705	0.165798	0.485046
13.86	0.16649	0.484977
13.8495	0.167198	0.484891
13.839	0.167921	0.484789
13.8286	0.16866	0.48467
13.8181	0.169415	0.484536
13.8077	0.170187	0.484387
13.7972	0.170974	0.484223
13.7868	0.171777	0.484046
13.7764	0.172596	0.483856
13.766	0.173432	0.483653
13.7557	0.174283	0.483439
13.7453	0.175151	0.483213
13.735	0.176034	0.482976
13.7246	0.176933	0.48273
13.7143	0.177848	0.482474
13.704	0.178779	0.48221
13.6938	0.179725	0.481938
13.6835	0.180687	0.481658
13.6732	0.181664	0.481372
13.663	0.182656	0.48108
13.6528	0.183663	0.480783
13.6426	0.184685	0.480481
13.6324	0.185722	0.480175
13.6222	0.186773	0.479866
13.6121	0.187839	0.479554
13.6019	0.188918	0.479241
13.5918	0.190011	0.478926
13.5817	0.191117	0.47861
13.5715	0.192237	0.478294
13.5615	0.193369	0.477979
13.5514	0.194514	0.477665
13.5413	0.195671	0.477352
13.5313	0.196841	0.477042
13.5212	0.198022	0.476735
13.5112	0.199214	0.476431
13.5012	0.200417	0.476131
13.4912	0.201631	0.475836
13.4812	0.202856	0.475546
13.4713	0.20409	0.475261
13.4613	0.205333	0.474982
13.4514	0.206586	0.47471
13.4415	0.207848	0.474445
13.4316	0.209118	0.474187
13.4217	0.210396	0.473937
13.4118	0.211681	0.473694
13.4019	0.212974	0.473461
13.3921	0.214273	0.473236
13.3823	0.215579	0.473021
13.3724	0.21689	0.472815
13.3626	0.218207	0.472619
13.3528	0.219529	0.472433
13.343	0.220856	0.472257
13.3333	0.222187	0.472092
13.3235	0.223522	0.471938
13.3138	0.22486	0.471795
13.3041	0.226201	0.471663
13.2943	0.227544	0.471543
13.2846	0.22889	0.471434
13.275	0.230237	0.471337
13.2653	0.231585	0.471251
13.2556	0.232934	0.471178
13.246	0.234284	0.471116
13.2363	0.235634	0.471067
13.2267	0.236983	0.471029
13.2171	0.238331	0.471004
13.2075	0.239678	0.470991
13.198	0.241024	0.470989
13.1884	0.242367	0.471
13.1788	0.243708	0.471023
13.1693	0.245047	0.471058
13.1598	0.246382	0.471105
13.1503	0.247714	0.471164
13.1408	0.249042	0.471234
13.1313	0.250366	0.471317
13.1218	0.251685	0.47141
13.1124	0.253	0.471515
13.1029	0.254309	0.471632
13.0935	0.255613	0.471759
13.0841	0.256911	0.471898
13.0747	0.258203	0.472047
13.0653	0.259489	0.472207
13.0559	0.260769	0.472377
13.0465	0.262041	0.472558
13.0372	0.263307	0.472749
13.0278	0.264565	0.472949
13.0185	0.265816	0.47316
13.0092	0.267059	0.47338
12.9999	0.268294	0.473609
12.9906	0.269521	0.473847
12.9813	0.270739	0.474094
12.972	0.271949	0.474349
12.9628	0.273151	0.474613
12.9536	0.274344	0.474886
12.9443	0.275528	0.475166
12.9351	0.276703	0.475454
12.9259	0.277869	0.475749
12.9167	0.279026	0.476052
12.9076	0.280173	0.476362
12.8984	0.281311	0.476679
12.8892	0.28244	0.477002
12.8801	0.28356	0.477333
12.871	0.28467	0.477669
12.8619	0.28577	0.478011
12.8528	0.286861	0.47836
12.8437	0.287943	0.478714
12.8346	0.289015	0.479074
12.8255	0.290078	0.479439
12.8165	0.291131	0.479809
12.8075	0.292175	0.480185
12.7984	0.29321	0.480565
12.7894	0.294235	0.48095
12.7804	0.295251	0.48134
12.7714	0.296259	0.481734
12.7625	0.297257	0.482133
12.7535	0.298247	0.482536
12.7445	0.299227	0.482943
12.7356	0.3002	0.483354
12.7267	0.301163	0.483769
12.7178	0.302119	0.484188
12.7089	0.303066	0.484611
12.7	0.304006	0.485037
12.6911	0.304938	0.485467
12.6822	0.305862	0.485901
12.6734	0.306778	0.486338
12.6645	0.307688	0.486779
12.6557	0.30859	0.487223
12.6469	0.309486	0.487671
12.6381	0.310375	0.488122
12.6293	0.311257	0.488577
12.6205	0.312134	0.489035
12.6117	0.313004	0.489497
12.603	0.313869	0.489962
12.5942	0.314729	0.49043
12.5855	0.315583	0.490902
12.5768	0.316432	0.491378
12.5681	0.317277	0.491856
12.5594	0.318117	0.492339
12.5507	0.318953	0.492825
12.542	0.319785	0.493315
12.5333	0.320613	0.493808
12.5247	0.321439	0.494305
12.516	0.322261	0.494806
12.5074	0.32308	0.49531
12.4988	0.323896	0.495819
12.4902	0.324711	0.496331
12.4816	0.325523	0.496847
12.473	0.326333	0.497367
12.4644	0.327142	0.497892
12.4559	0.32795	0.49842
12.4473	0.328757	0.498952
12.4388	0.329563	0.499489
12.4303	0.330369	0.50003
12.4218	0.331175	0.500575
12.4133	0.33198	0.501125
12.4048	0.332787	0.501679
12.3963	0.333594	0.502237
12.3878	0.334401	0.5028
12.3794	0.33521	0.503367
12.3709	0.336021	0.503938
12.3625	0.336833	0.504514
12.3541	0.337647	0.505095
12.3457	0.338463	0.50568
12.3373	0.339282	0.50627
12.3289	0.340103	0.506864
12.3205	0.340927	0.507462
12.3121	0.341754	0.508065
12.3038	0.342585	0.508672
12.2954	0.343419	0.509284
12.2871	0.344256	0.5099
12.2788	0.345098	0.510521
12.2705	0.345944	0.511145
12.2622	0.346794	0.511774
12.2539	0.347648	0.512407
12.2456	0.348508	0.513044
12.2373	0.349372	0.513685
12.2291	0.350241	0.514329
12.2208	0.351116	0.514978
12.2126	0.351995	0.51563
12.2044	0.352881	0.516285
12.1962	0.353772	0.516944
12.188	0.354668	0.517606
12.1798	0.355571	0.518271
12.1716	0.35648	0.518939
12.1634	0.357395	0.51961
12.1553	0.358316	0.520284
12.1471	0.359243	0.520959
12.139	0.360177	0.521637
12.1309	0.361118	0.522317
12.1227	0.362065	0.522999
12.1146	0.363019	0.523683
12.1065	0.363979	0.524368
12.0985	0.364947	0.525054
12.0904	0.365921	0.525741
12.0823	0.366902	0.526429
12.0743	0.367891	0.527117
12.0662	0.368886	0.527806
12.0582	0.369888	0.528495
12.0502	0.370897	0.529183
12.0422	0.371914	0.529871
12.0342	0.372937	0.530559
12.0262	0.373967	0.531245
12.0182	0.375005	0.531931
12.0103	0.376049	0.532615
12.0023	0.377101	0.533297
11.9944	0.378159	0.533977
11.9864	0.379224	0.534656
11.9785	0.380296	0.535331
11.9706	0.381375	0.536004
11.9627	0.382461	0.536675
11.9548	0.383553	0.537341
11.9469	0.384652	0.538005
11.939	0.385757	0.538665
11.9312	0.386869	0.539321
11.9233	0.387987	0.539973
11.9155	0.389111	0.540621
11.9076	0.390241	0.541264
11.8998	0.391378	0.541902
11.892	0.39252	0.542535
11.8842	0.393668	0.543164
11.8764	0.394821	0.543786
11.8686	0.39598	0.544404
11.8609	0.397144	0.545015
11.8531	0.398314	0.545621
11.8454	0.399488	0.546221
11.8376	0.400668	0.546815
11.8299	0.401852	0.547402
11.8222	0.40304	0.547983
11.8145	0.404233	0.548558
11.8068	0.40543	0.549126
11.7991	0.40663	0.549687
11.7914	0.407835	0.550241
11.7837	0.409043	0.550789
11.7761	0.410255	0.55133
11.7684	0.411469	0.551864
11.7608	0.412687	0.552391
11.7531	0.413907	0.552911
11.7455	0.41513	0.553425
11.7379	0.416355	0.553931
11.7303	0.417581	0.554431
11.7227	0.41881	0.554924
11.7151	0.420041	0.55541
11.7076	0.421272	0.55589
11.7	0.422505	0.556363
11.6924	0.423739	0.556829
11.6849	0.424973	0.55729
11.6774	0.426207	0.557744
11.6698	0.427442	0.558193
11.6623	0.428676	0.558635
11.6548	0.42991	0.559072
11.6473	0.431143	0.559504
11.6398	0.432376	0.55993
11.6324	0.433607	0.560352
11.6249	0.434837	0.560769
11.6175	0.436064	0.561181
11.61	0.43729	0.561589
11.6026	0.438514	0.561993
11.5951	0.439735	0.562394
11.5877	0.440954	0.562791
11.5803	0.442169	0.563186
11.5729	0.443381	0.563577
11.5655	0.444589	0.563967
11.5582	0.445794	0.564354
11.5508	0.446995	0.56474
11.5434	0.448191	0.565124
11.5361	0.449382	0.565508
11.5287	0.450569	0.565891
11.5214	0.451751	0.566274
11.5141	0.452927	0.566657
11.5068	0.454098	0.567041
11.4995	0.455262	0.567426
11.4922	0.456421	0.567813
11.4849	0.457573	0.568202
11.4776	0.458719	0.568592
11.4703	0.459858	0.568986
11.4631	0.46099	0.569383
11.4558	0.462115	0.569783
11.4486	0.463232	0.570188
11.4414	0.464342	0.570597
11.4341	0.465444	0.57101
11.4269	0.466538	0.571429
11.4197	0.467623	0.571854
11.4125	0.468701	0.572285
11.4054	0.469769	0.572722
11.3982	0.470829	0.573167
11.391	0.47188	0.573618
11.3839	0.472922	0.574078
11.3767	0.473955	0.574545
11.3696	0.474978	0.575021
11.3624	0.475992	0.575506
11.3553	0.476996	0.576
11.3482	0.477991	0.576503
11.3411	0.478975	0.577016
11.334	0.47995	0.57754
11.3269	0.480915	0.578073
11.3198	0.48187	0.578618
11.3128	0.482815	0.579174
11.3057	0.483749	0.579741
11.2987	0.484674	0.580319
11.2916	0.485588	0.580909
11.2846	0.486492	0.581512
11.2776	0.487385	0.582126
11.2706	0.488269	0.582753
11.2636	0.489142	0.583392
11.2566	0.490005	0.584044
11.2496	0.490858	0.584709
11.2426	0.4917	0.585386
11.2356	0.492533	0.586077
11.2287	0.493355	0.58678
11.2217	0.494168	0.587497
11.2148	0.494971	0.588227
11.2078	0.495764	0.58897
11.2009	0.496548	0.589726
11.194	0.497322	0.590494
11.1871	0.498087	0.591276
11.1802	0.498843	0.592071
11.1733	0.499589	0.592878
11.1664	0.500327	0.593698
11.1595	0.501057	0.59453
11.1527	0.501778	0.595375
11.1458	0.502491	0.596231
11.139	0.503196	0.5971
11.1321	0.503894	0.59798
11.1253	0.504584	0.598871
11.1185	0.505266	0.599773
11.1117	0.505943	0.600686
11.1049	0.506612	0.601609
11.0981	0.507275	0.602542
11.0913	0.507932	0.603485
11.0845	0.508584	0.604436
11.0777	0.50923	0.605397
11.071	0.509871	0.606365
11.0642	0.510508	0.607342
11.0575	0.511141	0.608326
11.0507	0.511769	0.609316
11.044	0.512394	0.610313
11.0373	0.513016	0.611315
11.0305	0.513635	0.612323
11.0238	0.514252	0.613335
11.0171	0.514867	0.614352
11.0105	0.515481	0.615371
11.0038	0.516093	0.616394
10.9971	0.516705	0.617418
10.9904	0.517317	0.618444
10.9838	0.517929	0.619471
10.9771	0.518541	0.620497
10.9705	0.519155	0.621523
10.9639	0.51977	0.622548
10.9572	0.520387	0.623571
10.9506	0.521007	0.624591
10.944	0.52163	0.625608
10.9374	0.522256	0.62662
10.9308	0.522885	0.627628
[truncated: 2,342 more rows]

## Sheet: panel e
0.000173414	0.000174653	0.000107356	0.000138286	5.54064e-05	9.8137e-05	7.8337e-05	0.000109817	0.000108835	6.60727e-05	6.39796e-05	0.000119704	0.000128315
0.000174157	0.000175876	0.000107861	0.000139017	5.55782e-05	9.88814e-05	7.85314e-05	0.000110078	0.000109298	6.63198e-05	6.45774e-05	0.000119763	0.000129044
0.000174907	0.000177108	0.00010837	0.00013976	5.57548e-05	9.96531e-05	7.8737e-05	0.000110351	0.000109774	6.65733e-05	6.51963e-05	0.000119817	0.000129778
0.000175664	0.00017835	0.000108885	0.000140518	5.59365e-05	0.000100453	7.89545e-05	0.000110637	0.000110265	6.68337e-05	6.58364e-05	0.000119867	0.000130516
0.00017643	0.0001796	0.000109405	0.000141289	5.61237e-05	0.00010128	7.91847e-05	0.000110936	0.00011077	6.71015e-05	6.64979e-05	0.000119915	0.000131258
0.000177203	0.00018086	0.000109931	0.000142074	5.63169e-05	0.000102137	7.94284e-05	0.000111249	0.000111291	6.73772e-05	6.71806e-05	0.000119961	0.000132004
0.000177986	0.00018213	0.000110462	0.000142875	5.65164e-05	0.000103022	7.96865e-05	0.000111578	0.000111827	6.76613e-05	6.78847e-05	0.000120006	0.000132754
0.000178779	0.000183408	0.000111001	0.000143692	5.67226e-05	0.000103937	7.99597e-05	0.000111923	0.00011238	6.79544e-05	6.86102e-05	0.000120053	0.000133508
0.000179582	0.000184695	0.000111546	0.000144524	5.69359e-05	0.000104882	8.02487e-05	0.000112285	0.00011295	6.82569e-05	6.93568e-05	0.000120103	0.000134266
0.000180396	0.000185992	0.000112099	0.000145374	5.71566e-05	0.000105856	8.05544e-05	0.000112666	0.000113538	6.85694e-05	7.01246e-05	0.000120156	0.000135028
0.000181221	0.000187297	0.00011266	0.00014624	5.73852e-05	0.000106861	8.08774e-05	0.000113065	0.000114144	6.88924e-05	7.09134e-05	0.000120214	0.000135794
0.000182059	0.000188611	0.000113229	0.000147124	5.76221e-05	0.000107897	8.12186e-05	0.000113484	0.000114769	6.92263e-05	7.1723e-05	0.000120279	0.000136564
0.00018291	0.000189934	0.000113806	0.000148026	5.78674e-05	0.000108963	8.15787e-05	0.000113925	0.000115413	6.95718e-05	7.25533e-05	0.000120352	0.000137338
0.000183775	0.000191266	0.000114392	0.000148947	5.81218e-05	0.000110059	8.19583e-05	0.000114386	0.000116077	6.99291e-05	7.34039e-05	0.000120434	0.000138116
0.000184653	0.000192607	0.000114988	0.000149887	5.83854e-05	0.000111187	8.23581e-05	0.000114871	0.000116761	7.02989e-05	7.42747e-05	0.000120527	0.000138898
0.000185546	0.000193957	0.000115593	0.000150846	5.86586e-05	0.000112345	8.27789e-05	0.000115379	0.000117467	7.06816e-05	7.51654e-05	0.000120633	0.000139684
0.000186454	0.000195315	0.000116208	0.000151825	5.89417e-05	0.000113535	8.32214e-05	0.000115911	0.000118193	7.10777e-05	7.60756e-05	0.000120752	0.000140475
0.000187379	0.000196681	0.000116834	0.000152824	5.92352e-05	0.000114755	8.3686e-05	0.000116468	0.000118941	7.14876e-05	7.70049e-05	0.000120886	0.000141269
0.000188319	0.000198056	0.00011747	0.000153844	5.95392e-05	0.000116006	8.41735e-05	0.00011705	0.000119711	7.19117e-05	7.7953e-05	0.000121037	0.000142068
0.000189277	0.000199439	0.000118117	0.000154885	5.98541e-05	0.000117287	8.46844e-05	0.00011766	0.000120504	7.23505e-05	7.89194e-05	0.000121206	0.000142871
0.000190253	0.000200831	0.000118776	0.000155947	6.01801e-05	0.000118599	8.52193e-05	0.000118297	0.00012132	7.28043e-05	7.99037e-05	0.000121395	0.000143679
0.000191246	0.000202231	0.000119446	0.000157031	6.05177e-05	0.000119942	8.57787e-05	0.000118961	0.000122159	7.32736e-05	8.09054e-05	0.000121605	0.000144491
0.000192258	0.000203639	0.000120129	0.000158137	6.08669e-05	0.000121314	8.63632e-05	0.000119655	0.000123022	7.37587e-05	8.1924e-05	0.000121837	0.000145307
0.00019329	0.000205055	0.000120824	0.000159266	6.12282e-05	0.000122717	8.69732e-05	0.000120378	0.000123908	7.426e-05	8.29589e-05	0.000122094	0.000146128
0.000194341	0.000206478	0.000121531	0.000160417	6.16016e-05	0.000124148	8.76092e-05	0.00012113	0.000124819	7.47778e-05	8.40096e-05	0.000122375	0.000146954
0.000195412	0.00020791	0.000122251	0.000161591	6.19875e-05	0.000125609	8.82717e-05	0.000121914	0.000125754	7.53124e-05	8.50756e-05	0.000122684	0.000147786
0.000196504	0.00020935	0.000122985	0.000162788	6.23861e-05	0.000127098	8.89609e-05	0.000122729	0.000126714	7.5864e-05	8.61561e-05	0.000123021	0.000148622
0.000197617	0.000210797	0.000123732	0.000164008	6.27976e-05	0.000128616	8.96773e-05	0.000123575	0.000127699	7.64331e-05	8.72505e-05	0.000123387	0.000149463
0.000198752	0.000212251	0.000124492	0.000165252	6.32221e-05	0.000130161	9.04212e-05	0.000124454	0.000128709	7.70198e-05	8.83583e-05	0.000123785	0.00015031
0.000199909	0.000213714	0.000125267	0.00016652	6.36599e-05	0.000131733	9.11929e-05	0.000125365	0.000129744	7.76243e-05	8.94786e-05	0.000124215	0.000151163
0.000201088	0.000215183	0.000126055	0.000167812	6.4111e-05	0.000133331	9.19925e-05	0.000126309	0.000130805	7.82468e-05	9.06109e-05	0.000124678	0.000152021
0.00020229	0.00021666	0.000126858	0.000169128	6.45757e-05	0.000134955	9.28205e-05	0.000127287	0.000131891	7.88875e-05	9.17544e-05	0.000125177	0.000152886
0.000203515	0.000218144	0.000127675	0.000170468	6.50541e-05	0.000136605	9.36769e-05	0.000128299	0.000133002	7.95466e-05	9.29083e-05	0.000125712	0.000153757
0.000204764	0.000219635	0.000128507	0.000171832	6.55462e-05	0.000138279	9.45618e-05	0.000129346	0.000134139	8.02241e-05	9.40719e-05	0.000126284	0.000154634
0.000206037	0.000221134	0.000129354	0.000173221	6.60522e-05	0.000139976	9.54755e-05	0.000130426	0.000135302	8.09202e-05	9.52445e-05	0.000126895	0.000155519
0.000207334	0.000222639	0.000130216	0.000174634	6.65721e-05	0.000141696	9.64178e-05	0.000131542	0.00013649	8.16348e-05	9.64252e-05	0.000127546	0.00015641
0.000208655	0.000224151	0.000131093	0.000176071	6.7106e-05	0.000143439	9.7389e-05	0.000132692	0.000137704	8.23681e-05	9.76134e-05	0.000128237	0.000157309
0.000210001	0.00022567	0.000131985	0.000177533	6.7654e-05	0.000145202	9.83889e-05	0.000133878	0.000138943	8.31199e-05	9.88081e-05	0.000128971	0.000158216
0.000211372	0.000227195	0.000132892	0.000179019	6.82161e-05	0.000146985	9.94175e-05	0.000135099	0.000140208	8.38903e-05	0.000100009	0.000129747	0.000159131
0.000212768	0.000228727	0.000133815	0.000180529	6.87923e-05	0.000148788	0.000100475	0.000136355	0.000141497	8.46792e-05	0.000101214	0.000130568	0.000160054
0.000214189	0.000230266	0.000134753	0.000182063	6.93825e-05	0.000150609	0.00010156	0.000137646	0.000142812	8.54865e-05	0.000102424	0.000131433	0.000160986
0.000215636	0.000231811	0.000135706	0.000183622	6.99868e-05	0.000152447	0.000102674	0.000138973	0.000144151	8.63121e-05	0.000103637	0.000132344	0.000161927
0.000217108	0.000233363	0.000136676	0.000185204	7.06051e-05	0.000154301	0.000103816	0.000140335	0.000145515	8.71557e-05	0.000104852	0.000133301	0.000162878
0.000218606	0.000234921	0.00013766	0.00018681	7.12374e-05	0.00015617	0.000104986	0.000141733	0.000146903	8.80172e-05	0.00010607	0.000134306	0.000163838
0.00022013	0.000236485	0.00013866	0.00018844	7.18836e-05	0.000158053	0.000106183	0.000143165	0.000148315	8.88964e-05	0.000107288	0.000135358	0.000164809
0.000221679	0.000238055	0.000139676	0.000190093	7.25435e-05	0.000159949	0.000107408	0.000144632	0.000149751	8.97929e-05	0.000108506	0.000136459	0.00016579
0.000223254	0.000239632	0.000140707	0.000191769	7.32172e-05	0.000161856	0.000108659	0.000146134	0.00015121	9.07064e-05	0.000109724	0.000137609	0.000166783
0.000224855	0.000241214	0.000141754	0.000193468	7.39043e-05	0.000163774	0.000109936	0.00014767	0.000152692	9.16367e-05	0.00011094	0.000138809	0.000167787
0.000226482	0.000242803	0.000142816	0.000195189	7.4605e-05	0.000165701	0.00011124	0.00014924	0.000154196	9.25833e-05	0.000112154	0.000140058	0.000168803
0.000228134	0.000244398	0.000143893	0.000196933	7.53188e-05	0.000167635	0.000112568	0.000150844	0.000155723	9.35459e-05	0.000113365	0.000141358	0.000169832
0.000229812	0.000245999	0.000144985	0.000198698	7.60457e-05	0.000169576	0.000113922	0.00015248	0.000157271	9.45239e-05	0.000114572	0.000142709	0.000170873
0.000231515	0.000247605	0.000146093	0.000200485	7.67856e-05	0.000171523	0.000115299	0.00015415	0.00015884	9.55168e-05	0.000115774	0.00014411	0.000171928
0.000233244	0.000249218	0.000147215	0.000202293	7.75381e-05	0.000173473	0.0001167	0.000155852	0.00016043	9.65243e-05	0.000116971	0.000145563	0.000172997
0.000234997	0.000250836	0.000148352	0.000204121	7.8303e-05	0.000175426	0.000118124	0.000157585	0.00016204	9.75457e-05	0.000118163	0.000147066	0.00017408
0.000236776	0.00025246	0.000149503	0.00020597	7.90802e-05	0.000177381	0.00011957	0.00015935	0.00016367	9.85804e-05	0.000119347	0.000148621	0.000175177
0.000238579	0.00025409	0.000150669	0.000207839	7.98693e-05	0.000179335	0.000121038	0.000161145	0.000165318	9.96278e-05	0.000120525	0.000150226	0.00017629
0.000240406	0.000255726	0.000151849	0.000209727	8.06702e-05	0.000181288	0.000122526	0.000162969	0.000166984	0.000100687	0.000121694	0.000151882	0.000177419
0.000242257	0.000257368	0.000153043	0.000211633	8.14824e-05	0.000183239	0.000124034	0.000164823	0.000168668	0.000101758	0.000122855	0.000153589	0.000178564
0.000244132	0.000259015	0.000154251	0.000213558	8.23058e-05	0.000185185	0.00012556	0.000166705	0.000170369	0.00010284	0.000124006	0.000155346	0.000179726
0.00024603	0.000260669	0.000155472	0.000215501	8.314e-05	0.000187126	0.000127105	0.000168614	0.000172086	0.000103931	0.000125148	0.000157153	0.000180905
0.00024795	0.000262328	0.000156706	0.000217461	8.39846e-05	0.00018906	0.000128667	0.00017055	0.000173819	0.000105031	0.000126279	0.000159009	0.000182101
0.000249894	0.000263992	0.000157954	0.000219437	8.48395e-05	0.000190986	0.000130245	0.000172511	0.000175567	0.00010614	0.0001274	0.000160914	0.000183316
0.000251859	0.000265663	0.000159214	0.000221429	8.57041e-05	0.000192902	0.000131838	0.000174497	0.000177328	0.000107256	0.000128509	0.000162867	0.000184549
0.000253846	0.000267339	0.000160486	0.000223436	8.65782e-05	0.000194807	0.000133445	0.000176507	0.000179103	0.000108379	0.000129607	0.000164868	0.000185802
0.000255854	0.000269021	0.000161771	0.000225458	8.74614e-05	0.0001967	0.000135066	0.00017854	0.00018089	0.000109508	0.000130692	0.000166915	0.000187074
0.000257882	0.000270709	0.000163067	0.000227494	8.83532e-05	0.00019858	0.000136698	0.000180594	0.000182689	0.000110641	0.000131765	0.000169008	0.000188366
0.000259931	0.000272403	0.000164374	0.000229544	8.92534e-05	0.000200445	0.000138341	0.000182669	0.000184499	0.000111778	0.000132825	0.000171147	0.000189678
0.000261998	0.000274103	0.000165693	0.000231606	9.01615e-05	0.000202293	0.000139994	0.000184764	0.00018632	0.000112918	0.000133872	0.000173329	0.000191011
0.000264085	0.000275809	0.000167022	0.000233679	9.10771e-05	0.000204124	0.000141656	0.000186877	0.000188149	0.00011406	0.000134905	0.000175554	0.000192365
0.00026619	0.00027752	0.000168361	0.000235764	9.19999e-05	0.000205937	0.000143325	0.000189007	0.000189987	0.000115203	0.000135925	0.000177821	0.000193741
0.000268312	0.000279238	0.000169711	0.00023786	9.29293e-05	0.000207729	0.000145001	0.000191153	0.000191832	0.000116346	0.00013693	0.000180128	0.000195139
0.000270451	0.000280962	0.00017107	0.000239965	9.38649e-05	0.0002095	0.000146682	0.000193314	0.000193684	0.000117487	0.000137922	0.000182475	0.000196559
0.000272606	0.000282692	0.000172438	0.00024208	9.48064e-05	0.000211249	0.000148366	0.000195489	0.000195542	0.000118626	0.000138899	0.000184859	0.000198002
0.000274777	0.000284427	0.000173814	0.000244202	9.57532e-05	0.000212974	0.000150053	0.000197676	0.000197404	0.000119762	0.000139862	0.00018728	0.000199468
0.000276963	0.00028617	0.0001752	0.000246333	9.6705e-05	0.000214675	0.000151742	0.000199874	0.000199271	0.000120894	0.000140811	0.000189736	0.000200957
0.000279162	0.000287918	0.000176593	0.000248469	9.76613e-05	0.00021635	0.000153431	0.000202082	0.000201141	0.000122019	0.000141745	0.000192225	0.00020247
0.000281375	0.000289673	0.000177993	0.000250612	9.86216e-05	0.000217998	0.000155119	0.000204298	0.000203014	0.000123139	0.000142665	0.000194745	0.000204006
0.000283601	0.000291434	0.000179401	0.00025276	9.95855e-05	0.000219619	0.000156804	0.000206521	0.000204887	0.00012425	0.000143571	0.000197296	0.000205567
0.000285838	0.000293201	0.000180815	0.000254913	0.000100552	0.00022121	0.000158486	0.00020875	0.000206762	0.000125353	0.000144462	0.000199875	0.000207151
0.000288086	0.000294975	0.000182235	0.000257069	0.000101522	0.000222772	0.000160164	0.000210984	0.000208636	0.000126445	0.000145339	0.000202481	0.00020876
0.000290345	0.000296755	0.000183662	0.000259228	0.000102494	0.000224304	0.000161835	0.00021322	0.000210508	0.000127527	0.000146203	0.000205111	0.000210393
0.000292613	0.000298542	0.000185093	0.000261389	0.000103468	0.000225804	0.000163498	0.000215458	0.000212379	0.000128596	0.000147053	0.000207765	0.000212051
0.000294889	0.000300336	0.00018653	0.000263551	0.000104443	0.000227272	0.000165154	0.000217696	0.000214247	0.000129651	0.00014789	0.000210439	0.000213733
0.000297173	0.000302136	0.00018797	0.000265714	0.000105418	0.000228706	0.000166799	0.000219932	0.000216111	0.000130693	0.000148713	0.000213132	0.00021544
0.000299464	0.000303943	0.000189415	0.000267877	0.000106394	0.000230107	0.000168433	0.000222166	0.00021797	0.000131718	0.000149524	0.000215842	0.000217171
0.000301762	0.000305757	0.000190864	0.000270039	0.00010737	0.000231474	0.000170055	0.000224396	0.000219824	0.000132727	0.000150322	0.000218567	0.000218927
0.000304064	0.000307578	0.000192315	0.000272199	0.000108346	0.000232806	0.000171664	0.000226621	0.000221671	0.000133719	0.000151108	0.000221304	0.000220708
0.000306371	0.000309405	0.00019377	0.000274356	0.00010932	0.000234103	0.000173258	0.000228839	0.000223512	0.000134691	0.000151883	0.000224052	0.000222512
0.000308681	0.00031124	0.000195226	0.00027651	0.000110294	0.000235363	0.000174836	0.000231048	0.000225345	0.000135643	0.000152646	0.000226809	0.000224341
0.000310994	0.000313082	0.000196684	0.000278661	0.000111265	0.000236588	0.000176397	0.000233249	0.000227169	0.000136575	0.000153399	0.000229572	0.000226194
0.000313309	0.000314931	0.000198144	0.000280806	0.000112234	0.000237775	0.00017794	0.000235438	0.000228983	0.000137484	0.000154142	0.000232339	0.00022807
0.000315625	0.000316787	0.000199605	0.000282947	0.0001132	0.000238926	0.000179463	0.000237614	0.000230788	0.00013837	0.000154875	0.000235107	0.000229969
0.000317942	0.000318651	0.000201066	0.000285081	0.000114163	0.00024004	0.000180967	0.000239777	0.000232581	0.000139233	0.000155599	0.000237876	0.000231892
0.000320258	0.000320522	0.000202528	0.000287208	0.000115123	0.000241116	0.000182448	0.000241926	0.000234364	0.00014007	0.000156315	0.000240642	0.000233837
0.000322572	0.0003224	0.000203989	0.000289328	0.000116079	0.000242155	0.000183908	0.000244058	0.000236134	0.000140882	0.000157023	0.000243403	0.000235804
0.000324884	0.000324286	0.00020545	0.00029144	0.00011703	0.000243156	0.000185344	0.000246172	0.000237891	0.000141667	0.000157724	0.000246158	0.000237793
0.000327194	0.000326179	0.00020691	0.000293544	0.000117977	0.00024412	0.000186756	0.000248267	0.000239634	0.000142425	0.000158418	0.000248903	0.000239803
0.000329499	0.000328079	0.000208368	0.000295638	0.000118918	0.000245047	0.000188142	0.000250343	0.000241364	0.000143154	0.000159106	0.000251636	0.000241834
0.0003318	0.000329988	0.000209825	0.000297722	0.000119855	0.000245936	0.000189502	0.000252397	0.000243079	0.000143854	0.000159789	0.000254356	0.000243884
0.000334096	0.000331903	0.00021128	0.000299796	0.000120785	0.000246788	0.000190836	0.000254429	0.000244778	0.000144524	0.000160468	0.00025706	0.000245954
0.000336386	0.000333827	0.000212732	0.000301858	0.000121709	0.000247604	0.000192141	0.000256437	0.000246462	0.000145164	0.000161143	0.000259746	0.000248042
0.000338669	0.000335758	0.000214181	0.00030391	0.000122627	0.000248383	0.000193418	0.000258421	0.00024813	0.000145772	0.000161814	0.000262412	0.000250149
0.000340944	0.000337697	0.000215628	0.000305949	0.000123538	0.000249126	0.000194665	0.000260379	0.000249781	0.000146348	0.000162484	0.000265056	0.000252272
0.000343212	0.000339643	0.000217071	0.000307975	0.000124442	0.000249834	0.000195883	0.00026231	0.000251416	0.000146893	0.000163152	0.000267675	0.000254411
0.00034547	0.000341597	0.00021851	0.000309989	0.000125338	0.000250507	0.00019707	0.000264213	0.000253033	0.000147404	0.000163819	0.000270267	0.000256566
0.00034772	0.000343559	0.000219946	0.000311989	0.000126227	0.000251146	0.000198225	0.000266088	0.000254632	0.000147882	0.000164486	0.000272831	0.000258735
0.000349959	0.000345529	0.000221377	0.000313976	0.000127108	0.000251751	0.000199349	0.000267932	0.000256213	0.000148326	0.000165154	0.000275364	0.000260918
0.000352188	0.000347506	0.000222804	0.000315948	0.000127981	0.000252323	0.000200441	0.000269747	0.000257775	0.000148736	0.000165823	0.000277865	0.000263113
0.000354405	0.000349492	0.000224226	0.000317906	0.000128845	0.000252863	0.0002015	0.00027153	0.000259319	0.000149112	0.000166494	0.000280332	0.000265319
0.000356611	0.000351484	0.000225644	0.000319849	0.000129701	0.000253372	0.000202527	0.000273281	0.000260844	0.000149453	0.000167168	0.000282762	0.000267536
0.000358805	0.000353485	0.000227056	0.000321777	0.000130547	0.000253851	0.00020352	0.000274999	0.00026235	0.00014976	0.000167846	0.000285155	0.000269761
0.000360986	0.000355494	0.000228463	0.000323689	0.000131385	0.0002543	0.000204479	0.000276683	0.000263838	0.000150032	0.000168528	0.000287507	0.000271995
0.000363154	0.00035751	0.000229865	0.000325586	0.000132214	0.000254722	0.000205405	0.000278334	0.000265305	0.000150268	0.000169215	0.000289819	0.000274235
0.000365308	0.000359534	0.000231261	0.000327467	0.000133033	0.000255116	0.000206296	0.00027995	0.000266754	0.00015047	0.000169907	0.000292087	0.000276481
0.000367448	0.000361565	0.000232652	0.000329332	0.000133843	0.000255484	0.000207154	0.00028153	0.000268183	0.000150638	0.000170606	0.000294311	0.000278731
0.000369574	0.000363605	0.000234037	0.00033118	0.000134642	0.000255828	0.000207978	0.000283075	0.000269593	0.00015077	0.000171312	0.000296489	0.000280984
0.000371686	0.000365651	0.000235416	0.000333013	0.000135433	0.000256148	0.000208768	0.000284584	0.000270984	0.000150868	0.000172025	0.00029862	0.000283239
0.000373782	0.000367706	0.000236789	0.000334829	0.000136213	0.000256447	0.000209524	0.000286056	0.000272355	0.000150932	0.000172746	0.000300702	0.000285494
0.000375864	0.000369768	0.000238156	0.000336628	0.000136983	0.000256724	0.000210246	0.000287492	0.000273708	0.000150963	0.000173476	0.000302735	0.000287748
0.00037793	0.000371837	0.000239517	0.000338411	0.000137744	0.000256982	0.000210934	0.000288891	0.000275041	0.00015096	0.000174215	0.000304717	0.000289999
0.00037998	0.000373914	0.000240872	0.000340178	0.000138494	0.000257223	0.00021159	0.000290253	0.000276356	0.000150924	0.000174964	0.000306647	0.000292246
0.000382015	0.000375998	0.000242221	0.000341928	0.000139234	0.000257447	0.000212212	0.000291577	0.000277653	0.000150855	0.000175723	0.000308524	0.000294488
0.000384034	0.000378089	0.000243564	0.000343662	0.000139964	0.000257656	0.000212802	0.000292865	0.000278931	0.000150756	0.000176493	0.000310347	0.000296723
0.000386037	0.000380188	0.000244901	0.000345379	0.000140684	0.000257852	0.00021336	0.000294115	0.000280192	0.000150625	0.000177273	0.000312116	0.00029895
0.000388024	0.000382294	0.000246232	0.000347081	0.000141394	0.000258037	0.000213886	0.000295328	0.000281435	0.000150464	0.000178065	0.00031383	0.000301167
0.000389995	0.000384406	0.000247557	0.000348766	0.000142094	0.000258212	0.000214381	0.000296505	0.000282661	0.000150273	0.000178869	0.000315489	0.000303373
0.00039195	0.000386526	0.000248877	0.000350436	0.000142784	0.000258379	0.000214846	0.000297644	0.00028387	0.000150054	0.000179685	0.000317092	0.000305566
0.00039389	0.000388653	0.000250191	0.00035209	0.000143464	0.000258539	0.000215281	0.000298748	0.000285063	0.000149808	0.000180513	0.000318638	0.000307745
0.000395814	0.000390786	0.000251499	0.000353728	0.000144134	0.000258695	0.000215687	0.000299815	0.000286241	0.000149535	0.000181353	0.000320128	0.000309908
0.000397722	0.000392927	0.000252803	0.000355352	0.000144794	0.000258847	0.000216065	0.000300847	0.000287403	0.000149237	0.000182206	0.000321561	0.000312054
0.000399615	0.000395074	0.000254101	0.000356961	0.000145445	0.000258999	0.000216415	0.000301843	0.00028855	0.000148914	0.000183072	0.000322937	0.000314181
0.000401493	0.000397227	0.000255394	0.000358555	0.000146086	0.000259151	0.000216739	0.000302805	0.000289684	0.000148569	0.00018395	0.000324257	0.000316289
0.000403355	0.000399387	0.000256683	0.000360136	0.000146718	0.000259306	0.000217038	0.000303733	0.000290804	0.000148202	0.000184841	0.00032552	0.000318374
0.000405204	0.000401554	0.000257967	0.000361703	0.000147341	0.000259465	0.000217312	0.000304628	0.000291912	0.000147814	0.000185746	0.000326728	0.000320437
0.000407038	0.000403726	0.000259247	0.000363256	0.000147954	0.00025963	0.000217563	0.00030549	0.000293007	0.000147408	0.000186662	0.000327879	0.000322475
0.000408858	0.000405905	0.000260522	0.000364797	0.000148559	0.000259804	0.000217792	0.00030632	0.000294091	0.000146984	0.000187592	0.000328976	0.000324488
0.000410665	0.00040809	0.000261794	0.000366325	0.000149155	0.000259987	0.000217999	0.000307119	0.000295165	0.000146545	0.000188534	0.000330018	0.000326473
0.000412459	0.000410281	0.000263063	0.000367842	0.000149743	0.000260182	0.000218187	0.000307889	0.000296228	0.000146091	0.000189488	0.000331006	0.00032843
0.00041424	0.000412478	0.000264329	0.000369347	0.000150323	0.000260391	0.000218355	0.000308629	0.000297283	0.000145624	0.000190454	0.000331941	0.000330358
0.00041601	0.000414681	0.000265592	0.000370841	0.000150894	0.000260615	0.000218507	0.000309341	0.000298329	0.000145147	0.000191432	0.000332824	0.000332254
0.000417768	0.000416889	0.000266852	0.000372325	0.000151459	0.000260857	0.000218643	0.000310027	0.000299368	0.00014466	0.000192421	0.000333656	0.000334118
0.000419515	0.000419103	0.000268111	0.000373799	0.000152015	0.000261117	0.000218763	0.000310686	0.000300401	0.000144166	0.000193421	0.000334439	0.000335949
0.000421252	0.000421323	0.000269367	0.000375265	0.000152565	0.000261399	0.000218871	0.000311321	0.000301428	0.000143666	0.000194432	0.000335173	0.000337746
0.000422979	0.000423549	0.000270623	0.000376721	0.000153108	0.000261703	0.000218967	0.000311933	0.00030245	0.000143162	0.000195452	0.00033586	0.000339507
0.000424698	0.000425779	0.000271877	0.00037817	0.000153645	0.000262032	0.000219053	0.000312523	0.000303468	0.000142657	0.000196482	0.000336501	0.000341232
0.000426408	0.000428015	0.000273131	0.000379612	0.000154175	0.000262387	0.000219129	0.000313092	0.000304483	0.000142151	0.000197521	0.000337099	0.000342919
0.000428111	0.000430257	0.000274385	0.000381047	0.0001547	0.000262769	0.000219199	0.000313642	0.000305497	0.000141648	0.000198569	0.000337653	0.000344568
0.000429807	0.000432504	0.000275639	0.000382477	0.000155219	0.000263182	0.000219263	0.000314175	0.000306509	0.000141149	0.000199623	0.000338168	0.000346178
0.000431497	0.000434756	0.000276894	0.000383901	0.000155734	0.000263625	0.000219322	0.000314691	0.000307522	0.000140656	0.000200685	0.000338643	0.000347748
0.000433182	0.000437013	0.000278151	0.000385321	0.000156243	0.000264102	0.00021938	0.000315192	0.000308535	0.00014017	0.000201753	0.000339082	0.000349278
0.000434863	0.000439275	0.000279409	0.000386737	0.000156749	0.000264613	0.000219436	0.00031568	0.00030955	0.000139695	0.000202827	0.000339486	0.000350767
0.00043654	0.000441542	0.000280669	0.00038815	0.000157251	0.000265159	0.000219493	0.000316157	0.000310569	0.000139233	0.000203905	0.000339857	0.000352214
0.000438215	0.000443815	0.000281932	0.000389561	0.000157749	0.000265744	0.000219553	0.000316624	0.000311591	0.000138784	0.000204987	0.000340197	0.000353619
0.000439888	0.000446093	0.000283198	0.00039097	0.000158244	0.000266366	0.000219617	0.000317083	0.000312618	0.000138352	0.000206072	0.000340509	0.000354982
0.000441561	0.000448375	0.000284467	0.000392379	0.000158737	0.00026703	0.000219686	0.000317535	0.000313651	0.000137939	0.000207159	0.000340796	0.000356302
0.000443234	0.000450663	0.000285741	0.000393788	0.000159228	0.000267734	0.000219764	0.000317983	0.000314691	0.000137546	0.000208247	0.000341058	0.000357579
0.000444907	0.000452956	0.000287019	0.000395197	0.000159717	0.000268481	0.00021985	0.000318428	0.000315738	0.000137176	0.000209336	0.0003413	0.000358813
0.000446583	0.000455254	0.000288303	0.000396608	0.000160205	0.000269273	0.000219947	0.000318872	0.000316795	0.000136831	0.000210423	0.000341523	0.000360004
0.000448263	0.000457558	0.000289592	0.000398021	0.000160692	0.000270109	0.000220057	0.000319317	0.000317862	0.000136513	0.000211509	0.00034173	0.000361153
0.000449946	0.000459866	0.000290887	0.000399438	0.000161179	0.000270991	0.000220181	0.000319765	0.000318939	0.000136224	0.000212592	0.000341923	0.000362259
0.000451634	0.00046218	0.000292189	0.000400858	0.000161667	0.000271921	0.00022032	0.000320217	0.000320029	0.000135965	0.000213671	0.000342106	0.000363323
0.000453328	0.0004645	0.000293497	0.000402283	0.000162155	0.000272899	0.000220478	0.000320675	0.000321131	0.00013574	0.000214746	0.000342281	0.000364344
0.00045503	0.000466825	0.000294814	0.000403713	0.000162644	0.000273926	0.000220654	0.000321142	0.000322247	0.00013555	0.000215815	0.00034245	0.000365325
0.000456739	0.000469156	0.000296139	0.00040515	0.000163136	0.000275002	0.000220852	0.00032162	0.000323378	0.000135397	0.000216877	0.000342617	0.000366264
0.000458458	0.000471492	0.000297472	0.000406593	0.000163629	0.000276129	0.000221072	0.000322109	0.000324524	0.000135283	0.000217931	0.000342784	0.000367164
0.000460187	0.000473835	0.000298814	0.000408044	0.000164126	0.000277308	0.000221316	0.000322613	0.000325687	0.000135209	0.000218976	0.000342955	0.000368024
0.000461927	0.000476183	0.000300166	0.000409504	0.000164625	0.000278538	0.000221585	0.000323133	0.000326867	0.000135179	0.000220011	0.000343131	0.000368846
0.000463679	0.000478538	0.000301528	0.000410972	0.000165129	0.00027982	0.000221882	0.00032367	0.000328066	0.000135193	0.000221036	0.000343316	0.00036963
0.000465444	0.0004809	0.000302901	0.000412451	0.000165637	0.000281155	0.000222208	0.000324228	0.000329283	0.000135252	0.000222049	0.000343512	0.000370378
0.000467224	0.000483268	0.000304285	0.00041394	0.00016615	0.000282543	0.000222563	0.000324807	0.000330521	0.00013536	0.000223048	0.000343723	0.000371091
0.000469018	0.000485643	0.000305681	0.000415441	0.000166669	0.000283984	0.00022295	0.000325411	0.00033178	0.000135518	0.000224034	0.000343952	0.00037177
0.000470829	0.000488025	0.000307088	0.000416953	0.000167194	0.000285478	0.000223371	0.000326039	0.000333059	0.000135726	0.000225006	0.0003442	0.000372418
0.000472657	0.000490415	0.000308508	0.000418479	0.000167726	0.000287027	0.000223825	0.000326696	0.000334362	0.000135987	0.000225961	0.000344472	0.000373034
0.000474503	0.000492812	0.000309941	0.000420017	0.000168265	0.000288629	0.000224315	0.000327381	0.000335687	0.000136302	0.000226901	0.000344769	0.000373622
0.000476367	0.000495218	0.000311387	0.00042157	0.000168811	0.000290284	0.000224842	0.000328098	0.000337036	0.000136673	0.000227822	0.000345095	0.000374182
0.000478252	0.000497631	0.000312847	0.000423137	0.000169366	0.000291993	0.000225408	0.000328848	0.000338409	0.0001371	0.000228726	0.000345453	0.000374717
0.000480158	0.000500054	0.000314322	0.00042472	0.00016993	0.000293755	0.000226012	0.000329632	0.000339807	0.000137585	0.000229611	0.000345844	0.000375228
0.000482085	0.000502485	0.00031581	0.000426319	0.000170504	0.000295569	0.000226657	0.000330453	0.00034123	0.000138128	0.000230476	0.000346271	0.000375719
0.000484035	0.000504926	0.000317314	0.000427934	0.000171088	0.000297437	0.000227344	0.000331313	0.00034268	0.000138732	0.000231321	0.000346739	0.00037619
0.000486009	0.000507377	0.000318834	0.000429566	0.000171682	0.000299356	0.000228073	0.000332212	0.000344157	0.000139397	0.000232144	0.000347247	0.000376644
0.000488006	0.000509838	0.000320369	0.000431216	0.000172288	0.000301327	0.000228846	0.000333152	0.00034566	0.000140123	0.000232947	0.0003478	0.000377084
0.000490029	0.00051231	0.00032192	0.000432883	0.000172905	0.000303348	0.000229663	0.000334136	0.000347191	0.000140912	0.000233727	0.0003484	0.000377511
0.000492078	0.000514793	0.000323487	0.00043457	0.000173535	0.00030542	0.000230526	0.000335164	0.00034875	0.000141764	0.000234485	0.000349049	0.00037793
0.000494153	0.000517287	0.000325071	0.000436275	0.000174178	0.000307541	0.000231434	0.000336239	0.000350337	0.00014268	0.00023522	0.00034975	0.000378341
0.000496256	0.000519793	0.000326673	0.000438	0.000174835	0.000309711	0.00023239	0.000337361	0.000351953	0.000143659	0.000235932	0.000350503	0.000378748
0.000498387	0.000522312	0.000328291	0.000439745	0.000175505	0.000311928	0.000233392	0.000338532	0.000353598	0.000144703	0.00023662	0.000351313	0.000379154
0.000500546	0.000524844	0.000329927	0.000441511	0.000176191	0.000314191	0.000234443	0.000339754	0.000355272	0.000145812	0.000237285	0.00035218	0.000379562
0.000502735	0.00052739	0.000331581	0.000443297	0.000176892	0.000316501	0.000235542	0.000341027	0.000356975	0.000146985	0.000237926	0.000353107	0.000379974
0.000504953	0.000529949	0.000333253	0.000445104	0.000177608	0.000318854	0.000236691	0.000342353	0.000358709	0.000148223	0.000238543	0.000354096	0.000380394
0.000507202	0.000532524	0.000334943	0.000446933	0.000178342	0.000321251	0.000237888	0.000343733	0.000360471	0.000149526	0.000239136	0.000355148	0.000380824
0.000509482	0.000535113	0.000336652	0.000448784	0.000179092	0.000323689	0.000239135	0.000345168	0.000362264	0.000150893	0.000239706	0.000356264	0.000381268
0.000511793	0.000537719	0.000338379	0.000450657	0.00017986	0.000326168	0.000240432	0.000346659	0.000364086	0.000152324	0.000240253	0.000357447	0.00038173
0.000514136	0.000540341	0.000340125	0.000452552	0.000180646	0.000328686	0.000241779	0.000348207	0.000365939	0.000153819	0.000240776	0.000358698	0.000382212
0.000516512	0.00054298	0.00034189	0.00045447	0.00018145	0.000331242	0.000243176	0.000349813	0.000367821	0.000155376	0.000241277	0.000360019	0.000382717
0.00051892	0.000545637	0.000343674	0.00045641	0.000182274	0.000333834	0.000244623	0.000351478	0.000369733	0.000156996	0.000241755	0.000361409	0.00038325
0.000521361	0.000548312	0.000345477	0.000458374	0.000183118	0.00033646	0.000246121	0.000353203	0.000371674	0.000158678	0.000242212	0.000362871	0.000383813
0.000523836	0.000551007	0.000347299	0.00046036	0.000183982	0.00033912	0.000247668	0.000354988	0.000373645	0.00016042	0.000242647	0.000364406	0.00038441
0.000526344	0.000553721	0.00034914	0.00046237	0.000184867	0.000341811	0.000249264	0.000356833	0.000375646	0.000162221	0.000243062	0.000366013	0.000385045
0.000528885	0.000556455	0.000351	0.000464403	0.000185774	0.000344531	0.00025091	0.00035874	0.000377675	0.000164081	0.000243457	0.000367695	0.00038572
0.000531461	0.000559211	0.000352879	0.00046646	0.000186702	0.000347279	0.000252606	0.000360709	0.000379733	0.000165997	0.000243834	0.000369451	0.00038644
0.00053407	0.000561988	0.000354778	0.00046854	0.000187653	0.000350054	0.000254349	0.00036274	0.000381819	0.00016797	0.000244193	0.000371281	0.000387209
0.000536714	0.000564787	0.000356696	0.000470644	0.000188626	0.000352852	0.000256141	0.000364833	0.000383934	0.000169996	0.000244536	0.000373187	0.000388029
0.000539391	0.00056761	0.000358632	0.000472772	0.000189623	0.000355673	0.000257981	0.000366988	0.000386076	0.000172075	0.000244863	0.000375169	0.000388904
0.000542103	0.000570457	0.000360588	0.000474923	0.000190644	0.000358515	0.000259867	0.000369206	0.000388245	0.000174204	0.000245176	0.000377226	0.000389839
0.000544849	0.000573328	0.000362562	0.000477097	0.000191689	0.000361375	0.000261799	0.000371487	0.000390441	0.000176383	0.000245476	0.000379358	0.000390835
0.000547628	0.000576225	0.000364555	0.000479295	0.000192759	0.000364253	0.000263777	0.00037383	0.000392663	0.000178609	0.000245764	0.000381565	0.000391898
0.000550442	0.000579147	0.000366567	0.000481516	0.000193854	0.000367144	0.000265799	0.000376236	0.000394911	0.000180879	0.000246043	0.000383847	0.000393031
0.000553289	0.000582096	0.000368597	0.000483761	0.000194975	0.000370049	0.000267864	0.000378704	0.000397184	0.000183192	0.000246314	0.000386203	0.000394236
0.000556169	0.000585073	0.000370645	0.000486028	0.000196122	0.000372965	0.000269973	0.000381234	0.000399481	0.000185546	0.000246578	0.000388632	0.000395519
0.000559083	0.000588078	0.00037271	0.000488319	0.000197295	0.00037589	0.000272122	0.000383824	0.000401802	0.000187937	0.000246837	0.000391135	0.000396881
0.000562029	0.000591111	0.000374794	0.000490632	0.000198496	0.000378821	0.000274313	0.000386476	0.000404147	0.000190365	0.000247093	0.000393709	0.000398327
0.000565008	0.000594174	0.000376895	0.000492968	0.000199723	0.000381758	0.000276542	0.000389188	0.000406514	0.000192825	0.000247349	0.000396354	0.00039986
0.000568019	0.000597268	0.000379012	0.000495326	0.000200978	0.000384698	0.000278809	0.00039196	0.000408902	0.000195316	0.000247605	0.000399068	0.000401484
0.000571061	0.000600392	0.000381147	0.000497706	0.000202261	0.00038764	0.000281113	0.00039479	0.000411312	0.000197835	0.000247865	0.000401851	0.000403201
0.000574135	0.000603547	0.000383298	0.000500108	0.000203572	0.00039058	0.000283452	0.000397678	0.000413741	0.000200379	0.000248129	0.000404701	0.000405015
0.00057724	0.000606735	0.000385465	0.000502532	0.000204912	0.000393518	0.000285825	0.000400624	0.000416191	0.000202944	0.000248402	0.000407617	0.000406929
0.000580374	0.000609956	0.000387648	0.000504977	0.00020628	0.000396452	0.000288231	0.000403625	0.000418658	0.00020553	0.000248684	0.000410596	0.000408947
0.000583538	0.00061321	0.000389845	0.000507442	0.000207678	0.000399379	0.000290667	0.000406681	0.000421143	0.000208131	0.000248978	0.000413637	0.00041107
0.000586731	0.000616499	0.000392058	0.000509929	0.000209105	0.000402298	0.000293133	0.00040979	0.000423646	0.000210746	0.000249286	0.000416738	0.000413303
0.000589952	0.000619821	0.000394285	0.000512436	0.000210561	0.000405207	0.000295626	0.000412952	0.000426164	0.00021337	0.000249612	0.000419897	0.000415649
0.000593201	0.00062318	0.000396526	0.000514963	0.000212047	0.000408105	0.000298146	0.000416165	0.000428697	0.000216002	0.000249956	0.000423113	0.000418109
0.000596476	0.000626574	0.000398781	0.000517509	0.000213563	0.000410989	0.00030069	0.000419427	0.000431244	0.000218638	0.000250323	0.000426382	0.000420687
0.000599778	0.000630004	0.000401048	0.000520074	0.000215109	0.000413858	0.000303256	0.000422737	0.000433804	0.000221274	0.000250714	0.000429703	0.000423385
0.000603105	0.000633471	0.000403328	0.000522659	0.000216685	0.00041671	0.000305844	0.000426094	0.000436377	0.000223907	0.000251133	0.000433073	0.000426207
0.000606456	0.000636975	0.00040562	0.000525262	0.000218291	0.000419545	0.000308451	0.000429495	0.000438961	0.000226534	0.000251581	0.00043649	0.000429153
0.000609831	0.000640517	0.000407923	0.000527882	0.000219928	0.000422359	0.000311075	0.00043294	0.000441555	0.000229152	0.000252061	0.000439951	0.000432228
0.000613229	0.000644098	0.000410237	0.000530521	0.000221595	0.000425153	0.000313715	0.000436425	0.000444159	0.000231757	0.000252577	0.000443454	0.000435432
0.000616648	0.000647716	0.000412561	0.000533176	0.000223292	0.000427924	0.000316368	0.00043995	0.000446771	0.000234347	0.00025313	0.000446995	0.000438768
0.000620089	0.000651374	0.000414895	0.000535848	0.00022502	0.000430671	0.000319033	0.000443512	0.000449391	0.000236917	0.000253724	0.000450573	0.000442239
0.00062355	0.000655071	0.000417238	0.000538537	0.000226778	0.000433393	0.000321708	0.000447109	0.000452018	0.000239464	0.00025436	0.000454185	0.000445845
0.000627029	0.000658807	0.000419589	0.000541241	0.000228566	0.000436089	0.000324392	0.00045074	0.00045465	0.000241986	0.000255042	0.000457827	0.000449589
0.000630527	0.000662584	0.000421948	0.000543961	0.000230384	0.000438757	0.000327081	0.000454401	0.000457286	0.000244478	0.000255773	0.000461497	0.000453473
0.000634042	0.0006664	0.000424314	0.000546695	0.000232232	0.000441397	0.000329774	0.000458092	0.000459927	0.000246938	0.000256555	0.000465192	0.000457498
0.000637573	0.000670256	0.000426687	0.000549445	0.00023411	0.000444008	0.00033247	0.000461809	0.00046257	0.000249362	0.00025739	0.000468909	0.000461665
0.000641119	0.000674153	0.000429065	0.000552208	0.000236018	0.000446588	0.000335165	0.000465551	0.000465215	0.000251748	0.000258282	0.000472646	0.000465976
0.000644679	0.00067809	0.000431449	0.000554985	0.000237955	0.000449138	0.00033786	0.000469314	0.000467861	0.000254091	0.000259232	0.000476398	0.000470432
0.000648253	0.000682067	0.000433837	0.000557775	0.00023992	0.000451655	0.000340551	0.000473098	0.000470508	0.000256389	0.000260243	0.000480163	0.000475034
0.000651838	0.000686085	0.000436229	0.000560577	0.000241915	0.00045414	0.000343236	0.000476898	0.000473153	0.000258639	0.000261319	0.000483939	0.000479784
0.000655434	0.000690143	0.000438624	0.000563392	0.000243938	0.000456593	0.000345914	0.000480713	0.000475797	0.000260838	0.00026246	0.000487722	0.000484681
0.000659039	0.000694241	0.000441021	0.000566219	0.000245989	0.000459012	0.000348583	0.000484541	0.000478439	0.000262982	0.00026367	0.00049151	0.000489727
0.000662654	0.00069838	0.00044342	0.000569057	0.000248068	0.000461397	0.000351241	0.000488378	0.000481077	0.00026507	0.000264951	0.000495299	0.000494923
0.000666276	0.000702558	0.00044582	0.000571905	0.000250174	0.000463748	0.000353886	0.000492223	0.000483712	0.000267098	0.000266304	0.000499087	0.000500268
0.000669905	0.000706776	0.00044822	0.000574765	0.000252306	0.000466065	0.000356516	0.000496072	0.000486341	0.000269064	0.000267733	0.000502872	0.000505764
0.00067354	0.000711033	0.000450619	0.000577634	0.000254464	0.000468348	0.00035913	0.000499923	0.000488965	0.000270965	0.000269239	0.000506649	0.00051141
0.000677179	0.00071533	0.000453018	0.000580514	0.000256648	0.000470596	0.000361726	0.000503774	0.000491583	0.000272799	0.000270823	0.000510417	0.000517207
0.000680821	0.000719665	0.000455414	0.000583402	0.000258857	0.00047281	0.000364302	0.000507622	0.000494194	0.000274563	0.000272489	0.000514173	0.000523155
0.000684466	0.000724038	0.000457807	0.000586299	0.00026109	0.00047499	0.000366856	0.000511464	0.000496798	0.000276255	0.000274237	0.000517914	0.000529254
0.000688112	0.000728449	0.000460197	0.000589205	0.000263347	0.000477137	0.000369387	0.000515297	0.000499393	0.000277874	0.000276069	0.000521639	0.000535504
0.000691758	0.000732897	0.000462583	0.000592119	0.000265626	0.00047925	0.000371893	0.00051912	0.00050198	0.000279416	0.000277987	0.000525344	0.000541905
0.000695404	0.000737381	0.000464964	0.000595041	0.000267928	0.000481331	0.000374373	0.000522928	0.000504558	0.000280881	0.000279993	0.000529028	0.000548456
0.000699049	0.000741902	0.000467339	0.00059797	0.00027025	0.000483379	0.000376826	0.000526721	0.000507126	0.000282266	0.000282086	0.000532689	0.000555157
0.00070269	0.000746457	0.000469708	0.000600906	0.000272593	0.000485395	0.000379248	0.000530495	0.000509684	0.000283571	0.000284269	0.000536324	0.000562008
0.000706328	0.000751046	0.00047207	0.000603849	0.000274956	0.000487381	0.000381641	0.000534247	0.000512231	0.000284793	0.000286542	0.000539932	0.000569008
0.000709962	0.000755669	0.000474423	0.000606798	0.000277337	0.000489337	0.000384001	0.000537975	0.000514767	0.000285931	0.000288907	0.00054351	0.000576157
0.00071359	0.000760325	0.000476769	0.000609754	0.000279735	0.000491263	0.000386328	0.000541676	0.000517292	0.000286985	0.000291364	0.000547058	0.000583454
0.000717212	0.000765012	0.000479105	0.000612715	0.00028215	0.000493161	0.00038862	0.000545349	0.000519806	0.000287953	0.000293913	0.000550574	0.000590899
0.000720827	0.000769729	0.00048143	0.000615682	0.00028458	0.000495033	0.000390877	0.00054899	0.000522307	0.000288834	0.000296556	0.000554057	0.00059849
0.000724433	0.000774476	0.000483746	0.000618655	0.000287025	0.000496878	0.000393097	0.000552597	0.000524797	0.000289629	0.000299291	0.000557505	0.000606228
0.000728031	0.000779252	0.000486049	0.000621632	0.000289483	0.000498699	0.000395279	0.000556167	0.000527274	0.000290336	0.00030212	0.000560918	0.000614111
0.000731619	0.000784054	0.000488341	0.000624614	0.000291953	0.000500496	0.000397423	0.000559698	0.000529739	0.000290955	0.000305042	0.000564295	0.000622138
0.000735197	0.000788882	0.00049062	0.000627601	0.000294434	0.000502272	0.000399527	0.000563189	0.000532192	0.000291486	0.000308057	0.000567635	0.00063031
0.000738764	0.000793735	0.000492886	0.000630593	0.000296924	0.000504027	0.00040159	0.000566636	0.000534632	0.00029193	0.000311165	0.000570939	0.000638624
0.000742319	0.000798611	0.000495137	0.000633589	0.000299422	0.000505764	0.000403612	0.000570037	0.00053706	0.000292286	0.000314364	0.000574206	0.000647082
0.000745861	0.000803509	0.000497374	0.000636589	0.000301928	0.000507483	0.000405593	0.000573391	0.000539476	0.000292555	0.000317655	0.000577435	0.00065568
0.000749391	0.000808427	0.000499595	0.000639593	0.000304438	0.000509186	0.000407531	0.000576695	0.00054188	0.000292738	0.000321036	0.000580629	0.00066442
0.000752907	0.000813364	0.000501801	0.000642601	0.000306953	0.000510876	0.000409426	0.000579946	0.000544271	0.000292836	0.000324507	0.000583786	0.0006733
0.000756409	0.000818318	0.00050399	0.000645613	0.000309471	0.000512554	0.000411277	0.000583144	0.000546651	0.000292849	0.000328065	0.000586907	0.000682319
0.000759896	0.000823288	0.000506161	0.000648628	0.00031199	0.000514221	0.000413085	0.000586287	0.000549018	0.000292779	0.000331709	0.000589994	0.000691477
0.000763368	0.000828272	0.000508315	0.000651648	0.000314509	0.000515881	0.000414849	0.000589371	0.000551375	0.000292628	0.000335439	0.000593048	0.000700774
0.000766824	0.000833268	0.000510451	0.000654671	0.000317026	0.000517534	0.000416568	0.000592397	0.000553721	0.000292396	0.000339251	0.00059607	0.000710209
0.000770265	0.000838274	0.000512568	0.000657697	0.000319539	0.000519182	0.000418243	0.000595361	0.000556056	0.000292086	0.000343145	0.000599062	0.000719782
0.00077369	0.00084329	0.000514665	0.000660727	0.000322048	0.000520829	0.000419873	0.000598263	0.000558381	0.000291699	0.000347117	0.000602026	0.000729491
0.000777097	0.000848312	0.000516743	0.000663761	0.00032455	0.000522475	0.000421459	0.000601101	0.000560696	0.000291238	0.000351166	0.000604963	0.000739338
0.000780489	0.00085334	0.0005188	0.000666798	0.000327043	0.000524123	0.000423001	0.000603873	0.000563002	0.000290706	0.000355289	0.000607877	0.000749322
0.000783863	0.00085837	0.000520837	0.000669839	0.000329527	0.000525774	0.000424498	0.000606579	0.0005653	0.000290104	0.000359483	0.00061077	0.000759444
0.00078722	0.000863402	0.000522852	0.000672883	0.000331999	0.000527432	0.000425951	0.000609217	0.000567589	0.000289436	0.000363746	0.000613644	0.000769702
0.00079056	0.000868432	0.000524845	0.000675931	0.000334458	0.000529099	0.000427361	0.000611786	0.000569871	0.000288703	0.000368074	0.000616504	0.000780098
0.000793882	0.00087346	0.000526816	0.000678983	0.000336902	0.000530775	0.000428727	0.000614286	0.000572146	0.000287911	0.000372465	0.000619352	0.000790632
0.000797187	0.000878483	0.000528765	0.000682039	0.000339329	0.000532464	0.000430051	0.000616714	0.000574415	0.00028706	0.000376914	0.000622192	0.000801304
0.000800475	0.0008835	0.000530691	0.000685099	0.000341738	0.000534168	0.000431333	0.000619071	0.000576679	0.000286156	0.00038142	0.000625028	0.000812116
0.000803745	0.000888507	0.000532593	0.000688163	0.000344126	0.000535889	0.000432573	0.000621355	0.000578938	0.000285202	0.000385977	0.000627864	0.000823068
0.000806999	0.000893503	0.000534472	0.000691231	0.000346492	0.000537628	0.000433772	0.000623567	0.000581194	0.0002842	0.000390583	0.000630705	0.000834161
0.000810235	0.000898485	0.000536327	0.000694303	0.000348835	0.000539389	0.000434931	0.000625705	0.000583446	0.000283156	0.000395233	0.000633556	0.000845397
0.000813454	0.000903453	0.000538158	0.00069738	0.000351152	0.000541173	0.000436051	0.00062777	0.000585697	0.000282073	0.000399924	0.00063642	0.000856778
0.000816657	0.000908402	0.000539965	0.000700462	0.000353441	0.000542983	0.000437133	0.000629761	0.000587946	0.000280956	0.000404651	0.000639304	0.000868304
0.000819844	0.000913332	0.000541747	0.000703549	0.000355701	0.00054482	0.000438177	0.000631678	0.000590195	0.000279808	0.00040941	0.000642213	0.000879978
0.000823015	0.00091824	0.000543503	0.000706641	0.00035793	0.000546687	0.000439185	0.000633521	0.000592445	0.000278634	0.000414197	0.000645153	0.000891802
0.00082617	0.000923124	0.000545235	0.000709738	0.000360126	0.000548586	0.000440158	0.00063529	0.000594696	0.000277439	0.000419008	0.000648129	0.000903778
0.00082931	0.000927982	0.000546942	0.00071284	0.000362288	0.000550518	0.000441097	0.000636986	0.00059695	0.000276228	0.000423837	0.000651147	0.000915909
0.000832435	0.000932811	0.000548623	0.000715948	0.000364413	0.000552485	0.000442003	0.000638608	0.000599207	0.000275005	0.000428681	0.000654215	0.000928198
0.000835546	0.00093761	0.000550279	0.000719062	0.0003665	0.000554491	0.000442878	0.000640158	0.000601469	0.000273774	0.000433534	0.000657338	0.000940648
0.000838643	0.000942376	0.000551909	0.000722182	0.000368548	0.000556535	0.000443722	0.000641635	0.000603736	0.000272542	0.000438392	0.000660524	0.000953262
0.000841727	0.000947107	0.000553513	0.000725309	0.000370553	0.00055862	0.000444538	0.000643042	0.00060601	0.000271313	0.000443251	0.000663779	0.000966043
0.000844799	0.000951801	0.000555092	0.000728442	0.000372516	0.000560748	0.000445327	0.000644377	0.000608292	0.000270092	0.000448104	0.000667111	0.000978996
0.000847859	0.000956455	0.000556645	0.000731582	0.000374433	0.000562921	0.000446089	0.000645643	0.000610582	0.000268885	0.000452948	0.000670527	0.000992125
0.000850908	0.000961069	0.000558173	0.00073473	0.000376304	0.000565139	0.000446828	0.000646841	0.000612882	0.000267696	0.000457778	0.000674036	0.00100543
0.000853946	0.000965639	0.000559675	0.000737884	0.000378126	0.000567405	0.000447543	0.000647971	0.000615193	0.000266532	0.000462588	0.000677643	0.00101893
0.000856975	0.000970164	0.000561151	0.000741047	0.000379899	0.00056972	0.000448238	0.000649035	0.000617515	0.000265397	0.000467374	0.000681359	0.00103261
0.000859995	0.000974641	0.000562602	0.000744217	0.00038162	0.000572086	0.000448913	0.000650034	0.00061985	0.000264297	0.000472131	0.000685191	0.00104649
0.000863007	0.000979069	0.000564028	0.000747395	0.000383288	0.000574502	0.000449571	0.000650971	0.000622199	0.000263237	0.000476854	0.000689147	0.00106057
0.000866012	0.000983446	0.000565428	0.000750582	0.000384901	0.000576972	0.000450212	0.000651846	0.000624563	0.000262223	0.000481538	0.000693235	0.00107485
0.00086901	0.00098777	0.000566804	0.000753777	0.000386459	0.000579495	0.000450839	0.000652661	0.000626942	0.000261261	0.000486179	0.000697466	0.00108935
0.000872003	0.000992039	0.000568154	0.000756982	0.00038796	0.000582073	0.000451454	0.000653419	0.000629339	0.000260355	0.000490771	0.000701846	0.00110407
0.000874992	0.000996251	0.000569481	0.000760196	0.000389402	0.000584707	0.000452058	0.000654121	0.000631753	0.000259512	0.000495309	0.000706386	0.00111901
0.000877977	0.0010004	0.000570783	0.000763419	0.000390784	0.000587397	0.000452653	0.000654769	0.000634185	0.000258736	0.000499791	0.000711094	0.00113418
0.00088096	0.0010045	0.000572061	0.000766652	0.000392104	0.000590145	0.000453241	0.000655366	0.000636638	0.000258033	0.00050421	0.00071598	0.00114959
0.000883942	0.00100853	0.000573315	0.000769895	0.000393363	0.00059295	0.000453824	0.000655914	0.000639111	0.000257408	0.000508562	0.000721052	0.00116525
0.000886923	0.0010125	0.000574546	0.000773148	0.000394558	0.000595813	0.000454403	0.000656415	0.000641605	0.000256867	0.000512844	0.000726321	0.00118116
0.000889905	0.0010164	0.000575755	0.000776411	0.000395689	0.000598735	0.000454981	0.000656871	0.000644121	0.000256415	0.00051705	0.000731795	0.00119733
0.000892888	0.00102024	0.000576941	0.000779686	0.000396755	0.000601716	0.000455559	0.000657286	0.000646661	0.000256057	0.000521177	0.000737484	0.00121378
0.000895875	0.00102401	0.000578104	0.000782971	0.000397754	0.000604756	0.00045614	0.000657662	0.000649225	0.000255798	0.000525221	0.000743397	0.0012305
0.000898865	0.00102772	0.000579247	0.000786268	0.000398686	0.000607855	0.000456724	0.000658002	0.000651813	0.000255643	0.000529179	0.000749544	0.0012475
0.00090186	0.00103135	0.000580368	0.000789576	0.000399551	0.000611013	0.000457315	0.000658308	0.000654426	0.000255597	0.000533046	0.000755936	0.00126481
0.000904862	0.00103491	0.000581469	0.000792896	0.000400346	0.00061423	0.000457913	0.000658584	0.000657066	0.000255665	0.000536819	0.00076258	0.00128242
0.000907871	0.0010384	0.000582549	0.000796227	0.000401073	0.000617505	0.000458521	0.000658832	0.000659732	0.000255851	0.000540496	0.000769487	0.00130034
0.000910888	0.00104182	0.000583611	0.000799571	0.00040173	0.000620838	0.00045914	0.000659056	0.000662425	0.00025616	0.000544072	0.000776667	0.00131859
0.000913915	0.00104516	0.000584653	0.000802927	0.000402317	0.000624229	0.000459772	0.000659259	0.000665147	0.000256596	0.000547546	0.000784129	0.00133717
0.000916952	0.00104843	0.000585678	0.000806295	0.000402834	0.000627676	0.00046042	0.000659443	0.000667896	0.000257164	0.000550915	0.000791883	0.00135609
0.000920002	0.00105163	0.000586685	0.000809676	0.000403281	0.00063118	0.000461084	0.000659613	0.000670674	0.000257867	0.000554176	0.000799938	0.00137536
0.000923065	0.00105475	0.000587675	0.00081307	0.000403656	0.000634739	0.000461767	0.000659772	0.000673482	0.00025871	0.000557328	0.000808303	0.001395
0.000926142	0.00105779	0.000588649	0.000816477	0.000403961	0.000638352	0.000462471	0.000659922	0.000676318	0.000259696	0.000560368	0.000816989	0.00141501
0.000929234	0.00106076	0.000589608	0.000819897	0.000404195	0.000642019	0.000463196	0.000660068	0.000679185	0.000260829	0.000563296	0.000826004	0.00143541
0.000932343	0.00106365	0.000590552	0.00082333	0.000404359	0.000645737	0.000463945	0.000660213	0.000682082	0.000262112	0.000566109	0.000835357	0.0014562
0.00093547	0.00106647	0.000591482	0.000826776	0.000404453	0.000649506	0.000464719	0.00066036	0.000685009	0.000263548	0.000568808	0.000845059	0.00147739
0.000938615	0.00106921	0.0005924	0.000830236	0.000404476	0.000653324	0.00046552	0.000660513	0.000687966	0.00026514	0.00057139	0.000855117	0.001499
0.00094178	0.00107187	0.000593305	0.00083371	0.000404431	0.000657189	0.000466349	0.000660675	0.000690954	0.000266891	0.000573857	0.00086554	0.00152103
0.000944967	0.00107446	0.0005942	0.000837197	0.000404316	0.000661101	0.000467209	0.000660851	0.000693972	0.000268804	0.000576207	0.000876338	0.00154351
0.000948175	0.00107697	0.000595084	0.000840698	0.000404133	0.000665056	0.0004681	0.000661043	0.00069702	0.00027088	0.000578441	0.000887519	0.00156643
0.000951407	0.00107941	0.000595958	0.000844213	0.000403883	0.000669055	0.000469023	0.000661256	0.000700099	0.000273123	0.00058056	0.000899091	0.00158981
0.000954664	0.00108178	0.000596825	0.000847741	0.000403567	0.000673093	0.000469981	0.000661493	0.000703209	0.000275533	0.000582564	0.000911063	0.00161365
0.000957945	0.00108407	0.000597684	0.000851284	0.000403185	0.00067717	0.000470974	0.000661757	0.000706348	0.000278112	0.000584456	0.000923442	0.00163798
0.000961254	0.00108629	0.000598536	0.00085484	0.000402739	0.000681284	0.000472005	0.000662053	0.000709516	0.000280862	0.000586235	0.000936237	0.0016628
0.000964589	0.00108844	0.000599383	0.000858411	0.00040223	0.000685431	0.000473073	0.000662384	0.000712715	0.000283784	0.000587905	0.000949454	0.00168812
0.000967954	0.00109052	0.000600226	0.000861996	0.000401659	0.000689611	0.000474181	0.000662753	0.000715942	0.000286878	0.000589468	0.000963103	0.00171395
0.000971347	0.00109253	0.000601065	0.000865594	0.000401028	0.00069382	0.000475329	0.000663165	0.000719197	0.000290146	0.000590925	0.000977188	0.0017403
0.000974771	0.00109447	0.000601902	0.000869207	0.000400338	0.000698056	0.000476519	0.000663622	0.000722481	0.000293587	0.000592281	0.000991719	0.00176719
0.000978227	0.00109634	0.000602739	0.000872834	0.000399591	0.000702317	0.000477751	0.000664129	0.000725792	0.000297202	0.000593538	0.0010067	0.00179462
0.000981715	0.00109815	0.000603575	0.000876475	0.000398789	0.0007066	0.000479027	0.000664689	0.00072913	0.00030099	0.000594701	0.00102214	0.0018226
0.000985236	0.0010999	0.000604413	0.000880129	0.000397934	0.000710902	0.000480347	0.000665306	0.000732495	0.000304952	0.000595773	0.00103804	0.00185115
0.000988791	0.00110159	0.000605252	0.000883798	0.000397028	0.000715222	0.000481713	0.000665982	0.000735884	0.000309086	0.000596758	0.00105442	0.00188026
0.00099238	0.00110322	0.000606096	0.00088748	0.000396072	0.000719555	0.000483124	0.000666722	0.000739299	0.000313391	0.000597662	0.00107127	0.00190996
0.000996006	0.0011048	0.000606944	0.000891177	0.00039507	0.0007239	0.000484583	0.000667529	0.000742737	0.000317867	0.00059849	0.0010886	0.00194025
0.000999668	0.00110631	0.000607799	0.000894887	0.000394023	0.000728253	0.00048609	0.000668406	0.000746198	0.000322512	0.000599246	0.00110641	0.00197114
0.00100337	0.00110778	0.000608661	0.00089861	0.000392934	0.000732612	0.000487645	0.000669357	0.000749681	0.000327324	0.000599937	0.00112472	0.00200263
0.0010071	0.0011092	0.000609531	0.000902348	0.000391805	0.000736975	0.000489248	0.000670384	0.000753185	0.000332301	0.00060057	0.00114352	0.00203474
0.00101088	0.00111057	0.000610411	0.000906099	0.00039064	0.000741337	0.000490902	0.000671491	0.000756709	0.00033744	0.00060115	0.00116282	0.00206748
0.00101469	0.0011119	0.000611303	0.000909863	0.00038944	0.000745696	0.000492605	0.00067268	0.000760252	0.000342741	0.000601685	0.00118262	0.00210084
0.00101855	0.00111318	0.000612207	0.000913641	0.000388209	0.00075005	0.000494359	0.000673956	0.000763813	0.000348199	0.000602181	0.00120293	0.00213484
0.00102244	0.00111443	0.000613124	0.000917432	0.00038695	0.000754396	0.000496163	0.00067532	0.000767391	0.000353811	0.000602646	0.00122375	0.00216949
0.00102638	0.00111564	0.000614057	0.000921236	0.000385665	0.00075873	0.000498019	0.000676776	0.000770984	0.000359576	0.000603089	0.00124509	0.00220479
0.00103036	0.00111682	0.000615006	0.000925053	0.000384359	0.000763049	0.000499927	0.000678326	0.000774591	0.000365488	0.000603517	0.00126693	0.00224074
0.00103437	0.00111797	0.000615974	0.000928883	0.000383033	0.000767352	0.000501886	0.000679974	0.000778211	0.000371545	0.000603938	0.0012893	0.00227736
0.00103844	0.0011191	0.00061696	0.000932725	0.000381692	0.000771635	0.000503897	0.00068172	0.000781844	0.000377743	0.000604362	0.00131218	0.00231464
0.00104254	0.0011202	0.000617967	0.000936581	0.000380339	0.000775894	0.00050596	0.000683569	0.000785486	0.000384077	0.000604798	0.00133559	0.0023526
0.00104669	0.00112129	0.000618996	0.000940449	0.000378976	0.000780129	0.000508075	0.000685522	0.000789138	0.000390543	0.000605254	0.00135951	0.00239122
0.00105088	0.00112236	0.000620048	0.000944329	0.000377609	0.000784335	0.000510243	0.000687581	0.000792797	0.000397138	0.000605741	0.00138396	0.00243053
0.00105511	0.00112342	0.000621126	0.000948222	0.000376239	0.00078851	0.000512463	0.00068975	0.000796463	0.000403855	0.000606269	0.00140894	0.00247052
0.00105939	0.00112447	0.000622229	0.000952127	0.000374872	0.000792651	0.000514735	0.000692029	0.000800133	0.000410691	0.000606847	0.00143443	0.00251118
0.00106371	0.00112552	0.00062336	0.000956044	0.000373511	0.000796757	0.000517059	0.00069442	0.000803808	0.00041764	0.000607486	0.00146045	0.00255254
0.00106808	0.00112657	0.00062452	0.000959974	0.000372158	0.000800824	0.000519436	0.000696926	0.000807484	0.000424697	0.000608196	0.00148699	0.00259457
0.00107249	0.00112763	0.00062571	0.000963915	0.00037082	0.000804849	0.000521865	0.000699548	0.000811162	0.000431857	0.000608989	0.00151406	0.00263729
0.00107694	0.00112869	0.000626933	0.000967868	0.000369498	0.000808831	0.000524346	0.000702287	0.000814838	0.000439115	0.000609875	0.00154164	0.0026807
0.00108144	0.00112977	0.000628188	0.000971833	0.000368198	0.000812768	0.000526878	0.000705145	0.000818513	0.000446464	0.000610865	0.00156975	0.00272479
0.00108599	0.00113086	0.000629478	0.000975809	0.000366922	0.000816656	0.000529462	0.000708123	0.000822185	0.0004539	0.00061197	0.00159837	0.00276956
0.00109058	0.00113198	0.000630805	0.000979797	0.000365676	0.000820494	0.000532097	0.000711223	0.000825852	0.000461416	0.000613203	0.0016275	0.00281501
0.00109521	0.00113312	0.000632169	0.000983796	0.000364462	0.00082428	0.000534783	0.000714445	0.000829512	0.000469006	0.000614574	0.00165715	0.00286114
0.00109989	0.00113429	0.000633571	0.000987807	0.000363286	0.000828012	0.00053752	0.000717791	0.000833166	0.000476665	0.000616095	0.00168732	0.00290794
0.00110461	0.00113549	0.000635014	0.00099183	0.000362151	0.000831689	0.000540307	0.00072126	0.000836811	0.000484386	0.000617778	0.00171798	0.0029554
0.00110938	0.00113673	0.000636499	0.000995863	0.000361061	0.000835307	0.000543145	0.000724854	0.000840445	0.000492163	0.000619635	0.00174916	0.00300354
0.00111419	0.00113802	0.000638026	0.000999909	0.00036002	0.000838867	0.000546032	0.000728573	0.000844069	0.000499991	0.000621678	0.00178083	0.00305233
0.00111905	0.00113935	0.000639599	0.00100396	0.000359032	0.000842366	0.000548969	0.000732417	0.00084768	0.000507863	0.000623919	0.001813	0.00310177
0.00112395	0.00114074	0.000641216	0.00100803	0.000358102	0.000845803	0.000551954	0.000736387	0.000851277	0.000515773	0.000626368	0.00184566	0.00315185
0.00112889	0.00114218	0.000642881	0.00101211	0.000357234	0.000849176	0.000554989	0.000740483	0.00085486	0.000523714	0.00062904	0.00187882	0.00320257
0.00113388	0.00114368	0.000644595	0.0010162	0.00035643	0.000852486	0.000558072	0.000744704	0.000858427	0.000531681	0.000631944	0.00191245	0.00325392
0.00113891	0.00114524	0.000646358	0.0010203	0.000355696	0.00085573	0.000561203	0.000749051	0.000861977	0.000539667	0.000635094	0.00194657	0.00330589
0.00114398	0.00114688	0.000648172	0.00102442	0.000355036	0.000858908	0.000564382	0.000753523	0.000865509	0.000547667	0.000638501	0.00198116	0.00335847
0.00114909	0.00114859	0.000650038	0.00102854	0.000354453	0.00086202	0.000567608	0.000758119	0.000869023	0.000555674	0.000642177	0.00201622	0.00341165
0.00115425	0.00115038	0.000651958	0.00103268	0.000353951	0.000865064	0.000570881	0.000762839	0.000872516	0.000563683	0.000646133	0.00205174	0.00346541
0.00115945	0.00115225	0.000653932	0.00103682	0.000353534	0.00086804	0.000574201	0.000767683	0.00087599	0.000571687	0.000650381	0.00208772	0.00351976
0.00116469	0.00115421	0.000655963	0.00104098	0.000353206	0.000870949	0.000577567	0.000772648	0.000879442	0.00057968	0.000654932	0.00212416	0.00357466
0.00116997	0.00115625	0.000658051	0.00104516	0.00035297	0.000873789	0.000580979	0.000777735	0.000882873	0.000587658	0.000659798	0.00216104	0.00363012
0.00117529	0.0011584	0.000660196	0.00104934	0.000352831	0.000876561	0.000584436	0.000782943	0.000886281	0.000595614	0.00066499	0.00219836	0.00368611
0.00118065	0.00116064	0.000662402	0.00105354	0.000352791	0.000879266	0.000587939	0.000788269	0.000889666	0.000603543	0.000670517	0.00223612	0.00374263
0.00118605	0.00116298	0.000664667	0.00105774	0.000352854	0.000881903	0.000591487	0.000793713	0.000893028	0.00061144	0.000676392	0.0022743	0.00379965
0.00119149	0.00116544	0.000666995	0.00106196	0.000353025	0.000884473	0.00059508	0.000799272	0.000896366	0.0006193	0.000682623	0.00231291	0.00385717
0.00119696	0.001168	0.000669384	0.0010662	0.000353305	0.000886976	0.000598717	0.000804946	0.000899681	0.000627118	0.000689222	0.00235193	0.00391517
0.00120248	0.00117068	0.000671838	0.00107044	0.000353698	0.000889414	0.000602399	0.000810733	0.000902971	0.000634888	0.000696199	0.00239137	0.00397363
0.00120803	0.00117347	0.000674355	0.0010747	0.000354208	0.000891787	0.000606125	0.000816631	0.000906238	0.000642608	0.000703562	0.0024312	0.00403253
0.00121361	0.00117639	0.000676939	0.00107898	0.000354836	0.000894097	0.000609895	0.000822637	0.00090948	0.000650272	0.000711321	0.00247143	0.00409187
0.00121924	0.00117944	0.000679588	0.00108326	0.000355587	0.000896344	0.000613709	0.00082875	0.000912699	0.000657876	0.000719484	0.00251205	0.00415161
0.0012249	0.00118261	0.000682305	0.00108757	0.000356463	0.000898531	0.000617566	0.000834968	0.000915894	0.000665416	0.000728061	0.00255306	0.00421175
0.00123059	0.00118592	0.000685089	0.00109188	0.000357467	0.000900657	0.000621467	0.000841287	0.000919066	0.00067289	0.000737059	0.00259444	0.00427226
0.00123632	0.00118936	0.000687942	0.00109621	0.0003586	0.000902727	0.000625412	0.000847707	0.000922215	0.000680293	0.000746487	0.00263618	0.00433313
0.00124208	0.00119294	0.000690865	0.00110056	0.000359867	0.00090474	0.0006294	0.000854224	0.000925342	0.000687623	0.000756351	0.00267829	0.00439434
0.00124787	0.00119666	0.000693857	0.00110492	0.000361267	0.000906699	0.000633432	0.000860836	0.000928447	0.000694877	0.000766658	0.00272076	0.00445586
0.0012537	0.00120053	0.00069692	0.0011093	0.000362805	0.000908606	0.000637507	0.000867541	0.000931531	0.000702052	0.000777415	0.00276358	0.00451769
0.00125956	0.00120454	0.000700054	0.00111369	0.000364481	0.000910464	0.000641626	0.000874334	0.000934595	0.000709147	0.000788628	0.00280674	0.0045798
0.00126544	0.0012087	0.00070326	0.00111811	0.000366298	0.000912274	0.000645789	0.000881215	0.00093764	0.00071616	0.000800303	0.00285023	0.00464217
0.00127136	0.00121302	0.000706538	0.00112254	0.000368257	0.000914039	0.000649995	0.000888179	0.000940668	0.000723088	0.000812444	0.00289406	0.00470478
0.00127731	0.00121749	0.000709889	0.00112698	0.000370359	0.000915762	0.000654246	0.000895225	0.000943678	0.000729932	0.000825056	0.00293821	0.00476762
0.00128329	0.00122211	0.000713312	0.00113145	0.000372606	0.000917446	0.000658541	0.000902348	0.000946673	0.00073669	0.000838143	0.00298267	0.00483066
0.00128929	0.00122689	0.000716809	0.00113593	0.000374999	0.000919092	0.00066288	0.000909546	0.000949655	0.000743362	0.00085171	0.00302745	0.00489388
0.00129533	0.00123183	0.000720379	0.00114044	0.00037754	0.000920705	0.000667264	0.000916815	0.000952623	0.000749947	0.000865757	0.00307254	0.00495727
0.00130139	0.00123693	0.000724023	0.00114496	0.000380227	0.000922287	0.000671693	0.000924154	0.000955582	0.000756447	0.00088029	0.00311793	0.00502081
0.00130747	0.0012422	0.00072774	0.00114951	0.000383063	0.000923841	0.000676167	0.000931558	0.000958531	0.000762861	0.000895308	0.00316361	0.00508448
0.00131358	0.00124762	0.000731531	0.00115407	0.000386048	0.000925371	0.000680687	0.000939023	0.000961472	0.00076919	0.000910815	0.00320958	0.00514826
0.00131972	0.00125322	0.000735396	0.00115866	0.000389182	0.00092688	0.000685252	0.000946548	0.000964409	0.000775437	0.000926809	0.00325584	0.00521213
0.00132588	0.00125897	0.000739335	0.00116327	0.000392464	0.00092837	0.000689865	0.000954129	0.000967343	0.000781602	0.000943293	0.00330238	0.00527608
0.00133207	0.0012649	0.000743347	0.00116791	0.000395896	0.000929847	0.000694524	0.000961762	0.000970275	0.000787688	0.000960265	0.00334919	0.00534009
0.00133828	0.00127098	0.000747433	0.00117256	0.000399476	0.000931312	0.00069923	0.000969444	0.000973209	0.000793697	0.000977725	0.00339628	0.00540414
0.00134451	0.00127724	0.000751591	0.00117725	0.000403203	0.00093277	0.000703984	0.000977171	0.000976147	0.000799632	0.000995671	0.00344363	0.00546822
0.00135076	0.00128366	0.000755822	0.00118195	0.000407078	0.000934225	0.000708786	0.000984941	0.000979091	0.000805497	0.0010141	0.00349124	0.00553232
0.00135703	0.00129025	0.000760126	0.00118669	0.000411099	0.000935679	0.000713636	0.00099275	0.000982043	0.000811294	0.00103301	0.00353912	0.00559641
0.00136332	0.001297	0.000764502	0.00119145	0.000415266	0.000937137	0.000718536	0.0010006	0.000985007	0.000817029	0.0010524	0.00358725	0.00566048
0.00136964	0.00130392	0.000768949	0.00119623	0.000419576	0.000938603	0.000723486	0.00100847	0.000987985	0.000822705	0.00107227	0.00363564	0.00572453
0.00137597	0.001311	0.000773466	0.00120105	0.000424028	0.00094008	0.000728486	0.00101638	0.00099098	0.000828327	0.0010926	0.00368428	0.00578854
0.00138232	0.00131825	0.000778054	0.00120589	0.000428621	0.000941571	0.000733537	0.00102431	0.000993995	0.000833901	0.0011134	0.00373316	0.0058525
0.00138869	0.00132566	0.000782711	0.00121076	0.000433353	0.000943082	0.000738639	0.00103227	0.000997032	0.000839431	0.00113467	0.0037823	0.0059164
0.00139508	0.00133322	0.000787437	0.00121567	0.000438222	0.000944615	0.000743793	0.00104024	0.0010001	0.000844923	0.00115638	0.00383167	0.00598023
0.00140148	0.00134095	0.00079223	0.0012206	0.000443225	0.000946174	0.000749	0.00104823	0.00100319	0.000850384	0.00117854	0.0038813	0.00604399
0.0014079	0.00134884	0.00079709	0.00122556	0.00044836	0.000947763	0.000754259	0.00105623	0.00100631	0.000855821	0.00120114	0.00393116	0.00610766
0.00141434	0.00135688	0.000802016	0.00123056	0.000453624	0.000949387	0.000759573	0.00106425	0.00100947	0.000861239	0.00122418	0.00398127	0.00617126
0.00142079	0.00136507	0.000807006	0.00123559	0.000459015	0.000951047	0.00076494	0.00107227	0.00101267	0.000866647	0.00124764	0.00403162	0.00623476
0.00142725	0.00137341	0.00081206	0.00124065	0.000464529	0.000952749	0.000770362	0.00108029	0.00101591	0.000872051	0.00127151	0.00408221	0.00629817
0.00143373	0.0013819	0.000817175	0.00124575	0.000470164	0.000954495	0.000775839	0.00108831	0.0010192	0.000877461	0.00129579	0.00413304	0.0063615
0.00144023	0.00139054	0.000822352	0.00125088	0.000475916	0.00095629	0.000781372	0.00109634	0.00102253	0.000882882	0.00132047	0.00418412	0.00642473
0.00144674	0.00139932	0.000827588	0.00125605	0.000481781	0.000958137	0.00078696	0.00110436	0.00102592	0.000888325	0.00134553	0.00423544	0.00648788
0.00145326	0.00140824	0.000832882	0.00126125	0.000487757	0.000960039	0.000792606	0.00111237	0.00102936	0.000893798	0.00137097	0.004287	0.00655095
0.00145979	0.00141729	0.000838233	0.00126649	0.000493838	0.000961999	0.000798308	0.00112037	0.00103286	0.000899309	0.00139678	0.00433882	0.00661394
0.00146633	0.00142648	0.000843639	0.00127177	0.000500022	0.000964022	0.000804068	0.00112836	0.00103642	0.000904869	0.00142294	0.00439088	0.00667687
0.00147288	0.00143579	0.000849098	0.00127709	0.000506303	0.000966109	0.000809885	0.00113633	0.00104005	0.000910486	0.00144943	0.0044432	0.00673974
0.00147945	0.00144523	0.000854608	0.00128244	0.000512678	0.000968265	0.00081576	0.00114429	0.00104375	0.00091617	0.00147626	0.00449577	0.00680256
0.00148603	0.00145479	0.000860169	0.00128784	0.000519142	0.000970492	0.000821693	0.00115222	0.00104752	0.000921931	0.00150341	0.0045486	0.00686536
0.00149261	0.00146446	0.000865777	0.00129327	0.000525691	0.000972792	0.000827685	0.00116014	0.00105137	0.00092778	0.00153085	0.00460169	0.00692815
0.0014992	0.00147425	0.000871431	0.00129875	0.00053232	0.00097517	0.000833736	0.00116803	0.0010553	0.000933726	0.00155859	0.00465505	0.00699094
0.00150581	0.00148414	0.000877129	0.00130426	0.000539025	0.000977626	0.000839845	0.00117589	0.00105931	0.00093978	0.0015866	0.00470869	0.00705375
0.00151242	0.00149414	0.00088287	0.00130982	0.000545799	0.000980165	0.000846013	0.00118373	0.0010634	0.000945952	0.00161487	0.0047626	0.00711662
0.00151904	0.00150423	0.00088865	0.00131542	0.000552639	0.000982788	0.000852239	0.00119153	0.00106759	0.000952254	0.0016434	0.00481679	0.00717955
0.00152566	0.00151442	0.000894468	0.00132106	0.000559539	0.000985497	0.000858524	0.00119931	0.00107187	0.000958695	0.00167215	0.00487127	0.0072426
0.0015323	0.00152469	0.000900321	0.00132675	0.000566494	0.000988294	0.000864868	0.00120705	0.00107624	0.000965288	0.00170112	0.00492604	0.00730577
0.00153894	0.00153504	0.000906208	0.00133248	0.000573498	0.000991182	0.00087127	0.00121476	0.00108072	0.000972044	0.0017303	0.00498112	0.00736911
0.00154558	0.00154547	0.000912125	0.00133825	0.000580547	0.000994161	0.00087773	0.00122243	0.0010853	0.000978972	0.00175967	0.0050365	0.00743264
0.00155224	0.00155598	0.000918072	0.00134407	0.000587634	0.000997235	0.000884247	0.00123006	0.00108998	0.000986086	0.00178921	0.0050922	0.00749642
0.00155889	0.00156654	0.000924044	0.00134993	0.000594755	0.0010004	0.000890822	0.00123765	0.00109477	0.000993395	0.00181891	0.00514822	0.00756046
0.00156555	0.00157717	0.00093004	0.00135583	0.000601904	0.00100367	0.000897453	0.00124521	0.00109967	0.00100091	0.00184875	0.00520456	0.00762483
0.00157222	0.00158785	0.000936057	0.00136178	0.000609074	0.00100703	0.00090414	0.00125272	0.00110469	0.00100864	0.00187872	0.00526125	0.00768957
0.00157889	0.00159858	0.000942092	0.00136778	0.000616261	0.00101049	0.000910883	0.0012602	0.00110982	0.00101661	0.0019088	0.00531829	0.00775471
0.00158556	0.00160935	0.000948144	0.00137382	0.000623459	0.00101405	0.000917679	0.00126763	0.00111507	0.00102481	0.00193898	0.00537568	0.00782032
0.00159224	0.00162016	0.000954208	0.0013799	0.000630662	0.0010177	0.00092453	0.00127502	0.00112044	0.00103327	0.00196925	0.00543343	0.00788645
0.00159892	0.00163099	0.000960284	0.00138603	0.000637864	0.00102146	0.000931433	0.00128236	0.00112593	0.00104199	0.00199958	0.00549156	0.00795315
0.0016056	0.00164185	0.000966367	0.00139221	0.00064506	0.00102532	0.000938387	0.00128966	0.00113155	0.00105098	0.00202996	0.00555008	0.00802048
0.00161228	0.00165273	0.000972455	0.00139843	0.000652244	0.00102928	0.000945392	0.00129692	0.00113729	0.00106026	0.00206038	0.00560899	0.00808851
0.00161897	0.00166362	0.000978545	0.0014047	0.00065941	0.00103333	0.000952445	0.00130413	0.00114317	0.00106983	0.00209082	0.00566831	0.00815729
0.00162565	0.00167451	0.000984635	0.00141101	0.000666553	0.00103749	0.000959547	0.0013113	0.00114917	0.00107971	0.00212128	0.00572804	0.0082269
0.00163234	0.0016854	0.000990722	0.00141737	0.000673667	0.00104174	0.000966694	0.00131843	0.00115531	0.00108991	0.00215172	0.00578821	0.00829741
0.00163902	0.00169628	0.000996803	0.00142377	0.000680746	0.00104609	0.000973885	0.00132551	0.00116158	0.00110043	0.00218215	0.00584881	0.00836889
0.00164571	0.00170715	0.00100287	0.00143021	0.000687784	0.00105054	0.00098112	0.00133255	0.00116798	0.00111129	0.00221255	0.00590986	0.00844141
0.00165239	0.001718	0.00100893	0.0014367	0.000694777	0.00105508	0.000988395	0.00133954	0.00117452	0.0011225	0.00224289	0.00597138	0.00851506
0.00165908	0.00172882	0.00101498	0.00144324	0.000701719	0.00105971	0.000995709	0.00134649	0.0011812	0.00113406	0.00227319	0.00603338	0.00858992
0.00166576	0.0017396	0.001021	0.00144982	0.000708605	0.00106444	0.00100306	0.0013534	0.00118801	0.00114599	0.0023034	0.00609587	0.00866607
0.00167244	0.00175035	0.00102701	0.00145644	0.000715429	0.00106926	0.00101045	0.00136026	0.00119496	0.00115829	0.00233354	0.00615886	0.00874359
0.00167911	0.00176105	0.00103299	0.0014631	0.000722186	0.00107416	0.00101787	0.00136709	0.00120204	0.00117098	0.00236359	0.00622236	0.00882259
0.00168578	0.0017717	0.00103895	0.0014698	0.000728871	0.00107915	0.00102531	0.00137387	0.00120926	0.00118405	0.00239352	0.0062864	0.00890315
0.00169245	0.00178229	0.00104488	0.00147655	0.000735479	0.00108423	0.00103279	0.00138062	0.00121662	0.00119753	0.00242335	0.00635098	0.00898537
0.00169911	0.00179281	0.00105077	0.00148333	0.000742006	0.00108938	0.00104029	0.00138732	0.00122412	0.00121142	0.00245304	0.00641612	0.00906935
0.00170577	0.00180327	0.00105663	0.00149016	0.000748447	0.00109462	0.00104782	0.00139399	0.00123175	0.00122572	0.00248261	0.00648183	0.00915519
0.00171243	0.00181364	0.00106245	0.00149702	0.000754796	0.00109993	0.00105536	0.00140062	0.00123951	0.00124045	0.00251203	0.00654813	0.00924299
0.00171907	0.00182394	0.00106823	0.00150393	0.00076105	0.00110531	0.00106292	0.00140722	0.00124741	0.00125561	0.0025413	0.00661503	0.00933287
0.00172571	0.00183415	0.00107397	0.00151087	0.000767205	0.00111076	0.0010705	0.00141378	0.00125544	0.0012712	0.00257041	0.00668255	0.00942493
0.00173235	0.00184426	0.00107966	0.00151784	0.000773256	0.00111628	0.00107808	0.0014203	0.0012636	0.00128724	0.00259936	0.0067507	0.00951928
0.00173897	0.00185427	0.0010853	0.00152485	0.0007792	0.00112186	0.00108567	0.0014268	0.00127189	0.00130372	0.00262814	0.0068195	0.00961604
0.00174559	0.00186418	0.00109088	0.0015319	0.000785033	0.00112749	0.00109327	0.00143326	0.00128031	0.00132066	0.00265675	0.00688897	0.00971534
0.0017522	0.00187398	0.00109642	0.00153897	0.00079075	0.00113318	0.00110087	0.0014397	0.00128886	0.00133806	0.00268518	0.00695912	0.00981728
0.0017588	0.00188367	0.00110189	0.00154608	0.000796349	0.00113893	0.00110847	0.0014461	0.00129752	0.00135592	0.00271342	0.00702996	0.00992199
0.0017654	0.00189323	0.00110731	0.00155322	0.000801827	0.00114472	0.00111606	0.00145248	0.00130631	0.00137426	0.00274149	0.00710153	0.0100296
0.00177198	0.00190267	0.00111266	0.00156039	0.000807181	0.00115055	0.00112364	0.00145884	0.00131521	0.00139306	0.00276936	0.00717382	0.0101402
0.00177855	0.00191198	0.00111795	0.00156758	0.000812407	0.00115642	0.0011312	0.00146517	0.00132423	0.00141234	0.00279705	0.00724687	0.010254
0.0017851	0.00192115	0.00112317	0.0015748	0.000817503	0.00116232	0.00113876	0.00147147	0.00133336	0.0014321	0.00282456	0.00732069	0.0103711
0.00179165	0.00193019	0.00112831	0.00158204	0.000822468	0.00116825	0.00114629	0.00147776	0.00134259	0.00145234	0.00285188	0.00739529	0.0104916
0.00179819	0.00193908	0.00113339	0.00158931	0.000827298	0.00117421	0.00115379	0.00148403	0.00135193	0.00147306	0.00287902	0.00747069	0.0106156
0.00180471	0.00194783	0.00113839	0.0015966	0.000831991	0.00118019	0.00116127	0.00149027	0.00136138	0.00149427	0.00290598	0.00754692	0.0107434
0.00181121	0.00195642	0.00114332	0.00160391	0.000836547	0.00118618	0.00116872	0.0014965	0.00137091	0.00151597	0.00293276	0.007624	0.010875
0.00181771	0.00196486	0.00114816	0.00161123	0.000840964	0.00119218	0.00117613	0.00150272	0.00138054	0.00153815	0.00295938	0.00770193	0.0110105
0.00182418	0.00197315	0.00115293	0.00161857	0.00084524	0.00119819	0.0011835	0.00150892	0.00139026	0.00156083	0.00298583	0.00778075	0.0111502
0.00183065	0.00198127	0.00115761	0.00162593	0.000849374	0.0012042	0.00119082	0.00151511	0.00140006	0.00158399	0.00301213	0.00786047	0.0112942
0.00183709	0.00198923	0.0011622	0.0016333	0.000853365	0.00121021	0.0011981	0.00152129	0.00140994	0.00160764	0.00303828	0.00794111	0.0114426
0.00184352	0.00199703	0.00116671	0.00164068	0.000857214	0.00121621	0.00120533	0.00152745	0.00141989	0.00163178	0.00306429	0.00802269	0.0115955
0.00184994	0.00200465	0.00117113	0.00164806	0.00086092	0.00122219	0.0012125	0.00153361	0.00142991	0.00165641	0.00309017	0.00810524	0.0117531
0.00185633	0.00201211	0.00117546	0.00165545	0.000864482	0.00122816	0.00121961	0.00153976	0.00144	0.00168152	0.00311594	0.00818877	0.0119157
0.00186271	0.00201939	0.00117969	0.00166285	0.000867901	0.0012341	0.00122665	0.0015459	0.00145014	0.00170712	0.0031416	0.00827331	0.0120832
0.00186907	0.0020265	0.00118384	0.00167025	0.000871178	0.00124002	0.00123363	0.00155204	0.00146034	0.0017332	0.00316717	0.00835888	0.012256
0.00187541	0.00203343	0.00118788	0.00167764	0.000874312	0.0012459	0.00124053	0.00155817	0.00147058	0.00175976	0.00319267	0.0084455	0.012434
0.00188173	0.00204018	0.00119183	0.00168504	0.000877306	0.00125174	0.00124736	0.0015643	0.00148086	0.0017868	0.00321811	0.0085332	0.0126176
0.00188803	0.00204675	0.00119569	0.00169243	0.000880159	0.00125754	0.00125411	0.00157042	0.00149118	0.00181431	0.0032435	0.008622	0.0128068
0.0018943	0.00205315	0.00119944	0.00169981	0.000882874	0.0012633	0.00126077	0.00157655	0.00150153	0.00184229	0.00326888	0.00871193	0.0130018
0.00190056	0.00205936	0.0012031	0.00170718	0.000885453	0.001269	0.00126734	0.00158267	0.0015119	0.00187074	0.00329424	0.008803	0.0132027
0.0019068	0.0020654	0.00120665	0.00171454	0.000887896	0.00127465	0.00127383	0.00158879	0.00152229	0.00189966	0.00331963	0.00889524	0.0134098
0.00191301	0.00207125	0.00121011	0.00172189	0.000890206	0.00128023	0.00128021	0.00159491	0.00153269	0.00192903	0.00334504	0.00898869	0.0136232
0.0019192	0.00207692	0.00121346	0.00172922	0.000892386	0.00128575	0.0012865	0.00160103	0.0015431	0.00195886	0.00337052	0.00908336	0.013843
0.00192537	0.00208241	0.00121671	0.00173653	0.000894437	0.0012912	0.00129268	0.00160715	0.0015535	0.00198914	0.00339608	0.00917928	0.0140694
0.00193151	0.00208773	0.00121986	0.00174382	0.000896363	0.00129658	0.00129876	0.00161327	0.0015639	0.00201987	0.00342175	0.00927648	0.0143026
0.00193763	0.00209286	0.0012229	0.00175108	0.000898167	0.00130188	0.00130473	0.00161939	0.00157428	0.00205103	0.00344755	0.009375	0.0145427
0.00194372	0.00209782	0.00122584	0.00175832	0.000899852	0.0013071	0.00131058	0.00162552	0.00158465	0.00208264	0.00347351	0.00947485	0.0147899
0.00194979	0.0021026	0.00122868	0.00176553	0.000901421	0.00131223	0.00131632	0.00163164	0.00159498	0.00211467	0.00349965	0.00957606	0.0150444
0.00195584	0.00210721	0.00123141	0.0017727	0.000902878	0.00131728	0.00132194	0.00163777	0.00160529	0.00214713	0.00352602	0.00967868	0.0153062
0.00196186	0.00211165	0.00123404	0.00177985	0.000904226	0.00132223	0.00132743	0.00164389	0.00161555	0.00218001	0.00355262	0.00978272	0.0155757
0.00196785	0.00211591	0.00123657	0.00178695	0.00090547	0.00132709	0.0013328	0.00165002	0.00162577	0.0022133	0.00357951	0.00988822	0.0158528
0.00197382	0.00212001	0.001239	0.00179401	0.000906614	0.00133186	0.00133804	0.00165614	0.00163594	0.002247	0.0036067	0.00999521	0.0161379
0.00197976	0.00212394	0.00124133	0.00180104	0.000907661	0.00133652	0.00134315	0.00166226	0.00164606	0.00228111	0.00363424	0.0101037	0.0164309
0.00198568	0.00212771	0.00124355	0.00180801	0.000908618	0.00134108	0.00134813	0.00166838	0.00165611	0.00231561	0.00366215	0.0102138	0.0167322
0.00199157	0.00213132	0.00124567	0.00181494	0.000909487	0.00134553	0.00135297	0.0016745	0.00166609	0.00235051	0.00369047	0.0103255	0.0170419
0.00199743	0.00213478	0.0012477	0.00182182	0.000910274	0.00134988	0.00135768	0.00168061	0.00167599	0.00238579	0.00371923	0.0104388	0.01736
0.00200327	0.00213808	0.00124963	0.00182865	0.000910984	0.00135411	0.00136224	0.00168672	0.00168582	0.00242145	0.00374848	0.0105538	0.0176869
0.00200908	0.00214124	0.00125146	0.00183542	0.000911622	0.00135824	0.00136667	0.00169283	0.00169556	0.00245749	0.00377824	0.0106704	0.0180225
0.00201486	0.00214425	0.00125319	0.00184213	0.000912192	0.00136225	0.00137095	0.00169892	0.00170521	0.0024939	0.00380857	0.0107889	0.0183671
0.00202062	0.00214711	0.00125483	0.00184878	0.000912701	0.00136614	0.00137509	0.00170501	0.00171476	0.00253067	0.00383949	0.0109091	0.0187208
0.00202635	0.00214985	0.00125638	0.00185537	0.000913154	0.00136993	0.00137908	0.00171108	0.00172421	0.0025678	0.00387104	0.0110311	0.0190838
0.00203205	0.00215245	0.00125784	0.00186189	0.000913556	0.00137359	0.00138293	0.00171714	0.00173356	0.00260529	0.00390327	0.011155	0.0194562
0.00203773	0.00215492	0.0012592	0.00186834	0.000913913	0.00137714	0.00138663	0.00172319	0.00174279	0.00264313	0.00393622	0.0112808	0.0198382
0.00204338	0.00215727	0.00126049	0.00187473	0.00091423	0.00138057	0.00139018	0.00172923	0.00175191	0.00268132	0.00396993	0.0114086	0.0202298
0.002049	0.0021595	0.00126168	0.00188103	0.000914513	0.00138388	0.00139358	0.00173524	0.00176092	0.00271984	0.00400445	0.0115383	0.0206313
0.0020546	0.00216162	0.00126279	0.00188727	0.000914768	0.00138708	0.00139684	0.00174124	0.0017698	0.00275871	0.00403981	0.0116701	0.0210428
0.00206018	0.00216364	0.00126383	0.00189342	0.000915	0.00139016	0.00139995	0.00174721	0.00177855	0.00279791	0.00407606	0.011804	0.0214644
0.00206573	0.00216555	0.00126478	0.0018995	0.000915216	0.00139313	0.00140291	0.00175316	0.00178718	0.00283744	0.00411325	0.01194	0.0218963
0.00207125	0.00216737	0.00126566	0.00190549	0.000915421	0.00139598	0.00140573	0.00175908	0.00179567	0.0028773	0.00415142	0.0120782	0.0223385
0.00207675	0.0021691	0.00126646	0.0019114	0.00091562	0.00139871	0.00140839	0.00176498	0.00180403	0.00291749	0.00419062	0.0122187	0.0227912
0.00208223	0.00217074	0.0012672	0.00191721	0.000915821	0.00140134	0.00141092	0.00177084	0.00181225	0.002958	0.00423089	0.0123615	0.0232546
0.00208768	0.0021723	0.00126787	0.00192294	0.000916029	0.00140385	0.0014133	0.00177667	0.00182033	0.00299883	0.00427228	0.0125066	0.0237287
0.00209311	0.0021738	0.00126847	0.00192858	0.000916249	0.00140625	0.00141554	0.00178246	0.00182828	0.00303999	0.00431484	0.0126541	0.0242137
0.00209852	0.00217522	0.00126901	0.00193413	0.000916487	0.00140855	0.00141764	0.00178821	0.00183608	0.00308146	0.00435862	0.012804	0.0247097
0.0021039	0.00217659	0.00126949	0.00193957	0.00091675	0.00141074	0.0014196	0.00179391	0.00184374	0.00312326	0.00440367	0.0129565	0.0252168
0.00210927	0.0021779	0.00126991	0.00194492	0.000917041	0.00141283	0.00142142	0.00179958	0.00185126	0.00316538	0.00445002	0.0131116	0.0257351
0.00211461	0.00217917	0.00127029	0.00195017	0.000917369	0.00141482	0.00142311	0.00180519	0.00185863	0.00320782	0.00449775	0.0132693	0.0262648
0.00211994	0.0021804	0.00127061	0.00195532	0.000917736	0.00141672	0.00142467	0.00181076	0.00186586	0.00325058	0.00454688	0.0134296	0.0268059
0.00212525	0.00218159	0.00127089	0.00196037	0.00091815	0.00141852	0.0014261	0.00181627	0.00187295	0.00329367	0.00459748	0.0135928	0.0273585
0.00213054	0.00218275	0.00127112	0.00196531	0.000918616	0.00142024	0.00142741	0.00182172	0.0018799	0.00333708	0.00464959	0.0137588	0.0279228
0.00213582	0.00218389	0.00127132	0.00197014	0.000919138	0.00142187	0.0014286	0.00182711	0.00188671	0.00338083	0.00470327	0.0139276	0.0284988
0.00214108	0.00218502	0.00127148	0.00197487	0.000919722	0.00142341	0.00142966	0.00183244	0.00189339	0.0034249	0.00475856	0.0140995	0.0290867
0.00214632	0.00218614	0.00127161	0.00197949	0.000920373	0.00142489	0.00143062	0.0018377	0.00189992	0.00346932	0.00481552	0.0142743	0.0296865
0.00215155	0.00218726	0.00127172	0.00198399	0.000921095	0.00142629	0.00143146	0.0018429	0.00190633	0.00351408	0.0048742	0.0144523	0.0302983
0.00215677	0.00218838	0.00127179	0.00198839	0.000921893	0.00142762	0.0014322	0.00184802	0.00191261	0.00355919	0.00493465	0.0146334	0.0309221
0.00216198	0.00218952	0.00127185	0.00199267	0.000922773	0.00142889	0.00143283	0.00185306	0.00191877	0.00360465	0.00499692	0.0148177	0.0315582
0.00216718	0.00219067	0.00127189	0.00199684	0.000923737	0.0014301	0.00143337	0.00185803	0.0019248	0.00365048	0.00506106	0.0150054	0.0322065
0.00217237	0.00219185	0.00127192	0.00200089	0.00092479	0.00143126	0.00143382	0.00186292	0.00193072	0.00369667	0.00512713	0.0151965	0.0328671
0.00217755	0.00219306	0.00127194	0.00200482	0.000925937	0.00143237	0.00143418	0.00186772	0.00193653	0.00374324	0.00519517	0.0153911	0.0335401
0.00218273	0.0021943	0.00127196	0.00200864	0.00092718	0.00143344	0.00143446	0.00187244	0.00194224	0.0037902	0.00526525	0.0155892	0.0342255
0.0021879	0.00219559	0.00127197	0.00201234	0.000928524	0.00143447	0.00143467	0.00187707	0.00194785	0.00383756	0.00533741	0.0157909	0.0349235
0.00219307	0.00219693	0.00127199	0.00201592	0.000929972	0.00143548	0.0014348	0.0018816	0.00195336	0.00388532	0.0054117	0.0159964	0.0356341
0.00219824	0.00219832	0.00127201	0.00201939	0.000931526	0.00143645	0.00143487	0.00188604	0.0019588	0.00393349	0.00548817	0.0162057	0.0363573
0.00220341	0.00219977	0.00127205	0.00202273	0.000933191	0.00143741	0.00143488	0.00189038	0.00196415	0.0039821	0.00556689	0.0164188	0.0370931
0.00220857	0.00220129	0.0012721	0.00202596	0.000934968	0.00143836	0.00143484	0.00189463	0.00196944	0.00403114	0.0056479	0.0166359	0.0378417
0.00221375	0.00220288	0.00127217	0.00202907	0.000936861	0.00143929	0.00143476	0.00189877	0.00197467	0.00408064	0.00573125	0.0168571	0.0386031
0.00221892	0.00220455	0.00127226	0.00203205	0.00093887	0.00144023	0.00143463	0.0019028	0.00197985	0.00413061	0.005817	0.0170824	0.0393773
0.0022241	0.00220631	0.00127238	0.00203492	0.000940999	0.00144117	0.00143447	0.00190673	0.00198499	0.00418106	0.0059052	0.017312	0.0401643
0.00222929	0.00220815	0.00127253	0.00203767	0.000943249	0.00144213	0.00143428	0.00191055	0.00199009	0.00423201	0.0059959	0.0175459	0.0409642
0.00223449	0.00221008	0.00127272	0.0020403	0.000945621	0.0014431	0.00143408	0.00191426	0.00199518	0.00428347	0.00608915	0.0177842	0.0417771
0.0022397	0.00221212	0.00127294	0.00204281	0.000948117	0.0014441	0.00143386	0.00191786	0.00200026	0.00433546	0.00618501	0.0180271	0.0426028
0.00224492	0.00221426	0.0012732	0.0020452	0.000950737	0.00144513	0.00143363	0.00192134	0.00200533	0.00438799	0.00628352	0.0182745	0.0434416
0.00225015	0.0022165	0.00127351	0.00204748	0.000953483	0.0014462	0.00143341	0.00192471	0.00201042	0.00444109	0.00638475	0.0185267	0.0442933
0.0022554	0.00221886	0.00127387	0.00204964	0.000956354	0.0014473	0.00143319	0.00192796	0.00201554	0.00449477	0.00648874	0.0187837	0.045158
0.00226067	0.00222134	0.00127429	0.00205169	0.000959351	0.00144846	0.00143299	0.0019311	0.0020207	0.00454905	0.00659554	0.0190456	0.0460358
0.00226595	0.00222394	0.00127476	0.00205362	0.000962474	0.00144968	0.00143281	0.00193412	0.00202591	0.00460395	0.0067052	0.0193125	0.0469266
0.00227126	0.00222666	0.00127529	0.00205543	0.000965722	0.00145096	0.00143265	0.00193701	0.00203118	0.00465949	0.00681778	0.0195846	0.0478304
0.00227659	0.00222951	0.00127588	0.00205714	0.000969094	0.0014523	0.00143254	0.00193979	0.00203653	0.0047157	0.00693334	0.0198618	0.0487472
0.00228194	0.00223249	0.00127654	0.00205873	0.00097259	0.00145373	0.00143246	0.00194245	0.00204198	0.00477258	0.00705191	0.0201444	0.0496771
0.00228732	0.0022356	0.00127727	0.00206022	0.000976209	0.00145523	0.00143244	0.00194499	0.00204753	0.00483018	0.00717356	0.0204324	0.05062
0.00229273	0.00223885	0.00127808	0.00206159	0.000979948	0.00145681	0.00143248	0.00194741	0.00205321	0.0048885	0.00729833	0.0207259	0.0515759
0.00229817	0.00224225	0.00127896	0.00206287	0.000983807	0.00145849	0.00143257	0.00194971	0.00205903	0.00494757	0.00742627	0.0210251	0.0525448
0.00230363	0.00224578	0.00127992	0.00206403	0.000987782	0.00146027	0.00143274	0.0019519	0.002065	0.00500741	0.00755744	0.02133	0.0535268
0.00230913	0.00224946	0.00128096	0.0020651	0.000991873	0.00146215	0.00143299	0.00195396	0.00207114	0.00506805	0.00769189	0.0216408	0.0545217
0.00231467	0.00225329	0.00128209	0.00206606	0.000996076	0.00146414	0.00143332	0.00195591	0.00207747	0.00512951	0.00782967	0.0219575	0.0555296
0.00232024	0.00225727	0.00128331	0.00206693	0.00100039	0.00146625	0.00143375	0.00195775	0.002084	0.00519182	0.00797083	0.0222803	0.0565505
0.00232584	0.00226139	0.00128462	0.00206771	0.00100481	0.00146847	0.00143427	0.00195947	0.00209075	0.005255	0.00811542	0.0226093	0.0575843
0.00233149	0.00226567	0.00128602	0.00206839	0.00100933	0.00147082	0.0014349	0.00196108	0.00209774	0.00531908	0.00826349	0.0229445	0.0586309
0.00233718	0.0022701	0.00128751	0.00206898	0.00101395	0.00147329	0.00143564	0.00196258	0.00210498	0.00538409	0.0084151	0.0232862	0.0596905
0.00234291	0.00227468	0.0012891	0.00206948	0.00101867	0.0014759	0.00143649	0.00196397	0.0021125	0.00545004	0.00857029	0.0236344	0.0607629
0.00234868	0.00227942	0.0012908	0.0020699	0.00102348	0.00147864	0.00143747	0.00196526	0.00212031	0.00551697	0.00872912	0.0239892	0.0618481
0.0023545	0.00228431	0.00129259	0.00207023	0.00102838	0.00148153	0.00143858	0.00196644	0.00212843	0.00558491	0.00889164	0.0243507	0.0629461
0.00236036	0.00228936	0.00129449	0.00207049	0.00103336	0.00148455	0.00143982	0.00196753	0.00213687	0.00565388	0.0090579	0.0247191	0.0640568
0.00236627	0.00229455	0.00129649	0.00207067	0.00103843	0.00148773	0.0014412	0.00196853	0.00214566	0.0057239	0.00922795	0.0250944	0.0651802
0.00237223	0.00229991	0.00129859	0.00207078	0.00104356	0.00149106	0.00144273	0.00196943	0.00215481	0.00579501	0.00940184	0.0254769	0.0663163
0.00237825	0.00230541	0.00130081	0.00207082	0.00104877	0.00149454	0.00144441	0.00197025	0.00216435	0.00586724	0.00957963	0.0258664	0.067465
0.00238431	0.00231107	0.00130313	0.00207079	0.00105404	0.00149817	0.00144625	0.00197098	0.00217429	0.00594061	0.00976137	0.0262633	0.0686263
0.00239043	0.00231688	0.00130556	0.0020707	0.00105936	0.00150197	0.00144825	0.00197163	0.00218465	0.00601515	0.0099471	0.0266676	0.0698
0.0023966	0.00232284	0.00130811	0.00207056	0.00106474	0.00150593	0.00145041	0.00197222	0.00219544	0.0060909	0.0101369	0.0270794	0.0709863
0.00240282	0.00232894	0.00131076	0.00207035	0.00107017	0.00151005	0.00145274	0.00197273	0.0022067	0.00616787	0.0103308	0.0274988	0.0721849
0.0024091	0.00233519	0.00131353	0.0020701	0.00107564	0.00151433	0.00145524	0.00197318	0.00221843	0.00624609	0.0105288	0.0279259	0.0733959
0.00241544	0.00234158	0.00131641	0.0020698	0.00108115	0.00151878	0.00145792	0.00197357	0.00223066	0.00632561	0.0107311	0.0283609	0.0746193
0.00242184	0.00234812	0.0013194	0.00206945	0.00108669	0.0015234	0.00146078	0.00197391	0.00224341	0.00640644	0.0109376	0.0288039	0.0758549
0.00242829	0.00235479	0.00132251	0.00206907	0.00109225	0.00152818	0.00146383	0.00197421	0.00225669	0.00648861	0.0111484	0.0292548	0.0771027
0.00243481	0.0023616	0.00132573	0.00206865	0.00109783	0.00153313	0.00146705	0.00197446	0.00227052	0.00657216	0.0113636	0.029714	0.0783626
0.00244138	0.00236855	0.00132906	0.0020682	0.00110342	0.00153824	0.00147047	0.00197469	0.00228493	0.0066571	0.0115832	0.0301814	0.0796346
0.00244801	0.00237562	0.0013325	0.00206772	0.00110901	0.00154352	0.00147408	0.00197489	0.00229992	0.00674348	0.0118074	0.0306571	0.0809187
0.00245471	0.00238282	0.00133606	0.00206722	0.00111461	0.00154897	0.00147788	0.00197507	0.00231553	0.00683132	0.012036	0.0311414	0.0822147
0.00246146	0.00239014	0.00133972	0.0020667	0.0011202	0.00155458	0.00148187	0.00197524	0.00233176	0.00692065	0.0122692	0.0316342	0.0835226
0.00246828	0.00239759	0.0013435	0.00206616	0.00112577	0.00156036	0.00148605	0.0019754	0.00234864	0.00701149	0.0125071	0.0321357	0.0848423
0.00247516	0.00240515	0.00134738	0.00206562	0.00113132	0.0015663	0.00149044	0.00197557	0.00236618	0.00710388	0.0127497	0.0326459	0.0861738
0.00248211	0.00241281	0.00135137	0.00206507	0.00113685	0.00157239	0.00149501	0.00197576	0.00238441	0.00719784	0.012997	0.033165	0.0875171
0.00248911	0.00242059	0.00135547	0.00206452	0.00114234	0.00157865	0.00149979	0.00197596	0.00240334	0.0072934	0.0132491	0.0336931	0.088872
0.00249618	0.00242847	0.00135968	0.00206398	0.00114779	0.00158506	0.00150476	0.00197619	0.00242299	0.00739059	0.0135061	0.0342303	0.0902384
0.00250331	0.00243645	0.00136399	0.00206344	0.0011532	0.00159162	0.00150992	0.00197647	0.00244337	0.00748944	0.0137681	0.0347766	0.0916164
0.0025105	0.00244452	0.00136839	0.00206291	0.00115855	0.00159833	0.00151528	0.00197678	0.0024645	0.00758998	0.014035	0.0353321	0.0930058
0.00251775	0.00245269	0.0013729	0.00206241	0.00116384	0.00160518	0.00152084	0.00197716	0.00248641	0.00769223	0.014307	0.0358969	0.0944066
0.00252506	0.00246093	0.00137751	0.00206192	0.00116907	0.00161217	0.00152658	0.0019776	0.0025091	0.00779622	0.0145841	0.0364712	0.0958187
0.00253244	0.00246926	0.00138221	0.00206146	0.00117423	0.0016193	0.00153252	0.00197811	0.0025326	0.00790198	0.0148664	0.037055	0.0972421
0.00253987	0.00247766	0.00138701	0.00206104	0.00117931	0.00162657	0.00153864	0.00197871	0.00255691	0.00800953	0.0151539	0.0376483	0.0986767
0.00254737	0.00248613	0.00139189	0.00206065	0.00118431	0.00163396	0.00154495	0.0019794	0.00258207	0.0081189	0.0154466	0.0382513	0.100122
0.00255492	0.00249466	0.00139686	0.0020603	0.00118921	0.00164147	0.00155144	0.00198019	0.00260807	0.00823012	0.0157448	0.038864	0.101579
0.00256254	0.00250326	0.00140192	0.00205999	0.00119402	0.0016491	0.0015581	0.0019811	0.00263494	0.00834322	0.0160483	0.0394866	0.103047
0.0025702	0.00251191	0.00140706	0.00205974	0.00119874	0.00165685	0.00156495	0.00198213	0.00266269	0.00845822	0.0163573	0.040119	0.104525
0.00257793	0.0025206	0.00141228	0.00205954	0.00120334	0.00166469	0.00157196	0.00198329	0.00269133	0.00857514	0.0166719	0.0407613	0.106015
0.00258571	0.00252934	0.00141757	0.00205939	0.00120783	0.00167264	0.00157914	0.00198459	0.00272089	0.00869402	0.0169921	0.0414137	0.107515
0.00259354	0.00253811	0.00142294	0.00205932	0.00121221	0.00168068	0.00158649	0.00198605	0.00275137	0.00881487	0.0173179	0.0420762	0.109026
0.00260143	0.00254692	0.00142838	0.00205931	0.00121647	0.00168881	0.00159399	0.00198767	0.00278279	0.00893773	0.0176495	0.0427487	0.110548
0.00260937	0.00255576	0.00143388	0.00205937	0.0012206	0.00169702	0.00160165	0.00198947	0.00281517	0.00906262	0.0179869	0.0434315	0.11208
0.00261735	0.00256461	0.00143944	0.00205951	0.0012246	0.00170531	0.00160945	0.00199145	0.0028485	0.00918956	0.0183302	0.0441246	0.113622
0.00262539	0.00257349	0.00144506	0.00205973	0.00122847	0.00171366	0.0016174	0.00199362	0.00288282	0.00931858	0.0186794	0.0448279	0.115175
0.00263347	0.00258237	0.00145074	0.00206004	0.00123219	0.00172207	0.00162548	0.001996	0.00291813	0.0094497	0.0190347	0.0455416	0.116739
0.0026416	0.00259126	0.00145647	0.00206043	0.00123578	0.00173053	0.0016337	0.0019986	0.00295443	0.00958295	0.019396	0.0462657	0.118313
0.00264977	0.00260014	0.00146224	0.00206092	0.00123922	0.00173904	0.00164203	0.00200141	0.00299175	0.00971835	0.0197635	0.0470002	0.119897
0.00265798	0.00260902	0.00146806	0.00206151	0.00124251	0.00174759	0.00165049	0.00200447	0.0030301	0.00985592	0.0201371	0.0477452	0.121491
0.00266623	0.0026179	0.00147391	0.0020622	0.00124564	0.00175616	0.00165905	0.00200777	0.00306949	0.0099957	0.0205171	0.0485007	0.123095
0.00267451	0.00262675	0.0014798	0.002063	0.00124863	0.00176476	0.00166772	0.00201133	0.00310992	0.0101377	0.0209035	0.0492668	0.12471
0.00268283	0.00263559	0.00148572	0.00206391	0.00125145	0.00177337	0.00167649	0.00201515	0.0031514	0.010282	0.0212963	0.0500434	0.126334
0.00269119	0.0026444	0.00149167	0.00206493	0.00125412	0.00178199	0.00168534	0.00201925	0.00319396	0.0104285	0.0216956	0.0508306	0.127968
0.00269957	0.00265318	0.00149764	0.00206607	0.00125662	0.00179061	0.00169428	0.00202364	0.0032376	0.0105773	0.0221015	0.0516285	0.129612
0.00270798	0.00266192	0.00150362	0.00206732	0.00125896	0.00179922	0.00170329	0.00202832	0.00328232	0.0107284	0.022514	0.0524369	0.131266
0.00271642	0.00267063	0.00150962	0.00206871	0.00126114	0.00180781	0.00171237	0.0020333	0.00332814	0.0108819	0.0229333	0.0532561	0.13293
0.00272488	0.00267929	0.00151563	0.00207022	0.00126315	0.00181637	0.0017215	0.00203861	0.00337507	0.0110378	0.0233594	0.0540859	0.134603
0.00273336	0.0026879	0.00152164	0.00207186	0.00126499	0.0018249	0.00173069	0.00204423	0.00342311	0.011196	0.0237924	0.0549264	0.136286
0.00274186	0.00269646	0.00152765	0.00207363	0.00126667	0.00183339	0.00173992	0.00205019	0.00347227	0.0113567	0.0242323	0.0557775	0.137979
0.00275037	0.00270496	0.00153366	0.00207555	0.00126818	0.00184184	0.00174919	0.00205649	0.00352257	0.0115198	0.0246793	0.0566394	0.139681
0.00275889	0.0027134	0.00153966	0.0020776	0.00126953	0.00185022	0.00175848	0.00206315	0.00357401	0.0116854	0.0251334	0.0575119	0.141392
0.00276743	0.00272178	0.00154564	0.00207979	0.00127071	0.00185854	0.0017678	0.00207016	0.0036266	0.0118535	0.0255947	0.0583951	0.143113
0.00277597	0.00273009	0.00155161	0.00208213	0.00127172	0.00186679	0.00177712	0.00207754	0.00368035	0.0120241	0.0260633	0.0592889	0.144842
0.00278452	0.00273833	0.00155756	0.00208462	0.00127257	0.00187495	0.00178645	0.0020853	0.00373527	0.0121972	0.0265392	0.0601934	0.146582
0.00279307	0.0027465	0.00156348	0.00208726	0.00127326	0.00188304	0.00179577	0.00209345	0.00379136	0.012373	0.0270226	0.0611085	0.14833
0.00280161	0.00275459	0.00156936	0.00209005	0.00127379	0.00189102	0.00180508	0.00210198	0.00384863	0.0125513	0.0275135	0.0620343	0.150087
0.00281015	0.0027626	0.00157522	0.00209299	0.00127415	0.00189891	0.00181437	0.00211092	0.00390709	0.0127322	0.028012	0.0629706	0.151854
0.00281868	0.00277052	0.00158103	0.00209609	0.00127436	0.00190669	0.00182364	0.00212026	0.00396675	0.0129158	0.0285181	0.0639175	0.153629
0.00282721	0.00277836	0.0015868	0.00209934	0.00127442	0.00191435	0.00183287	0.00213002	0.00402761	0.0131021	0.029032	0.0648749	0.155413
0.00283572	0.00278612	0.00159253	0.00210276	0.00127433	0.00192189	0.00184205	0.0021402	0.0040897	0.0132911	0.0295537	0.0658428	0.157206
0.00284421	0.00279379	0.0015982	0.00210633	0.00127409	0.00192931	0.00185119	0.00215081	0.004153	0.0134828	0.0300833	0.0668211	0.159008
0.00285268	0.00280136	0.00160382	0.00211007	0.0012737	0.00193659	0.00186027	0.00216185	0.00421753	0.0136773	0.0306209	0.0678099	0.160819
0.00286113	0.00280884	0.00160938	0.00211397	0.00127317	0.00194374	0.00186929	0.00217333	0.00428331	0.0138746	0.0311666	0.068809	0.162638
0.00286955	0.00281624	0.00161488	0.00211803	0.00127251	0.00195074	0.00187824	0.00218526	0.00435033	0.0140748	0.0317204	0.0698184	0.164466
0.00287795	0.00282353	0.00162031	0.00212225	0.00127172	0.00195759	0.00188711	0.00219764	0.00441861	0.0142778	0.0322824	0.0708381	0.166302
0.00288631	0.00283073	0.00162567	0.00212664	0.0012708	0.00196429	0.0018959	0.00221047	0.00448815	0.0144837	0.0328527	0.0718681	0.168146
0.00289464	0.00283784	0.00163096	0.0021312	0.00126975	0.00197083	0.0019046	0.00222376	0.00455897	0.0146926	0.0334314	0.0729081	0.169999
0.00290293	0.00284485	0.00163617	0.00213592	0.00126859	0.0019772	0.00191321	0.00223752	0.00463108	0.0149044	0.0340186	0.0739583	0.17186
0.00291118	0.00285176	0.0016413	0.0021408	0.00126732	0.00198341	0.00192173	0.00225175	0.00470448	0.0151192	0.0346143	0.0750185	0.17373
0.00291939	0.00285858	0.00164635	0.00214585	0.00126594	0.00198945	0.00193014	0.00226645	0.00477919	0.0153371	0.0352186	0.0760887	0.175607
0.00292755	0.0028653	0.00165132	0.00215107	0.00126446	0.00199532	0.00193844	0.00228162	0.00485521	0.015558	0.0358315	0.0771688	0.177493
0.00293567	0.00287193	0.0016562	0.00215644	0.00126288	0.00200101	0.00194663	0.00229728	0.00493257	0.0157821	0.0364533	0.0782587	0.179386
0.00294373	0.00287846	0.00166098	0.00216198	0.00126122	0.00200653	0.00195471	0.00231342	0.00501126	0.0160093	0.0370838	0.0793583	0.181288
0.00295173	0.0028849	0.00166568	0.00216769	0.00125947	0.00201186	0.00196267	0.00233004	0.00509131	0.0162397	0.0377233	0.0804677	0.183197
0.00295968	0.00289124	0.00167027	0.00217355	0.00125765	0.00201701	0.00197051	0.00234716	0.00517273	0.0164734	0.0383717	0.0815866	0.185114
0.00296757	0.0028975	0.00167477	0.00217957	0.00125576	0.00202198	0.00197823	0.00236476	0.00525552	0.0167104	0.0390292	0.082715	0.187038
0.00297539	0.00290367	0.00167917	0.00218575	0.0012538	0.00202677	0.00198582	0.00238285	0.00533971	0.0169507	0.0396958	0.0838529	0.188971
0.00298315	0.00290975	0.00168347	0.00219209	0.00125179	0.00203137	0.00199329	0.00240143	0.00542532	0.0171943	0.0403716	0.085	0.19091
0.00299085	0.00291574	0.00168766	0.00219858	0.00124974	0.00203578	0.00200063	0.00242051	0.00551234	0.0174415	0.0410567	0.0861565	0.192857
0.00299847	0.00292165	0.00169175	0.00220523	0.00124764	0.00204001	0.00200784	0.00244009	0.00560081	0.017692	0.041751	0.0873221	0.194811
0.00300602	0.00292749	0.00169574	0.00221202	0.00124551	0.00204406	0.00201493	0.00246016	0.00569074	0.0179461	0.0424548	0.0884967	0.196773
0.0030135	0.00293324	0.00169961	0.00221897	0.00124335	0.00204793	0.00202189	0.00248072	0.00578215	0.0182038	0.043168	0.0896803	0.198742
0.0030209	0.00293892	0.00170338	0.00222606	0.00124117	0.00205161	0.00202872	0.00250178	0.00587505	0.0184651	0.0438907	0.0908728	0.200717
0.00302823	0.00294453	0.00170704	0.00223329	0.00123898	0.00205512	0.00203544	0.00252334	0.00596948	0.0187301	0.044623	0.0920741	0.2027
0.00303547	0.00295007	0.00171059	0.00224066	0.00123679	0.00205845	0.00204203	0.0025454	0.00606544	0.0189989	0.0453649	0.0932841	0.204689
0.00304263	0.00295554	0.00171403	0.00224817	0.0012346	0.00206161	0.0020485	0.00256795	0.00616296	0.0192714	0.0461164	0.0945026	0.206685
0.00304971	0.00296095	0.00171736	0.00225581	0.00123242	0.0020646	0.00205486	0.00259099	0.00626206	0.0195478	0.0468778	0.0957295	0.208687
0.00305671	0.00296631	0.00172058	0.00226358	0.00123026	0.00206742	0.0020611	0.00261453	0.00636278	0.0198281	0.0476489	0.0969649	0.210696
0.00306361	0.00297161	0.00172368	0.00227148	0.00122813	0.00207008	0.00206724	0.00263856	0.00646512	0.0201124	0.0484299	0.0982085	0.212712
0.00307043	0.00297686	0.00172668	0.00227951	0.00122603	0.00207259	0.00207328	0.00266308	0.00656913	0.0204008	0.0492207	0.0994602	0.214734
0.00307716	0.00298206	0.00172957	0.00228765	0.00122397	0.00207494	0.00207922	0.0026881	0.00667482	0.0206932	0.0500215	0.10072	0.216761
0.0030838	0.00298723	0.00173235	0.00229591	0.00122196	0.00207714	0.00208507	0.0027136	0.00678222	0.0209898	0.0508323	0.101988	0.218795
0.00309035	0.00299235	0.00173502	0.00230428	0.00122001	0.0020792	0.00209084	0.00273959	0.00689137	0.0212907	0.0516531	0.103263	0.220835
0.00309681	0.00299744	0.00173758	0.00231276	0.00121812	0.00208113	0.00209653	0.00276607	0.0070023	0.0215959	0.0524839	0.104547	0.22288
0.00310317	0.0030025	0.00174004	0.00232134	0.0012163	0.00208292	0.00210216	0.00279303	0.00711503	0.0219054	0.0533249	0.105837	0.224931
0.00310944	0.00300754	0.0017424	0.00233002	0.00121455	0.00208459	0.00210772	0.00282047	0.00722961	0.0222194	0.054176	0.107136	0.226988
0.00311562	0.00301256	0.00174465	0.00233879	0.00121289	0.00208615	0.00211324	0.0028484	0.00734606	0.0225379	0.0550373	0.108442	0.22905
0.0031217	0.00301757	0.0017468	0.00234765	0.00121133	0.0020876	0.00211871	0.00287681	0.00746442	0.0228611	0.0559088	0.109755	0.231117
0.00312769	0.00302256	0.00174885	0.0023566	0.00120986	0.00208894	0.00212415	0.00290569	0.00758473	0.0231889	0.0567905	0.111075	0.23319
0.00313358	0.00302755	0.0017508	0.00236562	0.00120849	0.0020902	0.00212957	0.00293505	0.00770703	0.0235214	0.0576824	0.112402	0.235267
0.00313938	0.00303254	0.00175266	0.00237473	0.00120723	0.00209137	0.00213498	0.00296489	0.00783136	0.0238588	0.0585846	0.113736	0.237349
0.00314508	0.00303754	0.00175442	0.0023839	0.0012061	0.00209246	0.00214039	0.00299519	0.00795776	0.0242011	0.0594971	0.115077	0.239436
0.0031507	0.00304254	0.0017561	0.00239313	0.00120508	0.00209349	0.00214582	0.00302598	0.00808626	0.0245484	0.06042	0.116425	0.241527
0.00315621	0.00304756	0.00175769	0.00240243	0.00120419	0.00209446	0.00215127	0.00305723	0.00821693	0.0249007	0.0613531	0.117779	0.243623
0.00316164	0.0030526	0.0017592	0.00241177	0.00120343	0.00209538	0.00215676	0.00308895	0.00834979	0.0252582	0.0622965	0.11914	0.245722
0.00316697	0.00305766	0.00176062	0.00242117	0.00120281	0.00209626	0.00216231	0.00312114	0.0084849	0.025621	0.0632503	0.120507	0.247826
0.00317221	0.00306275	0.00176197	0.00243061	0.00120234	0.00209711	0.00216792	0.00315381	0.00862231	0.025989	0.0642144	0.121881	0.249934
0.00317737	0.00306788	0.00176325	0.00244008	0.00120201	0.00209794	0.00217361	0.00318694	0.00876206	0.0263625	0.0651889	0.123261	0.252045
0.00318243	0.00307304	0.00176445	0.00244959	0.00120184	0.00209876	0.0021794	0.00322053	0.0089042	0.0267415	0.0661737	0.124647	0.25416
0.00318741	0.00307824	0.00176559	0.00245913	0.00120182	0.00209958	0.0021853	0.0032546	0.0090488	0.027126	0.0671688	0.126038	0.256278
0.0031923	0.0030835	0.00176666	0.00246868	0.00120196	0.00210042	0.00219133	0.00328914	0.00919589	0.0275162	0.0681742	0.127436	0.2584
0.0031971	0.0030888	0.00176767	0.00247825	0.00120227	0.00210127	0.00219749	0.00332415	0.00934554	0.0279122	0.0691899	0.128839	0.260524
0.00320183	0.00309417	0.00176863	0.00248783	0.00120274	0.00210215	0.00220382	0.00335963	0.0094978	0.0283141	0.0702159	0.130248	0.262652
0.00320647	0.00309959	0.00176954	0.00249742	0.00120338	0.00210308	0.00221032	0.00339558	0.00965274	0.0287218	0.0712522	0.131663	0.264782
0.00321104	0.00310508	0.0017704	0.002507	0.0012042	0.00210406	0.00221702	0.00343201	0.0098104	0.0291356	0.0722987	0.133083	0.266914
0.00321553	0.00311063	0.00177122	0.00251657	0.00120519	0.0021051	0.00222392	0.00346892	0.00997085	0.0295555	0.0733554	0.134508	0.269049
0.00321994	0.00311626	0.001772	0.00252613	0.00120635	0.00210621	0.00223105	0.00350631	0.0101341	0.0299817	0.0744223	0.135939	0.271185
0.00322428	0.00312197	0.00177275	0.00253567	0.0012077	0.00210741	0.00223842	0.00354418	0.0103004	0.0304141	0.0754994	0.137375	0.273324
0.00322856	0.00312776	0.00177347	0.00254519	0.00120922	0.0021087	0.00224606	0.00358254	0.0104695	0.0308529	0.0765865	0.138816	0.275464
0.00323276	0.00313363	0.00177417	0.00255467	0.00121093	0.0021101	0.00225397	0.0036214	0.0106418	0.0312982	0.0776838	0.140262	0.277606
0.00323691	0.00313958	0.00177485	0.00256412	0.00121282	0.00211161	0.00226218	0.00366076	0.0108171	0.0317501	0.078791	0.141713	0.279749
0.00324099	0.00314563	0.00177551	0.00257353	0.00121489	0.00211324	0.00227071	0.00370062	0.0109956	0.0322087	0.0799082	0.143168	0.281893
0.00324502	0.00315177	0.00177616	0.00258289	0.00121714	0.00211501	0.00227956	0.00374099	0.0111773	0.032674	0.0810353	0.144629	0.284038
0.00324899	0.00315801	0.00177681	0.0025922	0.00121958	0.00211693	0.00228877	0.00378189	0.0113624	0.0331461	0.0821723	0.146094	0.286184
0.00325291	0.00316435	0.00177746	0.00260145	0.00122219	0.002119	0.00229835	0.00382331	0.0115508	0.0336252	0.0833191	0.147563	0.28833
0.00325678	0.00317078	0.00177811	0.00261064	0.00122499	0.00212123	0.00230832	0.00386526	0.0117427	0.0341113	0.0844757	0.149037	0.290477
0.00326061	0.00317732	0.00177878	0.00261977	0.00122796	0.00212364	0.00231869	0.00390777	0.0119381	0.0346045	0.0856419	0.150516	0.292623
0.0032644	0.00318397	0.00177946	0.00262881	0.00123111	0.00212623	0.00232949	0.00395082	0.0121371	0.0351049	0.0868177	0.151999	0.29477
0.00326815	0.00319072	0.00178016	0.00263778	0.00123444	0.00212901	0.00234073	0.00399444	0.0123398	0.0356126	0.0880031	0.153486	0.296916
0.00327186	0.00319758	0.00178089	0.00264667	0.00123794	0.00213199	0.00235242	0.00403865	0.0125462	0.0361276	0.0891979	0.154977	0.299061
0.00327555	0.00320454	0.00178165	0.00265547	0.00124161	0.00213518	0.0023646	0.00408344	0.0127564	0.0366501	0.0904021	0.156472	0.301206
0.00327921	0.00321162	0.00178244	0.00266418	0.00124545	0.00213858	0.00237727	0.00412883	0.0129706	0.0371802	0.0916156	0.157971	0.303349
0.00328285	0.00321881	0.00178327	0.00267279	0.00124946	0.00214221	0.00239045	0.00417485	0.0131887	0.0377178	0.0928383	0.159475	0.305491
0.00328647	0.00322612	0.00178415	0.0026813	0.00125362	0.00214607	0.00240417	0.00422149	0.0134108	0.0382632	0.0940701	0.160982	0.307632
0.00329008	0.00323353	0.00178508	0.00268971	0.00125795	0.00215016	0.00241842	0.00426879	0.0136371	0.0388163	0.0953109	0.162493	0.309772
0.00329368	0.00324105	0.00178607	0.002698	0.00126242	0.0021545	0.00243324	0.00431676	0.0138675	0.0393773	0.0965606	0.164008	0.311909
0.00329727	0.00324869	0.00178712	0.00270618	0.00126705	0.00215909	0.00244864	0.0043654	0.0141022	0.0399462	0.0978192	0.165526	0.314044
0.00330086	0.00325644	0.00178823	0.00271425	0.00127182	0.00216393	0.00246464	0.00441476	0.0143413	0.040523	0.0990865	0.167049	0.316177
0.00330445	0.0032643	0.00178941	0.00272219	0.00127673	0.00216904	0.00248124	0.00446483	0.0145849	0.041108	0.100362	0.168574	0.318307
0.00330805	0.00327227	0.00179067	0.00273001	0.00128178	0.0021744	0.00249847	0.00451565	0.0148329	0.0417011	0.101647	0.170104	0.320435
0.00331167	0.00328035	0.001792	0.00273771	0.00128695	0.00218004	0.00251634	0.00456724	0.0150855	0.0423023	0.102939	0.171636	0.32256
0.00331529	0.00328854	0.00179342	0.00274527	0.00129225	0.00218595	0.00253486	0.00461962	0.0153428	0.0429118	0.104241	0.173173	0.324681
0.00331894	0.00329683	0.00179492	0.0027527	0.00129767	0.00219214	0.00255405	0.0046728	0.0156048	0.0435297	0.10555	0.174712	0.326799
0.00332262	0.00330522	0.00179652	0.00275999	0.0013032	0.00219861	0.00257392	0.00472683	0.0158716	0.0441559	0.106867	0.176255	0.328914
0.00332632	0.00331372	0.00179821	0.00276714	0.00130884	0.00220536	0.00259449	0.00478172	0.0161434	0.0447905	0.108192	0.177802	0.331024
0.00333005	0.00332231	0.00180001	0.00277416	0.00131458	0.00221239	0.00261576	0.0048375	0.0164201	0.0454336	0.109525	0.179351	0.333131
0.00333382	0.003331	0.00180191	0.00278103	0.00132041	0.00221971	0.00263774	0.0048942	0.0167019	0.0460852	0.110865	0.180904	0.335233
0.00333764	0.00333979	0.00180391	0.00278775	0.00132633	0.00222731	0.00266046	0.00495185	0.0169888	0.0467454	0.112214	0.18246	0.337331
0.0033415	0.00334866	0.00180603	0.00279433	0.00133234	0.0022352	0.00268391	0.00501048	0.0172808	0.0474142	0.113569	0.184019	0.339424
0.00334541	0.00335762	0.00180826	0.00280076	0.00133841	0.00224337	0.00270811	0.00507011	0.0175782	0.0480917	0.114932	0.185581	0.341513
0.00334938	0.00336667	0.00181061	0.00280704	0.00134456	0.00225183	0.00273307	0.00513079	0.0178809	0.0487778	0.116301	0.187145	0.343596
0.0033534	0.00337579	0.00181308	0.00281316	0.00135076	0.00226057	0.0027588	0.00519254	0.0181891	0.0494727	0.117678	0.188713	0.345674
0.00335749	0.00338499	0.00181568	0.00281914	0.00135702	0.0022696	0.0027853	0.0052554	0.0185027	0.0501762	0.119062	0.190284	0.347747
0.00336164	0.00339426	0.00181841	0.00282497	0.00136332	0.0022789	0.00281258	0.0053194	0.0188219	0.0508886	0.120452	0.191858	0.349814
0.00336587	0.0034036	0.00182126	0.00283064	0.00136967	0.00228848	0.00284065	0.00538458	0.0191467	0.0516097	0.121849	0.193435	0.351875
0.00337017	0.003413	0.00182425	0.00283616	0.00137605	0.00229833	0.00286951	0.00545099	0.0194772	0.0523397	0.123252	0.195014	0.35393
0.00337455	0.00342246	0.00182737	0.00284153	0.00138245	0.00230845	0.00289917	0.00551864	0.0198135	0.0530784	0.124661	0.196596	0.355979
0.00337901	0.00343197	0.00183063	0.00284674	0.00138887	0.00231883	0.00292963	0.0055876	0.0201556	0.053826	0.126076	0.198181	0.358022
0.00338356	0.00344153	0.00183403	0.0028518	0.0013953	0.00232948	0.0029609	0.00565788	0.0205036	0.0545824	0.127498	0.199769	0.360058
0.0033882	0.00345113	0.00183757	0.00285671	0.00140173	0.00234037	0.00299298	0.00572955	0.0208576	0.0553476	0.128925	0.201359	0.362087
0.00339293	0.00346077	0.00184125	0.00286148	0.00140817	0.00235152	0.00302588	0.00580263	0.0212176	0.0561216	0.130357	0.202952	0.364109
0.00339776	0.00347044	0.00184508	0.00286609	0.00141459	0.0023629	0.00305958	0.00587718	0.0215837	0.0569044	0.131795	0.204547	0.366124
0.00340269	0.00348014	0.00184905	0.00287055	0.00142099	0.00237452	0.00309411	0.00595324	0.0219559	0.0576961	0.133239	0.206145	0.368132
0.00340772	0.00348985	0.00185317	0.00287487	0.00142738	0.00238636	0.00312944	0.00603084	0.0223343	0.0584965	0.134687	0.207746	0.370133
0.00341286	0.00349958	0.00185744	0.00287904	0.00143373	0.00239843	0.0031656	0.00611005	0.022719	0.0593056	0.13614	0.209348	0.372126
0.00341811	0.00350932	0.00186186	0.00288308	0.00144004	0.0024107	0.00320256	0.0061909	0.0231099	0.0601235	0.137599	0.210954	0.374112
0.00342348	0.00351906	0.00186642	0.00288697	0.00144632	0.00242317	0.00324034	0.00627344	0.0235072	0.0609501	0.139061	0.212561	0.37609
0.00342896	0.0035288	0.00187114	0.00289073	0.00145254	0.00243583	0.00327893	0.00635772	0.0239109	0.0617853	0.140529	0.214171	0.378059
0.00343455	0.00353853	0.001876	0.00289435	0.0014587	0.00244868	0.00331832	0.00644379	0.0243211	0.0626292	0.142	0.215783	0.380021
0.00344027	0.00354824	0.00188102	0.00289784	0.00146481	0.0024617	0.00335852	0.0065317	0.0247377	0.0634816	0.143476	0.217397	0.381974
0.00344611	0.00355793	0.00188618	0.0029012	0.00147085	0.00247488	0.00339952	0.00662151	0.0251608	0.0643426	0.144955	0.219014	0.383919
0.00345207	0.00356759	0.00189149	0.00290444	0.00147681	0.0024882	0.00344131	0.00671325	0.0255905	0.065212	0.146439	0.220632	0.385856
0.00345817	0.00357722	0.00189695	0.00290756	0.0014827	0.00250167	0.00348389	0.00680699	0.0260268	0.0660898	0.147926	0.222253	0.387784
0.00346439	0.0035868	0.00190255	0.00291056	0.00148851	0.00251527	0.00352725	0.00690278	0.0264698	0.066976	0.149416	0.223875	0.389703
0.00347074	0.00359634	0.00190831	0.00291344	0.00149422	0.00252898	0.00357139	0.00700067	0.0269194	0.0678705	0.15091	0.225499	0.391614
0.00347722	0.00360583	0.0019142	0.00291622	0.00149985	0.0025428	0.00361629	0.00710071	0.0273757	0.0687731	0.152407	0.227126	0.393516
0.00348384	0.00361525	0.00192024	0.0029189	0.00150538	0.00255671	0.00366196	0.00720296	0.0278387	0.0696839	0.153907	0.228754	0.395409
0.00349059	0.00362461	0.00192643	0.00292147	0.0015108	0.0025707	0.00370838	0.00730748	0.0283084	0.0706028	0.155409	0.230384	0.397293
0.00349748	0.0036339	0.00193275	0.00292395	0.00151612	0.00258475	0.00375555	0.00741432	0.0287849	0.0715296	0.156914	0.232015	0.399167
0.00350451	0.00364311	0.00193921	0.00292634	0.00152134	0.00259886	0.00380346	0.00752353	0.0292682	0.0724643	0.158422	0.233648	0.401033
0.00351167	0.00365223	0.0019458	0.00292865	0.00152644	0.00261301	0.00385209	0.00763517	0.0297582	0.0734067	0.159932	0.235283	0.402889
0.00351897	0.00366127	0.00195253	0.00293087	0.00153142	0.00262719	0.00390144	0.00774931	0.0302551	0.0743569	0.161444	0.236919	0.404736
0.00352642	0.00367021	0.00195939	0.00293303	0.00153629	0.00264139	0.0039515	0.00786599	0.0307588	0.0753146	0.162958	0.238556	0.406574
0.003534	0.00367905	0.00196638	0.00293511	0.00154104	0.00265559	0.00400226	0.00798527	0.0312693	0.0762798	0.164474	0.240195	0.408402
0.00354171	0.00368778	0.0019735	0.00293714	0.00154567	0.00266978	0.00405371	0.00810721	0.0317866	0.0772524	0.165992	0.241835	0.410221
0.00354957	0.00369641	0.00198073	0.0029391	0.00155018	0.00268394	0.00410583	0.00823187	0.0323107	0.0782322	0.167511	0.243476	0.41203
0.00355757	0.00370491	0.00198809	0.00294102	0.00155456	0.00269807	0.00415863	0.00835931	0.0328417	0.0792192	0.169031	0.245119	0.41383
0.0035657	0.0037133	0.00199556	0.00294289	0.00155881	0.00271215	0.00421208	0.00848958	0.0333795	0.0802131	0.170553	0.246762	0.41562
0.00357398	0.00372155	0.00200315	0.00294473	0.00156294	0.00272617	0.00426619	0.00862274	0.033924	0.081214	0.172076	0.248406	0.417401
0.00358239	0.00372968	0.00201084	0.00294654	0.00156694	0.00274011	0.00432093	0.00875885	0.0344754	0.0822216	0.173599	0.25005	0.419172
0.00359093	0.00373767	0.00201864	0.00294832	0.00157081	0.00275396	0.00437629	0.00889797	0.0350335	0.0832358	0.175123	0.251696	0.420934
0.00359961	0.00374553	0.00202655	0.00295008	0.00157456	0.00276772	0.00443228	0.00904015	0.0355984	0.0842565	0.176648	0.253342	0.422686
0.00360843	0.00375324	0.00203455	0.00295183	0.00157817	0.00278136	0.00448887	0.00918545	0.03617	0.0852836	0.178173	0.254989	0.424428
0.00361737	0.0037608	0.00204264	0.00295358	0.00158167	0.00279488	0.00454606	0.00933394	0.0367484	0.0863169	0.179699	0.256635	0.426161
0.00362645	0.00376821	0.00205082	0.00295534	0.00158503	0.00280827	0.00460383	0.00948566	0.0373334	0.0873562	0.181225	0.258282	0.427885
0.00363566	0.00377547	0.00205909	0.0029571	0.00158828	0.00282151	0.00466219	0.00964068	0.0379251	0.0884015	0.18275	0.25993	0.429599
0.00364499	0.00378258	0.00206744	0.00295888	0.0015914	0.00283459	0.00472111	0.00979904	0.0385234	0.0894525	0.184276	0.261577	0.431303
0.00365445	0.00378952	0.00207587	0.00296068	0.0015944	0.00284751	0.0047806	0.00996081	0.0391283	0.0905092	0.185801	0.263224	0.432998
0.00366403	0.0037963	0.00208437	0.00296252	0.00159729	0.00286025	0.00484063	0.010126	0.0397397	0.0915713	0.187326	0.264871	0.434684
0.00367373	0.00380292	0.00209293	0.00296439	0.00160005	0.0028728	0.00490122	0.0102948	0.0403577	0.0926388	0.18885	0.266518	0.43636
0.00368355	0.00380938	0.00210156	0.00296631	0.00160271	0.00288515	0.00496234	0.0104671	0.0409821	0.0937113	0.190374	0.268164	0.438027
0.00369348	0.00381567	0.00211025	0.00296829	0.00160526	0.00289731	0.005024	0.0106431	0.041613	0.0947889	0.191897	0.269809	0.439685
0.00370352	0.00382178	0.00211899	0.00297032	0.0016077	0.00290925	0.00508618	0.0108227	0.0422502	0.0958713	0.193419	0.271454	0.441333
0.00371368	0.00382774	0.00212778	0.00297242	0.00161005	0.00292096	0.00514889	0.0110061	0.0428937	0.0969584	0.19494	0.273098	0.442973
0.00372393	0.00383352	0.00213661	0.0029746	0.00161229	0.00293246	0.00521211	0.0111932	0.0435435	0.09805	0.196459	0.274741	0.444603
0.0037343	0.00383913	0.00214548	0.00297686	0.00161444	0.00294372	0.00527585	0.0113842	0.0441995	0.0991459	0.197978	0.276383	0.446224
0.00374476	0.00384457	0.00215439	0.0029792	0.0016165	0.00295474	0.0053401	0.0115791	0.0448617	0.100246	0.199495	0.278023	0.447837
0.00375532	0.00384984	0.00216332	0.00298165	0.00161848	0.00296551	0.00540486	0.0117779	0.0455299	0.10135	0.201011	0.279662	0.449441
0.00376597	0.00385495	0.00217228	0.0029842	0.00162037	0.00297604	0.00547013	0.0119806	0.0462042	0.102458	0.202525	0.281299	0.451035
0.0037767	0.00385988	0.00218126	0.00298686	0.00162219	0.00298632	0.00553592	0.0121875	0.0468845	0.10357	0.204037	0.282935	0.452622
0.00378753	0.00386465	0.00219025	0.00298963	0.00162395	0.00299634	0.00560221	0.0123984	0.0475706	0.104685	0.205548	0.284568	0.454199
0.00379843	0.00386926	0.00219925	0.00299253	0.00162563	0.00300611	0.00566902	0.0126134	0.0482625	0.105803	0.207056	0.2862	0.455769
0.00380941	0.0038737	0.00220825	0.00299557	0.00162726	0.00301562	0.00573635	0.0128326	0.0489603	0.106925	0.208563	0.287829	0.45733
0.00382047	0.00387799	0.00221726	0.00299874	0.00162884	0.00302487	0.0058042	0.013056	0.0496636	0.10805	0.210067	0.289456	0.458882
0.00383159	0.00388211	0.00222625	0.00300205	0.00163037	0.00303386	0.00587258	0.0132836	0.0503726	0.109177	0.21157	0.291081	0.460427
0.00384278	0.00388609	0.00223524	0.00300552	0.00163185	0.0030426	0.0059415	0.0135156	0.0510871	0.110307	0.21307	0.292702	0.461963
0.00385403	0.00388991	0.00224421	0.00300915	0.0016333	0.00305108	0.00601096	0.0137519	0.0518071	0.11144	0.214568	0.294321	0.463492
0.00386533	0.00389358	0.00225317	0.00301293	0.00163472	0.00305931	0.00608098	0.0139925	0.0525324	0.112575	0.216063	0.295937	0.465012
0.00387669	0.00389711	0.00226209	0.00301689	0.00163612	0.00306729	0.00615157	0.0142376	0.0532629	0.113712	0.217556	0.297549	0.466525
0.00388809	0.0039005	0.00227099	0.00302103	0.0016375	0.00307503	0.00622274	0.0144871	0.0539987	0.114851	0.219047	0.299158	0.468031
0.00389953	0.00390375	0.00227986	0.00302534	0.00163887	0.00308253	0.0062945	0.0147411	0.0547396	0.115993	0.220534	0.300764	0.469529
0.00391102	0.00390688	0.00228868	0.00302985	0.00164024	0.00308979	0.00636688	0.0149997	0.0554855	0.117135	0.222019	0.302365	0.471019
0.00392253	0.00390988	0.00229746	0.00303455	0.00164161	0.00309683	0.00643988	0.0152627	0.0562364	0.11828	0.223502	0.303963	0.472502
0.00393408	0.00391276	0.0023062	0.00303944	0.00164298	0.00310366	0.00651354	0.0155304	0.0569921	0.119425	0.224981	0.305557	0.473978
0.00394565	0.00391553	0.00231489	0.00304454	0.00164437	0.00311028	0.00658786	0.0158026	0.0577526	0.120573	0.226458	0.307147	0.475448
0.00395724	0.00391819	0.00232351	0.00304985	0.00164578	0.0031167	0.00666287	0.0160795	0.0585177	0.121721	0.227931	0.308732	0.47691
0.00396885	0.00392074	0.00233208	0.00305537	0.00164722	0.00312294	0.0067386	0.0163611	0.0592875	0.12287	0.229402	0.310312	0.478365
0.00398046	0.00392321	0.00234059	0.00306111	0.00164868	0.003129	0.00681506	0.0166473	0.0600617	0.12402	0.23087	0.311888	0.479814
0.00399208	0.00392558	0.00234903	0.00306707	0.00165019	0.0031349	0.00689229	0.0169383	0.0608403	0.12517	0.232334	0.313459	0.481257
0.00400371	0.00392788	0.0023574	0.00307326	0.00165174	0.00314065	0.00697032	0.0172339	0.0616233	0.126321	0.233796	0.315024	0.482693
0.00401533	0.0039301	0.00236569	0.00307968	0.00165334	0.00314627	0.00704918	0.0175344	0.0624104	0.127473	0.235254	0.316585	0.484122
0.00402694	0.00393225	0.00237391	0.00308633	0.001655	0.00315177	0.00712889	0.0178395	0.0632017	0.128625	0.23671	0.31814	0.485546
0.00403854	0.00393435	0.00238204	0.00309322	0.00165671	0.00315717	0.00720949	0.0181495	0.063997	0.129777	0.238162	0.319689	0.486964
0.00405013	0.0039364	0.00239009	0.00310035	0.0016585	0.00316249	0.00729103	0.0184643	0.0647963	0.130929	0.23961	0.321233	0.488375
0.00406169	0.0039384	0.00239805	0.00310773	0.00166035	0.00316774	0.00737352	0.0187838	0.0655994	0.132081	0.241056	0.32277	0.489781
0.00407323	0.00394037	0.00240592	0.00311535	0.00166228	0.00317294	0.00745702	0.0191082	0.0664063	0.133233	0.242498	0.324302	0.491181
0.00408474	0.00394231	0.0024137	0.00312322	0.0016643	0.00317812	0.00754157	0.0194375	0.0672168	0.134384	0.243937	0.325827	0.492576
0.00409621	0.00394424	0.00242138	0.00313134	0.0016664	0.0031833	0.00762719	0.0197715	0.0680309	0.135535	0.245373	0.327346	0.493965
0.00410765	0.00394615	0.00242896	0.00313971	0.00166859	0.00318849	0.00771395	0.0201105	0.0688486	0.136686	0.246806	0.328858	0.495348
0.00411905	0.00394807	0.00243644	0.00314833	0.00167087	0.00319371	0.00780189	0.0204542	0.0696696	0.137836	0.248235	0.330364	0.496727
0.0041304	0.00395	0.00244382	0.00315722	0.00167325	0.00319901	0.00789104	0.0208028	0.070494	0.138985	0.249661	0.331862	0.4981
0.0041417	0.00395194	0.00245109	0.00316636	0.00167574	0.00320438	0.00798147	0.0211563	0.0713215	0.140134	0.251083	0.333354	0.499468
0.00415295	0.00395391	0.00245826	0.00317575	0.00167833	0.00320987	0.00807321	0.0215146	0.0721523	0.141281	0.252503	0.334838	0.500831
0.00416414	0.00395592	0.00246531	0.00318541	0.00168102	0.0032155	0.00816633	0.0218778	0.0729861	0.142428	0.253919	0.336315	0.50219
0.00417527	0.00395798	0.00247226	0.00319532	0.00168383	0.00322129	0.00826088	0.0222458	0.0738228	0.143574	0.255331	0.337785	0.503543
0.00418634	0.00396008	0.00247909	0.00320549	0.00168676	0.00322726	0.0083569	0.0226186	0.0746625	0.144718	0.256741	0.339247	0.504892
0.00419734	0.00396226	0.00248581	0.00321592	0.0016898	0.00323346	0.00845447	0.0229963	0.075505	0.145862	0.258147	0.340702	0.506236
0.00420827	0.0039645	0.00249241	0.00322661	0.00169296	0.0032399	0.00855362	0.0233789	0.0763503	0.147004	0.25955	0.342148	0.507576
0.00421912	0.00396683	0.00249889	0.00323755	0.00169624	0.00324662	0.00865443	0.0237662	0.0771982	0.148145	0.260949	0.343587	0.508911
0.0042299	0.00396925	0.00250526	0.00324875	0.00169964	0.00325363	0.00875695	0.0241583	0.0780486	0.149285	0.262346	0.345018	0.510242
0.0042406	0.00397178	0.00251151	0.0032602	0.00170316	0.00326099	0.00886125	0.0245552	0.0789016	0.150423	0.263739	0.34644	0.511568
0.00425122	0.00397441	0.00251765	0.0032719	0.00170681	0.00326871	0.00896738	0.0249569	0.0797571	0.15156	0.265129	0.347855	0.51289
0.00426176	0.00397716	0.00252366	0.00328386	0.00171058	0.00327682	0.00907542	0.0253634	0.0806149	0.152696	0.266516	0.349261	0.514208
0.00427221	0.00398005	0.00252955	0.00329606	0.00171448	0.00328536	0.00918542	0.0257746	0.0814751	0.15383	0.2679	0.350658	0.515522
0.00428256	0.00398306	0.00253532	0.0033085	0.0017185	0.00329435	0.00929745	0.0261905	0.0823374	0.154962	0.26928	0.352047	0.516831
0.00429283	0.00398623	0.00254098	0.00332119	0.00172264	0.00330384	0.00941159	0.0266111	0.083202	0.156093	0.270658	0.353428	0.518137
0.00430301	0.00398955	0.00254651	0.00333411	0.00172691	0.00331385	0.00952788	0.0270363	0.0840687	0.157223	0.272033	0.354799	0.519438
0.00431309	0.00399304	0.00255192	0.00334727	0.00173131	0.00332442	0.00964642	0.0274663	0.0849374	0.158351	0.273404	0.356162	0.520735
0.00432308	0.00399669	0.00255721	0.00336066	0.00173582	0.00333557	0.00976726	0.0279008	0.0858082	0.159477	0.274773	0.357516	0.522029
0.00433297	0.00400053	0.00256239	0.00337428	0.00174045	0.00334735	0.00989047	0.0283399	0.0866809	0.160602	0.276139	0.358862	0.523318
0.00434275	0.00400455	0.00256744	0.00338812	0.00174521	0.00335978	0.0100161	0.0287836	0.0875555	0.161726	0.277502	0.360198	0.524603
0.00435244	0.00400878	0.00257238	0.00340218	0.00175008	0.0033729	0.0101443	0.0292319	0.0884319	0.162847	0.278862	0.361526	0.525885
0.00436203	0.0040132	0.0025772	0.00341645	0.00175506	0.00338674	0.0102751	0.0296846	0.0893102	0.163968	0.280219	0.362844	0.527162
0.00437152	0.00401784	0.0025819	0.00343092	0.00176016	0.00340134	0.0104085	0.0301419	0.0901902	0.165087	0.281574	0.364154	0.528435
0.00438091	0.00402269	0.00258648	0.0034456	0.00176537	0.00341672	0.0105447	0.0306035	0.0910719	0.166204	0.282926	0.365454	0.529705
0.00439019	0.00402777	0.00259095	0.00346048	0.00177068	0.00343293	0.0106836	0.0310696	0.0919553	0.16732	0.284276	0.366746	0.53097
0.00439937	0.00403309	0.00259531	0.00347555	0.0017761	0.00345	0.0108255	0.0315401	0.0928404	0.168434	0.285623	0.368028	0.532231
0.00440844	0.00403864	0.00259956	0.0034908	0.00178161	0.00346795	0.0109703	0.0320148	0.093727	0.169548	0.286967	0.369302	0.533488
0.00441742	0.00404443	0.00260369	0.00350622	0.00178723	0.00348683	0.0111181	0.0324939	0.0946153	0.170659	0.288309	0.370566	0.534741
0.00442629	0.00405048	0.00260771	0.00352182	0.00179293	0.00350667	0.011269	0.0329773	0.095505	0.17177	0.289649	0.371822	0.535991
0.00443506	0.00405678	0.00261163	0.00353758	0.00179873	0.0035275	0.0114231	0.0334648	0.0963963	0.172879	0.290986	0.373068	0.537235
0.00444373	0.00406334	0.00261544	0.0035535	0.00180461	0.00354934	0.0115805	0.0339565	0.0972891	0.173987	0.292321	0.374305	0.538476
0.00445229	0.00407017	0.00261914	0.00356956	0.00181057	0.00357225	0.0117412	0.0344524	0.0981834	0.175093	0.293654	0.375534	0.539713
0.00446076	0.00407727	0.00262274	0.00358577	0.00181661	0.00359624	0.0119052	0.0349523	0.0990791	0.176199	0.294984	0.376753	0.540945
0.00446913	0.00408465	0.00262624	0.00360211	0.00182273	0.00362135	0.0120727	0.0354563	0.0999763	0.177303	0.296313	0.377964	0.542173
0.00447739	0.0040923	0.00262963	0.00361858	0.00182891	0.0036476	0.0122438	0.0359643	0.100875	0.178407	0.297639	0.379166	0.543396
0.00448557	0.00410023	0.00263293	0.00363516	0.00183515	0.00367504	0.0124184	0.0364763	0.101775	0.179509	0.298964	0.380359	0.544615
0.00449364	0.00410845	0.00263614	0.00365185	0.00184146	0.00370369	0.0125967	0.0369922	0.102676	0.180611	0.300287	0.381544	0.545829
0.00450163	0.00411696	0.00263924	0.00366864	0.00184782	0.00373358	0.0127788	0.0375119	0.103579	0.181712	0.301608	0.38272	0.547039
0.00450952	0.00412576	0.00264226	0.00368553	0.00185423	0.00376474	0.0129646	0.0380355	0.104483	0.182812	0.302927	0.383887	0.548244
0.00451732	0.00413485	0.00264518	0.00370249	0.00186068	0.0037972	0.0131543	0.0385629	0.105389	0.183911	0.304244	0.385047	0.549444
0.00452504	0.00414423	0.00264802	0.00371953	0.00186718	0.00383098	0.013348	0.0390939	0.106296	0.18501	0.30556	0.386197	0.550639
0.00453266	0.00415391	0.00265077	0.00373663	0.00187372	0.00386612	0.0135456	0.0396287	0.107204	0.186108	0.306874	0.38734	0.551829
0.00454021	0.00416388	0.00265344	0.00375378	0.00188029	0.00390264	0.0137473	0.0401671	0.108114	0.187205	0.308186	0.388475	0.553015
0.00454767	0.00417415	0.00265602	0.00377098	0.00188689	0.00394056	0.0139532	0.040709	0.109025	0.188302	0.309497	0.389601	0.554195
0.00455506	0.00418472	0.00265852	0.00378822	0.00189352	0.00397992	0.0141632	0.0412545	0.109937	0.189399	0.310807	0.39072	0.555369
0.00456237	0.00419558	0.00266094	0.00380548	0.00190016	0.00402073	0.0143774	0.0418035	0.110851	0.190496	0.312115	0.391832	0.556539
0.0045696	0.00420674	0.00266329	0.00382275	0.00190683	0.00406302	0.014596	0.042356	0.111766	0.191592	0.313423	0.392935	0.557702
0.00457677	0.00421819	0.00266556	0.00384003	0.00191351	0.00410681	0.0148188	0.0429118	0.112683	0.192688	0.314728	0.394031	0.558861
0.00458387	0.00422994	0.00266776	0.0038573	0.0019202	0.00415212	0.0150461	0.0434709	0.113601	0.193784	0.316033	0.39512	0.560013
0.0045909	0.00424197	0.00266989	0.00387456	0.0019269	0.00419898	0.0152779	0.0440333	0.114521	0.19488	0.317337	0.396202	0.56116
0.00459788	0.0042543	0.00267195	0.0038918	0.00193361	0.00424741	0.0155141	0.044599	0.115442	0.195977	0.318639	0.397277	0.562301
0.00460479	0.00426691	0.00267395	0.003909	0.00194032	0.00429741	0.0157548	0.0451679	0.116365	0.197073	0.319941	0.398345	0.563436
0.00461165	0.0042798	0.00267588	0.00392615	0.00194703	0.00434902	0.0160002	0.0457399	0.117289	0.198169	0.321242	0.399406	0.564564
0.00461846	0.00429297	0.00267775	0.00394325	0.00195374	0.00440225	0.0162502	0.0463149	0.118214	0.199266	0.322542	0.400461	0.565687
0.00462522	0.00430642	0.00267956	0.00396029	0.00196045	0.00445711	0.0165048	0.0468931	0.119142	0.200363	0.323841	0.40151	0.566803
0.00463194	0.00432013	0.00268131	0.00397724	0.00196715	0.00451363	0.0167642	0.0474742	0.12007	0.201461	0.325139	0.402553	0.567912
0.00463862	0.00433411	0.002683	0.00399411	0.00197385	0.00457181	0.0170282	0.0480582	0.121001	0.202559	0.326436	0.40359	0.569015
0.00464525	0.00434836	0.00268464	0.00401089	0.00198055	0.00463166	0.0172971	0.0486452	0.121932	0.203658	0.327733	0.404621	0.570111
0.00465186	0.00436286	0.00268622	0.00402755	0.00198725	0.00469321	0.0175707	0.049235	0.122866	0.204757	0.32903	0.405646	0.5712
0.00465843	0.00437761	0.00268776	0.0040441	0.00199394	0.00475646	0.0178492	0.0498276	0.123801	0.205857	0.330326	0.406667	0.572282
0.00466498	0.0043926	0.00268924	0.00406052	0.00200063	0.00482142	0.0181325	0.0504229	0.124738	0.206957	0.331621	0.407682	0.573357
0.00467151	0.00440783	0.00269068	0.00407681	0.00200731	0.0048881	0.0184206	0.051021	0.125677	0.208059	0.332916	0.408692	0.574425
0.00467801	0.0044233	0.00269207	0.00409295	0.002014	0.0049565	0.0187137	0.0516217	0.126617	0.209161	0.33421	0.409697	0.575486
0.00468451	0.00443899	0.00269341	0.00410892	0.0020207	0.00502665	0.0190117	0.052225	0.127559	0.210264	0.335504	0.410698	0.576539
0.00469098	0.00445489	0.00269472	0.00412474	0.0020274	0.00509853	0.0193145	0.0528309	0.128503	0.211368	0.336798	0.411695	0.577585
0.00469746	0.00447101	0.00269598	0.00414037	0.00203411	0.00517216	0.0196223	0.0534393	0.129448	0.212473	0.338091	0.412688	0.578623
0.00470392	0.00448732	0.0026972	0.00415582	0.00204083	0.00524754	0.019935	0.0540502	0.130396	0.213579	0.339384	0.413676	0.579653
0.00471039	0.00450383	0.00269838	0.00417108	0.00204758	0.00532468	0.0202527	0.0546635	0.131345	0.214685	0.340677	0.414661	0.580676
0.00471686	0.00452053	0.00269952	0.00418613	0.00205435	0.00540356	0.0205753	0.0552792	0.132296	0.215793	0.34197	0.415643	0.58169
0.00472333	0.0045374	0.00270063	0.00420096	0.00206115	0.00548421	0.0209028	0.0558973	0.133249	0.216902	0.343263	0.416621	0.582697
0.00472982	0.00455444	0.00270171	0.00421558	0.00206799	0.00556661	0.0212352	0.0565176	0.134204	0.218012	0.344555	0.417597	0.583695
0.00473632	0.00457164	0.00270275	0.00422996	0.00207487	0.00565076	0.0215726	0.0571403	0.13516	0.219124	0.345848	0.418569	0.584686
0.00474283	0.00458899	0.00270375	0.0042441	0.0020818	0.00573667	0.0219148	0.0577651	0.136119	0.220236	0.34714	0.419539	0.585668
0.00474937	0.00460648	0.00270473	0.00425799	0.00208879	0.00582432	0.022262	0.0583922	0.13708	0.221349	0.348432	0.420507	0.586641
0.00475593	0.0046241	0.00270568	0.00427163	0.00209585	0.00591372	0.022614	0.0590214	0.138042	0.222464	0.349724	0.421472	0.587607
0.00476252	0.00464184	0.0027066	0.004285	0.00210299	0.00600486	0.0229708	0.0596527	0.139006	0.22358	0.351016	0.422435	0.588564
0.00476914	0.0046597	0.00270749	0.00429809	0.00211022	0.00609773	0.0233326	0.0602861	0.139973	0.224696	0.352309	0.423397	0.589512
0.00477579	0.00467765	0.00270835	0.00431091	0.00211755	0.00619233	0.0236991	0.0609215	0.140941	0.225814	0.353601	0.424357	0.590452
0.00478248	0.0046957	0.00270919	0.00432344	0.00212498	0.00628865	0.0240703	0.061559	0.141912	0.226933	0.354893	0.425315	0.591383
0.00478921	0.00471383	0.00271	0.00433568	0.00213254	0.00638669	0.0244464	0.0621984	0.142884	0.228053	0.356185	0.426273	0.592306
0.00479598	0.00473203	0.00271079	0.00434761	0.00214023	0.00648642	0.0248271	0.0628397	0.143858	0.229174	0.357477	0.427229	0.59322
0.0048028	0.00475029	0.00271155	0.00435924	0.00214807	0.00658785	0.0252125	0.063483	0.144834	0.230297	0.358769	0.428185	0.594125
0.00480966	0.0047686	0.0027123	0.00437056	0.00215608	0.00669096	0.0256025	0.0641281	0.145813	0.23142	0.360062	0.42914	0.595022
0.00481658	0.00478696	0.00271302	0.00438155	0.00216426	0.00679573	0.0259971	0.0647751	0.146793	0.232544	0.361354	0.430094	0.595909
0.00482355	0.00480534	0.00271372	0.00439223	0.00217262	0.00690217	0.0263963	0.0654238	0.147775	0.233669	0.362646	0.431049	0.596789
0.00483057	0.00482374	0.00271441	0.00440257	0.0021812	0.00701025	0.0268	0.0660744	0.148759	0.234795	0.363938	0.432003	0.597659
0.00483765	0.00484215	0.00271507	0.00441258	0.00219	0.00711997	0.027208	0.0667267	0.149745	0.235921	0.36523	0.432957	0.598521
0.00484479	0.00486056	0.00271572	0.00442225	0.00219903	0.0072313	0.0276205	0.0673808	0.150733	0.237049	0.366522	0.433912	0.599374
0.004852	0.00487896	0.00271635	0.00443157	0.00220833	0.00734424	0.0280373	0.0680366	0.151723	0.238177	0.367814	0.434867	0.600218
0.00485926	0.00489734	0.00271697	0.00444055	0.00221789	0.00745877	0.0284584	0.068694	0.152715	0.239305	0.369106	0.435822	0.601054
0.0048666	0.00491569	0.00271757	0.00444918	0.00222775	0.00757487	0.0288837	0.0693531	0.153709	0.240435	0.370398	0.436778	0.601881
0.00487399	0.00493399	0.00271816	0.00445745	0.00223792	0.00769253	0.0293131	0.0700139	0.154704	0.241564	0.371689	0.437735	0.6027
0.00488146	0.00495225	0.00271873	0.00446537	0.00224841	0.00781173	0.0297466	0.0706762	0.155702	0.242695	0.372981	0.438694	0.60351
0.004889	0.00497044	0.0027193	0.00447293	0.00225926	0.00793246	0.0301841	0.0713402	0.156701	0.243825	0.374272	0.439653	0.604312
0.00489661	0.00498856	0.00271985	0.00448013	0.00227047	0.00805469	0.0306256	0.0720057	0.157702	0.244956	0.375563	0.440613	0.605106
0.00490429	0.0050066	0.00272039	0.00448697	0.00228208	0.00817842	0.031071	0.0726727	0.158704	0.246086	0.376853	0.441575	0.605891
0.00491204	0.00502456	0.00272093	0.00449344	0.00229409	0.00830362	0.0315201	0.0733413	0.159709	0.247217	0.378143	0.442538	0.606669
0.00491987	0.00504241	0.00272146	0.00449955	0.00230654	0.00843028	0.031973	0.0740114	0.160715	0.248348	0.379433	0.443502	0.607438
0.00492777	0.00506016	0.00272198	0.0045053	0.00231943	0.00855838	0.0324295	0.074683	0.161722	0.249478	0.380722	0.444468	0.608199
0.00493575	0.00507779	0.0027225	0.00451068	0.0023328	0.0086879	0.0328896	0.0753561	0.162731	0.250609	0.382011	0.445436	0.608953
0.0049438	0.00509529	0.00272301	0.0045157	0.00234667	0.00881882	0.0333531	0.0760307	0.163742	0.251738	0.383299	0.446406	0.609699
0.00495193	0.00511267	0.00272352	0.00452036	0.00236106	0.00895113	0.0338201	0.0767067	0.164754	0.252868	0.384587	0.447378	0.610437
0.00496013	0.0051299	0.00272404	0.00452465	0.00237598	0.00908481	0.0342904	0.0773841	0.165767	0.253996	0.385873	0.448351	0.611169
0.0049684	0.00514699	0.00272455	0.00452859	0.00239147	0.00921984	0.034764	0.078063	0.166782	0.255124	0.387159	0.449326	0.611893
0.00497676	0.00516392	0.00272507	0.00453216	0.00240754	0.00935621	0.0352407	0.0787433	0.167797	0.256251	0.388444	0.450304	0.61261
0.00498518	0.00518068	0.00272559	0.00453539	0.00242423	0.00949389	0.0357205	0.079425	0.168815	0.257377	0.389728	0.451283	0.61332
0.00499368	0.00519728	0.00272612	0.00453826	0.00244154	0.00963287	0.0362032	0.080108	0.169833	0.258502	0.391011	0.452264	0.614023
0.00500226	0.0052137	0.00272666	0.00454078	0.00245951	0.00977314	0.0366889	0.0807925	0.170852	0.259626	0.392293	0.453248	0.61472
0.0050109	0.00522994	0.00272721	0.00454296	0.00247816	0.00991467	0.0371774	0.0814783	0.171872	0.260748	0.393574	0.454233	0.615411
0.00501962	0.00524599	0.00272777	0.00454479	0.00249751	0.0100574	0.0376686	0.0821655	0.172893	0.261868	0.394854	0.455221	0.616095
0.00502841	0.00526185	0.00272835	0.0045463	0.00251758	0.0102015	0.0381624	0.0828541	0.173915	0.262987	0.396132	0.45621	0.616774
0.00503726	0.0052775	0.00272894	0.00454747	0.00253839	0.0103467	0.0386588	0.083544	0.174938	0.264104	0.397408	0.457202	0.617447
0.00504619	0.00529296	0.00272955	0.00454832	0.00255998	0.0104931	0.0391577	0.0842352	0.175961	0.26522	0.398684	0.458195	0.618114
0.00505518	0.0053082	0.00273019	0.00454885	0.00258236	0.0106408	0.0396589	0.0849278	0.176985	0.266332	0.399957	0.459191	0.618777
0.00506423	0.00532323	0.00273085	0.00454906	0.00260555	0.0107896	0.0401625	0.0856217	0.178009	0.267443	0.401229	0.460188	0.619434
0.00507335	0.00533805	0.00273154	0.00454897	0.00262958	0.0109395	0.0406682	0.0863169	0.179034	0.268551	0.402498	0.461187	0.620087
0.00508253	0.00535264	0.00273226	0.00454859	0.00265447	0.0110907	0.041176	0.0870134	0.180059	0.269657	0.403766	0.462188	0.620735
0.00509176	0.00536702	0.00273301	0.00454791	0.00268023	0.0112429	0.0416859	0.0877113	0.181084	0.27076	0.405032	0.463191	0.621379
0.00510105	0.00538116	0.0027338	0.00454696	0.0027069	0.0113963	0.0421977	0.0884105	0.18211	0.27186	0.406295	0.464195	0.622019
0.0051104	0.00539508	0.00273463	0.00454573	0.00273449	0.0115508	0.0427114	0.0891109	0.183135	0.272958	0.407556	0.465201	0.622656
0.0051198	0.00540876	0.00273551	0.00454423	0.00276302	0.0117064	0.0432268	0.0898127	0.18416	0.274052	0.408815	0.466208	0.623289
0.00512925	0.00542222	0.00273643	0.00454248	0.00279251	0.0118631	0.043744	0.0905158	0.185185	0.275142	0.410071	0.467217	0.623919
0.00513874	0.00543544	0.00273741	0.00454048	0.00282299	0.0120208	0.0442627	0.0912202	0.18621	0.27623	0.411325	0.468227	0.624546
0.00514828	0.00544842	0.00273843	0.00453825	0.00285446	0.0121797	0.044783	0.0919259	0.187234	0.277313	0.412575	0.469238	0.625171
0.00515786	0.00546118	0.00273952	0.0045358	0.00288696	0.0123396	0.0453047	0.0926328	0.188258	0.278394	0.413823	0.47025	0.625793
0.00516748	0.00547369	0.00274067	0.00453313	0.00292049	0.0125006	0.0458278	0.0933411	0.189281	0.27947	0.415067	0.471262	0.626414
0.00517713	0.00548597	0.00274189	0.00453026	0.00295508	0.0126627	0.0463522	0.0940507	0.190304	0.280542	0.416309	0.472276	0.627033
0.00518681	0.00549802	0.00274318	0.0045272	0.00299074	0.0128258	0.0468778	0.0947615	0.191326	0.28161	0.417547	0.47329	0.62765
0.00519653	0.00550983	0.00274454	0.00452395	0.00302748	0.01299	0.0474046	0.0954736	0.192346	0.282674	0.418781	0.474304	0.628267
0.00520627	0.00552141	0.00274599	0.00452055	0.00306533	0.0131552	0.0479324	0.096187	0.193366	0.283733	0.420012	0.475319	0.628882
0.00521603	0.00553276	0.00274752	0.00451698	0.00310429	0.0133215	0.0484613	0.0969017	0.194385	0.284788	0.421239	0.476333	0.629498
0.00522582	0.00554388	0.00274914	0.00451328	0.00314439	0.0134888	0.0489911	0.0976177	0.195402	0.285838	0.422463	0.477348	0.630113
0.00523562	0.00555478	0.00275086	0.00450945	0.00318563	0.0136572	0.0495218	0.098335	0.196418	0.286883	0.423682	0.478362	0.630728
0.00524543	0.00556545	0.00275267	0.0045055	0.00322803	0.0138266	0.0500533	0.0990536	0.197433	0.287924	0.424897	0.479376	0.631344
0.00525525	0.0055759	0.00275459	0.00450145	0.00327159	0.0139971	0.0505856	0.0997734	0.198446	0.288959	0.426108	0.480389	0.631961
0.00526508	0.00558613	0.00275662	0.00449732	0.00331633	0.0141686	0.0511186	0.100494	0.199457	0.289989	0.427314	0.481401	0.632579
0.00527491	0.00559615	0.00275877	0.00449311	0.00336226	0.0143412	0.0516522	0.101217	0.200467	0.291014	0.428516	0.482412	0.633198
0.00528474	0.00560596	0.00276104	0.00448885	0.00340939	0.0145148	0.0521865	0.101941	0.201475	0.292034	0.429713	0.483422	0.633819
0.00529457	0.00561556	0.00276343	0.00448454	0.00345772	0.0146896	0.0527213	0.102665	0.20248	0.293048	0.430905	0.48443	0.634442
0.00530439	0.00562496	0.00276596	0.00448021	0.00350726	0.0148654	0.0532566	0.103392	0.203484	0.294057	0.432092	0.485437	0.635067
0.00531419	0.00563416	0.00276863	0.00447586	0.00355802	0.0150423	0.0537923	0.104119	0.204486	0.29506	0.433274	0.486442	0.635695
0.00532399	0.00564317	0.00277144	0.00447152	0.00361	0.0152203	0.0543285	0.104848	0.205485	0.296057	0.43445	0.487444	0.636326
0.00533376	0.00565199	0.0027744	0.00446719	0.00366321	0.0153994	0.0548651	0.105578	0.206482	0.297048	0.435621	0.488444	0.63696
0.00534351	0.00566063	0.00277751	0.0044629	0.00371765	0.0155796	0.055402	0.106309	0.207476	0.298034	0.436786	0.489442	0.637598
0.00535324	0.0056691	0.00278079	0.00445865	0.00377332	0.0157609	0.0559393	0.107042	0.208468	0.299013	0.437946	0.490437	0.638239
0.00536293	0.00567739	0.00278424	0.00445447	0.00383022	0.0159434	0.0564769	0.107776	0.209457	0.299986	0.4391	0.491429	0.638884
0.0053726	0.00568552	0.00278786	0.00445038	0.00388836	0.0161271	0.0570147	0.108511	0.210444	0.300953	0.440247	0.492418	0.639534
0.00538223	0.00569349	0.00279166	0.00444638	0.00394773	0.0163119	0.0575528	0.109247	0.211427	0.301914	0.441389	0.493403	0.640188
0.00539182	0.00570131	0.00279564	0.0044425	0.00400833	0.0164979	0.0580911	0.109984	0.212408	0.302869	0.442524	0.494384	0.640848
0.00540137	0.00570899	0.00279982	0.00443874	0.00407015	0.0166852	0.0586296	0.110723	0.213386	0.303817	0.443653	0.495362	0.641512
0.00541087	0.00571653	0.0028042	0.00443514	0.0041332	0.0168736	0.0591683	0.111463	0.214361	0.304759	0.444775	0.496335	0.642182
0.00542033	0.00572393	0.00280878	0.0044317	0.00419747	0.0170633	0.0597072	0.112205	0.215332	0.305695	0.44589	0.497304	0.642857
0.00542973	0.00573121	0.00281357	0.00442843	0.00426295	0.0172543	0.0602463	0.112947	0.216301	0.306624	0.446998	0.498269	0.643538
0.00543908	0.00573838	0.00281858	0.00442537	0.00432964	0.0174465	0.0607856	0.113691	0.217266	0.307546	0.448099	0.499228	0.644225
0.00544836	0.00574543	0.00282381	0.00442251	0.00439752	0.01764	0.0613251	0.114436	0.218228	0.308462	0.449193	0.500183	0.644918
0.00545759	0.00575238	0.00282927	0.00441989	0.0044666	0.0178349	0.0618648	0.115182	0.219186	0.309372	0.45028	0.501132	0.645618
0.00546676	0.00575924	0.00283497	0.00441751	0.00453685	0.0180311	0.0624047	0.115929	0.220141	0.310275	0.45136	0.502076	0.646325
0.00547586	0.005766	0.0028409	0.00441539	0.00460827	0.0182287	0.0629447	0.116678	0.221092	0.311171	0.452431	0.503014	0.647038
0.00548489	0.00577268	0.00284709	0.00441355	0.00468085	0.0184277	0.063485	0.117427	0.22204	0.312061	0.453495	0.503946	0.647758
0.00549385	0.00577929	0.00285352	0.004412	0.00475458	0.0186281	0.0640256	0.118178	0.222985	0.312945	0.454552	0.504873	0.648486
0.00550273	0.00578584	0.00286022	0.00441077	0.00482943	0.01883	0.0645664	0.11893	0.223925	0.313821	0.4556	0.505793	0.64922
0.00551154	0.00579232	0.00286718	0.00440986	0.00490541	0.0190333	0.0651074	0.119683	0.224862	0.314692	0.45664	0.506706	0.649963
0.00552027	0.00579875	0.0028744	0.00440929	0.00498248	0.0192381	0.0656488	0.120437	0.225795	0.315555	0.457672	0.507613	0.650712
0.00552893	0.00580514	0.00288191	0.00440907	0.00506065	0.0194445	0.0661905	0.121193	0.226725	0.316412	0.458696	0.508513	0.65147
0.00553749	0.00581149	0.00288969	0.00440923	0.00513988	0.0196524	0.0667326	0.121949	0.227651	0.317263	0.459712	0.509405	0.652235
0.00554598	0.00581781	0.00289776	0.00440977	0.00522016	0.0198619	0.0672751	0.122707	0.228573	0.318107	0.460719	0.510291	0.653009
0.00555438	0.0058241	0.00290612	0.00441072	0.00530148	0.020073	0.067818	0.123466	0.229491	0.318945	0.461717	0.511169	0.65379
0.00556269	0.00583038	0.00291477	0.00441208	0.00538382	0.0202857	0.0683614	0.124225	0.230405	0.319777	0.462707	0.51204	0.654579
0.00557091	0.00583665	0.00292372	0.00441387	0.00546715	0.0205001	0.0689053	0.124986	0.231316	0.320602	0.463688	0.512903	0.655377
0.00557905	0.00584292	0.00293298	0.0044161	0.00555146	0.0207162	0.0694497	0.125748	0.232222	0.321421	0.46466	0.513758	0.656182
0.00558709	0.00584919	0.00294255	0.00441879	0.00563673	0.020934	0.0699948	0.126511	0.233125	0.322233	0.465623	0.514605	0.656996
0.00559504	0.00585547	0.00295242	0.00442195	0.00572293	0.0211536	0.0705405	0.127275	0.234024	0.32304	0.466577	0.515444	0.657818
0.0056029	0.00586176	0.00296261	0.00442559	0.00581004	0.0213749	0.0710869	0.12804	0.234919	0.32384	0.467522	0.516275	0.658648
0.00561066	0.00586808	0.00297313	0.00442973	0.00589805	0.0215981	0.0716341	0.128806	0.235811	0.324634	0.468457	0.517098	0.659486
0.00561833	0.00587443	0.00298396	0.00443438	0.00598693	0.0218231	0.0721821	0.129572	0.236698	0.325423	0.469384	0.517912	0.660333
0.0056259	0.00588081	0.00299512	0.00443955	0.00607665	0.02205	0.072731	0.13034	0.237582	0.326205	0.470301	0.518717	0.661188
0.00563338	0.00588724	0.00300661	0.00444525	0.0061672	0.0222788	0.0732808	0.131109	0.238462	0.326982	0.471209	0.519514	0.662051
0.00564077	0.0058937	0.00301843	0.00445149	0.00625855	0.0225096	0.0738316	0.131878	0.239339	0.327753	0.472107	0.520302	0.662921
0.00564806	0.00590022	0.00303058	0.00445828	0.00635067	0.0227423	0.0743834	0.132649	0.240212	0.328518	0.472996	0.521081	0.6638
0.00565525	0.00590679	0.00304307	0.00446564	0.00644355	0.022977	0.0749364	0.13342	0.241081	0.329278	0.473875	0.521851	0.664687
0.00566235	0.00591343	0.00305589	0.00447356	0.00653716	0.0232137	0.0754905	0.134192	0.241946	0.330032	0.474745	0.522613	0.665581
0.00566936	0.00592012	0.00306905	0.00448207	0.00663147	0.0234525	0.0760459	0.134965	0.242809	0.330781	0.475605	0.523365	0.666483
0.00567628	0.00592689	0.00308255	0.00449117	0.00672647	0.0236933	0.0766026	0.135738	0.243667	0.331525	0.476455	0.524109	0.667393
0.0056831	0.00593373	0.00309639	0.00450087	0.00682213	0.0239363	0.0771607	0.136513	0.244522	0.332263	0.477296	0.524843	0.668309
0.00568983	0.00594064	0.00311057	0.00451117	0.00691842	0.0241814	0.0777202	0.137288	0.245374	0.332997	0.478127	0.525569	0.669233
0.00569647	0.00594764	0.0031251	0.00452209	0.00701532	0.0244287	0.0782813	0.138064	0.246223	0.333725	0.478949	0.526285	0.670164
0.00570303	0.00595471	0.00313996	0.00453363	0.00711281	0.0246782	0.078844	0.13884	0.247068	0.334449	0.479761	0.526992	0.671102
0.00570949	0.00596188	0.00315516	0.00454579	0.00721086	0.0249299	0.0794083	0.139617	0.24791	0.335168	0.480563	0.527691	0.672047
0.00571588	0.00596913	0.0031707	0.00455858	0.00730946	0.0251839	0.0799743	0.140395	0.248749	0.335882	0.481355	0.52838	0.672998
0.00572217	0.00597647	0.00318657	0.00457201	0.00740857	0.0254401	0.0805422	0.141173	0.249585	0.336591	0.482138	0.52906	0.673955
0.00572839	0.0059839	0.00320278	0.00458608	0.00750819	0.0256987	0.0811119	0.141952	0.250418	0.337296	0.482911	0.529732	0.674918
0.00573453	0.00599143	0.00321933	0.0046008	0.00760827	0.0259595	0.0816836	0.142731	0.251249	0.337997	0.483674	0.530394	0.675887
0.00574059	0.00599906	0.0032362	0.00461616	0.00770882	0.0262228	0.0822573	0.143511	0.252076	0.338693	0.484428	0.531048	0.676861
0.00574658	0.00600678	0.0032534	0.00463217	0.00780979	0.0264884	0.082833	0.144292	0.252901	0.339386	0.485172	0.531693	0.677841
0.0057525	0.0060146	0.00327093	0.00464884	0.00791118	0.0267564	0.083411	0.145072	0.253723	0.340074	0.485906	0.532329	0.678825
0.00575835	0.00602251	0.00328878	0.00466616	0.00801296	0.0270268	0.0839911	0.145854	0.254543	0.340759	0.486632	0.532957	0.679814
0.00576413	0.00603053	0.00330694	0.00468413	0.00811512	0.0272997	0.0845736	0.146635	0.25536	0.341439	0.487347	0.533576	0.680808
0.00576985	0.00603865	0.00332542	0.00470276	0.00821764	0.0275751	0.0851584	0.147417	0.256176	0.342116	0.488053	0.534187	0.681805
0.00577551	0.00604686	0.0033442	0.00472204	0.00832049	0.027853	0.0857457	0.148199	0.256988	0.342789	0.48875	0.53479	0.682806
0.00578112	0.00605517	0.00336329	0.00474198	0.00842367	0.0281333	0.0863354	0.148982	0.257799	0.343459	0.489438	0.535385	0.683811
0.00578667	0.00606358	0.00338268	0.00476257	0.00852716	0.0284162	0.0869277	0.149764	0.258608	0.344125	0.490116	0.535972	0.684818
0.00579217	0.00607209	0.00340235	0.00478381	0.00863094	0.0287016	0.0875226	0.150547	0.259415	0.344789	0.490786	0.53655	0.685829
0.00579763	0.00608069	0.00342231	0.0048057	0.00873499	0.0289897	0.0881202	0.15133	0.26022	0.345448	0.491446	0.537122	0.686842
0.00580305	0.00608939	0.00344255	0.00482824	0.00883932	0.0292802	0.0887206	0.152113	0.261024	0.346105	0.492097	0.537685	0.687856
0.00580844	0.00609818	0.00346306	0.00485141	0.0089439	0.0295734	0.0893237	0.152896	0.261826	0.346759	0.49274	0.538242	0.688873
0.00581379	0.00610706	0.00348384	0.00487522	0.00904873	0.0298692	0.0899297	0.15368	0.262626	0.34741	0.493373	0.538791	0.68989
0.00581911	0.00611602	0.00350487	0.00489967	0.00915379	0.0301677	0.0905386	0.154463	0.263425	0.348058	0.493998	0.539333	0.690909
0.00582441	0.00612507	0.00352615	0.00492474	0.00925907	0.0304687	0.0911505	0.155246	0.264223	0.348703	0.494615	0.539869	0.691928
0.00582969	0.00613421	0.00354767	0.00495042	0.00936458	0.0307724	0.0917654	0.156029	0.26502	0.349346	0.495223	0.540398	0.692947
0.00583496	0.00614342	0.00356941	0.00497673	0.00947029	0.0310788	0.0923833	0.156812	0.265816	0.349985	0.495823	0.540921	0.693966
0.00584022	0.00615271	0.00359138	0.00500364	0.00957622	0.0313879	0.0930044	0.157595	0.266611	0.350623	0.496415	0.541437	0.694984
0.00584548	0.00616207	0.00361357	0.00503114	0.00968235	0.0316996	0.0936286	0.158378	0.267405	0.351258	0.496998	0.541948	0.696002
0.00585073	0.00617151	0.00363595	0.00505924	0.00978868	0.032014	0.094256	0.15916	0.268198	0.351891	0.497574	0.542453	0.697018
0.005856	0.00618101	0.00365853	0.00508792	0.00989522	0.0323312	0.0948866	0.159942	0.26899	0.352521	0.498142	0.542952	0.698032
0.00586127	0.00619057	0.00368129	0.00511717	0.010002	0.032651	0.0955204	0.160724	0.269783	0.353149	0.498702	0.543446	0.699044
0.00586656	0.00620019	0.00370421	0.00514699	0.0101089	0.0329735	0.0961576	0.161505	0.270574	0.353775	0.499255	0.543935	0.700053
0.00587188	0.00620987	0.0037273	0.00517735	0.010216	0.0332988	0.096798	0.162286	0.271366	0.354399	0.499801	0.54442	0.70106
0.00587722	0.0062196	0.00375054	0.00520826	0.0103234	0.0336267	0.0974418	0.163067	0.272157	0.355021	0.500339	0.5449	0.702063
0.0058826	0.00622937	0.00377391	0.0052397	0.010431	0.0339574	0.098089	0.163847	0.272948	0.35564	0.500871	0.545375	0.703062
0.00588801	0.00623919	0.00379741	0.00527166	0.0105387	0.0342908	0.0987396	0.164627	0.273739	0.356258	0.501396	0.545847	0.704058
0.00589347	0.00624904	0.00382102	0.00530412	0.0106468	0.0346269	0.0993935	0.165406	0.27453	0.356874	0.501914	0.546315	0.705048
0.00589899	0.00625893	0.00384473	0.00533709	0.010755	0.0349658	0.100051	0.166184	0.275321	0.357488	0.502425	0.546779	0.706034
0.00590456	0.00626884	0.00386853	0.00537053	0.0108635	0.0353073	0.100712	0.166961	0.276113	0.3581	0.50293	0.547241	0.707015
0.00591019	0.00627878	0.0038924	0.00540444	0.0109723	0.0356516	0.101376	0.167738	0.276904	0.35871	0.50343	0.547699	0.70799
0.00591589	0.00628874	0.00391634	0.00543881	0.0110814	0.0359986	0.102044	0.168515	0.277696	0.359318	0.503923	0.548154	0.708959
0.00592167	0.00629871	0.00394032	0.00547363	0.0111907	0.0363483	0.102715	0.16929	0.278489	0.359925	0.504411	0.548608	0.709921
0.00592753	0.0063087	0.00396435	0.00550887	0.0113004	0.0367007	0.103389	0.170065	0.279282	0.360529	0.504893	0.549058	0.710877
0.00593348	0.00631869	0.00398839	0.00554453	0.0114103	0.0370558	0.104067	0.170838	0.280076	0.361132	0.505369	0.549507	0.711826
0.00593952	0.00632868	0.00401244	0.00558058	0.0115207	0.0374136	0.104749	0.171611	0.28087	0.361733	0.505841	0.549955	0.712767
0.00594566	0.00633867	0.00403649	0.00561703	0.0116314	0.0377741	0.105433	0.172383	0.281665	0.362333	0.506307	0.550401	0.713701
0.00595191	0.00634865	0.00406052	0.00565384	0.0117425	0.0381373	0.106122	0.173153	0.28246	0.36293	0.506769	0.550846	0.714627
0.00595827	0.00635861	0.00408451	0.00569101	0.0118539	0.0385031	0.106813	0.173923	0.283257	0.363526	0.507227	0.55129	0.715544
0.00596475	0.00636856	0.00410846	0.00572852	0.0119659	0.0388716	0.107508	0.174691	0.284054	0.36412	0.50768	0.551733	0.716453
0.00597136	0.00637849	0.00413235	0.00576636	0.0120783	0.0392427	0.108206	0.175459	0.284852	0.364712	0.508129	0.552176	0.717353
0.0059781	0.0063884	0.00415617	0.0058045	0.0121911	0.0396164	0.108908	0.176225	0.285652	0.365303	0.508574	0.552619	0.718244
0.00598498	0.00639827	0.0041799	0.00584295	0.0123045	0.0399928	0.109612	0.176989	0.286452	0.365891	0.509015	0.553062	0.719125
0.005992	0.00640812	0.00420353	0.00588167	0.0124185	0.0403718	0.11032	0.177753	0.287253	0.366478	0.509453	0.553506	0.719997
0.00599917	0.00641792	0.00422704	0.00592066	0.012533	0.0407534	0.111032	0.178515	0.288055	0.367063	0.509887	0.55395	0.720859
0.0060065	0.00642769	0.00425042	0.00595989	0.0126481	0.0411375	0.111746	0.179276	0.288857	0.367646	0.510319	0.554394	0.72171
0.006014	0.00643741	0.00427366	0.00599936	0.0127639	0.0415243	0.112463	0.180035	0.289661	0.368227	0.510747	0.55484	0.722552
0.00602166	0.00644708	0.00429674	0.00603905	0.0128803	0.0419135	0.113184	0.180793	0.290466	0.368806	0.511173	0.555288	0.723383
0.0060295	0.00645671	0.00431966	0.00607894	0.0129975	0.0423054	0.113907	0.181549	0.291272	0.369383	0.511597	0.555737	0.724203
0.00603752	0.00646628	0.00434239	0.00611901	0.0131153	0.0426997	0.114633	0.182304	0.292079	0.369958	0.512018	0.556187	0.725012
0.00604573	0.0064758	0.00436492	0.00615926	0.013234	0.0430965	0.115362	0.183057	0.292887	0.370531	0.512437	0.556639	0.72581
0.00605414	0.00648526	0.00438724	0.00619967	0.0133534	0.0434958	0.116094	0.183809	0.293696	0.371102	0.512855	0.557094	0.726597
0.00606275	0.00649466	0.00440934	0.00624022	0.0134738	0.0438976	0.116829	0.184559	0.294506	0.37167	0.513271	0.557551	0.727373
0.00607156	0.00650399	0.00443121	0.00628091	0.013595	0.0443018	0.117567	0.185307	0.295316	0.372237	0.513686	0.55801	0.728138
0.00608059	0.00651327	0.00445282	0.0063217	0.0137171	0.0447085	0.118307	0.186053	0.296128	0.372801	0.514099	0.558473	0.728891
0.00608983	0.00652248	0.00447418	0.0063626	0.0138402	0.0451175	0.119049	0.186797	0.29694	0.373363	0.514512	0.558938	0.729633
0.0060993	0.00653162	0.00449527	0.00640359	0.0139643	0.045529	0.119794	0.18754	0.297753	0.373922	0.514923	0.559406	0.730363
0.006109	0.0065407	0.00451607	0.00644465	0.0140894	0.0459428	0.120542	0.18828	0.298567	0.374479	0.515335	0.559877	0.731082
0.00611894	0.00654971	0.00453658	0.00648577	0.0142157	0.046359	0.121291	0.189019	0.299382	0.375033	0.515746	0.560351	0.731789
0.00612912	0.00655865	0.00455678	0.00652694	0.014343	0.0467775	0.122043	0.189756	0.300197	0.375585	0.516156	0.560829	0.732485
0.00613954	0.00656752	0.00457667	0.00656815	0.0144716	0.0471983	0.122797	0.19049	0.301012	0.376135	0.516567	0.561311	0.733169
0.00615022	0.00657633	0.00459623	0.00660938	0.0146013	0.0476213	0.123553	0.191223	0.301829	0.376682	0.516978	0.561796	0.733842
0.00616115	0.00658507	0.00461546	0.00665063	0.0147323	0.0480467	0.124312	0.191953	0.302645	0.377226	0.51739	0.562285	0.734503
0.00617235	0.00659374	0.00463434	0.00669188	0.0148646	0.0484743	0.125072	0.192681	0.303462	0.377767	0.517802	0.562778	0.735153
0.00618382	0.00660235	0.00465286	0.00673313	0.0149982	0.0489041	0.125833	0.193407	0.304279	0.378306	0.518215	0.563274	0.735792
0.00619555	0.0066109	0.00467102	0.00677436	0.0151332	0.0493361	0.126597	0.194131	0.305096	0.378842	0.518629	0.563775	0.73642
0.00620757	0.00661938	0.00468881	0.00681557	0.0152697	0.0497702	0.127362	0.194853	0.305913	0.379375	0.519045	0.56428	0.737037
0.00621987	0.00662781	0.00470622	0.00685674	0.0154076	0.0502066	0.128129	0.195572	0.30673	0.379905	0.519461	0.56479	0.737643
0.00623245	0.00663618	0.00472325	0.00689787	0.015547	0.050645	0.128897	0.196289	0.307546	0.380432	0.519879	0.565303	0.738238
0.00624532	0.0066445	0.00473988	0.00693895	0.0156879	0.0510856	0.129666	0.197004	0.308363	0.380956	0.520299	0.565821	0.738824
0.00625849	0.00665276	0.00475611	0.00697997	0.0158304	0.0515282	0.130437	0.197716	0.309179	0.381477	0.520721	0.566343	0.739399
0.00627196	0.00666098	0.00477193	0.00702093	0.0159746	0.0519729	0.131209	0.198426	0.309994	0.381995	0.521145	0.566869	0.739963
0.00628573	0.00666915	0.00478735	0.00706183	0.0161204	0.0524197	0.131981	0.199133	0.310809	0.382509	0.521571	0.5674	0.740519
0.00629981	0.00667729	0.00480235	0.00710265	0.0162679	0.0528684	0.132755	0.199838	0.311623	0.383021	0.521999	0.567935	0.741065
0.0063142	0.00668539	0.00481693	0.0071434	0.0164172	0.0533192	0.13353	0.200541	0.312436	0.38353	0.52243	0.568474	0.741601
0.0063289	0.00669346	0.00483108	0.00718406	0.0165683	0.0537719	0.134305	0.201241	0.313248	0.384035	0.522864	0.569018	0.742129
0.00634392	0.0067015	0.00484481	0.00722465	0.0167212	0.0542266	0.135081	0.201938	0.314058	0.384537	0.5233	0.569566	0.742648
0.00635926	0.00670952	0.00485811	0.00726514	0.0168759	0.0546832	0.135857	0.202633	0.314868	0.385036	0.523739	0.570118	0.743159
0.00637492	0.00671753	0.00487098	0.00730556	0.0170326	0.0551417	0.136634	0.203325	0.315676	0.385532	0.524181	0.570674	0.743662
0.0063909	0.00672553	0.00488342	0.00734588	0.0171912	0.055602	0.137412	0.204014	0.316482	0.386024	0.524627	0.571235	0.744158
0.00640722	0.00673353	0.00489542	0.00738612	0.0173518	0.0560643	0.138189	0.204701	0.317286	0.386513	0.525075	0.571799	0.744646
0.00642386	0.00674153	0.00490699	0.00742627	0.0175143	0.0565283	0.138967	0.205386	0.318089	0.386999	0.525527	0.572367	0.745128
0.00644083	0.00674953	0.00491813	0.00746633	0.017679	0.0569942	0.139745	0.206067	0.318889	0.387482	0.525983	0.57294	0.745603
0.00645814	0.00675756	0.00492883	0.00750632	0.0178456	0.0574619	0.140522	0.206746	0.319687	0.387962	0.526442	0.573516	0.746073
0.00647578	0.00676561	0.00493911	0.00754622	0.0180144	0.0579313	0.1413	0.207422	0.320483	0.388438	0.526905	0.574095	0.746537
0.00649376	0.00677369	0.00494896	0.00758605	0.0181854	0.0584024	0.142077	0.208096	0.321276	0.388911	0.527371	0.574678	0.746996
0.00651208	0.0067818	0.00495838	0.00762581	0.0183584	0.0588753	0.142854	0.208767	0.322067	0.389381	0.527841	0.575265	0.74745
0.00653073	0.00678997	0.00496738	0.0076655	0.0185337	0.0593499	0.143631	0.209435	0.322854	0.389848	0.528316	0.575855	0.7479
0.00654972	0.00679818	0.00497596	0.00770513	0.0187112	0.0598262	0.144407	0.2101	0.323639	0.390311	0.528794	0.576448	0.748346
0.00656905	0.00680646	0.00498413	0.00774471	0.018891	0.0603041	0.145182	0.210762	0.32442	0.390772	0.529276	0.577044	0.74879
0.00658872	0.00681481	0.00499189	0.00778424	0.019073	0.0607836	0.145957	0.211422	0.325199	0.39123	0.529763	0.577643	0.74923
0.00660873	0.00682323	0.00499925	0.00782374	0.0192573	0.0612647	0.146731	0.212079	0.325973	0.391684	0.530253	0.578245	0.749669
0.00662908	0.00683174	0.00500622	0.0078632	0.0194439	0.0617475	0.147504	0.212734	0.326744	0.392136	0.530748	0.578849	0.750105
[truncated: 3,232 more rows]

## Sheet: panel e-axis
Intensity (TW/cm2)	Energy (eV)		Intensity (TW/cm2)	Cutoff_high (eV)	Fitting_high (eV)
[truncated: 4,341 more rows]
