# Supplementary material for: Attosecond field emission
Source: Nature. 2023 Jan 25;613(7945):662–6. doi: 10.1038/s41586-022-05577-1 (PMC9876796; doi:10.1038/s41586-022-05577-1)
Supplement: Supplementary file 2 — Source Data Fig. 2 [file 41586_2022_5577_MOESM2_ESM.xlsx]

## Sheet: panel b-axis
Delay (fs)	Energy (eV)
-6	80.0959
-5.87879	80.3067
-5.75758	80.5175
-5.63636	80.7282
-5.51515	80.939
-5.39394	81.1498
-5.27273	81.3606
-5.15152	81.5714
-5.0303	81.7821
-4.90909	81.9929
-4.78788	82.2037
-4.66667	82.4145
-4.54545	82.6253
-4.42424	82.836
-4.30303	83.0468
-4.18182	83.2576
-4.06061	83.4684
-3.93939	83.6791
-3.81818	83.8899
-3.69697	84.1007
-3.57576	84.3115
-3.45455	84.5223
-3.33333	84.733
-3.21212	84.9438
-3.09091	85.1546
-2.9697	85.3654
-2.84848	85.5762
-2.72727	85.7869
-2.60606	85.9977
-2.48485	86.2085
-2.36364	86.4193
-2.24242	86.63
-2.12121	86.8408
-2	87.0516
-1.87879	87.2624
-1.75758	87.4732
-1.63636	87.6839
-1.51515	87.8947
-1.39394	88.1055
-1.27273	88.3163
-1.15152	88.5271
-1.0303	88.7378
-0.909091	88.9486
-0.787879	89.1594
-0.666667	89.3702
-0.545455	89.5809
-0.424242	89.7917
-0.30303	90.0025
-0.181818	90.2133
-0.0606061	90.4241
0.0606061	90.6348
0.181818	90.8456
0.30303	91.0564
0.424242	91.2672
0.545455	91.478
0.666667	91.6887
0.787879	91.8995
0.909091	92.1103
1.0303	92.3211
1.15152	92.5318
1.27273	92.7426
1.39394	92.9534
1.51515	93.1642
1.63636	93.375
1.75758	93.5857
1.87879	93.7965
2	94.0073
2.12121	94.2181
2.24242	94.4289
2.36364	94.6396
2.48485	94.8504
2.60606	95.0612
2.72727	95.272
2.84848	95.4828
2.9697	95.6935
3.09091	95.9043
3.21212	96.1151
3.33333	96.3259
3.45455	96.5366
3.57576	96.7474
3.69697	96.9582
3.81818	97.169
3.93939	97.3798
4.06061	97.5905
4.18182	97.8013
4.30303	98.0121
4.42424	98.2229
4.54545	98.4337
4.66667	98.6444
4.78788	98.8552
4.90909	99.066
5.0303	99.2768
5.15152	99.4875
5.27273	99.6983
5.39394	99.9091
5.51515	100.12
5.63636	100.331
5.75758	100.541
5.87879	100.752
6	100.963
	101.174
	101.385
	101.595
	101.806
	102.017
	102.228
	102.438
	102.649
	102.86
	103.071
	103.282
	103.492
	103.703
	103.914
	104.125
	104.335
	104.546
	104.757
	104.968
	105.179
	105.389
	105.6
	105.811
	106.022
	106.232
	106.443
	106.654
	106.865
	107.076
	107.286
	107.497
	107.708
	107.919
	108.129
	108.34
	108.551
	108.762
	108.973
	109.183
	109.394
	109.605
	109.816
	110.026
	110.237
	110.448
	110.659
	110.87
	111.08
	111.291
	111.502
	111.713
	111.923
	112.134
	112.345
	112.556
	112.767
	112.977
	113.188
	113.399
	113.61
	113.82
	114.031
	114.242
	114.453
	114.664
	114.874
	115.085
	115.296
	115.507
	115.718
	115.928
	116.139
	116.35
	116.561
	116.771
	116.982
	117.193
	117.404
	117.615
	117.825
	118.036
	118.247
	118.458
	118.668
	118.879
	119.09
	119.301
	119.512
	119.722
	119.933
	120.144
	120.355
	120.565
	120.776
	120.987
	121.198
	121.409
	121.619
	121.83
	122.041
	122.252
	122.462
	122.673
	122.884
	123.095
	123.306
	123.516
	123.727
	123.938
	124.149
	124.359
	124.57
	124.781
	124.992
	125.203
	125.413
	125.624
	125.835
	126.046
	126.256
	126.467
	126.678
	126.889
	127.1
	127.31
	127.521
	127.732
	127.943
	128.153
	128.364
	128.575
	128.786
	128.997
	129.207
	129.418
	129.629
	129.84
	130.05
	130.261
	130.472
	130.683
	130.894
	131.104
	131.315
	131.526
	131.737
	131.947
	132.158
	132.369
	132.58
	132.791
	133.001
	133.212
	133.423
	133.634
	133.844
	134.055
	134.266
	134.477
	134.688
	134.898
	135.109
	135.32
	135.531
	135.741
	135.952
	136.163
	136.374
	136.585
	136.795
	137.006
	137.217
	137.428
	137.638
	137.849
	138.06
	138.271
	138.482
	138.692
	138.903
	139.114
	139.325
	139.535
	139.746
	139.957
	140.168
	140.379
	140.589
	140.8
	141.011
	141.222
	141.433
	141.643
	141.854
	142.065
	142.276
	142.486
	142.697
	142.908
	143.119
	143.33
	143.54
	143.751
	143.962
	144.173
	144.383
	144.594
	144.805
	145.016
	145.227
	145.437
	145.648
	145.859
	146.07
	146.28
	146.491
	146.702
	146.913
	147.124
	147.334
	147.545
	147.756
	147.967
	148.177
	148.388
	148.599
	148.81
	149.021
	149.231
	149.442
	149.653
	149.864
	150.074
	150.285
	150.496
	150.707
	150.918
	151.128
	151.339
	151.55
	151.761
	151.971
	152.182
	152.393
	152.604
	152.815
	153.025
	153.236
	153.447
	153.658
	153.868
	154.079
	154.29
	154.501
	154.712
	154.922
	155.133
	155.344
	155.555
	155.765
	155.976
	156.187
	156.398
	156.609
	156.819
	157.03
	157.241
	157.452
	157.662
	157.873
	158.084
	158.295
	158.506
	158.716
	158.927
	159.138
	159.349
	159.559
	159.77
	159.981
	160.192
	160.403
	160.613
	160.824
	161.035
	161.246
	161.456
	161.667
	161.878
	162.089
	162.3
	162.51
	162.721
	162.932
	163.143
	163.353
	163.564
	163.775
	163.986
	164.197
	164.407
	164.618
	164.829
	165.04
	165.251
	165.461
	165.672
	165.883
	166.094
	166.304
	166.515
	166.726
	166.937
	167.148
	167.358
	167.569
	167.78
	167.991
	168.201
	168.412
	168.623
	168.834
	169.045
	169.255
	169.466
	169.677
	169.888
	170.098
	170.309
	170.52
	170.731
	170.942
	171.152
	171.363
	171.574
	171.785
	171.995
	172.206
	172.417
	172.628
	172.839
	173.049
	173.26
	173.471
	173.682
	173.892
	174.103
	174.314
	174.525
	174.736
	174.946
	175.157
	175.368
	175.579
	175.789
	176
	176.211
	176.422
	176.633
	176.843
	177.054
	177.265
	177.476
	177.686
	177.897
	178.108
	178.319
	178.53
	178.74
	178.951
	179.162
	179.373
	179.583
	179.794
	180.005
	180.216
	180.427
	180.637
	180.848
	181.059
	181.27
	181.48
	181.691
	181.902
	182.113
	182.324
	182.534
	182.745
	182.956
	183.167
	183.377
	183.588
	183.799
	184.01
	184.221
	184.431
	184.642
	184.853
	185.064
	185.274
	185.485
	185.696
	185.907
	186.118
	186.328
	186.539
	186.75
	186.961
	187.171
	187.382
	187.593
	187.804
	188.015
	188.225
	188.436
	188.647
	188.858
	189.068
	189.279
	189.49
	189.701
	189.912
	190.122
	190.333
	190.544
	190.755
	190.966
	191.176
	191.387
	191.598
	191.809
	192.019
	192.23
	192.441
	192.652
	192.863
	193.073
	193.284
	193.495
	193.706
	193.916
	194.127
	194.338
	194.549
	194.76
	194.97
	195.181
	195.392
	195.603
	195.813
	196.024
	196.235
	196.446
	196.657
	196.867
	197.078
	197.289
	197.5
	197.71
	197.921
	198.132
	198.343
	198.554
	198.764
	198.975
	199.186
	199.397
	199.607
	199.818
	200.029
	200.24
	200.451
	200.661
	200.872
	201.083
	201.294
	201.504
	201.715
	201.926
	202.137
	202.348
	202.558
	202.769
	202.98
	203.191
	203.401
	203.612
	203.823
	204.034
	204.245
	204.455
	204.666
	204.877
	205.088
	205.298
	205.509
	205.72
	205.931
	206.142
	206.352
	206.563
	206.774
	206.985
	207.195
	207.406
	207.617
	207.828
	208.039
	208.249
	208.46
	208.671
	208.882
	209.092
	209.303
	209.514
	209.725
	209.936
	210.146
	210.357
	210.568
	210.779
	210.989
	211.2
	211.411
	211.622
	211.833
	212.043
	212.254
	212.465
	212.676
	212.886
	213.097
	213.308
	213.519
	213.73
	213.94
	214.151
	214.362
	214.573
	214.783
	214.994
	215.205
	215.416
	215.627
	215.837
	216.048
	216.259
	216.47
	216.681
	216.891
	217.102
	217.313
	217.524
	217.734
	217.945
	218.156
	218.367
	218.578
	218.788
	218.999
	219.21
	219.421
	219.631
	219.842

## Sheet: panel b-left
0.984557	0.984553	0.984551	0.984555	0.984568	0.984592	0.984629	0.984679	0.98474	0.984805	0.984863	0.984898	0.984891	0.984819	0.984662	0.984406	0.984047	0.983596	0.983092	0.982603	0.98223	0.982096	0.982331	0.983034	0.984235	0.985858	0.987715	0.989534	0.991035	0.99202	0.992428	0.992275	0.991464	0.989585	0.985907	0.979697	0.970752	0.959843	0.948822	0.940341	0.937142	0.941015	0.951864	0.967433	0.983787	0.995822	0.998171	0.988732	0.972738	0.960718
0.983887	0.983882	0.983881	0.983885	0.983898	0.983922	0.98396	0.984012	0.984075	0.984142	0.984201	0.984238	0.98423	0.984157	0.983997	0.983734	0.983365	0.982902	0.982385	0.981883	0.981499	0.98136	0.981599	0.982318	0.983547	0.985214	0.987127	0.989012	0.990581	0.991627	0.992075	0.991925	0.991068	0.989093	0.985276	0.978901	0.969782	0.958705	0.94754	0.938959	0.935722	0.939639	0.950612	0.966378	0.982996	0.99539	0.99823	0.989369	0.973888	0.962162
0.983201	0.983196	0.983194	0.983198	0.983211	0.983236	0.983275	0.983328	0.983393	0.983462	0.983523	0.983561	0.983554	0.983479	0.983314	0.983045	0.982666	0.982192	0.981661	0.981146	0.980752	0.980609	0.980852	0.981586	0.982844	0.984553	0.986522	0.988472	0.990109	0.991216	0.991703	0.991555	0.990654	0.988583	0.984629	0.97809	0.968797	0.957554	0.946245	0.937562	0.934289	0.938248	0.949346	0.965309	0.98219	0.994939	0.998264	0.989973	0.975	0.963566
0.982498	0.982493	0.982491	0.982496	0.982509	0.982534	0.982574	0.982629	0.982695	0.982766	0.982829	0.982868	0.982861	0.982784	0.982616	0.982341	0.981952	0.981466	0.980922	0.980394	0.97999	0.979842	0.980089	0.980838	0.982125	0.983876	0.9859	0.987915	0.98962	0.990786	0.991311	0.991166	0.99022	0.988056	0.983966	0.977263	0.967798	0.956388	0.944936	0.936152	0.932841	0.936843	0.948067	0.964227	0.981369	0.99447	0.998272	0.990545	0.976075	0.96493
0.98178	0.981775	0.981773	0.981777	0.981791	0.981817	0.981858	0.981914	0.981981	0.982054	0.982119	0.982159	0.982152	0.982074	0.981902	0.98162	0.981222	0.980724	0.980167	0.979627	0.979212	0.97906	0.979311	0.980075	0.98139	0.983183	0.985262	0.987341	0.989112	0.990338	0.990901	0.990758	0.989768	0.987511	0.983286	0.976422	0.966785	0.955209	0.943612	0.934726	0.931379	0.935424	0.946773	0.963131	0.980535	0.993983	0.998256	0.991084	0.977113	0.966255
0.981046	0.981041	0.981039	0.981043	0.981057	0.981084	0.981126	0.981183	0.981252	0.981327	0.981394	0.981435	0.981428	0.981348	0.981173	0.980884	0.980477	0.979967	0.979397	0.978844	0.97842	0.978263	0.978518	0.979297	0.98064	0.982474	0.984607	0.98675	0.988587	0.989871	0.990472	0.990332	0.989298	0.986949	0.98259	0.975566	0.965758	0.954016	0.942275	0.933287	0.929902	0.933991	0.945466	0.962021	0.979686	0.993478	0.998215	0.991592	0.978114	0.967541
0.980297	0.980291	0.980289	0.980294	0.980308	0.980335	0.980378	0.980436	0.980507	0.980584	0.980652	0.980695	0.980688	0.980607	0.980428	0.980132	0.979716	0.979195	0.978612	0.978046	0.977612	0.977451	0.97771	0.978504	0.979874	0.98175	0.983937	0.986142	0.988045	0.989387	0.990025	0.989887	0.988811	0.98637	0.981879	0.974694	0.964717	0.952809	0.940923	0.931834	0.928411	0.932543	0.944146	0.960899	0.978823	0.992956	0.998151	0.99207	0.979079	0.968789
0.979532	0.979527	0.979524	0.979529	0.979543	0.979571	0.979615	0.979674	0.979747	0.979825	0.979896	0.979939	0.979933	0.97985	0.979667	0.979366	0.97894	0.978407	0.977812	0.977233	0.976789	0.976624	0.976887	0.977695	0.979093	0.98101	0.983251	0.985518	0.987486	0.988885	0.98956	0.989424	0.988305	0.985774	0.981151	0.973809	0.963661	0.951588	0.939558	0.930366	0.926906	0.931082	0.942811	0.959763	0.977945	0.992416	0.998063	0.992516	0.980009	0.969999
0.978752	0.978746	0.978744	0.978749	0.978763	0.978792	0.978836	0.978897	0.978972	0.979052	0.979124	0.979169	0.979162	0.979078	0.978891	0.978583	0.978149	0.977605	0.976996	0.976405	0.975952	0.975782	0.976049	0.976872	0.978298	0.980255	0.982549	0.984878	0.98691	0.988366	0.989077	0.988943	0.987782	0.985161	0.980408	0.972908	0.962592	0.950353	0.938179	0.928884	0.925386	0.929606	0.941463	0.958613	0.977054	0.991859	0.997952	0.992933	0.980904	0.971171
0.977957	0.977951	0.977949	0.977954	0.977969	0.977997	0.978043	0.978105	0.978181	0.978263	0.978337	0.978383	0.978376	0.978291	0.978101	0.977786	0.977343	0.976787	0.976166	0.975563	0.975099	0.974925	0.975196	0.976034	0.977487	0.979485	0.981831	0.984222	0.986318	0.98783	0.988576	0.988445	0.987241	0.984532	0.97965	0.971993	0.961509	0.949105	0.936785	0.927387	0.923852	0.928116	0.940101	0.957451	0.976149	0.991286	0.997818	0.993321	0.981763	0.972307
0.977147	0.977141	0.977139	0.977144	0.977159	0.977188	0.977235	0.977298	0.977376	0.977459	0.977535	0.977582	0.977576	0.977489	0.977295	0.976974	0.976522	0.975954	0.975321	0.974705	0.974232	0.974054	0.974328	0.975182	0.976661	0.9787	0.981098	0.98355	0.985709	0.987276	0.988058	0.987929	0.986684	0.983886	0.978876	0.971064	0.960412	0.947843	0.935378	0.925876	0.922303	0.926612	0.938726	0.956275	0.975231	0.990696	0.997663	0.993679	0.982589	0.973406
0.976323	0.976316	0.976314	0.976319	0.976334	0.976364	0.976411	0.976476	0.976555	0.976641	0.976718	0.976766	0.97676	0.976672	0.976474	0.976147	0.975686	0.975107	0.974461	0.973833	0.973351	0.973168	0.973447	0.974314	0.975821	0.9779	0.98035	0.982862	0.985083	0.986706	0.987523	0.987396	0.986109	0.983225	0.978087	0.970121	0.959301	0.946567	0.933956	0.924351	0.92074	0.925093	0.937336	0.955086	0.974299	0.99009	0.997485	0.994008	0.983381	0.974469
0.975483	0.975477	0.975474	0.975479	0.975495	0.975525	0.975573	0.975639	0.97572	0.975807	0.975886	0.975935	0.97593	0.97584	0.975638	0.975305	0.974835	0.974245	0.973587	0.972947	0.972455	0.972268	0.97255	0.973433	0.974967	0.977085	0.979587	0.982159	0.984442	0.986119	0.986971	0.986845	0.985518	0.982547	0.977284	0.969163	0.958176	0.945277	0.93252	0.922812	0.919163	0.92356	0.935933	0.953883	0.973353	0.989468	0.997286	0.99431	0.98414	0.975496
0.974629	0.974622	0.97462	0.974625	0.974641	0.974672	0.974721	0.974788	0.97487	0.974959	0.97504	0.97509	0.975085	0.974993	0.974788	0.974449	0.97397	0.973369	0.972698	0.972046	0.971545	0.971354	0.97164	0.972537	0.974098	0.976256	0.978809	0.98144	0.983784	0.985515	0.986402	0.986278	0.984911	0.981854	0.976465	0.968191	0.957038	0.943973	0.931071	0.921258	0.917571	0.922013	0.934516	0.952668	0.972394	0.98883	0.997065	0.994584	0.984866	0.976488
0.97376	0.973754	0.973751	0.973756	0.973772	0.973804	0.973854	0.973922	0.974006	0.974097	0.974179	0.97423	0.974225	0.974132	0.973923	0.973578	0.97309	0.972478	0.971795	0.971131	0.97062	0.970425	0.970715	0.971626	0.973214	0.975412	0.978016	0.980706	0.983111	0.984896	0.985816	0.985695	0.984287	0.981145	0.975631	0.967205	0.955885	0.942656	0.929607	0.91969	0.915964	0.920452	0.933085	0.951439	0.971422	0.988176	0.996824	0.99483	0.98556	0.977445
0.972877	0.972871	0.972868	0.972873	0.972889	0.972921	0.972972	0.973042	0.973128	0.97322	0.973303	0.973356	0.973351	0.973257	0.973044	0.972693	0.972196	0.971573	0.970877	0.970202	0.969681	0.969482	0.969776	0.970702	0.972316	0.974554	0.977208	0.979957	0.982423	0.98426	0.985214	0.985094	0.983647	0.980421	0.974783	0.966205	0.95472	0.941325	0.928129	0.918107	0.914343	0.918876	0.931641	0.950197	0.970436	0.987507	0.996562	0.99505	0.986222	0.978368
0.97198	0.971973	0.97197	0.971975	0.971992	0.972025	0.972076	0.972147	0.972235	0.972328	0.972414	0.972468	0.972462	0.972367	0.972151	0.971793	0.971287	0.970654	0.969946	0.969258	0.968728	0.968525	0.968823	0.969763	0.971404	0.973681	0.976386	0.979193	0.981719	0.983609	0.984596	0.984478	0.982991	0.979681	0.973921	0.965192	0.95354	0.93998	0.926637	0.91651	0.912708	0.917286	0.930182	0.948941	0.969437	0.986823	0.99628	0.995243	0.986853	0.979257
0.971068	0.971061	0.971059	0.971064	0.971081	0.971114	0.971166	0.971239	0.971327	0.971423	0.97151	0.971565	0.97156	0.971462	0.971243	0.970879	0.970365	0.96972	0.969	0.968301	0.967762	0.967554	0.967856	0.968811	0.970478	0.972794	0.975549	0.978414	0.980999	0.982941	0.983962	0.983846	0.98232	0.978926	0.973043	0.964164	0.952347	0.938621	0.925131	0.914898	0.911057	0.915682	0.92871	0.947673	0.968425	0.986123	0.995978	0.99541	0.987452	0.980113
0.970143	0.970136	0.970133	0.970138	0.970155	0.970189	0.970242	0.970316	0.970406	0.970503	0.970592	0.970648	0.970643	0.970544	0.970321	0.969951	0.969428	0.968773	0.96804	0.967329	0.966781	0.96657	0.966876	0.967844	0.969538	0.971893	0.974698	0.977621	0.980265	0.982259	0.983312	0.983197	0.981632	0.978156	0.972152	0.963122	0.951141	0.937249	0.923611	0.913272	0.909393	0.914063	0.927224	0.946391	0.9674	0.985409	0.995657	0.995551	0.988021	0.980935
0.969203	0.969196	0.969193	0.969198	0.969215	0.96925	0.969304	0.969379	0.96947	0.969569	0.969659	0.969717	0.969712	0.969612	0.969385	0.969009	0.968478	0.967811	0.967066	0.966344	0.965786	0.965571	0.965881	0.966864	0.968584	0.970977	0.973833	0.976812	0.979516	0.981561	0.982646	0.982533	0.980929	0.977372	0.971246	0.962067	0.949921	0.935862	0.922076	0.911631	0.907713	0.91243	0.925724	0.945097	0.966362	0.984679	0.995316	0.995668	0.98856	0.981725
0.968249	0.968242	0.968239	0.968244	0.968262	0.968297	0.968352	0.968428	0.968521	0.968622	0.968713	0.968772	0.968767	0.968665	0.968435	0.968053	0.967513	0.966836	0.966079	0.965344	0.964778	0.964559	0.964872	0.96587	0.967616	0.970048	0.972953	0.97599	0.978751	0.980847	0.981965	0.981853	0.980211	0.976572	0.970326	0.960998	0.948687	0.934462	0.920528	0.909976	0.906019	0.910782	0.92421	0.943789	0.96531	0.983935	0.994956	0.995759	0.989069	0.982483
0.967282	0.967274	0.967271	0.967276	0.967294	0.96733	0.967386	0.967463	0.967558	0.96766	0.967753	0.967813	0.967808	0.967705	0.967471	0.967083	0.966534	0.965846	0.965078	0.964331	0.963756	0.963532	0.96385	0.964862	0.966635	0.969105	0.972059	0.975153	0.977972	0.980119	0.981268	0.981158	0.979478	0.975757	0.969392	0.959916	0.94744	0.933049	0.918965	0.908307	0.90431	0.90912	0.922682	0.942467	0.964246	0.983177	0.994578	0.995826	0.989549	0.983209
0.9663	0.966293	0.966289	0.966295	0.966313	0.966349	0.966406	0.966484	0.96658	0.966684	0.966779	0.96684	0.966835	0.966731	0.966493	0.966099	0.965542	0.964843	0.964062	0.963304	0.96272	0.962493	0.962814	0.96384	0.965639	0.968148	0.971151	0.974301	0.977178	0.979375	0.980556	0.980448	0.97873	0.974929	0.968444	0.95882	0.946179	0.931621	0.917388	0.906622	0.902587	0.907443	0.92114	0.941133	0.963169	0.982405	0.994181	0.995869	0.99	0.983904
0.965305	0.965297	0.965294	0.965299	0.965318	0.965354	0.965412	0.965492	0.965589	0.965695	0.965791	0.965853	0.965849	0.965743	0.965502	0.965102	0.964536	0.963826	0.963034	0.962264	0.96167	0.961439	0.961765	0.962805	0.96463	0.967178	0.97023	0.973436	0.97637	0.978617	0.979829	0.979722	0.977966	0.974085	0.967482	0.95771	0.944905	0.93018	0.915796	0.904923	0.900849	0.905751	0.919584	0.939785	0.96208	0.981618	0.993766	0.995888	0.990422	0.984568
0.964296	0.964288	0.964285	0.96429	0.964309	0.964346	0.964405	0.964485	0.964585	0.964692	0.96479	0.964853	0.964848	0.964741	0.964496	0.96409	0.963516	0.962796	0.961991	0.96121	0.960607	0.960372	0.960702	0.961757	0.963608	0.966193	0.969294	0.972556	0.975548	0.977843	0.979087	0.978981	0.977188	0.973227	0.966506	0.956587	0.943617	0.928725	0.914191	0.90321	0.899096	0.904046	0.918014	0.938425	0.960977	0.980817	0.993334	0.995884	0.990817	0.985201
0.963274	0.963265	0.963262	0.963268	0.963287	0.963324	0.963384	0.963466	0.963566	0.963675	0.963775	0.963839	0.963834	0.963725	0.963477	0.963065	0.962482	0.961752	0.960935	0.960142	0.95953	0.959292	0.959625	0.960694	0.962572	0.965195	0.968345	0.971663	0.974711	0.977056	0.978331	0.978226	0.976395	0.972355	0.965517	0.95545	0.942315	0.927256	0.912571	0.901482	0.897328	0.902325	0.91643	0.93705	0.959862	0.980002	0.992883	0.995857	0.991184	0.985805
0.962237	0.962229	0.962226	0.962231	0.962251	0.962289	0.962349	0.962432	0.962534	0.962645	0.962746	0.962811	0.962807	0.962696	0.962445	0.962027	0.961435	0.960694	0.959865	0.959061	0.95844	0.958198	0.958535	0.959619	0.961522	0.964184	0.967382	0.970755	0.97386	0.976254	0.977559	0.977455	0.975588	0.971469	0.964513	0.9543	0.941001	0.925773	0.910937	0.899739	0.895545	0.90059	0.914832	0.935663	0.958733	0.979174	0.992415	0.995807	0.991524	0.986378
0.961188	0.961179	0.961176	0.961181	0.961201	0.96124	0.961301	0.961385	0.961489	0.961601	0.961704	0.96177	0.961765	0.961654	0.961399	0.960975	0.960375	0.959623	0.958782	0.957966	0.957337	0.95709	0.957432	0.958529	0.960459	0.963159	0.966406	0.969834	0.972995	0.975437	0.976773	0.97667	0.974766	0.970569	0.963497	0.953137	0.939672	0.924276	0.909288	0.897981	0.893748	0.89884	0.91322	0.934263	0.957593	0.978332	0.991931	0.995735	0.991837	0.986923
0.960124	0.960116	0.960112	0.960118	0.960138	0.960177	0.960239	0.960325	0.96043	0.960544	0.960648	0.960715	0.960711	0.960598	0.960339	0.959909	0.959301	0.958538	0.957686	0.956858	0.95622	0.955969	0.956315	0.957427	0.959382	0.96212	0.965415	0.968899	0.972116	0.974606	0.975972	0.975871	0.97393	0.969655	0.962466	0.95196	0.938331	0.922766	0.907625	0.896209	0.891935	0.897076	0.911594	0.932849	0.956439	0.977476	0.991429	0.995642	0.992123	0.987438
0.959048	0.959039	0.959036	0.959041	0.959061	0.959101	0.959164	0.959251	0.959357	0.959473	0.959579	0.959647	0.959643	0.959528	0.959266	0.95883	0.958213	0.95744	0.956576	0.955737	0.955089	0.954835	0.955185	0.956311	0.958293	0.961068	0.964412	0.96795	0.971223	0.973761	0.975157	0.975057	0.973079	0.968727	0.961422	0.95077	0.936975	0.921241	0.905948	0.894422	0.890108	0.895297	0.909954	0.931422	0.955273	0.976607	0.990911	0.995526	0.992383	0.987926
0.957958	0.957949	0.957945	0.957951	0.957972	0.958012	0.958075	0.958163	0.958272	0.958389	0.958496	0.958565	0.958561	0.958445	0.958179	0.957738	0.957112	0.956328	0.955452	0.954602	0.953945	0.953687	0.954041	0.955182	0.957189	0.960003	0.963395	0.966988	0.970316	0.972902	0.974328	0.974229	0.972215	0.967785	0.960364	0.949566	0.935607	0.919703	0.904257	0.89262	0.888266	0.893503	0.908299	0.929981	0.954094	0.975725	0.990376	0.99539	0.992618	0.988385
0.956854	0.956846	0.956842	0.956848	0.956868	0.956909	0.956973	0.957063	0.957172	0.957291	0.9574	0.95747	0.957466	0.957348	0.957079	0.956632	0.955998	0.955203	0.954315	0.953454	0.952788	0.952526	0.952884	0.954039	0.956073	0.958924	0.962364	0.966012	0.969395	0.972029	0.973485	0.973387	0.971336	0.966829	0.959293	0.948349	0.934224	0.91815	0.90255	0.890803	0.886409	0.891694	0.906631	0.928527	0.952902	0.974829	0.989825	0.995232	0.992828	0.988816
0.955738	0.955729	0.955725	0.955731	0.955752	0.955793	0.955858	0.955949	0.95606	0.95618	0.956291	0.956362	0.956358	0.956239	0.955966	0.955512	0.95487	0.954065	0.953165	0.952292	0.951618	0.951352	0.951714	0.952883	0.954943	0.957832	0.96132	0.965023	0.968461	0.971142	0.972627	0.97253	0.970444	0.96586	0.958209	0.947119	0.932828	0.916584	0.90083	0.888972	0.884537	0.889871	0.904948	0.92706	0.951698	0.97392	0.989258	0.995054	0.993012	0.98922
0.954608	0.954598	0.954595	0.954601	0.954622	0.954663	0.95473	0.954821	0.954934	0.955056	0.955168	0.95524	0.955236	0.955116	0.95484	0.95438	0.953729	0.952913	0.952002	0.951117	0.950434	0.950165	0.950531	0.951714	0.9538	0.956727	0.960263	0.96402	0.967513	0.970242	0.971756	0.97166	0.969537	0.964877	0.957111	0.945876	0.931419	0.915004	0.899095	0.887125	0.88265	0.888033	0.903251	0.925579	0.950481	0.972998	0.988675	0.994856	0.993172	0.989597
0.953464	0.953455	0.953451	0.953457	0.953478	0.953521	0.953588	0.953681	0.953795	0.953919	0.954032	0.954105	0.954101	0.953979	0.9537	0.953234	0.952575	0.951748	0.950825	0.949929	0.949237	0.948964	0.949334	0.950532	0.952644	0.955609	0.959193	0.963004	0.966552	0.969327	0.970871	0.970775	0.968617	0.96388	0.956	0.944619	0.929996	0.91341	0.897345	0.885264	0.880748	0.88618	0.901539	0.924086	0.949252	0.972063	0.988077	0.994637	0.993308	0.989948
0.952308	0.952298	0.952294	0.9523	0.952322	0.952365	0.952433	0.952527	0.952642	0.952768	0.952883	0.952957	0.952953	0.95283	0.952547	0.952075	0.951407	0.95057	0.949635	0.948728	0.948026	0.94775	0.948124	0.949336	0.951474	0.954477	0.958109	0.961975	0.965577	0.968399	0.969972	0.969877	0.967683	0.96287	0.954875	0.943349	0.92856	0.911801	0.895581	0.883388	0.878831	0.884312	0.899814	0.922578	0.94801	0.971116	0.987463	0.994399	0.99342	0.990272
0.951138	0.951128	0.951124	0.95113	0.951152	0.951196	0.951264	0.95136	0.951477	0.951604	0.95172	0.951795	0.951792	0.951667	0.95138	0.950903	0.950227	0.949379	0.948432	0.947513	0.946803	0.946523	0.946901	0.948128	0.950292	0.953333	0.957013	0.960932	0.964589	0.967457	0.969059	0.968965	0.966735	0.961846	0.953738	0.942065	0.92711	0.910179	0.893803	0.881497	0.876899	0.882429	0.898074	0.921057	0.946755	0.970155	0.986834	0.994141	0.993509	0.990571
0.949955	0.949945	0.949941	0.949947	0.949969	0.950013	0.950083	0.950179	0.950298	0.950427	0.950545	0.950621	0.950617	0.950491	0.950201	0.949717	0.949033	0.948174	0.947216	0.946285	0.945566	0.945282	0.945665	0.946906	0.949096	0.952175	0.955903	0.959876	0.963587	0.966502	0.968132	0.968039	0.965774	0.960809	0.952587	0.940769	0.925647	0.908543	0.892009	0.879591	0.874952	0.880532	0.896319	0.919523	0.945488	0.969182	0.98619	0.993865	0.993574	0.990844
0.948759	0.948749	0.948745	0.948751	0.948773	0.948818	0.948888	0.948986	0.949106	0.949236	0.949356	0.949433	0.949429	0.949301	0.949008	0.948518	0.947825	0.946956	0.945986	0.945044	0.944316	0.944028	0.944415	0.945671	0.947887	0.951004	0.95478	0.958807	0.962572	0.965534	0.967192	0.9671	0.964799	0.959759	0.951422	0.939459	0.924169	0.906892	0.890202	0.87767	0.872989	0.878619	0.89455	0.917975	0.944208	0.968195	0.985532	0.993569	0.993617	0.991093
0.947549	0.947539	0.947535	0.947541	0.947564	0.947609	0.94768	0.947779	0.947901	0.948033	0.948154	0.948232	0.948229	0.948099	0.947802	0.947306	0.946605	0.945725	0.944743	0.94379	0.943053	0.942761	0.943153	0.944422	0.946665	0.94982	0.953644	0.957725	0.961544	0.964552	0.966239	0.966147	0.963811	0.958696	0.950245	0.938136	0.922679	0.905227	0.888379	0.875734	0.871012	0.876692	0.892767	0.916414	0.942916	0.967197	0.984858	0.993255	0.993637	0.991316
0.946327	0.946317	0.946312	0.946319	0.946342	0.946387	0.946459	0.946559	0.946683	0.946816	0.946939	0.947018	0.947014	0.946883	0.946583	0.946081	0.945371	0.944481	0.943487	0.942522	0.941777	0.941481	0.941877	0.943161	0.94543	0.948623	0.952495	0.95663	0.960503	0.963557	0.965272	0.965181	0.962809	0.957619	0.949055	0.936799	0.921174	0.903549	0.886542	0.873783	0.869019	0.87475	0.89097	0.914839	0.941611	0.966186	0.98417	0.992922	0.993635	0.991515
0.945091	0.945081	0.945077	0.945083	0.945106	0.945152	0.945225	0.945327	0.945451	0.945586	0.94571	0.945791	0.945787	0.945655	0.94535	0.944843	0.944125	0.943224	0.942218	0.941242	0.940487	0.940188	0.940588	0.941887	0.944182	0.947413	0.951332	0.955522	0.959449	0.962548	0.964292	0.964201	0.961794	0.956529	0.947851	0.93545	0.919657	0.901856	0.88469	0.871817	0.867012	0.872792	0.889158	0.91325	0.940293	0.965162	0.983467	0.992572	0.993611	0.99169
0.943842	0.943832	0.943828	0.943834	0.943858	0.943904	0.943978	0.94408	0.944207	0.944343	0.944469	0.94455	0.944547	0.944413	0.944105	0.943592	0.942865	0.941953	0.940936	0.939948	0.939184	0.938882	0.939286	0.940599	0.942921	0.94619	0.950157	0.954401	0.958381	0.961526	0.963298	0.963208	0.960766	0.955425	0.946634	0.934087	0.918125	0.900149	0.882824	0.869835	0.864989	0.87082	0.887331	0.911648	0.938962	0.964125	0.982751	0.992204	0.993565	0.991842
0.94258	0.94257	0.942566	0.942572	0.942596	0.942643	0.942718	0.942821	0.942949	0.943087	0.943214	0.943297	0.943293	0.943158	0.942847	0.942327	0.941592	0.94067	0.93964	0.938641	0.937868	0.937562	0.93797	0.939298	0.941646	0.944953	0.948969	0.953266	0.957301	0.960492	0.962291	0.962202	0.959725	0.954309	0.945404	0.93271	0.91658	0.898427	0.880942	0.867839	0.862951	0.868832	0.88549	0.910033	0.937619	0.963077	0.98202	0.991818	0.993498	0.99197
0.941305	0.941295	0.94129	0.941297	0.941321	0.941369	0.941444	0.941549	0.941678	0.941818	0.941947	0.94203	0.942027	0.94189	0.941575	0.94105	0.940306	0.939373	0.938331	0.937321	0.936539	0.936229	0.936642	0.937984	0.940359	0.943704	0.947768	0.952119	0.956207	0.959444	0.961271	0.961182	0.95867	0.95318	0.944161	0.931321	0.915021	0.896692	0.879046	0.865828	0.860898	0.86683	0.883634	0.908403	0.936264	0.962016	0.981275	0.991414	0.993411	0.992075
0.940017	0.940007	0.940002	0.940009	0.940033	0.940081	0.940158	0.940264	0.940394	0.940536	0.940666	0.940751	0.940747	0.940609	0.94029	0.939759	0.939006	0.938063	0.937009	0.935987	0.935197	0.934883	0.9353	0.936657	0.939058	0.942442	0.946554	0.950959	0.955101	0.958383	0.960238	0.960149	0.957602	0.952037	0.942905	0.929918	0.913448	0.894942	0.877136	0.863802	0.858829	0.864812	0.881764	0.90676	0.934895	0.960942	0.980516	0.990994	0.993303	0.992157
0.938716	0.938705	0.938701	0.938707	0.938732	0.938781	0.938858	0.938965	0.939097	0.939241	0.939372	0.939458	0.939454	0.939314	0.938992	0.938455	0.937694	0.93674	0.935674	0.934641	0.933841	0.933524	0.933945	0.935317	0.937745	0.941167	0.945327	0.949786	0.953981	0.957308	0.959192	0.959103	0.956521	0.950881	0.941636	0.928502	0.911862	0.893178	0.87521	0.86176	0.856746	0.86278	0.879879	0.905103	0.933514	0.959856	0.979744	0.990556	0.993174	0.992217
0.937402	0.937391	0.937386	0.937393	0.937418	0.937467	0.937545	0.937654	0.937787	0.937932	0.938065	0.938152	0.938149	0.938007	0.937681	0.937138	0.936368	0.935403	0.934326	0.933281	0.932473	0.932152	0.932577	0.933964	0.936418	0.939878	0.944086	0.9486	0.952849	0.956221	0.958132	0.958044	0.955427	0.949713	0.940354	0.927073	0.910262	0.8914	0.87327	0.859704	0.854647	0.860732	0.87798	0.903433	0.932121	0.958758	0.978958	0.990103	0.993025	0.992255
0.936074	0.936063	0.936058	0.936065	0.936091	0.93614	0.936219	0.936329	0.936464	0.936611	0.936745	0.936833	0.93683	0.936687	0.936357	0.935808	0.93503	0.934054	0.932965	0.931908	0.931091	0.930766	0.931196	0.932597	0.935078	0.938577	0.942833	0.947401	0.951703	0.955121	0.95706	0.956972	0.95432	0.948531	0.939058	0.92563	0.908648	0.889607	0.871315	0.857632	0.852533	0.85867	0.876066	0.901748	0.930714	0.957648	0.978159	0.989632	0.992857	0.992271
0.934734	0.934723	0.934718	0.934725	0.93475	0.9348	0.93488	0.934991	0.935128	0.935276	0.935412	0.935501	0.935498	0.935353	0.93502	0.934465	0.933678	0.932691	0.93159	0.930522	0.929696	0.929367	0.929801	0.931218	0.933726	0.937263	0.941568	0.946189	0.950545	0.954008	0.955974	0.955887	0.9532	0.947336	0.93775	0.924174	0.90702	0.8878	0.869345	0.855545	0.850404	0.856592	0.874137	0.90005	0.929295	0.956525	0.977346	0.989145	0.992669	0.992265
0.93338	0.933369	0.933364	0.933371	0.933397	0.933448	0.933528	0.93364	0.933778	0.933928	0.934066	0.934156	0.934152	0.934006	0.93367	0.933108	0.932313	0.931316	0.930202	0.929122	0.928287	0.927955	0.928394	0.929825	0.93236	0.935936	0.940289	0.944964	0.949374	0.952882	0.954876	0.954789	0.952067	0.946129	0.936429	0.922705	0.905379	0.885979	0.86736	0.853443	0.848259	0.854499	0.872194	0.898338	0.927863	0.95539	0.97652	0.988643	0.992462	0.992238
0.932013	0.932002	0.931997	0.932004	0.93203	0.932081	0.932163	0.932276	0.932416	0.932568	0.932707	0.932797	0.932794	0.932647	0.932306	0.931739	0.930935	0.929927	0.928802	0.92771	0.926866	0.92653	0.926973	0.928419	0.930981	0.934595	0.938997	0.943726	0.94819	0.951744	0.953765	0.953678	0.950921	0.944908	0.935094	0.921222	0.903723	0.884143	0.86536	0.851326	0.846099	0.852391	0.870236	0.896612	0.926418	0.954243	0.975681	0.988124	0.992236	0.992191
0.930633	0.930622	0.930617	0.930624	0.93065	0.930702	0.930785	0.930899	0.93104	0.931194	0.931334	0.931426	0.931423	0.931274	0.93093	0.930356	0.929544	0.928525	0.927387	0.926284	0.925431	0.925091	0.925539	0.927	0.929589	0.933242	0.937692	0.942476	0.946993	0.950592	0.952641	0.952554	0.949762	0.943674	0.933747	0.919726	0.902054	0.882293	0.863346	0.849193	0.843924	0.850267	0.868263	0.894873	0.92496	0.953084	0.974828	0.98759	0.991991	0.992123
0.92924	0.929229	0.929224	0.929231	0.929258	0.92931	0.929393	0.929509	0.929652	0.929807	0.929949	0.930042	0.930038	0.929888	0.92954	0.92896	0.928139	0.927109	0.92596	0.924845	0.923983	0.92364	0.924091	0.925568	0.928183	0.931876	0.936375	0.941213	0.945784	0.949428	0.951504	0.951417	0.94859	0.942428	0.932386	0.918217	0.900371	0.880428	0.861316	0.847046	0.841734	0.848129	0.866276	0.893119	0.92349	0.951913	0.973963	0.98704	0.991728	0.992034
0.927834	0.927823	0.927817	0.927825	0.927852	0.927905	0.927989	0.928106	0.92825	0.928407	0.92855	0.928644	0.928641	0.928489	0.928137	0.927551	0.926722	0.925681	0.924519	0.923393	0.922522	0.922175	0.922631	0.924122	0.926765	0.930496	0.935044	0.939936	0.944561	0.94825	0.950354	0.950267	0.947405	0.941168	0.931012	0.916694	0.898674	0.878549	0.859272	0.844883	0.839528	0.845976	0.864273	0.891351	0.922006	0.950729	0.973085	0.986475	0.991446	0.991926
0.926415	0.926403	0.926398	0.926405	0.926432	0.926486	0.926571	0.926689	0.926835	0.926993	0.927139	0.927233	0.92723	0.927076	0.926722	0.926129	0.925291	0.924239	0.923066	0.921927	0.921047	0.920696	0.921157	0.922664	0.925333	0.929104	0.933701	0.938647	0.943326	0.94706	0.949191	0.949104	0.946207	0.939896	0.929625	0.915157	0.896964	0.876655	0.857212	0.842705	0.837307	0.843807	0.862256	0.88957	0.92051	0.949534	0.972194	0.985895	0.991147	0.991797
0.924983	0.924971	0.924965	0.924973	0.925	0.925054	0.92514	0.92526	0.925407	0.925567	0.925714	0.92581	0.925806	0.925651	0.925292	0.924694	0.923847	0.922784	0.921599	0.920448	0.919559	0.919205	0.91967	0.921192	0.923889	0.927699	0.932344	0.937346	0.942078	0.945857	0.948015	0.947929	0.944997	0.938611	0.928225	0.913608	0.895239	0.874747	0.855138	0.840511	0.835071	0.841623	0.860225	0.887774	0.919001	0.948326	0.971291	0.9853	0.99083	0.991649
0.923537	0.923525	0.92352	0.923527	0.923555	0.923609	0.923696	0.923817	0.923966	0.924127	0.924276	0.924373	0.924369	0.924212	0.92385	0.923246	0.92239	0.921316	0.920118	0.918956	0.918058	0.9177	0.91817	0.919707	0.922431	0.92628	0.930975	0.936031	0.940817	0.944642	0.946827	0.946741	0.943773	0.937313	0.926812	0.912045	0.8935	0.872825	0.853049	0.838303	0.832819	0.839424	0.858178	0.885965	0.917479	0.947106	0.970374	0.98469	0.990495	0.991482
0.922078	0.922066	0.922061	0.922068	0.922096	0.922151	0.922239	0.922361	0.922511	0.922675	0.922825	0.922922	0.922919	0.922761	0.922395	0.921784	0.920919	0.919835	0.918625	0.917451	0.916543	0.916181	0.916656	0.918208	0.92096	0.924848	0.929592	0.934703	0.939544	0.943414	0.945626	0.94554	0.942537	0.936001	0.925386	0.910468	0.891747	0.870888	0.850944	0.836079	0.830552	0.83721	0.856117	0.884141	0.915944	0.945874	0.969446	0.984065	0.990143	0.991296
0.920606	0.920594	0.920588	0.920596	0.920624	0.92068	0.920769	0.920892	0.921044	0.921209	0.92136	0.921459	0.921456	0.921296	0.920926	0.920309	0.919436	0.91834	0.917118	0.915932	0.915015	0.91465	0.915129	0.916697	0.919476	0.923404	0.928197	0.933363	0.938257	0.942172	0.944412	0.944326	0.941288	0.934677	0.923947	0.908878	0.889981	0.868936	0.848825	0.83384	0.82827	0.83498	0.85404	0.882303	0.914396	0.94463	0.968504	0.983426	0.989774	0.991091
0.919121	0.919109	0.919103	0.919111	0.919139	0.919196	0.919285	0.91941	0.919563	0.91973	0.919883	0.919983	0.919979	0.919818	0.919444	0.918821	0.917939	0.916832	0.915598	0.9144	0.913474	0.913105	0.913589	0.915172	0.917979	0.921946	0.926789	0.93201	0.936958	0.940919	0.943185	0.943099	0.940026	0.93334	0.922495	0.907274	0.8882	0.86697	0.846691	0.831586	0.825973	0.832735	0.851949	0.880451	0.912835	0.943373	0.967551	0.982773	0.989388	0.990868
0.917623	0.91761	0.917604	0.917612	0.917641	0.917698	0.917789	0.917914	0.918069	0.918237	0.918392	0.918493	0.91849	0.918326	0.917949	0.91732	0.916429	0.915311	0.914064	0.912855	0.91192	0.911547	0.912035	0.913633	0.916468	0.920475	0.925368	0.930644	0.935646	0.939652	0.941946	0.94186	0.938752	0.93199	0.921029	0.905657	0.886405	0.864989	0.844542	0.829317	0.82366	0.830476	0.849843	0.878585	0.911261	0.942105	0.966585	0.982105	0.988985	0.990626
0.916111	0.916098	0.916093	0.916101	0.91613	0.916187	0.916279	0.916405	0.916562	0.916732	0.916888	0.91699	0.916987	0.916822	0.916441	0.915805	0.914905	0.913777	0.912517	0.911296	0.910352	0.909975	0.910468	0.912082	0.914944	0.918991	0.923933	0.929265	0.934322	0.938373	0.940694	0.940607	0.937464	0.930628	0.919551	0.904026	0.884596	0.862994	0.842378	0.827032	0.821332	0.828201	0.847723	0.876705	0.909674	0.940824	0.965606	0.981423	0.988566	0.990366
0.914586	0.914573	0.914568	0.914576	0.914605	0.914663	0.914755	0.914883	0.915041	0.915213	0.915371	0.915474	0.915471	0.915304	0.91492	0.914278	0.913369	0.912229	0.910957	0.909724	0.90877	0.90839	0.908887	0.910517	0.913407	0.917494	0.922486	0.927873	0.932984	0.937081	0.939429	0.939342	0.936164	0.929252	0.918059	0.902382	0.882773	0.860984	0.840198	0.824733	0.818989	0.825911	0.845587	0.874811	0.908073	0.939532	0.964616	0.980728	0.98813	0.990088
0.913048	0.913035	0.913029	0.913037	0.913067	0.913125	0.913219	0.913348	0.913508	0.913681	0.91384	0.913944	0.913941	0.913773	0.913385	0.912737	0.911819	0.910668	0.909384	0.908138	0.907175	0.906791	0.907293	0.908939	0.911857	0.915984	0.921026	0.926468	0.931634	0.935776	0.938152	0.938065	0.934851	0.927863	0.916554	0.900724	0.880936	0.858959	0.838004	0.822418	0.81663	0.823605	0.843436	0.872902	0.90646	0.938227	0.963613	0.980018	0.987679	0.989793
0.911496	0.911483	0.911478	0.911486	0.911516	0.911575	0.911669	0.9118	0.911961	0.912136	0.912297	0.912402	0.912399	0.912229	0.911837	0.911182	0.910255	0.909093	0.907797	0.906539	0.905567	0.905179	0.905686	0.907347	0.910293	0.914461	0.919553	0.92505	0.930271	0.934458	0.936861	0.936774	0.933525	0.926462	0.915036	0.899053	0.879085	0.85692	0.835795	0.820088	0.814257	0.821285	0.841271	0.87098	0.904833	0.93691	0.962598	0.979295	0.987212	0.98948
0.909932	0.909918	0.909913	0.909921	0.909951	0.910011	0.910106	0.910238	0.9104	0.910577	0.91074	0.910846	0.910843	0.910671	0.910275	0.909615	0.908679	0.907505	0.906196	0.904927	0.903945	0.903554	0.904065	0.905742	0.908716	0.912924	0.918066	0.92362	0.928895	0.933128	0.935558	0.935471	0.932186	0.925047	0.913504	0.897367	0.877219	0.854866	0.833571	0.817743	0.811868	0.818949	0.839091	0.869043	0.903194	0.935581	0.96157	0.978559	0.986729	0.989151
0.908354	0.90834	0.908334	0.908343	0.908373	0.908433	0.90853	0.908663	0.908827	0.909006	0.90917	0.909277	0.909273	0.9091	0.908701	0.908034	0.907089	0.905904	0.904583	0.903301	0.90231	0.901915	0.902431	0.904123	0.907126	0.911374	0.916567	0.922176	0.927507	0.931785	0.934243	0.934155	0.930834	0.923619	0.91196	0.895669	0.87534	0.852797	0.831332	0.815382	0.809464	0.816598	0.836895	0.867092	0.901541	0.934239	0.960531	0.977808	0.98623	0.988804
0.906762	0.906749	0.906743	0.906751	0.906782	0.906843	0.90694	0.907074	0.90724	0.90742	0.907586	0.907694	0.907691	0.907516	0.907113	0.906439	0.905485	0.904289	0.902955	0.901662	0.900661	0.900262	0.900783	0.902491	0.905522	0.909811	0.915055	0.92072	0.926105	0.930429	0.932914	0.932827	0.92947	0.922179	0.910402	0.893956	0.873446	0.850714	0.829078	0.813007	0.807045	0.814232	0.834685	0.865126	0.899874	0.932886	0.95948	0.977045	0.985716	0.98844
0.905157	0.905144	0.905138	0.905146	0.905177	0.905239	0.905337	0.905472	0.90564	0.905822	0.905989	0.906098	0.906095	0.905919	0.905511	0.904831	0.903868	0.902661	0.901315	0.900009	0.898999	0.898596	0.899122	0.900846	0.903905	0.908235	0.913529	0.91925	0.924691	0.929061	0.931573	0.931485	0.928093	0.920725	0.90883	0.89223	0.871538	0.848616	0.826808	0.810616	0.80461	0.811851	0.83246	0.863146	0.898195	0.93152	0.958416	0.976268	0.985187	0.98806
0.903539	0.903526	0.90352	0.903528	0.903559	0.903621	0.90372	0.903857	0.904026	0.90421	0.904379	0.904489	0.904486	0.904308	0.903897	0.90321	0.902238	0.90102	0.89966	0.898342	0.897323	0.896917	0.897447	0.899187	0.902275	0.906645	0.91199	0.917768	0.923264	0.92768	0.930219	0.930131	0.926703	0.919259	0.907246	0.89049	0.869616	0.846503	0.824524	0.80821	0.802161	0.809455	0.83022	0.861152	0.896502	0.930142	0.957341	0.975478	0.984643	0.987664
0.901908	0.901894	0.901888	0.901896	0.901928	0.901991	0.90209	0.902229	0.902399	0.902585	0.902755	0.902866	0.902863	0.902684	0.902269	0.901576	0.900594	0.899365	0.897993	0.896662	0.895634	0.895224	0.895759	0.897515	0.900631	0.905042	0.910439	0.916273	0.921824	0.926286	0.928853	0.928764	0.9253	0.917779	0.905648	0.888737	0.867679	0.844376	0.822225	0.805789	0.799696	0.807044	0.827966	0.859144	0.894796	0.928752	0.956254	0.974676	0.984084	0.987251
0.900263	0.900249	0.900243	0.900251	0.900283	0.900346	0.900447	0.900587	0.900759	0.900946	0.901118	0.901231	0.901227	0.901046	0.900627	0.899928	0.898937	0.897696	0.896311	0.894969	0.893931	0.893517	0.894057	0.895829	0.898974	0.903426	0.908874	0.914765	0.920371	0.924879	0.927473	0.927384	0.923884	0.916287	0.904037	0.886969	0.865729	0.842234	0.819911	0.803353	0.797216	0.804618	0.825696	0.857121	0.893077	0.927349	0.955155	0.97386	0.98351	0.986822
0.898604	0.89859	0.898584	0.898593	0.898625	0.898689	0.89879	0.898931	0.899105	0.899294	0.899468	0.899581	0.899578	0.899395	0.898972	0.898266	0.897267	0.896014	0.894617	0.893262	0.892215	0.891796	0.892342	0.894129	0.897303	0.901797	0.907295	0.913243	0.918905	0.923459	0.926081	0.925992	0.922456	0.914781	0.902413	0.885188	0.863764	0.840077	0.817582	0.800902	0.794722	0.802177	0.823412	0.855084	0.891344	0.925935	0.954044	0.973031	0.982922	0.986378
0.896933	0.896918	0.896912	0.896921	0.896953	0.897018	0.89712	0.897262	0.897438	0.897629	0.897804	0.897918	0.897915	0.89773	0.897304	0.896591	0.895583	0.894319	0.892908	0.891541	0.890484	0.890062	0.890613	0.892416	0.895619	0.900154	0.905704	0.911709	0.917427	0.922027	0.924677	0.924587	0.921014	0.913263	0.900775	0.883393	0.861784	0.837906	0.815238	0.798436	0.792212	0.79972	0.821112	0.853032	0.889598	0.924507	0.952921	0.97219	0.982319	0.985917
0.895247	0.895233	0.895227	0.895236	0.895268	0.895333	0.895437	0.89558	0.895757	0.89595	0.896127	0.896242	0.896239	0.896052	0.895622	0.894903	0.893885	0.892609	0.891186	0.889807	0.888741	0.888315	0.88887	0.89069	0.893921	0.898498	0.9041	0.910162	0.915935	0.920582	0.923259	0.923169	0.91956	0.911731	0.899124	0.881584	0.859791	0.835719	0.812879	0.795955	0.789687	0.797249	0.818798	0.850966	0.887838	0.923068	0.951786	0.971336	0.981702	0.985442
0.893549	0.893534	0.893528	0.893537	0.89357	0.893635	0.89374	0.893884	0.894063	0.894257	0.894436	0.894552	0.894549	0.894361	0.893927	0.893201	0.892174	0.890887	0.889451	0.888059	0.886983	0.886554	0.887114	0.88895	0.89221	0.896828	0.902482	0.908601	0.914431	0.919124	0.921829	0.921738	0.918093	0.910186	0.897459	0.879762	0.857783	0.833518	0.810505	0.793459	0.787147	0.794763	0.816469	0.848886	0.886065	0.921616	0.950639	0.970469	0.981071	0.984951
0.891836	0.891822	0.891815	0.891824	0.891858	0.891924	0.892029	0.892175	0.892355	0.892551	0.892731	0.892849	0.892846	0.892656	0.892218	0.891486	0.890449	0.88915	0.887702	0.886298	0.885212	0.884779	0.885343	0.887196	0.890486	0.895145	0.900851	0.907028	0.912913	0.917653	0.920385	0.920294	0.916612	0.908629	0.895781	0.877925	0.855761	0.831303	0.808116	0.790948	0.784592	0.792262	0.814125	0.846791	0.884279	0.920152	0.949481	0.96959	0.980426	0.984445
0.89011	0.890096	0.890089	0.890098	0.890132	0.890199	0.890305	0.890452	0.890634	0.890832	0.891014	0.891132	0.891129	0.890938	0.890495	0.889757	0.888711	0.887401	0.885939	0.884522	0.883427	0.88299	0.88356	0.885429	0.888747	0.893449	0.899207	0.905441	0.911383	0.916169	0.918929	0.918838	0.915119	0.907058	0.89409	0.876075	0.853724	0.829073	0.805712	0.788422	0.782023	0.789746	0.811766	0.844682	0.882478	0.918676	0.94831	0.968698	0.979767	0.983924
0.888371	0.888356	0.888349	0.888359	0.888393	0.88846	0.888567	0.888716	0.888899	0.889099	0.889282	0.889402	0.889399	0.889206	0.888759	0.888014	0.886959	0.885637	0.884163	0.882733	0.881629	0.881188	0.881762	0.883648	0.886996	0.891739	0.897549	0.903841	0.90984	0.914673	0.917461	0.917369	0.913613	0.905474	0.892385	0.874211	0.851673	0.826828	0.803293	0.785881	0.779438	0.787215	0.809392	0.842559	0.880665	0.917187	0.947128	0.967794	0.979094	0.983388
0.886618	0.886603	0.886596	0.886606	0.88664	0.886708	0.886816	0.886966	0.887151	0.887353	0.887537	0.887658	0.887655	0.88746	0.88701	0.886258	0.885194	0.88386	0.882372	0.880931	0.879816	0.879371	0.879951	0.881853	0.88523	0.890016	0.895878	0.902228	0.908284	0.913163	0.915979	0.915886	0.912095	0.903876	0.890667	0.872333	0.849608	0.824568	0.80086	0.783325	0.776839	0.784669	0.807004	0.840421	0.878838	0.915686	0.945934	0.966877	0.978407	0.982837
0.884851	0.884836	0.88483	0.884839	0.884874	0.884942	0.885051	0.885203	0.885389	0.885592	0.885779	0.885901	0.885898	0.885701	0.885247	0.884489	0.883415	0.882069	0.880569	0.879114	0.87799	0.877541	0.878126	0.880044	0.883451	0.888279	0.894194	0.900602	0.906714	0.911641	0.914485	0.914391	0.910563	0.902266	0.888935	0.870441	0.847528	0.822293	0.798412	0.780755	0.774225	0.782108	0.804601	0.838268	0.876997	0.914172	0.944728	0.965949	0.977707	0.982272
0.883071	0.883056	0.883049	0.883059	0.883094	0.883163	0.883273	0.883426	0.883614	0.883819	0.884007	0.88413	0.884127	0.883928	0.88347	0.882705	0.881622	0.880265	0.878751	0.877284	0.87615	0.875698	0.876288	0.878222	0.881659	0.886529	0.892497	0.898963	0.905132	0.910106	0.912977	0.912884	0.909018	0.900642	0.88719	0.868535	0.845434	0.820004	0.795949	0.77817	0.771596	0.779533	0.802183	0.836101	0.875143	0.912646	0.943511	0.965008	0.976994	0.981692
0.881278	0.881262	0.881255	0.881265	0.8813	0.88137	0.881481	0.881635	0.881825	0.882032	0.882221	0.882346	0.882342	0.882142	0.88168	0.880908	0.879816	0.878447	0.87692	0.87544	0.874297	0.87384	0.874435	0.876386	0.879852	0.884765	0.890786	0.897311	0.903537	0.908558	0.911457	0.911363	0.90746	0.899006	0.885431	0.866615	0.843326	0.8177	0.793471	0.77557	0.768952	0.776943	0.79975	0.83392	0.873275	0.911107	0.942282	0.964055	0.976267	0.981098
0.87947	0.879455	0.879448	0.879457	0.879493	0.879563	0.879675	0.879831	0.880022	0.880231	0.880422	0.880547	0.880544	0.880342	0.879876	0.879098	0.877995	0.876615	0.875075	0.873583	0.872429	0.871969	0.872569	0.874537	0.878033	0.882988	0.889062	0.895645	0.901928	0.906997	0.909924	0.909829	0.905889	0.897356	0.883658	0.864681	0.841203	0.815382	0.790978	0.772955	0.766294	0.774338	0.797303	0.831724	0.871393	0.909556	0.94104	0.96309	0.975527	0.98049
0.877649	0.877633	0.877626	0.877636	0.877672	0.877743	0.877856	0.878013	0.878206	0.878416	0.878609	0.878736	0.878732	0.878529	0.878058	0.877273	0.876162	0.874769	0.873216	0.871711	0.870548	0.870084	0.870689	0.872673	0.876199	0.881197	0.887324	0.893966	0.900307	0.905423	0.908378	0.908283	0.904305	0.895692	0.881872	0.862733	0.839066	0.813049	0.788471	0.770325	0.763621	0.771718	0.794841	0.829514	0.869498	0.907992	0.939787	0.962112	0.974774	0.979868
0.875814	0.875798	0.875791	0.875801	0.875837	0.875909	0.876023	0.876181	0.876376	0.876588	0.876783	0.87691	0.876907	0.876701	0.876227	0.875435	0.874314	0.87291	0.871344	0.869826	0.868653	0.868185	0.868795	0.870796	0.874352	0.879393	0.885573	0.892274	0.898673	0.903836	0.906819	0.906723	0.902709	0.894016	0.880073	0.860771	0.836914	0.810701	0.785949	0.767682	0.760934	0.769084	0.792364	0.827289	0.867589	0.906416	0.938523	0.961123	0.974008	0.979232
0.873966	0.87395	0.873943	0.873953	0.873989	0.874061	0.874176	0.874336	0.874532	0.874746	0.874943	0.875071	0.875068	0.874861	0.874382	0.873584	0.872453	0.871037	0.869457	0.867927	0.866744	0.866272	0.866887	0.868905	0.872491	0.877575	0.883808	0.890569	0.897025	0.902236	0.905248	0.905151	0.901099	0.892326	0.87826	0.858795	0.834748	0.808339	0.783412	0.765023	0.758232	0.766436	0.789872	0.82505	0.865666	0.904827	0.937246	0.960122	0.973229	0.978582
0.872104	0.872088	0.87208	0.87209	0.872127	0.8722	0.872316	0.872477	0.872675	0.872891	0.873089	0.873218	0.873215	0.873006	0.872524	0.871718	0.870578	0.86915	0.867557	0.866014	0.864821	0.864345	0.864966	0.867	0.870616	0.875743	0.88203	0.88885	0.895364	0.900623	0.903663	0.903566	0.899476	0.890623	0.876433	0.856806	0.832568	0.805962	0.780861	0.76235	0.755516	0.763772	0.787366	0.822797	0.863729	0.903225	0.935958	0.959109	0.972437	0.977919
0.870228	0.870212	0.870204	0.870214	0.870251	0.870325	0.870442	0.870604	0.870804	0.871021	0.871221	0.871352	0.871348	0.871138	0.870651	0.869839	0.868689	0.867249	0.865643	0.864087	0.862885	0.862405	0.86303	0.865082	0.868728	0.873898	0.880239	0.887118	0.89369	0.898997	0.902065	0.901967	0.897839	0.888907	0.874592	0.854802	0.830373	0.80357	0.778295	0.759663	0.752785	0.761095	0.784846	0.820529	0.861779	0.901611	0.934658	0.958084	0.971632	0.977242
0.868338	0.868322	0.868315	0.868325	0.868362	0.868436	0.868554	0.868717	0.868919	0.869138	0.86934	0.869472	0.869468	0.869256	0.868765	0.867946	0.866787	0.865334	0.863715	0.862146	0.860934	0.86045	0.861081	0.863149	0.866825	0.872039	0.878434	0.885373	0.892003	0.897358	0.900455	0.900356	0.89619	0.887177	0.872738	0.852784	0.828164	0.801164	0.775714	0.756961	0.75004	0.758403	0.78231	0.818247	0.859815	0.899984	0.933346	0.957047	0.970814	0.976551
0.866435	0.866418	0.866411	0.866421	0.866459	0.866533	0.866652	0.866817	0.86702	0.867242	0.867445	0.867578	0.867574	0.86736	0.866865	0.86604	0.864871	0.863406	0.861774	0.860192	0.85897	0.858482	0.859118	0.861203	0.864909	0.870167	0.876616	0.883614	0.890303	0.895706	0.898831	0.898731	0.894528	0.885434	0.870871	0.850752	0.825941	0.798743	0.773119	0.754245	0.747281	0.755696	0.779761	0.81595	0.857838	0.898344	0.932022	0.955998	0.969984	0.975847
0.864518	0.864501	0.864494	0.864504	0.864542	0.864617	0.864737	0.864903	0.865108	0.865331	0.865536	0.86567	0.865666	0.86545	0.864952	0.864119	0.86294	0.861464	0.859818	0.858223	0.856991	0.8565	0.857141	0.859243	0.86298	0.86828	0.874784	0.881842	0.888589	0.894041	0.897194	0.897094	0.892852	0.883678	0.868989	0.848706	0.823703	0.796308	0.77051	0.751514	0.744508	0.752976	0.777197	0.813639	0.855846	0.896692	0.930687	0.954938	0.969142	0.97513
0.862587	0.86257	0.862562	0.862573	0.862611	0.862687	0.862808	0.862975	0.863182	0.863407	0.863614	0.863749	0.863745	0.863527	0.863024	0.862185	0.860997	0.859508	0.857849	0.856241	0.854999	0.854503	0.855149	0.857269	0.861036	0.866381	0.872938	0.880057	0.886863	0.892362	0.895545	0.895444	0.891164	0.881908	0.867094	0.846646	0.821451	0.793859	0.767886	0.748769	0.74172	0.750241	0.774618	0.811313	0.853841	0.895026	0.929339	0.953865	0.968287	0.9744
0.860642	0.860625	0.860618	0.860628	0.860667	0.860743	0.860865	0.861034	0.861242	0.861469	0.861677	0.861813	0.86181	0.86159	0.861083	0.860237	0.859039	0.857538	0.855865	0.854245	0.852993	0.852493	0.853145	0.855281	0.859079	0.864467	0.871079	0.878258	0.885123	0.890671	0.893882	0.89378	0.889462	0.880125	0.865185	0.844571	0.819184	0.791394	0.765248	0.746011	0.738919	0.747492	0.772025	0.808973	0.851822	0.893349	0.92798	0.952781	0.967419	0.973657
0.858683	0.858666	0.858659	0.858669	0.858708	0.858785	0.858908	0.859079	0.859289	0.859517	0.859727	0.859865	0.859861	0.859639	0.859128	0.858275	0.857067	0.855554	0.853868	0.852235	0.850973	0.850469	0.851126	0.853279	0.857108	0.86254	0.869206	0.876446	0.883369	0.888966	0.892206	0.892103	0.887747	0.878328	0.863263	0.842483	0.816903	0.788916	0.762595	0.743238	0.736103	0.744729	0.769418	0.806619	0.849789	0.891658	0.926609	0.951686	0.966539	0.972901
0.856711	0.856694	0.856686	0.856697	0.856736	0.856814	0.856938	0.857109	0.857321	0.857552	0.857763	0.857902	0.857898	0.857675	0.85716	0.856299	0.855082	0.853557	0.851857	0.850211	0.848939	0.848431	0.849093	0.851264	0.855123	0.860599	0.86732	0.87462	0.881603	0.887249	0.890517	0.890414	0.886019	0.876518	0.861326	0.840381	0.814608	0.786423	0.759929	0.740451	0.733274	0.741952	0.766796	0.80425	0.847742	0.889954	0.925226	0.950578	0.965647	0.972131
0.854725	0.854708	0.8547	0.854711	0.85475	0.854829	0.854953	0.855126	0.85534	0.855572	0.855786	0.855925	0.855921	0.855696	0.855177	0.85431	0.853083	0.851545	0.849832	0.848172	0.84689	0.846379	0.847046	0.849234	0.853124	0.858644	0.86542	0.872781	0.879823	0.885518	0.888815	0.888711	0.884277	0.874695	0.859376	0.838264	0.812298	0.783915	0.757248	0.73765	0.730431	0.739161	0.76416	0.801867	0.845681	0.888238	0.923831	0.949459	0.964743	0.97135
0.852725	0.852707	0.8527	0.852711	0.85275	0.852829	0.852955	0.85313	0.853345	0.853579	0.853794	0.853935	0.853931	0.853704	0.853181	0.852307	0.851069	0.84952	0.847793	0.84612	0.844828	0.844313	0.844985	0.847191	0.851111	0.856675	0.863507	0.870928	0.87803	0.883774	0.8871	0.886995	0.882523	0.872858	0.857413	0.836134	0.809974	0.781393	0.754553	0.734835	0.727574	0.736356	0.76151	0.799469	0.843606	0.886508	0.922424	0.948328	0.963827	0.970555
0.850711	0.850694	0.850686	0.850697	0.850737	0.850816	0.850943	0.851119	0.851336	0.851572	0.851789	0.851931	0.851927	0.851698	0.85117	0.850289	0.849042	0.847481	0.84574	0.844055	0.842752	0.842233	0.842911	0.845133	0.849084	0.854693	0.86158	0.869062	0.876224	0.882017	0.885372	0.885266	0.880755	0.871008	0.855435	0.833989	0.807636	0.778857	0.751843	0.732006	0.724703	0.733537	0.758846	0.797058	0.841518	0.884766	0.921005	0.947186	0.962898	0.969748
0.848683	0.848666	0.848658	0.848669	0.848709	0.84879	0.848917	0.849095	0.849313	0.849551	0.84977	0.849913	0.849908	0.849678	0.849146	0.848258	0.847002	0.845428	0.843674	0.841975	0.840662	0.840139	0.840822	0.843062	0.847044	0.852697	0.859639	0.867183	0.874404	0.880246	0.88363	0.883524	0.878973	0.869144	0.853444	0.831831	0.805284	0.776307	0.74912	0.729164	0.721819	0.730704	0.756167	0.794632	0.839416	0.883011	0.919574	0.946032	0.961958	0.968928
0.846642	0.846624	0.846616	0.846627	0.846668	0.846749	0.846878	0.847056	0.847277	0.847516	0.847737	0.847881	0.847877	0.847644	0.847108	0.846213	0.844947	0.843361	0.841593	0.839881	0.838558	0.838031	0.838719	0.840976	0.84499	0.850687	0.857685	0.86529	0.872571	0.878462	0.881876	0.881768	0.877179	0.867266	0.851439	0.829658	0.802917	0.773742	0.746383	0.726308	0.718921	0.727858	0.753475	0.792192	0.837299	0.881243	0.918131	0.944866	0.961005	0.968096
0.844587	0.844568	0.84456	0.844572	0.844613	0.844694	0.844824	0.845004	0.845226	0.845468	0.84569	0.845835	0.845831	0.845597	0.845057	0.844155	0.842878	0.84128	0.839498	0.837773	0.836441	0.835909	0.836603	0.838877	0.842921	0.848664	0.855717	0.863383	0.870724	0.876665	0.880108	0.879999	0.875371	0.865376	0.84942	0.827471	0.800536	0.771164	0.743632	0.723439	0.71601	0.724998	0.750769	0.789737	0.835169	0.879462	0.916677	0.943689	0.96004	0.967251
0.842517	0.842499	0.842491	0.842502	0.842544	0.842626	0.842757	0.842938	0.843162	0.843405	0.843629	0.843775	0.843771	0.843535	0.842991	0.842082	0.840796	0.839185	0.83739	0.835651	0.834309	0.833773	0.834472	0.836764	0.840839	0.846626	0.853735	0.861463	0.868864	0.874855	0.878327	0.878218	0.87355	0.863471	0.847387	0.82527	0.79814	0.768571	0.740867	0.720556	0.713086	0.722125	0.748048	0.787269	0.833025	0.877668	0.91521	0.9425	0.959064	0.966394
0.840434	0.840416	0.840408	0.840419	0.840461	0.840544	0.840675	0.840858	0.841084	0.841329	0.841555	0.841702	0.841698	0.84146	0.840911	0.839995	0.838699	0.837076	0.835267	0.833515	0.832163	0.831623	0.832327	0.834637	0.838743	0.844575	0.851739	0.859529	0.866991	0.873032	0.876532	0.876422	0.871715	0.861553	0.845341	0.823055	0.795731	0.765964	0.738088	0.717659	0.710148	0.719238	0.745314	0.784786	0.830867	0.87586	0.913731	0.9413	0.958076	0.965524
0.838337	0.838319	0.83831	0.838322	0.838364	0.838447	0.83858	0.838764	0.838992	0.839239	0.839466	0.839615	0.83961	0.839371	0.838818	0.837895	0.836589	0.834953	0.833131	0.831366	0.830003	0.829459	0.830169	0.832496	0.836634	0.84251	0.84973	0.857582	0.865104	0.871195	0.874725	0.874614	0.869868	0.859622	0.84328	0.820826	0.793307	0.763342	0.735295	0.71475	0.707197	0.716338	0.742566	0.782289	0.828695	0.87404	0.91224	0.940087	0.957076	0.964643
0.836226	0.836208	0.836199	0.836211	0.836253	0.836337	0.836471	0.836657	0.836886	0.837135	0.837364	0.837513	0.837509	0.837268	0.836711	0.835781	0.834465	0.832816	0.83098	0.829202	0.827829	0.827282	0.827996	0.830341	0.83451	0.840431	0.847707	0.855621	0.863204	0.869344	0.872904	0.872792	0.868006	0.857677	0.841206	0.818583	0.790869	0.760707	0.732489	0.711827	0.704234	0.713424	0.739804	0.779778	0.82651	0.872207	0.910737	0.938864	0.956064	0.963749
0.834101	0.834083	0.834074	0.834086	0.834129	0.834213	0.834348	0.834535	0.834766	0.835017	0.835248	0.835398	0.835394	0.835151	0.83459	0.833653	0.832326	0.830666	0.828816	0.827025	0.825641	0.82509	0.82581	0.828172	0.832372	0.838338	0.845671	0.853647	0.86129	0.867481	0.87107	0.870958	0.866132	0.855718	0.839118	0.816326	0.788418	0.758058	0.72967	0.708891	0.701257	0.710498	0.737029	0.777253	0.82431	0.870361	0.909222	0.937629	0.95504	0.962843
0.831963	0.831944	0.831935	0.831947	0.83199	0.832076	0.832211	0.8324	0.832632	0.832885	0.833118	0.83327	0.833265	0.83302	0.832455	0.83151	0.830174	0.828501	0.826638	0.824833	0.82344	0.822884	0.82361	0.825989	0.830221	0.836232	0.843621	0.851659	0.859363	0.865604	0.869223	0.869109	0.864244	0.853746	0.837016	0.814055	0.785951	0.755395	0.726836	0.705941	0.698267	0.707558	0.73424	0.774714	0.822096	0.868501	0.907695	0.936382	0.954004	0.961925
0.82981	0.829791	0.829783	0.829795	0.829838	0.829924	0.830061	0.830251	0.830485	0.83074	0.830974	0.831127	0.831122	0.830876	0.830306	0.829354	0.828008	0.826323	0.824445	0.822628	0.821224	0.820664	0.821395	0.823792	0.828055	0.834112	0.841557	0.849658	0.857423	0.863714	0.867362	0.867248	0.862342	0.85176	0.834901	0.811769	0.783471	0.752718	0.72399	0.702979	0.695265	0.704606	0.731437	0.772161	0.819869	0.866628	0.906156	0.935123	0.952957	0.960995
0.827644	0.827625	0.827616	0.827628	0.827672	0.827758	0.827896	0.828088	0.828323	0.82858	0.828816	0.82897	0.828966	0.828717	0.828143	0.827185	0.825829	0.824131	0.822239	0.820408	0.818994	0.818431	0.819167	0.821582	0.825876	0.831978	0.839479	0.847642	0.855469	0.86181	0.865489	0.865373	0.860427	0.849761	0.832771	0.80947	0.780977	0.750028	0.72113	0.700005	0.69225	0.70164	0.728621	0.769594	0.817628	0.864743	0.904605	0.933853	0.951898	0.960053
0.825464	0.825444	0.825436	0.825448	0.825492	0.825579	0.825718	0.825911	0.826148	0.826407	0.826645	0.8268	0.826795	0.826545	0.825966	0.825001	0.823635	0.821924	0.820019	0.818175	0.816751	0.816183	0.816925	0.819357	0.823683	0.82983	0.837388	0.845614	0.853501	0.859893	0.863601	0.863485	0.858499	0.847748	0.830628	0.807157	0.778469	0.747323	0.718257	0.697017	0.689222	0.698662	0.725792	0.767013	0.815373	0.862844	0.903041	0.932572	0.950828	0.959099
0.823269	0.82325	0.823241	0.823253	0.823298	0.823386	0.823526	0.82372	0.823959	0.82422	0.824459	0.824616	0.824611	0.824359	0.823776	0.822803	0.821427	0.819704	0.817785	0.815927	0.814493	0.813921	0.814669	0.817118	0.821476	0.827668	0.835283	0.843571	0.85152	0.857963	0.861701	0.861583	0.856558	0.845721	0.828471	0.80483	0.775947	0.744605	0.71537	0.694017	0.686183	0.695671	0.722949	0.764418	0.813104	0.860932	0.901465	0.931278	0.949746	0.958133
0.821061	0.821042	0.821033	0.821045	0.82109	0.821178	0.821319	0.821515	0.821756	0.822019	0.82226	0.822417	0.822413	0.822159	0.821572	0.820592	0.819206	0.81747	0.815537	0.813666	0.812222	0.811646	0.812399	0.814866	0.819255	0.825492	0.833164	0.841515	0.849526	0.856019	0.859787	0.859668	0.854602	0.843681	0.8263	0.802489	0.773411	0.741874	0.712471	0.691004	0.683131	0.692668	0.720093	0.76181	0.810821	0.859006	0.899877	0.929974	0.948652	0.957156
0.81884	0.81882	0.818811	0.818823	0.818868	0.818958	0.8191	0.819297	0.819539	0.819804	0.820047	0.820205	0.820201	0.819945	0.819353	0.818367	0.81697	0.815223	0.813276	0.811391	0.809936	0.809357	0.810115	0.8126	0.81702	0.823303	0.831031	0.839446	0.847518	0.854062	0.85786	0.85774	0.852634	0.841627	0.824115	0.800133	0.770861	0.739128	0.709559	0.687979	0.680066	0.689652	0.717224	0.759187	0.808524	0.857068	0.898277	0.928657	0.947547	0.956166
0.816604	0.816584	0.816575	0.816588	0.816633	0.816723	0.816866	0.817064	0.817309	0.817575	0.81782	0.81798	0.817975	0.817717	0.817121	0.816127	0.814721	0.812961	0.811	0.809102	0.807637	0.807053	0.807817	0.810319	0.814772	0.8211	0.828885	0.837362	0.845496	0.852092	0.855919	0.855799	0.850652	0.83956	0.821917	0.797764	0.768297	0.73637	0.706633	0.684941	0.67699	0.686624	0.714342	0.756551	0.806213	0.855116	0.896664	0.927329	0.94643	0.955165
0.814354	0.814334	0.814326	0.814338	0.814384	0.814474	0.814618	0.814818	0.815064	0.815333	0.815579	0.81574	0.815735	0.815475	0.814876	0.813874	0.812458	0.810685	0.808711	0.806799	0.805324	0.804736	0.805505	0.808025	0.812509	0.818883	0.826725	0.835266	0.843461	0.850108	0.853965	0.853844	0.848656	0.837479	0.819705	0.795381	0.765719	0.733597	0.703695	0.681892	0.673902	0.683583	0.711447	0.753901	0.803889	0.853151	0.89504	0.925989	0.945301	0.954152
0.812091	0.812071	0.812062	0.812075	0.81212	0.812212	0.812357	0.812558	0.812806	0.813076	0.813324	0.813486	0.813482	0.81322	0.812616	0.811608	0.810181	0.808396	0.806407	0.804483	0.802997	0.802405	0.803179	0.805717	0.810233	0.816652	0.824551	0.833155	0.841412	0.84811	0.851998	0.851875	0.846647	0.835384	0.817478	0.792985	0.763128	0.730812	0.700745	0.67883	0.670801	0.68053	0.708539	0.751238	0.801551	0.851173	0.893402	0.924638	0.944161	0.953127
0.809814	0.809794	0.809785	0.809797	0.809844	0.809935	0.810081	0.810284	0.810534	0.810806	0.811056	0.811219	0.811214	0.810951	0.810342	0.809327	0.80789	0.806093	0.80409	0.802152	0.800656	0.80006	0.80084	0.803396	0.807943	0.814408	0.822364	0.831031	0.83935	0.846099	0.850017	0.849893	0.844625	0.833276	0.815239	0.790574	0.760523	0.728013	0.697781	0.675756	0.66769	0.677466	0.705618	0.748561	0.799199	0.849181	0.891753	0.923275	0.94301	0.952091
0.807523	0.807503	0.807493	0.807506	0.807553	0.807645	0.807792	0.807997	0.808248	0.808522	0.808774	0.808938	0.808933	0.808668	0.808055	0.807033	0.805586	0.803775	0.801759	0.799808	0.798302	0.797702	0.798487	0.80106	0.805639	0.81215	0.820163	0.828893	0.837275	0.844075	0.848023	0.847898	0.842589	0.831154	0.812985	0.788149	0.757904	0.725201	0.694805	0.672671	0.664566	0.674389	0.702685	0.745871	0.796833	0.847177	0.890091	0.921901	0.941847	0.951043
0.805218	0.805198	0.805189	0.805201	0.805248	0.805341	0.80549	0.805695	0.805949	0.806224	0.806478	0.806643	0.806638	0.806371	0.805754	0.804724	0.803268	0.801445	0.799414	0.797449	0.795933	0.795329	0.79612	0.798711	0.803322	0.809878	0.817948	0.826742	0.835185	0.842037	0.846015	0.84589	0.840539	0.829018	0.810717	0.785711	0.755272	0.722376	0.691817	0.669574	0.661432	0.671301	0.699739	0.743167	0.794453	0.845159	0.888417	0.920514	0.940672	0.949983
0.8029	0.802879	0.80287	0.802883	0.80293	0.803024	0.803173	0.80338	0.803635	0.803913	0.804168	0.804335	0.80433	0.804061	0.803439	0.802402	0.800936	0.7991	0.797056	0.795078	0.793551	0.792943	0.793739	0.796348	0.80099	0.807592	0.815719	0.824577	0.833083	0.839986	0.843994	0.843868	0.838476	0.826869	0.808436	0.783259	0.752626	0.719538	0.688817	0.666465	0.658286	0.668201	0.69678	0.74045	0.79206	0.843127	0.88673	0.919116	0.939486	0.948912
0.800568	0.800547	0.800538	0.800551	0.800598	0.800692	0.800843	0.801051	0.801308	0.801588	0.801845	0.802013	0.802008	0.801736	0.801111	0.800067	0.79859	0.796742	0.794683	0.792692	0.791155	0.790543	0.791344	0.793971	0.798645	0.805293	0.813477	0.822398	0.830967	0.837921	0.84196	0.841832	0.8364	0.824706	0.806141	0.780793	0.749967	0.716687	0.685804	0.663345	0.655128	0.66509	0.693809	0.737719	0.789653	0.841082	0.885031	0.917707	0.938289	0.947829
0.798222	0.798201	0.798191	0.798204	0.798252	0.798347	0.798499	0.798708	0.798967	0.799249	0.799508	0.799677	0.799671	0.799399	0.798769	0.797717	0.79623	0.794369	0.792297	0.790292	0.788745	0.788129	0.788936	0.79158	0.796286	0.80298	0.811221	0.820206	0.828837	0.835843	0.839912	0.839783	0.83431	0.82253	0.803833	0.778314	0.747294	0.713823	0.682779	0.660213	0.65196	0.661967	0.690826	0.734975	0.787233	0.839025	0.88332	0.916285	0.93708	0.946735
0.795862	0.795841	0.795832	0.795845	0.795893	0.795989	0.796141	0.796352	0.796613	0.796896	0.797157	0.797327	0.797322	0.797047	0.796413	0.795354	0.793857	0.791984	0.789898	0.787879	0.786322	0.785702	0.786514	0.789176	0.793914	0.800653	0.808951	0.818	0.826693	0.833752	0.837851	0.837721	0.832207	0.82034	0.80151	0.775821	0.744608	0.710946	0.679742	0.65707	0.648781	0.658833	0.687831	0.732218	0.784798	0.836953	0.881596	0.914852	0.935859	0.945629
0.793489	0.793467	0.793458	0.793471	0.79352	0.793616	0.79377	0.793982	0.794244	0.79453	0.794792	0.794963	0.794958	0.794682	0.794043	0.792977	0.79147	0.789584	0.787484	0.785452	0.783885	0.783261	0.784078	0.786758	0.791528	0.798312	0.806668	0.815781	0.824537	0.831646	0.835776	0.835645	0.83009	0.818136	0.799174	0.773314	0.741908	0.708057	0.676694	0.653917	0.645591	0.655688	0.684823	0.729448	0.78235	0.834869	0.87986	0.913407	0.934627	0.944511
0.791102	0.79108	0.791071	0.791084	0.791133	0.79123	0.791384	0.791599	0.791863	0.79215	0.792414	0.792586	0.792581	0.792303	0.79166	0.790587	0.78907	0.787171	0.785057	0.783012	0.781434	0.780806	0.781629	0.784327	0.789128	0.795958	0.804372	0.813548	0.822366	0.829528	0.833688	0.833556	0.827959	0.815919	0.796825	0.770793	0.739195	0.705155	0.673634	0.650752	0.642391	0.652532	0.681804	0.726665	0.779889	0.832771	0.878111	0.911951	0.933384	0.943382
0.788701	0.78868	0.78867	0.788684	0.788733	0.78883	0.788986	0.789201	0.789467	0.789756	0.790022	0.790196	0.79019	0.78991	0.789263	0.788183	0.786655	0.784744	0.782616	0.780558	0.77897	0.778338	0.779166	0.781881	0.786714	0.79359	0.802061	0.811301	0.820182	0.827396	0.831587	0.831454	0.825816	0.813688	0.794461	0.768259	0.736469	0.70224	0.670562	0.647576	0.63918	0.649365	0.678773	0.723869	0.777414	0.830659	0.876349	0.910482	0.932129	0.942242
0.786287	0.786265	0.786256	0.786269	0.786319	0.786417	0.786573	0.78679	0.787058	0.787349	0.787617	0.787791	0.787786	0.787504	0.786852	0.785765	0.784228	0.782304	0.780162	0.77809	0.776492	0.775856	0.77669	0.779423	0.784287	0.791209	0.799737	0.809041	0.817985	0.82525	0.829472	0.829338	0.823658	0.811444	0.792085	0.765712	0.73373	0.699313	0.667478	0.64439	0.635959	0.646187	0.67573	0.72106	0.774925	0.828535	0.874575	0.909002	0.930862	0.94109
0.783859	0.783837	0.783828	0.783841	0.783891	0.78399	0.784148	0.784366	0.784635	0.784928	0.785198	0.785374	0.785368	0.785084	0.784428	0.783334	0.781786	0.77985	0.777694	0.775609	0.774001	0.77336	0.7742	0.77695	0.781847	0.788814	0.7974	0.806767	0.815774	0.823092	0.827344	0.827208	0.821487	0.809186	0.789694	0.763151	0.730978	0.696374	0.664384	0.641194	0.632727	0.642999	0.672675	0.718238	0.772423	0.826397	0.872789	0.90751	0.929584	0.939926
0.781418	0.781396	0.781386	0.7814	0.78145	0.78155	0.781708	0.781928	0.782199	0.782494	0.782765	0.782942	0.782937	0.782651	0.78199	0.780889	0.779331	0.777382	0.775213	0.773114	0.771496	0.770851	0.771696	0.774464	0.779392	0.786406	0.795048	0.80448	0.81355	0.820919	0.825202	0.825066	0.819303	0.806915	0.78729	0.760577	0.728212	0.693423	0.661278	0.637987	0.629486	0.6398	0.669609	0.715404	0.769908	0.824246	0.87099	0.906006	0.928295	0.938752
0.778963	0.778941	0.778931	0.778945	0.778995	0.779096	0.779255	0.779476	0.779749	0.780046	0.780319	0.780497	0.780492	0.780204	0.779539	0.778431	0.776863	0.774902	0.772718	0.770606	0.768977	0.768329	0.769179	0.771965	0.776925	0.783984	0.792684	0.80218	0.811312	0.818733	0.823047	0.822909	0.817105	0.80463	0.784872	0.757989	0.725434	0.690459	0.658161	0.634769	0.626235	0.636591	0.666531	0.712556	0.767379	0.822081	0.869178	0.904491	0.926994	0.937565
0.776495	0.776472	0.776463	0.776477	0.776527	0.776628	0.776789	0.777011	0.777286	0.777585	0.777859	0.778039	0.778033	0.777743	0.777075	0.775959	0.774381	0.772407	0.77021	0.768085	0.766445	0.765793	0.766649	0.769452	0.774444	0.781548	0.790306	0.799865	0.809061	0.816534	0.820878	0.82074	0.814894	0.802331	0.782441	0.755388	0.722643	0.687483	0.655033	0.631542	0.622974	0.633372	0.663442	0.709697	0.764836	0.819903	0.867354	0.902963	0.925682	0.936367
0.774013	0.773991	0.773981	0.773995	0.774046	0.774147	0.774309	0.774533	0.774809	0.77511	0.775386	0.775567	0.775561	0.77527	0.774596	0.773474	0.771886	0.769899	0.767688	0.76555	0.7639	0.763244	0.764105	0.766926	0.771949	0.779099	0.787914	0.797538	0.806796	0.814322	0.818696	0.818557	0.812669	0.800019	0.779997	0.752773	0.719839	0.684496	0.651894	0.628305	0.619704	0.630143	0.660343	0.706824	0.762281	0.817712	0.865517	0.901424	0.924358	0.935158
0.771518	0.771495	0.771485	0.771499	0.771551	0.771653	0.771816	0.772041	0.772319	0.772622	0.7729	0.773082	0.773076	0.772782	0.772105	0.770975	0.769377	0.767378	0.765153	0.763001	0.761342	0.760682	0.761548	0.764387	0.769441	0.776637	0.785509	0.795197	0.804518	0.812096	0.816501	0.81636	0.810431	0.797694	0.777539	0.750146	0.717023	0.681496	0.648744	0.625058	0.616424	0.626904	0.657232	0.70394	0.759712	0.815507	0.863667	0.899873	0.923023	0.933937
0.769009	0.768987	0.768977	0.768991	0.769043	0.769145	0.769309	0.769536	0.769816	0.77012	0.7704	0.770583	0.770577	0.770282	0.7696	0.768463	0.766855	0.764843	0.762605	0.76044	0.75877	0.758106	0.758978	0.761834	0.76692	0.774161	0.78309	0.792842	0.802226	0.809856	0.814293	0.81415	0.80818	0.795355	0.775067	0.747505	0.714194	0.678485	0.645584	0.621802	0.613135	0.623656	0.65411	0.701043	0.75713	0.813289	0.861805	0.89831	0.921676	0.932705
0.766487	0.766465	0.766454	0.766469	0.766521	0.766624	0.766789	0.767017	0.767299	0.767606	0.767887	0.768071	0.768065	0.767768	0.767082	0.765938	0.76432	0.762296	0.760043	0.757865	0.756185	0.755517	0.756394	0.759268	0.764385	0.771672	0.780658	0.790474	0.799921	0.807603	0.81207	0.811927	0.805915	0.793003	0.772582	0.744851	0.711352	0.675463	0.642414	0.618536	0.609837	0.620398	0.650977	0.698134	0.754534	0.811058	0.85993	0.896735	0.920317	0.931462
0.763952	0.763929	0.763919	0.763934	0.763986	0.76409	0.764256	0.764486	0.764769	0.765077	0.765361	0.765546	0.76554	0.765241	0.76455	0.763399	0.761771	0.759735	0.757468	0.755277	0.753587	0.752915	0.753797	0.756688	0.761837	0.76917	0.778213	0.788093	0.797602	0.805337	0.809835	0.809691	0.803637	0.790637	0.770084	0.742184	0.708498	0.672429	0.639233	0.615261	0.60653	0.617131	0.647834	0.695213	0.751926	0.808814	0.858042	0.895148	0.918947	0.930207
0.761404	0.761381	0.761371	0.761385	0.761438	0.761543	0.761709	0.761941	0.762226	0.762536	0.762821	0.763007	0.763001	0.7627	0.762006	0.760847	0.759209	0.75716	0.75488	0.752675	0.750975	0.750299	0.751187	0.754096	0.759276	0.766654	0.775755	0.785698	0.795271	0.803058	0.807586	0.807441	0.801345	0.788258	0.767573	0.739504	0.705632	0.669383	0.636042	0.611977	0.603215	0.613854	0.644681	0.692279	0.749304	0.806556	0.856142	0.893549	0.917566	0.92894
0.758842	0.758819	0.758809	0.758823	0.758876	0.758982	0.75915	0.759382	0.759669	0.759981	0.760268	0.760455	0.760449	0.760146	0.759448	0.758282	0.756634	0.754573	0.752279	0.750061	0.748351	0.747671	0.748564	0.75149	0.756702	0.764125	0.773283	0.78329	0.792925	0.800765	0.805324	0.805178	0.79904	0.785866	0.765048	0.736811	0.702753	0.666326	0.632841	0.608684	0.599891	0.610569	0.641517	0.689334	0.74667	0.804285	0.854229	0.891938	0.916173	0.927662
0.756268	0.756244	0.756234	0.756248	0.756302	0.756408	0.756577	0.756811	0.757099	0.757414	0.757702	0.75789	0.757884	0.75758	0.756876	0.755704	0.754046	0.751972	0.749665	0.747434	0.745713	0.745029	0.745928	0.748872	0.754115	0.761583	0.770798	0.780868	0.790567	0.798459	0.803049	0.802901	0.796722	0.78346	0.76251	0.734105	0.699862	0.663259	0.62963	0.605382	0.596559	0.607274	0.638343	0.686377	0.744022	0.802001	0.852303	0.890315	0.914768	0.926373
0.75368	0.753656	0.753646	0.753661	0.753714	0.753821	0.753991	0.754226	0.754517	0.754833	0.755123	0.755312	0.755306	0.755	0.754292	0.753112	0.751444	0.749358	0.747037	0.744793	0.743063	0.742375	0.743279	0.74624	0.751514	0.759027	0.768299	0.778434	0.788195	0.796139	0.80076	0.800611	0.79439	0.781041	0.759959	0.731387	0.696959	0.66018	0.62641	0.602071	0.593219	0.603971	0.635158	0.683409	0.741361	0.799704	0.850365	0.88868	0.913352	0.925072
0.751079	0.751055	0.751045	0.75106	0.751114	0.751221	0.751392	0.751629	0.751921	0.752239	0.752531	0.752721	0.752715	0.752407	0.751695	0.750508	0.74883	0.746732	0.744397	0.74214	0.740399	0.739708	0.740617	0.743595	0.748901	0.756459	0.765788	0.775986	0.78581	0.793806	0.798458	0.798308	0.792045	0.778609	0.757395	0.728655	0.694044	0.65709	0.62318	0.598753	0.58987	0.60066	0.631964	0.680428	0.738688	0.797393	0.848414	0.887033	0.911925	0.92376
0.748465	0.748441	0.748431	0.748446	0.7485	0.748608	0.74878	0.749018	0.749312	0.749632	0.749925	0.750117	0.750111	0.749801	0.749085	0.747891	0.746203	0.744092	0.741744	0.739473	0.737723	0.737028	0.737942	0.740938	0.746274	0.753878	0.763263	0.773525	0.783412	0.79146	0.796143	0.795992	0.789687	0.776163	0.754818	0.725911	0.691117	0.65399	0.61994	0.595425	0.586514	0.59734	0.628761	0.677436	0.736002	0.795069	0.84645	0.885374	0.910485	0.922436
0.745838	0.745814	0.745804	0.745819	0.745873	0.745982	0.746155	0.746394	0.74669	0.747012	0.747307	0.7475	0.747494	0.747182	0.746461	0.74526	0.743563	0.74144	0.739078	0.736794	0.735034	0.734335	0.735254	0.738267	0.743635	0.751283	0.760725	0.771051	0.781001	0.789101	0.793815	0.793662	0.787315	0.773704	0.752227	0.723155	0.688178	0.650879	0.616692	0.59209	0.58315	0.594012	0.625547	0.674433	0.733303	0.792732	0.844473	0.883703	0.909034	0.921101
0.743198	0.743174	0.743164	0.743179	0.743234	0.743343	0.743517	0.743758	0.744055	0.744379	0.744676	0.74487	0.744864	0.74455	0.743825	0.742617	0.74091	0.738774	0.736399	0.734102	0.732332	0.731629	0.732554	0.735584	0.740983	0.748676	0.758174	0.768563	0.778576	0.786729	0.791473	0.791319	0.784931	0.771233	0.749624	0.720386	0.685228	0.647757	0.613434	0.588747	0.579779	0.590676	0.622324	0.671419	0.730591	0.790382	0.842483	0.88202	0.907572	0.919755
0.740546	0.740521	0.740511	0.740526	0.740581	0.740691	0.740866	0.741109	0.741408	0.741733	0.742032	0.742227	0.742221	0.741905	0.741176	0.739961	0.738244	0.736096	0.733707	0.731398	0.729618	0.728911	0.729841	0.732888	0.738317	0.746055	0.75561	0.766063	0.776138	0.784343	0.789118	0.788963	0.782533	0.768747	0.747008	0.717604	0.682266	0.644626	0.610168	0.585397	0.576401	0.587333	0.619092	0.668393	0.727867	0.788018	0.840481	0.880324	0.906098	0.918397
0.73788	0.737856	0.737845	0.737861	0.737916	0.738027	0.738203	0.738447	0.738747	0.739075	0.739375	0.739571	0.739565	0.739247	0.738514	0.737292	0.735565	0.733405	0.731003	0.728681	0.726891	0.72618	0.727115	0.73018	0.73564	0.743422	0.753034	0.763549	0.773687	0.781944	0.78675	0.786594	0.780122	0.766249	0.744379	0.71481	0.679292	0.641484	0.606893	0.582039	0.573016	0.583981	0.615851	0.665357	0.72513	0.785642	0.838466	0.878617	0.904612	0.917027
0.735202	0.735178	0.735167	0.735182	0.735238	0.73535	0.735526	0.735772	0.736074	0.736403	0.736706	0.736903	0.736897	0.736577	0.73584	0.734611	0.732874	0.730702	0.728286	0.725951	0.724151	0.723436	0.724377	0.727459	0.732949	0.740776	0.750444	0.761023	0.771223	0.779532	0.784369	0.784212	0.777698	0.763738	0.741737	0.712004	0.676307	0.638332	0.603609	0.578673	0.569624	0.580623	0.612601	0.662309	0.722381	0.783252	0.836438	0.876897	0.903115	0.915646
0.732512	0.732487	0.732476	0.732492	0.732548	0.73266	0.732838	0.733084	0.733388	0.733719	0.734023	0.734222	0.734215	0.733894	0.733153	0.731917	0.73017	0.727986	0.725557	0.723209	0.721399	0.72068	0.721626	0.724725	0.730246	0.738118	0.747841	0.758483	0.768746	0.777107	0.781975	0.781816	0.775261	0.761214	0.739082	0.709185	0.673311	0.63517	0.600317	0.575301	0.566225	0.577257	0.609342	0.659251	0.719619	0.78085	0.834397	0.875166	0.901605	0.914254
0.729808	0.729783	0.729773	0.729788	0.729845	0.729957	0.730136	0.730384	0.73069	0.731023	0.731328	0.731528	0.731522	0.731198	0.730453	0.72921	0.727454	0.725257	0.722815	0.720454	0.718635	0.717912	0.718863	0.721979	0.727531	0.735446	0.745226	0.755931	0.766256	0.774669	0.779567	0.779408	0.77281	0.758677	0.736415	0.706355	0.670304	0.631998	0.597016	0.571921	0.56282	0.573884	0.606074	0.656182	0.716845	0.778434	0.832344	0.873422	0.900085	0.91285
0.727092	0.727068	0.727057	0.727072	0.727129	0.727242	0.727422	0.727671	0.727979	0.728314	0.728621	0.728822	0.728815	0.72849	0.727741	0.726491	0.724725	0.722516	0.72006	0.717687	0.715858	0.715131	0.716088	0.71922	0.724802	0.732762	0.742598	0.753365	0.763753	0.772218	0.777147	0.776986	0.770347	0.756127	0.733735	0.703512	0.667286	0.628816	0.593708	0.568535	0.559408	0.570504	0.602798	0.653102	0.714059	0.776006	0.830277	0.871666	0.898552	0.911435
0.724364	0.724339	0.724328	0.724344	0.724401	0.724515	0.724696	0.724946	0.725256	0.725592	0.725901	0.726103	0.726096	0.72577	0.725016	0.723759	0.721983	0.719763	0.717294	0.714908	0.713069	0.712339	0.7133	0.71645	0.722062	0.730066	0.739957	0.750787	0.761237	0.769754	0.774714	0.774551	0.767871	0.753564	0.731042	0.700657	0.664256	0.625626	0.590392	0.565142	0.555991	0.567118	0.599514	0.650012	0.71126	0.773564	0.828198	0.869897	0.897008	0.910008
0.721624	0.721598	0.721587	0.721603	0.721661	0.721775	0.721957	0.722209	0.72252	0.722858	0.723169	0.723372	0.723365	0.723036	0.722279	0.721015	0.71923	0.716997	0.714515	0.712116	0.710268	0.709534	0.710501	0.713667	0.719309	0.727357	0.737303	0.748196	0.758708	0.767277	0.772267	0.772104	0.765381	0.750988	0.728337	0.697791	0.661216	0.622425	0.587068	0.561743	0.552567	0.563725	0.596221	0.646912	0.70845	0.771109	0.826106	0.868117	0.895452	0.908569
0.718871	0.718845	0.718834	0.71885	0.718908	0.719023	0.719206	0.719459	0.719772	0.720112	0.720424	0.720628	0.720622	0.720291	0.719529	0.718259	0.716464	0.71422	0.711724	0.709313	0.707455	0.706717	0.707689	0.710871	0.716544	0.724635	0.734637	0.745593	0.756166	0.764787	0.769808	0.769643	0.762879	0.7484	0.72562	0.694913	0.658166	0.619216	0.583736	0.558338	0.549139	0.560326	0.592921	0.643802	0.705627	0.768642	0.824001	0.866324	0.893884	0.907119
0.716105	0.71608	0.716069	0.716085	0.716143	0.716258	0.716442	0.716697	0.717011	0.717353	0.717667	0.717872	0.717866	0.717533	0.716767	0.71549	0.713686	0.71143	0.708921	0.706497	0.704629	0.703888	0.704865	0.708064	0.713767	0.721902	0.731959	0.742976	0.753612	0.762284	0.767336	0.76717	0.760364	0.745799	0.72289	0.692023	0.655104	0.615998	0.580398	0.554927	0.545704	0.55692	0.589612	0.640681	0.702793	0.766162	0.821884	0.864519	0.892305	0.905658
0.713328	0.713302	0.713291	0.713307	0.713366	0.713482	0.713667	0.713923	0.714239	0.714583	0.714898	0.715105	0.715098	0.714764	0.713994	0.71271	0.710895	0.708627	0.706106	0.703669	0.701792	0.701047	0.702029	0.705245	0.710977	0.719156	0.729268	0.740347	0.751045	0.759769	0.76485	0.764683	0.757837	0.743185	0.720148	0.689121	0.652032	0.61277	0.577052	0.55151	0.542265	0.553509	0.586297	0.637551	0.699946	0.763669	0.819753	0.862702	0.890714	0.904184
0.710539	0.710513	0.710501	0.710518	0.710577	0.710693	0.710879	0.711137	0.711454	0.7118	0.712117	0.712324	0.712318	0.711982	0.711207	0.709917	0.708093	0.705813	0.703279	0.70083	0.698943	0.698194	0.699182	0.702414	0.708176	0.716397	0.726564	0.737706	0.748465	0.75724	0.762352	0.762184	0.755296	0.740558	0.717393	0.686208	0.64895	0.609535	0.573699	0.548087	0.53882	0.550093	0.582973	0.634411	0.697088	0.761163	0.81761	0.860872	0.889111	0.9027
0.707737	0.707711	0.7077	0.707716	0.707775	0.707893	0.708079	0.708338	0.708658	0.709005	0.709324	0.709532	0.709525	0.709188	0.708409	0.707112	0.705279	0.702987	0.70044	0.697979	0.696083	0.69533	0.696322	0.699571	0.705363	0.713627	0.723849	0.735052	0.745872	0.754699	0.759842	0.759672	0.752743	0.737919	0.714627	0.683283	0.645858	0.60629	0.570339	0.54466	0.535371	0.546671	0.579643	0.631261	0.694218	0.758644	0.815454	0.859031	0.887496	0.901203
0.704924	0.704898	0.704886	0.704903	0.704962	0.70508	0.705268	0.705528	0.705849	0.706198	0.706519	0.706728	0.706721	0.706382	0.705599	0.704295	0.702453	0.70015	0.697589	0.695116	0.69321	0.692454	0.693451	0.696716	0.702537	0.710845	0.721121	0.732385	0.743267	0.752145	0.757318	0.757147	0.750177	0.735268	0.711848	0.680348	0.642756	0.603037	0.566973	0.541227	0.531917	0.543243	0.576305	0.628102	0.691337	0.756113	0.813286	0.857177	0.885869	0.899696
0.702099	0.702072	0.702061	0.702077	0.702137	0.702256	0.702444	0.702706	0.703028	0.70338	0.703702	0.703912	0.703905	0.703564	0.702778	0.701467	0.699615	0.6973	0.694727	0.692241	0.690326	0.689567	0.690569	0.69385	0.6997	0.70805	0.718381	0.729707	0.740649	0.749579	0.754782	0.75461	0.747598	0.732604	0.709058	0.677401	0.639644	0.599776	0.5636	0.537789	0.528459	0.539811	0.572961	0.624933	0.688444	0.753569	0.811104	0.85531	0.884231	0.898176
0.699262	0.699235	0.699224	0.69924	0.6993	0.699419	0.699609	0.699872	0.700196	0.700549	0.700873	0.701084	0.701077	0.700734	0.699944	0.698627	0.696765	0.694439	0.691853	0.689355	0.687431	0.686668	0.687675	0.690972	0.696852	0.705244	0.715628	0.727016	0.738019	0.747	0.752233	0.75206	0.745007	0.729927	0.706255	0.674443	0.636522	0.596507	0.560222	0.534346	0.524997	0.536374	0.569609	0.621756	0.68554	0.751012	0.80891	0.853432	0.882581	0.896645
0.696413	0.696387	0.696375	0.696392	0.696452	0.696572	0.696762	0.697026	0.697352	0.697707	0.698032	0.698245	0.698238	0.697893	0.697099	0.695775	0.693904	0.691566	0.688968	0.686458	0.684524	0.683757	0.684769	0.688083	0.693991	0.702426	0.712864	0.724312	0.735376	0.744408	0.749672	0.749497	0.742403	0.727239	0.703441	0.671474	0.63339	0.59323	0.556837	0.530899	0.521531	0.532932	0.566252	0.618569	0.682624	0.748443	0.806703	0.851541	0.880919	0.895102
0.693553	0.693526	0.693515	0.693531	0.693592	0.693712	0.693904	0.694169	0.694497	0.694853	0.69518	0.695394	0.695387	0.69504	0.694242	0.692911	0.691031	0.688682	0.686071	0.683549	0.681606	0.680836	0.681853	0.685182	0.69112	0.699596	0.710088	0.721597	0.732722	0.741804	0.747098	0.746922	0.739787	0.724538	0.700615	0.668494	0.630249	0.589945	0.553446	0.527448	0.518061	0.529486	0.562888	0.615373	0.679698	0.745861	0.804483	0.849637	0.879245	0.893548
0.690681	0.690654	0.690643	0.690659	0.69072	0.690841	0.691034	0.691301	0.69163	0.691988	0.692317	0.692531	0.692524	0.692176	0.691374	0.690036	0.688147	0.685787	0.683163	0.680629	0.678677	0.677903	0.678925	0.68227	0.688236	0.696755	0.7073	0.718869	0.730054	0.739187	0.744511	0.744334	0.737158	0.721825	0.697777	0.665503	0.627098	0.586653	0.55005	0.523993	0.514588	0.526035	0.559518	0.612169	0.67676	0.743267	0.802251	0.847722	0.877559	0.891982
0.687798	0.687771	0.687759	0.687776	0.687838	0.687959	0.688153	0.688421	0.688751	0.689111	0.689442	0.689657	0.68965	0.6893	0.688494	0.68715	0.685252	0.68288	0.680244	0.677698	0.675737	0.67496	0.675986	0.679347	0.685342	0.693902	0.7045	0.716129	0.727375	0.736558	0.741912	0.741734	0.734517	0.7191	0.694928	0.662502	0.623938	0.583353	0.546649	0.520534	0.511111	0.522581	0.556141	0.608956	0.673811	0.74066	0.800006	0.845794	0.875861	0.890404
0.684904	0.684877	0.684865	0.684882	0.684943	0.685066	0.68526	0.685529	0.685862	0.686223	0.686555	0.686772	0.686764	0.686413	0.685603	0.684253	0.682345	0.679962	0.677314	0.674756	0.672786	0.672005	0.673037	0.676413	0.682436	0.691037	0.701689	0.713378	0.724683	0.733917	0.739301	0.739121	0.731864	0.716363	0.692067	0.65949	0.62077	0.580046	0.543242	0.517071	0.507632	0.519123	0.55276	0.605735	0.670852	0.738041	0.797748	0.843853	0.874151	0.888815
0.681998	0.681971	0.681959	0.681976	0.682038	0.682161	0.682356	0.682627	0.682961	0.683324	0.683657	0.683875	0.683868	0.683514	0.6827	0.681344	0.679428	0.677033	0.674372	0.671803	0.669824	0.66904	0.670076	0.673468	0.679519	0.688162	0.698865	0.710614	0.721979	0.731263	0.736677	0.736496	0.729198	0.713613	0.689194	0.656468	0.617592	0.576733	0.539831	0.513605	0.504149	0.515662	0.549372	0.602505	0.667881	0.73541	0.795477	0.8419	0.87243	0.887214
0.679081	0.679054	0.679042	0.679059	0.679122	0.679245	0.679441	0.679713	0.680048	0.680413	0.680749	0.680967	0.68096	0.680605	0.679787	0.678424	0.676499	0.674093	0.67142	0.668839	0.666852	0.666063	0.667105	0.670512	0.676591	0.685275	0.696031	0.707839	0.719263	0.728598	0.734041	0.733859	0.72652	0.710852	0.686311	0.653435	0.614405	0.573412	0.536414	0.510136	0.500665	0.512197	0.54598	0.599268	0.6649	0.732767	0.793194	0.839935	0.870696	0.885601
0.676154	0.676126	0.676115	0.676132	0.676194	0.676318	0.676515	0.676788	0.677125	0.677492	0.677829	0.678048	0.678041	0.677684	0.676863	0.675493	0.673559	0.671143	0.668457	0.665865	0.663868	0.663077	0.664123	0.667546	0.673652	0.682377	0.693184	0.705052	0.716536	0.72592	0.731392	0.731209	0.723831	0.70808	0.683416	0.650393	0.61121	0.570085	0.532993	0.506664	0.497177	0.508729	0.542582	0.596022	0.661909	0.730111	0.790898	0.837958	0.86895	0.883976
0.673215	0.673188	0.673176	0.673193	0.673256	0.67338	0.673578	0.673853	0.674191	0.67456	0.674898	0.675119	0.675111	0.674753	0.673927	0.672552	0.670609	0.668181	0.665484	0.66288	0.660875	0.66008	0.66113	0.664568	0.670703	0.679467	0.690327	0.702253	0.713796	0.72323	0.728732	0.728548	0.721129	0.705295	0.68051	0.64734	0.608007	0.566751	0.529568	0.503189	0.493688	0.505258	0.539179	0.592769	0.658907	0.727443	0.78859	0.835968	0.867193	0.88234
0.670266	0.670238	0.670226	0.670244	0.670307	0.670432	0.670631	0.670906	0.671246	0.671616	0.671956	0.672178	0.67217	0.67181	0.670981	0.669599	0.667647	0.665209	0.6625	0.659884	0.65787	0.657072	0.658127	0.661581	0.667742	0.676547	0.687458	0.699443	0.711045	0.720528	0.726059	0.725874	0.718415	0.702499	0.677594	0.644277	0.604795	0.563411	0.526139	0.499712	0.490197	0.501785	0.535772	0.589508	0.655894	0.724764	0.786268	0.833966	0.865424	0.880692
0.667306	0.667278	0.667266	0.667284	0.667347	0.667472	0.667672	0.667949	0.668291	0.668663	0.669004	0.669227	0.669219	0.668857	0.668024	0.666636	0.664676	0.662227	0.659505	0.656878	0.654856	0.654054	0.655114	0.658583	0.664771	0.673616	0.684578	0.696621	0.708281	0.717814	0.723375	0.723188	0.715689	0.699691	0.674666	0.641205	0.601574	0.560065	0.522705	0.496233	0.486705	0.498309	0.53236	0.58624	0.652872	0.722072	0.783935	0.831951	0.863642	0.879032
0.664335	0.664308	0.664295	0.664313	0.664377	0.664503	0.664703	0.664982	0.665325	0.665698	0.666041	0.666264	0.666257	0.665894	0.665057	0.663662	0.661693	0.659233	0.6565	0.653862	0.651831	0.651026	0.652091	0.655574	0.66179	0.670674	0.681687	0.693788	0.705506	0.715088	0.720678	0.72049	0.712952	0.696872	0.671727	0.638122	0.598346	0.556713	0.519268	0.492751	0.483211	0.494832	0.528944	0.582964	0.649839	0.719368	0.781589	0.829924	0.861849	0.877361
0.661354	0.661326	0.661314	0.661332	0.661396	0.661522	0.661724	0.662003	0.662348	0.662723	0.663067	0.663292	0.663284	0.662919	0.662079	0.660678	0.658701	0.65623	0.653485	0.650836	0.648797	0.647988	0.649057	0.652556	0.658798	0.667722	0.678785	0.690944	0.70272	0.71235	0.71797	0.717781	0.710202	0.694042	0.668778	0.635031	0.595111	0.553355	0.515828	0.489268	0.479716	0.491352	0.525524	0.579682	0.646797	0.716652	0.77923	0.827885	0.860043	0.875677
0.658363	0.658335	0.658323	0.65834	0.658404	0.658532	0.658734	0.659015	0.659361	0.659738	0.660083	0.660309	0.660301	0.659935	0.659091	0.657684	0.655698	0.653217	0.65046	0.6478	0.645752	0.644941	0.646014	0.649527	0.655796	0.664759	0.675872	0.688088	0.699922	0.709601	0.71525	0.715059	0.707441	0.6912	0.665818	0.63193	0.591867	0.549992	0.512384	0.485783	0.47622	0.48787	0.5221	0.576392	0.643744	0.713925	0.776859	0.825833	0.858226	0.873982
0.655361	0.655333	0.655321	0.655339	0.655403	0.655531	0.655734	0.656016	0.656364	0.656742	0.657089	0.657316	0.657308	0.65694	0.656092	0.654679	0.652685	0.650193	0.647425	0.644754	0.642698	0.641883	0.642961	0.646488	0.652784	0.661785	0.672948	0.685221	0.697112	0.70684	0.712518	0.712326	0.704669	0.688347	0.662848	0.628819	0.588616	0.546624	0.508937	0.482297	0.472723	0.484388	0.518672	0.573096	0.640682	0.711186	0.774475	0.823769	0.856396	0.872275
0.65235	0.652321	0.652309	0.652327	0.652392	0.65252	0.652724	0.653007	0.653356	0.653736	0.654085	0.654312	0.654305	0.653935	0.653083	0.651665	0.649661	0.64716	0.64438	0.641698	0.639634	0.638816	0.639898	0.64344	0.649762	0.658801	0.670014	0.682343	0.694292	0.704068	0.709774	0.709581	0.701885	0.685482	0.659867	0.6257	0.585357	0.54325	0.505487	0.47881	0.469226	0.480904	0.515241	0.569793	0.637611	0.708435	0.772079	0.821693	0.854555	0.870557
0.649328	0.6493	0.649287	0.649305	0.64937	0.649499	0.649704	0.649988	0.650339	0.65072	0.65107	0.651299	0.651291	0.65092	0.650065	0.64864	0.646628	0.644116	0.641326	0.638633	0.63656	0.635739	0.636826	0.640382	0.64673	0.655807	0.667069	0.679455	0.69146	0.701284	0.707019	0.706825	0.699089	0.682607	0.656876	0.622572	0.582092	0.539872	0.502035	0.475322	0.465729	0.477419	0.511806	0.566484	0.63453	0.705673	0.76967	0.819604	0.852701	0.868826
0.646296	0.646268	0.646255	0.646273	0.646339	0.646468	0.646674	0.646959	0.647311	0.647694	0.648046	0.648275	0.648268	0.647895	0.647036	0.645606	0.643586	0.641063	0.638262	0.635558	0.633477	0.632653	0.633744	0.637314	0.643688	0.652803	0.664114	0.676555	0.688617	0.698489	0.704252	0.704056	0.696282	0.679721	0.653875	0.619434	0.578819	0.536489	0.498581	0.471833	0.462232	0.473933	0.508369	0.563169	0.631439	0.702899	0.767249	0.817502	0.850836	0.867084
0.643255	0.643226	0.643214	0.643232	0.643297	0.643427	0.643634	0.643921	0.644274	0.644659	0.645012	0.645242	0.645234	0.64486	0.643998	0.642561	0.640533	0.638001	0.635188	0.632474	0.630385	0.629558	0.630653	0.634237	0.640636	0.649789	0.661148	0.673645	0.685762	0.695682	0.701473	0.701277	0.693464	0.676824	0.650864	0.616288	0.57554	0.533101	0.495124	0.468345	0.458735	0.470447	0.504929	0.559847	0.62834	0.700114	0.764816	0.815389	0.848958	0.865329
0.640204	0.640175	0.640163	0.640181	0.640247	0.640377	0.640585	0.640873	0.641227	0.641614	0.641968	0.642199	0.642191	0.641815	0.64095	0.639508	0.637471	0.634929	0.632105	0.62938	0.627284	0.626453	0.627553	0.631151	0.637575	0.646765	0.658172	0.670724	0.682897	0.692864	0.698684	0.698486	0.690635	0.673916	0.647843	0.613134	0.572254	0.529709	0.491665	0.464856	0.455239	0.46696	0.501486	0.55652	0.625231	0.697318	0.76237	0.813263	0.847068	0.863563
0.637144	0.637115	0.637102	0.63712	0.637186	0.637317	0.637526	0.637815	0.638171	0.638559	0.638915	0.639147	0.639139	0.638761	0.637892	0.636444	0.6344	0.631848	0.629013	0.626278	0.624173	0.62334	0.624444	0.628056	0.634505	0.643732	0.655186	0.667792	0.680021	0.690035	0.695883	0.695684	0.687794	0.670998	0.644813	0.609971	0.568962	0.526313	0.488205	0.461367	0.451743	0.463474	0.498041	0.553188	0.622114	0.69451	0.759912	0.811125	0.845166	0.861785
0.634074	0.634045	0.634032	0.63405	0.634117	0.634248	0.634457	0.634748	0.635105	0.635494	0.635852	0.636085	0.636077	0.635698	0.634825	0.633372	0.631319	0.628757	0.625912	0.623166	0.621054	0.620218	0.621326	0.624951	0.631425	0.640688	0.65219	0.664851	0.677134	0.687195	0.693071	0.692871	0.684943	0.668069	0.641772	0.6068	0.565663	0.522913	0.484743	0.457878	0.448249	0.459987	0.494594	0.549849	0.618988	0.691691	0.757442	0.808974	0.843253	0.859995
0.630995	0.630966	0.630953	0.630971	0.631038	0.63117	0.63138	0.631671	0.63203	0.632421	0.63278	0.633014	0.633005	0.632625	0.631749	0.63029	0.62823	0.625658	0.622802	0.620046	0.617926	0.617087	0.618199	0.621838	0.628336	0.637636	0.649184	0.661898	0.674237	0.684344	0.690247	0.690046	0.68208	0.66513	0.638722	0.60362	0.562358	0.519509	0.48128	0.454391	0.444756	0.456502	0.491145	0.546506	0.615853	0.688861	0.75496	0.806811	0.841327	0.858194
0.627907	0.627877	0.627865	0.627883	0.62795	0.628082	0.628293	0.628586	0.628946	0.629338	0.629698	0.629933	0.629925	0.629543	0.628664	0.627199	0.625131	0.622549	0.619683	0.616917	0.61479	0.613947	0.615064	0.618716	0.625238	0.634573	0.646168	0.658936	0.671329	0.681482	0.687413	0.687211	0.679207	0.66218	0.635663	0.600433	0.559047	0.516102	0.477816	0.450904	0.441265	0.453017	0.487694	0.543158	0.61271	0.68602	0.752465	0.804636	0.839389	0.85638
0.62481	0.62478	0.624767	0.624786	0.624853	0.624986	0.625198	0.625491	0.625853	0.626247	0.626608	0.626844	0.626835	0.626452	0.625569	0.624099	0.622023	0.619432	0.616555	0.61378	0.611645	0.6108	0.61192	0.615585	0.622131	0.631502	0.643142	0.655963	0.66841	0.678609	0.684568	0.684364	0.676324	0.65922	0.632594	0.597238	0.555731	0.512692	0.474351	0.447418	0.437775	0.449533	0.484242	0.539804	0.609558	0.683169	0.749959	0.802448	0.837438	0.854555
0.621704	0.621674	0.621661	0.62168	0.621747	0.621881	0.622093	0.622388	0.622751	0.623146	0.623509	0.623745	0.623737	0.623352	0.622466	0.62099	0.618907	0.616307	0.613419	0.610634	0.608492	0.607644	0.608768	0.612446	0.619016	0.628422	0.640107	0.652981	0.665481	0.675726	0.681712	0.681507	0.673429	0.65625	0.629517	0.594035	0.552409	0.509279	0.470886	0.443933	0.434288	0.44605	0.480788	0.536446	0.606398	0.680306	0.74744	0.800248	0.835476	0.852717
0.618589	0.618559	0.618546	0.618565	0.618633	0.618767	0.61898	0.619276	0.61964	0.620037	0.620401	0.620638	0.62063	0.620243	0.619354	0.617873	0.615782	0.613172	0.610275	0.60748	0.60533	0.604479	0.605608	0.609299	0.615892	0.625332	0.637063	0.649989	0.662542	0.672832	0.678845	0.678639	0.670524	0.653271	0.62643	0.590825	0.549081	0.505863	0.46742	0.440451	0.430803	0.442568	0.477334	0.533084	0.60323	0.677433	0.744909	0.798036	0.833502	0.850868
0.615466	0.615436	0.615423	0.615442	0.61551	0.615644	0.615858	0.616155	0.616521	0.616919	0.617284	0.617522	0.617514	0.617126	0.616234	0.614747	0.612649	0.61003	0.607122	0.604318	0.602161	0.601307	0.602439	0.606143	0.612759	0.622234	0.634009	0.646987	0.659593	0.669927	0.675968	0.67576	0.667609	0.650281	0.623334	0.587608	0.545749	0.502444	0.463955	0.43697	0.42732	0.439089	0.473879	0.529717	0.600055	0.674549	0.742367	0.795812	0.831516	0.849007
0.612334	0.612304	0.612291	0.61231	0.612378	0.612513	0.612728	0.613026	0.613393	0.613792	0.614159	0.614398	0.61439	0.614	0.613105	0.611613	0.609507	0.606879	0.603962	0.601148	0.598984	0.598127	0.599263	0.60298	0.609619	0.619127	0.630946	0.643975	0.656633	0.667013	0.673079	0.672871	0.664683	0.647281	0.62023	0.584383	0.542411	0.499023	0.460489	0.433491	0.42384	0.435611	0.470424	0.526347	0.596871	0.671655	0.739812	0.793575	0.829517	0.847133
0.609194	0.609164	0.609151	0.60917	0.609239	0.609374	0.60959	0.609888	0.610257	0.610657	0.611025	0.611265	0.611257	0.610866	0.609967	0.60847	0.606358	0.603721	0.600793	0.59797	0.595799	0.59494	0.59608	0.599808	0.60647	0.616012	0.627875	0.640954	0.653664	0.664088	0.670181	0.669971	0.661747	0.644272	0.617117	0.581152	0.539069	0.4956	0.457024	0.430014	0.420364	0.432135	0.466968	0.522972	0.59368	0.66875	0.737246	0.791326	0.827507	0.845248
0.606046	0.606016	0.606003	0.606022	0.606091	0.606227	0.606443	0.606743	0.607112	0.607515	0.607884	0.608124	0.608116	0.607724	0.606822	0.60532	0.6032	0.600554	0.597617	0.594785	0.592607	0.591745	0.592888	0.596629	0.603313	0.612888	0.624794	0.637923	0.650684	0.661152	0.667272	0.667061	0.658801	0.641254	0.613996	0.577913	0.535722	0.492175	0.45356	0.426541	0.41689	0.428662	0.463512	0.519594	0.590482	0.665835	0.734667	0.789065	0.825484	0.843351
0.60289	0.60286	0.602847	0.602866	0.602935	0.603071	0.603288	0.603589	0.60396	0.604364	0.604734	0.604976	0.604967	0.604574	0.603669	0.602161	0.600034	0.59738	0.594433	0.591592	0.589407	0.588543	0.58969	0.593442	0.600148	0.609756	0.621704	0.634883	0.647696	0.658207	0.664353	0.664141	0.655845	0.638226	0.610866	0.574668	0.532371	0.488748	0.450097	0.42307	0.413421	0.425192	0.460056	0.516212	0.587276	0.66291	0.732077	0.786792	0.823449	0.841442
0.599727	0.599696	0.599683	0.599702	0.599771	0.599908	0.600126	0.600428	0.6008	0.601205	0.601576	0.601819	0.60181	0.601416	0.600507	0.598995	0.596861	0.594198	0.591242	0.588392	0.5862	0.585333	0.586484	0.590248	0.596976	0.606616	0.618606	0.631835	0.644697	0.655252	0.661424	0.661211	0.652879	0.635189	0.607728	0.571417	0.529016	0.485319	0.446634	0.419602	0.409955	0.421725	0.456601	0.512828	0.584064	0.659975	0.729476	0.784507	0.821402	0.839521
0.596555	0.596525	0.596512	0.596531	0.5966	0.596737	0.596956	0.597259	0.597632	0.598038	0.598411	0.598654	0.598645	0.59825	0.597338	0.595821	0.59368	0.591009	0.588043	0.585184	0.582986	0.582117	0.583271	0.587047	0.593796	0.603467	0.6155	0.628777	0.641689	0.652287	0.658485	0.65827	0.649904	0.632142	0.604582	0.568159	0.525656	0.48189	0.443173	0.416137	0.406493	0.41826	0.453147	0.50944	0.580844	0.65703	0.726862	0.782209	0.819344	0.837588
0.593376	0.593346	0.593333	0.593352	0.593421	0.593559	0.593778	0.594082	0.594456	0.594864	0.595238	0.595482	0.595473	0.595076	0.594162	0.59264	0.590492	0.587812	0.584838	0.58197	0.579765	0.578893	0.580051	0.583839	0.590608	0.600311	0.612385	0.62571	0.638672	0.649312	0.655535	0.65532	0.646918	0.629087	0.601429	0.564895	0.522293	0.478459	0.439714	0.412677	0.403035	0.4148	0.449693	0.506049	0.577618	0.654075	0.724238	0.7799	0.817273	0.835643
0.59019	0.59016	0.590146	0.590166	0.590235	0.590373	0.590593	0.590898	0.591274	0.591682	0.592058	0.592302	0.592294	0.591895	0.590978	0.589451	0.587297	0.584609	0.581625	0.578749	0.576538	0.575663	0.576825	0.580624	0.587414	0.597148	0.609262	0.622634	0.635645	0.646328	0.652576	0.65236	0.643924	0.626023	0.598267	0.561625	0.518926	0.475028	0.436257	0.40922	0.399583	0.411343	0.446241	0.502656	0.574385	0.65111	0.721601	0.777578	0.81519	0.833687
0.586997	0.586966	0.586953	0.586972	0.587042	0.58718	0.587401	0.587707	0.588083	0.588494	0.58887	0.589115	0.589107	0.588707	0.587787	0.586255	0.584094	0.581398	0.578406	0.575521	0.573304	0.572427	0.573592	0.577402	0.584212	0.593976	0.606131	0.61955	0.632609	0.643334	0.649608	0.64939	0.640919	0.62295	0.595098	0.558349	0.515556	0.471596	0.432802	0.405767	0.396135	0.40789	0.44279	0.49926	0.571146	0.648135	0.718953	0.775244	0.813094	0.831718
0.583796	0.583765	0.583752	0.583771	0.583842	0.58398	0.584202	0.584508	0.584886	0.585298	0.585675	0.585921	0.585913	0.585512	0.584589	0.583053	0.580885	0.578181	0.57518	0.572287	0.570063	0.569184	0.570352	0.574173	0.581004	0.590798	0.602992	0.616457	0.629565	0.64033	0.646629	0.646411	0.637906	0.619868	0.591922	0.555068	0.512183	0.468163	0.429349	0.402318	0.392692	0.404441	0.43934	0.495863	0.5679	0.645151	0.716294	0.772898	0.810987	0.829737
0.580589	0.580558	0.580545	0.580564	0.580634	0.580774	0.580996	0.581303	0.581682	0.582095	0.582473	0.58272	0.582711	0.582309	0.581384	0.579843	0.577669	0.574957	0.571947	0.569046	0.566817	0.565935	0.567106	0.570938	0.577788	0.587612	0.599845	0.613357	0.626511	0.637318	0.643642	0.643422	0.634883	0.616778	0.588738	0.551781	0.508806	0.464731	0.425899	0.398875	0.389254	0.400996	0.435893	0.492463	0.564648	0.642158	0.713623	0.77054	0.808868	0.827745
0.577375	0.577344	0.57733	0.57735	0.57742	0.57756	0.577783	0.578091	0.578471	0.578885	0.579265	0.579512	0.579504	0.5791	0.578172	0.576627	0.574446	0.571726	0.568709	0.5658	0.563564	0.56268	0.563855	0.567697	0.574566	0.584419	0.59669	0.610247	0.623449	0.634296	0.640644	0.640423	0.631852	0.61368	0.585548	0.54849	0.505427	0.461298	0.422451	0.395436	0.385822	0.397557	0.432447	0.489062	0.561391	0.639155	0.710942	0.76817	0.806737	0.82574
0.574154	0.574123	0.57411	0.574129	0.5742	0.57434	0.574563	0.574872	0.575254	0.575669	0.57605	0.576298	0.576289	0.575884	0.574953	0.573404	0.571217	0.56849	0.565464	0.562547	0.560306	0.55942	0.560597	0.56445	0.571338	0.58122	0.593528	0.60713	0.620378	0.631266	0.637638	0.637416	0.628811	0.610573	0.58235	0.545193	0.502046	0.457866	0.419007	0.392002	0.382396	0.394122	0.429005	0.485659	0.558127	0.636143	0.708249	0.765789	0.804594	0.823724
0.570927	0.570896	0.570882	0.570902	0.570973	0.571114	0.571337	0.571647	0.57203	0.572446	0.572828	0.573077	0.573068	0.572662	0.571729	0.570174	0.567982	0.565247	0.562213	0.559289	0.557042	0.556153	0.557334	0.561196	0.568104	0.578013	0.590359	0.604005	0.617299	0.628226	0.634623	0.634399	0.625762	0.607459	0.579145	0.541891	0.498662	0.454435	0.415566	0.388574	0.378976	0.390692	0.425564	0.482254	0.554859	0.633123	0.705544	0.763395	0.802439	0.821695
0.567694	0.567663	0.567649	0.567669	0.56774	0.567881	0.568105	0.568416	0.5688	0.569217	0.5696	0.56985	0.569841	0.569434	0.568497	0.566939	0.564741	0.561998	0.558956	0.556025	0.553772	0.552881	0.554065	0.557938	0.564863	0.5748	0.587183	0.600872	0.614212	0.625178	0.631598	0.631374	0.622704	0.604336	0.575934	0.538584	0.495276	0.451004	0.412129	0.385151	0.375563	0.387268	0.422127	0.478849	0.551584	0.630093	0.702829	0.760989	0.800271	0.819655
0.564454	0.564423	0.56441	0.564429	0.564501	0.564642	0.564867	0.565179	0.565563	0.565982	0.566366	0.566616	0.566607	0.566199	0.56526	0.563698	0.561493	0.558744	0.555694	0.552755	0.550497	0.549604	0.550791	0.554673	0.561617	0.571581	0.584	0.597732	0.611116	0.622121	0.628565	0.628339	0.619637	0.601206	0.572717	0.535273	0.491888	0.447575	0.408696	0.381734	0.372156	0.38385	0.418692	0.475443	0.548305	0.627054	0.700103	0.758572	0.798092	0.817602
0.561209	0.561178	0.561164	0.561184	0.561256	0.561397	0.561623	0.561936	0.562321	0.562741	0.563126	0.563377	0.563368	0.562958	0.562017	0.560451	0.55824	0.555484	0.552427	0.54948	0.547217	0.546322	0.547512	0.551403	0.558364	0.568355	0.58081	0.594584	0.608012	0.619056	0.625523	0.625296	0.616562	0.598068	0.569493	0.531958	0.488499	0.444146	0.405266	0.378323	0.368756	0.380438	0.415261	0.472036	0.545021	0.624007	0.697366	0.756143	0.795901	0.815538
0.557958	0.557927	0.557913	0.557933	0.558005	0.558147	0.558373	0.558687	0.559073	0.559494	0.55988	0.560132	0.560122	0.559712	0.558768	0.557198	0.554982	0.552219	0.549154	0.546201	0.543932	0.543035	0.544228	0.548128	0.555107	0.565124	0.577613	0.591429	0.6049	0.615982	0.622472	0.622245	0.613479	0.594923	0.566263	0.528639	0.485108	0.44072	0.401841	0.374919	0.365363	0.377032	0.411834	0.468629	0.541731	0.620951	0.694618	0.753702	0.793698	0.813462
0.554702	0.554671	0.554657	0.554677	0.554749	0.554891	0.555118	0.555432	0.55582	0.556241	0.556628	0.556881	0.556871	0.55646	0.555514	0.553939	0.551718	0.548948	0.545876	0.542916	0.540642	0.539743	0.540939	0.544849	0.551844	0.561886	0.57441	0.588267	0.601781	0.6129	0.619413	0.619184	0.610388	0.59177	0.563027	0.525315	0.481715	0.437295	0.398421	0.371521	0.361977	0.373632	0.40841	0.465222	0.538438	0.617887	0.69186	0.751249	0.791483	0.811374
0.55144	0.551409	0.551395	0.551415	0.551487	0.55163	0.551857	0.552172	0.552561	0.552984	0.553371	0.553624	0.553615	0.553203	0.552254	0.550676	0.548449	0.545672	0.542593	0.539626	0.537347	0.536447	0.537645	0.541564	0.548575	0.558643	0.5712	0.585097	0.598654	0.60981	0.616345	0.616116	0.607288	0.58861	0.559786	0.521988	0.478322	0.433872	0.395006	0.368131	0.3586	0.370239	0.404991	0.461815	0.535139	0.614815	0.68909	0.748785	0.789256	0.809274
0.548173	0.548142	0.548128	0.548148	0.54822	0.548364	0.548591	0.548907	0.549297	0.54972	0.550109	0.550363	0.550353	0.54994	0.548989	0.547407	0.545175	0.542392	0.539306	0.536332	0.534049	0.533146	0.534347	0.538274	0.545302	0.555394	0.567984	0.581921	0.595519	0.606712	0.61327	0.613039	0.604181	0.585443	0.556538	0.518658	0.474928	0.430451	0.391595	0.364747	0.35523	0.366853	0.401575	0.458408	0.531837	0.611734	0.686311	0.746309	0.787017	0.807162
0.544902	0.54487	0.544856	0.544876	0.544949	0.545092	0.545321	0.545637	0.546027	0.546452	0.546842	0.547096	0.547087	0.546672	0.545719	0.544133	0.541896	0.539107	0.536014	0.533034	0.530746	0.529841	0.531045	0.534981	0.542024	0.55214	0.564762	0.578738	0.592378	0.603606	0.610186	0.609954	0.601066	0.58227	0.553286	0.515324	0.471533	0.427033	0.38819	0.361371	0.351868	0.363475	0.398165	0.455001	0.52853	0.608646	0.68352	0.743821	0.784767	0.805039
0.541625	0.541593	0.541579	0.5416	0.541672	0.541816	0.542045	0.542362	0.542753	0.543179	0.54357	0.543824	0.543815	0.5434	0.542444	0.540855	0.538613	0.535817	0.532718	0.529732	0.527438	0.526533	0.527738	0.531682	0.538741	0.548881	0.561535	0.575549	0.589229	0.600493	0.607094	0.606862	0.597944	0.579089	0.550028	0.511987	0.468138	0.423617	0.384791	0.358002	0.348514	0.360103	0.394759	0.451596	0.52522	0.605549	0.68072	0.741322	0.782504	0.802903
0.538344	0.538312	0.538298	0.538318	0.538391	0.538535	0.538765	0.539083	0.539475	0.539901	0.540293	0.540548	0.540539	0.540122	0.539165	0.537572	0.535325	0.532523	0.529417	0.526425	0.524128	0.52322	0.524428	0.52838	0.535454	0.545616	0.558301	0.572353	0.586073	0.597372	0.603995	0.603761	0.594814	0.575902	0.546765	0.508647	0.464743	0.420204	0.381397	0.354642	0.34517	0.35674	0.391358	0.448191	0.521906	0.602445	0.677909	0.738812	0.78023	0.800756
0.535058	0.535026	0.535012	0.535032	0.535105	0.53525	0.53548	0.535798	0.536191	0.536619	0.537011	0.537267	0.537258	0.53684	0.535881	0.534284	0.532032	0.529225	0.526113	0.523115	0.520813	0.519904	0.521114	0.525074	0.532162	0.542347	0.555063	0.569151	0.58291	0.594244	0.600888	0.600653	0.591677	0.572709	0.543497	0.505305	0.461348	0.416795	0.378009	0.351289	0.341834	0.353384	0.387963	0.444788	0.518588	0.599334	0.675087	0.736289	0.777944	0.798597
0.531768	0.531736	0.531722	0.531742	0.531816	0.53196	0.532191	0.53251	0.532904	0.533332	0.533726	0.533982	0.533972	0.533554	0.532593	0.530993	0.528736	0.525923	0.522805	0.519801	0.517495	0.516584	0.517797	0.521765	0.528867	0.539073	0.551819	0.565943	0.579741	0.591108	0.597773	0.597537	0.588533	0.56951	0.540225	0.50196	0.457953	0.413389	0.374628	0.347945	0.338507	0.350037	0.384573	0.441385	0.515267	0.596215	0.672256	0.733756	0.775646	0.796426
0.528474	0.528442	0.528428	0.528448	0.528522	0.528667	0.528898	0.529218	0.529612	0.530042	0.530436	0.530692	0.530683	0.530264	0.5293	0.527697	0.525436	0.522618	0.519493	0.516484	0.514174	0.513262	0.514477	0.518451	0.525567	0.535795	0.548569	0.562729	0.576565	0.587966	0.594651	0.594414	0.585382	0.566304	0.536948	0.498612	0.454559	0.409987	0.371253	0.344609	0.33519	0.346698	0.381189	0.437985	0.511943	0.593088	0.669415	0.731211	0.773336	0.794243
0.525176	0.525144	0.52513	0.525151	0.525224	0.525369	0.525601	0.525921	0.526317	0.526747	0.527142	0.527399	0.527389	0.52697	0.526004	0.524397	0.522132	0.519308	0.516178	0.513164	0.51085	0.509936	0.511153	0.515135	0.522264	0.532512	0.545315	0.55951	0.573382	0.584817	0.591522	0.591284	0.582224	0.563093	0.533666	0.495263	0.451165	0.406588	0.367886	0.341283	0.331882	0.343368	0.377811	0.434587	0.508616	0.589955	0.666563	0.728655	0.771015	0.792048
0.521875	0.521843	0.521829	0.521849	0.521922	0.522068	0.5223	0.522621	0.523017	0.523448	0.523844	0.524102	0.524092	0.523671	0.522704	0.521094	0.518825	0.515996	0.51286	0.509841	0.507523	0.506607	0.507827	0.511815	0.518957	0.529226	0.542056	0.556285	0.570194	0.58166	0.588386	0.588147	0.57906	0.559876	0.530381	0.491911	0.447773	0.403194	0.364525	0.337965	0.328584	0.340047	0.374439	0.43119	0.505287	0.586814	0.663702	0.726088	0.768682	0.789842
0.51857	0.518537	0.518523	0.518544	0.518618	0.518763	0.518996	0.519318	0.519714	0.520146	0.520543	0.520801	0.520791	0.52037	0.5194	0.517788	0.515514	0.51268	0.509539	0.506515	0.504193	0.503276	0.504498	0.508493	0.515647	0.525935	0.538792	0.553054	0.566999	0.578498	0.585243	0.585003	0.575889	0.556653	0.527091	0.488558	0.444381	0.399804	0.361171	0.334657	0.325296	0.336735	0.371074	0.427796	0.501954	0.583667	0.660831	0.723509	0.766337	0.787624
0.515261	0.515229	0.515215	0.515236	0.515309	0.515455	0.515688	0.516011	0.516408	0.516841	0.517238	0.517497	0.517487	0.517065	0.516094	0.514478	0.5122	0.509361	0.506215	0.503186	0.500861	0.499943	0.501166	0.505168	0.512334	0.522641	0.535524	0.549819	0.563798	0.575328	0.582093	0.581852	0.572712	0.553425	0.523798	0.485204	0.440991	0.396419	0.357825	0.331359	0.322018	0.333432	0.367716	0.424405	0.49862	0.580513	0.657951	0.72092	0.763981	0.785394
0.51195	0.511918	0.511904	0.511924	0.511998	0.512144	0.512377	0.512701	0.513099	0.513532	0.51393	0.514189	0.514179	0.513756	0.512784	0.511165	0.508884	0.50604	0.502889	0.499855	0.497526	0.496607	0.497832	0.50184	0.509018	0.519343	0.532252	0.546578	0.560592	0.572153	0.578936	0.578695	0.569528	0.550192	0.520501	0.481848	0.437603	0.393038	0.354487	0.32807	0.318751	0.33014	0.364364	0.421016	0.495284	0.577353	0.655061	0.718319	0.761613	0.783153
0.508636	0.508603	0.508589	0.50861	0.508684	0.50883	0.509064	0.509387	0.509786	0.510221	0.510619	0.510879	0.510869	0.510445	0.509471	0.507849	0.505564	0.502716	0.49956	0.496522	0.49419	0.493269	0.494496	0.49851	0.505699	0.516042	0.528976	0.543332	0.55738	0.568971	0.575773	0.575531	0.566339	0.546954	0.517201	0.478491	0.434217	0.389663	0.351157	0.324792	0.315495	0.326857	0.36102	0.417631	0.491945	0.574186	0.652161	0.715707	0.759233	0.780899
0.505319	0.505286	0.505272	0.505293	0.505367	0.505514	0.505748	0.506072	0.506471	0.506906	0.507305	0.507565	0.507555	0.507131	0.506155	0.504531	0.502242	0.49939	0.496229	0.493187	0.490852	0.48993	0.491159	0.495178	0.502378	0.512738	0.525696	0.540082	0.554163	0.565784	0.572604	0.572361	0.563144	0.543711	0.513898	0.475134	0.430833	0.386293	0.347835	0.321523	0.31225	0.323584	0.357684	0.414249	0.488605	0.571013	0.649252	0.713085	0.756842	0.778635
0.501999	0.501967	0.501953	0.501973	0.502047	0.502195	0.502429	0.502753	0.503154	0.503589	0.503989	0.504249	0.504239	0.503814	0.502837	0.50121	0.498918	0.496061	0.492896	0.48985	0.487512	0.486589	0.487819	0.491844	0.499054	0.509431	0.522412	0.536828	0.550941	0.56259	0.569428	0.569184	0.559943	0.540463	0.510591	0.471775	0.427451	0.382929	0.344522	0.318266	0.309016	0.320321	0.354355	0.41087	0.485264	0.567834	0.646334	0.710451	0.75444	0.776358
0.498677	0.498645	0.498631	0.498651	0.498726	0.498873	0.499108	0.499433	0.499833	0.50027	0.50067	0.500931	0.500921	0.500495	0.499516	0.497887	0.495592	0.492731	0.489562	0.486511	0.48417	0.483247	0.484478	0.488508	0.495728	0.506121	0.519124	0.533569	0.547713	0.559391	0.566247	0.566002	0.556737	0.537211	0.507282	0.468417	0.424072	0.379571	0.341218	0.315019	0.305794	0.31707	0.351034	0.407495	0.481921	0.564649	0.643407	0.707807	0.752026	0.77407
0.495353	0.495321	0.495307	0.495327	0.495402	0.495549	0.495784	0.49611	0.496511	0.496948	0.497349	0.49761	0.4976	0.497174	0.496193	0.494562	0.492263	0.489399	0.486226	0.483172	0.480828	0.479903	0.481136	0.485171	0.492401	0.502808	0.515834	0.530306	0.544481	0.556187	0.56306	0.562814	0.553525	0.533954	0.50397	0.465058	0.420696	0.376218	0.337922	0.311783	0.302584	0.313829	0.347721	0.404124	0.478577	0.561459	0.640471	0.705152	0.7496	0.77177
0.492028	0.491995	0.491981	0.492001	0.492076	0.492224	0.492459	0.492785	0.493187	0.493624	0.494026	0.494287	0.494277	0.49385	0.492868	0.491235	0.488933	0.486065	0.482888	0.479831	0.477484	0.476559	0.477793	0.481833	0.489071	0.499493	0.51254	0.527039	0.541244	0.552977	0.559867	0.55962	0.550308	0.530694	0.500656	0.461699	0.417322	0.372872	0.334636	0.308558	0.299385	0.310599	0.344417	0.400758	0.475233	0.558263	0.637526	0.702486	0.747164	0.769459
0.4887	0.488667	0.488653	0.488674	0.488749	0.488897	0.489132	0.489459	0.489861	0.490299	0.490701	0.490963	0.490953	0.490525	0.489542	0.487907	0.485602	0.48273	0.47955	0.476489	0.47414	0.473214	0.47445	0.478493	0.48574	0.496176	0.509243	0.523768	0.538002	0.549762	0.556669	0.556421	0.547086	0.527429	0.49734	0.458341	0.413952	0.369533	0.331359	0.305345	0.296199	0.30738	0.341122	0.397395	0.471888	0.555061	0.634572	0.69981	0.744716	0.767136
0.485371	0.485338	0.485324	0.485345	0.48542	0.485568	0.485804	0.486131	0.486534	0.486972	0.487374	0.487637	0.487627	0.487198	0.486214	0.484577	0.482269	0.479394	0.47621	0.473146	0.470795	0.469868	0.471105	0.475153	0.482408	0.492858	0.505944	0.520494	0.534756	0.546542	0.553465	0.553217	0.543859	0.524161	0.494021	0.454983	0.410586	0.3662	0.328092	0.302144	0.293025	0.304173	0.337835	0.394038	0.468542	0.551855	0.63161	0.697123	0.742256	0.764802
0.482041	0.482008	0.481994	0.482015	0.48209	0.482238	0.482474	0.482801	0.483205	0.483644	0.484047	0.484309	0.484299	0.48387	0.482885	0.481245	0.478935	0.476057	0.47287	0.469803	0.46745	0.466522	0.46776	0.471812	0.479075	0.489537	0.502642	0.517217	0.531506	0.543317	0.550256	0.550007	0.540628	0.520889	0.490701	0.451625	0.407223	0.362874	0.324835	0.298954	0.289864	0.300978	0.334558	0.390686	0.465196	0.548643	0.628639	0.694425	0.739786	0.762457
0.478709	0.478677	0.478663	0.478683	0.478758	0.478907	0.479143	0.479471	0.479875	0.480314	0.480717	0.48098	0.48097	0.480541	0.479554	0.477913	0.4756	0.47272	0.469529	0.46646	0.464105	0.463176	0.464415	0.468471	0.475741	0.486215	0.499337	0.513936	0.528252	0.540088	0.547043	0.546793	0.537392	0.517614	0.487379	0.448269	0.403865	0.359556	0.321588	0.295777	0.286715	0.297795	0.33129	0.387338	0.46185	0.545426	0.625659	0.691718	0.737304	0.7601
0.475377	0.475345	0.47533	0.475351	0.475426	0.475575	0.475811	0.476139	0.476544	0.476984	0.477387	0.47765	0.47764	0.477211	0.476223	0.47458	0.472265	0.469382	0.466188	0.463116	0.460759	0.45983	0.461071	0.465129	0.472406	0.482891	0.496031	0.510652	0.524994	0.536854	0.543824	0.543573	0.534152	0.514335	0.484056	0.444913	0.40051	0.356245	0.318351	0.292612	0.28358	0.294624	0.328032	0.383996	0.458505	0.542205	0.622671	0.689	0.734811	0.757731
0.472044	0.472012	0.471997	0.472018	0.472093	0.472242	0.472479	0.472807	0.473212	0.473652	0.474057	0.47432	0.47431	0.47388	0.472891	0.471246	0.468929	0.466043	0.462847	0.459773	0.457414	0.456484	0.457726	0.461787	0.46907	0.479566	0.492722	0.507366	0.521733	0.533616	0.540601	0.540349	0.530908	0.511054	0.480732	0.441559	0.39716	0.352942	0.315126	0.28946	0.280458	0.291466	0.324784	0.38066	0.45516	0.538979	0.619675	0.686272	0.732307	0.755351
0.468711	0.468678	0.468664	0.468685	0.46876	0.468909	0.469146	0.469475	0.46988	0.470321	0.470725	0.470989	0.470979	0.470548	0.469558	0.467912	0.465593	0.462705	0.459506	0.45643	0.45407	0.453139	0.454382	0.458446	0.465735	0.476241	0.489412	0.504076	0.518468	0.530374	0.537373	0.537121	0.52766	0.507769	0.477406	0.438207	0.393815	0.349647	0.311911	0.286321	0.277349	0.28832	0.321545	0.37733	0.451815	0.535749	0.616671	0.683533	0.729792	0.75296
0.465378	0.465345	0.465331	0.465351	0.465427	0.465576	0.465813	0.466142	0.466547	0.466988	0.467393	0.467657	0.467647	0.467216	0.466225	0.464578	0.462257	0.459366	0.456166	0.453087	0.450726	0.449795	0.451038	0.455105	0.462399	0.472915	0.486101	0.500785	0.5152	0.527128	0.534142	0.533888	0.524408	0.504483	0.47408	0.434856	0.390475	0.34636	0.308707	0.283195	0.274255	0.285187	0.318317	0.374006	0.448472	0.532515	0.61366	0.680785	0.727266	0.750558
0.462044	0.462011	0.461997	0.462018	0.462093	0.462242	0.46248	0.462809	0.463215	0.463656	0.464061	0.464325	0.464315	0.463884	0.462892	0.461244	0.458921	0.456028	0.452826	0.449746	0.447383	0.446452	0.447696	0.451765	0.459064	0.469588	0.482788	0.497491	0.511929	0.523879	0.530906	0.530652	0.521152	0.501193	0.470753	0.431508	0.387139	0.343082	0.305514	0.280081	0.271174	0.282067	0.3151	0.370688	0.445129	0.529276	0.61064	0.678026	0.724729	0.748144
0.458711	0.458678	0.458664	0.458684	0.45876	0.458909	0.459147	0.459476	0.459882	0.460324	0.46073	0.460994	0.460984	0.460552	0.459559	0.45791	0.455585	0.452691	0.449487	0.446405	0.444042	0.44311	0.444354	0.448425	0.455728	0.466261	0.479474	0.494195	0.508655	0.520626	0.527666	0.527411	0.517894	0.497902	0.467426	0.428162	0.38381	0.339812	0.302333	0.276982	0.268107	0.278961	0.311894	0.367377	0.441788	0.526034	0.607613	0.675258	0.722182	0.745719
0.455378	0.455345	0.455331	0.455351	0.455427	0.455576	0.455814	0.456144	0.45655	0.456992	0.457398	0.457662	0.457652	0.45722	0.456227	0.454576	0.45225	0.449354	0.446148	0.443065	0.440701	0.439769	0.441014	0.445087	0.452394	0.462934	0.476159	0.490898	0.505378	0.517369	0.524422	0.524167	0.514632	0.494608	0.464099	0.424818	0.380485	0.336551	0.299164	0.273896	0.265055	0.275868	0.308698	0.364072	0.438448	0.522788	0.604578	0.67248	0.719623	0.743283
0.452045	0.452012	0.451998	0.452019	0.452095	0.452244	0.452482	0.452812	0.453218	0.453661	0.454067	0.454331	0.454321	0.453889	0.452895	0.451243	0.448916	0.446019	0.442811	0.439727	0.437362	0.43643	0.437676	0.44175	0.44906	0.459606	0.472843	0.487598	0.502099	0.514109	0.521175	0.520919	0.511367	0.491313	0.460772	0.421476	0.377167	0.333299	0.296007	0.270824	0.262017	0.272789	0.305514	0.360775	0.435111	0.519539	0.601536	0.669692	0.717054	0.740836
0.448714	0.448681	0.448667	0.448688	0.448763	0.448913	0.449151	0.449481	0.449887	0.45033	0.450736	0.451001	0.450991	0.450558	0.449564	0.447911	0.445583	0.442685	0.439476	0.436391	0.434026	0.433093	0.434339	0.438414	0.445728	0.45628	0.469527	0.484298	0.498818	0.510847	0.517924	0.517668	0.508099	0.488016	0.457445	0.418138	0.373855	0.330057	0.292862	0.267766	0.258994	0.269724	0.302341	0.357485	0.431775	0.516287	0.598486	0.666895	0.714474	0.738378
0.445383	0.44535	0.445336	0.445357	0.445433	0.445582	0.44582	0.446151	0.446558	0.447	0.447407	0.447672	0.447661	0.447228	0.446234	0.44458	0.442251	0.439352	0.436142	0.433056	0.430691	0.429758	0.431004	0.435081	0.442396	0.452954	0.46621	0.480996	0.495534	0.507581	0.514671	0.514413	0.504828	0.484717	0.454119	0.414803	0.370549	0.326824	0.289729	0.264723	0.255986	0.266673	0.29918	0.354203	0.428441	0.513031	0.595429	0.664088	0.711883	0.735909
0.442054	0.442021	0.442007	0.442028	0.442104	0.442253	0.442491	0.442822	0.443229	0.443672	0.444079	0.444343	0.444333	0.4439	0.442905	0.441251	0.438921	0.43602	0.43281	0.429724	0.427358	0.426426	0.427672	0.431749	0.439066	0.449628	0.462894	0.477693	0.492249	0.504313	0.511414	0.511156	0.501555	0.481418	0.450793	0.411471	0.36725	0.323602	0.286609	0.261694	0.252993	0.263636	0.296031	0.350928	0.42511	0.509773	0.592366	0.661271	0.709282	0.733429
0.438727	0.438694	0.438679	0.4387	0.438776	0.438926	0.439164	0.439494	0.439902	0.440345	0.440752	0.441016	0.441006	0.440573	0.439578	0.437923	0.435592	0.432691	0.42948	0.426394	0.424028	0.423096	0.424342	0.428419	0.435738	0.446304	0.459577	0.474389	0.488962	0.501043	0.508154	0.507896	0.49828	0.478117	0.447468	0.408143	0.363957	0.320389	0.283502	0.25868	0.250016	0.260614	0.292894	0.347661	0.421781	0.506512	0.589295	0.658445	0.70667	0.730938
0.435401	0.435368	0.435353	0.435374	0.43545	0.4356	0.435838	0.436168	0.436576	0.437019	0.437426	0.437691	0.437681	0.437247	0.436252	0.434597	0.432265	0.429364	0.426153	0.423066	0.4207	0.419768	0.421014	0.425092	0.432412	0.442981	0.456261	0.471085	0.485673	0.49777	0.504892	0.504633	0.495003	0.474815	0.444144	0.404819	0.360672	0.317186	0.280408	0.25568	0.247054	0.257607	0.289769	0.344403	0.418456	0.503248	0.586218	0.65561	0.704048	0.728436
0.432076	0.432044	0.432029	0.43205	0.432126	0.432276	0.432514	0.432845	0.433252	0.433695	0.434102	0.434367	0.434357	0.433924	0.432928	0.431272	0.428941	0.426039	0.422828	0.419742	0.417376	0.416444	0.41769	0.421767	0.429087	0.439659	0.452945	0.467781	0.482383	0.494495	0.501628	0.501368	0.491724	0.471513	0.440822	0.401499	0.357394	0.313994	0.277327	0.252696	0.244107	0.254614	0.286657	0.341153	0.415133	0.499982	0.583134	0.652766	0.701415	0.725923
0.428755	0.428722	0.428707	0.428728	0.428804	0.428954	0.429192	0.429523	0.42993	0.430374	0.430781	0.431046	0.431036	0.430602	0.429606	0.42795	0.425619	0.422717	0.419506	0.41642	0.414055	0.413123	0.414369	0.418445	0.425765	0.436339	0.449631	0.464476	0.479092	0.491219	0.498361	0.4981	0.488443	0.468211	0.437502	0.398183	0.354123	0.310813	0.27426	0.249727	0.241177	0.251637	0.283558	0.337911	0.411814	0.496714	0.580044	0.649913	0.698772	0.723399
0.425435	0.425402	0.425388	0.425409	0.425484	0.425634	0.425873	0.426203	0.426611	0.427054	0.427461	0.427726	0.427716	0.427282	0.426286	0.424631	0.422299	0.419397	0.416187	0.413101	0.410737	0.409805	0.411051	0.415127	0.422446	0.43302	0.446317	0.461171	0.4758	0.487941	0.495092	0.494831	0.485161	0.464908	0.434183	0.394871	0.35086	0.307643	0.271207	0.246774	0.238263	0.248675	0.280472	0.334679	0.408498	0.493444	0.576948	0.647051	0.696119	0.720865
0.422118	0.422085	0.422071	0.422092	0.422167	0.422317	0.422556	0.422886	0.423294	0.423737	0.424144	0.424409	0.424399	0.423965	0.422969	0.421314	0.418982	0.416081	0.412871	0.409786	0.407422	0.406491	0.407736	0.411811	0.419129	0.429704	0.443004	0.457866	0.472508	0.484661	0.491821	0.49156	0.481878	0.461605	0.430866	0.391564	0.347605	0.304484	0.268167	0.243836	0.235365	0.245729	0.277399	0.331456	0.405186	0.490173	0.573845	0.64418	0.693455	0.71832
0.418804	0.418771	0.418757	0.418778	0.418853	0.419003	0.419241	0.419572	0.41998	0.420423	0.42083	0.421095	0.421085	0.420651	0.419655	0.417999	0.415668	0.412767	0.409558	0.406475	0.404112	0.403181	0.404426	0.408499	0.415816	0.42639	0.439693	0.454562	0.469215	0.48138	0.488549	0.488287	0.478593	0.458302	0.427551	0.388263	0.344358	0.301336	0.265142	0.240914	0.232484	0.242798	0.274339	0.328242	0.401878	0.486899	0.570736	0.6413	0.690782	0.715765
0.415493	0.41546	0.415445	0.415466	0.415542	0.415692	0.41593	0.416261	0.416668	0.417112	0.417519	0.417784	0.417773	0.41734	0.416344	0.414688	0.412358	0.409457	0.406249	0.403167	0.400805	0.399875	0.401119	0.405191	0.412506	0.423079	0.436383	0.451258	0.465921	0.478098	0.485275	0.485012	0.475308	0.455	0.424239	0.384966	0.341119	0.2982	0.26213	0.238008	0.229619	0.239883	0.271293	0.325037	0.398575	0.483625	0.567622	0.638412	0.688098	0.713199
0.412185	0.412152	0.412137	0.412158	0.412234	0.412384	0.412622	0.412953	0.41336	0.413803	0.41421	0.414475	0.414465	0.414031	0.413035	0.41138	0.40905	0.406151	0.402944	0.399863	0.397503	0.396573	0.397817	0.401887	0.409199	0.41977	0.433075	0.447956	0.462628	0.474816	0.482	0.481736	0.472022	0.451698	0.420929	0.381675	0.337889	0.295076	0.259134	0.235118	0.226771	0.236985	0.26826	0.321843	0.395275	0.480349	0.564502	0.635515	0.685405	0.710622
0.40888	0.408847	0.408833	0.408854	0.40893	0.409079	0.409318	0.409648	0.410055	0.410498	0.410905	0.41117	0.41116	0.410726	0.409731	0.408076	0.405747	0.402849	0.399644	0.396564	0.394205	0.393276	0.394519	0.398587	0.405895	0.416464	0.429769	0.444654	0.459334	0.471532	0.478723	0.47846	0.468735	0.448398	0.417622	0.378389	0.334668	0.291964	0.256152	0.232245	0.223939	0.234102	0.265242	0.318658	0.391981	0.477072	0.561376	0.632609	0.682702	0.708035
0.405579	0.405547	0.405532	0.405553	0.405629	0.405779	0.406017	0.406347	0.406754	0.407197	0.407604	0.407869	0.407858	0.407425	0.40643	0.404776	0.402447	0.399551	0.396347	0.39327	0.390912	0.389984	0.391226	0.395291	0.402596	0.413161	0.426466	0.441354	0.456041	0.468248	0.475446	0.475182	0.465449	0.445098	0.414319	0.37511	0.331456	0.288864	0.253184	0.229388	0.221125	0.231236	0.262238	0.315484	0.388691	0.473795	0.558245	0.629696	0.679988	0.705438
0.402283	0.40225	0.402235	0.402256	0.402332	0.402482	0.40272	0.40305	0.403457	0.4039	0.404306	0.404571	0.40456	0.404127	0.403132	0.401479	0.399152	0.396257	0.393055	0.38998	0.387624	0.386696	0.387937	0.392	0.399301	0.409862	0.423165	0.438055	0.452749	0.464964	0.472168	0.471904	0.462162	0.441799	0.411018	0.371836	0.328254	0.285776	0.250232	0.226548	0.218329	0.228387	0.259248	0.31232	0.385406	0.470517	0.555109	0.626774	0.677266	0.702831
0.39899	0.398957	0.398943	0.398964	0.399039	0.399189	0.399427	0.399757	0.400163	0.400606	0.401012	0.401277	0.401266	0.400833	0.399839	0.398187	0.395861	0.392967	0.389768	0.386695	0.384341	0.383414	0.384654	0.388714	0.39601	0.406566	0.419866	0.434758	0.449457	0.46168	0.46889	0.468625	0.458875	0.438502	0.407722	0.368569	0.325061	0.282701	0.247296	0.223725	0.21555	0.225554	0.256273	0.309167	0.382127	0.467238	0.551968	0.623844	0.674533	0.700213
0.395701	0.395669	0.395654	0.395675	0.395751	0.3959	0.396138	0.396468	0.396874	0.397317	0.397723	0.397987	0.397977	0.397544	0.39655	0.394899	0.392574	0.389683	0.386486	0.383415	0.381063	0.380137	0.381377	0.385433	0.392724	0.403275	0.416571	0.431462	0.446166	0.458397	0.465612	0.465346	0.455589	0.435207	0.404429	0.365308	0.321877	0.279639	0.244374	0.220919	0.212788	0.222738	0.253313	0.306025	0.378853	0.46396	0.548822	0.620906	0.671791	0.697585
0.392418	0.392385	0.392371	0.392391	0.392467	0.392616	0.392854	0.393184	0.39359	0.394032	0.394438	0.394702	0.394692	0.394259	0.393266	0.391615	0.389292	0.386403	0.383209	0.380141	0.377791	0.376866	0.378104	0.382157	0.389442	0.399987	0.413278	0.428169	0.442877	0.455113	0.462333	0.462067	0.452303	0.431914	0.40114	0.362054	0.318704	0.276591	0.241468	0.218131	0.210044	0.21994	0.250368	0.302893	0.375585	0.460681	0.545671	0.61796	0.66904	0.694947
0.389139	0.389106	0.389092	0.389112	0.389188	0.389337	0.389575	0.389904	0.39031	0.390752	0.391157	0.391421	0.391411	0.390979	0.389986	0.388337	0.386016	0.383129	0.379937	0.376872	0.374525	0.373601	0.374838	0.378886	0.386166	0.396703	0.409989	0.424878	0.439589	0.45183	0.459054	0.458788	0.449018	0.428622	0.397855	0.358807	0.31554	0.273555	0.238579	0.215359	0.207318	0.217158	0.247437	0.299774	0.372324	0.457403	0.542516	0.615006	0.666279	0.692299
0.385865	0.385832	0.385818	0.385838	0.385914	0.386063	0.3863	0.386629	0.387035	0.387476	0.387882	0.388146	0.388135	0.387703	0.386711	0.385063	0.382744	0.37986	0.376671	0.373609	0.371265	0.370342	0.371578	0.375622	0.382894	0.393424	0.406704	0.42159	0.436302	0.448548	0.455776	0.45551	0.445734	0.425333	0.394574	0.355567	0.312387	0.270533	0.235705	0.212605	0.20461	0.214395	0.244523	0.296665	0.369068	0.454125	0.539356	0.612045	0.663508	0.689641
0.382596	0.382563	0.382549	0.38257	0.382645	0.382794	0.383031	0.38336	0.383765	0.384206	0.384611	0.384875	0.384864	0.384433	0.383442	0.381795	0.379478	0.376597	0.373411	0.370353	0.368011	0.367089	0.368323	0.372363	0.379628	0.39015	0.403422	0.418304	0.433017	0.445267	0.452499	0.452232	0.442452	0.422047	0.391299	0.352335	0.309245	0.267525	0.232847	0.209869	0.20192	0.211648	0.241623	0.293569	0.365819	0.450848	0.536192	0.609077	0.660729	0.686973
0.379332	0.3793	0.379286	0.379306	0.379382	0.37953	0.379767	0.380096	0.380501	0.380942	0.381346	0.381609	0.381599	0.381168	0.380178	0.378533	0.376218	0.373339	0.370157	0.367103	0.364764	0.363843	0.365076	0.369111	0.376368	0.38688	0.400145	0.415022	0.429734	0.441987	0.449222	0.448955	0.43917	0.418763	0.388028	0.34911	0.306114	0.26453	0.230005	0.207151	0.199249	0.208919	0.23874	0.290484	0.362576	0.447572	0.533024	0.606101	0.657941	0.684296
0.376075	0.376042	0.376028	0.376049	0.376124	0.376273	0.376509	0.376837	0.377242	0.377682	0.378086	0.37835	0.378339	0.377908	0.376919	0.375276	0.372963	0.370088	0.36691	0.363859	0.361523	0.360604	0.361835	0.365865	0.373114	0.383616	0.396871	0.411743	0.426453	0.438708	0.445946	0.445678	0.43589	0.415482	0.384762	0.345893	0.302993	0.26155	0.22718	0.20445	0.196596	0.206209	0.235872	0.287412	0.35934	0.444297	0.529852	0.603117	0.655143	0.681608
0.372823	0.37279	0.372776	0.372797	0.372872	0.373021	0.373257	0.373585	0.373989	0.374429	0.374833	0.375095	0.375085	0.374655	0.373666	0.372025	0.369715	0.366843	0.363669	0.360622	0.358289	0.357372	0.358601	0.362625	0.369865	0.380357	0.393602	0.408467	0.423175	0.435431	0.442671	0.442403	0.432612	0.412204	0.381501	0.342684	0.299884	0.258583	0.224372	0.201768	0.193961	0.203516	0.23302	0.284352	0.356112	0.441023	0.526676	0.600127	0.652337	0.678911
0.369577	0.369545	0.369531	0.369551	0.369626	0.369775	0.370011	0.370338	0.370742	0.371181	0.371585	0.371847	0.371837	0.371407	0.37042	0.36878	0.366473	0.363604	0.360435	0.357392	0.355063	0.354147	0.355374	0.359393	0.366624	0.377104	0.390338	0.405194	0.4199	0.432156	0.439398	0.43913	0.429336	0.40893	0.378246	0.339484	0.296786	0.255632	0.22158	0.199104	0.191346	0.200841	0.230184	0.281304	0.35289	0.437751	0.523497	0.59713	0.649521	0.676205
0.366338	0.366306	0.366291	0.366312	0.366387	0.366535	0.366771	0.367098	0.367501	0.36794	0.368343	0.368605	0.368595	0.368165	0.367179	0.365542	0.363237	0.360373	0.357207	0.354169	0.351844	0.350929	0.352154	0.356167	0.363388	0.373856	0.387078	0.401926	0.416627	0.428883	0.436126	0.435857	0.426063	0.40566	0.374997	0.336292	0.2937	0.252695	0.218806	0.196459	0.188749	0.198185	0.227365	0.27827	0.349677	0.43448	0.520314	0.594125	0.646697	0.673489
0.363105	0.363073	0.363059	0.363079	0.363154	0.363302	0.363538	0.363864	0.364267	0.364705	0.365108	0.36537	0.365359	0.36493	0.363945	0.36231	0.360009	0.357148	0.353987	0.350954	0.348632	0.347719	0.348942	0.352949	0.36016	0.370615	0.383824	0.398661	0.413357	0.425613	0.432856	0.432587	0.422791	0.402393	0.371754	0.333109	0.290626	0.249772	0.216048	0.193831	0.186171	0.195547	0.224563	0.275248	0.346471	0.431211	0.517128	0.591114	0.643865	0.670763
0.359879	0.359847	0.359833	0.359854	0.359928	0.360076	0.360311	0.360637	0.36104	0.361477	0.361879	0.362141	0.36213	0.361702	0.360718	0.359085	0.356787	0.353931	0.350775	0.347746	0.345428	0.344517	0.345738	0.349738	0.356938	0.367379	0.380574	0.395401	0.410091	0.422344	0.429588	0.429319	0.419523	0.39913	0.368516	0.329934	0.287564	0.246865	0.213308	0.191223	0.183612	0.192927	0.221777	0.272239	0.343273	0.427945	0.513939	0.588097	0.641024	0.668028
0.35666	0.356628	0.356614	0.356635	0.356709	0.356857	0.357092	0.357417	0.357819	0.358256	0.358657	0.358918	0.358908	0.35848	0.357498	0.355867	0.353573	0.350721	0.34757	0.344546	0.342233	0.341323	0.342542	0.346535	0.353723	0.36415	0.377331	0.392146	0.406828	0.419079	0.426322	0.426053	0.416257	0.395871	0.365286	0.326769	0.284514	0.243973	0.210585	0.188633	0.181073	0.190326	0.219008	0.269244	0.340083	0.42468	0.510747	0.585073	0.638174	0.665284
0.353449	0.353416	0.353402	0.353423	0.353497	0.353645	0.353879	0.354205	0.354606	0.355042	0.355442	0.355703	0.355693	0.355266	0.354285	0.352656	0.350365	0.347518	0.344373	0.341355	0.339045	0.338137	0.339354	0.34334	0.350516	0.360928	0.374093	0.388895	0.403568	0.415816	0.423058	0.422789	0.412994	0.392617	0.362061	0.323614	0.281476	0.241096	0.20788	0.186062	0.178552	0.187744	0.216256	0.266262	0.336902	0.421419	0.507553	0.582043	0.635316	0.662531
0.350244	0.350212	0.350198	0.350219	0.350293	0.35044	0.350674	0.350999	0.351399	0.351835	0.352235	0.352495	0.352485	0.352058	0.351079	0.349453	0.347166	0.344324	0.341184	0.338171	0.335866	0.33496	0.336175	0.340153	0.347317	0.357713	0.370861	0.385649	0.400313	0.412556	0.419797	0.419528	0.409735	0.389368	0.358844	0.320468	0.278451	0.238235	0.205192	0.18351	0.176051	0.185181	0.213521	0.263295	0.333729	0.418159	0.504356	0.579006	0.63245	0.659769
0.347048	0.347015	0.347001	0.347022	0.347096	0.347243	0.347477	0.347801	0.348201	0.348636	0.349035	0.349295	0.349285	0.348859	0.347881	0.346258	0.343975	0.341137	0.338003	0.334996	0.332696	0.331791	0.333004	0.336974	0.344126	0.354505	0.367635	0.382408	0.397062	0.4093	0.416539	0.41627	0.406479	0.386123	0.355634	0.317331	0.27544	0.235389	0.202522	0.180978	0.17357	0.182637	0.210803	0.260341	0.330565	0.414903	0.501156	0.575964	0.629576	0.656998
0.343859	0.343827	0.343813	0.343833	0.343907	0.344054	0.344287	0.344611	0.34501	0.345444	0.345843	0.346102	0.346092	0.345667	0.344691	0.34307	0.340791	0.337959	0.334831	0.33183	0.329535	0.328632	0.329842	0.333804	0.340942	0.351304	0.364416	0.379172	0.393815	0.406047	0.413284	0.413015	0.403226	0.382884	0.352431	0.314205	0.272441	0.232559	0.199871	0.178464	0.171108	0.180111	0.208103	0.257401	0.32741	0.41165	0.497955	0.572915	0.626693	0.654218
0.340678	0.340646	0.340632	0.340652	0.340726	0.340873	0.341106	0.341429	0.341827	0.342261	0.342659	0.342918	0.342907	0.342483	0.341509	0.339891	0.337616	0.334789	0.331668	0.328673	0.326382	0.325482	0.326689	0.330643	0.337767	0.34811	0.361203	0.375942	0.390573	0.402798	0.410032	0.409763	0.399978	0.37965	0.349235	0.311089	0.269455	0.229746	0.197237	0.17597	0.168666	0.177606	0.20542	0.254475	0.324265	0.408401	0.494751	0.569861	0.623803	0.651429
0.337506	0.337474	0.33746	0.33748	0.337554	0.3377	0.337933	0.338255	0.338653	0.339085	0.339482	0.339741	0.339731	0.339307	0.338335	0.33672	0.334449	0.331628	0.328513	0.325525	0.323239	0.322341	0.323545	0.327491	0.3346	0.344925	0.357997	0.372718	0.387335	0.399552	0.406784	0.406514	0.396734	0.376421	0.346048	0.307984	0.266483	0.226948	0.194622	0.173495	0.166243	0.175119	0.202755	0.251564	0.321129	0.405155	0.491546	0.566801	0.620905	0.648632
0.334342	0.33431	0.334296	0.334316	0.33439	0.334536	0.334768	0.33509	0.335486	0.335918	0.336315	0.336573	0.336562	0.336139	0.335169	0.333558	0.331292	0.328476	0.325368	0.322386	0.320106	0.319209	0.320411	0.324348	0.331442	0.341747	0.354798	0.3695	0.384103	0.396311	0.403539	0.40327	0.393494	0.373198	0.342868	0.304889	0.263525	0.224167	0.192025	0.17104	0.163841	0.172652	0.200108	0.248668	0.318003	0.401913	0.488339	0.563736	0.618	0.645826
0.331186	0.331154	0.331141	0.331161	0.331235	0.33138	0.331612	0.331933	0.332329	0.33276	0.333155	0.333413	0.333403	0.332981	0.332012	0.330404	0.328143	0.325333	0.322232	0.319257	0.316982	0.316088	0.317287	0.321215	0.328293	0.338578	0.351607	0.366288	0.380875	0.393075	0.400298	0.400029	0.390259	0.369982	0.339696	0.301805	0.26058	0.221403	0.189446	0.168604	0.161458	0.170204	0.197479	0.245786	0.314886	0.398675	0.485131	0.560665	0.615086	0.643011
0.32804	0.328008	0.327994	0.328015	0.328088	0.328233	0.328465	0.328785	0.32918	0.32961	0.330005	0.330262	0.330252	0.329831	0.328864	0.327259	0.325003	0.3222	0.319105	0.316138	0.313868	0.312976	0.314173	0.318091	0.325153	0.335417	0.348423	0.363083	0.377653	0.389843	0.397062	0.396792	0.387028	0.366771	0.336532	0.298732	0.257649	0.218655	0.186886	0.166188	0.159096	0.167776	0.194868	0.242919	0.31178	0.395441	0.481921	0.557589	0.612166	0.640188
0.324903	0.324871	0.324857	0.324878	0.324951	0.325096	0.325327	0.325646	0.326041	0.32647	0.326864	0.32712	0.32711	0.326689	0.325725	0.324124	0.321872	0.319076	0.315989	0.313029	0.310765	0.309875	0.311068	0.314977	0.322023	0.332264	0.345246	0.359884	0.374437	0.386615	0.393829	0.39356	0.383803	0.363567	0.333377	0.295671	0.254733	0.215923	0.184345	0.163792	0.156753	0.165368	0.192276	0.240068	0.308684	0.392211	0.47871	0.554508	0.609238	0.637357
0.321775	0.321743	0.32173	0.32175	0.321823	0.321968	0.322198	0.322517	0.32291	0.323338	0.323731	0.323987	0.323977	0.323558	0.322595	0.320998	0.318752	0.315962	0.312882	0.309929	0.307672	0.306784	0.307974	0.311873	0.318902	0.329121	0.342078	0.356692	0.371227	0.383393	0.390601	0.390332	0.380583	0.360369	0.330231	0.29262	0.251831	0.213209	0.181822	0.161415	0.154431	0.162979	0.189701	0.237232	0.305599	0.388986	0.475499	0.551422	0.606303	0.634517
0.318657	0.318625	0.318612	0.318632	0.318705	0.318849	0.319079	0.319397	0.319789	0.320217	0.320609	0.320864	0.320854	0.320435	0.319475	0.317881	0.315641	0.312858	0.309786	0.306841	0.304589	0.303704	0.304891	0.308779	0.315791	0.325986	0.338917	0.353507	0.368022	0.380176	0.387378	0.387109	0.377368	0.357178	0.327094	0.289582	0.248943	0.210512	0.179319	0.159059	0.152129	0.160611	0.187146	0.234411	0.302524	0.385766	0.472287	0.548332	0.60336	0.63167
0.315548	0.315517	0.315503	0.315523	0.315596	0.31574	0.315969	0.316287	0.316678	0.317104	0.317495	0.31775	0.31774	0.317322	0.316365	0.314775	0.312539	0.309763	0.3067	0.303763	0.301517	0.300635	0.301818	0.305696	0.312689	0.322861	0.335765	0.350329	0.364824	0.376964	0.38416	0.38389	0.374159	0.353995	0.323966	0.286555	0.24607	0.207832	0.176834	0.156722	0.149847	0.158262	0.184608	0.231607	0.29946	0.382551	0.469074	0.545237	0.600411	0.628814
0.31245	0.312418	0.312405	0.312425	0.312497	0.312641	0.31287	0.313186	0.313577	0.314002	0.314392	0.314646	0.314636	0.31422	0.313264	0.311678	0.309449	0.30668	0.303624	0.300695	0.298456	0.297576	0.298757	0.302624	0.309598	0.319745	0.332621	0.347159	0.361633	0.373758	0.380947	0.380677	0.370955	0.350818	0.320848	0.283541	0.243212	0.205169	0.174369	0.154406	0.147586	0.155933	0.18209	0.228818	0.296408	0.379341	0.465861	0.542137	0.597455	0.625951
0.309362	0.30933	0.309317	0.309337	0.309409	0.309552	0.30978	0.310096	0.310486	0.31091	0.311299	0.311552	0.311542	0.311127	0.310174	0.308592	0.306368	0.303607	0.30056	0.297639	0.295407	0.294529	0.295706	0.299562	0.306517	0.316639	0.329486	0.343997	0.358448	0.370558	0.377739	0.37747	0.367758	0.347649	0.317739	0.280539	0.24037	0.202524	0.171923	0.15211	0.145345	0.153624	0.17959	0.226045	0.293366	0.376137	0.462648	0.539033	0.594492	0.623079
0.306284	0.306252	0.306239	0.306259	0.306331	0.306474	0.306701	0.307016	0.307405	0.307828	0.308216	0.308469	0.308458	0.308044	0.307094	0.305516	0.303298	0.300545	0.297506	0.294594	0.292368	0.291494	0.292667	0.296511	0.303447	0.313542	0.32636	0.340842	0.35527	0.367364	0.374537	0.374268	0.364567	0.344488	0.314639	0.277549	0.237542	0.199897	0.169496	0.149834	0.143125	0.151336	0.177109	0.223288	0.290336	0.372939	0.459435	0.535925	0.591523	0.6202
0.303216	0.303185	0.303172	0.303192	0.303264	0.303406	0.303633	0.303947	0.304334	0.304756	0.305143	0.305395	0.305385	0.304972	0.304024	0.302451	0.300239	0.297493	0.294464	0.291561	0.289341	0.28847	0.289639	0.293472	0.300388	0.310456	0.323244	0.337696	0.352099	0.364176	0.37134	0.371071	0.361382	0.341334	0.31155	0.274572	0.23473	0.197287	0.167088	0.147578	0.140925	0.149068	0.174647	0.220547	0.287318	0.369746	0.456222	0.532814	0.588547	0.617314
0.30016	0.300129	0.300115	0.300135	0.300207	0.300349	0.300575	0.300888	0.301275	0.301695	0.302081	0.302333	0.302323	0.30191	0.300965	0.299396	0.297191	0.294453	0.291433	0.288539	0.286327	0.285458	0.286623	0.290444	0.29734	0.30738	0.320136	0.334558	0.348935	0.360995	0.36815	0.367881	0.358204	0.338189	0.308471	0.271607	0.231933	0.194696	0.1647	0.145343	0.138745	0.146819	0.172205	0.217823	0.284312	0.36656	0.45301	0.529698	0.585565	0.61442
0.297114	0.297083	0.29707	0.29709	0.297161	0.297303	0.297528	0.297841	0.298226	0.298645	0.29903	0.299281	0.299271	0.29886	0.297917	0.296353	0.294154	0.291424	0.288413	0.285528	0.283323	0.282457	0.283619	0.287428	0.294302	0.304314	0.317038	0.331428	0.345779	0.35782	0.364966	0.364697	0.355033	0.335052	0.305403	0.268656	0.229152	0.192122	0.162332	0.143128	0.136586	0.144592	0.169781	0.215116	0.281318	0.36338	0.449798	0.526579	0.582576	0.611519
0.29408	0.294049	0.294035	0.294055	0.294127	0.294268	0.294493	0.294804	0.295188	0.295606	0.29599	0.29624	0.29623	0.29582	0.29488	0.293321	0.291128	0.288407	0.285406	0.28253	0.280333	0.279469	0.280628	0.284424	0.291277	0.301259	0.31395	0.328307	0.34263	0.354652	0.361788	0.361519	0.351869	0.331923	0.302345	0.265718	0.226387	0.189566	0.159983	0.140933	0.134448	0.142384	0.167377	0.212425	0.278337	0.360206	0.446588	0.523456	0.579582	0.60861
0.291057	0.291026	0.291012	0.291032	0.291103	0.291244	0.291468	0.291779	0.292162	0.292579	0.292961	0.293211	0.2932	0.292792	0.291855	0.2903	0.288115	0.285402	0.28241	0.279544	0.277354	0.276494	0.277648	0.281432	0.288262	0.298215	0.310872	0.325195	0.33949	0.351491	0.358617	0.358348	0.348713	0.328803	0.299298	0.262793	0.223638	0.187029	0.157654	0.138759	0.132331	0.140197	0.164992	0.209751	0.275368	0.357039	0.443378	0.52033	0.576581	0.605695
0.288045	0.288015	0.288001	0.288021	0.288092	0.288232	0.288456	0.288765	0.289147	0.289563	0.289944	0.290192	0.290182	0.289775	0.288841	0.287291	0.285112	0.282409	0.279427	0.276571	0.274388	0.273531	0.274681	0.278452	0.28526	0.295182	0.307804	0.322093	0.336358	0.348338	0.355452	0.355184	0.345563	0.325692	0.296261	0.259882	0.220905	0.18451	0.155345	0.136605	0.130234	0.138031	0.162627	0.207094	0.272411	0.353879	0.44017	0.5172	0.573575	0.602772
0.285046	0.285015	0.285002	0.285021	0.285092	0.285232	0.285455	0.285763	0.286144	0.286558	0.286938	0.287186	0.287176	0.28677	0.285839	0.284294	0.282122	0.279428	0.276456	0.27361	0.271435	0.270581	0.271727	0.275484	0.282269	0.292161	0.304746	0.319	0.333234	0.345192	0.352295	0.352027	0.342422	0.322591	0.293236	0.256984	0.218188	0.182009	0.153056	0.134472	0.128158	0.135885	0.160281	0.204454	0.269467	0.350726	0.436962	0.514068	0.570563	0.599843
0.282058	0.282027	0.282014	0.282034	0.282104	0.282244	0.282465	0.282773	0.283152	0.283565	0.283944	0.284191	0.284181	0.283777	0.282848	0.281308	0.279144	0.276459	0.273497	0.270661	0.268495	0.267644	0.268786	0.272529	0.279291	0.28915	0.301699	0.315916	0.330118	0.342054	0.349145	0.348877	0.339289	0.319498	0.290223	0.254101	0.215488	0.179528	0.150787	0.13236	0.126102	0.133759	0.157955	0.201832	0.266537	0.347581	0.433757	0.510933	0.567545	0.596907
0.279082	0.279052	0.279039	0.279058	0.279128	0.279267	0.279489	0.279795	0.280173	0.280585	0.280963	0.281209	0.281199	0.280795	0.27987	0.278335	0.276179	0.273502	0.270552	0.267726	0.265567	0.26472	0.265857	0.269587	0.276325	0.286152	0.298663	0.312842	0.327012	0.338924	0.346002	0.345735	0.336163	0.316415	0.287221	0.251231	0.212805	0.177064	0.148537	0.130268	0.124068	0.131654	0.155648	0.199227	0.263619	0.344443	0.430554	0.507795	0.564522	0.593964
0.276119	0.276089	0.276076	0.276095	0.276165	0.276304	0.276524	0.276829	0.277206	0.277616	0.277993	0.278238	0.278228	0.277826	0.276904	0.275375	0.273225	0.270559	0.267619	0.264804	0.262653	0.261809	0.262942	0.266658	0.273372	0.283165	0.295638	0.309778	0.323914	0.335802	0.342867	0.3426	0.333046	0.313342	0.284231	0.248376	0.210138	0.17462	0.146308	0.128196	0.122054	0.12957	0.153361	0.196639	0.260716	0.341313	0.427352	0.504655	0.561494	0.591015
0.273168	0.273138	0.273125	0.273144	0.273214	0.273352	0.273572	0.273876	0.274252	0.27466	0.275036	0.27528	0.27527	0.274869	0.273951	0.272426	0.270285	0.267628	0.264699	0.261895	0.259753	0.258912	0.260041	0.263742	0.270431	0.28019	0.292624	0.306724	0.320826	0.332688	0.33974	0.339473	0.329938	0.310279	0.281253	0.245536	0.207488	0.172194	0.144099	0.126146	0.120061	0.127506	0.151094	0.19407	0.257825	0.338191	0.424153	0.501513	0.558461	0.588059
0.27023	0.2702	0.270187	0.270206	0.270276	0.270413	0.270632	0.270936	0.27131	0.271717	0.272091	0.272334	0.272324	0.271925	0.27101	0.269491	0.267358	0.264711	0.261793	0.258999	0.256866	0.256028	0.257153	0.260839	0.267503	0.277228	0.289621	0.30368	0.317747	0.329583	0.33662	0.336355	0.326838	0.307226	0.278287	0.242709	0.204855	0.169787	0.141909	0.124116	0.118089	0.125463	0.148847	0.191518	0.254949	0.335077	0.420956	0.498368	0.555423	0.585097
0.267305	0.267275	0.267262	0.267281	0.267351	0.267488	0.267706	0.268008	0.268381	0.268787	0.269159	0.269402	0.269392	0.268994	0.268082	0.266569	0.264443	0.261806	0.2589	0.256118	0.253993	0.253159	0.254278	0.25795	0.264588	0.274278	0.286629	0.300647	0.314677	0.326486	0.33351	0.333244	0.323747	0.304183	0.275333	0.239898	0.20224	0.1674	0.13974	0.122106	0.116137	0.123441	0.14662	0.188984	0.252086	0.331972	0.417761	0.495221	0.552379	0.582129
0.264393	0.264363	0.26435	0.26437	0.264439	0.264575	0.264792	0.265093	0.265465	0.265869	0.26624	0.266482	0.266472	0.266076	0.265167	0.263659	0.261542	0.258916	0.256021	0.25325	0.251134	0.250303	0.251418	0.255075	0.261686	0.27134	0.28365	0.297625	0.311618	0.323399	0.330407	0.330142	0.320666	0.30115	0.272392	0.237102	0.199641	0.165031	0.137592	0.120118	0.114206	0.121439	0.144413	0.186467	0.249237	0.328875	0.41457	0.492073	0.549332	0.579155
0.261495	0.261465	0.261452	0.261471	0.26154	0.261675	0.261892	0.262192	0.262562	0.262964	0.263334	0.263575	0.263565	0.26317	0.262265	0.260764	0.258654	0.256038	0.253155	0.250396	0.248289	0.247462	0.248572	0.252214	0.258798	0.268415	0.280682	0.294614	0.308568	0.32032	0.327313	0.327049	0.317594	0.298129	0.269464	0.23432	0.19706	0.162682	0.135463	0.11815	0.112296	0.119457	0.142225	0.183969	0.246403	0.325787	0.411382	0.488923	0.546279	0.576175
0.258609	0.258579	0.258567	0.258586	0.258654	0.258789	0.259005	0.259304	0.259672	0.260073	0.260442	0.260681	0.260672	0.260278	0.259377	0.257881	0.25578	0.253175	0.250304	0.247556	0.245458	0.244635	0.24574	0.249366	0.255924	0.265504	0.277727	0.291614	0.305528	0.317251	0.324229	0.323965	0.314531	0.295118	0.266548	0.231554	0.194497	0.160352	0.133355	0.116202	0.110407	0.117497	0.140058	0.18149	0.243583	0.322707	0.408196	0.485771	0.543223	0.573189
0.255737	0.255708	0.255695	0.255714	0.255782	0.255917	0.256132	0.256429	0.256796	0.257196	0.257562	0.257801	0.257792	0.2574	0.256502	0.255012	0.25292	0.250326	0.247467	0.244731	0.242642	0.241822	0.242923	0.246533	0.253063	0.262605	0.274784	0.288625	0.302499	0.314192	0.321153	0.320889	0.311478	0.292119	0.263646	0.228804	0.191951	0.158041	0.131267	0.114276	0.108539	0.115557	0.137911	0.179028	0.240778	0.319637	0.405015	0.482618	0.540162	0.570198
0.252879	0.25285	0.252837	0.252856	0.252924	0.253058	0.253272	0.253568	0.253934	0.254332	0.254697	0.254935	0.254925	0.254535	0.253641	0.252157	0.250074	0.24749	0.244644	0.24192	0.23984	0.239024	0.24012	0.243714	0.250216	0.259719	0.271853	0.285648	0.29948	0.311142	0.318086	0.317823	0.308435	0.28913	0.260756	0.226069	0.189423	0.15575	0.1292	0.11237	0.106691	0.113638	0.135784	0.176585	0.237988	0.316577	0.401836	0.479464	0.537096	0.567201
0.250035	0.250006	0.249993	0.250012	0.25008	0.250213	0.250426	0.250721	0.251085	0.251482	0.251845	0.252082	0.252073	0.251684	0.250794	0.249316	0.247242	0.244669	0.241835	0.239123	0.237054	0.236241	0.237332	0.24091	0.247383	0.256848	0.268935	0.282682	0.296473	0.308103	0.315029	0.314767	0.305402	0.286153	0.257881	0.223349	0.186913	0.153478	0.127152	0.110484	0.104864	0.111739	0.133678	0.174161	0.235212	0.313526	0.398662	0.476309	0.534027	0.564199
0.247205	0.247176	0.247163	0.247182	0.247249	0.247383	0.247595	0.247889	0.248251	0.248646	0.249008	0.249244	0.249234	0.248847	0.24796	0.246489	0.244424	0.241863	0.239041	0.236342	0.234282	0.233473	0.234559	0.23812	0.244565	0.253989	0.266029	0.279729	0.293476	0.305073	0.311982	0.31172	0.30238	0.283188	0.255019	0.220646	0.18442	0.151226	0.125126	0.10862	0.103057	0.109861	0.131591	0.171755	0.232452	0.310485	0.395492	0.473154	0.530954	0.561192
0.24439	0.244361	0.244348	0.244367	0.244434	0.244566	0.244777	0.24507	0.245431	0.245824	0.246184	0.246419	0.24641	0.246024	0.245141	0.243677	0.24162	0.239071	0.236262	0.233576	0.231525	0.23072	0.231801	0.235345	0.241761	0.251145	0.263137	0.276787	0.29049	0.302054	0.308944	0.308683	0.299368	0.280235	0.25217	0.217958	0.181946	0.148993	0.123119	0.106776	0.101271	0.108004	0.129525	0.169367	0.229706	0.307454	0.392325	0.469998	0.527878	0.55818
0.241588	0.241559	0.241547	0.241565	0.241632	0.241764	0.241974	0.242266	0.242625	0.243016	0.243375	0.243609	0.243599	0.243216	0.242337	0.240879	0.238831	0.236294	0.233498	0.230824	0.228784	0.227983	0.229058	0.232586	0.238972	0.248314	0.260258	0.273858	0.287515	0.299045	0.305917	0.305656	0.296366	0.277294	0.249336	0.215287	0.17949	0.14678	0.121133	0.104952	0.0995063	0.106167	0.127479	0.166999	0.226976	0.304432	0.389164	0.466841	0.524798	0.555163
0.238802	0.238773	0.23876	0.238779	0.238845	0.238977	0.239186	0.239476	0.239834	0.240223	0.24058	0.240813	0.240804	0.240422	0.239547	0.238095	0.236057	0.233531	0.230749	0.228088	0.226058	0.225261	0.226331	0.229841	0.236197	0.245498	0.257392	0.270941	0.284552	0.296047	0.302899	0.302639	0.293376	0.274365	0.246516	0.212631	0.177053	0.144587	0.119168	0.103149	0.0977618	0.104351	0.125453	0.164649	0.224262	0.301422	0.386007	0.463684	0.521715	0.552141
0.23603	0.236001	0.235989	0.236007	0.236073	0.236204	0.236412	0.236701	0.237057	0.237445	0.2378	0.238032	0.238023	0.237643	0.236771	0.235327	0.233298	0.230784	0.228016	0.225368	0.223347	0.222555	0.223619	0.227112	0.233437	0.242696	0.25454	0.268037	0.281601	0.29306	0.299892	0.299633	0.290397	0.271448	0.243709	0.209993	0.174633	0.142413	0.117223	0.101367	0.0960377	0.102555	0.123448	0.162319	0.221564	0.298422	0.382854	0.460528	0.518628	0.549114
0.233273	0.233244	0.233232	0.23325	0.233316	0.233446	0.233654	0.233941	0.234295	0.234681	0.235035	0.235266	0.235256	0.234878	0.234011	0.232573	0.230554	0.228052	0.225297	0.222663	0.220653	0.219864	0.220923	0.224398	0.230693	0.239908	0.251702	0.265145	0.278662	0.290084	0.296896	0.296638	0.287429	0.268544	0.240918	0.20737	0.172232	0.14026	0.115298	0.0996053	0.0943342	0.10078	0.121463	0.160007	0.218881	0.295432	0.379707	0.457371	0.515539	0.546083
0.230531	0.230503	0.23049	0.230508	0.230574	0.230704	0.23091	0.231196	0.231548	0.231932	0.232285	0.232514	0.232505	0.232129	0.231266	0.229834	0.227826	0.225336	0.222595	0.219974	0.217974	0.217189	0.218243	0.2217	0.227963	0.237136	0.248877	0.262267	0.275734	0.287119	0.293911	0.293653	0.284472	0.265653	0.238141	0.204765	0.16985	0.138126	0.113393	0.0978639	0.092651	0.0990254	0.119498	0.157715	0.216214	0.292454	0.376565	0.454215	0.512446	0.543048
0.227804	0.227776	0.227764	0.227782	0.227847	0.227976	0.228181	0.228466	0.228817	0.229199	0.22955	0.229778	0.229769	0.229394	0.228535	0.227111	0.225112	0.222635	0.219908	0.2173	0.215311	0.21453	0.215578	0.219018	0.225249	0.234378	0.246066	0.259402	0.272819	0.284166	0.290936	0.290679	0.281528	0.262775	0.235379	0.202176	0.167486	0.136012	0.11151	0.0961431	0.0909883	0.0972912	0.117553	0.155441	0.213563	0.289487	0.373428	0.451059	0.509351	0.540008
0.225093	0.225065	0.225053	0.225071	0.225136	0.225264	0.225468	0.225751	0.2261	0.226481	0.22683	0.227057	0.227048	0.226675	0.22582	0.224403	0.222414	0.21995	0.217237	0.214643	0.212664	0.211888	0.21293	0.216351	0.222551	0.231634	0.24327	0.25655	0.269916	0.281224	0.287973	0.287717	0.278595	0.25991	0.232631	0.199604	0.165142	0.133918	0.109646	0.0944426	0.0893459	0.0955774	0.115629	0.153187	0.210929	0.28653	0.370297	0.447904	0.506254	0.536964
0.222397	0.222369	0.222357	0.222375	0.222439	0.222567	0.22277	0.223052	0.2234	0.223778	0.224125	0.224351	0.224342	0.223971	0.223121	0.221711	0.219732	0.21728	0.214582	0.212002	0.210034	0.209262	0.210298	0.213701	0.219868	0.228906	0.240488	0.253711	0.267026	0.278294	0.285021	0.284766	0.275674	0.257058	0.229899	0.19705	0.162815	0.131844	0.107803	0.0927624	0.0877238	0.093884	0.113725	0.150952	0.20831	0.283586	0.367172	0.44475	0.503154	0.533917
0.219717	0.219689	0.219677	0.219695	0.219759	0.219886	0.220088	0.220369	0.220714	0.221091	0.221436	0.221661	0.221652	0.221283	0.220437	0.219034	0.217066	0.214627	0.211943	0.209377	0.20742	0.206652	0.207683	0.211067	0.217201	0.226193	0.23772	0.250886	0.264149	0.275377	0.282081	0.281826	0.272765	0.254219	0.227182	0.194512	0.160508	0.129789	0.10598	0.0911026	0.086122	0.0922109	0.111841	0.148737	0.205709	0.280653	0.364052	0.441597	0.500051	0.530865
0.217053	0.217025	0.217013	0.217031	0.217095	0.217221	0.217422	0.217701	0.218045	0.218419	0.218763	0.218987	0.218978	0.21861	0.217769	0.216373	0.214415	0.21199	0.20932	0.206768	0.204822	0.204059	0.205084	0.208449	0.21455	0.223496	0.234968	0.248075	0.261285	0.272471	0.279153	0.278898	0.269868	0.251394	0.22448	0.191991	0.15822	0.127755	0.104177	0.089463	0.0845402	0.0905581	0.109978	0.146541	0.203124	0.277732	0.360939	0.438445	0.496947	0.52781
0.214404	0.214377	0.214365	0.214382	0.214446	0.214572	0.214772	0.215049	0.215391	0.215763	0.216105	0.216328	0.216319	0.215954	0.215117	0.213729	0.211781	0.209368	0.206714	0.204176	0.202241	0.201482	0.202501	0.205847	0.211915	0.220814	0.23223	0.245278	0.258433	0.269578	0.276236	0.275983	0.266984	0.248583	0.221794	0.189489	0.15595	0.125741	0.102395	0.0878436	0.0829786	0.0889254	0.108135	0.144364	0.200555	0.274823	0.357833	0.435294	0.493841	0.524752
0.211772	0.211744	0.211733	0.21175	0.211813	0.211938	0.212137	0.212413	0.212753	0.213124	0.213464	0.213685	0.213676	0.213313	0.21248	0.2111	0.209163	0.206764	0.204124	0.201601	0.199677	0.198923	0.199936	0.203262	0.209296	0.218148	0.229506	0.242495	0.255595	0.266697	0.273331	0.273079	0.264113	0.245786	0.219123	0.187003	0.1537	0.123747	0.100633	0.0862443	0.081437	0.0873129	0.106312	0.142207	0.198004	0.271926	0.354733	0.432146	0.490733	0.52169
0.209156	0.209128	0.209117	0.209134	0.209197	0.209321	0.209519	0.209793	0.210132	0.2105	0.210838	0.211059	0.21105	0.210688	0.20986	0.208487	0.206561	0.204175	0.201551	0.199042	0.19713	0.19638	0.197387	0.200694	0.206693	0.215498	0.226798	0.239726	0.252771	0.263829	0.270439	0.270188	0.261255	0.243003	0.216468	0.184535	0.151469	0.121773	0.0988916	0.084665	0.0799153	0.0857205	0.10451	0.140069	0.19547	0.269042	0.351639	0.428999	0.487624	0.518625
0.206556	0.206529	0.206517	0.206534	0.206597	0.20672	0.206917	0.20719	0.207526	0.207893	0.208229	0.208448	0.208439	0.20808	0.207257	0.205891	0.203976	0.201604	0.198994	0.196501	0.1946	0.193854	0.194855	0.198143	0.204107	0.212863	0.224106	0.236972	0.24996	0.260974	0.267559	0.267309	0.25841	0.240234	0.213829	0.182085	0.149257	0.119819	0.0971701	0.0831058	0.0784134	0.0841481	0.102727	0.137951	0.192952	0.26617	0.348553	0.425854	0.484513	0.515557
0.203972	0.203945	0.203934	0.203951	0.204013	0.204136	0.204332	0.204603	0.204938	0.205302	0.205636	0.205854	0.205845	0.205488	0.204669	0.203312	0.201407	0.199049	0.196455	0.193976	0.192087	0.191346	0.192341	0.195608	0.201538	0.210245	0.221428	0.234232	0.247162	0.258132	0.264692	0.264442	0.255578	0.23748	0.211206	0.179653	0.147065	0.117885	0.0954687	0.0815665	0.0769314	0.0825957	0.100965	0.135852	0.190452	0.263311	0.345474	0.422711	0.481401	0.512487
0.201406	0.201379	0.201367	0.201384	0.201446	0.201568	0.201763	0.202033	0.202365	0.202727	0.20306	0.203277	0.203268	0.202913	0.202098	0.200749	0.198855	0.196511	0.193932	0.191469	0.189591	0.188855	0.189843	0.193091	0.198985	0.207643	0.218767	0.231508	0.244379	0.255303	0.261838	0.261589	0.252759	0.23474	0.208599	0.177238	0.144891	0.115971	0.0937875	0.080047	0.075469	0.0810632	0.0992231	0.133773	0.187969	0.260464	0.342402	0.419571	0.478288	0.509413
0.198855	0.198829	0.198817	0.198834	0.198896	0.199017	0.199211	0.199479	0.19981	0.20017	0.2005	0.200716	0.200707	0.200354	0.199544	0.198202	0.19632	0.19399	0.191427	0.188979	0.187113	0.186381	0.187363	0.190591	0.196449	0.205057	0.216121	0.228798	0.24161	0.252488	0.258996	0.258748	0.249954	0.232015	0.206009	0.174842	0.142737	0.114077	0.0921263	0.0785474	0.0740263	0.0795504	0.0975011	0.131714	0.185504	0.257631	0.339338	0.416433	0.475174	0.506337
0.196322	0.196296	0.196284	0.196301	0.196362	0.196483	0.196675	0.196942	0.197271	0.197629	0.197957	0.198171	0.198163	0.197812	0.197007	0.195673	0.193802	0.191486	0.188939	0.186506	0.184652	0.183924	0.1849	0.188108	0.193931	0.202487	0.21349	0.226103	0.238855	0.249686	0.256168	0.255921	0.247163	0.229304	0.203435	0.172463	0.140603	0.112203	0.0904852	0.0770674	0.0726031	0.0780574	0.0957993	0.129675	0.183056	0.254811	0.336281	0.413298	0.47206	0.503259
0.193806	0.193779	0.193768	0.193785	0.193846	0.193966	0.194157	0.194422	0.194749	0.195104	0.195431	0.195644	0.195635	0.195286	0.194486	0.193161	0.191301	0.188999	0.186468	0.18405	0.182208	0.181486	0.182455	0.185642	0.191429	0.199935	0.210876	0.223423	0.236114	0.246898	0.253353	0.253107	0.244386	0.226609	0.200877	0.170103	0.138487	0.110349	0.088864	0.075607	0.0711993	0.0765841	0.0941174	0.127655	0.180626	0.252005	0.333233	0.410166	0.468944	0.500179
0.191307	0.19128	0.191269	0.191286	0.191346	0.191465	0.191655	0.191919	0.192243	0.192597	0.192922	0.193134	0.193125	0.192778	0.191983	0.190665	0.188817	0.18653	0.184014	0.181613	0.179782	0.179065	0.180028	0.183194	0.188944	0.197399	0.208278	0.220759	0.233388	0.244123	0.250551	0.250306	0.241622	0.223929	0.198337	0.167761	0.136392	0.108515	0.0872627	0.0741662	0.0698149	0.0751303	0.0924556	0.125655	0.178213	0.249211	0.330192	0.407037	0.465829	0.497096
0.188824	0.188798	0.188787	0.188804	0.188864	0.188982	0.189171	0.189433	0.189755	0.190107	0.19043	0.19064	0.190632	0.190287	0.189497	0.188187	0.186351	0.184078	0.181579	0.179192	0.177374	0.176661	0.177618	0.180763	0.186477	0.194879	0.205696	0.21811	0.230677	0.241363	0.247763	0.247519	0.238873	0.221264	0.195813	0.165437	0.134315	0.106701	0.0856812	0.0727447	0.0684497	0.073696	0.0908136	0.123674	0.175818	0.246432	0.32716	0.403911	0.462713	0.494012
0.186359	0.186334	0.186322	0.186339	0.186398	0.186516	0.186704	0.186964	0.187285	0.187634	0.187955	0.188164	0.188155	0.187813	0.187027	0.185726	0.183901	0.181643	0.17916	0.17679	0.174984	0.174276	0.175226	0.17835	0.184027	0.192377	0.20313	0.215476	0.227981	0.238617	0.244989	0.244746	0.236138	0.218615	0.193305	0.163132	0.132259	0.104907	0.0841196	0.0713427	0.0671036	0.0722811	0.0891916	0.121714	0.173442	0.243667	0.324137	0.400789	0.459598	0.490925
0.183912	0.183886	0.183875	0.183891	0.183951	0.184068	0.184254	0.184513	0.184831	0.185178	0.185497	0.185705	0.185696	0.185356	0.184576	0.183283	0.18147	0.179226	0.17676	0.174405	0.172612	0.171908	0.172852	0.175955	0.181594	0.189892	0.200581	0.212859	0.225299	0.235885	0.242229	0.241987	0.233418	0.215981	0.190815	0.160845	0.130221	0.103133	0.0825776	0.0699598	0.0657766	0.0708855	0.0875893	0.119773	0.171083	0.240915	0.321122	0.397671	0.456482	0.487838
0.181482	0.181456	0.181445	0.181462	0.18152	0.181637	0.181822	0.182079	0.182395	0.18274	0.183057	0.183263	0.183255	0.182917	0.182141	0.180857	0.179056	0.176827	0.174377	0.172039	0.170257	0.169559	0.170496	0.173578	0.179179	0.187424	0.198048	0.210257	0.222633	0.233168	0.239483	0.239242	0.230712	0.213363	0.188342	0.158577	0.128204	0.101379	0.0810553	0.0685962	0.0644684	0.0695091	0.0860069	0.117852	0.168742	0.238178	0.318116	0.394556	0.453367	0.484749
0.179069	0.179044	0.179033	0.179049	0.179108	0.179223	0.179407	0.179662	0.179977	0.180319	0.180634	0.180839	0.180831	0.180495	0.179725	0.178448	0.176659	0.174445	0.172012	0.16969	0.167921	0.167228	0.168158	0.171219	0.176782	0.184973	0.195532	0.207671	0.219982	0.230465	0.236751	0.236511	0.228021	0.210761	0.185886	0.156327	0.126206	0.0996445	0.0795526	0.0672516	0.0631791	0.0681518	0.0844441	0.115951	0.166419	0.235455	0.315119	0.391446	0.450252	0.481658
0.176674	0.176649	0.176638	0.176654	0.176712	0.176827	0.17701	0.177263	0.177576	0.177916	0.178229	0.178432	0.178424	0.17809	0.177325	0.176058	0.174281	0.172082	0.169666	0.16736	0.165603	0.164915	0.165839	0.168877	0.174402	0.182539	0.193033	0.205102	0.217346	0.227777	0.234033	0.233795	0.225345	0.208174	0.183448	0.154096	0.124227	0.0979301	0.0780693	0.0659259	0.0619085	0.0668135	0.0829009	0.114069	0.164115	0.232746	0.312132	0.38834	0.447138	0.478567
0.174297	0.174272	0.174261	0.174277	0.174335	0.174449	0.174631	0.174882	0.175193	0.175531	0.175841	0.176043	0.176035	0.175704	0.174944	0.173685	0.17192	0.169736	0.167337	0.165047	0.163303	0.16262	0.163537	0.166554	0.17204	0.180123	0.19055	0.202548	0.214726	0.225104	0.23133	0.231093	0.222684	0.205604	0.181027	0.151884	0.122269	0.0962355	0.0766055	0.0646191	0.0606565	0.0654942	0.0813774	0.112207	0.161829	0.230052	0.309154	0.385238	0.444025	0.475475
0.171938	0.171913	0.171902	0.171918	0.171976	0.172089	0.172269	0.172519	0.172827	0.173163	0.173471	0.173672	0.173664	0.173335	0.17258	0.17133	0.169577	0.167409	0.165026	0.162753	0.161022	0.160343	0.161254	0.164249	0.169697	0.177725	0.188085	0.200011	0.212122	0.222446	0.228642	0.228406	0.220039	0.20305	0.178623	0.14969	0.120329	0.0945607	0.0751609	0.063331	0.059423	0.0641936	0.0798733	0.110365	0.159561	0.227373	0.306185	0.382141	0.440913	0.472382
0.169597	0.169572	0.169561	0.169577	0.169634	0.169746	0.169925	0.170174	0.17048	0.170813	0.171119	0.171319	0.171311	0.170984	0.170234	0.168993	0.167252	0.165099	0.162734	0.160477	0.158759	0.158085	0.158989	0.161962	0.167371	0.175344	0.185637	0.197491	0.209533	0.219803	0.225968	0.225733	0.217408	0.200512	0.176237	0.147516	0.11841	0.0929056	0.0737357	0.0620615	0.0582078	0.0629117	0.0783886	0.108543	0.157312	0.224709	0.303227	0.379049	0.437803	0.469288
0.167273	0.167249	0.167238	0.167254	0.16731	0.167422	0.1676	0.167846	0.16815	0.168481	0.168785	0.168984	0.168975	0.168651	0.167906	0.166673	0.164945	0.162808	0.16046	0.15822	0.156515	0.155846	0.156743	0.159694	0.165063	0.172981	0.183206	0.194987	0.20696	0.217176	0.22331	0.223076	0.214793	0.197991	0.173869	0.14536	0.11651	0.0912702	0.0723296	0.0608106	0.0570109	0.0616484	0.0769233	0.10674	0.155081	0.22206	0.300278	0.375961	0.434693	0.466194
0.164968	0.164944	0.164933	0.164949	0.165005	0.165116	0.165292	0.165537	0.165839	0.166167	0.166469	0.166666	0.166658	0.166336	0.165597	0.164373	0.162657	0.160535	0.158204	0.155981	0.154288	0.153625	0.154515	0.157444	0.162774	0.170635	0.180792	0.1925	0.204403	0.214564	0.220666	0.220434	0.212194	0.195486	0.171519	0.143223	0.11463	0.0896544	0.0709425	0.0595781	0.055832	0.0604035	0.0754772	0.104957	0.152869	0.219426	0.29734	0.372879	0.431585	0.4631
0.162681	0.162657	0.162646	0.162662	0.162717	0.162827	0.163003	0.163245	0.163545	0.163872	0.164171	0.164367	0.164359	0.164039	0.163305	0.16209	0.160387	0.15828	0.155967	0.153761	0.152081	0.151423	0.152306	0.155212	0.160503	0.168308	0.178396	0.190029	0.201863	0.211968	0.218038	0.217806	0.209611	0.192998	0.169186	0.141105	0.112769	0.0880582	0.0695744	0.0583638	0.0546712	0.059177	0.0740504	0.103194	0.150675	0.216807	0.294412	0.369803	0.428479	0.460006
0.160412	0.160388	0.160378	0.160393	0.160448	0.160557	0.160731	0.160972	0.16127	0.161594	0.161892	0.162086	0.162078	0.16176	0.161032	0.159825	0.158135	0.156044	0.153748	0.151559	0.149892	0.149239	0.150115	0.152999	0.15825	0.165998	0.176017	0.187576	0.199339	0.209387	0.215425	0.215195	0.207043	0.190527	0.166872	0.139007	0.110928	0.0864815	0.0682252	0.0571677	0.0535282	0.0579687	0.0726426	0.101451	0.1485	0.214204	0.291494	0.366732	0.425375	0.456912
0.158161	0.158138	0.158127	0.158142	0.158197	0.158306	0.158478	0.158718	0.159013	0.159335	0.15963	0.159823	0.159815	0.159499	0.158776	0.157579	0.155901	0.153826	0.151548	0.149376	0.147722	0.147074	0.147943	0.150805	0.156015	0.163707	0.173656	0.185139	0.196831	0.206822	0.212828	0.212599	0.204491	0.188073	0.164575	0.136927	0.109106	0.0849242	0.0668948	0.0559896	0.0524029	0.0567786	0.0712538	0.0997265	0.146344	0.211616	0.288587	0.363667	0.422273	0.453818
0.155929	0.155905	0.155895	0.15591	0.155965	0.156072	0.156244	0.156481	0.156774	0.157094	0.157387	0.157578	0.15757	0.157257	0.15654	0.155351	0.153686	0.151627	0.149367	0.147211	0.145571	0.144928	0.14579	0.148629	0.153799	0.161434	0.171313	0.18272	0.194339	0.204273	0.210246	0.210018	0.201956	0.185635	0.162296	0.134866	0.107305	0.0833863	0.0655831	0.0548294	0.0512952	0.0556064	0.0698839	0.0980221	0.144207	0.209044	0.285691	0.360608	0.419174	0.450725
0.153715	0.153692	0.153682	0.153697	0.153751	0.153857	0.154027	0.154263	0.154554	0.154871	0.155162	0.155352	0.155344	0.155033	0.154321	0.153142	0.151489	0.149446	0.147204	0.145066	0.143438	0.142801	0.143656	0.146472	0.151601	0.159178	0.168987	0.180318	0.191865	0.20174	0.20768	0.207453	0.199436	0.183215	0.160036	0.132825	0.105522	0.0818678	0.0642899	0.053687	0.050205	0.054452	0.0685328	0.0963373	0.142088	0.206488	0.282807	0.357555	0.416077	0.447632
0.15152	0.151497	0.151486	0.151501	0.151555	0.151661	0.15183	0.152064	0.152352	0.152667	0.152955	0.153144	0.153136	0.152828	0.152121	0.150951	0.149311	0.147284	0.14506	0.142939	0.141325	0.140692	0.14154	0.144333	0.149422	0.156942	0.166679	0.177933	0.189407	0.199224	0.20513	0.204905	0.196933	0.180812	0.157794	0.130802	0.103759	0.0803685	0.0630152	0.0525623	0.0491321	0.0533155	0.0672005	0.0946719	0.139989	0.203947	0.279933	0.354508	0.412982	0.44454
0.149343	0.14932	0.14931	0.149325	0.149378	0.149483	0.14965	0.149882	0.150169	0.150481	0.150767	0.150954	0.150947	0.150641	0.14994	0.148778	0.147152	0.145141	0.142934	0.14083	0.13923	0.138602	0.139444	0.142214	0.147262	0.154723	0.164389	0.175566	0.186966	0.196724	0.202596	0.202372	0.194447	0.178426	0.15557	0.128799	0.102016	0.0788884	0.0617588	0.0514551	0.0480764	0.0521965	0.0658867	0.093026	0.137908	0.201423	0.277071	0.351468	0.409891	0.44145
0.147185	0.147162	0.147152	0.147167	0.147219	0.147324	0.14749	0.14772	0.148004	0.148314	0.148598	0.148783	0.148776	0.148472	0.147777	0.146625	0.145011	0.143017	0.140828	0.138741	0.137154	0.136532	0.137366	0.140113	0.14512	0.152523	0.162118	0.173216	0.184541	0.19424	0.200078	0.199855	0.191976	0.176058	0.153365	0.126815	0.100292	0.0774273	0.0605207	0.0503653	0.0470377	0.051095	0.0645915	0.0913995	0.135846	0.198915	0.27422	0.348434	0.406802	0.43836
0.145045	0.145022	0.145013	0.145027	0.145079	0.145183	0.145348	0.145576	0.145858	0.146165	0.146447	0.146631	0.146624	0.146322	0.145632	0.144489	0.142889	0.140911	0.13874	0.136671	0.135097	0.13448	0.135307	0.138031	0.142997	0.150341	0.159864	0.170883	0.182134	0.191772	0.197576	0.197355	0.189523	0.173707	0.151178	0.12485	0.0985881	0.0759853	0.0593007	0.0492927	0.046016	0.0500108	0.0633147	0.0897924	0.133803	0.196423	0.271381	0.345408	0.403717	0.435272
0.142924	0.142902	0.142892	0.142906	0.142958	0.143061	0.143224	0.143451	0.14373	0.144035	0.144315	0.144497	0.14449	0.144191	0.143507	0.142373	0.140785	0.138824	0.136671	0.134619	0.133059	0.132447	0.133267	0.135968	0.140892	0.148178	0.157628	0.168569	0.179744	0.189322	0.19509	0.194871	0.187086	0.171373	0.149009	0.122905	0.0969032	0.0745623	0.0580987	0.0482373	0.045011	0.0489438	0.0620562	0.0882046	0.131779	0.193948	0.268554	0.342388	0.400635	0.432185
0.140822	0.1408	0.14079	0.140804	0.140856	0.140957	0.141119	0.141344	0.141622	0.141924	0.142201	0.142382	0.142375	0.142079	0.1414	0.140275	0.138701	0.136755	0.134621	0.132587	0.13104	0.130434	0.131246	0.133924	0.138807	0.146033	0.15541	0.166272	0.177371	0.186888	0.192621	0.192403	0.184667	0.169057	0.146859	0.120978	0.0952377	0.0731581	0.0569146	0.0471989	0.0440226	0.0478939	0.0608159	0.086636	0.129774	0.191489	0.265739	0.339376	0.397557	0.4291
0.138738	0.138716	0.138707	0.138721	0.138772	0.138873	0.139034	0.139256	0.139532	0.139831	0.140106	0.140286	0.140279	0.139985	0.139311	0.138197	0.136635	0.134706	0.13259	0.130574	0.12904	0.128439	0.129244	0.131898	0.13674	0.143907	0.153211	0.163993	0.175016	0.184471	0.190169	0.189952	0.182264	0.166759	0.144728	0.119071	0.0935915	0.0717726	0.0557483	0.0461772	0.0430507	0.0468609	0.0595936	0.0850866	0.127788	0.189046	0.262937	0.336371	0.394482	0.426016
0.136674	0.136652	0.136642	0.136656	0.136707	0.136807	0.136966	0.137187	0.13746	0.137757	0.13803	0.138208	0.138201	0.13791	0.137242	0.136136	0.134588	0.132676	0.130578	0.128579	0.127059	0.126463	0.127262	0.129892	0.134692	0.1418	0.15103	0.161731	0.172678	0.182071	0.187733	0.187517	0.179878	0.164479	0.142615	0.117183	0.0919646	0.0704059	0.0545996	0.0451723	0.0420951	0.0458447	0.0583893	0.0835564	0.125821	0.186621	0.260146	0.333374	0.391411	0.422935
0.134628	0.134606	0.134597	0.134611	0.134661	0.13476	0.134918	0.135137	0.135408	0.135702	0.135973	0.136149	0.136142	0.135853	0.135191	0.134095	0.13256	0.130664	0.128585	0.126604	0.125097	0.124507	0.125298	0.127905	0.132663	0.139711	0.148867	0.159488	0.170357	0.179687	0.185314	0.1851	0.17751	0.162216	0.14052	0.115315	0.090357	0.0690577	0.0534685	0.044184	0.0411557	0.0448452	0.0572029	0.0820453	0.123873	0.184212	0.257369	0.330385	0.388345	0.419856
0.132601	0.132579	0.13257	0.132584	0.132634	0.132732	0.132889	0.133106	0.133374	0.133666	0.133935	0.134109	0.134102	0.133816	0.13316	0.132073	0.130551	0.128672	0.126611	0.124647	0.123155	0.12257	0.123353	0.125937	0.130653	0.137641	0.146723	0.157263	0.168054	0.177321	0.182912	0.182699	0.175158	0.159971	0.138445	0.113465	0.0887685	0.0677281	0.0523547	0.043212	0.0402323	0.0438622	0.0560342	0.0805531	0.121945	0.18182	0.254604	0.327404	0.385283	0.416779
0.130593	0.130571	0.130562	0.130576	0.130625	0.130723	0.130878	0.131093	0.131359	0.131649	0.131915	0.132088	0.132081	0.131797	0.131147	0.130069	0.128561	0.126698	0.124655	0.12271	0.121231	0.120651	0.121428	0.123988	0.128662	0.13559	0.144597	0.155056	0.165768	0.174973	0.180526	0.180315	0.172824	0.157745	0.136388	0.111635	0.0871992	0.0664168	0.0512583	0.0422563	0.0393248	0.0428955	0.0548831	0.0790799	0.120035	0.179445	0.251851	0.324431	0.382225	0.413705
0.128604	0.128582	0.128573	0.128587	0.128636	0.128732	0.128886	0.1291	0.129363	0.12965	0.129914	0.130086	0.130079	0.129798	0.129153	0.128085	0.12659	0.124744	0.122719	0.120792	0.119326	0.118752	0.119521	0.122058	0.12669	0.133557	0.14249	0.152866	0.163501	0.172641	0.178158	0.177948	0.170507	0.155536	0.13435	0.109824	0.085649	0.0651238	0.0501789	0.0413167	0.038433	0.041945	0.0537495	0.0776255	0.118144	0.177087	0.249112	0.321466	0.379172	0.410634
0.126633	0.126612	0.126603	0.126617	0.126665	0.126761	0.126914	0.127125	0.127386	0.127671	0.127932	0.128103	0.128096	0.127817	0.127178	0.126119	0.124638	0.122808	0.120802	0.118893	0.117441	0.116872	0.117634	0.120147	0.124736	0.131544	0.140402	0.150696	0.161251	0.170327	0.175807	0.175599	0.168208	0.153346	0.132331	0.108032	0.0841177	0.063849	0.0491166	0.0403931	0.0375567	0.0410106	0.0526333	0.0761899	0.116273	0.174747	0.246386	0.31851	0.376124	0.407566
0.124682	0.124661	0.124652	0.124666	0.124714	0.124809	0.12496	0.125169	0.125428	0.12571	0.125969	0.126138	0.126131	0.125855	0.125221	0.124173	0.122705	0.120892	0.118905	0.117013	0.115574	0.115011	0.115766	0.118255	0.122802	0.129549	0.138331	0.148543	0.159018	0.16803	0.173473	0.173266	0.165927	0.151173	0.13033	0.10626	0.0826055	0.0625923	0.0480711	0.0394853	0.0366959	0.0400921	0.0515342	0.074773	0.114421	0.172423	0.243674	0.315562	0.373081	0.404501
0.12275	0.122729	0.12272	0.122733	0.122781	0.122875	0.123025	0.123233	0.123489	0.123769	0.124025	0.124193	0.124186	0.123912	0.123284	0.122245	0.12079	0.118994	0.117026	0.115152	0.113727	0.113169	0.113916	0.116382	0.120887	0.127573	0.13628	0.146409	0.156804	0.165751	0.171157	0.170951	0.163663	0.149019	0.128349	0.104506	0.0811121	0.0613536	0.0470424	0.0385932	0.0358503	0.0391894	0.0504523	0.0733748	0.112587	0.170117	0.240974	0.312624	0.370043	0.401439
0.120836	0.120816	0.120807	0.12082	0.120867	0.12096	0.121109	0.121315	0.121569	0.121846	0.1221	0.122266	0.12226	0.121988	0.121366	0.120336	0.118895	0.117116	0.115166	0.11331	0.111899	0.111346	0.112086	0.114528	0.11899	0.125615	0.134247	0.144293	0.154608	0.16349	0.168857	0.168653	0.161416	0.146883	0.126386	0.102772	0.0796376	0.0601328	0.0460302	0.0377166	0.0350198	0.0383022	0.0493874	0.0719951	0.110773	0.167828	0.238289	0.309694	0.36701	0.39838
0.118942	0.118922	0.118913	0.118926	0.118972	0.119065	0.119212	0.119416	0.119668	0.119942	0.120194	0.120358	0.120352	0.120083	0.119467	0.118446	0.117019	0.115257	0.113325	0.111487	0.11009	0.109543	0.110275	0.112693	0.117113	0.123677	0.132233	0.142195	0.15243	0.161246	0.166576	0.166373	0.159188	0.144766	0.124442	0.101056	0.0781818	0.0589297	0.0450346	0.0368553	0.0342043	0.0374306	0.0483392	0.0706338	0.108978	0.165557	0.235617	0.306774	0.363984	0.395326
0.117066	0.117046	0.117038	0.11705	0.117097	0.117188	0.117334	0.117536	0.117785	0.118057	0.118307	0.11847	0.118463	0.118197	0.117586	0.116576	0.115162	0.113416	0.111503	0.109683	0.1083	0.107758	0.108483	0.110877	0.115255	0.121758	0.130238	0.140116	0.150269	0.15902	0.164311	0.16411	0.156977	0.142666	0.122517	0.0993603	0.0767447	0.0577443	0.0440552	0.0360093	0.0334035	0.0365742	0.0473078	0.0692909	0.107202	0.163303	0.232959	0.303863	0.360962	0.392275
0.11521	0.11519	0.115181	0.115194	0.11524	0.115331	0.115475	0.115675	0.115922	0.116191	0.116439	0.1166	0.116594	0.11633	0.115725	0.114724	0.113323	0.111595	0.109701	0.107898	0.106529	0.105992	0.10671	0.109081	0.113416	0.119857	0.128261	0.138055	0.148127	0.156812	0.162065	0.161865	0.154784	0.140585	0.120611	0.0976832	0.0753261	0.0565764	0.043092	0.0351783	0.0326174	0.035733	0.046293	0.0679662	0.105444	0.161067	0.230315	0.300962	0.357947	0.389228
0.113372	0.113353	0.113344	0.113357	0.113402	0.113492	0.113635	0.113833	0.114078	0.114345	0.11459	0.114749	0.114743	0.114481	0.113882	0.112891	0.111504	0.109792	0.107917	0.106133	0.104777	0.104246	0.104957	0.107303	0.111595	0.117976	0.126303	0.136013	0.146004	0.154621	0.159836	0.159638	0.15261	0.138523	0.118724	0.0960251	0.0739261	0.0554259	0.0421448	0.0343621	0.0318457	0.0349068	0.0452946	0.0666598	0.103706	0.158849	0.227685	0.298071	0.354938	0.386185
0.111554	0.111534	0.111526	0.111538	0.111583	0.111672	0.111814	0.11201	0.112252	0.112517	0.112759	0.112917	0.112911	0.112652	0.112059	0.111077	0.109704	0.108009	0.106152	0.104386	0.103044	0.102518	0.103222	0.105544	0.109794	0.116113	0.124364	0.133989	0.143898	0.152449	0.157624	0.157428	0.150453	0.136479	0.116855	0.094386	0.0725446	0.0542927	0.0412136	0.0335607	0.0310883	0.0340954	0.0443124	0.0653714	0.101987	0.156648	0.225069	0.295189	0.351936	0.383146
0.109754	0.109735	0.109727	0.109739	0.109783	0.109871	0.110012	0.110206	0.110446	0.110708	0.110948	0.111104	0.111098	0.110842	0.110255	0.109282	0.107923	0.106245	0.104407	0.102658	0.10133	0.10081	0.101506	0.103805	0.108011	0.114269	0.122443	0.131984	0.141811	0.150294	0.155431	0.155236	0.148314	0.134454	0.115006	0.0927658	0.0711814	0.0531767	0.040298	0.0327739	0.030345	0.0332987	0.0433465	0.0641009	0.100287	0.154465	0.222468	0.292318	0.348939	0.380113
0.107974	0.107955	0.107946	0.107958	0.108002	0.10809	0.108228	0.108421	0.108659	0.108917	0.109155	0.109311	0.109304	0.109051	0.108469	0.107507	0.10616	0.104499	0.10268	0.100949	0.0996352	0.0991202	0.099809	0.102084	0.106248	0.112444	0.120542	0.129998	0.139742	0.148158	0.153255	0.153062	0.146193	0.132447	0.113175	0.0911645	0.0698364	0.0520777	0.0393981	0.0320015	0.0296157	0.0325165	0.0423965	0.0628484	0.0986057	0.1523	0.219882	0.289457	0.34595	0.377083
0.106212	0.106193	0.106185	0.106197	0.10624	0.106327	0.106464	0.106655	0.10689	0.107146	0.107382	0.107535	0.107529	0.107278	0.106702	0.10575	0.104417	0.102773	0.100972	0.0992597	0.0979592	0.0974496	0.098131	0.100382	0.104504	0.110638	0.118659	0.12803	0.137691	0.146039	0.151098	0.150906	0.144091	0.130458	0.111364	0.089582	0.0685097	0.0509957	0.0385135	0.0312433	0.0289002	0.0317486	0.0414624	0.0616136	0.0969434	0.150153	0.21731	0.286606	0.342967	0.374059
0.104469	0.10445	0.104442	0.104454	0.104497	0.104583	0.104719	0.104907	0.10514	0.105394	0.105627	0.105779	0.105773	0.105525	0.104955	0.104011	0.102692	0.101065	0.0992832	0.0975888	0.0963021	0.0957979	0.0964719	0.0986991	0.102778	0.108851	0.116795	0.12608	0.135659	0.143939	0.148958	0.148768	0.142007	0.128489	0.109571	0.0880183	0.067201	0.0499304	0.0376443	0.0304993	0.0281984	0.030995	0.040544	0.0603965	0.0952998	0.148024	0.214753	0.283766	0.339991	0.37104
0.102745	0.102727	0.102719	0.10273	0.102773	0.102858	0.102992	0.103179	0.10341	0.103661	0.103892	0.104042	0.104036	0.10379	0.103226	0.102292	0.100987	0.0993764	0.0976132	0.0959367	0.0946638	0.094165	0.0948317	0.0970351	0.101071	0.107083	0.114949	0.12415	0.133645	0.141857	0.146836	0.146648	0.139941	0.126537	0.107797	0.0864733	0.0659102	0.0488818	0.0367902	0.0297691	0.02751	0.0302554	0.0396412	0.0591969	0.0936751	0.145913	0.212211	0.280937	0.337023	0.368026
0.10104	0.101022	0.101014	0.101025	0.101068	0.101151	0.101285	0.101469	0.101698	0.101946	0.102175	0.102324	0.102318	0.102074	0.101516	0.100592	0.0992999	0.0977065	0.095962	0.0943035	0.0930443	0.0925509	0.0932103	0.0953899	0.0993833	0.105333	0.113123	0.122238	0.131649	0.139793	0.144733	0.144545	0.137893	0.124605	0.106042	0.084947	0.0646374	0.0478498	0.0359511	0.0290528	0.0268349	0.0295296	0.0387538	0.0580148	0.0920691	0.14382	0.209684	0.278118	0.334062	0.365018
0.0993539	0.0993357	0.0993278	0.0993394	0.0993812	0.099464	0.0995958	0.0997787	0.100004	0.100251	0.100477	0.100624	0.100618	0.100377	0.0998246	0.0989104	0.097632	0.0960555	0.0943296	0.0926891	0.0914436	0.0909556	0.0916077	0.0937635	0.0977143	0.103603	0.111315	0.120344	0.129672	0.137748	0.142647	0.142462	0.135863	0.122691	0.104306	0.0834394	0.0633824	0.0468341	0.0351269	0.02835	0.026173	0.0288176	0.0378816	0.05685	0.0904819	0.141745	0.207172	0.275311	0.331108	0.362015
0.0976864	0.0976685	0.0976606	0.0976721	0.0977135	0.0977954	0.0979258	0.0981068	0.0983302	0.0985736	0.0987974	0.0989433	0.0989376	0.0986989	0.0981522	0.0972477	0.0959828	0.0944232	0.092716	0.0910934	0.0898617	0.089379	0.0900239	0.0921559	0.0960641	0.101891	0.109526	0.11847	0.127714	0.13572	0.140579	0.140396	0.133852	0.120795	0.102588	0.0819502	0.062145	0.0458347	0.0343173	0.0276607	0.0255241	0.0281192	0.0370246	0.0557025	0.0889133	0.139689	0.204675	0.272515	0.328162	0.359018
0.0960378	0.09602	0.0960122	0.0960236	0.0960645	0.0961455	0.0962746	0.0964536	0.0966746	0.0969155	0.097137	0.0972813	0.0972757	0.0970395	0.0964986	0.0956037	0.0943524	0.0928097	0.0911212	0.0895164	0.0882984	0.0878211	0.0884587	0.090567	0.0944326	0.100198	0.107756	0.116614	0.125774	0.133711	0.13853	0.138348	0.131859	0.118919	0.100889	0.0804796	0.0609252	0.0448514	0.0335222	0.0269847	0.0248881	0.0274341	0.0361826	0.054572	0.0873634	0.13765	0.202194	0.269731	0.325224	0.356027
0.0944078	0.0943902	0.0943825	0.0943938	0.0944343	0.0945144	0.0946421	0.0948192	0.0950378	0.0952762	0.0954952	0.095638	0.0956325	0.0953989	0.0948637	0.0939785	0.0927408	0.0912148	0.0895449	0.0879581	0.0867537	0.0862818	0.0869121	0.0889967	0.0928198	0.0985239	0.106005	0.114776	0.123852	0.131721	0.136499	0.136319	0.129885	0.117061	0.0992095	0.0790274	0.0597229	0.0438841	0.0327415	0.0263217	0.0242646	0.0267623	0.0353554	0.0534585	0.085832	0.13563	0.199728	0.266958	0.322295	0.353042
0.0927965	0.0927791	0.0927715	0.0927826	0.0928227	0.092902	0.0930282	0.0932034	0.0934197	0.0936555	0.0938722	0.0940135	0.094008	0.0937769	0.0932476	0.0923719	0.0911477	0.0896386	0.0879874	0.0864184	0.0852276	0.084761	0.0853841	0.0874451	0.0912257	0.0968684	0.104272	0.112957	0.121949	0.129748	0.134486	0.134307	0.127929	0.115221	0.0975482	0.0775935	0.058538	0.0429327	0.031975	0.0256718	0.0236537	0.0261035	0.0345429	0.0523619	0.0843191	0.133628	0.197278	0.264196	0.319373	0.350063
0.0912039	0.0911867	0.0911792	0.0911902	0.0912298	0.0913082	0.0914331	0.0916064	0.0918203	0.0920535	0.0922678	0.0924076	0.0924021	0.0921736	0.09165	0.090784	0.0895733	0.088081	0.0864483	0.0848972	0.0837201	0.0832588	0.0838746	0.085912	0.0896502	0.0952316	0.102558	0.111157	0.120065	0.127795	0.132492	0.132315	0.125992	0.1134	0.0959057	0.076178	0.0573703	0.0419969	0.0312226	0.0250346	0.0230551	0.0254576	0.0337448	0.051282	0.0828247	0.131644	0.194844	0.261447	0.31646	0.347091
0.0896299	0.0896128	0.0896054	0.0896163	0.0896554	0.089733	0.0898565	0.0900279	0.0902394	0.09047	0.090682	0.0908203	0.0908149	0.0905889	0.0900711	0.0892147	0.0880175	0.086542	0.0849278	0.0833944	0.0822309	0.081775	0.0823836	0.0843974	0.0880932	0.0936134	0.100863	0.109376	0.118199	0.125859	0.130516	0.13034	0.124072	0.111598	0.0942817	0.0747806	0.0562197	0.0410768	0.0304841	0.0244101	0.0224687	0.0248245	0.0329612	0.0502187	0.0813487	0.129678	0.192425	0.258709	0.313555	0.344126
0.0880744	0.0880575	0.0880502	0.0880609	0.0880997	0.0881763	0.0882985	0.0884679	0.0886771	0.0889052	0.0891148	0.0892515	0.0892462	0.0890227	0.0885108	0.0876639	0.0864802	0.0850214	0.0834258	0.0819101	0.0807602	0.0803095	0.080911	0.0829013	0.0865548	0.0920138	0.099186	0.107613	0.116352	0.123942	0.128558	0.128384	0.122172	0.109815	0.0926764	0.0734013	0.0550862	0.0401721	0.0297593	0.023798	0.0218942	0.0242039	0.0321917	0.0491719	0.0798909	0.127731	0.190023	0.255984	0.310659	0.341167
0.0865374	0.0865207	0.0865135	0.0865241	0.0865624	0.0866382	0.0867589	0.0869265	0.0871334	0.0873588	0.0875661	0.0877013	0.0876961	0.0874751	0.0869689	0.0861316	0.0849614	0.0835193	0.0819421	0.0804442	0.0793078	0.0788624	0.0794567	0.0814235	0.0850349	0.0904328	0.0975279	0.105869	0.114523	0.122043	0.126618	0.126446	0.12029	0.10805	0.0910896	0.0720401	0.0539696	0.0392826	0.0290481	0.0231982	0.0213316	0.0235958	0.0314363	0.0481415	0.0784515	0.125802	0.187636	0.253271	0.307772	0.338215
0.0850188	0.0850024	0.0849952	0.0850057	0.0850436	0.0851185	0.0852379	0.0854035	0.085608	0.085831	0.0860359	0.0861696	0.0861644	0.0859459	0.0854455	0.0846177	0.0834609	0.0820356	0.0804768	0.0789965	0.0778736	0.0774336	0.0780206	0.0799641	0.0835334	0.0888702	0.0958885	0.104144	0.112713	0.120163	0.124697	0.124526	0.118426	0.106303	0.0895213	0.0706968	0.0528698	0.0384083	0.0283503	0.0226105	0.0207807	0.0229999	0.0306948	0.0471273	0.0770302	0.123891	0.185265	0.250571	0.304895	0.335271
0.0835187	0.0835024	0.0834953	0.0835057	0.0835431	0.0836172	0.0837352	0.0838989	0.0841011	0.0843215	0.0845241	0.0846562	0.0846511	0.0844352	0.0839404	0.0831222	0.0819788	0.0805701	0.0790297	0.0775671	0.0764577	0.0760229	0.0766028	0.0785229	0.0820502	0.0873262	0.0942675	0.102437	0.110921	0.118301	0.122794	0.122625	0.116581	0.104575	0.0879715	0.0693714	0.0517866	0.037549	0.0276657	0.0220349	0.0202412	0.022416	0.029967	0.0461292	0.075627	0.121999	0.182911	0.247883	0.302026	0.332334
0.0820368	0.0820207	0.0820137	0.082024	0.082061	0.0821342	0.0822508	0.0824127	0.0826125	0.0828303	0.0830306	0.0831612	0.0831562	0.0829427	0.0824538	0.0816451	0.080515	0.0791229	0.0776009	0.0761558	0.0750598	0.0746302	0.075203	0.0770999	0.0805853	0.0858005	0.0926651	0.100748	0.109148	0.116458	0.120909	0.120742	0.114754	0.102866	0.0864401	0.0680638	0.05072	0.0367045	0.0269943	0.021471	0.0197132	0.0218441	0.0292529	0.045147	0.0742419	0.120125	0.180573	0.245208	0.299167	0.329404
0.0805732	0.0805573	0.0805504	0.0805605	0.0805971	0.0806694	0.0807847	0.0809447	0.0811422	0.0813575	0.0815554	0.0816845	0.0816796	0.0814686	0.0809853	0.0801861	0.0790695	0.0776939	0.0761901	0.0747626	0.07368	0.0732557	0.0738213	0.075695	0.0791387	0.0842932	0.0910812	0.0990782	0.107393	0.114633	0.119043	0.118878	0.112945	0.101175	0.084927	0.0667739	0.0496698	0.0358747	0.0263358	0.0209188	0.0191962	0.021284	0.0285521	0.0441807	0.0728747	0.11827	0.178251	0.242546	0.296318	0.326483
0.0791279	0.0791121	0.0791053	0.0791153	0.0791514	0.0792229	0.0793368	0.0794949	0.07969	0.0799028	0.0800984	0.080226	0.0802212	0.0800127	0.0795351	0.0787454	0.077642	0.076283	0.0747974	0.0733874	0.0723181	0.071899	0.0724576	0.0743081	0.0777101	0.0828042	0.0895156	0.0974268	0.105657	0.112826	0.117196	0.117032	0.111156	0.0995033	0.0834323	0.0655016	0.0486358	0.0350595	0.0256901	0.020378	0.0186904	0.0207355	0.0278646	0.04323	0.0715253	0.116432	0.175946	0.239897	0.293478	0.323569
0.0777006	0.0776851	0.0776783	0.0776882	0.0777239	0.0777945	0.077907	0.0780632	0.0782561	0.0784663	0.0786596	0.0787857	0.0787809	0.0785749	0.078103	0.0773228	0.0762326	0.0748901	0.0734227	0.0720301	0.0709741	0.0705602	0.0711117	0.0729392	0.0762997	0.0813334	0.0879685	0.0957938	0.103939	0.111038	0.115366	0.115204	0.109384	0.0978495	0.0819557	0.0642468	0.0476181	0.0342586	0.025057	0.0198486	0.0181953	0.0201983	0.0271902	0.042295	0.0701938	0.114614	0.173658	0.237261	0.290648	0.320663
0.0762914	0.076276	0.0762694	0.0762791	0.0763144	0.0763842	0.0764953	0.0766496	0.0768402	0.0770479	0.0772389	0.0773635	0.0773587	0.0771552	0.076689	0.0759182	0.0748413	0.0735152	0.0720659	0.0706906	0.0696478	0.0692391	0.0697836	0.0715882	0.0749073	0.0798808	0.0864396	0.0941793	0.10224	0.109269	0.113555	0.113395	0.107631	0.0962141	0.0804974	0.0630093	0.0466164	0.033472	0.0244364	0.0193304	0.017711	0.0196725	0.0265287	0.0413753	0.06888	0.112813	0.171385	0.234638	0.287828	0.317765
0.0749002	0.074885	0.0748784	0.074888	0.0749229	0.0749918	0.0751016	0.0752541	0.0754423	0.0756475	0.0758362	0.0759593	0.0759546	0.0757536	0.075293	0.0745315	0.0734678	0.0721581	0.0707269	0.0693689	0.0683393	0.0679358	0.0684733	0.070255	0.0735328	0.0784463	0.084929	0.0925831	0.100559	0.107518	0.111763	0.111604	0.105897	0.0945972	0.0790571	0.0617892	0.0456306	0.0326995	0.0238281	0.0188231	0.0172372	0.0191578	0.0258801	0.0404709	0.0675838	0.111031	0.16913	0.232029	0.285019	0.314876
0.0735268	0.0735119	0.0735054	0.0735149	0.0735493	0.0736173	0.0737258	0.0738764	0.0740623	0.074265	0.0744514	0.074573	0.0745684	0.0743698	0.0739149	0.0731628	0.0721123	0.0708188	0.0694056	0.0680648	0.0670484	0.06665	0.0671805	0.0689394	0.0721761	0.0770298	0.0834367	0.0910053	0.0988969	0.105785	0.109989	0.109831	0.10418	0.0929986	0.0776349	0.0605863	0.0446605	0.031941	0.0232319	0.0183267	0.0167737	0.018654	0.025244	0.0395817	0.0663051	0.109267	0.166892	0.229434	0.28222	0.311995
0.0721713	0.0721566	0.0721501	0.0721595	0.0721935	0.0722607	0.0723679	0.0725166	0.0727002	0.0729004	0.0730845	0.0732046	0.0732001	0.073004	0.0725547	0.0718119	0.0707744	0.0694972	0.0681019	0.0667783	0.065775	0.0653818	0.0659053	0.0676415	0.0708372	0.0756313	0.0819624	0.0894458	0.0972528	0.10407	0.108233	0.108077	0.102483	0.0914183	0.0762306	0.0594005	0.0437062	0.0311962	0.0226477	0.017841	0.0163205	0.018161	0.0246205	0.0387075	0.0650438	0.107522	0.16467	0.226852	0.279431	0.309123
0.0708336	0.070819	0.0708126	0.0708219	0.0708554	0.0709218	0.0710276	0.0711745	0.0713558	0.0715535	0.0717354	0.071854	0.0718495	0.0716559	0.0712122	0.0704787	0.0694543	0.0681933	0.0668158	0.0655093	0.0645191	0.0641309	0.0646475	0.0663611	0.069516	0.0742506	0.0805063	0.0879045	0.0956271	0.102374	0.106495	0.106341	0.100803	0.0898563	0.0748442	0.0582317	0.0427673	0.0304651	0.0220753	0.0173657	0.0158773	0.0176786	0.0240092	0.0378481	0.0637999	0.105795	0.162465	0.224284	0.276654	0.30626
0.0695135	0.0694991	0.0694928	0.069502	0.0695351	0.0696006	0.0697051	0.0698501	0.0700292	0.0702244	0.0704039	0.0705211	0.0705167	0.0703255	0.0698874	0.0691631	0.0681517	0.0669069	0.0655472	0.0642577	0.0632804	0.0628973	0.0634071	0.0650982	0.0682125	0.0728878	0.0790682	0.0863815	0.0940197	0.100697	0.104776	0.104624	0.0991421	0.0883125	0.0734757	0.0570798	0.0418437	0.0297474	0.0215146	0.0169009	0.015444	0.0172067	0.0234101	0.0370034	0.0625732	0.104086	0.160277	0.22173	0.273887	0.303406
0.068211	0.0681968	0.0681906	0.0681996	0.0682323	0.068297	0.0684001	0.0685433	0.0687201	0.0689129	0.0690901	0.0692058	0.0692015	0.0690127	0.0685802	0.0678651	0.0668667	0.0656379	0.0642959	0.0630234	0.062059	0.061681	0.0621839	0.0638526	0.0669264	0.0715427	0.077648	0.0848765	0.0924305	0.0990371	0.103075	0.102925	0.0974993	0.0867869	0.0721249	0.0559446	0.0409355	0.0290431	0.0209653	0.0164462	0.0150205	0.0167451	0.022823	0.0361733	0.0613637	0.102395	0.158106	0.21919	0.271131	0.300561
0.066926	0.0669119	0.0669058	0.0669147	0.066947	0.0670109	0.0671127	0.067254	0.0674285	0.0676188	0.0677939	0.0679081	0.0679038	0.0677174	0.0672904	0.0665846	0.0655991	0.0643863	0.0630619	0.0618062	0.0608548	0.0604818	0.0609779	0.0626242	0.0656577	0.0702152	0.0762458	0.0833897	0.0908596	0.0973959	0.101392	0.101244	0.0958747	0.0852794	0.0707917	0.0548261	0.0400423	0.0283519	0.0204274	0.0160016	0.0146065	0.0162936	0.0222477	0.0353576	0.0601712	0.100723	0.155953	0.216664	0.268386	0.297726
0.0656583	0.0656445	0.0656384	0.0656472	0.0656791	0.0657421	0.0658426	0.0659821	0.0661544	0.0663423	0.066515	0.0666278	0.0666236	0.0664396	0.0660181	0.0653215	0.0643488	0.0631519	0.0618451	0.0606062	0.0596675	0.0592995	0.0597888	0.061413	0.0644064	0.0689053	0.0748613	0.0819209	0.0893068	0.095773	0.0997281	0.0995809	0.0942684	0.08379	0.0694761	0.0537242	0.039164	0.0276738	0.0199007	0.0155668	0.014202	0.0158522	0.0216841	0.0345562	0.0589956	0.0990685	0.153816	0.214153	0.265653	0.2949
0.064408	0.0643943	0.0643883	0.064397	0.0644285	0.0644907	0.0645899	0.0647276	0.0648976	0.065083	0.0652535	0.0653649	0.0653607	0.0651791	0.0647632	0.0640756	0.0631157	0.0619347	0.0606454	0.0594231	0.0584972	0.0581342	0.0586168	0.0602188	0.0631723	0.0676129	0.0734946	0.08047	0.0877721	0.0941683	0.0980819	0.0979365	0.0926802	0.0823186	0.068178	0.0526387	0.0383006	0.0270085	0.019385	0.0151418	0.0138067	0.0154205	0.021132	0.0337689	0.0578368	0.0974326	0.151697	0.211656	0.262931	0.292084
0.0631749	0.0631614	0.0631555	0.0631641	0.0631951	0.0632565	0.0633544	0.0634902	0.063658	0.063841	0.0640093	0.0641192	0.0641151	0.0639359	0.0635254	0.0628469	0.0618998	0.0607345	0.0594626	0.058257	0.0573437	0.0569857	0.0574615	0.0590416	0.0619553	0.0663379	0.0721455	0.079037	0.0862555	0.0925817	0.096454	0.0963102	0.0911102	0.0808651	0.0668973	0.0515695	0.0374518	0.0263559	0.0188802	0.0147263	0.0134206	0.0149986	0.0205912	0.0329955	0.0566948	0.0958147	0.149595	0.209173	0.260221	0.289277
0.0619589	0.0619456	0.0619397	0.0619482	0.0619788	0.0620394	0.062136	0.06227	0.0624356	0.0626162	0.0627823	0.0628907	0.0628867	0.0627099	0.0623048	0.0616354	0.0607009	0.0595513	0.0582967	0.0571076	0.0562069	0.0558538	0.056323	0.0578812	0.0607554	0.0650802	0.070814	0.0776219	0.0847569	0.0910132	0.0948442	0.0947021	0.0895583	0.0794295	0.0656339	0.0505165	0.0366176	0.0257159	0.0183861	0.0143203	0.0130434	0.0145862	0.0200617	0.0322361	0.0555694	0.094215	0.14751	0.206705	0.257522	0.286481
0.0607599	0.0607467	0.060741	0.0607493	0.0607795	0.0608393	0.0609346	0.0610669	0.0612302	0.0614084	0.0615723	0.0616793	0.0616753	0.0615009	0.0611012	0.0604408	0.0595189	0.058385	0.0571475	0.0559749	0.0550868	0.0547385	0.0552011	0.0567376	0.0595724	0.0638396	0.0695	0.0762246	0.0832763	0.0894629	0.0932526	0.0931121	0.0880244	0.0780117	0.0643877	0.0494795	0.0357977	0.0250882	0.0179025	0.0139235	0.012675	0.0141831	0.0195432	0.0314902	0.0544605	0.0926333	0.145442	0.204253	0.254835	0.283695
0.0595778	0.0595648	0.0595592	0.0595674	0.0595972	0.0596562	0.0597502	0.0598806	0.0600418	0.0602176	0.0603792	0.0604848	0.0604809	0.0603088	0.0599146	0.0592631	0.0583537	0.0572354	0.056015	0.0548587	0.0539831	0.0536397	0.0540957	0.0556106	0.0584063	0.0626162	0.0682035	0.0748449	0.0818136	0.0879305	0.091679	0.0915403	0.0865086	0.0766117	0.0631586	0.0484586	0.0349921	0.0244728	0.0174293	0.0135358	0.0123152	0.0137892	0.0190356	0.0307579	0.053368	0.0910697	0.143392	0.201814	0.252161	0.280919
0.0584125	0.0583997	0.0583942	0.0584023	0.0584317	0.0584898	0.0585825	0.0587112	0.0588702	0.0590436	0.0592031	0.0593072	0.0593034	0.0591337	0.0587448	0.0581021	0.0572053	0.0561024	0.0548991	0.053759	0.0528958	0.0525573	0.0530066	0.0545	0.0572568	0.0614098	0.0669242	0.0734828	0.0803688	0.0864161	0.0901235	0.0899864	0.0850107	0.0752293	0.0619466	0.0474534	0.0342005	0.0238695	0.0169664	0.0131571	0.011964	0.0134044	0.0185386	0.030039	0.0522917	0.089524	0.14136	0.199391	0.249499	0.278154
0.057264	0.0572514	0.0572458	0.0572538	0.0572828	0.0573402	0.0574316	0.0575585	0.0577153	0.0578864	0.0580437	0.0581464	0.0581426	0.0579752	0.0575917	0.0569579	0.0560735	0.0549859	0.0537995	0.0526757	0.0518247	0.051491	0.0519339	0.0534059	0.056124	0.0602203	0.0656622	0.0721383	0.0789417	0.0849197	0.0885859	0.0884505	0.0835307	0.0738645	0.0607514	0.046464	0.033423	0.0232781	0.0165135	0.0127872	0.0116212	0.0130286	0.0180523	0.0293333	0.0512316	0.0879963	0.139344	0.196983	0.246849	0.275399
0.056132	0.0561196	0.0561141	0.056122	0.0561506	0.0562072	0.0562973	0.0564225	0.0565771	0.0567458	0.0569009	0.0570022	0.0569985	0.0568335	0.0564552	0.0558302	0.0549581	0.0538859	0.0527163	0.0516085	0.0507698	0.0504409	0.0508773	0.0523281	0.0550077	0.0590476	0.0644173	0.0708113	0.0775323	0.0834411	0.0870663	0.0869326	0.0820685	0.0725173	0.0595731	0.0454901	0.0326592	0.0226985	0.0160706	0.0124259	0.0112865	0.0126614	0.0175764	0.0286407	0.0501875	0.0864865	0.137347	0.19459	0.244211	0.272655
0.0550165	0.0550042	0.0549989	0.0550067	0.0550348	0.0550906	0.0551795	0.0553029	0.0554554	0.0556217	0.0557747	0.0558746	0.055871	0.0557082	0.0553353	0.054719	0.0538592	0.0528022	0.0516493	0.0505575	0.0497309	0.0494068	0.0498367	0.0512664	0.0539078	0.0578917	0.0631895	0.0695016	0.0761406	0.0819804	0.0855646	0.0854326	0.0806241	0.0711875	0.0584115	0.0445317	0.031909	0.0221305	0.0156374	0.0120732	0.0109599	0.0123029	0.0171107	0.027961	0.0491594	0.0849945	0.135367	0.192213	0.241586	0.269922
0.0539174	0.0539053	0.0539	0.0539077	0.0539354	0.0539904	0.0540781	0.0541998	0.0543501	0.0545141	0.054665	0.0547635	0.0547599	0.0545994	0.0542317	0.0536242	0.0527766	0.0517346	0.0505984	0.0495224	0.0487079	0.0483885	0.0488121	0.0502208	0.0528242	0.0567523	0.0619787	0.0682093	0.0747665	0.0805374	0.0840808	0.0839504	0.0791974	0.0698751	0.0572666	0.0435886	0.0311724	0.0215739	0.0152138	0.0117288	0.0106413	0.0119529	0.0166551	0.0272941	0.048147	0.0835202	0.133404	0.189851	0.238974	0.2672
0.0528346	0.0528226	0.0528174	0.052825	0.0528523	0.0529066	0.052993	0.0531129	0.0532611	0.0534228	0.0535715	0.0536686	0.0536651	0.0535069	0.0531445	0.0525456	0.0517101	0.0506832	0.0495634	0.0485032	0.0477007	0.047386	0.0478032	0.0491912	0.0517568	0.0556294	0.0607847	0.0669341	0.0734098	0.0791121	0.0826147	0.0824859	0.0777884	0.0685799	0.0561381	0.0426606	0.0304491	0.0210287	0.0147997	0.0113926	0.0103304	0.0116111	0.0162095	0.0266398	0.0471503	0.0820637	0.131459	0.187504	0.236375	0.264489
0.0517679	0.0517561	0.051751	0.0517584	0.0517854	0.0518388	0.051924	0.0520422	0.0521883	0.0523477	0.0524943	0.05259	0.0525866	0.0524307	0.0520734	0.0514831	0.0506596	0.0496476	0.0485443	0.0474997	0.0467092	0.0463991	0.04681	0.0481773	0.0507054	0.0545229	0.0596074	0.0656761	0.0720706	0.0777044	0.0811663	0.0810392	0.0763969	0.0673019	0.0550261	0.0417478	0.029739	0.0204946	0.0143949	0.0110644	0.0100271	0.0112775	0.0157737	0.025998	0.0461692	0.0806249	0.129531	0.185173	0.233789	0.26179
0.0507172	0.0507056	0.0507005	0.0507079	0.0507345	0.0507871	0.050871	0.0509876	0.0511316	0.0512886	0.0514331	0.0515275	0.0515242	0.0513705	0.0510184	0.0504366	0.0496251	0.0486279	0.0475409	0.0465119	0.0457332	0.0454278	0.0458324	0.0471791	0.0496699	0.0534327	0.0584469	0.0644351	0.0707487	0.0763143	0.0797357	0.0796102	0.075023	0.0660411	0.0539303	0.0408498	0.029042	0.0199714	0.0139993	0.0107442	0.00973135	0.010952	0.0153475	0.0253685	0.0452035	0.0792036	0.127622	0.182857	0.231216	0.259102
0.0496824	0.049671	0.049666	0.0496732	0.0496994	0.0497513	0.049834	0.0499489	0.0500908	0.0502456	0.050388	0.050481	0.0504777	0.0503263	0.0499793	0.049406	0.0486064	0.0476239	0.0465531	0.0455395	0.0447726	0.0444717	0.0448701	0.0461965	0.0486503	0.0523586	0.0573028	0.0632111	0.0694441	0.0749416	0.0783226	0.0781987	0.0736665	0.0647973	0.0528507	0.0399666	0.0283579	0.0194592	0.0136127	0.0104318	0.00944293	0.0106343	0.0149307	0.0247511	0.044253	0.0777999	0.125729	0.180558	0.228656	0.256426
0.0486635	0.0486522	0.0486473	0.0486544	0.0486802	0.0487313	0.0488128	0.048926	0.0490658	0.0492183	0.0493587	0.0494504	0.0494471	0.0492979	0.048956	0.0483911	0.0476034	0.0466355	0.0455807	0.0445825	0.0438273	0.043531	0.0439232	0.0452293	0.0476464	0.0513006	0.0561753	0.0620039	0.0681567	0.0735864	0.076927	0.0768048	0.0723273	0.0635704	0.0517872	0.0390981	0.0276865	0.0189576	0.0132349	0.010127	0.00916173	0.0103244	0.0145234	0.0241457	0.0433178	0.0764137	0.123855	0.178274	0.226109	0.253762
0.0476602	0.0476491	0.0476442	0.0476513	0.0476767	0.047727	0.0478073	0.0479188	0.0480566	0.0482068	0.0483451	0.0484355	0.0484323	0.0482853	0.0479484	0.0473919	0.0466159	0.0456626	0.0446237	0.0436407	0.0428971	0.0426053	0.0429914	0.0442775	0.046658	0.0502585	0.055064	0.0608134	0.0668864	0.0722486	0.0755489	0.0754284	0.0710054	0.0623603	0.0507396	0.0382441	0.0270278	0.0184665	0.0128658	0.00982969	0.00888761	0.010022	0.0141252	0.0235522	0.0423975	0.0750448	0.121998	0.176006	0.223576	0.251109
0.0466724	0.0466615	0.0466567	0.0466636	0.0466887	0.0467383	0.0468174	0.0469272	0.0470629	0.047211	0.0473472	0.0474362	0.0474331	0.0472883	0.0469564	0.0464083	0.0456439	0.044705	0.043682	0.0427141	0.0419819	0.0416946	0.0420747	0.0433408	0.0456851	0.0492322	0.053969	0.0596396	0.065633	0.0709279	0.0741882	0.0740693	0.0697008	0.061167	0.0497078	0.0374045	0.0263815	0.0179858	0.0125053	0.00953974	0.00862042	0.00972709	0.013736	0.0229704	0.0414922	0.0736933	0.120159	0.173754	0.221057	0.248469
0.0457001	0.0456894	0.0456847	0.0456915	0.0457161	0.045765	0.0458429	0.0459511	0.0460847	0.0462306	0.0463648	0.0464525	0.0464494	0.0463068	0.0459799	0.04544	0.0446872	0.0437626	0.0427553	0.0418024	0.0410816	0.0407988	0.0411728	0.0424192	0.0447275	0.0482216	0.0528901	0.0584824	0.0643966	0.0696245	0.0728448	0.0727275	0.0684132	0.0599903	0.0486918	0.0365791	0.0257474	0.0175153	0.0121533	0.00925701	0.00836004	0.00943949	0.0133557	0.0224002	0.0406017	0.072359	0.118337	0.171518	0.218551	0.245841
0.0447431	0.0447325	0.0447279	0.0447346	0.0447589	0.044807	0.0448837	0.0449902	0.0451219	0.0452655	0.0453977	0.0454841	0.0454811	0.0453406	0.0450187	0.044487	0.0437457	0.0428353	0.0418436	0.0409056	0.0401961	0.0399177	0.0402858	0.0415125	0.0437851	0.0472266	0.0518272	0.0573416	0.0631771	0.0683382	0.0715187	0.071403	0.0671427	0.0588301	0.0476913	0.0357678	0.0251256	0.0170549	0.0118095	0.00898135	0.00810633	0.00915907	0.0129842	0.0218413	0.0397257	0.0710418	0.116533	0.169298	0.21606	0.243225
0.0438013	0.0437908	0.0437863	0.0437929	0.0438168	0.0438642	0.0439397	0.0440446	0.0441743	0.0443157	0.0444459	0.044531	0.044528	0.0443897	0.0440727	0.0435491	0.0428192	0.0419229	0.0409467	0.0400234	0.0393252	0.0390512	0.0394133	0.0406205	0.0428577	0.046247	0.0507803	0.0562171	0.0619742	0.0670689	0.0702097	0.0700956	0.0658892	0.0576864	0.0467063	0.0349704	0.0245157	0.0166044	0.0114738	0.00871264	0.00785916	0.00888568	0.0126212	0.0212937	0.0388643	0.0697418	0.114747	0.167094	0.213582	0.240622
0.0428745	0.0428642	0.0428597	0.0428662	0.0428898	0.0429364	0.0430108	0.0431141	0.0432417	0.043381	0.0435092	0.043593	0.0435901	0.0434539	0.0431418	0.0426263	0.0419077	0.0410254	0.0400645	0.0391559	0.0384688	0.0381991	0.0385554	0.0397433	0.0419453	0.0452828	0.0497491	0.0551089	0.060788	0.0658165	0.0689178	0.0688053	0.0646525	0.056559	0.0457366	0.0341869	0.0239177	0.0161637	0.0111461	0.00845074	0.00761839	0.0086192	0.0122667	0.0207572	0.0380173	0.0684588	0.112978	0.164907	0.211118	0.238031
0.0419626	0.0419525	0.0419481	0.0419545	0.0419776	0.0420236	0.0420968	0.0421985	0.0423242	0.0424613	0.0425875	0.04267	0.0426672	0.0425331	0.0422258	0.0417183	0.041011	0.0401425	0.0391969	0.0383027	0.0376267	0.0373614	0.0377118	0.0388806	0.0410477	0.0443337	0.0487335	0.0540168	0.0596184	0.0645809	0.0676429	0.067532	0.0634326	0.0554478	0.0447822	0.033417	0.0233314	0.0157326	0.0108262	0.00819551	0.00738391	0.00835949	0.0119205	0.0202316	0.0371845	0.0671927	0.111228	0.162736	0.208669	0.235454
0.0410655	0.0410556	0.0410512	0.0410575	0.0410803	0.0411255	0.0411976	0.0412977	0.0414214	0.0415564	0.0416807	0.0417619	0.0417591	0.0416271	0.0413247	0.0408251	0.0401289	0.0392742	0.0383437	0.0374639	0.0367988	0.0365378	0.0368824	0.0380322	0.0401648	0.0433997	0.0477335	0.0529407	0.0584652	0.0633622	0.0663849	0.0662756	0.0622293	0.0543528	0.0438429	0.0326607	0.0227566	0.015311	0.0105141	0.00794683	0.00715558	0.00810642	0.0115825	0.0197167	0.0363657	0.0659434	0.109494	0.160581	0.206234	0.232889
0.0401831	0.0401733	0.040169	0.0401752	0.0401976	0.0402421	0.0403131	0.0404116	0.0405334	0.0406663	0.0407886	0.0408685	0.0408658	0.0407359	0.0404382	0.0399466	0.0392614	0.0384203	0.0375048	0.0366393	0.035985	0.0357282	0.0360671	0.0371981	0.0392964	0.0424807	0.0467489	0.0518806	0.0573283	0.06216	0.0651437	0.065036	0.0610427	0.0532737	0.0429185	0.0319178	0.0221932	0.0148987	0.0102095	0.00770457	0.00693327	0.00785985	0.0112524	0.0192126	0.035561	0.0647108	0.107779	0.158443	0.203813	0.230337
0.0393152	0.0393055	0.0393013	0.0393074	0.0393295	0.0393733	0.0394431	0.0395401	0.0396599	0.0397907	0.0399111	0.0399898	0.0399871	0.0398593	0.0395663	0.0390825	0.0384082	0.0375807	0.03668	0.0358287	0.0351852	0.0349326	0.0352658	0.0363781	0.0384425	0.0415765	0.0457796	0.0508362	0.0562076	0.0609745	0.0639193	0.0638132	0.0598725	0.0522106	0.042009	0.0311881	0.0216411	0.0144955	0.00991235	0.00746859	0.00671687	0.00761965	0.0109303	0.0187189	0.03477	0.063495	0.106081	0.156322	0.201407	0.227798
0.0384617	0.0384522	0.038448	0.038454	0.0384757	0.0385188	0.0385875	0.0386829	0.0388009	0.0389296	0.039048	0.0391255	0.0391229	0.0389971	0.0387088	0.0382327	0.0375693	0.0367553	0.0358693	0.0350319	0.0343991	0.0341507	0.0344783	0.0355721	0.0376028	0.0406869	0.0448255	0.0498075	0.0551031	0.0598054	0.0627116	0.062607	0.0587187	0.0511632	0.0411141	0.0304715	0.0211	0.0141014	0.00962248	0.00723877	0.00650625	0.00738571	0.0106159	0.0182355	0.0339927	0.0622957	0.1044	0.154216	0.199015	0.225272
0.0376224	0.0376131	0.037609	0.0376149	0.0376362	0.0376786	0.0377462	0.0378401	0.0379561	0.0380827	0.0381993	0.0382756	0.038273	0.0381492	0.0378656	0.0373972	0.0367446	0.0359438	0.0350724	0.034249	0.0336267	0.0333824	0.0337044	0.03478	0.0367772	0.039812	0.0438864	0.0487944	0.0540147	0.0586526	0.0615204	0.0614173	0.0575812	0.0501316	0.0402339	0.0297678	0.0205699	0.0137161	0.00933975	0.00701499	0.00630128	0.00715789	0.010309	0.0177623	0.033229	0.0611128	0.102738	0.152128	0.196639	0.22276
0.0367972	0.0367881	0.036784	0.0367898	0.0368109	0.0368525	0.036919	0.0370114	0.0371255	0.0372501	0.0373648	0.0374398	0.0374373	0.0373156	0.0370365	0.0365758	0.0359338	0.0351463	0.0342893	0.0334796	0.0328678	0.0326275	0.0329441	0.0340015	0.0359657	0.0389514	0.0429623	0.0477967	0.0529421	0.0575162	0.0603456	0.0602441	0.0564599	0.0491154	0.0393681	0.029077	0.0200506	0.0133396	0.00906405	0.00679712	0.00610185	0.00693606	0.0100096	0.0172992	0.0324786	0.0599464	0.101092	0.150056	0.194277	0.220261
0.0359861	0.035977	0.0359731	0.0359788	0.0359995	0.0360405	0.0361059	0.0361967	0.036309	0.0364315	0.0365444	0.0366182	0.0366157	0.036496	0.0362215	0.0357683	0.0351369	0.0343624	0.0335198	0.0327237	0.0321222	0.0318861	0.0321971	0.0332366	0.035168	0.0381051	0.0420529	0.0468144	0.0518853	0.0563959	0.0591872	0.0590873	0.0553546	0.0481148	0.0385166	0.0283988	0.0195419	0.0129717	0.00879523	0.00658503	0.00590784	0.00672011	0.00971756	0.0168459	0.0317416	0.0587962	0.0994647	0.148001	0.19193	0.217776
0.0351887	0.0351799	0.035176	0.0351816	0.0352019	0.0352422	0.0353066	0.0353959	0.0355063	0.0356269	0.0357379	0.0358105	0.035808	0.0356903	0.0354203	0.0349746	0.0343537	0.0335922	0.0327637	0.0319812	0.0313899	0.0311578	0.0314635	0.0324851	0.034384	0.037273	0.0411582	0.0458472	0.0508443	0.0552917	0.0580451	0.0579467	0.0542654	0.0471294	0.0376793	0.0277331	0.0190437	0.0126122	0.00853316	0.00637862	0.00571913	0.00650991	0.00943268	0.0164024	0.0310176	0.0576622	0.0978545	0.145963	0.189597	0.215304
0.0344051	0.0343964	0.0343925	0.034398	0.0344181	0.0344577	0.034521	0.0346088	0.0347174	0.034836	0.0349451	0.0350165	0.0350142	0.0348984	0.0346329	0.0341946	0.0335841	0.0328354	0.0320209	0.0312518	0.0306707	0.0304425	0.0307429	0.0317469	0.0336136	0.0364549	0.0402781	0.0448951	0.0498188	0.0542034	0.0569191	0.0568222	0.053192	0.0461592	0.036856	0.0270798	0.0185558	0.012261	0.00827772	0.00617775	0.00553561	0.00630534	0.00915484	0.0159684	0.0303066	0.0565443	0.0962618	0.143941	0.18728	0.212847
0.0336351	0.0336265	0.0336227	0.0336281	0.0336478	0.0336868	0.033749	0.0338353	0.0339421	0.0340587	0.0341661	0.0342363	0.034234	0.0341201	0.0338591	0.0334282	0.0328279	0.0320919	0.0312914	0.0305354	0.0299644	0.0297402	0.0300352	0.0310218	0.0328567	0.0356507	0.0394124	0.043958	0.0488087	0.053131	0.0558092	0.0557138	0.0521343	0.0452041	0.0360466	0.0264387	0.0180782	0.011918	0.00802877	0.00598231	0.00535716	0.00610629	0.00888392	0.0155439	0.0296084	0.0554423	0.0946865	0.141936	0.184979	0.210403
0.0328784	0.03287	0.0328663	0.0328716	0.0328909	0.0329293	0.0329904	0.0330753	0.0331803	0.033295	0.0334005	0.0334696	0.0334673	0.0333553	0.0330987	0.0326751	0.0320851	0.0313616	0.0305748	0.029832	0.0292709	0.0290506	0.0293404	0.0303097	0.032113	0.0348602	0.0385609	0.0430358	0.0478141	0.0520743	0.0547153	0.0546214	0.0510923	0.044264	0.035251	0.0258097	0.0176105	0.011583	0.00778618	0.00579219	0.00518367	0.00591263	0.00861978	0.0151287	0.0289228	0.0543562	0.0931287	0.139949	0.182692	0.207973
0.0321351	0.0321268	0.0321231	0.0321284	0.0321474	0.032185	0.0322451	0.0323286	0.0324319	0.0325445	0.0326483	0.0327162	0.032714	0.0326039	0.0323517	0.0319352	0.0313553	0.0306443	0.0298712	0.0291413	0.0285901	0.0283736	0.0286582	0.0296105	0.0313826	0.0340833	0.0377236	0.0421282	0.0468346	0.0510332	0.0536372	0.0535448	0.0500658	0.0433387	0.0344691	0.0251926	0.0171528	0.0112559	0.00754983	0.00560726	0.00501504	0.00572424	0.00836229	0.0147226	0.0282499	0.0532859	0.0915882	0.137978	0.180421	0.205558
0.0314049	0.0313967	0.0313931	0.0313983	0.031417	0.031454	0.0315131	0.0315951	0.0316966	0.0318073	0.0319094	0.0319761	0.0319739	0.0318658	0.0316178	0.0312085	0.0306386	0.0299399	0.0291803	0.0284633	0.0279218	0.0277091	0.0279886	0.028924	0.0306651	0.0333199	0.0369002	0.0412352	0.0458703	0.0500077	0.0525748	0.0524839	0.0490548	0.0424281	0.0337006	0.0245873	0.0167048	0.0109365	0.0073196	0.00542742	0.00485115	0.00554102	0.00811133	0.0143256	0.0275893	0.0522312	0.0900651	0.136024	0.178165	0.203156
0.0306877	0.0306797	0.0306761	0.0306812	0.0306995	0.0307359	0.030794	0.0308746	0.0309743	0.0310832	0.0311835	0.0312491	0.0312469	0.0311407	0.030897	0.0304948	0.0299347	0.0292482	0.028502	0.0277977	0.0272658	0.0270569	0.0273313	0.02825	0.0299605	0.0325698	0.0360908	0.0403567	0.0449209	0.0489975	0.0515281	0.0514386	0.048059	0.0415321	0.0329455	0.0239937	0.0162664	0.0106247	0.00709536	0.00525256	0.00469189	0.00536286	0.00786677	0.0139373	0.0269409	0.051192	0.0885593	0.134087	0.175925	0.200769
0.0299834	0.0299755	0.029972	0.029977	0.029995	0.0300308	0.0300878	0.0301671	0.030265	0.030372	0.0304706	0.030535	0.0305329	0.0304285	0.0301891	0.0297939	0.0292436	0.0285691	0.0278361	0.0271444	0.0266221	0.0264169	0.0266863	0.0275884	0.0292687	0.0318329	0.0352951	0.0394925	0.0439864	0.0480027	0.0504968	0.0504088	0.0470785	0.0406505	0.0322036	0.0234115	0.0158375	0.0103204	0.00687698	0.00508256	0.00453716	0.00518963	0.00762847	0.0135579	0.0263047	0.0501683	0.0870706	0.132167	0.1737	0.198397
0.0292918	0.029284	0.0292806	0.0292855	0.0293032	0.0293383	0.0293944	0.0294722	0.0295685	0.0296736	0.0297704	0.0298338	0.0298318	0.0297292	0.0294939	0.0291056	0.028565	0.0279025	0.0271826	0.0265033	0.0259904	0.0257889	0.0260534	0.0269391	0.0285894	0.0311091	0.034513	0.0386425	0.0430667	0.047023	0.049481	0.0493945	0.046113	0.0397832	0.0314748	0.0228407	0.0154179	0.0100234	0.00666436	0.00491731	0.00438686	0.00502123	0.00739632	0.0131869	0.0256804	0.0491599	0.0855992	0.130264	0.171491	0.196039
0.0286127	0.0286051	0.0286018	0.0286065	0.0286239	0.0286584	0.0287135	0.02879	0.0288846	0.0289878	0.029083	0.0291452	0.0291433	0.0290425	0.0288114	0.0284299	0.0278989	0.0272482	0.0265412	0.0258742	0.0253707	0.0251728	0.0254324	0.026302	0.0279226	0.0303982	0.0337444	0.0378065	0.0421615	0.0460583	0.0484805	0.0483954	0.0451624	0.0389302	0.0307589	0.022281	0.0150075	0.0097336	0.00645737	0.00475671	0.00424088	0.00485756	0.00717019	0.0128244	0.0250679	0.0481667	0.0841449	0.128378	0.169298	0.193696
0.0279461	0.0279386	0.0279353	0.02794	0.0279571	0.027991	0.0280451	0.0281202	0.0282131	0.0283146	0.0284081	0.0284692	0.0284673	0.0283683	0.0281413	0.0277666	0.0272451	0.0266061	0.0259119	0.025257	0.0247627	0.0245685	0.0248232	0.0256768	0.0272681	0.0297	0.0329891	0.0369845	0.0412709	0.0451086	0.0474952	0.0474115	0.0442267	0.0380912	0.0300558	0.0217325	0.014606	0.00945088	0.00625588	0.00460066	0.00409912	0.0046985	0.00694996	0.0124702	0.0244671	0.0471886	0.0827078	0.126509	0.16712	0.191367
0.0272918	0.0272844	0.0272812	0.0272858	0.0273026	0.0273359	0.027389	0.0274628	0.0275541	0.0276537	0.0277455	0.0278056	0.0278037	0.0277065	0.0274835	0.0271156	0.0266034	0.025976	0.0252944	0.0246516	0.0241664	0.0239757	0.0242257	0.0250634	0.0266258	0.0290144	0.0322469	0.0361763	0.0403946	0.0441737	0.0465249	0.0464426	0.0433057	0.0372661	0.0293654	0.0211948	0.0142135	0.0091751	0.0060598	0.00444905	0.00396148	0.00454396	0.00673552	0.0121242	0.0238779	0.0462254	0.0812876	0.124657	0.164959	0.189053
0.0266496	0.0266424	0.0266392	0.0266438	0.0266602	0.0266929	0.0267451	0.0268175	0.0269072	0.027005	0.0270952	0.0271542	0.0271523	0.0270569	0.0268379	0.0264766	0.0259738	0.0253578	0.0246887	0.0240578	0.0235816	0.0233944	0.0236396	0.0244618	0.0259955	0.0283414	0.0315179	0.0353817	0.0395326	0.0432535	0.0455696	0.0454887	0.0423992	0.0364549	0.0286875	0.0206678	0.0138297	0.00890613	0.00586899	0.00430177	0.00382787	0.00439382	0.00652673	0.0117861	0.0232999	0.0452771	0.0798844	0.122822	0.162813	0.186755
0.0260195	0.0260124	0.0260093	0.0260137	0.0260299	0.026062	0.0261132	0.0261843	0.0262723	0.0263684	0.026457	0.0265149	0.0265131	0.0264194	0.0262044	0.0258496	0.025356	0.0247513	0.0240946	0.0234754	0.0230081	0.0228244	0.0230649	0.0238717	0.025377	0.0276806	0.0308017	0.0346007	0.0386847	0.0423479	0.044629	0.0445495	0.0415072	0.0356573	0.0280219	0.0201515	0.0134544	0.00864382	0.00568336	0.00415873	0.00369819	0.00424799	0.00632349	0.011456	0.0227333	0.0443436	0.0784982	0.121004	0.160683	0.184471
0.0254011	0.0253942	0.0253911	0.0253955	0.0254114	0.0254429	0.0254931	0.025563	0.0256494	0.0257437	0.0258307	0.0258876	0.0258858	0.0257938	0.0255828	0.0252345	0.0247499	0.0241564	0.0235119	0.0229043	0.0224458	0.0222656	0.0225015	0.0232929	0.0247703	0.0270321	0.0300983	0.033833	0.0378507	0.0414567	0.0437032	0.0436251	0.0406296	0.0348732	0.0273686	0.0196456	0.0130877	0.00838807	0.00550278	0.00401982	0.00357234	0.00410636	0.00612567	0.0111336	0.0221777	0.0434246	0.0771287	0.119204	0.158569	0.182202
0.0247945	0.0247877	0.0247847	0.024789	0.0248046	0.0248355	0.0248848	0.0249534	0.0250382	0.0251308	0.0252162	0.0252721	0.0252704	0.02518	0.0249729	0.024631	0.0241554	0.0235729	0.0229405	0.0223444	0.0218946	0.0217178	0.0219491	0.0227255	0.0241752	0.0263956	0.0294076	0.0330787	0.0370306	0.0405798	0.042792	0.0427152	0.0397661	0.0341025	0.0267273	0.0191501	0.0127292	0.00813875	0.00532715	0.00388496	0.00345023	0.00396884	0.00593316	0.0108187	0.021633	0.0425201	0.0757761	0.11742	0.156472	0.179948
0.0241995	0.0241928	0.0241899	0.0241941	0.0242094	0.0242397	0.0242881	0.0243554	0.0244387	0.0245296	0.0246134	0.0246682	0.0246666	0.0245779	0.0243746	0.0240391	0.0235723	0.0230007	0.0223803	0.0217955	0.0213543	0.0211808	0.0214076	0.0221691	0.0235915	0.0257711	0.0287293	0.0323374	0.0362242	0.0397171	0.0418952	0.0418198	0.0389167	0.0333451	0.026098	0.0186647	0.012379	0.00789572	0.00515636	0.00375404	0.00333177	0.00383534	0.00574586	0.0105114	0.0210992	0.04163	0.0744402	0.115654	0.15439	0.17771
0.0236159	0.0236093	0.0236064	0.0236106	0.0236256	0.0236554	0.0237029	0.0237689	0.0238506	0.0239398	0.0240221	0.0240759	0.0240743	0.0239873	0.0237878	0.0234585	0.0230005	0.0224397	0.021831	0.0212574	0.0208247	0.0206546	0.0208769	0.0216237	0.0230191	0.0251583	0.0280634	0.0316091	0.0354314	0.0388685	0.0410127	0.0409387	0.0380812	0.0326008	0.0254805	0.0181894	0.0120367	0.00765887	0.0049903	0.00362697	0.00321688	0.00370574	0.00556364	0.0102114	0.020576	0.0407541	0.0731209	0.113904	0.152325	0.175487
0.0230436	0.0230371	0.0230343	0.0230383	0.0230531	0.0230823	0.0231289	0.0231937	0.0232739	0.0233615	0.0234421	0.023495	0.0234934	0.023408	0.0232122	0.0228892	0.0224398	0.0218897	0.0212927	0.0207301	0.0203058	0.0201389	0.0203569	0.0210892	0.0224578	0.0245571	0.0274097	0.0308937	0.0346521	0.0380337	0.0401445	0.0400717	0.0372596	0.0318695	0.0248747	0.0177239	0.0117024	0.00742807	0.00482886	0.00350366	0.00310545	0.00357997	0.0053864	0.00991854	0.0200633	0.0398923	0.0718182	0.112172	0.150276	0.173279
0.0224824	0.0224761	0.0224733	0.0224772	0.0224917	0.0225204	0.0225661	0.0226297	0.0227083	0.0227943	0.0228734	0.0229253	0.0229238	0.02284	0.0226479	0.022331	0.0218901	0.0213505	0.020765	0.0202134	0.0197973	0.0196337	0.0198473	0.0205653	0.0219076	0.0239674	0.026768	0.0301909	0.033886	0.0372128	0.0392903	0.0392189	0.0364516	0.031151	0.0242803	0.0172682	0.0113759	0.0072032	0.00467195	0.00338401	0.00299741	0.00345792	0.00521403	0.00963279	0.0195609	0.0390445	0.0705321	0.110457	0.148243	0.171087
0.0219322	0.021926	0.0219233	0.0219271	0.0219413	0.0219694	0.0220143	0.0220767	0.0221538	0.0222381	0.0223158	0.0223667	0.0223652	0.022283	0.0220946	0.0217837	0.0213513	0.0208221	0.0202479	0.0197071	0.0192992	0.0191387	0.0193481	0.0200519	0.0213682	0.023389	0.0261383	0.0295008	0.0331332	0.0364056	0.0384501	0.0383799	0.0356572	0.0304453	0.0236974	0.0168221	0.0110569	0.00698415	0.00451946	0.00326794	0.00289267	0.00333952	0.00504642	0.00935399	0.0190688	0.0382105	0.0692623	0.108759	0.146227	0.16891
0.0213929	0.0213868	0.0213841	0.0213879	0.0214018	0.0214294	0.0214734	0.0215346	0.0216103	0.0216929	0.0217691	0.0218191	0.0218176	0.021737	0.0215522	0.0212473	0.0208232	0.0203043	0.0197413	0.019211	0.0188112	0.0186539	0.0188591	0.0195489	0.0208395	0.0228218	0.0255204	0.028823	0.0323934	0.0356119	0.0376236	0.0375548	0.0348763	0.0297521	0.0231256	0.0163854	0.0107455	0.0067708	0.00437129	0.00315535	0.00279114	0.00322466	0.00488347	0.009082	0.0185868	0.0373903	0.0680089	0.107078	0.144227	0.166749
0.0208642	0.0208582	0.0208556	0.0208593	0.020873	0.0209	0.0209432	0.0210032	0.0210774	0.0211585	0.0212333	0.0212822	0.0212808	0.0212018	0.0210205	0.0207215	0.0203057	0.0197968	0.0192449	0.0187252	0.0183333	0.0181791	0.0183801	0.0190562	0.0203214	0.0222657	0.0249141	0.0281576	0.0316664	0.0348316	0.0368109	0.0367434	0.0341086	0.0290713	0.022565	0.015958	0.0104414	0.00656302	0.00422734	0.00304617	0.00269275	0.00311326	0.00472507	0.0088167	0.0181146	0.0365836	0.0667718	0.105414	0.142244	0.164604
0.0203461	0.0203403	0.0203377	0.0203413	0.0203547	0.0203812	0.0204236	0.0204824	0.0205552	0.0206347	0.020708	0.0207561	0.0207547	0.0206772	0.0204994	0.0202062	0.0197985	0.0192997	0.0187587	0.0182493	0.0178653	0.0177142	0.0179111	0.0185735	0.0198138	0.0217205	0.0243193	0.0275043	0.0309523	0.0340646	0.0360118	0.0359455	0.033354	0.0284029	0.0220153	0.0155398	0.0101446	0.00636071	0.00408752	0.0029403	0.00259741	0.00300524	0.00457112	0.00855796	0.0176523	0.0357905	0.0655508	0.103767	0.140276	0.162474
0.0198385	0.0198327	0.0198302	0.0198338	0.0198469	0.0198729	0.0199144	0.0199721	0.0200434	0.0201214	0.0201933	0.0202404	0.020239	0.0201631	0.0199888	0.0197014	0.0193017	0.0188127	0.0182825	0.0177833	0.017407	0.0172589	0.0174518	0.0181008	0.0193164	0.021186	0.0237358	0.026863	0.0302508	0.0333107	0.035226	0.035161	0.0326125	0.0277466	0.0214763	0.0151307	0.00985488	0.00616375	0.00395172	0.00283767	0.00250505	0.0029005	0.00442152	0.00830566	0.0171996	0.0350106	0.064346	0.102137	0.138326	0.16036
0.0193411	0.0193354	0.019333	0.0193365	0.0193493	0.0193748	0.0194155	0.019472	0.019542	0.0196185	0.0196889	0.0197351	0.0197338	0.0196593	0.0194885	0.0192067	0.0188149	0.0183357	0.0178162	0.017327	0.0169584	0.0168133	0.0170021	0.017638	0.0188292	0.0206622	0.0231636	0.0262335	0.0295618	0.0325698	0.0344536	0.0343898	0.0318838	0.0271023	0.0209481	0.0147304	0.00957213	0.00597203	0.00381985	0.00273818	0.00241558	0.00279897	0.00427617	0.00805967	0.0167565	0.034244	0.0631572	0.100524	0.136392	0.158262
0.0188538	0.0188483	0.0188459	0.0188493	0.0188619	0.0188869	0.0189267	0.0189822	0.0190508	0.0191257	0.0191948	0.0192401	0.0192388	0.0191658	0.0189984	0.0187222	0.0183382	0.0178686	0.0173595	0.0168803	0.0165192	0.016377	0.016562	0.0171848	0.0183519	0.0201488	0.0226024	0.0256158	0.0288852	0.0318418	0.0336943	0.0336317	0.0311679	0.0264699	0.0204303	0.0143389	0.00929624	0.00578544	0.00369182	0.00264177	0.00232894	0.00270057	0.00413498	0.00781987	0.0163227	0.0334904	0.0619843	0.0989277	0.134474	0.15618
0.0183765	0.0183711	0.0183687	0.0183721	0.0183844	0.0184089	0.018448	0.0185023	0.0185696	0.018643	0.0187107	0.0187551	0.0187539	0.0186824	0.0185183	0.0182476	0.0178713	0.0174112	0.0169124	0.0164431	0.0160893	0.0159501	0.0161312	0.0167411	0.0178845	0.0196458	0.0220522	0.0250097	0.0282207	0.0311265	0.0329481	0.0328867	0.0304646	0.0258492	0.0199229	0.013956	0.00902706	0.00560387	0.00356754	0.00254835	0.00224504	0.00260522	0.00399783	0.00758614	0.0158981	0.0327498	0.0608273	0.0973487	0.132573	0.154114
0.0179091	0.0179038	0.0179015	0.0179048	0.0179169	0.0179408	0.0179791	0.0180324	0.0180982	0.0181702	0.0182366	0.0182801	0.0182789	0.0182088	0.018048	0.0177828	0.0174141	0.0169633	0.0164748	0.0160151	0.0156687	0.0155323	0.0157095	0.0163068	0.0174269	0.0191529	0.0215127	0.024415	0.0275684	0.0304239	0.0322147	0.0321546	0.0297738	0.0252401	0.0194257	0.0135815	0.00876448	0.00542721	0.00344691	0.00245784	0.00216381	0.00251283	0.00386465	0.00735837	0.0154826	0.032022	0.059686	0.0957865	0.130689	0.152063
0.0174514	0.0174462	0.0174439	0.0174471	0.017459	0.0174825	0.01752	0.0175722	0.0176367	0.0177072	0.0177723	0.0178149	0.0178137	0.0177451	0.0175875	0.0173277	0.0169665	0.0165249	0.0160465	0.0155963	0.0152571	0.0151235	0.015297	0.0158818	0.0169788	0.0186701	0.0209839	0.0238317	0.026928	0.0297337	0.0314942	0.0314352	0.0290953	0.0246425	0.0189387	0.0132155	0.00850837	0.00525535	0.00332986	0.00237017	0.00208519	0.00242332	0.00373533	0.00713642	0.0150761	0.0313068	0.0585604	0.0942412	0.128821	0.150029
0.0170033	0.0169982	0.0169959	0.0169991	0.0170107	0.0170337	0.0170704	0.0171215	0.0171848	0.0172539	0.0173176	0.0173594	0.0173582	0.017291	0.0171366	0.0168821	0.0165283	0.0160958	0.0156273	0.0151865	0.0148544	0.0147236	0.0148934	0.0154658	0.0165401	0.0181972	0.0204656	0.0232594	0.0262994	0.0290558	0.0307862	0.0307284	0.028429	0.0240562	0.0184615	0.0128576	0.00825862	0.0050882	0.00321628	0.00228526	0.0020091	0.00233664	0.00360979	0.00692019	0.0146783	0.0306042	0.0574503	0.0927127	0.12697	0.148011
0.0165645	0.0165595	0.0165573	0.0165604	0.0165718	0.0165943	0.0166303	0.0166804	0.0167423	0.01681	0.0168725	0.0169134	0.0169123	0.0168464	0.0166952	0.0164459	0.0160994	0.0156759	0.0152171	0.0147855	0.0144604	0.0143324	0.0144985	0.0150589	0.0161107	0.0177341	0.0199577	0.0226983	0.0256825	0.0283901	0.0300908	0.0300341	0.0277748	0.023481	0.0179942	0.0125077	0.00801509	0.00492565	0.0031061	0.00220304	0.00193546	0.00225269	0.00348794	0.00670957	0.0142893	0.029914	0.0563557	0.091201	0.125135	0.146009
0.0161351	0.0161302	0.016128	0.0161311	0.0161422	0.0161643	0.0161995	0.0162485	0.0163092	0.0163755	0.0164367	0.0164768	0.0164757	0.0164112	0.0162631	0.0160189	0.0156796	0.0152649	0.0148158	0.0143933	0.0140751	0.0139498	0.0141123	0.0146607	0.0156905	0.0172806	0.0194599	0.0221479	0.025077	0.0277364	0.0294077	0.0293521	0.0271325	0.0229169	0.0175365	0.0121659	0.00777767	0.00476759	0.00299924	0.00212344	0.00186423	0.00217141	0.00336968	0.00650443	0.0139087	0.029236	0.0552765	0.0897061	0.123317	0.144023
0.0157148	0.01571	0.0157079	0.0157108	0.0157217	0.0157434	0.0157779	0.0158259	0.0158853	0.0159502	0.0160101	0.0160494	0.0160484	0.0159852	0.0158402	0.0156011	0.0152689	0.0148629	0.0144232	0.0140097	0.0136983	0.0135757	0.0137347	0.0142713	0.0152793	0.0168366	0.0189723	0.0216084	0.024483	0.0270947	0.0287368	0.0286824	0.026502	0.0223637	0.0170884	0.0118318	0.00754624	0.00461392	0.0028956	0.00204638	0.00179532	0.00209272	0.00325493	0.00630466	0.0135366	0.0285702	0.0542125	0.0882279	0.121516	0.142054
0.0153035	0.0152988	0.0152967	0.0152996	0.0153103	0.0153315	0.0153653	0.0154123	0.0154704	0.015534	0.0155927	0.0156312	0.0156301	0.0155683	0.0154263	0.0151922	0.014867	0.0144696	0.0140392	0.0136346	0.0133299	0.0132098	0.0133654	0.0138904	0.014877	0.0164019	0.0184946	0.0210794	0.0239003	0.0264648	0.028078	0.0280247	0.0258831	0.0218212	0.0166496	0.0115054	0.00732068	0.00446456	0.00279511	0.00197181	0.00172868	0.00201657	0.0031436	0.00611016	0.0131727	0.0279164	0.0531637	0.0867664	0.119732	0.1401
0.0149011	0.0148965	0.0148944	0.0148973	0.0149077	0.0149284	0.0149615	0.0150075	0.0150645	0.0151268	0.0151842	0.0152219	0.0152209	0.0151603	0.0150214	0.0147922	0.0144738	0.0140848	0.0136637	0.0132678	0.0129697	0.0128522	0.0130043	0.0135179	0.0144834	0.0159764	0.0180266	0.0205609	0.0233286	0.0258465	0.0274311	0.0273789	0.0252757	0.0212894	0.0162201	0.0111865	0.00710088	0.00431939	0.0026977	0.00189965	0.00166424	0.00194286	0.00303561	0.00592081	0.012817	0.0272744	0.05213	0.0853215	0.117964	0.138163
0.0145074	0.0145029	0.0145009	0.0145037	0.0145139	0.0145342	0.0145665	0.0146116	0.0146674	0.0147283	0.0147845	0.0148214	0.0148205	0.0147612	0.0146251	0.0144008	0.0140892	0.0137086	0.0132965	0.0129092	0.0126176	0.0125026	0.0126513	0.0131537	0.0140985	0.0155601	0.0175684	0.0200527	0.0227679	0.0252396	0.0267961	0.026745	0.0246798	0.020768	0.0157997	0.010875	0.00688671	0.00417833	0.00260327	0.00182983	0.00160194	0.00187155	0.00293087	0.0057365	0.0124692	0.0266441	0.0511112	0.0838932	0.116213	0.136242
0.0141223	0.0141179	0.0141159	0.0141186	0.0141286	0.0141485	0.0141802	0.0142243	0.0142788	0.0143385	0.0143935	0.0144297	0.0144287	0.0143707	0.0142376	0.014018	0.0137131	0.0133407	0.0129375	0.0125587	0.0122734	0.012161	0.0123064	0.0127977	0.013722	0.0151526	0.0171196	0.0195547	0.022218	0.0246442	0.0261727	0.0261227	0.024095	0.0202569	0.0153882	0.0105708	0.00667808	0.00404127	0.00251175	0.00176229	0.00154171	0.00180256	0.00282931	0.00555714	0.0121294	0.0260254	0.0501073	0.0824815	0.114478	0.134338
0.0137456	0.0137413	0.0137394	0.0137421	0.0137519	0.0137713	0.0138023	0.0138454	0.0138988	0.0139572	0.0140111	0.0140465	0.0140455	0.0139888	0.0138585	0.0136437	0.0133453	0.0129809	0.0125866	0.012216	0.0119371	0.0118271	0.0119692	0.0124497	0.0133538	0.0147539	0.0166803	0.0190667	0.0216788	0.02406	0.0255609	0.0255119	0.0235213	0.0197561	0.0149856	0.0102738	0.00647486	0.00390814	0.00242308	0.00169698	0.00148351	0.00173584	0.00273085	0.00538261	0.0117972	0.0254182	0.0491181	0.0810862	0.11276	0.13245
0.0133773	0.0133731	0.0133712	0.0133738	0.0133834	0.0134024	0.0134328	0.013475	0.0135272	0.0135844	0.0136371	0.0136717	0.0136708	0.0136153	0.0134878	0.0132776	0.0129857	0.0126293	0.0122436	0.0118812	0.0116084	0.0115009	0.0116398	0.0121095	0.0129938	0.0143639	0.0162502	0.0185886	0.0211502	0.0234868	0.0249604	0.0249125	0.0229586	0.0192652	0.0145917	0.00998375	0.00627694	0.00377882	0.00233717	0.00163381	0.00142727	0.00167131	0.0026354	0.0052128	0.0114727	0.0248222	0.0481436	0.0797073	0.111059	0.130578
0.0130172	0.0130131	0.0130112	0.0130138	0.0130231	0.0130417	0.0130714	0.0131127	0.0131639	0.0132198	0.0132713	0.0133052	0.0133043	0.01325	0.0131253	0.0129197	0.0126342	0.0122856	0.0119084	0.011554	0.0112874	0.0111822	0.0113179	0.0117771	0.0126419	0.0139824	0.0158291	0.0181203	0.0206319	0.0229246	0.0243712	0.0243243	0.0224067	0.0187843	0.0142063	0.00970063	0.00608422	0.00365324	0.00225395	0.00157275	0.00137293	0.00160892	0.00254289	0.00504763	0.0111556	0.0242374	0.0471836	0.0783448	0.109375	0.128723
0.0126651	0.0126611	0.0126593	0.0126618	0.0126709	0.0126891	0.0127182	0.0127586	0.0128086	0.0128633	0.0129137	0.0129469	0.012946	0.0128929	0.0127709	0.0125698	0.0122905	0.0119496	0.0115808	0.0112344	0.0109737	0.0108709	0.0110035	0.0114524	0.0122979	0.0136093	0.0154171	0.0176616	0.020124	0.0223732	0.0237932	0.0237473	0.0218655	0.0183132	0.0138294	0.00942428	0.00589658	0.00353131	0.00217336	0.00151371	0.00132044	0.0015486	0.00245324	0.00488697	0.0108459	0.0236637	0.046238	0.0769986	0.107707	0.126884
0.012321	0.012317	0.0123153	0.0123177	0.0123267	0.0123445	0.0123729	0.0124124	0.0124613	0.0125148	0.0125641	0.0125966	0.0125957	0.0125438	0.0124245	0.0122278	0.0119547	0.0116214	0.0112608	0.0109222	0.0106674	0.0105669	0.0106964	0.0111351	0.0119617	0.0132445	0.0150139	0.0172124	0.0196262	0.0218325	0.0232261	0.0231812	0.0213348	0.0178517	0.0134608	0.00915459	0.00571392	0.00341294	0.00209532	0.00145666	0.00126975	0.0014903	0.00236638	0.00473075	0.0105433	0.0231009	0.0453068	0.0756687	0.106056	0.125061
0.0119846	0.0119808	0.0119791	0.0119815	0.0119902	0.0120076	0.0120354	0.012074	0.0121218	0.0121741	0.0122224	0.0122541	0.0122533	0.0122025	0.0120859	0.0118935	0.0116265	0.0113006	0.0109482	0.0106172	0.0103682	0.01027	0.0103965	0.0108252	0.0116332	0.0128877	0.0146194	0.0167725	0.0191383	0.0213023	0.0226699	0.0226259	0.0208145	0.0173998	0.0131003	0.00889142	0.00553614	0.00329804	0.00201976	0.00140153	0.0012208	0.00143396	0.00228224	0.00457885	0.0102479	0.0225488	0.0443897	0.0743549	0.104421	0.123255
0.011656	0.0116522	0.0116505	0.0116528	0.0116614	0.0116784	0.0117055	0.0117433	0.0117901	0.0118412	0.0118885	0.0119195	0.0119187	0.011869	0.011755	0.0115669	0.0113059	0.0109873	0.0106428	0.0103194	0.0100761	0.00998009	0.0101037	0.0105225	0.0113122	0.012539	0.0142334	0.0163419	0.0186603	0.0207825	0.0221243	0.0220814	0.0203045	0.0169572	0.0127478	0.00863466	0.00536313	0.00318654	0.00194662	0.00134826	0.00117355	0.00137952	0.00220074	0.00443118	0.00995946	0.0220073	0.0434867	0.0730573	0.102803	0.121466
0.0113348	0.0113311	0.0113295	0.0113318	0.0113401	0.0113567	0.0113833	0.0114202	0.0114659	0.011516	0.0115621	0.0115925	0.0115917	0.0115432	0.0114316	0.0112478	0.0109927	0.0106813	0.0103447	0.0100286	0.00979091	0.0096971	0.00981782	0.0102269	0.0109987	0.0121981	0.0138559	0.0159203	0.0181921	0.020273	0.0215894	0.0215474	0.0198046	0.0165238	0.0124033	0.00838419	0.00519479	0.00307833	0.00187583	0.0012968	0.00112793	0.00132693	0.00212182	0.00428764	0.00967785	0.0214763	0.0425977	0.0717757	0.101202	0.119693
0.0110211	0.0110174	0.0110158	0.0110181	0.0110262	0.0110425	0.0110684	0.0111045	0.0111492	0.0111981	0.0112433	0.0112729	0.0112722	0.0112247	0.0111157	0.0109361	0.0106867	0.0103824	0.0100535	0.00974475	0.00951252	0.00942087	0.00953874	0.00993831	0.0106924	0.011865	0.0134866	0.0155077	0.0177334	0.0197735	0.0210649	0.0210238	0.0193147	0.0160995	0.0120665	0.00813989	0.00503101	0.00297336	0.00180733	0.00124711	0.00108391	0.00127613	0.0020454	0.00414815	0.00940294	0.0209557	0.0417225	0.0705101	0.0996173	0.117936
0.0107146	0.0107111	0.0107095	0.0107117	0.0107197	0.0107355	0.0107609	0.0107962	0.0108399	0.0108877	0.0109318	0.0109608	0.0109601	0.0109137	0.0108072	0.0106316	0.0103879	0.0100905	0.00976921	0.00946764	0.00924082	0.00915129	0.00926635	0.00965657	0.0103933	0.0115394	0.0131256	0.0151038	0.0172842	0.0192841	0.0205506	0.0205105	0.0188346	0.0156841	0.0117373	0.00790163	0.0048717	0.00287153	0.00174105	0.00119912	0.00104143	0.00122707	0.00197143	0.0040126	0.00913464	0.0204452	0.040861	0.0692603	0.098049	0.116196
0.0104153	0.0104118	0.0104103	0.0104124	0.0104202	0.0104357	0.0104605	0.010495	0.0105377	0.0105844	0.0106275	0.0106559	0.0106552	0.0106099	0.0105058	0.0103342	0.0100961	0.0098056	0.00949171	0.00919717	0.00897566	0.00888822	0.00900053	0.00938156	0.0101012	0.0112213	0.0127725	0.0147086	0.0168442	0.0188045	0.0200466	0.0200073	0.0183643	0.0152776	0.0114157	0.00766932	0.00471676	0.00277277	0.00167694	0.00115278	0.00100044	0.00117971	0.00189982	0.00388091	0.00887281	0.0199449	0.0400132	0.0680264	0.0964973	0.114472
0.010123	0.0101196	0.0101181	0.0101202	0.0101278	0.010143	0.0101672	0.0102009	0.0102426	0.0102882	0.0103304	0.0103581	0.0103574	0.0103131	0.0102114	0.0100438	0.00981116	0.00952743	0.00922086	0.00893324	0.00871695	0.00863155	0.00874116	0.00911316	0.00981599	0.0109105	0.0124274	0.014322	0.0164135	0.0183346	0.0195525	0.0195142	0.0179035	0.0148798	0.0111014	0.00744282	0.0045661	0.002677	0.00161493	0.00110806	0.000960912	0.00113398	0.00183053	0.00375299	0.00861733	0.0194545	0.0391788	0.0668083	0.0949621	0.112765
0.00983759	0.0098343	0.00983284	0.00983486	0.0098423	0.00985711	0.00988076	0.00991367	0.00995443	0.00999903	0.0100402	0.0100673	0.0100666	0.0100234	0.00992403	0.00976025	0.00953303	0.00925592	0.00895655	0.00867571	0.00846455	0.00838116	0.00848812	0.00885126	0.00953759	0.010607	0.01209	0.0139438	0.0159918	0.0178743	0.0190683	0.0190309	0.0174522	0.0144905	0.0107944	0.00722203	0.00441961	0.00258414	0.00155496	0.00106489	0.000922787	0.00108985	0.00176348	0.00362875	0.00836809	0.0189739	0.0383578	0.0656059	0.0934433	0.111074
0.00955898	0.00955576	0.00955433	0.00955631	0.00956358	0.00957804	0.00960114	0.00963329	0.00967311	0.00971667	0.00975689	0.00978334	0.00978273	0.00974049	0.00964344	0.00948347	0.00926155	0.00899094	0.00869864	0.00842447	0.00821834	0.00813693	0.00824129	0.00859572	0.00926584	0.0103106	0.0117602	0.0135738	0.015579	0.0174234	0.0185939	0.0185574	0.0170101	0.0141096	0.0104945	0.00700683	0.00427721	0.00249413	0.00149698	0.00102323	0.000886024	0.00104726	0.00169862	0.0035081	0.00812496	0.0185029	0.0375501	0.064419	0.0919409	0.1094
0.00928702	0.00928388	0.00928249	0.00928441	0.00929151	0.00930563	0.00932819	0.00935959	0.00939848	0.00944103	0.00948032	0.00950616	0.00950558	0.00946432	0.00936954	0.00921332	0.00899661	0.00873238	0.00844702	0.0081794	0.00797822	0.00789875	0.00800055	0.00834643	0.00900064	0.0100211	0.011438	0.013212	0.0151749	0.0169818	0.0181291	0.0180934	0.0165773	0.0137371	0.0102016	0.00679712	0.00413879	0.00240688	0.00144094	0.000983041	0.000850583	0.00100616	0.00163588	0.00339096	0.00788784	0.0180415	0.0367555	0.0632477	0.090455	0.107742
0.0090216	0.00901853	0.00901717	0.00901905	0.00902598	0.00903977	0.0090618	0.00909246	0.00913044	0.00917199	0.00921037	0.00923561	0.00923504	0.00919476	0.0091022	0.00894966	0.00873807	0.00848012	0.00820157	0.00794039	0.00774406	0.00766649	0.00776579	0.00810328	0.00874185	0.00973842	0.0111232	0.0128582	0.0147795	0.0165493	0.0176738	0.0176389	0.0161535	0.0133726	0.00991563	0.00659278	0.00400428	0.00232233	0.00138677	0.000944272	0.00081642	0.000966514	0.00157521	0.00327724	0.00765661	0.0175895	0.0359739	0.0620918	0.0889854	0.1061
0.00876259	0.0087596	0.00875826	0.0087601	0.00876687	0.00878033	0.00880183	0.00883177	0.00886886	0.00890943	0.00894691	0.00897156	0.00897101	0.00893169	0.00884132	0.00869239	0.00848583	0.00823404	0.00796218	0.00770731	0.00751574	0.00744005	0.00753689	0.00786614	0.00848936	0.00946249	0.0108156	0.0125123	0.0143926	0.0161259	0.0172278	0.0171938	0.0157386	0.0130163	0.00963638	0.0063937	0.00387357	0.00224041	0.00133442	0.000906881	0.000783497	0.000928276	0.00151654	0.00316686	0.00743116	0.0171467	0.0352051	0.0609512	0.087532	0.104475
0.00850988	0.00850696	0.00850565	0.00850745	0.00851405	0.00852719	0.00854819	0.00857741	0.00861362	0.00865323	0.00868982	0.00871389	0.00871337	0.00867498	0.00858676	0.00844138	0.00823976	0.00799402	0.00772873	0.00748006	0.00729317	0.00721931	0.00731373	0.0076349	0.00824305	0.00919315	0.0105151	0.0121741	0.0140141	0.0157114	0.016791	0.0167578	0.0153324	0.0126678	0.00936377	0.00619979	0.00374659	0.00216105	0.00128384	0.000870824	0.000751774	0.0008914	0.00145982	0.00305974	0.00721136	0.0167131	0.0344492	0.0598259	0.086095	0.102867
0.00826335	0.00826049	0.00825922	0.00826097	0.00826741	0.00828024	0.00830073	0.00832926	0.0083646	0.00840327	0.00843899	0.0084625	0.00846199	0.00842452	0.00833842	0.00819652	0.00799974	0.00775994	0.00750111	0.00725852	0.00707621	0.00700416	0.00709621	0.00740945	0.00800281	0.00893029	0.0102217	0.0118435	0.0136438	0.0153057	0.0163633	0.0163309	0.0149349	0.0123271	0.00909767	0.00601092	0.00362324	0.00208417	0.00123497	0.000836061	0.000721212	0.000855845	0.001405	0.0029558	0.00699712	0.0162885	0.0337058	0.0587158	0.0846741	0.101274
0.00802287	0.00802009	0.00801885	0.00802055	0.00802684	0.00803936	0.00805936	0.0080872	0.00812169	0.00815944	0.00819431	0.00821725	0.00821676	0.0081802	0.00809617	0.00795769	0.00776567	0.0075317	0.0072792	0.00704257	0.00686477	0.00679448	0.00688422	0.00718967	0.00776851	0.00867379	0.00993511	0.0115204	0.0132816	0.0149086	0.0159446	0.015913	0.0145459	0.011994	0.00883798	0.005827	0.00350345	0.00200972	0.00118778	0.000802551	0.000691775	0.000821569	0.00135202	0.00285497	0.00678831	0.0158727	0.032975	0.0576208	0.0832695	0.0996985
0.00778835	0.00778563	0.00778442	0.00778608	0.00779222	0.00780443	0.00782394	0.00785111	0.00788477	0.00792161	0.00795564	0.00797804	0.00797757	0.00794189	0.00785989	0.00772477	0.00753743	0.00730918	0.00706289	0.00683212	0.00665873	0.00659018	0.00667764	0.00697546	0.00754006	0.00842353	0.00965531	0.0112047	0.0129274	0.01452	0.0155346	0.0155038	0.0141653	0.0116684	0.00858456	0.00564793	0.00338712	0.00193764	0.0011422	0.000770255	0.000663426	0.000788533	0.00130082	0.00275716	0.00658485	0.0154657	0.0322565	0.0565408	0.0818809	0.0981389
0.00755966	0.00755701	0.00755582	0.00755745	0.00756343	0.00757534	0.00759438	0.00762089	0.00765373	0.00768967	0.00772289	0.00774474	0.00774429	0.00770949	0.00762949	0.00749766	0.0073149	0.00709227	0.00685207	0.00662704	0.00645799	0.00639113	0.00647636	0.0067667	0.00731732	0.00817939	0.00938215	0.0108963	0.0125811	0.0141398	0.0151334	0.0151033	0.0137929	0.0113502	0.0083373	0.0054736	0.00327417	0.00186784	0.00109819	0.000739134	0.000636129	0.000756698	0.00125136	0.0026623	0.0063866	0.0150673	0.0315503	0.0554757	0.0805084	0.0965956
0.00733669	0.0073341	0.00733295	0.00733453	0.00734036	0.00735198	0.00737056	0.00739641	0.00742845	0.00746352	0.00749593	0.00751726	0.00751682	0.00748287	0.00740483	0.00727624	0.00709798	0.00688085	0.00664663	0.00642723	0.00626243	0.00619724	0.00628028	0.00656329	0.0071002	0.00794125	0.00911551	0.0105949	0.0122425	0.0137678	0.0147406	0.0147113	0.0134286	0.0110393	0.00809609	0.00530392	0.00316452	0.00180029	0.00105571	0.00070915	0.000609852	0.000726024	0.00120358	0.00257031	0.00619348	0.0146773	0.0308562	0.0544253	0.079152	0.0950686
0.00711933	0.0071168	0.00711567	0.00711722	0.00712291	0.00713424	0.00715236	0.00717758	0.00720883	0.00724304	0.00727465	0.00729546	0.00729504	0.00726193	0.00718582	0.0070604	0.00688655	0.00667482	0.00644646	0.00623259	0.00607195	0.0060084	0.0060893	0.00636511	0.00688858	0.00770901	0.00885528	0.0103006	0.0119114	0.0134039	0.0143563	0.0143277	0.0130723	0.0107356	0.00786081	0.00513877	0.0030581	0.00173491	0.00101471	0.000680268	0.000584559	0.000696476	0.00115744	0.00248112	0.00600537	0.0142957	0.0301741	0.0533897	0.0778115	0.0935579
0.00690746	0.006905	0.0069039	0.0069054	0.00691095	0.006922	0.00693967	0.00696427	0.00699475	0.00702811	0.00705895	0.00707925	0.00707884	0.00704656	0.00697233	0.00685003	0.00668051	0.00647408	0.00625146	0.006043	0.00588644	0.0058245	0.0059033	0.00617206	0.00668234	0.00748255	0.00860134	0.0100131	0.0115879	0.013048	0.0139803	0.0139524	0.0127239	0.0104388	0.00763136	0.00497808	0.00295482	0.00167164	0.000975136	0.000652452	0.000560219	0.000668016	0.00111289	0.00239467	0.00582217	0.0139223	0.0295038	0.0523687	0.0764869	0.0920634
0.00670099	0.00669859	0.00669751	0.00669898	0.00670439	0.00671516	0.00673239	0.00675637	0.0067861	0.00681863	0.0068487	0.00686851	0.00686812	0.00683664	0.00676426	0.00664501	0.00647974	0.00627851	0.00606153	0.00585837	0.00570582	0.00564544	0.00572219	0.00598404	0.0064814	0.00726176	0.00835356	0.00973238	0.0112717	0.0126999	0.0136124	0.0135853	0.0123832	0.010149	0.00740761	0.00482173	0.0028546	0.00161043	0.000936955	0.000625667	0.0005368	0.00064061	0.00106988	0.00231088	0.00564378	0.013557	0.0288453	0.0513623	0.0751781	0.090585
0.0064998	0.00649745	0.00649641	0.00649783	0.00650311	0.00651361	0.00653041	0.00655379	0.00658277	0.0066145	0.00664382	0.00666313	0.00666276	0.00663208	0.00656151	0.00644525	0.00628414	0.006088	0.00587655	0.0056786	0.00552996	0.00547113	0.00554586	0.00580094	0.00628563	0.00704653	0.00811184	0.00945829	0.0109627	0.0123596	0.0132526	0.0132261	0.0120501	0.0098659	0.00718945	0.00466964	0.00275738	0.00155121	0.000900121	0.00059988	0.000514271	0.000614224	0.00102836	0.00222968	0.0054701	0.0131996	0.0281985	0.0503702	0.0738851	0.0891228
0.00630378	0.0063015	0.00630048	0.00630187	0.00630701	0.00631724	0.00633361	0.00635641	0.00638466	0.00641559	0.00644418	0.00646301	0.00646266	0.00643275	0.00636396	0.00625064	0.00609361	0.00590246	0.00569642	0.00550357	0.00535877	0.00530145	0.00537421	0.00562266	0.00609493	0.00683674	0.00787606	0.00919072	0.0106608	0.0120269	0.0129006	0.0128749	0.0117245	0.00958947	0.00697679	0.0045217	0.00266307	0.00149395	0.000864594	0.000575058	0.000492603	0.000588824	0.000988289	0.002151	0.00530103	0.0128501	0.0275631	0.0493925	0.0726078	0.0876767
0.00611283	0.00611061	0.00610961	0.00611097	0.00611598	0.00612595	0.00614191	0.00616413	0.00619166	0.00622181	0.00624968	0.00626805	0.0062677	0.00623855	0.00617151	0.00606107	0.00590804	0.00572179	0.00552105	0.00533319	0.00519216	0.00513632	0.00520714	0.0054491	0.0059092	0.00663229	0.00764611	0.00892954	0.0103659	0.0117016	0.0125564	0.0125314	0.0114063	0.00931958	0.0067695	0.00437784	0.00257161	0.00143857	0.000830332	0.000551169	0.000471766	0.000564377	0.000949624	0.00207479	0.00513648	0.0125083	0.026939	0.0484289	0.0713462	0.0862467
0.00592685	0.00592468	0.00592372	0.00592503	0.00592992	0.00593964	0.00595518	0.00597684	0.00600367	0.00603306	0.00606022	0.00607812	0.00607779	0.00604939	0.00598406	0.00587644	0.00572733	0.00554587	0.00535033	0.00516736	0.00503002	0.00497563	0.00504456	0.00528015	0.00572833	0.00643308	0.00742187	0.00867463	0.0100778	0.0113837	0.0122199	0.0121955	0.0110952	0.00905611	0.00656749	0.00423796	0.00248291	0.00138502	0.000797297	0.000528182	0.000451732	0.000540853	0.000912322	0.00200096	0.00497634	0.012174	0.0263262	0.0474795	0.0701002	0.0848327
0.00574574	0.00574363	0.00574268	0.00574397	0.00574872	0.00575819	0.00577334	0.00579444	0.00582059	0.00584922	0.0058757	0.00589314	0.00589283	0.00586516	0.0058015	0.00569664	0.00555138	0.00537461	0.00518417	0.00500599	0.00487225	0.00481928	0.00488637	0.00511573	0.00555223	0.00623899	0.00720323	0.00842589	0.00979651	0.011073	0.0118909	0.0118671	0.0107913	0.00879894	0.00637065	0.00410196	0.00239692	0.00133326	0.000765449	0.000506068	0.000432473	0.00051822	0.000876341	0.00192947	0.00482052	0.0118472	0.0257245	0.0465441	0.0688697	0.0834347
0.00556939	0.00556733	0.00556641	0.00556766	0.00557229	0.00558152	0.00559627	0.00561683	0.0056423	0.0056702	0.005696	0.00571301	0.0057127	0.00568575	0.00562374	0.00552158	0.00538008	0.00520792	0.00502246	0.00484898	0.00471877	0.00466719	0.00473247	0.00495573	0.00538079	0.00604993	0.0069901	0.0081832	0.00952181	0.0107694	0.0115693	0.0115461	0.0104944	0.00854796	0.00617886	0.00396977	0.00231357	0.00128323	0.000734753	0.000484796	0.000413964	0.000496448	0.000841639	0.00186025	0.00466892	0.0115278	0.0251337	0.0456226	0.0676546	0.0820526
0.0053977	0.00539569	0.0053948	0.00539601	0.00540052	0.00540951	0.00542388	0.00544391	0.00546872	0.00549591	0.00552104	0.00553761	0.00553732	0.00551106	0.00545066	0.00535116	0.00521335	0.00504569	0.00486512	0.00469622	0.00456948	0.00451926	0.00458276	0.00480006	0.00521392	0.00586579	0.00678235	0.00794644	0.0092536	0.0104728	0.011255	0.0112324	0.0102043	0.00830304	0.00599204	0.00384129	0.00223277	0.00123489	0.000705171	0.000464339	0.000396178	0.00047551	0.000808178	0.00179323	0.00452146	0.0112155	0.0245537	0.0447148	0.0664549	0.0806863
0.00523058	0.00522862	0.00522775	0.00522893	0.00523333	0.00524208	0.00525608	0.00527557	0.00529975	0.00532622	0.00535071	0.00536685	0.00536657	0.00534101	0.00528218	0.00518528	0.00505107	0.00488784	0.00471204	0.00454764	0.00442429	0.0043754	0.00443717	0.00464862	0.00505152	0.00568647	0.00657988	0.0077155	0.00899177	0.0101831	0.0109478	0.0109258	0.00992098	0.00806409	0.00581007	0.00371644	0.00215448	0.00118817	0.000676667	0.000444669	0.000379089	0.000455375	0.000775918	0.00172836	0.00437804	0.0109104	0.0239845	0.0438207	0.0652704	0.0793359
0.00506792	0.00506602	0.00506517	0.00506632	0.0050706	0.00507912	0.00509275	0.00511174	0.00513528	0.00516106	0.00518491	0.00520063	0.00520037	0.00517548	0.00511819	0.00502384	0.00489317	0.00473425	0.00456313	0.00440314	0.0042831	0.00423552	0.00429559	0.00450132	0.00489348	0.00551187	0.00638258	0.00749028	0.00873621	0.00990012	0.0106476	0.0106263	0.00964428	0.00783098	0.00563286	0.00359513	0.00207861	0.00114305	0.000649208	0.000425759	0.000362675	0.000436018	0.000744823	0.00166558	0.00423858	0.0106122	0.0234259	0.0429403	0.0641012	0.0780013
0.00490964	0.00490779	0.00490696	0.00490808	0.00491224	0.00492054	0.00493381	0.0049523	0.00497522	0.00500033	0.00502355	0.00503887	0.00503861	0.00501438	0.0049586	0.00486674	0.00473953	0.00458485	0.00441831	0.00426262	0.00414582	0.00409952	0.00415793	0.00435808	0.00473973	0.00534188	0.00619036	0.00727066	0.0084868	0.00962375	0.0103544	0.0103336	0.00937409	0.00760361	0.00546031	0.00347728	0.00200512	0.00109946	0.00062276	0.000407583	0.00034691	0.000417412	0.000714854	0.00160483	0.00410298	0.0103208	0.0228776	0.0420732	0.0629472	0.0766823
0.00475564	0.00475383	0.00475302	0.00475411	0.00475817	0.00476624	0.00477916	0.00479716	0.00481947	0.00484392	0.00486653	0.00488145	0.0048812	0.00485761	0.00480332	0.0047139	0.00459008	0.00443953	0.00427748	0.004126	0.00401238	0.00396732	0.00402412	0.00421879	0.00459016	0.00517642	0.0060031	0.00705653	0.00824343	0.00935389	0.0100679	0.0100477	0.00911029	0.00738186	0.00529232	0.00336282	0.00193393	0.00105737	0.00059729	0.000390115	0.000331773	0.00039953	0.000685977	0.00154605	0.00397115	0.0100362	0.0223397	0.0412195	0.0618081	0.075379
0.00460581	0.00460406	0.00460327	0.00460433	0.00460827	0.00461613	0.00462871	0.00464623	0.00466795	0.00469175	0.00471376	0.00472828	0.00472805	0.00470509	0.00465225	0.00456521	0.00444471	0.00429822	0.00414055	0.0039932	0.00388267	0.00383884	0.00389405	0.00408337	0.00444468	0.00501539	0.00582072	0.00684778	0.00800597	0.00909041	0.00978809	0.00976849	0.00885277	0.00716563	0.0051288	0.00325166	0.00186499	0.00101672	0.000572766	0.000373332	0.00031724	0.000382347	0.000658157	0.0014892	0.00384302	0.00975821	0.021812	0.0403791	0.0606841	0.0740914
0.00446009	0.00445838	0.00445761	0.00445864	0.00446248	0.00447013	0.00448236	0.00449941	0.00452055	0.00454372	0.00456514	0.00457928	0.00457906	0.00455672	0.00450529	0.0044206	0.00430334	0.00416081	0.00400743	0.00386411	0.00375662	0.00371398	0.00376764	0.00395174	0.00430321	0.00485868	0.00564309	0.00664432	0.00777434	0.00883321	0.00951485	0.00949579	0.00860142	0.00695481	0.00496964	0.00314371	0.00179824	0.000977485	0.000549157	0.000357208	0.000303291	0.00036584	0.000631359	0.00143421	0.00371849	0.0094867	0.0212944	0.0395518	0.059575	0.0728192
0.00431836	0.0043167	0.00431595	0.00431695	0.00432069	0.00432813	0.00434003	0.00435662	0.0043772	0.00439974	0.00442059	0.00443436	0.00443414	0.00441241	0.00436237	0.00427996	0.00416588	0.00402722	0.00387804	0.00373866	0.00363414	0.00359267	0.00364482	0.0038238	0.00416564	0.00470622	0.00547014	0.00644603	0.0075484	0.00858216	0.00924804	0.00922952	0.00835611	0.00674929	0.00481476	0.00303892	0.00173361	0.000939612	0.000526433	0.000341722	0.000289904	0.000349985	0.000605551	0.00138104	0.00359749	0.00922157	0.0207866	0.0387374	0.0584806	0.0715625
0.00418055	0.00417893	0.0041782	0.00417918	0.00418281	0.00419005	0.00420163	0.00421777	0.00423779	0.00425972	0.00428002	0.00429341	0.00429321	0.00427206	0.00422338	0.00414321	0.00403223	0.00389737	0.00375229	0.00361677	0.00351515	0.00347482	0.00352549	0.00369947	0.00403191	0.0045579	0.00530175	0.00625281	0.00732805	0.00833717	0.00898755	0.00896956	0.00811674	0.00654897	0.00466406	0.00293719	0.00167105	0.000903063	0.000504565	0.000326851	0.000277059	0.000334758	0.000580701	0.00132963	0.00347992	0.00896271	0.0202887	0.037936	0.057401	0.0703212
0.00404656	0.00404498	0.00404428	0.00404523	0.00404876	0.0040558	0.00406706	0.00408277	0.00410224	0.00412358	0.00414332	0.00415636	0.00415617	0.0041356	0.00408824	0.00401026	0.00390232	0.00377117	0.0036301	0.00349835	0.00339956	0.00336035	0.00340958	0.00357867	0.0039019	0.00441363	0.00513784	0.00606456	0.0071132	0.0080981	0.00873327	0.0087158	0.0078832	0.00635375	0.00451745	0.00283846	0.0016105	0.000867795	0.000483524	0.000312572	0.000264736	0.000320138	0.000556777	0.00127993	0.00336572	0.00870999	0.0198004	0.0371473	0.056336	0.0690953
0.00391631	0.00391478	0.00391409	0.00391501	0.00391845	0.00392529	0.00393625	0.00395152	0.00397046	0.00399122	0.00401043	0.00402311	0.00402293	0.00400293	0.00395687	0.00388102	0.00377606	0.00364853	0.00351139	0.00338332	0.0032873	0.00324919	0.003297	0.00346132	0.00377556	0.00427332	0.0049783	0.00588118	0.00690372	0.00786486	0.00848508	0.00846811	0.00765537	0.00616352	0.00437484	0.00274264	0.00155191	0.000833772	0.000463283	0.000298866	0.000252917	0.000306103	0.000533748	0.0012319	0.0032548	0.00846332	0.0193217	0.0363713	0.0552856	0.0678846
0.00378971	0.00378822	0.00378755	0.00378845	0.00379179	0.00379845	0.0038091	0.00382395	0.00384238	0.00386256	0.00388125	0.00389358	0.00389341	0.00387396	0.00382918	0.00375542	0.00365336	0.00352938	0.00339607	0.0032716	0.00317829	0.00314124	0.00318768	0.00334733	0.00365278	0.0041369	0.00482305	0.00570256	0.00669951	0.00763734	0.00824288	0.0082264	0.00743315	0.00597819	0.00423615	0.00264968	0.00149522	0.000800953	0.000443814	0.00028571	0.000241583	0.000292631	0.000511586	0.00118548	0.00314709	0.00822257	0.0188524	0.0356079	0.0542496	0.0666891
0.00366669	0.00366524	0.00366459	0.00366546	0.0036687	0.00367518	0.00368554	0.00369998	0.00371789	0.00373752	0.00375569	0.00376769	0.00376753	0.00374862	0.00370507	0.00363337	0.00353414	0.00341363	0.00328406	0.00316311	0.00307245	0.00303644	0.00308153	0.00323663	0.00353348	0.00400426	0.00467199	0.00552862	0.00650047	0.00741541	0.00800654	0.00799054	0.00721644	0.00579764	0.00410128	0.0025595	0.00144038	0.000769302	0.000425092	0.000273086	0.000230715	0.000279704	0.000490261	0.00114064	0.0030425	0.00798765	0.0183924	0.0348569	0.0532279	0.0655087
0.00354715	0.00354574	0.00354511	0.00354595	0.00354911	0.0035554	0.00356547	0.00357951	0.00359692	0.00361601	0.00363368	0.00364535	0.0036452	0.00362682	0.00358448	0.00351477	0.00341833	0.0033012	0.0031753	0.00305777	0.0029697	0.00293471	0.00297849	0.00312914	0.00341759	0.00387532	0.00452503	0.00535924	0.0063065	0.00719899	0.00777596	0.00776044	0.00700511	0.00562179	0.00397015	0.00247202	0.00138734	0.000738783	0.000407091	0.000260974	0.000220298	0.0002673	0.000469746	0.00109731	0.00294096	0.00775843	0.0179415	0.0341181	0.0522206	0.0643434
0.00343102	0.00342965	0.00342903	0.00342985	0.00343292	0.00343903	0.00344882	0.00346247	0.0034794	0.00349795	0.00351513	0.00352648	0.00352633	0.00350847	0.00346732	0.00339957	0.00330583	0.00319201	0.00306968	0.00295552	0.00286996	0.00283597	0.00287847	0.00302477	0.00330503	0.00375	0.00438208	0.00519434	0.00611749	0.00698796	0.00755103	0.00753597	0.00679908	0.00545054	0.00384267	0.00238718	0.00133605	0.00070936	0.000389786	0.000249355	0.000210313	0.000255402	0.000450012	0.00105547	0.00284241	0.00753481	0.0174997	0.0333916	0.0512274	0.063193
0.00331821	0.00331688	0.00331628	0.00331708	0.00332006	0.003326	0.00333551	0.00334878	0.00336523	0.00338327	0.00339996	0.003411	0.00341086	0.0033935	0.00335351	0.00328767	0.00319658	0.00308599	0.00296716	0.00285627	0.00277318	0.00274016	0.0027814	0.00292347	0.00319571	0.00362822	0.00424305	0.00503383	0.00593335	0.00678221	0.00733164	0.00731703	0.00659823	0.00528378	0.00371877	0.00230492	0.00128646	0.000680999	0.000373154	0.000238213	0.000200745	0.00024399	0.000431035	0.00101506	0.00274676	0.00731669	0.0170667	0.0326771	0.0502482	0.0620576
0.00320865	0.00320736	0.00320678	0.00320755	0.00321045	0.00321622	0.00322546	0.00323835	0.00325434	0.00327187	0.0032881	0.00329882	0.00329869	0.00328183	0.00324297	0.00317899	0.0030905	0.00298306	0.00286764	0.00275995	0.00267926	0.00264719	0.00268722	0.00282514	0.00308957	0.00350989	0.00410785	0.0048776	0.00575397	0.00658164	0.00711769	0.00710352	0.00640247	0.00512144	0.00359835	0.00222517	0.00123852	0.000653666	0.000357171	0.000227528	0.000191578	0.000233047	0.000412788	0.000976038	0.00265394	0.00710396	0.0166425	0.0319746	0.0492831	0.0609369
0.00310227	0.00310101	0.00310044	0.00310119	0.00310401	0.00310961	0.0031186	0.00313112	0.00314665	0.00316369	0.00317946	0.00318988	0.00318976	0.00317337	0.00313562	0.00307347	0.0029875	0.00288315	0.00277105	0.00266649	0.00258815	0.002557	0.00259584	0.00272972	0.00298651	0.00339494	0.0039764	0.00472557	0.00557926	0.00638615	0.00690907	0.00689534	0.00621168	0.0049634	0.00348135	0.00214786	0.00119218	0.000627327	0.000341814	0.000217284	0.000182798	0.000222555	0.000395246	0.00093837	0.00256389	0.00689652	0.016227	0.0312839	0.0483318	0.059831
0.00299897	0.00299775	0.0029972	0.00299793	0.00300066	0.00300611	0.00301483	0.003027	0.00304209	0.00305864	0.00307396	0.00308409	0.00308398	0.00306806	0.00303139	0.00297101	0.00288752	0.00278618	0.00267733	0.00257581	0.00249977	0.00246953	0.0025072	0.00263714	0.00288648	0.00328327	0.00384862	0.00457764	0.00540911	0.00619564	0.00670568	0.00669237	0.00602578	0.00480959	0.00336767	0.00207293	0.00114739	0.000601953	0.000327062	0.000207465	0.000174388	0.000212498	0.000378385	0.000902012	0.00247653	0.00669426	0.0158201	0.0306049	0.0473943	0.0587397
0.0028987	0.00289751	0.00289698	0.00289769	0.00290034	0.00290563	0.0029141	0.00292592	0.00294058	0.00295665	0.00297154	0.00298138	0.00298127	0.00296582	0.0029302	0.00287156	0.00279047	0.00269207	0.0025864	0.00248786	0.00241405	0.00238469	0.00242123	0.00254733	0.00278938	0.00317483	0.00372441	0.00443373	0.00524345	0.00601001	0.00650742	0.00649451	0.00584466	0.0046599	0.00325724	0.00200032	0.00110412	0.00057751	0.000312893	0.000198054	0.000166336	0.000202859	0.000362181	0.000866925	0.0023918	0.00649708	0.0154215	0.0299374	0.0464705	0.057663
0.00280138	0.00280022	0.0027997	0.00280039	0.00280296	0.0028081	0.00281633	0.0028278	0.00284204	0.00285765	0.00287211	0.00288168	0.00288157	0.00286657	0.00283198	0.00277504	0.0026963	0.00260077	0.0024982	0.00240256	0.00233093	0.00230243	0.00233787	0.00246021	0.00269517	0.00306953	0.00360371	0.00429374	0.00508216	0.00582916	0.00631418	0.00630167	0.00566822	0.00451426	0.00314999	0.00192996	0.00106231	0.00055397	0.000299288	0.000189038	0.000158627	0.000193624	0.000346612	0.000833069	0.00230963	0.00630488	0.0150312	0.0292815	0.0455602	0.0566007
0.00270693	0.0027058	0.0027053	0.00270597	0.00270847	0.00271346	0.00272144	0.00273258	0.00274641	0.00276157	0.00277561	0.0027849	0.00278481	0.00277024	0.00273666	0.00268137	0.00260493	0.0025122	0.00241264	0.00231983	0.00225033	0.00222268	0.00225704	0.00237573	0.00260375	0.00296729	0.00348642	0.0041576	0.00492516	0.00565299	0.00612585	0.00611374	0.00549637	0.00437256	0.00304584	0.00186181	0.00102193	0.000531303	0.000286224	0.000180399	0.000151248	0.000184776	0.000331656	0.000800407	0.00222996	0.00611756	0.014649	0.0286368	0.0446635	0.0555528
0.00261528	0.00261419	0.0026137	0.00261435	0.00261677	0.00262162	0.00262937	0.00264019	0.00265361	0.00266833	0.00268197	0.00269099	0.0026909	0.00267676	0.00264416	0.00259049	0.00251629	0.00242629	0.00232968	0.00223963	0.0021722	0.00214537	0.00217868	0.0022938	0.00251507	0.00286804	0.00337246	0.00402521	0.00477235	0.00548141	0.00594236	0.00593062	0.00532901	0.00423473	0.00294472	0.0017958	0.000982932	0.00050948	0.000273685	0.000172125	0.000144186	0.0001763	0.00031729	0.000768902	0.00215272	0.00593502	0.0142749	0.0280034	0.04378	0.0545193
0.00252637	0.00252531	0.00252483	0.00252546	0.00252782	0.00253252	0.00254004	0.00255054	0.00256357	0.00257786	0.0025911	0.00259986	0.00259978	0.00258605	0.00255441	0.00250232	0.00243031	0.00234297	0.00224924	0.00216188	0.00209648	0.00207044	0.00210273	0.00221438	0.00242905	0.00277171	0.00326177	0.00389649	0.00462366	0.00531431	0.00576359	0.00575222	0.00516606	0.00410068	0.00284654	0.00173187	0.000945274	0.000488473	0.000261649	0.000164202	0.00013743	0.000168184	0.000303495	0.000738519	0.00207785	0.00575717	0.0139087	0.0273811	0.0429099	0.0534999
0.00244012	0.0024391	0.00243863	0.00243924	0.00244153	0.00244609	0.00245339	0.00246358	0.00247623	0.0024901	0.00250295	0.00251146	0.00251138	0.00249806	0.00246735	0.0024168	0.00234692	0.00226218	0.00217125	0.00208652	0.00202309	0.00199784	0.00202913	0.00213738	0.00234563	0.00267822	0.00315426	0.00377135	0.00447897	0.00515161	0.00558944	0.00557844	0.0050074	0.00397033	0.00275125	0.00166996	0.000908916	0.000468255	0.000250101	0.000156615	0.000130966	0.000160412	0.000290249	0.000709222	0.00200529	0.00558391	0.0135502	0.0267697	0.0420529	0.0524947
0.00235648	0.00235548	0.00235503	0.00235562	0.00235784	0.00236226	0.00236935	0.00237924	0.00239151	0.00240497	0.00241745	0.00242571	0.00242563	0.00241271	0.00238291	0.00233386	0.00226606	0.00218385	0.00209566	0.00201349	0.00195198	0.00192749	0.00195781	0.00206276	0.00226474	0.00258752	0.00304986	0.00364973	0.00433822	0.00499321	0.00541983	0.00540919	0.00485297	0.00384359	0.00265876	0.00161003	0.000873819	0.000448801	0.00023902	0.000149353	0.000124784	0.000152973	0.000277534	0.000680977	0.00193498	0.00541514	0.0131995	0.0261692	0.0412089	0.0515035
0.00227536	0.0022744	0.00227396	0.00227454	0.00227668	0.00228098	0.00228785	0.00229745	0.00230936	0.00232242	0.00233452	0.00234254	0.00234247	0.00232993	0.00230102	0.00225343	0.00218767	0.00210793	0.0020224	0.00194273	0.00188309	0.00185934	0.00188872	0.00199045	0.00218631	0.00249952	0.00294849	0.00353152	0.00420131	0.00483903	0.00525466	0.00524436	0.00470266	0.00372037	0.00256902	0.00155202	0.000839947	0.000430084	0.000228392	0.000142402	0.000118872	0.000145852	0.00026533	0.000653752	0.00186686	0.00525078	0.0128563	0.0255794	0.0403778	0.0505262
0.00219672	0.00219579	0.00219536	0.00219592	0.002198	0.00220217	0.00220884	0.00221814	0.00222969	0.00224237	0.00225411	0.00226189	0.00226183	0.00224967	0.00222163	0.00217546	0.00211167	0.00203435	0.00195141	0.00187417	0.00181637	0.00179333	0.00182179	0.00192039	0.0021103	0.00241416	0.00285008	0.00341667	0.00406815	0.00468896	0.00509384	0.00508387	0.00455638	0.00360061	0.00248195	0.00149587	0.00080726	0.00041208	0.000218198	0.00013575	0.00011322	0.000139038	0.000253619	0.000627514	0.00180087	0.00509072	0.0125205	0.0250002	0.0395596	0.0495627
0.00212049	0.00211958	0.00211917	0.0021197	0.00212173	0.00212576	0.00213223	0.00214126	0.00215246	0.00216476	0.00217615	0.0021837	0.00218364	0.00217185	0.00214465	0.00209988	0.00203802	0.00196304	0.00188264	0.00180777	0.00175174	0.00172941	0.00175698	0.00185251	0.00203662	0.00233137	0.00275455	0.00330508	0.00393867	0.00454293	0.00493727	0.00492763	0.00441405	0.00348422	0.00239748	0.00144154	0.000775724	0.000394764	0.000208424	0.000129386	0.000107817	0.000132518	0.000242383	0.000602231	0.00173696	0.00493489	0.012192	0.0244315	0.0387541	0.048613
0.00204659	0.00204571	0.00204531	0.00204583	0.00204779	0.00205171	0.00205798	0.00206674	0.0020776	0.00208953	0.00210058	0.0021079	0.00210785	0.00209641	0.00207004	0.00202663	0.00196664	0.00189395	0.00181602	0.00174346	0.00168916	0.00166751	0.00169421	0.00178677	0.00196522	0.0022511	0.00266185	0.00319668	0.00381278	0.00440085	0.00478486	0.00477554	0.00427559	0.00337112	0.00231556	0.00138898	0.000745302	0.000378113	0.000199053	0.000123298	0.000102653	0.000126281	0.000231604	0.000577873	0.00167506	0.00478318	0.0118707	0.0238731	0.0379612	0.047677
0.00197498	0.00197413	0.00197374	0.00197425	0.00197615	0.00197994	0.00198603	0.00199451	0.00200505	0.00201661	0.00202733	0.00203444	0.00203438	0.0020233	0.00199773	0.00195564	0.00189749	0.00182703	0.00175149	0.00168118	0.00162857	0.00160759	0.00163344	0.0017231	0.00189605	0.00217326	0.00257189	0.0030914	0.0036904	0.00426262	0.00463653	0.00462752	0.0041409	0.00326123	0.00223611	0.00133812	0.00071596	0.000362105	0.00019007	0.000117476	9.77192e-05	0.000120317	0.000221267	0.00055441	0.00161513	0.00463552	0.0115565	0.0233249	0.0371808	0.0467544
0.0019056	0.00190477	0.00190439	0.00190488	0.00190673	0.0019104	0.0019163	0.00192453	0.00193475	0.00194596	0.00195635	0.00196324	0.00196319	0.00195245	0.00192766	0.00188686	0.00183049	0.0017622	0.00168901	0.00162088	0.00156992	0.00154959	0.00157461	0.00166146	0.00182903	0.00209782	0.00248461	0.00298916	0.00357145	0.00412817	0.00449218	0.00448348	0.0040099	0.00315448	0.00215907	0.00128894	0.000687665	0.000346717	0.000181462	0.000111908	9.30053e-05	0.000114613	0.000211354	0.000531813	0.00155711	0.00449181	0.0112493	0.0227869	0.0364128	0.0458453
0.00183838	0.00183757	0.00183721	0.00183768	0.00183947	0.00184304	0.00184875	0.00185673	0.00186663	0.0018775	0.00188758	0.00189426	0.00189421	0.0018838	0.00185977	0.00182022	0.0017656	0.00169942	0.00162851	0.00156252	0.00151315	0.00149346	0.00151767	0.00160178	0.00176413	0.00202469	0.00239995	0.00288989	0.00345585	0.0039974	0.00435174	0.00434333	0.00388251	0.0030508	0.00208439	0.00124138	0.000660384	0.000331928	0.000173213	0.000106586	8.85027e-05	0.00010916	0.00020185	0.000510054	0.00150095	0.00435198	0.0109489	0.0222588	0.0356571	0.0449496
0.00177327	0.00177249	0.00177213	0.00177259	0.00177432	0.00177778	0.00178332	0.00179105	0.00180065	0.00181118	0.00182095	0.00182742	0.00182738	0.0018173	0.00179401	0.00175568	0.00170275	0.00163864	0.00156994	0.00150602	0.00145821	0.00143914	0.00146257	0.001544	0.00170127	0.00195382	0.00231783	0.00279352	0.00334352	0.00387025	0.00421511	0.00420698	0.00375865	0.00295011	0.002012	0.00119539	0.000634085	0.000317717	0.000165311	0.000101498	8.42028e-05	0.000103948	0.00019274	0.000489106	0.00144661	0.00421592	0.0106552	0.0217406	0.0349135	0.0440671
0.00171021	0.00170945	0.00170911	0.00170955	0.00171123	0.00171458	0.00171994	0.00172743	0.00173673	0.00174694	0.00175641	0.00176269	0.00176265	0.00175288	0.00173032	0.00169318	0.0016419	0.00157979	0.00151325	0.00145135	0.00140506	0.00138658	0.00140926	0.00148809	0.0016404	0.00188515	0.0022382	0.00269998	0.00323439	0.00374662	0.00408221	0.00407436	0.00363824	0.00285235	0.00194184	0.00115093	0.000608736	0.000304064	0.000157741	9.66358e-05	8.00972e-05	9.89662e-05	0.000184009	0.000468941	0.00139402	0.00408357	0.0103682	0.0212321	0.0341819	0.0431977
0.00164914	0.00164841	0.00164808	0.00164851	0.00165013	0.00165337	0.00165857	0.00166583	0.00167484	0.00168474	0.00169391	0.0017	0.00169996	0.00169049	0.00166864	0.00163266	0.00158298	0.00152282	0.00145839	0.00139846	0.00135364	0.00133575	0.00135769	0.00143399	0.00158148	0.00181863	0.00216099	0.00260919	0.00312838	0.00362644	0.00395295	0.00394538	0.00352121	0.00275743	0.00187385	0.00110795	0.000584308	0.000290949	0.000150493	9.199e-05	7.61778e-05	9.42065e-05	0.000175643	0.000449534	0.00134314	0.00395483	0.0100876	0.0207332	0.0334622	0.0423413
0.00159002	0.00158931	0.00158899	0.00158941	0.00159098	0.00159412	0.00159916	0.00160618	0.00161492	0.0016245	0.00163339	0.00163929	0.00163926	0.00163009	0.00160891	0.00157407	0.00152595	0.0014677	0.00140531	0.00134729	0.0013039	0.00128658	0.0013078	0.00138164	0.00152444	0.0017542	0.00208614	0.00252109	0.00302541	0.00350962	0.00382727	0.00381996	0.00340746	0.0026653	0.00180798	0.00106642	0.000560771	0.000278353	0.000143552	8.75518e-05	7.2437e-05	8.96595e-05	0.000167628	0.000430859	0.00129392	0.00382964	0.00981345	0.0202438	0.0327544	0.0414979
0.00153279	0.0015321	0.00153179	0.00153219	0.00153372	0.00153676	0.00154164	0.00154844	0.0015569	0.00156619	0.0015748	0.00158051	0.00158048	0.0015716	0.0015511	0.00151735	0.00147075	0.00141435	0.00135395	0.00129779	0.0012558	0.00123903	0.00125955	0.001331	0.00146924	0.00169179	0.00201358	0.00243562	0.00292542	0.00339609	0.00370507	0.00369801	0.00329693	0.00257587	0.00174417	0.00102629	0.000538096	0.000266259	0.000136907	8.33127e-05	6.88673e-05	8.53164e-05	0.00015995	0.000412893	0.00124632	0.0037079	0.00954557	0.0197638	0.0320583	0.0406673
0.0014774	0.00147673	0.00147643	0.00147682	0.00147829	0.00148124	0.00148596	0.00149255	0.00150074	0.00150974	0.00151808	0.00152361	0.00152359	0.00151499	0.00149514	0.00146246	0.00141734	0.00136274	0.00130427	0.00124992	0.00120929	0.00119306	0.0012129	0.00128203	0.00141583	0.00163137	0.00194326	0.00235271	0.00282834	0.00328578	0.00358627	0.00357947	0.00318954	0.0024891	0.00168237	0.00098752	0.000516256	0.000254647	0.000130548	7.92646e-05	6.54615e-05	8.1169e-05	0.000152598	0.00039561	0.00120029	0.00358954	0.00928387	0.019293	0.0313737	0.0398493
0.00142379	0.00142315	0.00142286	0.00142323	0.00142466	0.00142751	0.00143208	0.00143847	0.0014464	0.00145511	0.00146318	0.00146855	0.00146852	0.0014602	0.00144098	0.00140934	0.00136566	0.00131281	0.00125623	0.00120364	0.00116433	0.00114862	0.0011678	0.00123467	0.00136415	0.00157286	0.00187512	0.00227229	0.00273409	0.00317861	0.0034708	0.00346424	0.00308522	0.0024049	0.00162251	0.000950067	0.000495222	0.0002435	0.000124461	7.53995e-05	6.22127e-05	7.72092e-05	0.000145558	0.000378989	0.00115578	0.00347449	0.00902823	0.0188313	0.0307006	0.039044
0.00137193	0.0013713	0.00137102	0.00137138	0.00137276	0.00137552	0.00137995	0.00138613	0.00139381	0.00140224	0.00141006	0.00141526	0.00141524	0.00140718	0.00138857	0.00135794	0.00131567	0.00126452	0.00120977	0.00115889	0.00112086	0.00110566	0.00112421	0.00118887	0.00131416	0.00151623	0.00180911	0.0021943	0.0026426	0.0030745	0.00335859	0.00335226	0.0029839	0.00232323	0.00156456	0.000913896	0.00047497	0.000232803	0.000118638	7.171e-05	5.91143e-05	7.34291e-05	0.000138818	0.000363006	0.00111276	0.00336266	0.00877855	0.0183786	0.0300388	0.0382512
0.00132175	0.00132115	0.00132087	0.00132123	0.00132256	0.00132523	0.00132952	0.0013355	0.00134293	0.00135109	0.00135867	0.00136369	0.00136368	0.00135588	0.00133787	0.00130823	0.00126732	0.00121782	0.00116485	0.00111564	0.00107885	0.00106415	0.00108207	0.0011446	0.00126581	0.00146142	0.00174516	0.00211868	0.00255381	0.00297338	0.00324955	0.00324345	0.0028855	0.002244	0.00150845	0.000878967	0.000455473	0.000222538	0.000113068	6.81887e-05	5.61599e-05	6.98214e-05	0.000132367	0.000347639	0.00107117	0.00325398	0.00853473	0.0179348	0.0293882	0.0374708
0.00127322	0.00127263	0.00127237	0.00127271	0.001274	0.00127659	0.00128073	0.00128652	0.00129371	0.00130161	0.00130894	0.00131381	0.0013138	0.00130626	0.00128882	0.00126014	0.00122056	0.00117267	0.00112143	0.00107383	0.00103826	0.00102404	0.00104136	0.00110181	0.00121905	0.00140837	0.00168322	0.00204537	0.00246765	0.00287519	0.00314361	0.00313774	0.00278995	0.00216717	0.00145415	0.000845243	0.000436707	0.00021269	0.00010774	6.48285e-05	5.33433e-05	6.63788e-05	0.000126194	0.000332868	0.00103098	0.00314839	0.00829664	0.0174997	0.0287488	0.0367026
0.00122628	0.00122572	0.00122546	0.00122579	0.00122704	0.00122954	0.00123355	0.00123915	0.00124611	0.00125376	0.00126085	0.00126557	0.00126555	0.00125826	0.00124139	0.00121364	0.00117534	0.00112902	0.00107947	0.00103344	0.000999042	0.000985285	0.00100202	0.00106046	0.00117384	0.00135705	0.00162324	0.00197431	0.00238406	0.00277984	0.00304071	0.00303505	0.00269718	0.00209267	0.00140159	0.000812688	0.000418646	0.000203244	0.000102645	6.16227e-05	5.06587e-05	6.30945e-05	0.000120287	0.000318672	0.000992154	0.0030458	0.0080642	0.0170733	0.0281203	0.0359466
0.0011809	0.00118035	0.0011801	0.00118042	0.00118163	0.00118405	0.00118793	0.00119335	0.00120008	0.00120748	0.00121435	0.00121891	0.0012189	0.00121184	0.00119552	0.00116867	0.00113163	0.00108683	0.00103891	0.000994409	0.000961158	0.000947855	0.00096402	0.0010205	0.00113013	0.0013074	0.00156517	0.00190543	0.00230297	0.00268728	0.00294076	0.00293531	0.00260714	0.00202044	0.00135072	0.000781267	0.000401267	0.000194184	9.77742e-05	5.85648e-05	4.81003e-05	5.99617e-05	0.000114637	0.000305031	0.00095464	0.00294615	0.00783729	0.0166554	0.0275027	0.0352027
0.00113702	0.00113649	0.00113625	0.00113656	0.00113773	0.00114007	0.00114382	0.00114906	0.00115558	0.00116273	0.00116938	0.00117379	0.00117378	0.00116696	0.00115117	0.00112521	0.00108938	0.00104606	0.000999728	0.000956707	0.000924567	0.000911705	0.000927318	0.0009819	0.00108789	0.00125938	0.00150895	0.0018387	0.00222432	0.00259744	0.00284369	0.00283845	0.00251974	0.00195042	0.00130152	0.000750945	0.000384548	0.000185497	9.31179e-05	5.56486e-05	4.56627e-05	5.6974e-05	0.000109232	0.000291925	0.000918404	0.00284936	0.00761582	0.0162459	0.0268958	0.0344707
0.00109461	0.00109409	0.00109386	0.00109416	0.00109529	0.00109755	0.00110118	0.00110625	0.00111255	0.00111947	0.0011259	0.00113017	0.00113017	0.00112357	0.0011083	0.00108319	0.00104855	0.00100666	0.000961874	0.000920293	0.000889232	0.000876799	0.000891875	0.000944612	0.00104706	0.00121294	0.00145453	0.00177404	0.00214804	0.00251024	0.00274945	0.0027444	0.00243493	0.00188256	0.00125392	0.000721688	0.000368466	0.000177169	8.86678e-05	5.2868e-05	4.33406e-05	5.41252e-05	0.000104065	0.000279335	0.000883409	0.00275538	0.00739969	0.0158446	0.0262996	0.0337505
0.00105362	0.00105312	0.00105289	0.00105318	0.00105427	0.00105646	0.00105997	0.00106487	0.00107097	0.00107766	0.00108388	0.00108801	0.00108801	0.00108162	0.00106687	0.00104258	0.00100909	0.000968597	0.000925311	0.000885129	0.000855115	0.000843098	0.000857655	0.0009086	0.00100762	0.00116803	0.00140186	0.0017114	0.00207408	0.00242562	0.00265795	0.0026531	0.00235265	0.00181679	0.00120788	0.000693464	0.000353	0.000169186	8.44154e-05	5.02171e-05	4.1129e-05	5.14094e-05	9.91235e-05	0.000267244	0.000849617	0.00266412	0.00718879	0.0154515	0.0257139	0.0330421
0.001014	0.00101353	0.00101331	0.00101358	0.00101464	0.00101676	0.00102015	0.00102489	0.00103078	0.00103725	0.00104326	0.00104726	0.00104726	0.00104109	0.00102682	0.00100335	0.000970969	0.000931832	0.000890002	0.000851176	0.00082218	0.000810567	0.000824619	0.000873825	0.000969507	0.00112462	0.0013509	0.00165073	0.00200238	0.00234352	0.00256914	0.00256447	0.00227282	0.00175307	0.00116335	0.00066624	0.000338128	0.000161535	8.03528e-05	4.76905e-05	3.9023e-05	4.8821e-05	9.44003e-05	0.000255634	0.000816992	0.00257552	0.00698302	0.0150665	0.0251386	0.0323452
0.000975733	0.00097527	0.000975058	0.000975327	0.000976348	0.000978392	0.000981672	0.000986253	0.000991949	0.000998207	0.00100402	0.00100788	0.00100788	0.00100192	0.000988131	0.000965441	0.000934146	0.000896324	0.000855907	0.0008184	0.000790391	0.00077917	0.000792733	0.000840252	0.000932696	0.00108265	0.0013016	0.00159198	0.00193288	0.00226388	0.00248295	0.00247845	0.00219538	0.00169134	0.0011203	0.000639986	0.00032383	0.000154204	7.64722e-05	4.52827e-05	3.7018e-05	4.63543e-05	8.98862e-05	0.000244487	0.0007855	0.00248953	0.00678229	0.0146893	0.0245735	0.0316598
0.000938763	0.000938316	0.00093811	0.00093837	0.000939356	0.000941332	0.000944502	0.00094893	0.000954435	0.000960485	0.000966103	0.00096984	0.000969843	0.000964081	0.000950752	0.000928823	0.000898582	0.000862037	0.000822992	0.000786764	0.000759713	0.000748873	0.000761961	0.000807843	0.000897143	0.0010421	0.00125391	0.00153509	0.00186552	0.00218663	0.0023993	0.00239498	0.00212029	0.00163155	0.00107869	0.000614671	0.000310086	0.000147181	7.27661e-05	4.29887e-05	3.51095e-05	4.40042e-05	8.55728e-05	0.000233788	0.000755105	0.00240607	0.0065865	0.01432	0.0240186	0.0309858
0.000903056	0.000902623	0.000902424	0.000902675	0.000903628	0.000905537	0.0009086	0.000912879	0.000918199	0.000924046	0.000929477	0.00093309	0.000933094	0.000927527	0.000914647	0.000893458	0.000864238	0.000828934	0.000791221	0.000756234	0.000730111	0.000719642	0.00073227	0.000776564	0.000862813	0.0010029	0.00120778	0.00148002	0.00180024	0.00211172	0.00231815	0.002314	0.00204747	0.00157364	0.00103846	0.000590265	0.000296878	0.000140454	6.92274e-05	4.08034e-05	3.32933e-05	4.17655e-05	8.14518e-05	0.000223519	0.000725774	0.00232509	0.00639555	0.0139584	0.0234737	0.030323
0.000868573	0.000868155	0.000867963	0.000868205	0.000869125	0.000870969	0.000873928	0.000878063	0.000883204	0.000888854	0.000894103	0.000897595	0.0008976	0.000892222	0.000879779	0.000859307	0.00083108	0.000796979	0.000760558	0.000726775	0.000701554	0.000691443	0.000703626	0.000746379	0.000829669	0.00096504	0.00116318	0.00142671	0.001737	0.00203908	0.00223942	0.00223543	0.00197687	0.00151757	0.000999582	0.00056674	0.000284186	0.000134011	6.58491e-05	3.87221e-05	3.15651e-05	3.96334e-05	7.75155e-05	0.000213665	0.000697475	0.00224651	0.00620936	0.0136043	0.0229388	0.0296714
0.000835278	0.000834874	0.000834689	0.000834923	0.000835811	0.000837592	0.000840451	0.000844445	0.000849412	0.000854871	0.000859943	0.000863318	0.000863324	0.00085813	0.00084611	0.000826335	0.000799071	0.000766138	0.00073097	0.000698355	0.000674009	0.000664246	0.000675996	0.000717256	0.000797674	0.000928462	0.00112005	0.00137512	0.00167573	0.00196866	0.00216306	0.00215923	0.00190843	0.00146328	0.000962016	0.000544068	0.000271992	0.000127843	6.26245e-05	3.67402e-05	2.9921e-05	3.76032e-05	7.37562e-05	0.000204211	0.000670176	0.00217029	0.00602782	0.0132576	0.0224136	0.0290308
0.000803136	0.000802746	0.000802567	0.000802793	0.000803651	0.000805371	0.000808132	0.000811989	0.000816787	0.000822061	0.00082696	0.000830222	0.000830229	0.000825213	0.000813604	0.000794505	0.000768175	0.000736376	0.000702424	0.000670942	0.000647444	0.000638019	0.00064935	0.000689162	0.000766795	0.000893134	0.00107836	0.00132519	0.00161639	0.00190039	0.00208901	0.00208533	0.00184209	0.00141072	0.000925722	0.000522221	0.000260279	0.000121937	5.95473e-05	3.48534e-05	2.83573e-05	3.56704e-05	7.01667e-05	0.000195143	0.000643845	0.00209635	0.00585084	0.0129183	0.0218981	0.0284011
0.000772112	0.000771735	0.000771562	0.00077178	0.000772608	0.000774269	0.000776935	0.000780661	0.000785294	0.000790388	0.000795121	0.000798272	0.000798281	0.000793438	0.000782227	0.000763784	0.000738361	0.000707661	0.000674888	0.000644505	0.000621829	0.000612731	0.000623657	0.000662065	0.000736996	0.000859019	0.00103806	0.00127689	0.00155892	0.00183423	0.0020172	0.00201367	0.00177781	0.00135986	0.000890664	0.000501173	0.000249029	0.000116284	5.66112e-05	3.30574e-05	2.68704e-05	3.38307e-05	6.674e-05	0.000186446	0.000618453	0.00202466	0.00567834	0.0125863	0.0213922	0.0277822
0.000742172	0.000741808	0.000741641	0.000741851	0.00074265	0.000744254	0.000746828	0.000750425	0.000754899	0.000759818	0.00076439	0.000767434	0.000767443	0.000762768	0.000751944	0.000734137	0.000709594	0.00067996	0.00064833	0.000619012	0.000597133	0.000588352	0.000598886	0.000635934	0.000708245	0.000826079	0.000999123	0.00123017	0.00150328	0.00177011	0.00194758	0.0019442	0.00171552	0.00131063	0.000856804	0.000480898	0.000238227	0.000110875	5.38103e-05	3.13482e-05	2.54566e-05	3.208e-05	6.34693e-05	0.000178107	0.00059397	0.00195513	0.00551022	0.0122613	0.0208957	0.027174
0.000713282	0.000712931	0.000712769	0.000712972	0.000713744	0.000715291	0.000717776	0.000721249	0.000725569	0.000730318	0.000734733	0.000737673	0.000737683	0.00073317	0.000722722	0.000705532	0.000681841	0.000653241	0.00062272	0.000594435	0.000573329	0.000564855	0.000575008	0.000610738	0.00068051	0.000794281	0.000961497	0.00118498	0.0014494	0.00170799	0.0018801	0.00187685	0.00165518	0.00126301	0.000824106	0.000461371	0.000227856	0.000105699	5.11388e-05	2.9722e-05	2.41127e-05	3.04142e-05	6.0348e-05	0.000170112	0.000570368	0.00188773	0.00534639	0.0119433	0.0204085	0.0265764
0.000685411	0.000685072	0.000684915	0.000685111	0.000685856	0.000687349	0.000689748	0.0006931	0.00069727	0.000701855	0.000706117	0.000708956	0.000708968	0.000704613	0.000694527	0.000677937	0.000655073	0.000627475	0.000598029	0.000570744	0.000550386	0.000542211	0.000551996	0.000586449	0.000653759	0.000763588	0.000925147	0.00114127	0.00139726	0.00164781	0.00181469	0.00181158	0.00159672	0.00121693	0.000792536	0.000442567	0.000217901	0.000100747	4.85913e-05	2.81749e-05	2.28355e-05	2.88295e-05	5.73699e-05	0.000162448	0.000547618	0.00182239	0.00518677	0.0116322	0.0199305	0.0259891
0.000658527	0.000658199	0.000658048	0.000658237	0.000658955	0.000660396	0.000662711	0.000665946	0.000669971	0.000674397	0.000678511	0.000681252	0.000681265	0.000677062	0.00066733	0.000651319	0.000629257	0.000602631	0.000574226	0.000547911	0.000528279	0.000520393	0.000529821	0.000563037	0.000627962	0.000733968	0.000890036	0.00109902	0.00134679	0.00158952	0.00175131	0.00174832	0.00154011	0.00117236	0.000762061	0.000424463	0.000208347	9.6011e-05	4.61625e-05	2.67034e-05	2.16219e-05	2.73224e-05	5.4529e-05	0.000155104	0.000525694	0.00175907	0.00503126	0.0113279	0.0194615	0.0254122
0.000632599	0.000632282	0.000632137	0.000632318	0.000633011	0.000634402	0.000636635	0.000639757	0.000643641	0.000647912	0.000651883	0.00065453	0.000654542	0.000650488	0.000641098	0.00062565	0.000604365	0.00057868	0.000551285	0.000525909	0.000506979	0.000499374	0.000508456	0.000540475	0.000603088	0.000705388	0.000856126	0.00105817	0.00129795	0.00153307	0.00168989	0.00168704	0.00148529	0.00112926	0.000732645	0.000407035	0.000199178	9.14818e-05	4.38473e-05	2.53041e-05	2.0469e-05	2.58892e-05	5.18195e-05	0.000148066	0.000504568	0.0016977	0.0048798	0.0110303	0.0190016	0.0248455
0.000607597	0.000607291	0.000607151	0.000607326	0.000607995	0.000609336	0.00061149	0.000614502	0.000618249	0.000622371	0.000626203	0.000628757	0.000628771	0.00062486	0.000615801	0.000600899	0.000580367	0.000555595	0.000529177	0.00050471	0.000486462	0.000479127	0.000487876	0.000518734	0.000579109	0.000677816	0.000823383	0.00101868	0.0012507	0.00147841	0.0016304	0.00162766	0.00143222	0.00108758	0.000704258	0.000390261	0.000190382	8.71513e-05	4.16407e-05	2.39737e-05	1.93739e-05	2.45266e-05	4.92357e-05	0.000141324	0.000484216	0.00163824	0.00473228	0.0107392	0.0185505	0.0242889
0.000583492	0.000583198	0.000583062	0.000583231	0.000583875	0.000585169	0.000587247	0.000590152	0.000593767	0.000597743	0.000601441	0.000603906	0.00060392	0.000600149	0.000591411	0.000577037	0.000557235	0.000533347	0.000507876	0.00048429	0.000466701	0.000459629	0.000468055	0.00049779	0.000555996	0.00065122	0.000791771	0.000980526	0.00120499	0.00142549	0.00157277	0.00157015	0.00138084	0.00104729	0.000676868	0.000374119	0.000181945	8.30115e-05	3.95381e-05	2.2709e-05	1.8334e-05	2.32314e-05	4.67723e-05	0.000134865	0.000464611	0.00158064	0.00458863	0.0104546	0.0181081	0.0237423
0.000560256	0.000559972	0.000559841	0.000560004	0.000560625	0.000561873	0.000563877	0.000566679	0.000570165	0.000574001	0.000577568	0.000579947	0.000579961	0.000576325	0.000567898	0.000554036	0.000534941	0.000511909	0.000487355	0.000464623	0.000447671	0.000440855	0.000448967	0.000477616	0.000533722	0.000625571	0.000761255	0.000943654	0.00116078	0.00137426	0.00151696	0.00151445	0.00133111	0.00100834	0.000650444	0.000358588	0.000173852	7.90548e-05	3.75349e-05	2.15071e-05	1.73466e-05	2.20006e-05	4.44242e-05	0.00012868	0.000445731	0.00152485	0.00444876	0.0101763	0.0176743	0.0232055
0.000537862	0.000537588	0.000537461	0.000537618	0.000538217	0.00053942	0.000541352	0.000544054	0.000547416	0.000551115	0.000554556	0.000556851	0.000556866	0.00055336	0.000545235	0.000531869	0.000513459	0.000491256	0.00046759	0.000445684	0.00042935	0.00042278	0.00043059	0.000458187	0.000512259	0.000600839	0.000731804	0.000908032	0.00111802	0.00132468	0.00146292	0.00146052	0.00128298	0.000970689	0.000624956	0.000343648	0.000166093	7.52736e-05	3.56268e-05	2.03651e-05	1.64094e-05	2.0831e-05	4.21864e-05	0.000122758	0.00042755	0.00147081	0.00431259	0.00990427	0.017249	0.0226785
0.000516281	0.000516017	0.000515895	0.000516046	0.000516623	0.000517783	0.000519646	0.000522251	0.000525493	0.00052906	0.000532378	0.000534591	0.000534607	0.000531228	0.000523394	0.000510508	0.000492762	0.000471362	0.000448556	0.000427449	0.000411713	0.000405381	0.000412899	0.000439479	0.000491582	0.000576994	0.000703384	0.000873622	0.00107668	0.00127671	0.0014106	0.0014083	0.00123641	0.000934308	0.000600374	0.000329278	0.000158653	7.1661e-05	3.38097e-05	1.92801e-05	1.55198e-05	1.97199e-05	4.0054e-05	0.000117089	0.000410047	0.00141849	0.00418005	0.00963835	0.0168321	0.0221611
0.000495489	0.000495234	0.000495117	0.000495262	0.000495819	0.000496936	0.000498732	0.000501243	0.000504368	0.000507807	0.000511007	0.000513142	0.000513158	0.000509901	0.00050235	0.000489929	0.000472825	0.000452202	0.000430229	0.000409896	0.000394738	0.000388637	0.000395872	0.000421467	0.000471665	0.000554009	0.000675963	0.000840389	0.00103671	0.00123028	0.00135995	0.00135776	0.00119136	0.000899157	0.000576672	0.000315458	0.000151521	6.82099e-05	3.20794e-05	1.82495e-05	1.46757e-05	1.86647e-05	3.80225e-05	0.000111662	0.000393198	0.00136783	0.00405106	0.00937845	0.0164235	0.0216532
0.00047546	0.000475214	0.0004751	0.00047524	0.000475777	0.000476854	0.000478584	0.000481005	0.000484017	0.000487332	0.000490416	0.000492475	0.000492492	0.000489353	0.000482076	0.000470106	0.000453623	0.000433753	0.000412585	0.000393	0.000378402	0.000372525	0.000379487	0.00040413	0.000452484	0.000531856	0.000649511	0.000808297	0.000998079	0.00118537	0.00131093	0.00130883	0.00114778	0.0008652	0.00055382	0.000302171	0.000144686	6.49138e-05	3.04323e-05	1.72708e-05	1.3875e-05	1.76625e-05	3.60876e-05	0.000106468	0.000376982	0.00131879	0.00392553	0.00912447	0.0160229	0.0211546
0.000456168	0.000455931	0.000455822	0.000455957	0.000456473	0.000457511	0.000459179	0.000461511	0.000464414	0.000467609	0.000470582	0.000472567	0.000472584	0.00046956	0.000462548	0.000451014	0.000435133	0.000415991	0.000395602	0.000376742	0.000362684	0.000357023	0.000363721	0.000387443	0.000434014	0.00051051	0.000623998	0.000777312	0.000960743	0.00114194	0.00126349	0.00126149	0.00110564	0.0008324	0.000531792	0.000289397	0.000138137	6.17663e-05	2.88645e-05	1.63416e-05	1.31154e-05	1.67111e-05	3.42448e-05	0.000101499	0.000361378	0.00127132	0.0038034	0.0088763	0.0156305	0.0206654
0.000437591	0.000437362	0.000437257	0.000437386	0.000437884	0.000438884	0.00044049	0.000442737	0.000445535	0.000448614	0.000451479	0.000453392	0.000453409	0.000450497	0.000443741	0.000432629	0.00041733	0.000398893	0.000379258	0.000361098	0.000347564	0.000342112	0.000348555	0.000371387	0.000416232	0.000489943	0.000599394	0.000747402	0.000924664	0.00109993	0.00121759	0.00121568	0.00106488	0.000800724	0.000510561	0.000277119	0.000131862	5.87613e-05	2.73726e-05	1.54595e-05	1.23951e-05	1.58079e-05	3.24903e-05	9.6745e-05	0.000346364	0.00122539	0.00368458	0.00863386	0.0152459	0.0201853
0.000419703	0.000419483	0.000419382	0.000419506	0.000419986	0.000420949	0.000422496	0.000424661	0.000427356	0.000430322	0.000433083	0.000434927	0.000434945	0.000432139	0.000425632	0.000414928	0.000400193	0.000382437	0.000363531	0.000346049	0.000333021	0.000327772	0.000333968	0.000355939	0.000399115	0.000470131	0.000575671	0.000718533	0.000889807	0.00105931	0.00117319	0.00117136	0.00102548	0.000770137	0.000490103	0.000265319	0.000125851	5.58927e-05	2.59531e-05	1.46223e-05	1.17121e-05	1.49508e-05	3.08201e-05	9.2198e-05	0.000331922	0.00118095	0.00356901	0.00839702	0.0148691	0.0197142
0.000402484	0.000402272	0.000402174	0.000402294	0.000402755	0.000403683	0.000405173	0.000407258	0.000409854	0.000412712	0.000415372	0.000417149	0.000417166	0.000414465	0.000408197	0.000397888	0.000383698	0.000366602	0.000348401	0.000331573	0.000319035	0.000313982	0.00031994	0.000341079	0.000382641	0.000451049	0.000552801	0.000690673	0.000856135	0.00102004	0.00113024	0.0011285	0.000987385	0.000740608	0.000470391	0.000253981	0.000120094	5.3155e-05	2.46027e-05	1.38279e-05	1.10647e-05	1.41375e-05	2.92305e-05	8.78495e-05	0.000318032	0.00113795	0.0034566	0.0081657	0.0145	0.0192521
0.00038591	0.000385706	0.000385611	0.000385726	0.000386171	0.000387064	0.000388499	0.000390507	0.000393007	0.000395759	0.000398321	0.000400034	0.000400051	0.00039745	0.000391415	0.000381488	0.000367825	0.000351366	0.000333847	0.000317653	0.000305588	0.000300723	0.000306451	0.000326787	0.000366789	0.000432673	0.000530757	0.000663792	0.000823614	0.000982078	0.0010887	0.00108704	0.000950568	0.000712104	0.000451403	0.000243089	0.000114581	5.05426e-05	2.33185e-05	1.30742e-05	1.04511e-05	1.33659e-05	2.77177e-05	8.36918e-05	0.000304674	0.00109636	0.0033473	0.0079398	0.0141385	0.0187987
0.000369959	0.000369763	0.000369672	0.000369783	0.00037021	0.00037107	0.000372452	0.000374385	0.000376793	0.000379443	0.000381911	0.00038356	0.000383578	0.000381074	0.000375263	0.000365706	0.000352553	0.000336711	0.000319851	0.000304268	0.00029266	0.000287979	0.000293485	0.000313044	0.000351538	0.000414981	0.000509513	0.000637859	0.000792208	0.000945389	0.00104853	0.00104695	0.000914988	0.000684594	0.000433114	0.000232627	0.000109304	4.80502e-05	2.20972e-05	1.23592e-05	9.86961e-06	1.2634e-05	2.62785e-05	7.97171e-05	0.000291831	0.00105613	0.00324102	0.00771921	0.0137845	0.018354
0.000354612	0.000354423	0.000354335	0.000354442	0.000354854	0.000355681	0.000357011	0.000358872	0.00036119	0.000363742	0.000366118	0.000367707	0.000367725	0.000365315	0.000359721	0.000350522	0.000337862	0.000322615	0.000306392	0.000291401	0.000280234	0.00027573	0.000281021	0.000299831	0.000336867	0.000397949	0.000489043	0.000612846	0.000761885	0.000909936	0.0010097	0.00100819	0.000880609	0.000658048	0.000415502	0.000222579	0.000104252	4.56727e-05	2.09361e-05	1.16812e-05	9.31875e-06	1.194e-05	2.49095e-05	7.59181e-05	0.000279485	0.00101724	0.0031377	0.00750384	0.0134378	0.017918
0.000339848	0.000339666	0.000339581	0.000339684	0.00034008	0.000340876	0.000342156	0.000343947	0.000346179	0.000348635	0.000350923	0.000352453	0.000352471	0.000350152	0.000344768	0.000335914	0.000323731	0.00030906	0.000293453	0.000279033	0.000268293	0.000263959	0.000269044	0.000287129	0.000322757	0.000381556	0.000469322	0.000588723	0.000732612	0.000875681	0.000972159	0.000970724	0.000847396	0.000632435	0.000398544	0.000212931	9.94164e-05	4.34054e-05	1.98325e-05	1.10383e-05	8.79696e-06	1.1282e-05	2.36075e-05	7.22877e-05	0.000267618	0.000979631	0.00303727	0.0072936	0.0130983	0.0174903
0.000325646	0.000325471	0.000325389	0.000325488	0.000325869	0.000326635	0.000327867	0.000329591	0.000331738	0.000334103	0.000336305	0.000337778	0.000337796	0.000335565	0.000330385	0.000321864	0.000310141	0.000296027	0.000281015	0.000267147	0.000256819	0.00025265	0.000257535	0.000274921	0.000309188	0.00036578	0.000450326	0.000565462	0.000704356	0.000842591	0.000935878	0.000934511	0.000815314	0.000607727	0.000382219	0.000203669	9.47896e-05	4.12434e-05	1.87836e-05	1.04289e-05	8.30282e-06	1.06582e-05	2.23695e-05	6.8819e-05	0.000256214	0.000943277	0.00293967	0.00708838	0.012766	0.017071
0.000311988	0.00031182	0.000311741	0.000311836	0.000312203	0.00031294	0.000314125	0.000315784	0.00031785	0.000320126	0.000322245	0.000323663	0.000323681	0.000321535	0.000316551	0.000308353	0.000297075	0.000283498	0.000269061	0.000255726	0.000245796	0.000241787	0.000246479	0.00026319	0.000296142	0.000350601	0.000432032	0.000543037	0.000677088	0.000810629	0.000900816	0.000899517	0.000784331	0.000583896	0.000366506	0.000194778	9.03629e-05	3.91822e-05	1.7787e-05	9.85125e-06	7.83495e-06	1.00671e-05	2.11925e-05	6.55055e-05	0.000245257	0.00090814	0.00284483	0.0068881	0.0124406	0.01666
0.000298856	0.000298693	0.000298618	0.000298709	0.000299062	0.000299771	0.000300911	0.000302507	0.000304495	0.000306684	0.000308724	0.000310089	0.000310107	0.000308042	0.000303248	0.000295362	0.000284514	0.000271457	0.000257574	0.000244754	0.000235208	0.000231353	0.00023586	0.000251918	0.000283601	0.000335998	0.000414415	0.00052142	0.000650777	0.000779763	0.00086694	0.000865705	0.000754412	0.000560915	0.000351383	0.000186245	8.61286e-05	3.72176e-05	1.68402e-05	9.30387e-06	7.39204e-06	9.50688e-06	2.00737e-05	6.23407e-05	0.000234731	0.000874183	0.00275267	0.00669266	0.0121222	0.0162571
0.00028623	0.000286074	0.000286001	0.000286089	0.000286428	0.00028711	0.000288206	0.000289741	0.000291654	0.00029376	0.000295723	0.000297036	0.000297054	0.000295069	0.000290457	0.000282873	0.00027244	0.000259885	0.000246538	0.000234215	0.00022504	0.000221333	0.000225661	0.000241091	0.000271548	0.000321953	0.000397454	0.000500587	0.000625393	0.00074996	0.000834214	0.00083304	0.000725526	0.000538756	0.000336833	0.000178057	8.20789e-05	3.53453e-05	1.59409e-05	8.78526e-06	6.97285e-06	8.97617e-06	1.90106e-05	5.93186e-05	0.000224621	0.000841372	0.00266315	0.00650197	0.0118106	0.0158621
0.000274095	0.000273944	0.000273874	0.000273958	0.000274284	0.00027494	0.000275994	0.000277471	0.00027931	0.000281336	0.000283224	0.000284488	0.000284506	0.000282597	0.000278162	0.000270869	0.000260837	0.000248766	0.000235936	0.000224093	0.000215277	0.000211714	0.000215868	0.000230691	0.000259965	0.000308445	0.000381128	0.000480512	0.000600907	0.000721187	0.000802603	0.000801488	0.000697641	0.000517394	0.000322834	0.000170202	7.82065e-05	3.35613e-05	1.50869e-05	8.29401e-06	6.57617e-06	8.4735e-06	1.80005e-05	5.64331e-05	0.000214912	0.000809674	0.00257619	0.00631594	0.0115057	0.0154751
0.000262431	0.000262287	0.000262219	0.0002623	0.000262613	0.000263244	0.000264258	0.000265677	0.000267446	0.000269394	0.00027121	0.000272426	0.000272444	0.000270609	0.000266345	0.000259332	0.000249688	0.000238085	0.000225755	0.000214374	0.000205903	0.000202479	0.000206467	0.000220704	0.000248836	0.000295457	0.000365415	0.00046117	0.000577292	0.000693414	0.000772076	0.000771017	0.000670728	0.000496803	0.000309369	0.000162667	7.45042e-05	3.18618e-05	1.4276e-05	7.82876e-06	6.20089e-06	7.99746e-06	1.70409e-05	5.36787e-05	0.000205589	0.000779056	0.00249174	0.00613447	0.0112074	0.0150958
0.000251224	0.000251085	0.00025102	0.000251098	0.000251399	0.000252005	0.000252979	0.000254344	0.000256045	0.000257918	0.000259664	0.000260834	0.000260852	0.000259088	0.000254989	0.000248248	0.000238977	0.000227826	0.000215977	0.000205044	0.000196906	0.000193615	0.000197443	0.000211115	0.000238145	0.00028297	0.000350294	0.000442538	0.00055452	0.00066661	0.000742598	0.000741594	0.000644757	0.000476959	0.000296419	0.00015544	7.09653e-05	3.0243e-05	1.35063e-05	7.38822e-06	5.84591e-06	7.54674e-06	1.61295e-05	5.10499e-05	0.000196639	0.000749485	0.00240974	0.00595749	0.0109155	0.0147242
0.000240457	0.000240323	0.000240261	0.000240335	0.000240625	0.000241207	0.000242144	0.000243455	0.00024509	0.000246891	0.00024857	0.000249695	0.000249713	0.000248018	0.000244078	0.000237599	0.000228689	0.000217974	0.00020659	0.000196088	0.000188272	0.00018511	0.000188783	0.00020191	0.000227877	0.000270969	0.000335746	0.000424593	0.000532565	0.000640745	0.000714139	0.000713187	0.000619698	0.000457838	0.000283966	0.00014851	6.7583e-05	2.87014e-05	1.27757e-05	6.97116e-06	5.5102e-06	7.12007e-06	1.5264e-05	4.85414e-05	0.000188048	0.00072093	0.00233012	0.00578489	0.01063	0.0143601
0.000230114	0.000229985	0.000229925	0.000229997	0.000230275	0.000230834	0.000231735	0.000232995	0.000234567	0.000236298	0.000237912	0.000238994	0.000239011	0.000237383	0.000233596	0.00022737	0.000218809	0.000208514	0.000197579	0.000187492	0.000179986	0.000176949	0.000180473	0.000193075	0.000218016	0.000259434	0.000321752	0.000407312	0.000511401	0.000615791	0.000686668	0.000685766	0.000595523	0.000439416	0.000271994	0.000141867	6.43512e-05	2.72337e-05	1.20824e-05	6.57642e-06	5.19278e-06	6.71625e-06	1.44423e-05	4.61482e-05	0.000179804	0.00069336	0.00225282	0.0056166	0.0103508	0.0140035
0.000220181	0.000220057	0.000219999	0.000220068	0.000220335	0.000220873	0.000221738	0.000222949	0.000224459	0.000226123	0.000227674	0.000228714	0.000228731	0.000227167	0.000223529	0.000217547	0.000209322	0.000199432	0.00018893	0.000179244	0.000172037	0.00016912	0.0001725	0.000184597	0.000208548	0.000248351	0.000308291	0.000390673	0.000491002	0.000591719	0.000660155	0.0006593	0.000572205	0.00042167	0.000260486	0.000135498	6.12635e-05	2.58364e-05	1.14247e-05	6.20286e-06	4.89271e-06	6.33413e-06	1.36624e-05	4.38652e-05	0.000171893	0.000666746	0.0021778	0.00545254	0.0100778	0.0136542
0.000210642	0.000210524	0.000210468	0.000210534	0.000210791	0.000211307	0.000212138	0.000213302	0.000214752	0.000216351	0.000217842	0.000218842	0.000218859	0.000217356	0.000213861	0.000208114	0.000200214	0.000190715	0.000180631	0.000171331	0.000164413	0.000161612	0.000164853	0.000176462	0.000199459	0.000237703	0.000295348	0.000374656	0.000471345	0.000568502	0.00063457	0.000633761	0.000549717	0.000404579	0.000249426	0.000129394	5.83141e-05	2.45066e-05	1.08008e-05	5.84942e-06	4.6091e-06	5.97262e-06	1.29222e-05	4.1688e-05	0.000164304	0.000641059	0.00210499	0.0052926	0.00981078	0.0133122
0.000201485	0.000201371	0.000201317	0.000201381	0.000201627	0.000202123	0.000202921	0.000204039	0.000205432	0.000206969	0.000208401	0.000209362	0.000209379	0.000207935	0.000204579	0.000199059	0.000191471	0.00018235	0.000172668	0.000163741	0.000157101	0.000154411	0.000157519	0.000168658	0.000190735	0.000227475	0.000282902	0.000359239	0.000452405	0.000546113	0.000609884	0.00060912	0.000528033	0.000388122	0.000238797	0.000123545	5.54973e-05	2.3241e-05	1.02092e-05	5.51508e-06	4.34111e-06	5.63068e-06	1.22198e-05	3.96119e-05	0.000157025	0.00061627	0.00203434	0.00513672	0.00954976	0.0129773
0.000192694	0.000192584	0.000192533	0.000192594	0.00019283	0.000193306	0.000194073	0.000195147	0.000196485	0.000197961	0.000199337	0.00020026	0.000200277	0.000198891	0.000195668	0.000190366	0.00018308	0.000174323	0.000165029	0.000156462	0.000150089	0.000147507	0.000150487	0.000161173	0.000182363	0.000217652	0.000270938	0.000344403	0.000434159	0.000524526	0.000586071	0.000585349	0.000507128	0.000372276	0.000228585	0.000117942	5.28077e-05	2.2037e-05	9.64813e-06	5.19887e-06	4.08791e-06	5.3073e-06	1.15535e-05	3.76326e-05	0.000150043	0.000592351	0.00196579	0.00498481	0.0092946	0.0126493
0.000184257	0.000184152	0.000184103	0.000184161	0.000184388	0.000184845	0.000185581	0.000186612	0.000187897	0.000189315	0.000190636	0.000191523	0.00019154	0.00019021	0.000187114	0.000182024	0.000175029	0.000166623	0.000157703	0.000149481	0.000143367	0.000140889	0.000143745	0.000153995	0.00017433	0.00020822	0.000259439	0.000330128	0.000416585	0.000503715	0.000563103	0.00056242	0.000486977	0.000357023	0.000218776	0.000112574	5.02399e-05	2.08917e-05	9.11626e-06	4.89987e-06	3.84875e-06	5.00155e-06	1.09215e-05	3.5746e-05	0.000143349	0.000569276	0.00189929	0.00483678	0.0090452	0.0123283
0.000176161	0.00017606	0.000176013	0.000176069	0.000176286	0.000176725	0.000177432	0.000178422	0.000179656	0.000181017	0.000182286	0.000183138	0.000183154	0.000181877	0.000178906	0.00017402	0.000167305	0.000159237	0.000150677	0.000142789	0.000136923	0.000134545	0.000137283	0.000147112	0.000166624	0.000199164	0.000248388	0.000316395	0.00039966	0.000483657	0.000540953	0.000540309	0.000467555	0.000342341	0.000209354	0.000107433	4.77888e-05	1.98024e-05	8.61214e-06	4.6172e-06	3.62289e-06	4.71251e-06	1.03222e-05	3.3948e-05	0.000136931	0.000547018	0.0018348	0.00469257	0.00880146	0.012014
0.000168394	0.000168297	0.000168251	0.000168305	0.000168514	0.000168935	0.000169613	0.000170563	0.000171748	0.000173055	0.000174273	0.000175092	0.000175108	0.000173882	0.00017103	0.00016634	0.000159896	0.000152154	0.000143941	0.000136374	0.000130748	0.000128466	0.000131089	0.000140514	0.000159232	0.000190471	0.00023777	0.000303185	0.000383364	0.000464326	0.000519595	0.000518988	0.00044884	0.000328213	0.000200307	0.000102509	4.54496e-05	1.87665e-05	8.13441e-06	4.35002e-06	3.40963e-06	4.43933e-06	9.75393e-06	3.22348e-05	0.000130779	0.000525553	0.00177225	0.00455208	0.00856328	0.0117065
0.000160943	0.000160849	0.000160806	0.000160857	0.000161058	0.000161462	0.000162113	0.000163024	0.000164162	0.000165416	0.000166586	0.000167372	0.000167387	0.000166212	0.000163475	0.000158974	0.00015279	0.000145361	0.000137483	0.000130226	0.00012483	0.000122642	0.000125155	0.00013419	0.000152144	0.000182129	0.00022757	0.000290481	0.000367675	0.000445699	0.000499006	0.000498433	0.000430808	0.000314619	0.00019162	9.77959e-05	4.32176e-05	1.77817e-05	7.68176e-06	4.09752e-06	3.20831e-06	4.18119e-06	9.21526e-06	3.06027e-05	0.000124883	0.000504853	0.0017116	0.00441524	0.00833057	0.0114055
0.000153796	0.000153707	0.000153665	0.000153714	0.000153906	0.000154294	0.000154919	0.000155794	0.000156885	0.000158089	0.000159212	0.000159966	0.000159982	0.000158854	0.000156227	0.000151909	0.000145976	0.00013885	0.000131294	0.000124335	0.000119161	0.000117062	0.000119469	0.000128129	0.000145347	0.000174123	0.000217772	0.000278266	0.000352574	0.000427755	0.000479159	0.00047862	0.000413438	0.000301542	0.00018328	9.32838e-05	4.10882e-05	1.68457e-05	7.25298e-06	3.85895e-06	3.01829e-06	3.93731e-06	8.70474e-06	2.90482e-05	0.000119234	0.000484897	0.0016528	0.00428198	0.00810322	0.011111
0.000146943	0.000146857	0.000146817	0.000146864	0.000147049	0.000147421	0.00014802	0.000148859	0.000149907	0.000151062	0.000152139	0.000152864	0.000152879	0.000151797	0.000149277	0.000145134	0.000139443	0.000132609	0.000125363	0.000118691	0.000113731	0.000111717	0.000114023	0.000122322	0.000138832	0.000166443	0.000208363	0.000266522	0.00033804	0.00041047	0.000460032	0.000459525	0.000396708	0.000288963	0.000175276	8.89653e-05	3.9057e-05	1.5956e-05	6.84687e-06	3.63358e-06	2.83899e-06	3.70695e-06	8.22097e-06	2.75677e-05	0.000113822	0.00046566	0.0015958	0.00415221	0.00788115	0.0108229
0.000140373	0.00014029	0.000140252	0.000140297	0.000140474	0.000140831	0.000141405	0.000142211	0.000143215	0.000144323	0.000145358	0.000146053	0.000146068	0.00014503	0.000142613	0.000138639	0.000133181	0.000126627	0.00011968	0.000113284	0.00010853	0.000106599	0.000108807	0.000116759	0.000132586	0.000159075	0.000199329	0.000255233	0.000324055	0.000393823	0.000441601	0.000441125	0.000380596	0.000276866	0.000167595	8.48328e-05	3.712e-05	1.51107e-05	6.46232e-06	3.42074e-06	2.66983e-06	3.48941e-06	7.76265e-06	2.61582e-05	0.000108637	0.000447118	0.00154055	0.00402587	0.00766425	0.010541
0.000134074	0.000133995	0.000133958	0.000134001	0.000134171	0.000134513	0.000135064	0.000135837	0.0001368	0.000137863	0.000138856	0.000139522	0.000139537	0.000138542	0.000136225	0.000132414	0.000127179	0.000120896	0.000114236	0.000108106	0.00010355	0.000101699	0.000103813	0.000111431	0.000126601	0.000152009	0.000190655	0.000244384	0.0003106	0.000377793	0.000423844	0.000423397	0.000365083	0.000265235	0.000160225	8.0879e-05	3.5273e-05	1.43076e-05	6.09824e-06	3.21975e-06	2.51026e-06	3.284e-06	7.32852e-06	2.48163e-05	0.000103672	0.000429251	0.00148702	0.00390288	0.00745244	0.0102653
0.000128037	0.000127962	0.000127926	0.000127968	0.00012813	0.000128458	0.000128987	0.000129727	0.000130651	0.000131671	0.000132623	0.000133263	0.000133277	0.000132323	0.000130101	0.000126447	0.000121428	0.000115405	0.000109022	0.000103147	9.87818e-05	9.70081e-05	9.90309e-05	0.000106328	0.000120866	0.000145233	0.00018233	0.00023396	0.000297657	0.000362359	0.000406739	0.00040632	0.000350149	0.000254052	0.000153154	7.70968e-05	3.35121e-05	1.35448e-05	5.75362e-06	3.02999e-06	2.35978e-06	3.09009e-06	6.91739e-06	2.35391e-05	9.89172e-05	0.000412035	0.00143514	0.00378317	0.00724562	0.00999568
0.000122253	0.00012218	0.000122146	0.000122185	0.000122341	0.000122656	0.000123162	0.000123872	0.000124758	0.000125736	0.000126649	0.000127263	0.000127277	0.000126363	0.000124232	0.000120729	0.000115918	0.000110145	0.000104028	9.83999e-05	9.42178e-05	9.2518e-05	9.4454e-05	0.000101442	0.000115372	0.000138737	0.00017434	0.000223944	0.000285209	0.000347503	0.000390265	0.000389872	0.000335774	0.000243303	0.000146372	7.34793e-05	3.18338e-05	1.28204e-05	5.42747e-06	2.85088e-06	2.2179e-06	2.90708e-06	6.52811e-06	2.23237e-05	9.43652e-05	0.000395451	0.00138489	0.00366666	0.0070437	0.00973201
0.00011671	0.00011664	0.000116607	0.000116646	0.000116795	0.000117096	0.000117582	0.000118262	0.000119112	0.000120049	0.000120925	0.000121513	0.000121527	0.000120651	0.000118609	0.000115251	0.00011064	0.000105108	9.92472e-05	9.38556e-05	8.98498e-05	8.82212e-05	9.00736e-05	9.67647e-05	0.00011011	0.000132509	0.000166673	0.000214323	0.000273239	0.000333204	0.0003744	0.000374033	0.00032194	0.000232973	0.000139869	7.002e-05	3.02343e-05	1.21326e-05	5.11887e-06	2.68185e-06	2.08414e-06	2.73438e-06	6.15959e-06	2.11674e-05	9.00079e-05	0.000379476	0.0013362	0.00355328	0.00684659	0.0094742
0.0001114	0.000111334	0.000111302	0.000111339	0.000111482	0.00011177	0.000112236	0.000112888	0.000113702	0.000114601	0.00011544	0.000116005	0.000116018	0.000115179	0.000113222	0.000110004	0.000105585	0.000100284	9.46703e-05	8.95064e-05	8.56701e-05	8.41099e-05	8.58821e-05	9.22877e-05	0.00010507	0.00012654	0.000159318	0.000205083	0.00026173	0.000319444	0.000359126	0.000358782	0.000308628	0.000223046	0.000133632	6.67126e-05	2.87103e-05	1.14797e-05	4.82693e-06	2.52237e-06	1.95808e-06	2.57146e-06	5.8108e-06	2.00674e-05	8.58377e-05	0.000364092	0.00128906	0.00344297	0.0066542	0.00922216
0.000106315	0.000106251	0.000106221	0.000106256	0.000106393	0.000106669	0.000107115	0.00010774	0.000108521	0.000109382	0.000110186	0.000110728	0.000110741	0.000109937	0.000108062	0.000104978	0.000100745	9.56667e-05	9.02896e-05	8.53446e-05	8.16713e-05	8.01769e-05	8.1872e-05	8.80033e-05	0.000100245	0.000120821	0.000152263	0.00019621	0.000250667	0.000306205	0.000344422	0.000344101	0.000295822	0.000213509	0.000127654	6.35509e-05	2.72585e-05	1.08599e-05	4.5508e-06	2.37192e-06	1.83928e-06	2.41777e-06	5.48074e-06	1.90212e-05	8.18472e-05	0.000349279	0.0012434	0.00333566	0.00646644	0.00897578
0.000101445	0.000101384	0.000101355	0.000101388	0.000101519	0.000101784	0.000102212	0.000102811	0.000103558	0.000104384	0.000105154	0.000105673	0.000105686	0.000104916	0.00010312	0.000100165	9.61104e-05	9.12466e-05	8.60975e-05	8.13628e-05	7.78462e-05	7.64151e-05	7.80362e-05	8.39038e-05	9.56249e-05	0.000115341	0.000145497	0.000187691	0.000240034	0.00029347	0.000330269	0.00032997	0.000283503	0.000204348	0.000121923	6.05291e-05	2.58756e-05	1.02718e-05	4.28967e-06	2.23002e-06	1.72737e-06	2.27284e-06	5.16846e-06	1.80263e-05	7.80294e-05	0.000335017	0.00119919	0.00323128	0.00628322	0.00873498
9.67824e-05	9.67236e-05	9.66958e-05	9.67278e-05	9.68535e-05	9.71073e-05	9.75165e-05	9.80903e-05	9.88066e-05	9.95972e-05	0.000100336	0.000100833	0.000100846	0.000100108	9.83876e-05	9.55579e-05	9.16741e-05	8.70164e-05	8.20863e-05	7.7554e-05	7.4188e-05	7.28177e-05	7.43677e-05	7.9982e-05	9.12031e-05	0.000110092	0.000139009	0.000179513	0.000229815	0.00028122	0.000316649	0.00031637	0.000271655	0.000195549	0.000116431	5.76414e-05	2.45587e-05	9.7138e-06	4.04279e-06	2.09621e-06	1.62194e-06	2.13619e-06	4.87307e-06	1.70805e-05	7.43774e-05	0.000321289	0.0011564	0.00312977	0.00610446	0.00849964
9.23188e-05	9.22625e-05	9.22359e-05	9.22665e-05	9.23868e-05	9.26298e-05	9.30217e-05	9.35713e-05	9.42574e-05	9.50148e-05	9.57225e-05	9.61991e-05	9.62116e-05	9.55053e-05	9.38573e-05	9.11474e-05	8.74282e-05	8.29686e-05	7.82491e-05	7.39112e-05	7.06899e-05	6.9378e-05	7.08599e-05	7.62308e-05	8.69713e-05	0.000105064	0.000132788	0.000171664	0.000219997	0.00026944	0.000303544	0.000303285	0.000260262	0.0001871	0.000111169	5.48824e-05	2.33048e-05	9.18448e-06	3.80941e-06	1.97006e-06	1.52266e-06	2.00736e-06	4.59371e-06	1.61814e-05	7.08847e-05	0.000308077	0.00111497	0.00303105	0.00593006	0.00826968
8.80466e-05	8.79927e-05	8.79672e-05	8.79964e-05	8.81116e-05	8.83443e-05	8.87195e-05	8.92458e-05	8.99029e-05	9.06283e-05	9.13062e-05	9.17629e-05	9.17751e-05	9.10989e-05	8.95209e-05	8.69261e-05	8.33652e-05	7.90961e-05	7.4579e-05	7.04278e-05	6.73455e-05	6.60898e-05	6.75062e-05	7.26435e-05	8.29221e-05	0.00010025	0.000126826	0.000164132	0.000210566	0.000258113	0.000290937	0.000290696	0.000249308	0.000178987	0.000106127	5.22468e-05	2.21111e-05	8.68246e-06	3.58884e-06	1.85114e-06	1.42919e-06	1.88595e-06	4.32955e-06	1.5327e-05	6.75448e-05	0.000295363	0.00107488	0.00293507	0.00575995	0.00804501
8.39583e-05	8.39067e-05	8.38822e-05	8.39102e-05	8.40204e-05	8.42432e-05	8.46024e-05	8.51063e-05	8.57354e-05	8.64301e-05	8.70794e-05	8.75169e-05	8.75288e-05	8.68816e-05	8.53708e-05	8.28867e-05	7.94779e-05	7.53918e-05	7.10692e-05	6.70974e-05	6.41486e-05	6.2947e-05	6.43006e-05	6.92134e-05	7.90484e-05	9.564e-05	0.000121112	0.000156905	0.000201506	0.000247224	0.00027881	0.000278587	0.000238778	0.0001712	0.000101297	4.97295e-05	2.0975e-05	8.20641e-06	3.38041e-06	1.73908e-06	1.34119e-06	1.77154e-06	4.07982e-06	1.4515e-05	6.43516e-05	0.000283131	0.00103609	0.00284176	0.00559405	0.00782552
8.00467e-05	7.99972e-05	7.99738e-05	8.00005e-05	8.0106e-05	8.03192e-05	8.06631e-05	8.11454e-05	8.17477e-05	8.24128e-05	8.30346e-05	8.34536e-05	8.34652e-05	8.28458e-05	8.13997e-05	7.90219e-05	7.57594e-05	7.18492e-05	6.77133e-05	6.39139e-05	6.10933e-05	5.99435e-05	6.12369e-05	6.59344e-05	7.53431e-05	9.12274e-05	0.000115636	0.000149973	0.000192806	0.000236757	0.000267147	0.000266941	0.000228658	0.000163725	9.66723e-05	4.73257e-05	1.98938e-05	7.75508e-06	3.1835e-06	1.63349e-06	1.25837e-06	1.66375e-06	3.84378e-06	1.37437e-05	6.12993e-05	0.000271364	0.000998555	0.00275106	0.00543226	0.00761113
7.63047e-05	7.62573e-05	7.62348e-05	7.62604e-05	7.63614e-05	7.65654e-05	7.68944e-05	7.73561e-05	7.79326e-05	7.85693e-05	7.91646e-05	7.95658e-05	7.95772e-05	7.89846e-05	7.76006e-05	7.5325e-05	7.22029e-05	6.84617e-05	6.45052e-05	6.08712e-05	5.81738e-05	5.70739e-05	5.83094e-05	6.28001e-05	7.17996e-05	8.7004e-05	0.00011039	0.000143323	0.000184453	0.000226698	0.000255933	0.000255742	0.000218932	0.000156553	9.22435e-05	4.50305e-05	1.88651e-05	7.32727e-06	2.99751e-06	1.53402e-06	1.18043e-06	1.56221e-06	3.62072e-06	1.3011e-05	5.8382e-05	0.000260046	0.000962246	0.00266291	0.00527451	0.00740174
7.27256e-05	7.26803e-05	7.26587e-05	7.26832e-05	7.27797e-05	7.29749e-05	7.32898e-05	7.37316e-05	7.42833e-05	7.48927e-05	7.54625e-05	7.58467e-05	7.58578e-05	7.52908e-05	7.39666e-05	7.17891e-05	6.88021e-05	6.5223e-05	6.14389e-05	5.79638e-05	5.53846e-05	5.43325e-05	5.55126e-05	5.98049e-05	6.84114e-05	8.29625e-05	0.000105364	0.000136947	0.000176434	0.000217032	0.000245151	0.000244976	0.000209588	0.000149671	8.80033e-05	4.28396e-05	1.78865e-05	6.92181e-06	2.82186e-06	1.44033e-06	1.10711e-06	1.4666e-06	3.40996e-06	1.23152e-05	5.55944e-05	0.000249163	0.000927128	0.00257725	0.00512071	0.00719726
6.93029e-05	6.92596e-05	6.92389e-05	6.92623e-05	6.93546e-05	6.95414e-05	6.98426e-05	7.02653e-05	7.07932e-05	7.13764e-05	7.19217e-05	7.22895e-05	7.23004e-05	7.1758e-05	7.04911e-05	6.8408e-05	6.55505e-05	6.21273e-05	5.85086e-05	5.5186e-05	5.27203e-05	5.17141e-05	5.28411e-05	5.6943e-05	6.51722e-05	7.90957e-05	0.000100552	0.000130833	0.000168736	0.000207746	0.000234787	0.000234626	0.000200611	0.000143069	8.39445e-05	4.07484e-05	1.69558e-05	6.53763e-06	2.65602e-06	1.3521e-06	1.03814e-06	1.37657e-06	3.21088e-06	1.16546e-05	5.29311e-05	0.000238698	0.000893165	0.00249402	0.00497079	0.00699761
6.60304e-05	6.59889e-05	6.59692e-05	6.59915e-05	6.60798e-05	6.62584e-05	6.65465e-05	6.69509e-05	6.7456e-05	6.80139e-05	6.85357e-05	6.88878e-05	6.88983e-05	6.83797e-05	6.71679e-05	6.51753e-05	6.24423e-05	5.91687e-05	5.57088e-05	5.25326e-05	5.01757e-05	4.92136e-05	5.02897e-05	5.4209e-05	6.2076e-05	7.53966e-05	9.59428e-05	0.000124972	0.000161349	0.000198827	0.000224827	0.000224679	0.000191989	0.000136736	8.006e-05	3.87529e-05	1.60707e-05	6.17366e-06	2.49946e-06	1.26904e-06	9.73282e-07	1.29182e-06	3.02285e-06	1.10274e-05	5.0387e-05	0.000228638	0.000860325	0.00241317	0.00482467	0.00680269
6.2902e-05	6.28623e-05	6.28434e-05	6.28648e-05	6.29492e-05	6.312e-05	6.33955e-05	6.37823e-05	6.42654e-05	6.47991e-05	6.52984e-05	6.56353e-05	6.56456e-05	6.51496e-05	6.39907e-05	6.20851e-05	5.94716e-05	5.63416e-05	5.30341e-05	4.99984e-05	4.7746e-05	4.68262e-05	4.78535e-05	5.15976e-05	5.91171e-05	7.18587e-05	9.15304e-05	0.000119355	0.00015426	0.00019026	0.000215255	0.00021512	0.000183709	0.000130663	7.63429e-05	3.6849e-05	1.52292e-05	5.82892e-06	2.35169e-06	1.19086e-06	9.12299e-07	1.21205e-06	2.8453e-06	1.04321e-05	4.79572e-05	0.000218968	0.000828576	0.00233463	0.00468227	0.00661242
5.99119e-05	5.98739e-05	5.98559e-05	5.98762e-05	5.99569e-05	6.01202e-05	6.03837e-05	6.07535e-05	6.12156e-05	6.17261e-05	6.22036e-05	6.2526e-05	6.2536e-05	6.20619e-05	6.09537e-05	5.91316e-05	5.66328e-05	5.36407e-05	5.04794e-05	4.75784e-05	4.54263e-05	4.45471e-05	4.55276e-05	4.91037e-05	5.62898e-05	6.84754e-05	8.73066e-05	0.000113971	0.00014746	0.000182034	0.000206059	0.000205936	0.000175758	0.00012484	7.27865e-05	3.50328e-05	1.44292e-05	5.50244e-06	2.21224e-06	1.11728e-06	8.54971e-07	1.13699e-06	2.67767e-06	9.8672e-06	4.5637e-05	0.000209675	0.000797886	0.00225835	0.00454352	0.0064267
5.70545e-05	5.70182e-05	5.70009e-05	5.70203e-05	5.70974e-05	5.72535e-05	5.75054e-05	5.7859e-05	5.83008e-05	5.8789e-05	5.92458e-05	5.95541e-05	5.95639e-05	5.91107e-05	5.80513e-05	5.63093e-05	5.39206e-05	5.10607e-05	4.80398e-05	4.5268e-05	4.3212e-05	4.23718e-05	4.33075e-05	4.67226e-05	5.35888e-05	6.52407e-05	8.32641e-05	0.000108813	0.000140937	0.000174136	0.000197225	0.000197113	0.000168125	0.000119258	6.93846e-05	3.33005e-05	1.36689e-05	5.19331e-06	2.08068e-06	1.04804e-06	8.01091e-07	1.06638e-06	2.51945e-06	9.33121e-06	4.34218e-05	0.000200745	0.000768224	0.00218428	0.00440833	0.00624546
5.43243e-05	5.42896e-05	5.4273e-05	5.42916e-05	5.43653e-05	5.45145e-05	5.47553e-05	5.50933e-05	5.55157e-05	5.59824e-05	5.64192e-05	5.67141e-05	5.67236e-05	5.62906e-05	5.52779e-05	5.36128e-05	5.13298e-05	4.85968e-05	4.57104e-05	4.30626e-05	4.10987e-05	4.0296e-05	4.11887e-05	4.44494e-05	5.10089e-05	6.21484e-05	7.93958e-05	0.000103872	0.000134681	0.000166555	0.00018874	0.000188639	0.000160799	0.000113907	6.6131e-05	3.16486e-05	1.29465e-05	4.90068e-06	1.95658e-06	9.82912e-07	7.50461e-07	9.99952e-07	2.37014e-06	8.82277e-06	4.13072e-05	0.000192166	0.00073956	0.00211236	0.00427664	0.0060686
5.17162e-05	5.1683e-05	5.16672e-05	5.16849e-05	5.17553e-05	5.18979e-05	5.2128e-05	5.2451e-05	5.28548e-05	5.33009e-05	5.37185e-05	5.40006e-05	5.40098e-05	5.3596e-05	5.26282e-05	5.10369e-05	4.88553e-05	4.6244e-05	4.34867e-05	4.09578e-05	3.90823e-05	3.83154e-05	3.91669e-05	4.22798e-05	4.8545e-05	5.91929e-05	7.56948e-05	9.91384e-05	0.000128682	0.000159278	0.000180592	0.000180501	0.000153768	0.000108779	6.30197e-05	3.00736e-05	1.22601e-05	4.6237e-06	1.83954e-06	9.21652e-07	7.02896e-07	9.37486e-07	2.22925e-06	8.34054e-06	3.92891e-05	0.000183926	0.000711864	0.00204255	0.00414836	0.00589605
4.92251e-05	4.91934e-05	4.91782e-05	4.91951e-05	4.92624e-05	4.93986e-05	4.96185e-05	4.99272e-05	5.0313e-05	5.07395e-05	5.11387e-05	5.14084e-05	5.14174e-05	5.1022e-05	5.00973e-05	4.85767e-05	4.64923e-05	4.39978e-05	4.13642e-05	3.89493e-05	3.71585e-05	3.64259e-05	3.72382e-05	4.02092e-05	4.61925e-05	5.63685e-05	7.21544e-05	9.46055e-05	0.000122931	0.000152296	0.000172769	0.000172687	0.000147021	0.000103865	6.0045e-05	2.85722e-05	1.16081e-05	4.3616e-06	1.72918e-06	8.64046e-07	6.58218e-07	8.78752e-07	2.09635e-06	7.88326e-06	3.73633e-05	0.000176011	0.000685108	0.00197477	0.00402344	0.00572772
4.68462e-05	4.68159e-05	4.68014e-05	4.68175e-05	4.68818e-05	4.70119e-05	4.7222e-05	4.75169e-05	4.78856e-05	4.82931e-05	4.86746e-05	4.89325e-05	4.89412e-05	4.85636e-05	4.76801e-05	4.62275e-05	4.42363e-05	4.18537e-05	3.93388e-05	3.70331e-05	3.53234e-05	3.46239e-05	3.53984e-05	3.82336e-05	4.39465e-05	5.36701e-05	6.87683e-05	9.02653e-05	0.000117418	0.000145596	0.000165259	0.000165186	0.000140548	9.9158e-05	5.72014e-05	2.71412e-05	1.09888e-05	4.11361e-06	1.62514e-06	8.09886e-07	6.1626e-07	8.2354e-07	1.971e-06	7.44972e-06	3.5526e-05	0.000168411	0.000659264	0.001909	0.0039018	0.00556353
4.45749e-05	4.45459e-05	4.4532e-05	4.45474e-05	4.46088e-05	4.4733e-05	4.49337e-05	4.52154e-05	4.55676e-05	4.5957e-05	4.63216e-05	4.6568e-05	4.65765e-05	4.62159e-05	4.5372e-05	4.39845e-05	4.20827e-05	3.98074e-05	3.74062e-05	3.52052e-05	3.35733e-05	3.29054e-05	3.36438e-05	3.6349e-05	4.18028e-05	5.10922e-05	6.55304e-05	8.61102e-05	0.000112134	0.000139169	0.000158051	0.000157986	0.000134339	9.46488e-05	5.44836e-05	2.57776e-05	1.04008e-05	3.87903e-06	1.52708e-06	7.58976e-07	5.76866e-07	7.71648e-07	1.8528e-06	7.03876e-06	3.37734e-05	0.000161115	0.000634305	0.00184517	0.00378336	0.00540339
4.24065e-05	4.23788e-05	4.23656e-05	4.23803e-05	4.24389e-05	4.25575e-05	4.27492e-05	4.30183e-05	4.33547e-05	4.37266e-05	4.4075e-05	4.43105e-05	4.43187e-05	4.39744e-05	4.31685e-05	4.18433e-05	4.00272e-05	3.78548e-05	3.55626e-05	3.34619e-05	3.19046e-05	3.12669e-05	3.19708e-05	3.45514e-05	3.97569e-05	4.86302e-05	6.24346e-05	8.2133e-05	0.000107071	0.000133005	0.000151133	0.000151076	0.000128384	9.03303e-05	5.18865e-05	2.44783e-05	9.84256e-06	3.65716e-06	1.43467e-06	7.1113e-07	5.39885e-07	7.22886e-07	1.74136e-06	6.64928e-06	3.21018e-05	0.00015411	0.000610203	0.00178324	0.00366806	0.00524723
4.0337e-05	4.03105e-05	4.02979e-05	4.03119e-05	4.03678e-05	4.04811e-05	4.06641e-05	4.0921e-05	4.12423e-05	4.15976e-05	4.19303e-05	4.21554e-05	4.21633e-05	4.18347e-05	4.10651e-05	3.97998e-05	3.80658e-05	3.5992e-05	3.38042e-05	3.17996e-05	3.03136e-05	2.97049e-05	3.03759e-05	3.28372e-05	3.78048e-05	4.6279e-05	5.94753e-05	7.83268e-05	0.00010222	0.000127094	0.000144495	0.000144445	0.000122674	8.6195e-05	4.94052e-05	2.32407e-05	9.31265e-06	3.44737e-06	1.34759e-06	6.66174e-07	5.05177e-07	6.77075e-07	1.63631e-06	6.28023e-06	3.05079e-05	0.000147388	0.000586933	0.00172316	0.00355583	0.00509497
3.8362e-05	3.83367e-05	3.83246e-05	3.8338e-05	3.83914e-05	3.84995e-05	3.86742e-05	3.89196e-05	3.92263e-05	3.95656e-05	3.98834e-05	4.00984e-05	4.01061e-05	3.97924e-05	3.90577e-05	3.78497e-05	3.61945e-05	3.42151e-05	3.21274e-05	3.02148e-05	2.87971e-05	2.82163e-05	2.88556e-05	3.12027e-05	3.59426e-05	4.40342e-05	5.66468e-05	7.46848e-05	9.75733e-05	0.000121426	0.000138127	0.000138084	0.000117199	8.2236e-05	4.70348e-05	2.20619e-05	8.80974e-06	3.24903e-06	1.26557e-06	6.2394e-07	4.72609e-07	6.34045e-07	1.53731e-06	5.9306e-06	2.89883e-05	0.000140937	0.00056447	0.00166489	0.0034466	0.00494653
3.64776e-05	3.64535e-05	3.64419e-05	3.64547e-05	3.65056e-05	3.66088e-05	3.67756e-05	3.70098e-05	3.73027e-05	3.76266e-05	3.793e-05	3.81354e-05	3.81429e-05	3.78435e-05	3.71422e-05	3.59892e-05	3.44094e-05	3.25205e-05	3.05286e-05	2.87041e-05	2.73519e-05	2.67977e-05	2.74068e-05	2.96446e-05	3.41663e-05	4.18912e-05	5.3944e-05	7.12006e-05	9.31227e-05	0.000115993	0.000132019	0.000131983	0.000111951	7.84462e-05	4.47708e-05	2.09394e-05	8.33255e-06	3.06155e-06	1.18832e-06	5.84272e-07	4.42054e-07	5.93635e-07	1.44403e-06	5.59943e-06	2.75397e-05	0.000134747	0.000542789	0.00160837	0.00334031	0.00480183
3.468e-05	3.4657e-05	3.46459e-05	3.46581e-05	3.47066e-05	3.48051e-05	3.49643e-05	3.51878e-05	3.54674e-05	3.57766e-05	3.60663e-05	3.62624e-05	3.62697e-05	3.5984e-05	3.53148e-05	3.42144e-05	3.27069e-05	3.09046e-05	2.90045e-05	2.72643e-05	2.59748e-05	2.5446e-05	2.60263e-05	2.81596e-05	3.24723e-05	3.98459e-05	5.13617e-05	6.78678e-05	8.88609e-05	0.000110785	0.000126162	0.000126131	0.000106921	7.48191e-05	4.26088e-05	1.98707e-05	7.87983e-06	2.88436e-06	1.11558e-06	5.47022e-07	4.13395e-07	5.55693e-07	1.35615e-06	5.2858e-06	2.61591e-05	0.000128809	0.000521866	0.00155356	0.00323689	0.0046608
3.29655e-05	3.29435e-05	3.29329e-05	3.29445e-05	3.29908e-05	3.30848e-05	3.32366e-05	3.345e-05	3.37168e-05	3.40119e-05	3.42884e-05	3.44757e-05	3.44827e-05	3.42102e-05	3.35717e-05	3.25217e-05	3.10833e-05	2.93641e-05	2.75518e-05	2.58924e-05	2.46628e-05	2.41585e-05	2.47111e-05	2.67443e-05	3.08571e-05	3.78941e-05	4.88949e-05	6.46805e-05	8.47805e-05	0.000105794	0.000120545	0.00012052	0.000102101	7.13483e-05	4.05447e-05	1.88533e-05	7.45041e-06	2.71694e-06	1.04709e-06	5.12048e-07	3.8652e-07	5.20075e-07	1.27339e-06	4.98884e-06	2.48436e-05	0.000123113	0.000501677	0.00150042	0.00313628	0.00452336
3.13304e-05	3.13094e-05	3.12993e-05	3.13104e-05	3.13546e-05	3.14442e-05	3.15891e-05	3.17926e-05	3.20472e-05	3.23288e-05	3.25927e-05	3.27715e-05	3.27784e-05	3.25184e-05	3.19092e-05	3.09075e-05	2.95355e-05	2.78957e-05	2.61674e-05	2.45853e-05	2.34132e-05	2.29322e-05	2.34584e-05	2.53959e-05	2.93173e-05	3.60319e-05	4.65388e-05	6.16328e-05	8.08744e-05	0.000101012	0.00011516	0.00011514	9.74828e-05	6.80275e-05	3.85741e-05	1.7885e-05	7.04317e-06	2.55878e-06	9.82628e-07	4.79219e-07	3.61321e-07	4.86647e-07	1.19544e-06	4.70772e-06	2.35902e-05	0.000117651	0.000482199	0.0014489	0.00303841	0.00438944
2.97715e-05	2.97515e-05	2.97418e-05	2.97523e-05	2.97945e-05	2.988e-05	3.00181e-05	3.02123e-05	3.04552e-05	3.07239e-05	3.09757e-05	3.11464e-05	3.1153e-05	3.09051e-05	3.0324e-05	2.93686e-05	2.80599e-05	2.64962e-05	2.48485e-05	2.33403e-05	2.22231e-05	2.17645e-05	2.22654e-05	2.41114e-05	2.78496e-05	3.42554e-05	4.4289e-05	5.87191e-05	7.71358e-05	9.64307e-05	0.000109998	0.000109983	9.30587e-05	6.4851e-05	3.66934e-05	1.69636e-05	6.65702e-06	2.40939e-06	9.21961e-07	4.48409e-07	3.37699e-07	4.55279e-07	1.12206e-06	4.44164e-06	2.23963e-05	0.000112414	0.000463412	0.00139897	0.00294322	0.00425896
2.82854e-05	2.82663e-05	2.82571e-05	2.82671e-05	2.83072e-05	2.83888e-05	2.85205e-05	2.87057e-05	2.89374e-05	2.91937e-05	2.9434e-05	2.95968e-05	2.96033e-05	2.93669e-05	2.88128e-05	2.79016e-05	2.66537e-05	2.51627e-05	2.3592e-05	2.21546e-05	2.10899e-05	2.06527e-05	2.11295e-05	2.2888e-05	2.64509e-05	3.25611e-05	4.21409e-05	5.59339e-05	7.35582e-05	9.20425e-05	0.000105051	0.00010504	8.88213e-05	6.18128e-05	3.48986e-05	1.6087e-05	6.29096e-06	2.26832e-06	8.64878e-07	4.195e-07	3.15561e-07	4.25851e-07	1.05298e-06	4.18985e-06	2.12592e-05	0.000107393	0.000445292	0.00135058	0.00285066	0.00413186
2.68689e-05	2.68507e-05	2.68419e-05	2.68514e-05	2.68897e-05	2.69675e-05	2.70931e-05	2.72697e-05	2.74906e-05	2.77351e-05	2.79643e-05	2.81197e-05	2.81259e-05	2.79006e-05	2.73722e-05	2.65034e-05	2.53136e-05	2.38923e-05	2.23953e-05	2.10255e-05	2.00111e-05	1.95943e-05	2.00482e-05	2.1723e-05	2.51183e-05	3.09454e-05	4.00904e-05	5.32722e-05	7.01351e-05	8.78399e-05	0.00010031	0.000100304	8.47635e-05	5.89075e-05	3.31862e-05	1.5253e-05	5.94398e-06	2.13512e-06	8.11178e-07	3.92379e-07	2.94817e-07	3.98248e-07	9.87974e-07	3.95162e-06	2.01765e-05	0.00010258	0.000427818	0.00130368	0.00276066	0.00400806
2.55191e-05	2.55017e-05	2.54933e-05	2.55024e-05	2.55389e-05	2.5613e-05	2.57328e-05	2.59012e-05	2.61118e-05	2.63449e-05	2.65636e-05	2.67118e-05	2.67178e-05	2.65031e-05	2.59993e-05	2.5171e-05	2.40369e-05	2.26823e-05	2.12556e-05	1.99506e-05	1.89842e-05	1.85871e-05	1.90189e-05	2.06137e-05	2.38487e-05	2.94049e-05	3.81333e-05	5.07288e-05	6.68606e-05	8.38158e-05	9.57687e-05	9.57661e-05	8.08781e-05	5.61297e-05	3.15526e-05	1.44599e-05	5.61516e-06	2.00937e-06	7.60671e-07	3.66942e-07	2.75383e-07	3.72362e-07	9.26802e-07	3.72627e-06	1.91457e-05	9.7968e-05	0.000410971	0.00125824	0.00267316	0.00388749
2.4233e-05	2.42165e-05	2.42085e-05	2.42171e-05	2.42519e-05	2.43225e-05	2.44367e-05	2.45972e-05	2.4798e-05	2.50203e-05	2.52287e-05	2.53701e-05	2.53759e-05	2.51713e-05	2.46911e-05	2.39016e-05	2.28207e-05	2.15298e-05	2.01706e-05	1.89275e-05	1.8007e-05	1.76286e-05	1.80394e-05	1.95578e-05	2.26395e-05	2.79364e-05	3.62657e-05	4.82989e-05	6.37286e-05	7.99633e-05	9.14182e-05	9.14191e-05	7.71586e-05	5.34743e-05	2.99944e-05	1.37057e-05	5.30361e-06	1.89069e-06	7.13175e-07	3.43088e-07	2.5718e-07	3.48091e-07	8.69254e-07	3.51313e-06	1.81645e-05	9.35485e-05	0.00039473	0.00121423	0.0025881	0.00377008
2.30079e-05	2.29921e-05	2.29845e-05	2.29927e-05	2.30258e-05	2.30931e-05	2.32019e-05	2.33549e-05	2.35463e-05	2.37582e-05	2.39569e-05	2.40918e-05	2.40974e-05	2.39024e-05	2.34448e-05	2.26924e-05	2.16624e-05	2.04325e-05	1.91377e-05	1.79537e-05	1.70771e-05	1.67166e-05	1.71074e-05	1.85528e-05	2.14879e-05	2.65368e-05	3.44838e-05	4.59778e-05	6.07334e-05	7.62756e-05	8.72513e-05	8.72555e-05	7.35984e-05	5.09363e-05	2.85086e-05	1.29886e-05	5.00847e-06	1.7787e-06	6.6852e-07	3.20723e-07	2.40134e-07	3.25339e-07	8.15125e-07	3.31159e-06	1.72306e-05	8.93143e-05	0.000379077	0.00117159	0.00250543	0.00365577
2.1841e-05	2.18259e-05	2.18187e-05	2.18265e-05	2.18581e-05	2.19222e-05	2.20258e-05	2.21716e-05	2.2354e-05	2.2556e-05	2.27454e-05	2.2874e-05	2.28794e-05	2.26937e-05	2.22577e-05	2.15408e-05	2.05594e-05	1.93878e-05	1.81546e-05	1.70272e-05	1.61925e-05	1.58492e-05	1.62208e-05	1.75964e-05	2.03915e-05	2.52031e-05	3.2784e-05	4.37611e-05	5.78697e-05	7.27463e-05	8.32612e-05	8.32684e-05	7.01914e-05	4.8511e-05	2.70919e-05	1.2307e-05	4.72893e-06	1.67304e-06	6.26544e-07	2.99758e-07	2.24174e-07	3.04016e-07	7.64223e-07	3.12104e-06	1.6342e-05	8.52583e-05	0.00036399	0.0011303	0.0024251	0.00354448
2.07298e-05	2.07155e-05	2.07085e-05	2.0716e-05	2.0746e-05	2.08071e-05	2.09059e-05	2.10447e-05	2.12185e-05	2.1411e-05	2.15916e-05	2.17141e-05	2.17194e-05	2.15425e-05	2.11271e-05	2.04441e-05	1.95093e-05	1.83934e-05	1.72191e-05	1.61457e-05	1.53512e-05	1.50242e-05	1.53775e-05	1.66865e-05	1.93477e-05	2.39323e-05	3.11628e-05	4.16444e-05	5.5132e-05	6.93692e-05	7.94409e-05	7.94508e-05	6.69313e-05	4.61936e-05	2.57413e-05	1.16591e-05	4.46421e-06	1.57338e-06	5.87095e-07	2.80111e-07	2.09234e-07	2.84035e-07	7.16363e-07	2.94093e-06	1.54966e-05	8.13738e-05	0.000349454	0.00109032	0.00234703	0.00343616
1.96718e-05	1.96581e-05	1.96515e-05	1.96586e-05	1.96872e-05	1.97454e-05	1.98395e-05	1.99718e-05	2.01374e-05	2.03207e-05	2.04928e-05	2.06096e-05	2.06147e-05	2.04462e-05	2.00506e-05	1.94e-05	1.85097e-05	1.74471e-05	1.6329e-05	1.53073e-05	1.4551e-05	1.42397e-05	1.45756e-05	1.58209e-05	1.83542e-05	2.27218e-05	2.96168e-05	3.96235e-05	5.25153e-05	6.61382e-05	7.57838e-05	7.57963e-05	6.38125e-05	4.39799e-05	2.4454e-05	1.10435e-05	4.21357e-06	1.47938e-06	5.50026e-07	2.61701e-07	1.95252e-07	2.65316e-07	6.71375e-07	2.77071e-06	1.46924e-05	7.7654e-05	0.000335449	0.00105161	0.00227119	0.00333074
1.86647e-05	1.86517e-05	1.86454e-05	1.86521e-05	1.86793e-05	1.87347e-05	1.88243e-05	1.89503e-05	1.9108e-05	1.92827e-05	1.94466e-05	1.9558e-05	1.95629e-05	1.94025e-05	1.90257e-05	1.84062e-05	1.75583e-05	1.65466e-05	1.54823e-05	1.45099e-05	1.37902e-05	1.34938e-05	1.38131e-05	1.49977e-05	1.74088e-05	2.15689e-05	2.81429e-05	3.76945e-05	5.00147e-05	6.30476e-05	7.22836e-05	7.22983e-05	6.08294e-05	4.18655e-05	2.32273e-05	1.04586e-05	3.9763e-06	1.39075e-06	5.15202e-07	2.44454e-07	1.82169e-07	2.47783e-07	6.29092e-07	2.60988e-06	1.39276e-05	7.40926e-05	0.000321959	0.00101414	0.00219752	0.00322814
1.77061e-05	1.76937e-05	1.76877e-05	1.76941e-05	1.772e-05	1.77728e-05	1.78581e-05	1.7978e-05	1.81282e-05	1.82946e-05	1.84508e-05	1.85568e-05	1.85616e-05	1.84089e-05	1.80501e-05	1.74603e-05	1.66531e-05	1.569e-05	1.46771e-05	1.37517e-05	1.3067e-05	1.27849e-05	1.30883e-05	1.42149e-05	1.65092e-05	2.0471e-05	2.67378e-05	3.58535e-05	4.76253e-05	6.00918e-05	6.8934e-05	6.89508e-05	5.79764e-05	3.98462e-05	2.20585e-05	9.90306e-06	3.75175e-06	1.30719e-06	4.82492e-07	2.283e-07	1.69929e-07	2.31363e-07	5.89361e-07	2.45793e-06	1.32004e-05	7.06834e-05	0.000308966	0.000977866	0.00212597	0.00312832
1.67939e-05	1.67821e-05	1.67764e-05	1.67825e-05	1.68072e-05	1.68573e-05	1.69386e-05	1.70528e-05	1.71958e-05	1.73542e-05	1.75029e-05	1.7604e-05	1.76086e-05	1.74632e-05	1.71217e-05	1.65602e-05	1.57918e-05	1.48752e-05	1.39113e-05	1.30309e-05	1.23795e-05	1.21111e-05	1.23994e-05	1.34706e-05	1.56535e-05	1.94258e-05	2.53986e-05	3.40968e-05	4.53427e-05	5.72653e-05	6.57292e-05	6.57478e-05	5.52484e-05	3.79183e-05	2.0945e-05	9.3754e-06	3.53925e-06	1.22842e-06	4.51775e-07	2.13173e-07	1.58481e-07	2.1599e-07	5.52035e-07	2.31442e-06	1.2509e-05	6.74205e-05	0.000296454	0.000942764	0.00205648	0.00303121
1.59261e-05	1.59148e-05	1.59093e-05	1.59151e-05	1.59386e-05	1.59864e-05	1.60637e-05	1.61724e-05	1.63086e-05	1.64594e-05	1.6601e-05	1.66973e-05	1.67017e-05	1.65634e-05	1.62383e-05	1.57038e-05	1.49725e-05	1.41003e-05	1.31832e-05	1.23458e-05	1.17262e-05	1.14708e-05	1.17447e-05	1.27632e-05	1.48396e-05	1.84307e-05	2.41225e-05	3.24208e-05	4.31625e-05	5.45629e-05	6.26633e-05	6.26836e-05	5.26403e-05	3.60777e-05	1.98845e-05	8.87435e-06	3.3382e-06	1.1542e-06	4.22934e-07	1.9901e-07	1.47776e-07	2.01599e-07	5.16975e-07	2.17888e-06	1.18519e-05	6.4298e-05	0.000284407	0.000908798	0.00198901	0.00293675
1.51005e-05	1.50897e-05	1.50845e-05	1.50901e-05	1.51124e-05	1.51578e-05	1.52314e-05	1.53349e-05	1.54645e-05	1.56081e-05	1.57429e-05	1.58346e-05	1.58388e-05	1.57072e-05	1.53979e-05	1.48892e-05	1.41934e-05	1.33635e-05	1.24912e-05	1.16947e-05	1.11055e-05	1.08626e-05	1.11227e-05	1.20908e-05	1.40656e-05	1.74837e-05	2.29066e-05	3.08221e-05	4.10804e-05	5.19797e-05	5.97308e-05	5.97527e-05	5.01473e-05	3.4321e-05	1.88745e-05	8.39865e-06	3.14802e-06	1.08426e-06	3.9586e-07	1.85752e-07	1.37767e-07	1.88131e-07	4.8405e-07	2.05092e-06	1.12273e-05	6.13104e-05	0.00027281	0.000875936	0.0019235	0.00284487
1.43152e-05	1.4305e-05	1.43001e-05	1.43053e-05	1.43266e-05	1.43698e-05	1.44398e-05	1.45383e-05	1.46616e-05	1.47983e-05	1.49266e-05	1.50139e-05	1.5018e-05	1.48928e-05	1.45985e-05	1.41145e-05	1.34524e-05	1.2663e-05	1.18334e-05	1.10761e-05	1.05159e-05	1.02848e-05	1.05318e-05	1.14518e-05	1.33297e-05	1.65826e-05	2.17484e-05	2.92973e-05	3.90924e-05	4.95108e-05	5.69265e-05	5.69497e-05	4.77647e-05	3.26445e-05	1.79129e-05	7.9471e-06	2.96816e-06	1.01838e-06	3.70451e-07	1.73344e-07	1.28411e-07	1.75528e-07	4.53136e-07	1.93012e-06	1.06338e-05	5.84524e-05	0.000261647	0.000844147	0.00185991	0.00275553
1.35686e-05	1.35588e-05	1.35541e-05	1.35591e-05	1.35793e-05	1.36204e-05	1.3687e-05	1.37807e-05	1.38981e-05	1.40281e-05	1.41502e-05	1.42333e-05	1.42373e-05	1.41182e-05	1.38382e-05	1.33778e-05	1.27481e-05	1.19973e-05	1.12084e-05	1.04883e-05	9.95583e-06	9.73606e-06	9.97058e-06	1.08448e-05	1.26302e-05	1.57252e-05	2.06452e-05	2.78434e-05	3.71945e-05	4.71515e-05	5.42452e-05	5.42696e-05	4.5488e-05	3.10448e-05	1.69974e-05	7.51855e-06	2.79808e-06	9.56324e-07	3.46607e-07	1.61734e-07	1.19667e-07	1.63738e-07	4.24116e-07	1.81611e-06	1.007e-05	5.57188e-05	0.000250905	0.000813401	0.00179818	0.00266865
1.28586e-05	1.28494e-05	1.28449e-05	1.28496e-05	1.28688e-05	1.2908e-05	1.29713e-05	1.30604e-05	1.3172e-05	1.32958e-05	1.3412e-05	1.34911e-05	1.34949e-05	1.33817e-05	1.31154e-05	1.26774e-05	1.20785e-05	1.13645e-05	1.06145e-05	9.93011e-06	9.42399e-06	9.21503e-06	9.43765e-06	1.02682e-05	1.19653e-05	1.49096e-05	1.95948e-05	2.64572e-05	3.53829e-05	4.48974e-05	5.16818e-05	5.17073e-05	4.33128e-05	2.95187e-05	1.6126e-05	7.11189e-06	2.63729e-06	8.97889e-07	3.24237e-07	1.50873e-07	1.11497e-07	1.5271e-07	3.96879e-07	1.70852e-06	9.53451e-06	5.31047e-05	0.000240568	0.000783667	0.00173829	0.00258419
1.21838e-05	1.2175e-05	1.21707e-05	1.21752e-05	1.21935e-05	1.22307e-05	1.22909e-05	1.23756e-05	1.24818e-05	1.25995e-05	1.27101e-05	1.27854e-05	1.2789e-05	1.26814e-05	1.24281e-05	1.20117e-05	1.14422e-05	1.07634e-05	1.00504e-05	9.39999e-06	8.91902e-06	8.72038e-06	8.93167e-06	9.72055e-06	1.13335e-05	1.41339e-05	1.85947e-05	2.51359e-05	3.36541e-05	4.27442e-05	4.92317e-05	4.92581e-05	4.12351e-05	2.80631e-05	1.52968e-05	6.72609e-06	2.4853e-06	8.42871e-07	3.03255e-07	1.40714e-07	1.03864e-07	1.42397e-07	3.71321e-07	1.60701e-06	9.02592e-06	5.06051e-05	0.000230622	0.000754916	0.00168016	0.00250209
1.15424e-05	1.1534e-05	1.153e-05	1.15342e-05	1.15516e-05	1.15869e-05	1.16442e-05	1.17248e-05	1.18258e-05	1.19377e-05	1.20429e-05	1.21145e-05	1.2118e-05	1.20157e-05	1.17749e-05	1.1379e-05	1.08375e-05	1.01923e-05	9.51469e-06	8.89663e-06	8.43967e-06	8.25087e-06	8.45137e-06	9.20054e-06	1.07332e-05	1.33963e-05	1.76426e-05	2.38766e-05	3.20044e-05	4.06876e-05	4.68902e-05	4.69174e-05	3.92507e-05	2.66749e-05	1.45078e-05	6.36013e-06	2.34165e-06	7.91081e-07	2.83577e-07	1.31214e-07	9.6735e-08	1.32755e-07	3.47343e-07	1.51126e-06	8.543e-06	4.82156e-05	0.000221056	0.00072712	0.00162377	0.00242228
1.09329e-05	1.0925e-05	1.09211e-05	1.09251e-05	1.09416e-05	1.09752e-05	1.10297e-05	1.11063e-05	1.12023e-05	1.13087e-05	1.14088e-05	1.14769e-05	1.14803e-05	1.13831e-05	1.11542e-05	1.07777e-05	1.0263e-05	9.64982e-06	9.00597e-06	8.41879e-06	7.9847e-06	7.80529e-06	7.99551e-06	8.70686e-06	1.0163e-05	1.26951e-05	1.67365e-05	2.26766e-05	3.04307e-05	3.87237e-05	4.46529e-05	4.46807e-05	3.73558e-05	2.53513e-05	1.37572e-05	6.01306e-06	2.20592e-06	7.42338e-07	2.65126e-07	1.22331e-07	9.00779e-08	1.23742e-07	3.24852e-07	1.42096e-06	8.08454e-06	4.59316e-05	0.000211855	0.000700251	0.00156907	0.00234473
1.03538e-05	1.03463e-05	1.03426e-05	1.03464e-05	1.03621e-05	1.0394e-05	1.04458e-05	1.05186e-05	1.06099e-05	1.07111e-05	1.08062e-05	1.0871e-05	1.08743e-05	1.07819e-05	1.05643e-05	1.02065e-05	9.71739e-06	9.13468e-06	8.52299e-06	7.96525e-06	7.55297e-06	7.3825e-06	7.56295e-06	8.23825e-06	9.6214e-06	1.20285e-05	1.58742e-05	2.15334e-05	2.89296e-05	3.68486e-05	4.25154e-05	4.25439e-05	3.55466e-05	2.40894e-05	1.30433e-05	5.68396e-06	2.0777e-06	6.96473e-07	2.47829e-07	1.14029e-07	8.38625e-08	1.15319e-07	3.0376e-07	1.33581e-06	7.64937e-06	4.37488e-05	0.000203007	0.000674282	0.00151601	0.00226938
9.80378e-06	9.79659e-06	9.79308e-06	9.79672e-06	9.81162e-06	9.84197e-06	9.89113e-06	9.96035e-06	1.00471e-05	1.01433e-05	1.02337e-05	1.02953e-05	1.02985e-05	1.02107e-05	1.0004e-05	9.66397e-06	9.19918e-06	8.64556e-06	8.06453e-06	7.53485e-06	7.14334e-06	6.98141e-06	7.15254e-06	7.79352e-06	9.10711e-06	1.13949e-05	1.50538e-05	2.04444e-05	2.7498e-05	3.50585e-05	4.04738e-05	4.05027e-05	3.38196e-05	2.28865e-05	1.23644e-05	5.37195e-06	1.95658e-06	6.53322e-07	2.31618e-07	1.06269e-07	7.80609e-08	1.07448e-07	2.83983e-07	1.25553e-06	7.2364e-06	4.16632e-05	0.0001945	0.000649187	0.00146456	0.00219616
9.28136e-06	9.27452e-06	9.27119e-06	9.27464e-06	9.28879e-06	9.31762e-06	9.36433e-06	9.43011e-06	9.51254e-06	9.60397e-06	9.68992e-06	9.74852e-06	9.75155e-06	9.66817e-06	9.47173e-06	9.14869e-06	8.70712e-06	8.18124e-06	7.62943e-06	7.12648e-06	6.75478e-06	6.60098e-06	6.76325e-06	7.37153e-06	8.61883e-06	1.07929e-05	1.42735e-05	1.94072e-05	2.61329e-05	3.33501e-05	3.8524e-05	3.85533e-05	3.21713e-05	2.17402e-05	1.17189e-05	5.0762e-06	1.8422e-06	6.12734e-07	2.16426e-07	9.90184e-08	7.26465e-08	1.00094e-07	2.65444e-07	1.17987e-06	6.84454e-06	3.96706e-05	0.000186322	0.000624939	0.00141467	0.00212504
8.78528e-06	8.77878e-06	8.77561e-06	8.77889e-06	8.79232e-06	8.81971e-06	8.86408e-06	8.92657e-06	9.0049e-06	9.09177e-06	9.17345e-06	9.22916e-06	9.23207e-06	9.15289e-06	8.96628e-06	8.65941e-06	8.23997e-06	7.74053e-06	7.21656e-06	6.73908e-06	6.38624e-06	6.24019e-06	6.39403e-06	6.97118e-06	8.15534e-06	1.0221e-05	1.35312e-05	1.84196e-05	2.48316e-05	3.17197e-05	3.66623e-05	3.66918e-05	3.05984e-05	2.0648e-05	1.11052e-05	4.79592e-06	1.7342e-06	5.74562e-07	2.02193e-07	9.22448e-08	6.75944e-08	9.32262e-08	2.48068e-07	1.10856e-06	6.4728e-06	3.77673e-05	0.000178461	0.000601514	0.00136629	0.00205596
8.31429e-06	8.30812e-06	8.30511e-06	8.30821e-06	8.32097e-06	8.34698e-06	8.38912e-06	8.44848e-06	8.52289e-06	8.60542e-06	8.68304e-06	8.73599e-06	8.73879e-06	8.6636e-06	8.48636e-06	8.1949e-06	7.79656e-06	7.32231e-06	6.82487e-06	6.37165e-06	6.03677e-06	5.89811e-06	6.04393e-06	6.59144e-06	7.71544e-06	9.6777e-06	1.28255e-05	1.74793e-05	2.35911e-05	3.01641e-05	3.48848e-05	3.49145e-05	2.90977e-05	1.96074e-05	1.05219e-05	4.53034e-06	1.63224e-06	5.38671e-07	1.88861e-07	8.5918e-08	6.28815e-08	8.68125e-08	2.31785e-07	1.04138e-06	6.1202e-06	3.59496e-05	0.000170907	0.000578886	0.0013194	0.00198887
7.86722e-06	7.86136e-06	7.85849e-06	7.86144e-06	7.87355e-06	7.89824e-06	7.93826e-06	7.99463e-06	8.0653e-06	8.1437e-06	8.21744e-06	8.26776e-06	8.27045e-06	8.19907e-06	8.03076e-06	7.75398e-06	7.37574e-06	6.9255e-06	6.45333e-06	6.02321e-06	5.70545e-06	5.57382e-06	5.71202e-06	6.23131e-06	7.29802e-06	9.16173e-06	1.21544e-05	1.65842e-05	2.24089e-05	2.86802e-05	3.31882e-05	3.3218e-05	2.76662e-05	1.86162e-05	9.96757e-06	4.27873e-06	1.53601e-06	5.0493e-07	1.76374e-07	8.00098e-08	5.84858e-08	8.08244e-08	2.1653e-07	9.78084e-07	5.78582e-06	3.42139e-05	0.000163648	0.000557033	0.00127395	0.00192373
7.44291e-06	7.43734e-06	7.43462e-06	7.43741e-06	7.44891e-06	7.47235e-06	7.51035e-06	7.56387e-06	7.63098e-06	7.70544e-06	7.77548e-06	7.82329e-06	7.82588e-06	7.75812e-06	7.59833e-06	7.33554e-06	6.97645e-06	6.54907e-06	6.10097e-06	5.69285e-06	5.39137e-06	5.26645e-06	5.39739e-06	5.88984e-06	6.90199e-06	8.67179e-06	1.15166e-05	1.57324e-05	2.12825e-05	2.72648e-05	3.1569e-05	3.15988e-05	2.63008e-05	1.76722e-05	9.44087e-06	4.04041e-06	1.4452e-06	4.73217e-07	1.64683e-07	7.44936e-08	5.43868e-08	7.52347e-08	2.0224e-07	9.18471e-07	5.46877e-06	3.25569e-05	0.000156674	0.00053593	0.0012299	0.00186048
7.04029e-06	7.035e-06	7.03241e-06	7.03506e-06	7.04596e-06	7.06821e-06	7.10429e-06	7.1551e-06	7.21882e-06	7.28952e-06	7.35604e-06	7.40146e-06	7.40394e-06	7.33964e-06	7.18795e-06	6.93849e-06	6.59765e-06	6.19205e-06	5.76685e-06	5.37969e-06	5.09371e-06	4.97516e-06	5.09921e-06	5.56612e-06	6.52634e-06	8.20664e-06	1.09104e-05	1.49218e-05	2.02093e-05	2.5915e-05	3.00239e-05	3.00537e-05	2.49987e-05	1.67733e-05	8.94052e-06	3.81471e-06	1.35952e-06	4.43414e-07	1.53737e-07	6.93444e-08	5.05652e-08	7.0018e-08	1.88858e-07	8.62335e-07	5.16821e-06	3.09751e-05	0.000149975	0.000515554	0.00118722	0.00179908
6.6583e-06	6.65328e-06	6.65082e-06	6.65333e-06	6.66368e-06	6.68479e-06	6.71903e-06	6.76726e-06	6.82775e-06	6.89487e-06	6.95804e-06	7.00118e-06	7.00356e-06	6.94254e-06	6.79858e-06	6.56182e-06	6.23834e-06	5.85348e-06	5.4501e-06	5.08287e-06	4.81165e-06	4.69918e-06	4.81668e-06	5.25929e-06	6.17006e-06	7.76512e-06	1.03343e-05	1.41506e-05	1.91871e-05	2.4628e-05	2.85498e-05	2.85796e-05	2.37572e-05	1.59176e-05	8.46527e-06	3.601e-06	1.27869e-06	4.15413e-07	1.43492e-07	6.45388e-08	4.7003e-08	6.51504e-08	1.76327e-07	8.09482e-07	4.88333e-06	2.94654e-05	0.000143541	0.000495885	0.00114587	0.00173949
6.29597e-06	6.2912e-06	6.28886e-06	6.29124e-06	6.30106e-06	6.32109e-06	6.35358e-06	6.39935e-06	6.45676e-06	6.52048e-06	6.58044e-06	6.62141e-06	6.6237e-06	6.56581e-06	6.4292e-06	6.20453e-06	5.8976e-06	5.53247e-06	5.14986e-06	4.80161e-06	4.54443e-06	4.43773e-06	4.54901e-06	4.96851e-06	5.83223e-06	7.3461e-06	9.78697e-06	1.3417e-05	1.82136e-05	2.34011e-05	2.71437e-05	2.71733e-05	2.25738e-05	1.5103e-05	8.01394e-06	3.39868e-06	1.20245e-06	3.8911e-07	1.33905e-07	6.00546e-08	4.36832e-08	6.06094e-08	1.64597e-07	7.5973e-07	4.61335e-06	2.80249e-05	0.000137362	0.000476899	0.00110581	0.00168165
5.95233e-06	5.94781e-06	5.94559e-06	5.94784e-06	5.95715e-06	5.97616e-06	6.00698e-06	6.05041e-06	6.10489e-06	6.16536e-06	6.22228e-06	6.26117e-06	6.26337e-06	6.20847e-06	6.07885e-06	5.86569e-06	5.57451e-06	5.22818e-06	4.86533e-06	4.53512e-06	4.2913e-06	4.19011e-06	4.29547e-06	4.69299e-06	5.51195e-06	6.9485e-06	9.26708e-06	1.27193e-05	1.72866e-05	2.22317e-05	2.58027e-05	2.58321e-05	2.14458e-05	1.43277e-05	7.58541e-06	3.20718e-06	1.13056e-06	3.64405e-07	1.24935e-07	5.58712e-08	4.05901e-08	5.63739e-08	1.53618e-07	7.12906e-07	4.35756e-06	2.66505e-05	0.00013143	0.000458576	0.00106701	0.00162552
5.62649e-06	5.6222e-06	5.62009e-06	5.62222e-06	5.63105e-06	5.64908e-06	5.67832e-06	5.71952e-06	5.77121e-06	5.82858e-06	5.8826e-06	5.91952e-06	5.92163e-06	5.86956e-06	5.74661e-06	5.54441e-06	5.26822e-06	4.93977e-06	4.59572e-06	4.28269e-06	4.05157e-06	3.95562e-06	4.05535e-06	4.43198e-06	5.20836e-06	6.57129e-06	8.77331e-06	1.20559e-05	1.64041e-05	2.11173e-05	2.45239e-05	2.45531e-05	2.03708e-05	1.35901e-05	7.17859e-06	3.02595e-06	1.06278e-06	3.41207e-07	1.16544e-07	5.19693e-08	3.77086e-08	5.24243e-08	1.43344e-07	6.68846e-07	4.11524e-06	2.53394e-05	0.000125735	0.000440896	0.00102944	0.00157107
5.31757e-06	5.3135e-06	5.3115e-06	5.31352e-06	5.32189e-06	5.33898e-06	5.36671e-06	5.4058e-06	5.45483e-06	5.50926e-06	5.56052e-06	5.59556e-06	5.59758e-06	5.54821e-06	5.4316e-06	5.23983e-06	4.97791e-06	4.66647e-06	4.34031e-06	4.04361e-06	3.82457e-06	3.7336e-06	3.828e-06	4.18477e-06	4.92064e-06	6.2135e-06	8.30445e-06	1.14252e-05	1.55641e-05	2.00554e-05	2.33047e-05	2.33336e-05	1.93466e-05	1.28882e-05	6.79245e-06	2.85447e-06	9.98891e-07	3.19428e-07	1.08696e-07	4.83306e-08	3.50248e-08	4.87419e-08	1.33732e-07	6.27395e-07	3.88573e-06	2.4089e-05	0.00012027	0.000423837	0.000993059	0.00151824
5.02476e-06	5.02089e-06	5.01899e-06	5.02091e-06	5.02884e-06	5.04505e-06	5.07134e-06	5.10841e-06	5.15491e-06	5.20654e-06	5.25517e-06	5.28842e-06	5.29036e-06	5.24356e-06	5.13298e-06	4.95113e-06	4.70279e-06	4.40753e-06	4.09839e-06	3.81721e-06	3.60967e-06	3.52344e-06	3.61277e-06	3.95066e-06	4.64801e-06	5.87418e-06	7.85931e-06	1.08256e-05	1.47646e-05	1.90438e-05	2.21425e-05	2.21711e-05	1.8371e-05	1.22207e-05	6.42601e-06	2.69224e-06	9.38675e-07	2.98984e-07	1.01358e-07	4.49381e-08	3.25257e-08	4.53093e-08	1.2474e-07	5.88405e-07	3.66839e-06	2.28966e-05	0.000115024	0.000407382	0.000957834	0.00146701
4.74725e-06	4.74359e-06	4.74178e-06	4.74359e-06	4.75111e-06	4.76648e-06	4.79141e-06	4.82655e-06	4.87065e-06	4.91961e-06	4.96573e-06	4.99729e-06	4.99915e-06	4.95479e-06	4.84995e-06	4.67754e-06	4.44211e-06	4.16225e-06	3.86928e-06	3.60287e-06	3.40625e-06	3.32452e-06	3.40904e-06	3.729e-06	4.38973e-06	5.55244e-06	7.43676e-06	1.02558e-05	1.40038e-05	1.80803e-05	2.10349e-05	2.10631e-05	1.74416e-05	1.15858e-05	6.07832e-06	2.5388e-06	8.81932e-07	2.79798e-07	9.44969e-08	4.17756e-08	3.01991e-08	4.21103e-08	1.16331e-07	5.51738e-07	3.46261e-06	2.17597e-05	0.000109991	0.000391511	0.000923736	0.00141731
4.4843e-06	4.48082e-06	4.47911e-06	4.48083e-06	4.48795e-06	4.50252e-06	4.52615e-06	4.55946e-06	4.60127e-06	4.6477e-06	4.69144e-06	4.72137e-06	4.72316e-06	4.68111e-06	4.58174e-06	4.41831e-06	4.19516e-06	3.92994e-06	3.65235e-06	3.39998e-06	3.21373e-06	3.13629e-06	3.21625e-06	3.51917e-06	4.14509e-06	5.24742e-06	7.03574e-06	9.71438e-06	1.32801e-05	1.71627e-05	1.99794e-05	2.00073e-05	1.65566e-05	1.0982e-05	5.74848e-06	2.3937e-06	8.28474e-07	2.61795e-07	8.80841e-08	3.88283e-08	2.80334e-08	3.91296e-08	1.08469e-07	5.17261e-07	3.26781e-06	2.0676e-05	0.000105162	0.000376205	0.000890733	0.00136912
4.23519e-06	4.23189e-06	4.23027e-06	4.23189e-06	4.23864e-06	4.25244e-06	4.27484e-06	4.30642e-06	4.34605e-06	4.39007e-06	4.43154e-06	4.45993e-06	4.46164e-06	4.4218e-06	4.32762e-06	4.17273e-06	3.96126e-06	3.70996e-06	3.44699e-06	3.20796e-06	3.03158e-06	2.95821e-06	3.03383e-06	3.32057e-06	3.9134e-06	4.9583e-06	6.65521e-06	9.19997e-06	1.25917e-05	1.6289e-05	1.89738e-05	1.90013e-05	1.57139e-05	1.0408e-05	5.43562e-06	2.2565e-06	7.78118e-07	2.44907e-07	8.2091e-08	3.60819e-08	2.6018e-08	3.63528e-08	1.01118e-07	4.8485e-07	3.08343e-06	1.9643e-05	0.00010053	0.000361446	0.000858794	0.0013224
3.99923e-06	3.99611e-06	3.99456e-06	3.9961e-06	4.00249e-06	4.01557e-06	4.03679e-06	4.06672e-06	4.10428e-06	4.146e-06	4.18531e-06	4.21224e-06	4.21387e-06	4.17614e-06	4.0869e-06	3.94012e-06	3.73975e-06	3.50169e-06	3.25262e-06	3.02626e-06	2.85925e-06	2.78975e-06	2.86126e-06	3.13263e-06	3.69403e-06	4.68431e-06	6.29419e-06	8.71133e-06	1.1937e-05	1.54573e-05	1.80159e-05	1.80429e-05	1.49117e-05	9.86243e-06	5.13893e-06	2.1268e-06	7.30694e-07	2.29065e-07	7.64914e-08	3.35234e-08	2.41427e-08	3.37665e-08	9.42478e-08	4.54387e-07	2.90896e-06	1.86587e-05	9.6088e-05	0.000347218	0.00082789	0.00127711
3.77577e-06	3.77281e-06	3.77134e-06	3.7728e-06	3.77885e-06	3.79124e-06	3.81134e-06	3.8397e-06	3.87529e-06	3.91483e-06	3.95209e-06	3.97762e-06	3.97919e-06	3.94345e-06	3.8589e-06	3.71985e-06	3.53003e-06	3.30454e-06	3.06867e-06	2.85436e-06	2.69625e-06	2.63043e-06	2.69803e-06	2.95482e-06	3.48635e-06	4.42471e-06	5.95174e-06	8.24726e-06	1.13144e-05	1.46656e-05	1.71035e-05	1.71301e-05	1.41482e-05	9.34388e-06	4.85762e-06	2.00421e-06	6.86039e-07	2.1421e-07	7.12604e-08	3.11403e-08	2.23983e-08	3.13581e-08	8.78275e-08	4.2576e-07	2.74389e-06	1.77208e-05	9.18282e-05	0.000333503	0.00079799	0.00123321
3.56418e-06	3.56137e-06	3.55998e-06	3.56136e-06	3.5671e-06	3.57883e-06	3.59787e-06	3.62473e-06	3.65845e-06	3.69592e-06	3.73123e-06	3.75543e-06	3.75693e-06	3.72308e-06	3.643e-06	3.51128e-06	3.3315e-06	3.11796e-06	2.89463e-06	2.69175e-06	2.5421e-06	2.47978e-06	2.54368e-06	2.78662e-06	3.28978e-06	4.17877e-06	5.62697e-06	7.8066e-06	1.07225e-05	1.39122e-05	1.62347e-05	1.62608e-05	1.34215e-05	8.85113e-06	4.59094e-06	1.88836e-06	6.43999e-07	2.00281e-07	6.63746e-08	2.89211e-08	2.07758e-08	2.91158e-08	8.18291e-08	3.98864e-07	2.58774e-06	1.68274e-05	8.77441e-05	0.000320284	0.000769068	0.00119066
3.36387e-06	3.36121e-06	3.35989e-06	3.3612e-06	3.36663e-06	3.37773e-06	3.39577e-06	3.42121e-06	3.45315e-06	3.48864e-06	3.5221e-06	3.54504e-06	3.54648e-06	3.51443e-06	3.43859e-06	3.31384e-06	3.14359e-06	2.9414e-06	2.72999e-06	2.53797e-06	2.39634e-06	2.33735e-06	2.39774e-06	2.62753e-06	3.10375e-06	3.94582e-06	5.31901e-06	7.38823e-06	1.01599e-05	1.31952e-05	1.54075e-05	1.54331e-05	1.27301e-05	8.38298e-06	4.33817e-06	1.7789e-06	6.04428e-07	1.87224e-07	6.18122e-08	2.68548e-08	1.92671e-08	2.70286e-08	7.62258e-08	3.73599e-07	2.44005e-06	1.59764e-05	8.38289e-05	0.000307546	0.000741093	0.00114943
3.17427e-06	3.17175e-06	3.17051e-06	3.17174e-06	3.17687e-06	3.18739e-06	3.20447e-06	3.22856e-06	3.25881e-06	3.29243e-06	3.32413e-06	3.34586e-06	3.34724e-06	3.3169e-06	3.24508e-06	3.12696e-06	2.96577e-06	2.77436e-06	2.57427e-06	2.39256e-06	2.25856e-06	2.20271e-06	2.25978e-06	2.47709e-06	2.92773e-06	3.72521e-06	5.02705e-06	6.99111e-06	9.62524e-06	1.25132e-05	1.46201e-05	1.46452e-05	1.20723e-05	7.93829e-06	4.09863e-06	1.6755e-06	5.67189e-07	1.74986e-07	5.75527e-08	2.49314e-08	1.78645e-08	2.50862e-08	7.09927e-08	3.4987e-07	2.30039e-06	1.5166e-05	8.00764e-05	0.000295273	0.000714041	0.00110948
2.99484e-06	2.99246e-06	2.99128e-06	2.99244e-06	2.9973e-06	3.00726e-06	3.02343e-06	3.04624e-06	3.07488e-06	3.10672e-06	3.13674e-06	3.15733e-06	3.15865e-06	3.12994e-06	3.06195e-06	2.95012e-06	2.79752e-06	2.61636e-06	2.42701e-06	2.25509e-06	2.12832e-06	2.07547e-06	2.12938e-06	2.33487e-06	2.76122e-06	3.51634e-06	4.7503e-06	6.61422e-06	9.11718e-06	1.18645e-05	1.38706e-05	1.38952e-05	1.14467e-05	7.51594e-06	3.87166e-06	1.57784e-06	5.32149e-07	1.63519e-07	5.35766e-08	2.31413e-08	1.65608e-08	2.32788e-08	6.61062e-08	3.27588e-07	2.16836e-06	1.43944e-05	7.64804e-05	0.000283449	0.000687883	0.00107078
2.82507e-06	2.82281e-06	2.82169e-06	2.82279e-06	2.8274e-06	2.83682e-06	2.85212e-06	2.87371e-06	2.90083e-06	2.93098e-06	2.95941e-06	2.97891e-06	2.98017e-06	2.953e-06	2.88865e-06	2.7828e-06	2.63837e-06	2.46693e-06	2.28778e-06	2.12515e-06	2.00525e-06	1.95524e-06	2.00616e-06	2.20042e-06	2.60373e-06	3.3186e-06	4.48802e-06	6.25659e-06	8.63449e-06	1.12476e-05	1.31574e-05	1.31815e-05	1.08517e-05	7.11489e-06	3.65665e-06	1.48561e-06	4.99186e-07	1.52775e-07	4.98658e-08	2.14756e-08	1.53493e-08	2.15974e-08	6.15444e-08	3.0667e-07	2.04355e-06	1.36598e-05	7.30348e-05	0.00027206	0.000662594	0.0010333
2.66447e-06	2.66233e-06	2.66127e-06	2.66231e-06	2.66666e-06	2.67557e-06	2.69006e-06	2.7105e-06	2.73617e-06	2.7647e-06	2.79162e-06	2.81009e-06	2.8113e-06	2.78559e-06	2.72469e-06	2.62451e-06	2.48784e-06	2.32563e-06	2.15616e-06	2.00235e-06	1.88896e-06	1.84165e-06	1.88974e-06	2.07336e-06	2.45479e-06	3.13145e-06	4.2395e-06	5.9173e-06	8.17599e-06	1.06609e-05	1.24789e-05	1.25024e-05	1.02859e-05	6.73412e-06	3.453e-06	1.39854e-06	4.68182e-07	1.42711e-07	4.64034e-08	1.9926e-08	1.42236e-08	2.00336e-08	5.72865e-08	2.87034e-07	1.92559e-06	1.29606e-05	6.97338e-05	0.000261092	0.000638148	0.000996992
[truncated: 50 more columns]

## Sheet: panel b-middle
0.909328	0.90932	0.909303	0.909275	0.909237	0.90919	0.90914	0.909096	0.909072	0.909086	0.909155	0.909297	0.909522	0.909828	0.910195	0.910581	0.910918	0.911116	0.911067	0.910664	0.909828	0.908535	0.906849	0.904941	0.903079	0.901599	0.900848	0.901114	0.90258	0.905306	0.909274	0.914429	0.920653	0.927603	0.934454	0.939709	0.94131	0.937204	0.926348	0.909685	0.890232	0.87191	0.857988	0.850412	0.850176	0.857484	0.870063	0.881906	0.887957	0.890349
0.908999	0.90899	0.908973	0.908945	0.908907	0.90886	0.908809	0.908765	0.908742	0.908756	0.908827	0.90897	0.909197	0.909505	0.909874	0.91026	0.910597	0.910793	0.910739	0.910329	0.909484	0.908181	0.906485	0.904567	0.9027	0.901221	0.900477	0.900761	0.902254	0.90502	0.909037	0.914241	0.920507	0.92748	0.934326	0.939543	0.941068	0.936852	0.925864	0.909072	0.889528	0.87117	0.857263	0.849722	0.849507	0.856821	0.86948	0.881597	0.888097	0.890945
0.908664	0.908655	0.908638	0.90861	0.908571	0.908524	0.908474	0.90843	0.908407	0.908422	0.908493	0.908638	0.908867	0.909177	0.909547	0.909935	0.910271	0.910464	0.910406	0.909989	0.909135	0.907821	0.906115	0.904189	0.902317	0.900838	0.900102	0.900402	0.901924	0.904729	0.908793	0.914047	0.920354	0.92735	0.934192	0.93937	0.94082	0.936493	0.925371	0.90845	0.888815	0.870424	0.856532	0.849029	0.848837	0.856159	0.868894	0.881275	0.888216	0.891515
0.908324	0.908316	0.908298	0.90827	0.908231	0.908184	0.908133	0.908089	0.908066	0.908082	0.908155	0.908301	0.908532	0.908843	0.909215	0.909604	0.90994	0.910131	0.910068	0.909644	0.908781	0.907457	0.90574	0.903806	0.901928	0.90045	0.899722	0.900039	0.901588	0.904432	0.908543	0.913845	0.920194	0.927213	0.93405	0.93919	0.940564	0.936125	0.924869	0.907819	0.888094	0.869669	0.855796	0.848332	0.848166	0.855497	0.868305	0.880942	0.888313	0.892057
0.907979	0.907971	0.907953	0.907925	0.907886	0.907838	0.907787	0.907743	0.907721	0.907737	0.907811	0.907959	0.908191	0.908505	0.908878	0.909268	0.909603	0.909792	0.909724	0.909294	0.908421	0.907087	0.90536	0.903417	0.901536	0.900058	0.899338	0.899672	0.901248	0.90413	0.908287	0.913638	0.920027	0.927069	0.933902	0.939003	0.940301	0.935751	0.924359	0.907179	0.887364	0.868908	0.855054	0.847632	0.847495	0.854835	0.867712	0.880598	0.88839	0.892573
0.90763	0.907621	0.907603	0.907574	0.907535	0.907487	0.907436	0.907393	0.907371	0.907387	0.907462	0.907612	0.907846	0.908161	0.908536	0.908926	0.909262	0.909448	0.909376	0.908938	0.908057	0.906712	0.904975	0.903025	0.901138	0.899661	0.898949	0.8993	0.900903	0.903822	0.908025	0.913424	0.919853	0.926919	0.933747	0.93881	0.940031	0.935368	0.92384	0.906531	0.886625	0.868138	0.854306	0.846929	0.846823	0.854174	0.867117	0.880242	0.888447	0.893064
0.907275	0.907266	0.907248	0.907219	0.907179	0.907131	0.90708	0.907037	0.907015	0.907033	0.907109	0.90726	0.907495	0.907812	0.908189	0.90858	0.908915	0.909099	0.909022	0.908578	0.907687	0.906332	0.904586	0.902627	0.900736	0.89926	0.898556	0.898924	0.900553	0.90351	0.907757	0.913204	0.919673	0.926761	0.933585	0.93861	0.939754	0.934977	0.923313	0.905873	0.885877	0.867361	0.853553	0.846222	0.84615	0.853513	0.86652	0.879877	0.888485	0.893529
0.906915	0.906906	0.906887	0.906859	0.906819	0.906771	0.90672	0.906676	0.906655	0.906673	0.90675	0.906902	0.90714	0.907458	0.907837	0.908229	0.908563	0.908744	0.908663	0.908212	0.907312	0.905948	0.904191	0.902224	0.900329	0.898855	0.898159	0.898543	0.900199	0.903192	0.907485	0.912977	0.919487	0.926597	0.933417	0.938403	0.93947	0.934579	0.922777	0.905206	0.885121	0.866576	0.852793	0.845511	0.845476	0.852853	0.86592	0.879502	0.888505	0.89397
0.90655	0.906541	0.906522	0.906493	0.906453	0.906405	0.906354	0.90631	0.906289	0.906308	0.906386	0.90654	0.906779	0.9071	0.907479	0.907872	0.908206	0.908385	0.908299	0.907841	0.906933	0.905558	0.903792	0.901817	0.899918	0.898445	0.897757	0.898158	0.899841	0.90287	0.907206	0.912745	0.919294	0.926427	0.933242	0.938189	0.939179	0.934172	0.922232	0.904529	0.884355	0.865783	0.852027	0.844797	0.844801	0.852193	0.865318	0.879117	0.888506	0.894387
0.90618	0.906171	0.906152	0.906123	0.906083	0.906034	0.905983	0.90594	0.905919	0.905938	0.906018	0.906173	0.906414	0.906736	0.907117	0.907511	0.907844	0.90802	0.90793	0.907465	0.906548	0.905163	0.903387	0.901405	0.899502	0.89803	0.897351	0.897769	0.899477	0.902543	0.906923	0.912508	0.919096	0.92625	0.93306	0.937968	0.93888	0.933758	0.921678	0.903843	0.88358	0.864982	0.851255	0.844079	0.844125	0.851534	0.864715	0.878724	0.88849	0.894781
0.905805	0.905796	0.905777	0.905748	0.905707	0.905659	0.905607	0.905564	0.905544	0.905564	0.905644	0.905801	0.906043	0.906367	0.90675	0.907144	0.907476	0.907651	0.907556	0.907084	0.906157	0.904763	0.902978	0.900988	0.899081	0.897612	0.896941	0.897375	0.89911	0.902211	0.906634	0.912264	0.918891	0.926067	0.932872	0.937741	0.938575	0.933336	0.921115	0.903148	0.882796	0.864173	0.850476	0.843357	0.843447	0.850875	0.86411	0.878322	0.888457	0.895152
0.905426	0.905416	0.905397	0.905367	0.905327	0.905278	0.905227	0.905184	0.905163	0.905184	0.905266	0.905424	0.905668	0.905994	0.906378	0.906772	0.907104	0.907276	0.907176	0.906697	0.905762	0.904358	0.902563	0.900566	0.898656	0.897188	0.896526	0.896977	0.898738	0.901874	0.90634	0.912015	0.91868	0.925878	0.932678	0.937507	0.938262	0.932905	0.920543	0.902442	0.882002	0.863356	0.849692	0.842631	0.842768	0.850216	0.863503	0.877912	0.888408	0.895501
0.905041	0.905031	0.905012	0.904982	0.904942	0.904892	0.904841	0.904798	0.904778	0.9048	0.904882	0.905042	0.905288	0.905615	0.906	0.906396	0.906727	0.906896	0.906792	0.906306	0.905362	0.903948	0.902144	0.90014	0.898227	0.896761	0.896108	0.896576	0.898362	0.901533	0.906041	0.91176	0.918463	0.925682	0.932477	0.937266	0.937941	0.932466	0.919962	0.901727	0.881199	0.86253	0.8489	0.841901	0.842088	0.849558	0.862895	0.877494	0.888343	0.895829
0.904651	0.904641	0.904622	0.904592	0.904551	0.904502	0.904451	0.904408	0.904388	0.904411	0.904494	0.904655	0.904902	0.905232	0.905618	0.906014	0.906345	0.906511	0.906402	0.905909	0.904956	0.903533	0.901719	0.899708	0.897792	0.896329	0.895685	0.89617	0.897982	0.901187	0.905737	0.9115	0.918241	0.925481	0.93227	0.937019	0.937614	0.932019	0.919371	0.901002	0.880386	0.861696	0.848102	0.841166	0.841406	0.8489	0.862287	0.877069	0.888262	0.896135
0.904257	0.904247	0.904227	0.904197	0.904156	0.904107	0.904055	0.904012	0.903993	0.904016	0.904101	0.904263	0.904512	0.904843	0.905231	0.905628	0.905957	0.906121	0.906007	0.905507	0.904546	0.903112	0.90129	0.899272	0.897353	0.895892	0.895258	0.895759	0.897597	0.900837	0.905429	0.911235	0.918013	0.925273	0.932057	0.936765	0.937279	0.931563	0.918771	0.900267	0.879564	0.860853	0.847298	0.840428	0.840723	0.848242	0.861677	0.876637	0.888167	0.896421
0.903857	0.903847	0.903828	0.903797	0.903756	0.903706	0.903655	0.903612	0.903594	0.903617	0.903703	0.903867	0.904117	0.90445	0.904839	0.905236	0.905565	0.905726	0.905607	0.9051	0.90413	0.902687	0.900855	0.898831	0.896909	0.895452	0.894826	0.895345	0.897208	0.900483	0.905115	0.910965	0.917779	0.92506	0.931838	0.936505	0.936937	0.931099	0.918162	0.899522	0.878731	0.860001	0.846486	0.839684	0.840037	0.847585	0.861066	0.876198	0.888058	0.896687
0.903453	0.903442	0.903423	0.903392	0.903351	0.903301	0.90325	0.903207	0.903189	0.903213	0.9033	0.903465	0.903717	0.904051	0.904442	0.904839	0.905167	0.905326	0.905202	0.904688	0.903709	0.902256	0.900416	0.898385	0.896461	0.895006	0.894391	0.894927	0.896815	0.900124	0.904797	0.910689	0.91754	0.924841	0.931612	0.936238	0.936587	0.930627	0.917543	0.898767	0.877889	0.859141	0.845668	0.838937	0.83935	0.846928	0.860455	0.875754	0.887935	0.896934
0.903043	0.903033	0.903013	0.902982	0.902941	0.902891	0.902839	0.902797	0.902779	0.902804	0.902892	0.903058	0.903312	0.903648	0.90404	0.904437	0.904764	0.90492	0.904792	0.90427	0.903283	0.90182	0.899971	0.897934	0.896008	0.894556	0.893951	0.894504	0.896418	0.89976	0.904474	0.910408	0.917295	0.924616	0.93138	0.935964	0.93623	0.930146	0.916914	0.898001	0.877036	0.858272	0.844842	0.838184	0.838661	0.846271	0.859843	0.875303	0.887798	0.897162
0.902629	0.902618	0.902598	0.902567	0.902526	0.902476	0.902424	0.902382	0.902364	0.90239	0.902479	0.902647	0.902902	0.903239	0.903632	0.904031	0.904357	0.90451	0.904376	0.903848	0.902851	0.901379	0.899522	0.897478	0.89555	0.894102	0.893507	0.894077	0.896017	0.899393	0.904146	0.910122	0.917044	0.924385	0.931142	0.935683	0.935865	0.929656	0.916275	0.897224	0.876173	0.857393	0.84401	0.837427	0.83797	0.845615	0.85923	0.874847	0.887649	0.897371
0.902209	0.902199	0.902179	0.902147	0.902105	0.902055	0.902004	0.901962	0.901944	0.901971	0.902061	0.90223	0.902487	0.902826	0.90322	0.903619	0.903944	0.904094	0.903955	0.90342	0.902414	0.900933	0.899067	0.897017	0.895087	0.893643	0.893058	0.893647	0.895612	0.899021	0.903814	0.909831	0.916789	0.924148	0.930897	0.935396	0.935493	0.929157	0.915626	0.896437	0.8753	0.856506	0.84317	0.836665	0.837277	0.844958	0.858617	0.874385	0.887487	0.897563
0.901784	0.901774	0.901754	0.901722	0.90168	0.90163	0.901578	0.901536	0.90152	0.901547	0.901638	0.901808	0.902067	0.902407	0.902803	0.903202	0.903525	0.903673	0.903529	0.902986	0.901972	0.900481	0.898607	0.896551	0.89462	0.89318	0.892605	0.893212	0.895203	0.898645	0.903478	0.909536	0.916528	0.923905	0.930647	0.935102	0.935113	0.92865	0.914967	0.895639	0.874416	0.855609	0.842323	0.835898	0.836582	0.844302	0.858004	0.873919	0.887314	0.897737
0.901355	0.901344	0.901324	0.901292	0.90125	0.901199	0.901148	0.901106	0.90109	0.901118	0.90121	0.901382	0.901642	0.901984	0.90238	0.902779	0.903102	0.903246	0.903097	0.902548	0.901524	0.900024	0.898141	0.89608	0.894147	0.892712	0.892148	0.892773	0.894789	0.898265	0.903136	0.909235	0.916261	0.923657	0.93039	0.934801	0.934725	0.928133	0.914297	0.894831	0.873522	0.854703	0.841468	0.835126	0.835884	0.843646	0.857391	0.873448	0.887129	0.897894
0.90092	0.900909	0.900889	0.900857	0.900814	0.900764	0.900712	0.900671	0.900655	0.900684	0.900777	0.90095	0.901212	0.901555	0.901953	0.902352	0.902673	0.902815	0.902661	0.902103	0.901071	0.899562	0.89767	0.895604	0.89367	0.892239	0.891687	0.89233	0.894372	0.89788	0.902791	0.90893	0.91599	0.923403	0.930127	0.934494	0.93433	0.927608	0.913618	0.894011	0.872617	0.853787	0.840606	0.834348	0.835183	0.842989	0.856777	0.872972	0.886933	0.898035
0.90048	0.900469	0.900448	0.900417	0.900374	0.900323	0.900271	0.90023	0.900215	0.900244	0.900338	0.900513	0.900777	0.901121	0.90152	0.901919	0.902239	0.902378	0.902218	0.901654	0.900613	0.899094	0.897194	0.895122	0.893188	0.891762	0.891221	0.891882	0.89395	0.897492	0.902441	0.908619	0.915713	0.923144	0.929858	0.934179	0.933927	0.927073	0.912927	0.89318	0.871701	0.852862	0.839736	0.833566	0.834481	0.842332	0.856163	0.872493	0.886726	0.89816
0.900035	0.900024	0.900003	0.899971	0.899928	0.899877	0.899826	0.899784	0.899769	0.8998	0.899895	0.900071	0.900336	0.900682	0.901082	0.901481	0.9018	0.901935	0.901771	0.901199	0.900149	0.898621	0.896713	0.894636	0.8927	0.89128	0.890751	0.891431	0.893525	0.897099	0.902086	0.908304	0.915431	0.922878	0.929583	0.933858	0.933516	0.926529	0.912227	0.892337	0.870774	0.851928	0.838859	0.832778	0.833775	0.841676	0.85555	0.872009	0.886509	0.898269
0.899584	0.899573	0.899552	0.89952	0.899477	0.899426	0.899374	0.899333	0.899319	0.89935	0.899446	0.899624	0.89989	0.900238	0.900639	0.901038	0.901356	0.901487	0.901317	0.900738	0.899679	0.898142	0.896226	0.894144	0.892208	0.890793	0.890276	0.890975	0.893095	0.896702	0.901727	0.907984	0.915144	0.922607	0.929302	0.93353	0.933097	0.925975	0.911515	0.891484	0.869836	0.850983	0.837974	0.831985	0.833067	0.841018	0.854936	0.871522	0.886282	0.898363
0.899128	0.899117	0.899096	0.899064	0.899021	0.89897	0.898918	0.898877	0.898863	0.898895	0.898992	0.899171	0.899439	0.899788	0.90019	0.900589	0.900906	0.901034	0.900859	0.900272	0.899204	0.897658	0.895734	0.893646	0.89171	0.890301	0.889797	0.890515	0.892661	0.896301	0.901364	0.90766	0.914851	0.922331	0.929015	0.933195	0.932669	0.925412	0.910793	0.890618	0.868886	0.850028	0.83708	0.831186	0.832356	0.840361	0.854322	0.871031	0.886046	0.898443
0.898667	0.898656	0.898635	0.898602	0.898559	0.898508	0.898456	0.898416	0.898402	0.898435	0.898533	0.898714	0.898983	0.899334	0.899736	0.900135	0.90045	0.900575	0.900394	0.8998	0.898723	0.897167	0.895236	0.893144	0.891208	0.889805	0.889313	0.89005	0.892223	0.895896	0.900996	0.90733	0.914554	0.922048	0.928721	0.932853	0.932234	0.92484	0.910059	0.889741	0.867926	0.849064	0.836179	0.830381	0.831642	0.839703	0.853709	0.870537	0.8858	0.898508
0.898201	0.898189	0.898168	0.898135	0.898092	0.898041	0.897989	0.897949	0.897936	0.897969	0.898069	0.898251	0.898522	0.898873	0.899277	0.899676	0.899989	0.900111	0.899924	0.899322	0.898237	0.896672	0.894732	0.892636	0.8907	0.889303	0.888824	0.889582	0.891781	0.895486	0.900624	0.906996	0.914251	0.921761	0.928421	0.932505	0.931791	0.924257	0.909315	0.888852	0.866953	0.848089	0.835269	0.829571	0.830924	0.839044	0.853095	0.87004	0.885546	0.89856
0.897729	0.897717	0.897696	0.897663	0.897619	0.897568	0.897517	0.897476	0.897464	0.897498	0.897599	0.897782	0.898055	0.898408	0.898812	0.899211	0.899523	0.899641	0.899448	0.898839	0.897744	0.89617	0.894223	0.892122	0.890187	0.888797	0.888331	0.889109	0.891334	0.895072	0.900248	0.906657	0.913943	0.921467	0.928115	0.932149	0.931339	0.923665	0.908559	0.887951	0.86597	0.847104	0.834352	0.828755	0.830204	0.838385	0.852482	0.86954	0.885284	0.898598
0.897252	0.89724	0.897218	0.897185	0.897141	0.89709	0.897039	0.896999	0.896987	0.897022	0.897124	0.897308	0.897582	0.897937	0.898341	0.898741	0.89905	0.899165	0.898967	0.89835	0.897246	0.895663	0.893708	0.891603	0.889669	0.888285	0.887833	0.888631	0.890883	0.894654	0.899867	0.906314	0.91363	0.921168	0.927803	0.931786	0.930879	0.923062	0.907791	0.887038	0.864974	0.846109	0.833426	0.827932	0.829481	0.837726	0.851869	0.869038	0.885013	0.898624
0.896769	0.896757	0.896735	0.896702	0.896658	0.896607	0.896555	0.896515	0.896504	0.89654	0.896643	0.896829	0.897104	0.89746	0.897866	0.898264	0.898572	0.898683	0.89848	0.897854	0.896742	0.895149	0.893187	0.891078	0.889145	0.887769	0.887331	0.888149	0.890429	0.894232	0.899482	0.905966	0.913312	0.920863	0.927484	0.931416	0.93041	0.92245	0.907013	0.886113	0.863967	0.845103	0.832491	0.827104	0.828753	0.837065	0.851255	0.868533	0.884734	0.898637
0.89628	0.896268	0.896246	0.896213	0.896169	0.896117	0.896066	0.896026	0.896015	0.896052	0.896156	0.896344	0.896621	0.896978	0.897384	0.897783	0.898089	0.898196	0.897986	0.897353	0.896232	0.89463	0.89266	0.890547	0.888615	0.887247	0.886824	0.887663	0.889969	0.893806	0.899092	0.905613	0.912988	0.920553	0.92716	0.931038	0.929932	0.921827	0.906222	0.885175	0.862947	0.844086	0.831548	0.82627	0.828023	0.836404	0.850643	0.868025	0.884448	0.898637
0.895786	0.895774	0.895752	0.895718	0.895674	0.895622	0.895571	0.895532	0.895521	0.895559	0.895664	0.895853	0.896132	0.89649	0.896897	0.897295	0.897599	0.897703	0.897487	0.896846	0.895715	0.894104	0.892127	0.890011	0.888081	0.88672	0.886311	0.887172	0.889506	0.893375	0.898698	0.905255	0.91266	0.920236	0.926829	0.930654	0.929446	0.921194	0.905419	0.884225	0.861916	0.843059	0.830596	0.825429	0.827289	0.835741	0.85003	0.867516	0.884155	0.898626
0.895286	0.895274	0.895251	0.895218	0.895173	0.895122	0.895071	0.895032	0.895022	0.89506	0.895167	0.895357	0.895637	0.895996	0.896404	0.896802	0.897104	0.897204	0.896982	0.896333	0.895193	0.893573	0.891588	0.889468	0.88754	0.886188	0.885794	0.886676	0.889038	0.89294	0.898299	0.904893	0.912326	0.919915	0.926491	0.930262	0.928951	0.92055	0.904605	0.883262	0.860872	0.842021	0.829636	0.824582	0.826551	0.835078	0.849417	0.867004	0.883855	0.898603
0.89478	0.894768	0.894745	0.894712	0.894667	0.894615	0.894564	0.894526	0.894516	0.894556	0.894663	0.894855	0.895136	0.895497	0.895905	0.896303	0.896603	0.896698	0.896471	0.895814	0.894664	0.893035	0.891043	0.88892	0.886994	0.885651	0.885272	0.886176	0.888565	0.892501	0.897896	0.904525	0.911987	0.919587	0.926148	0.929863	0.928447	0.919895	0.903778	0.882286	0.859815	0.840972	0.828667	0.823729	0.825809	0.834413	0.848804	0.866491	0.883549	0.898569
0.894268	0.894256	0.894233	0.894199	0.894155	0.894103	0.894052	0.894014	0.894005	0.894045	0.894154	0.894347	0.89463	0.894992	0.895401	0.895797	0.896096	0.896187	0.895953	0.895288	0.894129	0.892491	0.890492	0.888366	0.886442	0.885108	0.884745	0.885671	0.888089	0.892057	0.897489	0.904153	0.911643	0.919254	0.925797	0.929456	0.927934	0.91923	0.902939	0.881297	0.858746	0.839912	0.827688	0.822869	0.825064	0.833747	0.848192	0.865976	0.883236	0.898525
0.893751	0.893738	0.893715	0.893681	0.893637	0.893585	0.893534	0.893496	0.893488	0.893529	0.893639	0.893833	0.894117	0.894481	0.89489	0.895286	0.895583	0.89567	0.895429	0.894756	0.893588	0.891941	0.889935	0.887806	0.885885	0.88456	0.884213	0.885162	0.887607	0.891609	0.897077	0.903777	0.911293	0.918915	0.925441	0.929041	0.927412	0.918554	0.902088	0.880295	0.857665	0.838841	0.826701	0.822002	0.824315	0.83308	0.847579	0.865459	0.882917	0.89847
0.893227	0.893214	0.893192	0.893157	0.893113	0.893061	0.89301	0.892972	0.892965	0.893007	0.893118	0.893314	0.893599	0.893964	0.894374	0.894769	0.895063	0.895146	0.894899	0.894218	0.893041	0.891384	0.889371	0.887239	0.885321	0.884006	0.883676	0.884647	0.887122	0.891156	0.89666	0.903395	0.910939	0.91857	0.925078	0.928619	0.926881	0.917867	0.901223	0.87928	0.856571	0.837759	0.825704	0.821129	0.823561	0.832412	0.846967	0.86494	0.882593	0.898405
0.892698	0.892685	0.892662	0.892627	0.892582	0.892531	0.89248	0.892442	0.892435	0.892478	0.892591	0.892788	0.893075	0.893441	0.893851	0.894246	0.894538	0.894616	0.894363	0.893673	0.892486	0.890821	0.888801	0.886666	0.884752	0.883446	0.883133	0.884128	0.886631	0.890699	0.896239	0.903009	0.910579	0.918219	0.924708	0.928189	0.92634	0.917168	0.900347	0.878251	0.855463	0.836665	0.824699	0.820248	0.822803	0.831742	0.846355	0.86442	0.882262	0.89833
0.892162	0.892149	0.892126	0.892091	0.892046	0.891994	0.891943	0.891906	0.8919	0.891944	0.892058	0.892256	0.892545	0.892911	0.893322	0.893717	0.894006	0.89408	0.89382	0.893122	0.891926	0.890251	0.888225	0.886087	0.884176	0.882881	0.882585	0.883604	0.886136	0.890238	0.895814	0.902617	0.910214	0.917863	0.924332	0.927751	0.925789	0.916458	0.899457	0.877209	0.854343	0.835559	0.823683	0.819361	0.822041	0.83107	0.845742	0.863899	0.881927	0.898246
0.89162	0.891607	0.891583	0.891549	0.891503	0.891452	0.891401	0.891364	0.891359	0.891403	0.891518	0.891718	0.892008	0.892376	0.892787	0.893181	0.893468	0.893537	0.893271	0.892564	0.891358	0.889675	0.887642	0.885502	0.883595	0.88231	0.882032	0.883074	0.885636	0.889772	0.895383	0.902221	0.909843	0.9175	0.923949	0.927306	0.925229	0.915736	0.898554	0.876152	0.853209	0.834442	0.822659	0.818467	0.821274	0.830397	0.84513	0.863377	0.881586	0.898152
0.891071	0.891058	0.891035	0.891	0.890955	0.890903	0.890852	0.890816	0.890811	0.890857	0.890973	0.891174	0.891466	0.891834	0.892246	0.892639	0.892923	0.892988	0.892715	0.891999	0.890784	0.889092	0.887052	0.88491	0.883007	0.881734	0.881473	0.88254	0.885132	0.889301	0.894948	0.90182	0.909467	0.917132	0.923559	0.926852	0.924659	0.915003	0.897637	0.875082	0.852062	0.833313	0.821624	0.817566	0.820503	0.829721	0.844517	0.862853	0.881241	0.89805
0.890517	0.890503	0.89048	0.890445	0.890399	0.890347	0.890297	0.890261	0.890257	0.890303	0.890421	0.890624	0.890916	0.891287	0.891698	0.89209	0.892372	0.892432	0.892152	0.891428	0.890203	0.888502	0.886456	0.884312	0.882413	0.881151	0.880909	0.882001	0.884622	0.888825	0.894508	0.901414	0.909086	0.916758	0.923162	0.92639	0.924079	0.914258	0.896708	0.873998	0.850901	0.832172	0.820581	0.816657	0.819728	0.829044	0.843904	0.862329	0.880891	0.897939
0.889955	0.889942	0.889918	0.889883	0.889838	0.889786	0.889736	0.8897	0.889696	0.889744	0.889863	0.890067	0.890361	0.890732	0.891144	0.891535	0.891814	0.89187	0.891583	0.89085	0.889615	0.887905	0.885852	0.883707	0.881812	0.880562	0.880339	0.881456	0.884108	0.888345	0.894064	0.901002	0.908699	0.916378	0.922759	0.92592	0.923489	0.913501	0.895764	0.872899	0.849727	0.831019	0.819527	0.815741	0.818948	0.828365	0.843291	0.861803	0.880536	0.897819
0.889388	0.889374	0.88935	0.889315	0.889269	0.889217	0.889167	0.889132	0.889129	0.889178	0.889298	0.889504	0.889799	0.890171	0.890584	0.890973	0.89125	0.8913	0.891006	0.890265	0.88902	0.887301	0.885242	0.883095	0.881205	0.879967	0.879764	0.880906	0.883588	0.88786	0.893614	0.900586	0.908307	0.915991	0.922349	0.925441	0.922889	0.912732	0.894807	0.871786	0.848539	0.829855	0.818463	0.814818	0.818162	0.827684	0.842678	0.861276	0.880177	0.897692
0.888813	0.8888	0.888776	0.88874	0.888695	0.888643	0.888593	0.888558	0.888556	0.888605	0.888727	0.888934	0.889231	0.889604	0.890017	0.890405	0.890679	0.890724	0.890423	0.889673	0.888418	0.88669	0.884625	0.882476	0.880592	0.879367	0.879183	0.880351	0.883064	0.88737	0.89316	0.900165	0.907909	0.915599	0.921932	0.924954	0.922278	0.911951	0.893837	0.870659	0.847337	0.828677	0.81739	0.813887	0.817372	0.827	0.842064	0.860749	0.879814	0.897557
0.888232	0.888219	0.888194	0.888159	0.888113	0.888061	0.888011	0.887977	0.887975	0.888026	0.888149	0.888357	0.888656	0.88903	0.889443	0.88983	0.890101	0.890141	0.889833	0.889073	0.887809	0.886072	0.884	0.881851	0.879972	0.878759	0.878596	0.87979	0.882535	0.886875	0.892701	0.899738	0.907506	0.915201	0.921507	0.924458	0.921657	0.911157	0.892852	0.869516	0.846121	0.827488	0.816306	0.812949	0.816577	0.826314	0.84145	0.86022	0.879447	0.897414
0.887645	0.887631	0.887606	0.887571	0.887525	0.887473	0.887423	0.887389	0.887388	0.88744	0.887564	0.887774	0.888074	0.888449	0.888862	0.889248	0.889516	0.889551	0.889236	0.888467	0.887193	0.885446	0.883369	0.881218	0.879345	0.878146	0.878003	0.879224	0.882	0.886375	0.892237	0.899306	0.907097	0.914796	0.921076	0.923954	0.921026	0.91035	0.891852	0.868359	0.844891	0.826286	0.815212	0.812003	0.815777	0.825626	0.840836	0.859691	0.879076	0.897264
0.88705	0.887036	0.887011	0.886976	0.88693	0.886878	0.886828	0.886795	0.886795	0.886847	0.886973	0.887184	0.887485	0.887861	0.888275	0.88866	0.888924	0.888954	0.888631	0.887853	0.886569	0.884814	0.88273	0.880579	0.878712	0.877526	0.877404	0.878652	0.88146	0.88587	0.891767	0.898869	0.906683	0.914385	0.920637	0.923441	0.920384	0.909531	0.890839	0.867187	0.843646	0.825071	0.814108	0.811049	0.814972	0.824935	0.840221	0.859161	0.878702	0.897107
0.886448	0.886434	0.886409	0.886374	0.886327	0.886276	0.886227	0.886194	0.886194	0.886248	0.886374	0.886587	0.88689	0.887267	0.88768	0.888064	0.888325	0.88835	0.888019	0.887232	0.885938	0.884173	0.882084	0.879932	0.878071	0.8769	0.876799	0.878075	0.880915	0.885361	0.891293	0.898427	0.906262	0.913968	0.92019	0.922918	0.91973	0.908699	0.889811	0.865999	0.842387	0.823844	0.812994	0.810087	0.814161	0.824242	0.839605	0.85863	0.878324	0.896943
0.88584	0.885825	0.885801	0.885765	0.885718	0.885667	0.885618	0.885585	0.885586	0.885641	0.885769	0.885984	0.886288	0.886665	0.887079	0.887461	0.887719	0.887739	0.8874	0.886603	0.885299	0.883526	0.881431	0.879278	0.877424	0.876267	0.876188	0.877492	0.880365	0.884845	0.890814	0.897979	0.905836	0.913544	0.919737	0.922387	0.919066	0.907854	0.888768	0.864796	0.841113	0.822603	0.811869	0.809117	0.813346	0.823546	0.838989	0.858098	0.877943	0.896772
0.885224	0.885209	0.885185	0.885148	0.885102	0.88505	0.885002	0.88497	0.884972	0.885028	0.885157	0.885373	0.885678	0.886057	0.88647	0.886851	0.887106	0.88712	0.886774	0.885967	0.884653	0.88287	0.880769	0.878617	0.876769	0.875627	0.87557	0.876903	0.879809	0.884325	0.890329	0.897526	0.905405	0.913114	0.919275	0.921846	0.918391	0.906996	0.88771	0.863578	0.839824	0.82135	0.810733	0.80814	0.812524	0.822847	0.838372	0.857566	0.877558	0.896595
0.884601	0.884586	0.884561	0.884525	0.884479	0.884427	0.884379	0.884347	0.88435	0.884407	0.884537	0.884755	0.885062	0.885441	0.885854	0.886234	0.886485	0.886493	0.886139	0.885323	0.883999	0.882207	0.880101	0.877948	0.876108	0.874981	0.874946	0.876308	0.879248	0.8838	0.889839	0.897068	0.904967	0.912678	0.918806	0.921296	0.917704	0.906125	0.886637	0.862344	0.83852	0.820084	0.809587	0.807154	0.811697	0.822145	0.837754	0.857033	0.877171	0.896412
0.883971	0.883956	0.883931	0.883894	0.883848	0.883796	0.883748	0.883717	0.883721	0.883779	0.883911	0.88413	0.884438	0.884818	0.885231	0.885609	0.885857	0.88586	0.885498	0.884672	0.883337	0.881536	0.879424	0.877272	0.875439	0.874327	0.874316	0.875708	0.878681	0.883269	0.889344	0.896604	0.904524	0.912235	0.91833	0.920737	0.917006	0.90524	0.885549	0.861093	0.837202	0.818804	0.80843	0.80616	0.810865	0.821441	0.837135	0.856499	0.87678	0.896222
0.883333	0.883318	0.883293	0.883256	0.88321	0.883158	0.88311	0.88308	0.883084	0.883143	0.883277	0.883497	0.883807	0.884188	0.884601	0.884977	0.885221	0.885218	0.884848	0.884013	0.882668	0.880858	0.87874	0.876588	0.874763	0.873667	0.87368	0.875101	0.878108	0.882732	0.888843	0.896134	0.904074	0.911785	0.917845	0.920168	0.916297	0.904342	0.884446	0.859827	0.835868	0.817511	0.807262	0.805157	0.810026	0.820733	0.836516	0.855964	0.876387	0.896027
0.882688	0.882673	0.882648	0.882611	0.882564	0.882513	0.882465	0.882435	0.88244	0.882501	0.882635	0.882858	0.883168	0.88355	0.883963	0.884338	0.884578	0.884569	0.884191	0.883345	0.88199	0.880171	0.878048	0.875896	0.874079	0.873	0.873037	0.874488	0.87753	0.88219	0.888337	0.895659	0.903619	0.911329	0.917352	0.919589	0.915576	0.90343	0.883327	0.858545	0.834518	0.816205	0.806083	0.804146	0.809182	0.820022	0.835895	0.855429	0.875991	0.895826
0.882035	0.88202	0.881995	0.881958	0.881911	0.88186	0.881812	0.881783	0.881789	0.88185	0.881987	0.88221	0.882522	0.882905	0.883318	0.883691	0.883927	0.883912	0.883525	0.88267	0.881304	0.879476	0.877348	0.875197	0.873388	0.872326	0.872387	0.873869	0.876945	0.881643	0.887825	0.895178	0.903158	0.910865	0.916851	0.919	0.914843	0.902504	0.882192	0.857246	0.833153	0.814885	0.804893	0.803127	0.808332	0.819307	0.835273	0.854893	0.875592	0.89562
0.881375	0.88136	0.881334	0.881297	0.88125	0.881199	0.881152	0.881123	0.88113	0.881193	0.88133	0.881555	0.881869	0.882252	0.882665	0.883036	0.883269	0.883247	0.882852	0.881987	0.88061	0.878773	0.876639	0.874489	0.87269	0.871644	0.87173	0.873243	0.876355	0.88109	0.887308	0.894692	0.90269	0.910395	0.916342	0.918402	0.914099	0.901564	0.881042	0.855931	0.831772	0.813551	0.803692	0.802099	0.807476	0.81859	0.83465	0.854357	0.875191	0.895408
0.880707	0.880692	0.880666	0.880629	0.880582	0.88053	0.880484	0.880455	0.880463	0.880527	0.880666	0.880893	0.881207	0.881592	0.882004	0.882373	0.882602	0.882574	0.882171	0.881295	0.879908	0.878062	0.875923	0.873774	0.871983	0.870955	0.871067	0.872612	0.875759	0.880531	0.886785	0.894199	0.902216	0.909918	0.915825	0.917793	0.913342	0.90061	0.879875	0.854598	0.830375	0.812204	0.802479	0.801062	0.806614	0.817868	0.834026	0.853819	0.874788	0.895191
0.880031	0.880016	0.879989	0.879952	0.879905	0.879854	0.879808	0.87978	0.879788	0.879854	0.879994	0.880222	0.880538	0.880924	0.881335	0.881703	0.881927	0.881893	0.881481	0.880595	0.879197	0.877342	0.875198	0.87305	0.871269	0.870259	0.870397	0.871973	0.875157	0.879966	0.886256	0.893701	0.901736	0.909434	0.915299	0.917174	0.912573	0.899641	0.878692	0.853249	0.828963	0.810842	0.801255	0.800017	0.805745	0.817143	0.8334	0.853281	0.874381	0.894969
0.879347	0.879332	0.879305	0.879268	0.879221	0.87917	0.879124	0.879096	0.879106	0.879172	0.879314	0.879544	0.879862	0.880248	0.880659	0.881024	0.881245	0.881204	0.880783	0.879886	0.878478	0.876614	0.874465	0.872319	0.870547	0.869555	0.869719	0.871329	0.874549	0.879396	0.885722	0.893197	0.90125	0.908942	0.914764	0.916545	0.911792	0.898658	0.877493	0.851883	0.827534	0.809466	0.80002	0.798962	0.80487	0.816415	0.832773	0.852742	0.873973	0.894743
0.878655	0.878639	0.878613	0.878576	0.878529	0.878478	0.878432	0.878405	0.878415	0.878483	0.878627	0.878858	0.879177	0.879563	0.879974	0.880337	0.880554	0.880507	0.880077	0.879169	0.87775	0.875877	0.873723	0.871578	0.869817	0.868844	0.869035	0.870677	0.873934	0.878819	0.885181	0.892686	0.900757	0.908444	0.914221	0.915906	0.910999	0.897661	0.876277	0.8505	0.826089	0.808077	0.798772	0.797899	0.803989	0.815683	0.832145	0.852203	0.873562	0.894511
0.877955	0.877939	0.877913	0.877875	0.877828	0.877777	0.877731	0.877705	0.877717	0.877786	0.877931	0.878164	0.878484	0.878871	0.879282	0.879642	0.879855	0.879801	0.879362	0.878444	0.877014	0.875131	0.872973	0.87083	0.869079	0.868125	0.868343	0.870019	0.873313	0.878236	0.884635	0.89217	0.900257	0.907937	0.913669	0.915256	0.910193	0.896649	0.875045	0.849099	0.824627	0.806673	0.797514	0.796826	0.803102	0.814946	0.831514	0.851662	0.87315	0.894275
0.877247	0.877231	0.877204	0.877166	0.877119	0.877068	0.877023	0.876998	0.87701	0.877081	0.877227	0.877461	0.877783	0.878171	0.878581	0.878939	0.879147	0.879086	0.878638	0.877709	0.876268	0.874377	0.872214	0.870073	0.868332	0.867398	0.867644	0.869354	0.872686	0.877648	0.884083	0.891647	0.899752	0.907424	0.913108	0.914595	0.909375	0.895622	0.873796	0.847681	0.823149	0.805254	0.796243	0.795745	0.802208	0.814206	0.830882	0.851121	0.872735	0.894035
0.87653	0.876514	0.876487	0.876449	0.876402	0.876351	0.876307	0.876282	0.876295	0.876367	0.876515	0.876751	0.877073	0.877462	0.877871	0.878228	0.878431	0.878363	0.877906	0.876966	0.875514	0.873613	0.871446	0.869307	0.867578	0.866664	0.866938	0.868682	0.872052	0.877053	0.883524	0.891119	0.899239	0.906902	0.912538	0.913923	0.908544	0.89458	0.872529	0.846245	0.821654	0.803821	0.79496	0.794654	0.801307	0.813462	0.830249	0.850579	0.872318	0.89379
0.875805	0.875789	0.875762	0.875724	0.875677	0.875626	0.875581	0.875557	0.875572	0.875645	0.875794	0.876032	0.876356	0.876745	0.877154	0.877508	0.877706	0.877632	0.877165	0.876214	0.874751	0.872841	0.870669	0.868533	0.866815	0.865921	0.866224	0.868004	0.871412	0.876452	0.88296	0.890584	0.89872	0.906373	0.911959	0.913241	0.9077	0.893522	0.871246	0.84479	0.820142	0.802373	0.793666	0.793554	0.800399	0.812714	0.829613	0.850036	0.871899	0.893541
0.875072	0.875055	0.875028	0.87499	0.874943	0.874892	0.874848	0.874824	0.87484	0.874914	0.875065	0.875304	0.87563	0.876019	0.876427	0.876779	0.876973	0.876891	0.876414	0.875453	0.873978	0.87206	0.869883	0.86775	0.866043	0.865171	0.865503	0.867318	0.870765	0.875844	0.882389	0.890042	0.898193	0.905836	0.91137	0.912548	0.906844	0.89245	0.869945	0.843318	0.818612	0.80091	0.792359	0.792445	0.799485	0.811961	0.828976	0.849492	0.871478	0.893288
0.874329	0.874313	0.874285	0.874247	0.8742	0.874149	0.874106	0.874083	0.874099	0.874175	0.874328	0.874568	0.874895	0.875285	0.875693	0.876042	0.876231	0.876141	0.875655	0.874682	0.873197	0.871269	0.869088	0.866958	0.865263	0.864412	0.864774	0.866625	0.870111	0.875231	0.881812	0.889495	0.89766	0.905291	0.910772	0.911844	0.905974	0.891361	0.868626	0.841828	0.817066	0.799432	0.79104	0.791326	0.798564	0.811204	0.828336	0.848946	0.871055	0.893031
0.873578	0.873561	0.873534	0.873495	0.873448	0.873398	0.873354	0.873332	0.87335	0.873427	0.873581	0.873824	0.874151	0.874542	0.874949	0.875295	0.87548	0.875383	0.874887	0.873902	0.872405	0.870469	0.868284	0.866157	0.864474	0.863645	0.864037	0.865924	0.869451	0.87461	0.881229	0.88894	0.89712	0.904738	0.910164	0.911128	0.905091	0.890257	0.867289	0.840319	0.815502	0.797939	0.789709	0.790197	0.797636	0.810443	0.827694	0.8484	0.87063	0.89277
0.872818	0.872801	0.872773	0.872735	0.872688	0.872638	0.872595	0.872573	0.872592	0.87267	0.872826	0.87307	0.873399	0.873791	0.874196	0.87454	0.874719	0.874615	0.874109	0.873113	0.871605	0.869659	0.86747	0.865347	0.863677	0.86287	0.863292	0.865217	0.868784	0.873983	0.880639	0.888379	0.896573	0.904177	0.909547	0.910402	0.904195	0.889137	0.865935	0.838791	0.813921	0.796431	0.788365	0.789059	0.7967	0.809677	0.827051	0.847853	0.870204	0.892505
0.872049	0.872032	0.872004	0.871966	0.871918	0.871868	0.871826	0.871805	0.871825	0.871904	0.872062	0.872308	0.872638	0.87303	0.873435	0.873776	0.87395	0.873838	0.873322	0.872314	0.870795	0.86884	0.866647	0.864527	0.86287	0.862086	0.86254	0.864502	0.868109	0.87335	0.880042	0.887812	0.896018	0.903608	0.90892	0.909664	0.903286	0.888002	0.864562	0.837245	0.812322	0.794908	0.787009	0.787911	0.795758	0.808906	0.826404	0.847305	0.869775	0.892236
0.871271	0.871254	0.871226	0.871187	0.87114	0.87109	0.871048	0.871028	0.871049	0.87113	0.871289	0.871536	0.871868	0.87226	0.872664	0.873002	0.873171	0.873051	0.872525	0.871506	0.869975	0.868011	0.865814	0.863698	0.862055	0.861293	0.861779	0.863779	0.867428	0.872709	0.879439	0.887237	0.895456	0.90303	0.908283	0.908914	0.902363	0.886849	0.863171	0.83568	0.810705	0.793369	0.78564	0.786753	0.794808	0.808131	0.825756	0.846755	0.869345	0.891964
0.870484	0.870466	0.870438	0.870399	0.870352	0.870302	0.870261	0.870241	0.870263	0.870346	0.870507	0.870756	0.871089	0.871481	0.871884	0.87222	0.872383	0.872255	0.871718	0.870688	0.869145	0.867172	0.864971	0.86286	0.86123	0.860492	0.86101	0.863049	0.866739	0.872062	0.878829	0.886656	0.894887	0.902443	0.907636	0.908154	0.901426	0.885681	0.861761	0.834095	0.80907	0.791815	0.784258	0.785585	0.793851	0.807351	0.825105	0.846204	0.868912	0.891688
0.869687	0.869669	0.869641	0.869602	0.869555	0.869506	0.869464	0.869446	0.869469	0.869553	0.869715	0.869966	0.8703	0.870693	0.871095	0.871427	0.871585	0.871449	0.870902	0.869859	0.868305	0.866323	0.864119	0.862012	0.860396	0.859683	0.860233	0.862311	0.866043	0.871408	0.878212	0.886067	0.89431	0.901848	0.906979	0.907381	0.900476	0.884495	0.860333	0.832491	0.807417	0.790244	0.782863	0.784407	0.792887	0.806566	0.824451	0.845652	0.868478	0.891409
0.868881	0.868863	0.868835	0.868796	0.868748	0.868699	0.868658	0.868641	0.868665	0.86875	0.868915	0.869167	0.869502	0.869896	0.870297	0.870626	0.870778	0.870634	0.870076	0.869021	0.867455	0.865464	0.863257	0.861154	0.859553	0.858864	0.859448	0.861565	0.86534	0.870747	0.877589	0.885472	0.893725	0.901244	0.906312	0.906597	0.899511	0.883293	0.858885	0.830868	0.805746	0.788658	0.781456	0.783219	0.791915	0.805776	0.823794	0.845099	0.868043	0.891126
0.868065	0.868047	0.868019	0.86798	0.867932	0.867883	0.867843	0.867826	0.867851	0.867938	0.868104	0.868358	0.868695	0.869089	0.869488	0.869814	0.869961	0.869808	0.86924	0.868173	0.866595	0.864595	0.862384	0.860287	0.8587	0.858036	0.858654	0.860812	0.86463	0.870078	0.876958	0.88487	0.893133	0.900631	0.905634	0.905802	0.898532	0.882073	0.857418	0.829225	0.804056	0.787056	0.780035	0.782021	0.790936	0.804981	0.823135	0.844544	0.867605	0.89084
0.86724	0.867222	0.867193	0.867154	0.867107	0.867058	0.867018	0.867002	0.867028	0.867117	0.867284	0.86754	0.867878	0.868272	0.86867	0.868993	0.869134	0.868973	0.868393	0.867314	0.865724	0.863715	0.861502	0.859409	0.857838	0.8572	0.857852	0.86005	0.863911	0.869403	0.876321	0.88426	0.892532	0.900009	0.904946	0.904994	0.897539	0.880836	0.855931	0.827561	0.802348	0.785438	0.778602	0.780812	0.789949	0.804181	0.822473	0.843988	0.867166	0.89055
0.866405	0.866386	0.866357	0.866318	0.866271	0.866222	0.866183	0.866168	0.866195	0.866285	0.866455	0.866712	0.867051	0.867445	0.867843	0.868162	0.868297	0.868127	0.867536	0.866445	0.864843	0.862826	0.860609	0.858522	0.856966	0.856354	0.857041	0.85928	0.863186	0.86872	0.875676	0.883643	0.891924	0.899377	0.904248	0.904174	0.896532	0.879582	0.854425	0.825878	0.80062	0.783804	0.777155	0.779593	0.788954	0.803375	0.821808	0.84343	0.866725	0.890258
0.86556	0.865541	0.865512	0.865472	0.865425	0.865377	0.865338	0.865324	0.865352	0.865444	0.865615	0.865874	0.866214	0.866609	0.867005	0.867321	0.86745	0.867271	0.866669	0.865565	0.863952	0.861925	0.859705	0.857624	0.856085	0.855499	0.856221	0.858502	0.862452	0.86803	0.875024	0.883018	0.891307	0.898737	0.90354	0.903343	0.89551	0.87831	0.852899	0.824175	0.798874	0.782153	0.775694	0.778364	0.787951	0.802564	0.821141	0.84287	0.866282	0.889962
0.864704	0.864686	0.864656	0.864617	0.86457	0.864521	0.864483	0.864469	0.8645	0.864593	0.864766	0.865026	0.865368	0.865763	0.866157	0.866469	0.866592	0.866404	0.865791	0.864675	0.863049	0.861014	0.858791	0.856716	0.855193	0.854634	0.855393	0.857716	0.861711	0.867332	0.874364	0.882386	0.890682	0.898087	0.90282	0.902499	0.894472	0.877019	0.851352	0.82245	0.797109	0.780486	0.774221	0.777124	0.78694	0.801748	0.820469	0.842309	0.865837	0.889663
0.863839	0.86382	0.863791	0.863751	0.863704	0.863656	0.863618	0.863605	0.863637	0.863731	0.863906	0.864168	0.864511	0.864906	0.865299	0.865608	0.865724	0.865527	0.864903	0.863774	0.862136	0.860092	0.857867	0.855798	0.854292	0.85376	0.854555	0.856921	0.860962	0.866627	0.873698	0.881746	0.890049	0.897428	0.90209	0.901643	0.89342	0.87571	0.849785	0.820705	0.795325	0.778802	0.772733	0.775873	0.785922	0.800927	0.819795	0.841746	0.865391	0.889361
0.862963	0.862944	0.862914	0.862875	0.862828	0.86278	0.862743	0.862731	0.862763	0.86286	0.863036	0.8633	0.863644	0.864039	0.864431	0.864735	0.864846	0.86464	0.864004	0.862862	0.861212	0.859159	0.856931	0.854869	0.85338	0.852876	0.853709	0.856118	0.860204	0.865914	0.873023	0.881098	0.889407	0.896759	0.90135	0.900774	0.892353	0.874383	0.848197	0.81894	0.793521	0.777101	0.771232	0.774612	0.784895	0.800099	0.819118	0.841182	0.864942	0.889055
0.862077	0.862058	0.862028	0.861988	0.861941	0.861894	0.861857	0.861846	0.86188	0.861978	0.862156	0.862422	0.862767	0.863162	0.863552	0.863853	0.863956	0.863741	0.863094	0.861939	0.860276	0.858215	0.855985	0.853929	0.852458	0.851983	0.852853	0.855306	0.859439	0.865194	0.872341	0.880442	0.888757	0.89608	0.900598	0.899894	0.891269	0.873036	0.846588	0.817153	0.791697	0.775384	0.769717	0.77334	0.783861	0.799267	0.818437	0.840615	0.864492	0.888747
0.86118	0.861161	0.861131	0.861091	0.861044	0.860997	0.86096	0.860951	0.860986	0.861086	0.861266	0.861533	0.861879	0.862274	0.862663	0.86296	0.863056	0.862832	0.862172	0.861004	0.85933	0.857259	0.855027	0.852979	0.851526	0.851079	0.851988	0.854486	0.858665	0.864465	0.871651	0.879779	0.888098	0.895391	0.899836	0.899	0.89017	0.87167	0.844957	0.815344	0.789854	0.773649	0.768189	0.772057	0.782818	0.798428	0.817752	0.840047	0.86404	0.888436
0.860273	0.860253	0.860223	0.860183	0.860136	0.860089	0.860053	0.860045	0.860081	0.860182	0.860364	0.860633	0.86098	0.861376	0.861762	0.862055	0.862146	0.861911	0.86124	0.860058	0.858372	0.856292	0.854058	0.852018	0.850583	0.850166	0.851114	0.853657	0.857884	0.863729	0.870953	0.879107	0.887429	0.894693	0.899062	0.898093	0.889055	0.870285	0.843305	0.813514	0.787991	0.771898	0.766646	0.770763	0.781766	0.797583	0.817064	0.839476	0.863586	0.888121
0.859354	0.859334	0.859304	0.859264	0.859217	0.859171	0.859136	0.859128	0.859166	0.859269	0.859452	0.859723	0.860071	0.860467	0.860852	0.86114	0.861224	0.86098	0.860296	0.859101	0.857402	0.855314	0.853078	0.851045	0.849629	0.849243	0.85023	0.852818	0.857093	0.862984	0.870248	0.878427	0.886752	0.893984	0.898278	0.897174	0.887924	0.868879	0.841631	0.811662	0.786108	0.770129	0.765089	0.769458	0.780706	0.796733	0.816373	0.838904	0.86313	0.887804
0.858425	0.858405	0.858375	0.858335	0.858288	0.858241	0.858207	0.8582	0.858239	0.858344	0.85853	0.858802	0.859151	0.859547	0.85993	0.860214	0.860291	0.860037	0.859341	0.858133	0.856421	0.854324	0.852087	0.850062	0.848665	0.848309	0.849336	0.851971	0.856294	0.862231	0.869534	0.877738	0.886066	0.893266	0.897482	0.896242	0.886775	0.867454	0.839935	0.809788	0.784205	0.768343	0.763519	0.768141	0.779638	0.795877	0.815678	0.838329	0.862672	0.887483
0.857485	0.857465	0.857434	0.857394	0.857347	0.857301	0.857267	0.857261	0.857302	0.857408	0.857596	0.85787	0.85822	0.858616	0.858997	0.859277	0.859346	0.859082	0.858374	0.857152	0.855428	0.853323	0.851084	0.849067	0.84769	0.847365	0.848433	0.851115	0.855487	0.86147	0.868812	0.877041	0.885371	0.892537	0.896676	0.895296	0.88561	0.866008	0.838217	0.807892	0.782281	0.766539	0.761933	0.766814	0.778562	0.795014	0.814978	0.837752	0.862213	0.88716
0.856533	0.856513	0.856482	0.856442	0.856395	0.856349	0.856316	0.856311	0.856353	0.856462	0.856651	0.856926	0.857278	0.857673	0.858052	0.858328	0.85839	0.858116	0.857395	0.85616	0.854423	0.852309	0.850069	0.848061	0.846704	0.846411	0.84752	0.850249	0.854671	0.860701	0.868082	0.876336	0.884666	0.891798	0.895858	0.894336	0.884428	0.864541	0.836476	0.805973	0.780337	0.764718	0.760334	0.765475	0.777476	0.794145	0.814275	0.837173	0.861751	0.886833
0.85557	0.85555	0.855519	0.855478	0.855432	0.855386	0.855354	0.85535	0.855394	0.855504	0.855695	0.855972	0.856325	0.85672	0.857097	0.857368	0.857423	0.857138	0.856405	0.855156	0.853406	0.851284	0.849042	0.847043	0.845707	0.845446	0.846597	0.849374	0.853846	0.859923	0.867343	0.875621	0.883951	0.891049	0.895028	0.893363	0.883228	0.863053	0.834711	0.804032	0.778372	0.762879	0.75872	0.764125	0.776382	0.793271	0.813568	0.836592	0.861287	0.886504
0.854596	0.854575	0.854544	0.854504	0.854457	0.854412	0.85438	0.854377	0.854422	0.854534	0.854727	0.855006	0.85536	0.855755	0.85613	0.856397	0.856444	0.856149	0.855402	0.854139	0.852377	0.850246	0.848003	0.846013	0.844699	0.844471	0.845664	0.84849	0.853012	0.859136	0.866595	0.874898	0.883228	0.890289	0.894188	0.892376	0.88201	0.861543	0.832924	0.802068	0.776386	0.761022	0.757091	0.762763	0.775279	0.792389	0.812857	0.836008	0.860821	0.886171
0.85361	0.853589	0.853558	0.853517	0.853471	0.853426	0.853395	0.853393	0.85344	0.853553	0.853748	0.854029	0.854384	0.854778	0.855151	0.855414	0.855453	0.855147	0.854388	0.853111	0.851336	0.849196	0.846953	0.844972	0.843679	0.843484	0.844721	0.847596	0.852169	0.858341	0.865839	0.874166	0.882494	0.889519	0.893335	0.891375	0.880774	0.860012	0.831113	0.80008	0.774379	0.759147	0.755448	0.761389	0.774168	0.791502	0.812142	0.835421	0.860353	0.885836
0.852612	0.852591	0.85256	0.852519	0.852473	0.852429	0.852398	0.852397	0.852445	0.852561	0.852758	0.85304	0.853396	0.85379	0.854161	0.854419	0.85445	0.854134	0.853361	0.85207	0.850282	0.848134	0.84589	0.843919	0.842648	0.842487	0.843767	0.846692	0.851316	0.857537	0.865075	0.873424	0.881751	0.888739	0.892471	0.89036	0.879519	0.858458	0.829277	0.798069	0.772352	0.757254	0.75379	0.760004	0.773047	0.790608	0.811423	0.834832	0.859883	0.885498
0.851603	0.851581	0.85155	0.851509	0.851463	0.851419	0.851389	0.85139	0.851439	0.851556	0.851755	0.85204	0.852396	0.85279	0.853159	0.853412	0.853435	0.853108	0.852322	0.851016	0.849216	0.847059	0.844814	0.842854	0.841605	0.841479	0.842803	0.845779	0.850455	0.856724	0.864301	0.872674	0.880998	0.887947	0.891595	0.88933	0.878245	0.856882	0.827418	0.796034	0.770302	0.755343	0.752116	0.758607	0.771917	0.789707	0.810699	0.834241	0.85941	0.885157
0.850581	0.85056	0.850528	0.850488	0.850441	0.850398	0.850369	0.85037	0.850421	0.85054	0.850741	0.851027	0.851385	0.851779	0.852145	0.852393	0.852408	0.85207	0.85127	0.849951	0.848137	0.845972	0.843726	0.841776	0.84055	0.840459	0.841829	0.844855	0.849584	0.855902	0.863518	0.871914	0.880234	0.887146	0.890708	0.888285	0.876953	0.855283	0.825534	0.793975	0.768231	0.753413	0.750428	0.757199	0.770778	0.7888	0.809971	0.833646	0.858936	0.884812
0.849548	0.849526	0.849494	0.849454	0.849408	0.849364	0.849336	0.849339	0.849391	0.849512	0.849715	0.850003	0.850362	0.850755	0.851119	0.851361	0.851369	0.85102	0.850206	0.848872	0.847045	0.844872	0.842626	0.840686	0.839484	0.839429	0.840844	0.843922	0.848703	0.85507	0.862726	0.871144	0.879461	0.886333	0.889808	0.887224	0.87564	0.85366	0.823625	0.791892	0.766139	0.751465	0.748725	0.755778	0.76963	0.787886	0.809238	0.833049	0.858459	0.884465
0.848502	0.84848	0.848448	0.848407	0.848362	0.848319	0.848291	0.848295	0.848349	0.848472	0.848677	0.848966	0.849326	0.849719	0.85008	0.850318	0.850317	0.849957	0.84913	0.84778	0.84594	0.843759	0.841513	0.839584	0.838406	0.838387	0.839848	0.842978	0.847813	0.85423	0.861925	0.870365	0.878678	0.885509	0.888896	0.886149	0.874307	0.852015	0.821692	0.789785	0.764024	0.749498	0.747007	0.754345	0.768473	0.786965	0.808501	0.832449	0.857979	0.884115
0.847444	0.847422	0.84739	0.847349	0.847303	0.847261	0.847234	0.847239	0.847295	0.847419	0.847626	0.847917	0.848278	0.848671	0.84903	0.849262	0.849253	0.848881	0.84804	0.846676	0.844823	0.842633	0.840386	0.838469	0.837315	0.837333	0.838841	0.842024	0.846913	0.85338	0.861115	0.869577	0.877884	0.884675	0.887972	0.885057	0.872954	0.850345	0.819733	0.787653	0.761888	0.747513	0.745273	0.7529	0.767306	0.786037	0.807759	0.831846	0.857498	0.883761
0.846374	0.846351	0.846319	0.846278	0.846232	0.84619	0.846164	0.84617	0.846228	0.846354	0.846563	0.846856	0.847218	0.84761	0.847967	0.848194	0.848176	0.847792	0.846938	0.845559	0.843692	0.841493	0.839247	0.837342	0.836212	0.836268	0.837823	0.84106	0.846004	0.85252	0.860295	0.868778	0.87708	0.88383	0.887035	0.883949	0.871581	0.848652	0.817748	0.785496	0.759729	0.745509	0.743524	0.751443	0.76613	0.785102	0.807012	0.83124	0.857014	0.883405
0.84529	0.845268	0.845236	0.845195	0.845149	0.845107	0.845082	0.845089	0.845148	0.845277	0.845488	0.845783	0.846146	0.846537	0.846891	0.847113	0.847087	0.846691	0.845822	0.844428	0.842548	0.840341	0.838095	0.836202	0.835097	0.83519	0.836794	0.840085	0.845084	0.851651	0.859465	0.86797	0.876266	0.882973	0.886085	0.882825	0.870186	0.846934	0.815738	0.783314	0.757548	0.743486	0.74176	0.749974	0.764945	0.78416	0.80626	0.83063	0.856527	0.883045
0.844195	0.844172	0.84414	0.844099	0.844053	0.844012	0.843987	0.843996	0.844057	0.844187	0.8444	0.844697	0.845061	0.845452	0.845803	0.846019	0.845984	0.845577	0.844693	0.843284	0.84139	0.839175	0.83693	0.835049	0.83397	0.834101	0.835754	0.8391	0.844154	0.850772	0.858626	0.867151	0.875441	0.882106	0.885123	0.881684	0.868769	0.845191	0.813701	0.781107	0.755344	0.741443	0.73998	0.748492	0.76375	0.783211	0.805504	0.830018	0.856038	0.882683
0.843086	0.843063	0.843031	0.84299	0.842944	0.842904	0.84288	0.84289	0.842952	0.843085	0.8433	0.843598	0.843963	0.844353	0.844702	0.844912	0.844869	0.844449	0.843551	0.842127	0.840219	0.837996	0.835751	0.833882	0.83283	0.833	0.834703	0.838104	0.843214	0.849883	0.857776	0.866323	0.874605	0.881227	0.884147	0.880526	0.867331	0.843423	0.811639	0.778874	0.753118	0.739382	0.738184	0.746998	0.762545	0.782255	0.804742	0.829402	0.855546	0.882317
0.841965	0.841942	0.841909	0.841868	0.841823	0.841782	0.841759	0.84177	0.841834	0.841969	0.842186	0.842487	0.842852	0.843242	0.843588	0.843793	0.84374	0.843308	0.842396	0.840956	0.839035	0.836803	0.834559	0.832703	0.831677	0.831887	0.83364	0.837097	0.842264	0.848984	0.856917	0.865484	0.873759	0.880337	0.883159	0.87935	0.865871	0.84163	0.809549	0.776616	0.750869	0.737301	0.736372	0.745491	0.76133	0.781292	0.803976	0.828783	0.855051	0.881948
0.84083	0.840807	0.840774	0.840733	0.840688	0.840648	0.840626	0.840638	0.840704	0.840841	0.84106	0.841362	0.841729	0.842118	0.842461	0.84266	0.842598	0.842154	0.841227	0.839771	0.837837	0.835596	0.833353	0.83151	0.830511	0.830762	0.832565	0.836079	0.841303	0.848075	0.856048	0.864635	0.872902	0.879435	0.882156	0.878157	0.864388	0.839812	0.807433	0.774331	0.748596	0.735201	0.734545	0.743972	0.760106	0.780321	0.803204	0.82816	0.854554	0.881576
0.839683	0.83966	0.839626	0.839585	0.83954	0.839501	0.83948	0.839493	0.839561	0.839699	0.839921	0.840225	0.840592	0.840981	0.841321	0.841514	0.841443	0.840987	0.840044	0.838573	0.836624	0.834376	0.832133	0.830304	0.829333	0.829624	0.831478	0.835049	0.840331	0.847155	0.855168	0.863775	0.872034	0.878522	0.88114	0.876945	0.862883	0.837968	0.80529	0.772021	0.7463	0.733081	0.732701	0.74244	0.758872	0.779343	0.802427	0.827534	0.854054	0.881201
0.838522	0.838499	0.838465	0.838424	0.838379	0.83834	0.83832	0.838335	0.838404	0.838545	0.838768	0.839074	0.839443	0.839831	0.840167	0.840355	0.840275	0.839806	0.838848	0.837361	0.835398	0.833141	0.8309	0.829085	0.828141	0.828474	0.83038	0.834009	0.839349	0.846226	0.854278	0.862905	0.871156	0.877597	0.88011	0.875714	0.861354	0.836098	0.80312	0.769683	0.743981	0.730942	0.730842	0.740895	0.757628	0.778357	0.801645	0.826905	0.853551	0.880823
0.837348	0.837324	0.837291	0.837249	0.837205	0.837166	0.837147	0.837163	0.837234	0.837377	0.837603	0.83791	0.83828	0.838667	0.839001	0.839182	0.839093	0.838611	0.837638	0.836134	0.834158	0.831893	0.829653	0.827851	0.826936	0.827311	0.82927	0.832957	0.838356	0.845286	0.853378	0.862024	0.870266	0.876661	0.879066	0.874465	0.859802	0.834202	0.800922	0.76732	0.741638	0.728783	0.728966	0.739337	0.756374	0.777364	0.800857	0.826271	0.853045	0.880441
0.83616	0.836136	0.836103	0.836061	0.836017	0.835979	0.83596	0.835978	0.836051	0.836196	0.836424	0.836733	0.837103	0.83749	0.837821	0.837996	0.837897	0.837402	0.836414	0.834894	0.832903	0.83063	0.828391	0.826604	0.825718	0.826135	0.828148	0.831894	0.837352	0.844335	0.852467	0.861133	0.869366	0.875713	0.878006	0.873196	0.858226	0.83228	0.798697	0.764929	0.739271	0.726604	0.727074	0.737767	0.755109	0.776363	0.800064	0.825634	0.852536	0.880056
0.834959	0.834935	0.834901	0.83486	0.834816	0.834778	0.83476	0.834779	0.834854	0.835001	0.835231	0.835543	0.835914	0.8363	0.836627	0.836796	0.836688	0.83618	0.835176	0.833639	0.831635	0.829353	0.827116	0.825343	0.824486	0.824947	0.827013	0.830819	0.836338	0.843373	0.851546	0.860231	0.868454	0.874752	0.876932	0.871907	0.856626	0.830331	0.796445	0.762511	0.736881	0.724405	0.725165	0.736183	0.753835	0.775354	0.799265	0.824993	0.852024	0.879668
0.833744	0.83372	0.833686	0.833645	0.833601	0.833564	0.833547	0.833567	0.833643	0.833793	0.834025	0.834338	0.83471	0.835096	0.83542	0.835583	0.835464	0.834943	0.833923	0.83237	0.830351	0.828061	0.825826	0.824068	0.823241	0.823745	0.825866	0.829733	0.835311	0.842401	0.850614	0.859318	0.867532	0.87378	0.875843	0.870598	0.855001	0.828356	0.794164	0.760067	0.734466	0.722185	0.723241	0.734586	0.75255	0.774338	0.79846	0.824348	0.851509	0.879277
0.832516	0.832491	0.832457	0.832416	0.832372	0.832335	0.832319	0.832341	0.832419	0.832571	0.832805	0.83312	0.833494	0.833878	0.834199	0.834355	0.834227	0.833692	0.832656	0.831087	0.829053	0.826755	0.824521	0.822779	0.821982	0.822531	0.824707	0.828635	0.834274	0.841418	0.849671	0.858394	0.866598	0.872795	0.874738	0.869268	0.853353	0.826354	0.791856	0.757595	0.732027	0.719946	0.721299	0.732976	0.751255	0.773314	0.79765	0.823699	0.850991	0.878882
0.831273	0.831248	0.831214	0.831173	0.831129	0.831093	0.831078	0.831101	0.831181	0.831335	0.831572	0.831889	0.832263	0.832646	0.832964	0.833114	0.832975	0.832427	0.831375	0.829789	0.827741	0.825434	0.823202	0.821476	0.82071	0.821303	0.823535	0.827525	0.833225	0.840423	0.848717	0.857459	0.865652	0.871798	0.873617	0.867918	0.851679	0.824325	0.789519	0.755095	0.729563	0.717686	0.719341	0.731353	0.74995	0.772281	0.796834	0.823046	0.850469	0.878484
0.830016	0.829991	0.829957	0.829915	0.829872	0.829836	0.829822	0.829847	0.829929	0.830085	0.830324	0.830643	0.831018	0.831401	0.831715	0.831858	0.831709	0.831148	0.830079	0.828476	0.826413	0.824098	0.821869	0.820158	0.819423	0.820062	0.82235	0.826402	0.832165	0.839418	0.847752	0.856513	0.864695	0.870788	0.87248	0.866546	0.849981	0.822269	0.787154	0.752568	0.727074	0.715405	0.717366	0.729716	0.748634	0.771241	0.796012	0.822389	0.849945	0.878082
0.828746	0.82872	0.828686	0.828644	0.828601	0.828566	0.828553	0.828579	0.828663	0.828821	0.829063	0.829383	0.829759	0.830141	0.830452	0.830588	0.830429	0.829853	0.828768	0.827148	0.825071	0.822747	0.82052	0.818826	0.818122	0.818808	0.821153	0.825268	0.831093	0.838401	0.846776	0.855556	0.863727	0.869765	0.871327	0.865153	0.848258	0.820187	0.784761	0.750013	0.724561	0.713104	0.715375	0.728066	0.747307	0.770192	0.795184	0.821727	0.849416	0.877677
0.82746	0.827435	0.8274	0.827359	0.827316	0.827281	0.827269	0.827296	0.827382	0.827543	0.827787	0.82811	0.828486	0.828867	0.829174	0.829304	0.829134	0.828544	0.827443	0.825805	0.823713	0.821381	0.819157	0.817479	0.816808	0.81754	0.819943	0.824122	0.83001	0.837373	0.845789	0.854587	0.862747	0.868729	0.870156	0.863737	0.84651	0.818077	0.78234	0.74743	0.722023	0.710782	0.713366	0.726402	0.74597	0.769136	0.794351	0.821061	0.848885	0.877269
0.826161	0.826135	0.8261	0.826059	0.826016	0.825982	0.825971	0.826	0.826088	0.826251	0.826497	0.826821	0.827199	0.827579	0.827883	0.828005	0.827825	0.827221	0.826102	0.824447	0.82234	0.82	0.817779	0.816118	0.815479	0.816258	0.81872	0.822963	0.828914	0.836334	0.84479	0.853607	0.861756	0.867679	0.868968	0.8623	0.844736	0.815941	0.77989	0.744819	0.71946	0.708439	0.711341	0.724724	0.744622	0.768071	0.793511	0.820391	0.84835	0.876857
0.824847	0.824821	0.824786	0.824744	0.824701	0.824668	0.824658	0.824688	0.824778	0.824944	0.825192	0.825519	0.825897	0.826276	0.826576	0.826692	0.826501	0.825882	0.824746	0.823073	0.820951	0.818603	0.816385	0.814741	0.814136	0.814963	0.817484	0.821791	0.827807	0.835282	0.84378	0.852616	0.860752	0.866616	0.867762	0.86084	0.842937	0.813777	0.777412	0.74218	0.716871	0.706075	0.709298	0.723033	0.743263	0.766998	0.792664	0.819716	0.847811	0.876441
0.823518	0.823492	0.823457	0.823415	0.823372	0.82334	0.82333	0.823363	0.823455	0.823622	0.823873	0.824202	0.824581	0.824959	0.825255	0.825364	0.825161	0.824528	0.823375	0.821684	0.819547	0.817191	0.814976	0.81335	0.812778	0.813653	0.816234	0.820607	0.826688	0.83422	0.842759	0.851613	0.859737	0.865539	0.866538	0.859357	0.841113	0.811587	0.774905	0.739513	0.714258	0.70369	0.707239	0.721328	0.741894	0.765916	0.791812	0.819037	0.847269	0.876022
0.822174	0.822148	0.822112	0.822071	0.822029	0.821996	0.821988	0.822022	0.822116	0.822286	0.822539	0.82287	0.82325	0.823627	0.823919	0.82402	0.823807	0.823159	0.821988	0.820279	0.818127	0.815763	0.813551	0.811943	0.811405	0.81233	0.814971	0.819411	0.825556	0.833145	0.841726	0.850598	0.858709	0.864448	0.865296	0.857851	0.839263	0.809369	0.77237	0.736817	0.711618	0.701284	0.705162	0.719609	0.740513	0.764826	0.790953	0.818353	0.846723	0.8756
0.820815	0.820789	0.820753	0.820712	0.82067	0.820638	0.820631	0.820666	0.820762	0.820935	0.821191	0.821523	0.821904	0.82228	0.822568	0.822662	0.822437	0.821774	0.820585	0.818858	0.816691	0.81432	0.812111	0.810522	0.810018	0.810993	0.813695	0.818201	0.824413	0.832059	0.840681	0.849572	0.857669	0.863343	0.864034	0.856321	0.837388	0.807124	0.769805	0.734093	0.708953	0.698856	0.703067	0.717877	0.739121	0.763727	0.790088	0.817665	0.846173	0.875173
0.819442	0.819415	0.819379	0.819337	0.819296	0.819265	0.819259	0.819296	0.819394	0.819569	0.819827	0.820161	0.820543	0.820918	0.821202	0.821288	0.821052	0.820373	0.819167	0.817422	0.815239	0.81286	0.810655	0.809084	0.808616	0.809641	0.812405	0.816979	0.823257	0.830961	0.839625	0.848534	0.856617	0.862222	0.862754	0.854768	0.835487	0.804853	0.767212	0.73134	0.706262	0.696407	0.700956	0.71613	0.737719	0.76262	0.789216	0.816971	0.845619	0.874743
0.818053	0.818026	0.81799	0.817948	0.817906	0.817876	0.817871	0.81791	0.81801	0.818187	0.818448	0.818785	0.819167	0.81954	0.819821	0.819899	0.819651	0.818957	0.817732	0.815969	0.813771	0.811384	0.809183	0.807632	0.807199	0.808275	0.811102	0.815744	0.822088	0.82985	0.838556	0.847485	0.855552	0.861087	0.861453	0.853192	0.833561	0.802554	0.764591	0.728559	0.703545	0.693937	0.698827	0.714369	0.736305	0.761504	0.788337	0.816273	0.845062	0.87431
0.816648	0.816621	0.816585	0.816543	0.816502	0.816472	0.816468	0.816508	0.816611	0.816791	0.817054	0.817392	0.817776	0.818148	0.818424	0.818494	0.818234	0.817524	0.816282	0.814499	0.812286	0.809891	0.807695	0.806163	0.805767	0.806895	0.809785	0.814495	0.820907	0.828728	0.837476	0.846423	0.854475	0.859936	0.860133	0.851591	0.83161	0.800228	0.76194	0.725749	0.700803	0.691444	0.69668	0.712594	0.73488	0.760379	0.787452	0.81557	0.8445	0.873872
0.815228	0.8152	0.815164	0.815122	0.815081	0.815052	0.81505	0.815091	0.815196	0.815379	0.815644	0.815985	0.816369	0.816739	0.817011	0.817074	0.816802	0.816076	0.814814	0.813013	0.810785	0.808382	0.806191	0.804679	0.80432	0.8055	0.808454	0.813234	0.819714	0.827593	0.836384	0.845349	0.853384	0.85877	0.858793	0.849967	0.829633	0.797876	0.759261	0.72291	0.698034	0.68893	0.694515	0.710804	0.733443	0.759246	0.786561	0.814861	0.843935	0.87343
0.813792	0.813764	0.813728	0.813686	0.813645	0.813617	0.813615	0.813659	0.813766	0.813951	0.814219	0.814562	0.814946	0.815315	0.815583	0.815637	0.815353	0.814611	0.81333	0.81151	0.809267	0.806857	0.80467	0.803179	0.802857	0.80409	0.807109	0.811959	0.818507	0.826446	0.83528	0.844263	0.852281	0.857588	0.857431	0.848319	0.827631	0.795497	0.756552	0.720042	0.695239	0.686394	0.692333	0.709001	0.731995	0.758103	0.785662	0.814148	0.843365	0.872985
0.81234	0.812312	0.812275	0.812233	0.812193	0.812165	0.812165	0.81221	0.81232	0.812507	0.812778	0.813122	0.813508	0.813876	0.814139	0.814185	0.813887	0.813129	0.81183	0.809991	0.807732	0.805314	0.803132	0.801662	0.801379	0.802666	0.805749	0.810671	0.817288	0.825287	0.834163	0.843165	0.851164	0.856389	0.856049	0.846646	0.825605	0.793091	0.753815	0.717145	0.692417	0.683836	0.690133	0.707182	0.730536	0.756952	0.784757	0.813429	0.842791	0.872536
0.810872	0.810843	0.810807	0.810765	0.810725	0.810698	0.810699	0.810746	0.810857	0.811047	0.811321	0.811667	0.812053	0.81242	0.812678	0.812715	0.812406	0.81163	0.810312	0.808453	0.806179	0.803754	0.801578	0.80013	0.799885	0.801226	0.804376	0.809369	0.816056	0.824115	0.833035	0.842054	0.850033	0.855174	0.854646	0.844949	0.823553	0.790658	0.751048	0.714219	0.689569	0.681255	0.687915	0.70535	0.729065	0.755791	0.783844	0.812705	0.842213	0.872083
0.809387	0.809359	0.809322	0.80928	0.80924	0.809214	0.809216	0.809265	0.809379	0.809572	0.809848	0.810196	0.810583	0.810947	0.811201	0.81123	0.810907	0.810115	0.808777	0.806899	0.804609	0.802177	0.800007	0.798581	0.798375	0.799772	0.802988	0.808053	0.814811	0.822931	0.831894	0.840931	0.848889	0.853941	0.85322	0.843228	0.821476	0.788198	0.748253	0.711264	0.686695	0.678653	0.685678	0.703502	0.727583	0.754621	0.782925	0.811976	0.841631	0.871625
0.807886	0.807857	0.80782	0.807779	0.807739	0.807713	0.807717	0.807768	0.807884	0.808079	0.808358	0.808708	0.809096	0.809459	0.809707	0.809727	0.809391	0.808582	0.807224	0.805327	0.803021	0.800583	0.798419	0.797015	0.79685	0.798302	0.801586	0.806724	0.813552	0.821733	0.83074	0.839795	0.84773	0.852691	0.851773	0.841483	0.819375	0.785712	0.745428	0.708279	0.683794	0.676028	0.683424	0.701641	0.726088	0.753442	0.781998	0.811242	0.841045	0.871164
0.806368	0.806339	0.806302	0.80626	0.806221	0.806196	0.806201	0.806254	0.806372	0.80657	0.806852	0.807204	0.807592	0.807953	0.808197	0.808207	0.807858	0.807031	0.805653	0.803737	0.801416	0.798971	0.796813	0.795433	0.795308	0.796817	0.80017	0.805381	0.812281	0.820524	0.829574	0.838646	0.846558	0.851424	0.850304	0.839713	0.817249	0.783198	0.742573	0.705266	0.680867	0.67338	0.681152	0.699764	0.724582	0.752254	0.781064	0.810501	0.840454	0.870698
0.804834	0.804804	0.804767	0.804725	0.804687	0.804662	0.804668	0.804723	0.804844	0.805045	0.805329	0.805683	0.806071	0.806431	0.806669	0.80667	0.806307	0.805463	0.804065	0.802128	0.799792	0.79734	0.79519	0.793833	0.79375	0.795317	0.798738	0.804024	0.810996	0.819301	0.828395	0.837484	0.845371	0.850138	0.848812	0.83792	0.815099	0.780658	0.739689	0.702223	0.677912	0.67071	0.678861	0.697872	0.723065	0.751057	0.780123	0.809756	0.839858	0.870228
0.803282	0.803252	0.803215	0.803173	0.803135	0.803111	0.803119	0.803175	0.803299	0.803502	0.803789	0.804145	0.804534	0.804891	0.805124	0.805116	0.804739	0.803876	0.802458	0.800502	0.79815	0.795692	0.793549	0.792217	0.792176	0.793801	0.797292	0.802653	0.809698	0.818065	0.827203	0.836309	0.844169	0.848833	0.847298	0.836103	0.812925	0.778091	0.736775	0.69915	0.674931	0.668018	0.676552	0.695966	0.721535	0.74985	0.779175	0.809005	0.839258	0.869754
0.801712	0.801683	0.801645	0.801603	0.801565	0.801543	0.801552	0.80161	0.801736	0.801942	0.802232	0.80259	0.802979	0.803334	0.803562	0.803544	0.803153	0.802272	0.800833	0.798856	0.796489	0.794025	0.79189	0.790583	0.790585	0.792269	0.795831	0.801268	0.808386	0.816816	0.825998	0.83512	0.842951	0.84751	0.845761	0.834262	0.810727	0.775497	0.733831	0.696048	0.671924	0.665303	0.674225	0.694045	0.719993	0.748633	0.778219	0.808248	0.838653	0.869275
0.800125	0.800096	0.800058	0.800016	0.799979	0.799957	0.799967	0.800027	0.800156	0.800365	0.800657	0.801017	0.801407	0.80176	0.801982	0.801954	0.801548	0.800649	0.799189	0.797192	0.79481	0.79234	0.790213	0.788931	0.788977	0.790721	0.794355	0.799868	0.80706	0.815554	0.824781	0.833918	0.841719	0.846168	0.844201	0.832397	0.808504	0.772875	0.730857	0.692916	0.668889	0.662565	0.671879	0.692109	0.718439	0.747407	0.777256	0.807485	0.838044	0.868792
0.798521	0.798491	0.798453	0.798411	0.798374	0.798353	0.798365	0.798427	0.798558	0.79877	0.799065	0.799427	0.799817	0.800167	0.800383	0.800346	0.799925	0.799007	0.797527	0.795509	0.793111	0.790636	0.788518	0.787262	0.787353	0.789158	0.792864	0.798454	0.805721	0.814278	0.82355	0.832702	0.840471	0.844806	0.842618	0.830508	0.806258	0.770227	0.727852	0.689754	0.665827	0.659804	0.669514	0.690157	0.716873	0.746172	0.776286	0.806716	0.83743	0.868305
0.796898	0.796868	0.79683	0.796788	0.796751	0.796731	0.796744	0.796809	0.796942	0.797157	0.797455	0.797819	0.798209	0.798557	0.798767	0.798719	0.798283	0.797347	0.795845	0.793807	0.791393	0.788912	0.786804	0.785575	0.785711	0.787578	0.791357	0.797026	0.804368	0.812989	0.822305	0.831473	0.839206	0.843424	0.841012	0.828596	0.803988	0.767551	0.724817	0.686562	0.662739	0.65702	0.667131	0.688191	0.715295	0.744926	0.775307	0.805942	0.836811	0.867813
0.795257	0.795226	0.795188	0.795147	0.79511	0.795091	0.795106	0.795172	0.795308	0.795526	0.795826	0.796192	0.796582	0.796928	0.797132	0.797074	0.796623	0.795667	0.794143	0.792085	0.789656	0.78717	0.785071	0.78387	0.784052	0.785981	0.789835	0.795583	0.803001	0.811686	0.821047	0.830229	0.837926	0.842022	0.839382	0.826661	0.801695	0.764847	0.721751	0.68334	0.659623	0.654213	0.664729	0.686209	0.713704	0.743671	0.774321	0.805161	0.836187	0.867316
0.793597	0.793566	0.793528	0.793487	0.793451	0.793432	0.793448	0.793517	0.793656	0.793877	0.79418	0.794547	0.794938	0.795281	0.795479	0.795409	0.794943	0.793967	0.792422	0.790343	0.787899	0.785408	0.783319	0.782147	0.782376	0.784368	0.788297	0.794125	0.801619	0.81037	0.819776	0.82897	0.836628	0.840599	0.837729	0.824704	0.799378	0.762114	0.718653	0.680088	0.656481	0.651383	0.662308	0.684212	0.712101	0.742406	0.773327	0.804375	0.835558	0.866814
0.791919	0.791888	0.791849	0.791808	0.791772	0.791755	0.791773	0.791844	0.791985	0.792209	0.792515	0.792884	0.793275	0.793615	0.793806	0.793726	0.793244	0.792248	0.790681	0.788581	0.786122	0.783626	0.781548	0.780405	0.780682	0.782739	0.786744	0.792652	0.800224	0.80904	0.818491	0.827697	0.835314	0.839156	0.836053	0.822723	0.797037	0.759354	0.715524	0.676805	0.653311	0.64853	0.659869	0.6822	0.710486	0.741131	0.772326	0.803582	0.834924	0.866307
0.790221	0.79019	0.790151	0.79011	0.790075	0.790059	0.790078	0.790151	0.790295	0.790522	0.790831	0.791202	0.791592	0.79193	0.792114	0.792023	0.791525	0.790509	0.78892	0.786799	0.784324	0.781825	0.779758	0.778644	0.77897	0.781093	0.785174	0.791164	0.798814	0.807696	0.817191	0.826409	0.833982	0.837692	0.834354	0.82072	0.794673	0.756565	0.712362	0.673492	0.650114	0.645653	0.65741	0.680172	0.708858	0.739846	0.771316	0.802783	0.834285	0.865795
0.788504	0.788473	0.788434	0.788393	0.788359	0.788343	0.788364	0.788439	0.788586	0.788816	0.789127	0.789501	0.789891	0.790226	0.790403	0.7903	0.789786	0.78875	0.787138	0.784996	0.782506	0.780003	0.777948	0.776864	0.77724	0.779429	0.783589	0.789661	0.797389	0.806338	0.815878	0.825106	0.832632	0.836206	0.832632	0.818695	0.792285	0.753746	0.709168	0.670147	0.64689	0.642754	0.654933	0.678129	0.707218	0.738551	0.770299	0.801977	0.833641	0.865279
0.786768	0.786736	0.786698	0.786657	0.786623	0.786608	0.786631	0.786708	0.786858	0.787091	0.787405	0.78778	0.78817	0.788502	0.788672	0.788557	0.788027	0.78697	0.785336	0.783173	0.780668	0.77816	0.776118	0.775066	0.775492	0.777749	0.781987	0.788142	0.79595	0.804965	0.81455	0.823788	0.831265	0.834699	0.830886	0.816648	0.789873	0.750898	0.70594	0.666772	0.643639	0.639831	0.652436	0.67607	0.705565	0.737246	0.769273	0.801166	0.832991	0.864757
[truncated: 521 more rows]
[truncated: 50 more columns]

## Sheet: panel b-right
0.964819	0.964817	0.96482	0.964831	0.964853	0.964889	0.964939	0.964999	0.965064	0.965122	0.965156	0.965148	0.965077	0.964925	0.964679	0.964339	0.963918	0.963452	0.963002	0.962657	0.962532	0.962762	0.963481	0.964785	0.966665	0.968931	0.971194	0.97295	0.973718	0.973235	0.971636	0.96944	0.966903	0.963081	0.956861	0.94906	0.941083	0.933137	0.925766	0.921242	0.921965	0.928531	0.943715	0.965067	0.986295	1	0.99857	0.981478	0.957627	0.940079
[truncated: 663 more rows]
[truncated: 50 more columns]

[truncated: 3 more sheets: panel b-left-phase, panel b-middle-phase, panel b-right-phase]
