# Supplementary material for: Attosecond field emission
Source: Nature. 2023 Jan 25;613(7945):662–6. doi: 10.1038/s41586-022-05577-1 (PMC9876796; doi:10.1038/s41586-022-05577-1)
Supplement: Supplementary file 3 — Source Data Fig. 3 [file 41586_2022_5577_MOESM3_ESM.xlsx]

## Sheet: panel a
0.000706489	0.000930697	0.000862635	0.00121137	0.000818477	0.000813281	0.000901126	0.000714673	0.000847617	0.000988684	0.00120018	0.00134931	0.000685425	0.00109628	0.000807321	0.0013154	0.000616805	0.000549601	0.000826677	0.000839431	0.0012798	0.000906592	0.000508212	0.00132903	0.000896388	0.000770226	0.000775134	0.000989852	0.000657483	0.000379081	0.000368878	0.000906675	0.000396933	0.0006966	7.28178e-14	0.000207202	0.000684247	0.000595723	0.000229045	0.000404153	0.00093246	0.000527292	0.000659989	0.000781803	0.000805098	0.000328113	0.000385421	0.000138049	0.000398252	0.000692868
0.000704581	0.000934486	0.000858714	0.00122602	0.000825141	0.000812161	0.000910138	0.000714932	0.000846848	0.000990103	0.00120525	0.00135578	0.000689776	0.00110314	0.0008122	0.00132582	0.000619756	0.000552935	0.000833679	0.000836508	0.00129174	0.000913186	0.000501786	0.00133843	0.000894973	0.000773602	0.000779498	0.000996391	0.000664352	0.000379703	0.000354677	0.000916742	0.000393805	0.000707919	7.28178e-14	0.000202246	0.000680956	0.000596131	0.000230724	0.000395159	0.000939752	0.000523588	0.000660505	0.000784419	0.000800457	0.000317447	0.000385271	0.000129936	0.000397051	0.000701179
0.000702612	0.000938274	0.000854678	0.00124069	0.000831788	0.000810722	0.000919003	0.000714923	0.000845977	0.000991389	0.00121027	0.00136177	0.000694126	0.00110992	0.000817098	0.00133596	0.000622647	0.000556402	0.000840692	0.000833658	0.00130423	0.000920296	0.000495945	0.00134757	0.00089332	0.000776897	0.000783814	0.00100285	0.000671162	0.000380301	0.000340528	0.000927266	0.00039168	0.000719973	7.28178e-14	0.000197149	0.00067769	0.000596698	0.000232319	0.000385439	0.000947097	0.000519834	0.000661066	0.000786907	0.000795393	0.000306395	0.000385078	0.000121852	0.000395807	0.000709552
0.000700599	0.00094207	0.00085055	0.00125539	0.000838424	0.000808972	0.000927716	0.00071465	0.000845021	0.000992551	0.00121525	0.00136728	0.000698475	0.00111663	0.000822014	0.0013458	0.000625485	0.000560009	0.000847722	0.000830916	0.0013173	0.000927966	0.000490747	0.00135646	0.000891444	0.000780114	0.00078808	0.00100923	0.000677907	0.000380879	0.000326481	0.000938285	0.000390636	0.000732812	7.28178e-14	0.000191929	0.000674464	0.000597434	0.000233826	0.000374994	0.000954497	0.000516048	0.000661684	0.000789277	0.000789925	0.000294984	0.000384855	0.000113821	0.00039453	0.000717988
0.000698558	0.000945884	0.000846349	0.0012701	0.000845055	0.000806918	0.000936273	0.000714116	0.000843994	0.000993598	0.00122021	0.00137231	0.000702826	0.00112325	0.000826949	0.00135533	0.000628274	0.000563766	0.00085478	0.000828322	0.00133097	0.00093624	0.000486255	0.00136509	0.00088936	0.000783255	0.000792296	0.00101553	0.00068458	0.000381446	0.000312586	0.00094984	0.000390751	0.000746492	7.28178e-14	0.000186608	0.000671294	0.000598351	0.000235242	0.000363827	0.000961953	0.000512249	0.000662374	0.000791538	0.000784075	0.000283239	0.000384613	0.000105868	0.000393231	0.000726484
0.000696507	0.000949727	0.0008421	0.00128485	0.000851689	0.00080457	0.000944673	0.000713322	0.000842912	0.000994539	0.00122515	0.00137686	0.00070718	0.0011298	0.000831904	0.00136455	0.000631019	0.000567681	0.000861876	0.000825914	0.00134528	0.000945165	0.000482531	0.00137348	0.000887084	0.00078632	0.000796461	0.00102175	0.000691175	0.000382008	0.000298896	0.000961973	0.000392107	0.000761066	7.28178e-14	0.000181208	0.000668195	0.000599459	0.000236565	0.000351944	0.000969466	0.000508456	0.00066315	0.000793702	0.000777865	0.000271192	0.000384365	9.80197e-05	0.000391924	0.00073504
0.000694466	0.00095361	0.000837824	0.00129961	0.000858333	0.000801937	0.000952912	0.000712276	0.000841795	0.000995385	0.00123008	0.00138092	0.000711538	0.00113627	0.000836881	0.00137345	0.000633728	0.000571763	0.00086902	0.000823735	0.00136026	0.000954787	0.000479641	0.00138164	0.000884633	0.000789313	0.000800575	0.00102788	0.000697686	0.000382574	0.000285464	0.000974729	0.000394786	0.000776593	7.28178e-14	0.000175752	0.000665184	0.000600769	0.000237793	0.00033935	0.000977039	0.000504689	0.000664027	0.000795779	0.00077132	0.000258872	0.000384127	9.03029e-05	0.000390621	0.000743656
0.000692453	0.000957545	0.000833547	0.0013144	0.000864997	0.000799031	0.000960989	0.000710981	0.00084066	0.000996147	0.00123501	0.0013845	0.000715903	0.00114265	0.00084188	0.00138202	0.000636407	0.000576021	0.000876224	0.000821828	0.00137595	0.000965156	0.000477649	0.00138956	0.000882026	0.000792235	0.000804638	0.00103393	0.000704107	0.000383153	0.000272347	0.000988154	0.000398874	0.00079313	7.28178e-14	0.000170266	0.000662277	0.000602292	0.000238924	0.000326054	0.000984672	0.000500969	0.000665022	0.000797783	0.000764467	0.000246314	0.000383913	8.27456e-05	0.000389336	0.00075233
0.000690488	0.000961546	0.000829294	0.00132923	0.00087169	0.000795864	0.000968903	0.000709446	0.000839527	0.000996838	0.00123996	0.00138761	0.000720276	0.00114895	0.000846902	0.00139024	0.000639063	0.000580465	0.000883501	0.000820238	0.00139238	0.000976323	0.000476625	0.00139727	0.000879282	0.000795091	0.000808649	0.00103989	0.000710433	0.000383753	0.000259603	0.0010023	0.000404455	0.000810741	7.28178e-14	0.000164774	0.000659491	0.000604039	0.000239956	0.000312065	0.00099237	0.000497319	0.000666151	0.000799728	0.000757335	0.000233552	0.000383739	7.53768e-05	0.000388085	0.000761064
0.000688594	0.000965624	0.000825094	0.00134408	0.000878423	0.00079245	0.000976654	0.000707677	0.000838417	0.000997471	0.00124493	0.00139024	0.000724661	0.00115517	0.00085195	0.00139812	0.000641705	0.000585105	0.000890865	0.000819011	0.00140959	0.000988339	0.000476635	0.00140477	0.000876423	0.000797884	0.000812609	0.00104576	0.000716659	0.000384386	0.000247293	0.0010172	0.000411618	0.000829486	7.28178e-14	0.000159306	0.000656845	0.000606021	0.000240887	0.000297395	0.00100013	0.000493762	0.000667432	0.000801629	0.000749953	0.000220624	0.000383623	6.8226e-05	0.000386882	0.000769857
0.000686791	0.000969796	0.000820972	0.00135897	0.000885208	0.000788804	0.000984242	0.000705683	0.000837351	0.00099806	0.00124994	0.0013924	0.00072906	0.0011613	0.000857024	0.00140565	0.00064434	0.000589951	0.000898331	0.000818194	0.00142762	0.00100126	0.000477752	0.00141208	0.000873472	0.000800616	0.000816517	0.00105155	0.000722779	0.00038506	0.000235477	0.00103293	0.000420452	0.000849431	7.28178e-14	0.000153889	0.000654357	0.000608249	0.000241717	0.000282055	0.00100797	0.000490321	0.000668883	0.000803501	0.000742356	0.000207569	0.000383583	6.13242e-05	0.000385745	0.000778712
0.000685102	0.000974076	0.000816959	0.00137391	0.000892057	0.000784941	0.000991671	0.000703475	0.000836353	0.00099862	0.001255	0.0013941	0.000733475	0.00116735	0.000862127	0.00141282	0.000646978	0.000595014	0.000905914	0.000817839	0.0014465	0.00101514	0.000480045	0.00141921	0.000870452	0.000803293	0.000820375	0.00105725	0.000728788	0.000385789	0.00022422	0.00104952	0.000431046	0.000870643	7.28178e-14	0.000148556	0.000652045	0.000610736	0.000242444	0.000266061	0.00101587	0.000487022	0.000670523	0.000805363	0.000734577	0.000194428	0.000383639	5.47027e-05	0.000384691	0.000787628
0.000683552	0.000978479	0.000813086	0.0013889	0.000898982	0.000780879	0.000998941	0.000701063	0.000835446	0.000999167	0.00126013	0.00139534	0.000737911	0.00117331	0.000867262	0.00141963	0.000649628	0.000600304	0.000913632	0.000817995	0.00146627	0.00103003	0.000483588	0.00142617	0.000867387	0.000805918	0.000824182	0.00106286	0.000734682	0.000386582	0.000213588	0.00106704	0.000443493	0.000893189	7.28178e-14	0.000143337	0.000649928	0.000613493	0.000243068	0.000249429	0.00102385	0.00048389	0.000672372	0.000807232	0.000726654	0.000181245	0.000383812	4.83939e-05	0.000383739	0.000796609
0.000682164	0.000983023	0.000809382	0.00140394	0.000905999	0.000776637	0.00100606	0.000698461	0.000834655	0.000999718	0.00126535	0.00139614	0.000742371	0.0011792	0.00087243	0.00142608	0.0006523	0.000605832	0.000921502	0.000818716	0.00148697	0.00104599	0.000488454	0.00143299	0.000864306	0.000808497	0.000827939	0.00106838	0.000740457	0.000387454	0.000203648	0.00108554	0.000457885	0.000917141	7.28178e-14	0.000138265	0.000648027	0.000616532	0.000243589	0.000232176	0.00103191	0.000480952	0.000674449	0.000809128	0.000718625	0.000168064	0.000384122	4.24312e-05	0.000382908	0.000805656
0.000680965	0.000987724	0.000805881	0.00141905	0.000913123	0.000772234	0.00101302	0.000695682	0.000834007	0.00100029	0.00127066	0.00139652	0.000746858	0.001185	0.000877634	0.00143216	0.000655005	0.000611612	0.000929543	0.000820057	0.00150865	0.00106309	0.000494719	0.00143969	0.000861235	0.000811035	0.000831648	0.00107382	0.000746108	0.000388417	0.000194469	0.00110509	0.000474317	0.000942569	7.28178e-14	0.000133377	0.000646361	0.000619864	0.000244008	0.000214322	0.00104006	0.000478235	0.000676775	0.000811072	0.000710532	0.000154933	0.000384594	3.68486e-05	0.000382219	0.000814773
0.000679979	0.0009926	0.000802617	0.00143424	0.00092037	0.000767692	0.00101984	0.00069274	0.000833528	0.0010009	0.00127609	0.00139647	0.000751378	0.00119072	0.000882877	0.00143788	0.000657755	0.000617653	0.000937775	0.000822072	0.00153134	0.00108138	0.000502458	0.00144628	0.000858203	0.000813537	0.000835309	0.00107917	0.000751633	0.000389485	0.000186122	0.00112573	0.000492883	0.000969548	7.28178e-14	0.000128708	0.000644951	0.000623501	0.000244324	0.000195889	0.0010483	0.000475769	0.000679374	0.000813087	0.000702417	0.000141901	0.000385251	3.1681e-05	0.000381693	0.000823964
0.000679235	0.000997672	0.000799623	0.00144951	0.000927756	0.000763034	0.00102653	0.000689651	0.000833246	0.00100157	0.00128165	0.00139602	0.000755933	0.00119636	0.000888162	0.00144322	0.000660562	0.000623969	0.000946221	0.000824821	0.00155509	0.00110093	0.000511749	0.00145279	0.000855242	0.00081601	0.000838924	0.00108444	0.000757028	0.000390674	0.00017868	0.00114753	0.000513681	0.000998153	7.28178e-14	0.000124297	0.000643818	0.000627457	0.000244539	0.0001769	0.00105663	0.000473582	0.000682266	0.000815195	0.000694325	0.000129019	0.000386119	2.69642e-05	0.000381353	0.000833232
0.00067876	0.00100296	0.000796936	0.00146487	0.000935301	0.000758283	0.00103308	0.000686434	0.00083319	0.00100233	0.00128737	0.00139518	0.000760531	0.00120192	0.000893493	0.0014482	0.000663437	0.000630572	0.000954902	0.000828361	0.00157994	0.00112179	0.00052267	0.00145925	0.000852382	0.00081846	0.000842495	0.00108962	0.00076229	0.000391998	0.000172216	0.00117055	0.000536807	0.00102846	7.28178e-14	0.000120181	0.000642984	0.000631742	0.000244655	0.000157379	0.00106507	0.000471706	0.000685476	0.000817422	0.000686304	0.000116341	0.000387224	2.27347e-05	0.000381222	0.000842582
0.000678582	0.00100848	0.000794593	0.00148034	0.000943024	0.000753466	0.00103951	0.000683107	0.000833392	0.00100318	0.00129326	0.00139398	0.000765175	0.00120741	0.000898873	0.00145281	0.000666394	0.000637475	0.000963841	0.000832752	0.00160594	0.00114404	0.0005353	0.00146568	0.000849658	0.000820894	0.000846023	0.00109472	0.000767417	0.000393473	0.000166807	0.00119487	0.00056236	0.00106055	7.28178e-14	0.000116402	0.00064247	0.00063637	0.000244673	0.000137353	0.00107361	0.00047017	0.000689027	0.000819792	0.000678403	0.000103922	0.000388594	1.90298e-05	0.000381325	0.00085202
0.000678731	0.00101426	0.000792631	0.00149594	0.000950944	0.000748608	0.00104583	0.000679691	0.000833882	0.00100416	0.00129935	0.00139242	0.000769871	0.00121283	0.000904308	0.00145706	0.000669447	0.000644693	0.000973065	0.000838058	0.00163313	0.00116775	0.000549719	0.0014721	0.000847104	0.000823321	0.00084951	0.00109975	0.000772408	0.000395118	0.000162531	0.00122054	0.000590437	0.00109451	7.28178e-14	0.000113002	0.000642298	0.000641353	0.000244596	0.00011685	0.00108227	0.000469007	0.000692945	0.000822334	0.000670673	9.18177e-05	0.000390258	1.58875e-05	0.000381687	0.000861553
0.000679237	0.00102032	0.000791089	0.00151167	0.000959084	0.000743737	0.00105205	0.000676206	0.000834694	0.00100529	0.00130564	0.00139054	0.000774625	0.00121819	0.000909801	0.00146095	0.000672611	0.000652238	0.000982598	0.000844341	0.00166156	0.00119297	0.000566007	0.00147856	0.000844755	0.000825748	0.000852958	0.0011047	0.000777261	0.000396948	0.000159466	0.00124764	0.00062114	0.0011304	7.28178e-14	0.000110025	0.000642493	0.000646703	0.000244427	9.59014e-05	0.00109105	0.000468251	0.000697254	0.000825075	0.000663167	8.00884e-05	0.000392246	1.33468e-05	0.000382335	0.000871187
0.000680131	0.00102668	0.000790007	0.00152755	0.000967466	0.000738884	0.00105818	0.000672677	0.00083586	0.00100659	0.00131218	0.00138836	0.000779444	0.00122348	0.000915357	0.00146449	0.000675901	0.000660125	0.000992468	0.000851665	0.00169128	0.00121977	0.000584246	0.00148508	0.000842649	0.000828183	0.000856371	0.00110957	0.000781976	0.000398984	0.000157693	0.00127623	0.000654567	0.00116833	1.41304e-05	0.000107514	0.000643077	0.000652434	0.00024417	7.45381e-05	0.00109997	0.000467934	0.000701981	0.000828046	0.000655941	6.87946e-05	0.000394591	1.14472e-05	0.000383297	0.000880929
0.000681445	0.00103336	0.000789427	0.00154361	0.000976113	0.000734079	0.00106424	0.000669127	0.000837415	0.00100809	0.00131898	0.0013859	0.000784335	0.00122871	0.000920981	0.00146768	0.000679332	0.000668369	0.0010027	0.000860097	0.00172233	0.00124824	0.000604518	0.00149169	0.000840825	0.000830636	0.000859752	0.00111438	0.000786551	0.000401243	0.000157293	0.00130639	0.00069082	0.00120837	3.6123e-05	0.000105518	0.000644073	0.000658558	0.000243827	5.27941e-05	0.00110902	0.000468092	0.000707154	0.000831278	0.000649053	5.79989e-05	0.000397325	1.02289e-05	0.000384602	0.00089079
0.000683212	0.0010404	0.000789389	0.00155985	0.000985051	0.000729355	0.00107023	0.000665583	0.000839396	0.00100982	0.00132607	0.00138318	0.000789305	0.00123388	0.000926679	0.00147053	0.000682921	0.000676984	0.00101333	0.000869704	0.00175476	0.00127844	0.000626906	0.00149844	0.000839322	0.000833116	0.000863102	0.00111912	0.000790988	0.000403746	0.00015835	0.00133819	0.00073	0.00125061	6.01317e-05	0.000104083	0.000645506	0.000665089	0.000243405	3.07049e-05	0.00111823	0.000468761	0.000712799	0.000834804	0.000642561	4.77658e-05	0.000400483	9.73287e-06	0.000386279	0.000900778
0.000685464	0.00104781	0.000789938	0.00157629	0.000994306	0.000724746	0.00107618	0.000662072	0.000841839	0.00101181	0.00133347	0.00138025	0.000794362	0.00123901	0.000932457	0.00147305	0.000686686	0.000685988	0.00102439	0.000880554	0.00178863	0.00131043	0.000651492	0.00150536	0.000838182	0.000835633	0.000866426	0.0011238	0.000795287	0.000406515	0.000160949	0.0013717	0.000772209	0.00129514	8.62328e-05	0.000103259	0.000647401	0.000672039	0.000242908	8.30779e-06	0.00112759	0.000469976	0.000718947	0.000838656	0.000636527	3.81618e-05	0.0004041	1.00008e-05	0.00038836	0.000910903
0.000688236	0.00105563	0.000791116	0.00159297	0.0010039	0.000720286	0.0010821	0.000658622	0.000844782	0.00101407	0.0013412	0.00137712	0.000799513	0.00124409	0.000938322	0.00147525	0.000690645	0.000695394	0.00103591	0.000892717	0.00182399	0.00134431	0.00067836	0.00151249	0.000837448	0.000838199	0.000869728	0.00112843	0.000799451	0.00040957	0.000165176	0.001407	0.000817547	0.00134205	0.000114503	0.000103096	0.000649783	0.000679422	0.000242343	7.28178e-14	0.00113713	0.000471774	0.000725625	0.000842871	0.000631014	2.92548e-05	0.000408214	1.10748e-05	0.000390877	0.000921177
0.000691563	0.00106388	0.000792968	0.00160989	0.00101388	0.000716013	0.00108802	0.000655266	0.000848264	0.00101665	0.00134931	0.00137384	0.000804768	0.00124913	0.00094428	0.00147714	0.000694815	0.000705221	0.00104792	0.000906264	0.00186088	0.00138013	0.000707596	0.00151987	0.000837163	0.000840825	0.000873012	0.001133	0.00080348	0.000412934	0.000171117	0.00144417	0.000866117	0.00139143	0.000145021	0.000103646	0.000652676	0.000687252	0.000241714	7.28178e-14	0.00114685	0.000474194	0.000732865	0.000847486	0.000626088	2.11146e-05	0.000412862	1.29979e-05	0.000393863	0.000931611
0.000695479	0.00107259	0.000795541	0.00162709	0.00102425	0.000711964	0.00109394	0.000652033	0.000852326	0.00101958	0.0013578	0.00137043	0.000810136	0.00125415	0.000950338	0.00147873	0.000699217	0.000715485	0.00106045	0.000921266	0.00189937	0.00141798	0.000739281	0.00152755	0.000837374	0.000843522	0.000876281	0.00113752	0.000807378	0.000416631	0.00017886	0.00148328	0.00091802	0.00144337	0.000177863	0.000104962	0.000656107	0.000695542	0.000241031	7.28178e-14	0.00115677	0.000477275	0.000740698	0.000852537	0.000621816	1.38126e-05	0.000418086	1.58136e-05	0.000397352	0.00094222
0.000700022	0.00108179	0.00079888	0.00164458	0.00103505	0.000708179	0.0010999	0.00064896	0.000857009	0.00102288	0.00136672	0.00136693	0.000815625	0.00125914	0.000956505	0.00148005	0.000703871	0.000726204	0.00107355	0.000937798	0.0019395	0.00145793	0.000773502	0.00153557	0.000838125	0.000846302	0.000879541	0.00114201	0.000811149	0.000420685	0.000188496	0.00152442	0.000973358	0.00149796	0.000213108	0.000107099	0.000660102	0.000704306	0.0002403	7.28178e-14	0.00116689	0.000481056	0.000749154	0.000858065	0.000618267	7.42197e-06	0.000423924	1.95659e-05	0.000401381	0.000953017
0.000705227	0.00109152	0.000803034	0.0016624	0.00104632	0.000704699	0.00110591	0.000646079	0.000862355	0.0010266	0.0013761	0.00136338	0.000821248	0.00126411	0.000962788	0.0014811	0.000708798	0.000737395	0.00108725	0.000955932	0.00198133	0.00150007	0.000810344	0.00154399	0.000839466	0.00084918	0.000882797	0.00114646	0.000814797	0.000425119	0.000200113	0.00156766	0.00103223	0.0015553	0.000250833	0.000110111	0.000664688	0.000713558	0.00023953	7.28178e-14	0.00117724	0.000485576	0.000758267	0.000864111	0.000615511	2.01725e-06	0.000430422	2.42994e-05	0.000405984	0.000964018
0.000711134	0.00110179	0.00080805	0.00168056	0.00105809	0.000701566	0.00111201	0.000643429	0.000868408	0.00103076	0.00138596	0.00135983	0.000827013	0.00126908	0.000969197	0.0014819	0.000714019	0.000749077	0.00110159	0.000975744	0.00202492	0.00154446	0.000849889	0.00155284	0.000841445	0.000852169	0.000886053	0.00115089	0.000818327	0.000429962	0.000213804	0.0016131	0.00109475	0.00161548	0.000291119	0.000114057	0.000669892	0.000723312	0.00023873	7.28178e-14	0.00118783	0.000490878	0.00076807	0.000870716	0.000613622	7.28178e-14	0.000437622	3.00593e-05	0.000411201	0.000975238
0.000717779	0.00111264	0.000813978	0.00169911	0.00107039	0.000698825	0.00111821	0.000641047	0.000875212	0.0010354	0.00139634	0.00135631	0.000832934	0.00127405	0.00097574	0.00148248	0.000719556	0.00076127	0.0011166	0.00099731	0.00207033	0.0015912	0.000892225	0.00156219	0.000844113	0.000855282	0.000889317	0.00115529	0.000821744	0.000435238	0.000229659	0.00166081	0.001161	0.00167861	0.000334043	0.000118994	0.000675741	0.000733583	0.00023791	7.28178e-14	0.00119867	0.000497003	0.000778597	0.000877924	0.000612674	7.28178e-14	0.000445569	3.68912e-05	0.000417071	0.000986695
0.000725202	0.00112411	0.000820867	0.00171806	0.00108326	0.00069652	0.00112454	0.000638974	0.000882812	0.00104056	0.00140727	0.00135286	0.00083902	0.00127903	0.000982427	0.00148284	0.000725433	0.000773992	0.00113234	0.00102071	0.0021176	0.00164035	0.000937435	0.00157209	0.00084752	0.000858536	0.000892593	0.00115969	0.000825056	0.000440976	0.000247773	0.00171088	0.00123109	0.00174477	0.000379684	0.000124982	0.000682263	0.000744384	0.00023708	7.28178e-14	0.00120978	0.000503993	0.000789883	0.00088578	0.000612743	7.28178e-14	0.000454311	4.48412e-05	0.000423632	0.000998407
0.000733442	0.00113623	0.000828768	0.00173746	0.00109673	0.000694698	0.00113103	0.000637251	0.000891255	0.00104628	0.00141879	0.00134954	0.000845285	0.00128403	0.000989269	0.00148303	0.000731674	0.000787264	0.00114884	0.00104601	0.0021668	0.00169201	0.000985603	0.0015826	0.000851721	0.000861946	0.000895889	0.00116408	0.000828269	0.000447203	0.000268238	0.0017634	0.00130512	0.00181408	0.000428121	0.00013208	0.000689486	0.000755732	0.000236253	7.28178e-14	0.00122117	0.000511891	0.000801964	0.00089433	0.000613907	7.28178e-14	0.000463896	5.39558e-05	0.000430927	0.0010104
0.00074254	0.00114904	0.000837731	0.00175732	0.00111085	0.000693406	0.00113772	0.000635921	0.000900589	0.00105259	0.00143093	0.00134638	0.000851742	0.00128907	0.000996276	0.00148305	0.000738303	0.000801106	0.00116615	0.0010733	0.002218	0.00174625	0.00103681	0.00159377	0.000856767	0.000865528	0.000899211	0.00116848	0.000831392	0.00045395	0.000291147	0.00181845	0.00138319	0.00188661	0.000479432	0.000140352	0.000697439	0.00076764	0.00023544	7.28178e-14	0.00123287	0.000520741	0.000814875	0.000903622	0.000616245	7.28178e-14	0.000474374	6.42822e-05	0.000438998	0.00102268
0.000752535	0.00116257	0.00084781	0.0017777	0.00112565	0.000692695	0.00114462	0.000635029	0.000910861	0.00105953	0.00144373	0.00134345	0.000858404	0.00129415	0.00100346	0.00148293	0.000745345	0.000815539	0.00118432	0.00110266	0.00227124	0.00180315	0.00109115	0.00160566	0.000862716	0.000869299	0.000902567	0.00117289	0.000834433	0.000461245	0.000316597	0.00187611	0.00146539	0.00196248	0.000533695	0.000149858	0.00070615	0.000780124	0.000234655	7.28178e-14	0.0012449	0.000530587	0.000828654	0.000913705	0.000619838	7.28178e-14	0.000485795	7.58675e-05	0.000447888	0.00103528
0.000763469	0.00117685	0.000859057	0.00179861	0.00114118	0.000692615	0.00115179	0.000634622	0.000922122	0.00106716	0.00145722	0.00134079	0.000865285	0.00129928	0.00101083	0.00148271	0.000752828	0.000830586	0.00120338	0.00113416	0.00232659	0.0018628	0.0011487	0.00161834	0.000869622	0.000873277	0.000905964	0.00117733	0.000837404	0.00046912	0.000344681	0.00193649	0.00155183	0.00204179	0.00059099	0.000160663	0.00071565	0.000793198	0.000233911	7.28178e-14	0.00125727	0.000541474	0.000843339	0.000924629	0.000624768	7.28178e-14	0.000498211	8.87596e-05	0.000457641	0.00104822
0.000775385	0.00119193	0.000871524	0.00182011	0.00115747	0.000693218	0.00115925	0.000634746	0.000934421	0.0010755	0.00147146	0.00133845	0.0008724	0.00130448	0.00101841	0.0014824	0.000760777	0.000846268	0.00122339	0.00116788	0.00238411	0.00192528	0.00120955	0.00163187	0.000877542	0.00087748	0.00090941	0.0011818	0.000840314	0.000477607	0.000375494	0.00199966	0.00164259	0.00212463	0.000651393	0.000172831	0.000725967	0.00080688	0.000233223	7.28178e-14	0.00127001	0.000553449	0.000858968	0.000936446	0.00063112	3.70177e-06	0.000511677	0.000103006	0.000468303	0.00106153
0.000788323	0.00120784	0.000885265	0.00184223	0.00117457	0.000694557	0.00116703	0.000635453	0.000947811	0.0010846	0.00148647	0.0013365	0.000879765	0.00130977	0.0010262	0.00148204	0.00076922	0.000862609	0.0012444	0.00120392	0.00244387	0.00199068	0.00127377	0.00164632	0.000886535	0.000881928	0.000912914	0.00118632	0.000843175	0.000486737	0.000409133	0.00206573	0.00173778	0.00221111	0.000714982	0.000186428	0.000737132	0.000821184	0.000232607	7.28178e-14	0.00128313	0.000566555	0.000875581	0.000949209	0.000638977	1.07593e-05	0.000526248	0.000118656	0.000479922	0.00107523
0.000802327	0.00122462	0.000900335	0.001865	0.00119253	0.000696686	0.00117518	0.000636793	0.000962343	0.00109451	0.00150229	0.00133498	0.000887396	0.00131515	0.00103421	0.00148167	0.000778186	0.000879631	0.00126645	0.00124233	0.00250593	0.00205907	0.00134144	0.00166175	0.000896661	0.000886641	0.000916484	0.0011909	0.000846001	0.000496545	0.000445693	0.00213477	0.00183749	0.00230133	0.000781834	0.00020152	0.000749175	0.000836126	0.000232079	7.28178e-14	0.00129667	0.000580841	0.000893218	0.000962972	0.000648428	1.96223e-05	0.000541981	0.000135758	0.000492544	0.00108935
0.000817441	0.00124232	0.000916788	0.00188847	0.00121138	0.000699662	0.00118373	0.000638819	0.00097807	0.00110527	0.00151897	0.00133396	0.000895308	0.00132065	0.00104248	0.0014813	0.000787704	0.00089736	0.0012896	0.00128322	0.00257034	0.00213055	0.00141266	0.00167824	0.000907978	0.000891638	0.000920131	0.00119554	0.000848804	0.000507064	0.000485269	0.00220689	0.00194181	0.00239539	0.000852025	0.000218175	0.000762127	0.000851723	0.000231657	7.28178e-14	0.00131064	0.000596353	0.00091192	0.000977791	0.000659559	3.03787e-05	0.000558932	0.000154361	0.000506219	0.00110391
0.000833707	0.00126096	0.00093468	0.00191269	0.00123118	0.000703542	0.00119273	0.000641585	0.000995046	0.00111693	0.00153656	0.00133349	0.000903521	0.00132627	0.00105099	0.00148099	0.000797805	0.000915819	0.00131391	0.00132665	0.00263718	0.0022052	0.0014875	0.00169586	0.000920548	0.000896942	0.000923863	0.00120027	0.0008516	0.00051833	0.000527957	0.00228217	0.00205083	0.00249339	0.000925631	0.00023646	0.000776018	0.000867991	0.000231358	7.28178e-14	0.00132507	0.000613139	0.000931728	0.000993722	0.000672459	4.3117e-05	0.000577161	0.000174513	0.000520996	0.00111895
0.000851171	0.00128061	0.000954066	0.00193769	0.00125198	0.000708384	0.00120222	0.000645147	0.00101333	0.00112954	0.00155509	0.00133364	0.000912052	0.00133204	0.00105979	0.00148077	0.000808518	0.000935034	0.00133942	0.00137272	0.00270652	0.0022831	0.00156603	0.00171468	0.000934432	0.000902575	0.000927692	0.0012051	0.000854404	0.000530379	0.000573853	0.0023607	0.00216463	0.00259544	0.00100273	0.000256444	0.000790881	0.000884947	0.000231203	7.28178e-14	0.00133998	0.000631246	0.000952684	0.00101082	0.000687219	5.79264e-05	0.00059673	0.000196264	0.000536927	0.00113449
0.000869876	0.00130129	0.000975002	0.00196352	0.00127382	0.000714247	0.00121224	0.000649563	0.00103297	0.00114314	0.00157461	0.00133448	0.000920919	0.00133796	0.00106887	0.00148066	0.000819875	0.000955031	0.00136619	0.00142149	0.0027784	0.00236434	0.00164835	0.00173479	0.000949695	0.000908559	0.000931627	0.00121004	0.000857232	0.000543246	0.000623052	0.00244258	0.00228332	0.00270163	0.00108339	0.000278196	0.000806747	0.000902608	0.00023121	7.28178e-14	0.00135541	0.000650723	0.000974831	0.00102916	0.000703928	7.48968e-05	0.000617699	0.000219663	0.000554064	0.00115058
0.000889867	0.00132305	0.000997545	0.00199024	0.00129676	0.000721192	0.00122284	0.000654891	0.00105402	0.00115778	0.00159517	0.00133606	0.000930142	0.00134406	0.00107826	0.00148073	0.000831909	0.000975837	0.00139428	0.00147306	0.00285292	0.002449	0.00173451	0.00175625	0.000966398	0.000914918	0.00093568	0.0012151	0.000860102	0.000556969	0.000675649	0.00252791	0.00240696	0.00281208	0.00116768	0.000301787	0.000823647	0.000920991	0.000231402	7.28178e-14	0.00137138	0.000671619	0.000998214	0.00104878	0.000722679	9.41184e-05	0.000640133	0.000244761	0.000572459	0.00116724
0.00091119	0.00134593	0.00102175	0.00201788	0.00132084	0.000729281	0.00123406	0.000661191	0.00107655	0.00117352	0.00161681	0.00133846	0.000939741	0.00135036	0.00108797	0.001481	0.000844652	0.000997478	0.00142374	0.00152751	0.00293012	0.00253716	0.00182461	0.00177914	0.000984606	0.000921676	0.000939863	0.0012203	0.000863033	0.000571587	0.000731738	0.00261677	0.00253565	0.00292687	0.00125569	0.000327287	0.000841615	0.000940115	0.0002318	7.28178e-14	0.00138793	0.000693982	0.00102288	0.00106975	0.000743564	0.000115682	0.000664094	0.000271606	0.000592167	0.00118451
0.000933891	0.00136999	0.00104767	0.00204649	0.00134613	0.000738576	0.00124595	0.000668527	0.00110061	0.00119041	0.00163958	0.00134175	0.000949737	0.00135688	0.00109803	0.00148152	0.000858139	0.00101998	0.00145464	0.00158492	0.00301008	0.00262892	0.00191872	0.00180356	0.00100438	0.00092886	0.000944187	0.00122565	0.000866045	0.000587139	0.000791413	0.00270926	0.00266947	0.00304611	0.00134748	0.000354767	0.000860683	0.000959997	0.000232428	7.28178e-14	0.00140507	0.000717863	0.00104886	0.00109214	0.000766676	0.000139679	0.00068965	0.000300248	0.000613243	0.00120242
0.000958015	0.00139525	0.00107538	0.00207614	0.00137267	0.000749141	0.00125857	0.00067696	0.00112626	0.00120849	0.00166353	0.00134599	0.000960153	0.00136363	0.00110846	0.00148233	0.000872404	0.00104338	0.00148703	0.00164536	0.00309287	0.00272435	0.00201691	0.00182957	0.0010258	0.000936494	0.000948666	0.00123118	0.000869158	0.000603664	0.000854768	0.00280546	0.00280849	0.00316991	0.00144312	0.000384298	0.000880883	0.000980654	0.000233309	7.28178e-14	0.00142285	0.00074331	0.00107622	0.00111601	0.000792109	0.0001662	0.000716866	0.000330737	0.000635743	0.00122101
0.000983608	0.00142178	0.00110491	0.00210686	0.00140052	0.000761041	0.00127197	0.000686556	0.00115356	0.00122783	0.00168871	0.00135126	0.000971009	0.00137063	0.00111926	0.00148349	0.000887482	0.0010677	0.00152098	0.00170892	0.00317855	0.00282355	0.00211924	0.00185728	0.00104891	0.000944606	0.000953313	0.00123689	0.000872394	0.000621202	0.000921895	0.00290548	0.00295279	0.00329835	0.00154268	0.000415953	0.00090225	0.00100211	0.000234469	7.28178e-14	0.00144129	0.000770373	0.00110499	0.00114142	0.000819959	0.000195336	0.000745811	0.000363123	0.000659723	0.00124033
0.00101072	0.00144962	0.00113634	0.00213872	0.00142974	0.000774342	0.00128619	0.000697381	0.00118257	0.00124848	0.00171517	0.00135763	0.00098233	0.00137792	0.00113047	0.00148504	0.000903409	0.00109297	0.00155654	0.00177569	0.00326719	0.00292659	0.0022258	0.00188676	0.0010738	0.000953223	0.00095814	0.00124281	0.000875777	0.000639796	0.000992887	0.00300941	0.00310246	0.00343155	0.00164623	0.000449803	0.000924817	0.00102437	0.000235933	7.28178e-14	0.00146043	0.000799104	0.00113522	0.00116844	0.000850318	0.00022718	0.000776555	0.000397456	0.000685242	0.00126041
0.00103939	0.00147882	0.00116971	0.00217177	0.00146038	0.00078911	0.0013013	0.000709502	0.00121335	0.00127048	0.00174296	0.00136517	0.000994138	0.0013855	0.00114211	0.00148703	0.000920221	0.00111922	0.00159378	0.00184573	0.00335887	0.00303355	0.00233666	0.00191809	0.00110052	0.000962374	0.000963163	0.00124895	0.000879329	0.000659487	0.00106783	0.00311734	0.00325754	0.0035696	0.00175383	0.000485921	0.000948618	0.00104747	0.000237729	7.28178e-14	0.00148031	0.000829551	0.00116697	0.00119714	0.000883284	0.000261822	0.000809167	0.000433784	0.000712358	0.00128129
0.00106967	0.00150941	0.00120509	0.00220606	0.0014925	0.000805413	0.00131734	0.000722988	0.00124596	0.00129391	0.00177214	0.00137397	0.00100646	0.00139341	0.00115419	0.00148951	0.000937958	0.00114648	0.00163277	0.00191914	0.00345365	0.00314452	0.00245187	0.00195139	0.00112914	0.000972088	0.000968396	0.00125533	0.000883077	0.000680318	0.00114682	0.00322935	0.00341813	0.00371259	0.00186555	0.000524379	0.000973686	0.00107143	0.000239885	7.28178e-14	0.00150095	0.000861765	0.00120027	0.00122758	0.000918951	0.000299354	0.000843719	0.000472158	0.00074113	0.00130302
0.00110161	0.00154147	0.00124253	0.00224165	0.00152617	0.000823319	0.00133438	0.000737909	0.00128046	0.00131881	0.00180276	0.0013841	0.00101932	0.00140166	0.00116674	0.00149254	0.000956655	0.00117479	0.00167357	0.00199598	0.00355161	0.00325958	0.00257151	0.00198672	0.00115973	0.000982395	0.000973855	0.00126197	0.000887046	0.000702332	0.00122995	0.00334555	0.00358428	0.00386063	0.00198146	0.00056525	0.00100006	0.00109625	0.00024243	7.28178e-14	0.00152241	0.000895798	0.00123518	0.00125984	0.000957416	0.000339866	0.000880283	0.000512626	0.00077162	0.00132565
0.00113525	0.00157502	0.00128209	0.00227861	0.00156145	0.000842897	0.00135248	0.000754337	0.00131691	0.00134525	0.00183487	0.00139563	0.00103274	0.00141029	0.00117979	0.00149616	0.000976353	0.00120418	0.00171624	0.00207635	0.00365281	0.00337882	0.00269564	0.00202419	0.00119236	0.000993326	0.000979554	0.0012689	0.000891265	0.000725573	0.00131729	0.00346602	0.00375606	0.00401381	0.00210161	0.000608607	0.00102776	0.00112197	0.000245393	7.28178e-14	0.00154471	0.000931699	0.00127174	0.00129398	0.000998773	0.00038345	0.000918933	0.000555239	0.000803888	0.00134921
0.00117064	0.00161013	0.00132382	0.00231699	0.00159839	0.000864217	0.00137169	0.000772344	0.00135538	0.00137327	0.00186852	0.00140866	0.00104676	0.00141931	0.00119336	0.00150045	0.00099709	0.00123467	0.00176086	0.00216031	0.00375732	0.0035023	0.00282433	0.00206388	0.0012271	0.00100491	0.000985511	0.00127612	0.00089576	0.000750086	0.00140894	0.00359085	0.00393353	0.00417221	0.00222606	0.000654522	0.00105684	0.00114861	0.000248807	7.28178e-14	0.0015679	0.000969519	0.00131001	0.00133007	0.00104312	0.000430194	0.000959744	0.000600044	0.000837997	0.00137377
0.00120783	0.00164685	0.00136779	0.00235685	0.00163705	0.000887349	0.00139208	0.000792003	0.00139593	0.00140295	0.00190378	0.00142325	0.00106139	0.00142876	0.00120747	0.00150545	0.00101891	0.00126632	0.00180748	0.00224794	0.00386522	0.00363012	0.00295763	0.0021059	0.00126402	0.00101719	0.000991742	0.00128367	0.000900563	0.000775917	0.00150498	0.00372013	0.00411674	0.00433595	0.00235488	0.000703067	0.00108733	0.00117618	0.000252704	7.28178e-14	0.00159202	0.00100931	0.00135004	0.00136819	0.00109055	0.000480189	0.00100279	0.000647092	0.000874008	0.00139936
0.00124687	0.00168521	0.00141405	0.00239826	0.00167751	0.000912365	0.00141372	0.000813389	0.00143862	0.00143435	0.0019407	0.0014395	0.00107667	0.00143865	0.00122215	0.00151123	0.00104185	0.00129914	0.00185618	0.00233932	0.00397658	0.00376234	0.0030956	0.00215034	0.00130318	0.00103018	0.000998264	0.00129156	0.000905703	0.000803112	0.0016055	0.00385395	0.00430575	0.0045051	0.00248812	0.000754316	0.00111926	0.00120471	0.000257116	7.28178e-14	0.0016171	0.00105112	0.00139187	0.00140841	0.00114116	0.000533524	0.00104815	0.00069643	0.000911986	0.00142603
0.0012878	0.00172529	0.00146265	0.00244127	0.00171983	0.000939336	0.00143665	0.000836579	0.00148352	0.00146751	0.00197934	0.00145748	0.00109263	0.00144903	0.00123743	0.00151784	0.00106595	0.00133317	0.00190703	0.00243453	0.00409146	0.00389906	0.00323829	0.0021973	0.00134466	0.00104394	0.0010051	0.00129982	0.000911213	0.000831717	0.00171057	0.00399239	0.00450062	0.00467976	0.00262583	0.000808339	0.00115267	0.00123422	0.000262079	7.28178e-14	0.0016432	0.001095	0.00143556	0.0014508	0.00119504	0.000590287	0.0010959	0.000748107	0.000951994	0.00145385
0.00133067	0.00176713	0.00151366	0.00248596	0.00176406	0.000968333	0.00146096	0.000861648	0.00153069	0.00150251	0.00201975	0.00147728	0.0011093	0.00145991	0.00125334	0.00152535	0.00109125	0.00136846	0.0019601	0.00253363	0.00420995	0.00404033	0.00338578	0.00224687	0.00138852	0.00105848	0.00101226	0.00130846	0.000917125	0.000861779	0.00182028	0.00413554	0.00470138	0.00486001	0.00276808	0.00086521	0.00118759	0.00126473	0.000267627	7.28178e-14	0.00167035	0.00114101	0.00148116	0.00149543	0.00125229	0.000650564	0.00114611	0.00080217	0.000994097	0.00148286
0.00137553	0.00181078	0.00156712	0.00253239	0.00181029	0.000999431	0.00148671	0.000888675	0.00158019	0.0015394	0.002062	0.00149898	0.0011267	0.00147133	0.0012699	0.00153382	0.00111781	0.00140503	0.00201546	0.0026367	0.0043321	0.00418624	0.0035381	0.00229916	0.00143483	0.00107385	0.00101976	0.00131752	0.000923474	0.000893347	0.0019347	0.00428349	0.00490809	0.00504594	0.0029149	0.000924998	0.00122407	0.00129627	0.000273797	7.28178e-14	0.00169861	0.00118918	0.00152872	0.00154237	0.00131301	0.000714442	0.00119887	0.000858668	0.00103836	0.00151312
0.00142243	0.0018563	0.0016231	0.00258062	0.00185857	0.0010327	0.00151395	0.000917738	0.00163209	0.00157826	0.00210614	0.00152268	0.00114487	0.00148332	0.00128714	0.00154332	0.00114565	0.00144293	0.00207317	0.00274381	0.004458	0.00433687	0.0036953	0.00235426	0.00148366	0.00109008	0.00102764	0.00132701	0.000930295	0.000926468	0.0020539	0.00443632	0.00512079	0.00523763	0.00306635	0.000987775	0.00126213	0.00132885	0.000280627	7.28178e-14	0.00172801	0.00123958	0.0015783	0.00159171	0.00137728	0.000782005	0.00125426	0.000917648	0.00108485	0.00154468
0.00147141	0.00190374	0.00168164	0.00263072	0.00190897	0.00106822	0.00154278	0.000948916	0.00168646	0.00161913	0.00215224	0.00154845	0.00116385	0.0014959	0.0013051	0.00155391	0.00117483	0.00148219	0.00213331	0.00285504	0.00458772	0.00449227	0.00385744	0.00241228	0.00153508	0.00110722	0.0010359	0.00133697	0.000937624	0.000961193	0.00217797	0.00459411	0.0053395	0.00543517	0.00322248	0.00105361	0.00130182	0.00136251	0.000288155	7.28178e-14	0.00175861	0.00129225	0.00162994	0.00164352	0.0014452	0.000853339	0.00131235	0.000979156	0.00113363	0.00157761
0.00152252	0.00195315	0.0017428	0.00268276	0.00196157	0.00110605	0.00157325	0.000982291	0.00174335	0.0016621	0.00220035	0.00157638	0.00118366	0.00150912	0.0013238	0.00156567	0.00120539	0.00152285	0.00219596	0.00297044	0.00472131	0.00465253	0.00402456	0.00247331	0.00158916	0.00112529	0.00104457	0.00134741	0.000945499	0.000997569	0.00230697	0.00475693	0.00556428	0.00563864	0.00338332	0.00112258	0.00134316	0.00139727	0.000296421	7.28178e-14	0.00179045	0.00134724	0.0016837	0.00169787	0.00151685	0.000928525	0.00137323	0.00104324	0.00118477	0.00161195
0.00157581	0.00200459	0.00180664	0.00273681	0.00201642	0.00114628	0.00160543	0.00101794	0.00180283	0.00170721	0.00225054	0.00160657	0.00120434	0.001523	0.00134328	0.00157865	0.00123737	0.00156495	0.00226118	0.00309009	0.00485887	0.00481771	0.0041967	0.00253747	0.00164596	0.00114435	0.00105366	0.00135837	0.000953959	0.00103565	0.00244097	0.00492487	0.00579514	0.0058481	0.00354893	0.00119474	0.00138621	0.00143316	0.000305465	7.28178e-14	0.00182359	0.00140461	0.00173964	0.00175484	0.00159234	0.00100765	0.00143698	0.00110994	0.00123834	0.00164778
0.00163132	0.00205812	0.0018732	0.00279294	0.00207361	0.00118897	0.0016394	0.00105595	0.00186497	0.00175454	0.00230287	0.00163909	0.00122592	0.00153757	0.00136357	0.00159294	0.00127082	0.00160854	0.00232906	0.00321405	0.00500046	0.00498788	0.0043739	0.00260485	0.00170556	0.00116442	0.00106321	0.00136987	0.000963042	0.00107548	0.00258004	0.00509801	0.00603211	0.00606365	0.00371934	0.00127017	0.001431	0.00147019	0.000315329	7.28178e-14	0.00185808	0.00146439	0.0017978	0.00181451	0.00167175	0.00109078	0.00150367	0.00117931	0.0012944	0.00168515
0.0016891	0.00211379	0.00194255	0.00285121	0.00213319	0.0012342	0.00167524	0.0010964	0.00192983	0.00180415	0.0023574	0.00167404	0.00124844	0.00155288	0.0013847	0.0016086	0.00130579	0.00165364	0.00239965	0.00334239	0.00514614	0.0051631	0.00455621	0.00267556	0.00176802	0.00118555	0.00107324	0.00138193	0.00097279	0.00111711	0.00272425	0.00527641	0.00627522	0.00628534	0.00389459	0.00134893	0.00147755	0.0015084	0.000326056	7.28178e-14	0.00189397	0.00152665	0.00185824	0.00187695	0.00175516	0.001178	0.00157339	0.0012514	0.00135302	0.00172412
0.00174921	0.00217165	0.00201472	0.00291171	0.00219525	0.00128205	0.001713	0.00113937	0.00199748	0.00185611	0.0024142	0.00171151	0.00127194	0.00156895	0.00140671	0.00162571	0.00134232	0.00170031	0.00247304	0.00347516	0.00529599	0.00534344	0.00474365	0.0027497	0.00183341	0.00120778	0.00108376	0.00139459	0.000983245	0.0011606	0.00287364	0.00546015	0.00652449	0.00651325	0.00407471	0.00143109	0.00152593	0.00154781	0.000337689	7.28178e-14	0.00193131	0.00159143	0.00192103	0.00194223	0.00184267	0.00126939	0.00164623	0.00132624	0.00141427	0.00176476
0.00181167	0.00223176	0.00208977	0.0029745	0.00225984	0.00133259	0.00175278	0.00118495	0.00206797	0.00191048	0.00247332	0.00175158	0.00129645	0.00158583	0.00142963	0.00164433	0.00138046	0.00174859	0.0025493	0.00361243	0.00545008	0.00552896	0.00493627	0.00282737	0.00190178	0.00123116	0.0010948	0.00140787	0.000994449	0.00120599	0.00302829	0.00564929	0.00677992	0.00674744	0.00425975	0.00151672	0.00157615	0.00158846	0.000350273	7.28178e-14	0.00197015	0.00165877	0.0019862	0.00201044	0.00193436	0.00136503	0.00172226	0.00140387	0.00147821	0.00180714
0.00187655	0.00229417	0.00216776	0.00303965	0.00232705	0.00138589	0.00179464	0.00123321	0.00214138	0.00196732	0.00253483	0.00179434	0.00132201	0.00160354	0.0014535	0.00166455	0.00142026	0.00179851	0.0026285	0.00375426	0.00560848	0.00571972	0.00513408	0.00290868	0.00197322	0.00125572	0.00110638	0.0014218	0.00100645	0.00125334	0.00318825	0.00584391	0.00704154	0.00698798	0.00444972	0.00160587	0.00162826	0.00163036	0.000363854	7.28178e-14	0.00201056	0.00172872	0.00205382	0.00208166	0.00203031	0.00146498	0.00180157	0.00148436	0.00154493	0.00185131
0.00194389	0.00235895	0.00224873	0.00310724	0.00239695	0.00144202	0.00183867	0.00128425	0.00221777	0.00202672	0.0025988	0.00183989	0.00134866	0.00162213	0.00147835	0.00168643	0.00146176	0.00185013	0.00271073	0.0039007	0.00577126	0.00591578	0.00533713	0.00299374	0.00204778	0.00128152	0.00111854	0.00143641	0.00101928	0.0013027	0.00335358	0.00604408	0.00730935	0.00723493	0.00464466	0.00169862	0.00168229	0.00167355	0.000378478	7.28178e-14	0.00205258	0.00180134	0.00212394	0.00215595	0.00213061	0.00156931	0.00188425	0.00156773	0.00161447	0.00189735
0.00201372	0.00242615	0.00233272	0.00317733	0.0024696	0.00150106	0.00188493	0.00133815	0.0022972	0.00208872	0.00266528	0.00188831	0.00137645	0.00164164	0.00150423	0.00171007	0.00150502	0.00190348	0.00279604	0.00405181	0.00593849	0.00611719	0.00554543	0.00308264	0.00212553	0.00130859	0.00113129	0.00145174	0.00103301	0.00135412	0.00352432	0.00624984	0.00758334	0.00748835	0.00484459	0.00179502	0.0017383	0.00171805	0.000394192	7.28178e-14	0.00209629	0.00187667	0.00219662	0.0022334	0.00223533	0.0016781	0.00197036	0.00165403	0.00168692	0.00194533
0.00208611	0.00249582	0.00241979	0.00325001	0.00254507	0.00156308	0.00193351	0.00139498	0.00237973	0.00215341	0.00273435	0.00193969	0.0014054	0.0016621	0.00153116	0.00173552	0.00155008	0.00195862	0.00288452	0.00420763	0.00611023	0.006324	0.005759	0.00317549	0.00220653	0.00133698	0.00114467	0.00146781	0.00104766	0.00140766	0.00370051	0.00646127	0.00786353	0.00774828	0.00504953	0.00189513	0.00179631	0.0017639	0.000411046	7.28178e-14	0.00214172	0.00195475	0.00227191	0.00231407	0.00234456	0.00179141	0.00206	0.00174329	0.00176235	0.00199531
0.00216108	0.00256802	0.00250998	0.00332535	0.00262345	0.00162815	0.00198449	0.00145484	0.00246544	0.00222084	0.00280607	0.00199411	0.00143556	0.00168355	0.0015592	0.00176287	0.00159699	0.00201558	0.00297624	0.00436823	0.00628655	0.00653627	0.00597788	0.00327239	0.00229084	0.00136674	0.00115869	0.00148465	0.00106329	0.00146336	0.00388222	0.00667842	0.00814989	0.00801479	0.0052595	0.00199901	0.00185636	0.00181113	0.000429089	7.28178e-14	0.00218895	0.00203563	0.00234987	0.00239806	0.00245837	0.0019093	0.00215326	0.00183557	0.00184081	0.00204736
0.00223869	0.0026428	0.00260334	0.00340342	0.00270481	0.00169635	0.00203793	0.0015178	0.00255437	0.00229108	0.00288051	0.00205167	0.00146697	0.00170604	0.00158837	0.00179221	0.00164581	0.00207441	0.00307128	0.00453364	0.00646752	0.00675404	0.00620206	0.00337346	0.00237853	0.00139791	0.00117339	0.0015023	0.00107996	0.00152129	0.00406947	0.00690134	0.00844244	0.00828791	0.00547453	0.00210673	0.0019185	0.00185977	0.000448371	7.28178e-14	0.00223804	0.00211936	0.00243055	0.00248543	0.00257683	0.00203184	0.0022502	0.0019309	0.00192238	0.00210156
0.00231899	0.00272023	0.00269991	0.00348429	0.0027892	0.00176774	0.00209394	0.00158396	0.0026466	0.0023642	0.00295772	0.00211245	0.00149968	0.00172961	0.00161873	0.0018236	0.00169657	0.00213516	0.00316971	0.00470391	0.00665321	0.00697736	0.00643158	0.00347878	0.00246964	0.00143055	0.00118879	0.00152079	0.0010977	0.00158148	0.00426231	0.00713008	0.00874114	0.0085677	0.00569462	0.00221833	0.00198276	0.00190985	0.000468943	7.28178e-14	0.00228904	0.00220598	0.00251401	0.00257627	0.00270001	0.00215908	0.00235092	0.00202933	0.00200712	0.00215798
0.002402	0.00280035	0.00279974	0.00356804	0.00287672	0.0018424	0.00215257	0.00165339	0.00274218	0.00244026	0.00303778	0.00217654	0.00153372	0.00175429	0.0016503	0.00185713	0.00174934	0.00219788	0.0032716	0.00487909	0.00684367	0.00720627	0.00666643	0.00358846	0.00256426	0.0014647	0.00120493	0.00154015	0.00111657	0.00164401	0.00446076	0.0073647	0.00904598	0.00885419	0.00591979	0.00233388	0.00204919	0.0019614	0.000490857	7.28178e-14	0.00234202	0.00229553	0.00260031	0.00267064	0.00282799	0.00229108	0.0024555	0.00213088	0.00209511	0.00221668
0.00248778	0.00288323	0.00290286	0.00365474	0.00296742	0.00192039	0.00221391	0.00172618	0.00284117	0.00251934	0.00312074	0.00224403	0.00156914	0.00178014	0.00168314	0.00189287	0.00180416	0.00226261	0.00337702	0.00505921	0.00703898	0.00744082	0.00690664	0.00370261	0.00266242	0.0015004	0.00122183	0.00156041	0.00113662	0.00170892	0.00466487	0.00760524	0.00935694	0.00914741	0.00615004	0.00245342	0.00211782	0.00201446	0.000514166	7.28178e-14	0.00239705	0.00238806	0.0026895	0.00276862	0.00296084	0.0024279	0.00256402	0.0022356	0.00218642	0.00227776
0.00257638	0.00296891	0.00300932	0.00374447	0.00306139	0.00200179	0.00227805	0.00180241	0.00294364	0.0026015	0.00320668	0.002315	0.00160599	0.00180718	0.00171728	0.00193092	0.00186108	0.0023294	0.00348606	0.00524432	0.0072392	0.00768104	0.0071522	0.00382133	0.00276419	0.00153772	0.00123951	0.00158162	0.00115791	0.00177626	0.00487465	0.00785174	0.009674	0.00944741	0.00638538	0.002577	0.00218869	0.00206906	0.000538925	7.28178e-14	0.00245417	0.00248361	0.00278163	0.00287028	0.00309861	0.00256959	0.00267655	0.00234353	0.0022811	0.00234126
0.00266782	0.00305746	0.00311915	0.00383731	0.00315869	0.00208667	0.00234505	0.00188216	0.00304964	0.0026868	0.00329566	0.00238953	0.00164431	0.00183548	0.00175277	0.00197134	0.00192015	0.00239831	0.00359877	0.00543444	0.00744438	0.00792696	0.00740311	0.0039447	0.00286962	0.00157669	0.00125803	0.0016038	0.00118048	0.00184608	0.00509014	0.00810423	0.00999712	0.0097542	0.00662581	0.00270467	0.00226185	0.00212523	0.000565187	7.28178e-14	0.00251347	0.00258222	0.00287677	0.0029757	0.00324137	0.00271619	0.00279319	0.00245469	0.00237923	0.00240728
0.00276216	0.00314892	0.0032324	0.00393331	0.00325939	0.00217508	0.00241501	0.00196552	0.00315924	0.00277532	0.00338775	0.00246772	0.00168415	0.00186507	0.00178965	0.00201423	0.00198143	0.00246937	0.00371524	0.00562962	0.0076546	0.00817862	0.00765939	0.00407284	0.00297877	0.00161738	0.00127739	0.00162699	0.0012044	0.00191845	0.00531135	0.00836276	0.0103263	0.0100678	0.00687134	0.00283649	0.00233733	0.00218301	0.000593007	7.28178e-14	0.002575	0.00268393	0.00297496	0.00308496	0.00338918	0.00286775	0.00291401	0.00256914	0.00248087	0.00247589
0.00285943	0.00324336	0.0033491	0.00403257	0.00336357	0.0022671	0.002488	0.00205256	0.00327249	0.00286711	0.003483	0.00254963	0.00172555	0.001896	0.00182797	0.00205965	0.00204496	0.00254264	0.00383553	0.00582989	0.0078699	0.00843604	0.00792101	0.00420584	0.00309169	0.00165983	0.00129764	0.00165122	0.00122972	0.00199342	0.00553831	0.00862736	0.0106614	0.0103883	0.00712195	0.00297249	0.00241517	0.00224244	0.000622442	2.15383e-05	0.00263884	0.00278878	0.00307627	0.00319812	0.0035421	0.00302432	0.00303908	0.0026869	0.00258609	0.00254717
0.00295967	0.00334083	0.00346929	0.00413515	0.0034713	0.0023628	0.0025641	0.00214337	0.00338944	0.00296225	0.00358149	0.00263535	0.00176855	0.00192832	0.00186777	0.0021077	0.0021108	0.00261818	0.00395971	0.00603526	0.00809035	0.00869926	0.00818799	0.0043438	0.00320842	0.0017041	0.0013188	0.00167653	0.00125648	0.00207103	0.00577102	0.00889804	0.0110025	0.0107156	0.00737765	0.00311273	0.00249542	0.00230355	0.000653549	8.11535e-05	0.00270504	0.00289682	0.00318075	0.00331525	0.00370017	0.00318593	0.0031685	0.00280801	0.00269496	0.00262118
0.00306293	0.00344138	0.00359299	0.00424112	0.00358264	0.00246223	0.00264339	0.00223802	0.00351017	0.00306079	0.00368327	0.00272497	0.00181322	0.00196206	0.0019091	0.00215846	0.002179	0.00269602	0.00408786	0.00624578	0.00831601	0.00896829	0.00846031	0.0044868	0.00332903	0.00175023	0.00134092	0.00170296	0.00128476	0.00215134	0.00600949	0.00917485	0.0113494	0.0110498	0.00763843	0.00325723	0.00257812	0.00236638	0.000686384	0.000144083	0.00277368	0.00300807	0.00328845	0.00343644	0.00386345	0.00335261	0.00330233	0.00293249	0.00280754	0.00269801
0.00316924	0.00354506	0.00372026	0.00435056	0.00369767	0.00256546	0.00272595	0.00233659	0.00363471	0.0031628	0.00378842	0.00281855	0.00185958	0.00199729	0.001952	0.002212	0.00224961	0.00277622	0.00422004	0.00646145	0.00854693	0.00924317	0.00873796	0.00463495	0.00345355	0.00179828	0.00136401	0.00173055	0.00131461	0.00223441	0.00625374	0.00945779	0.0117023	0.0113909	0.00790427	0.00340604	0.0026633	0.00243096	0.000721005	0.000210373	0.00284482	0.00312258	0.00339943	0.00356173	0.00403199	0.00352441	0.00344065	0.00306039	0.00292388	0.00277773
0.00327864	0.00365193	0.00385111	0.00446353	0.00381645	0.00267254	0.00281185	0.00243917	0.00376312	0.00326835	0.00389699	0.00291618	0.0019077	0.00203404	0.00199653	0.0022684	0.00232267	0.00285884	0.00435632	0.0066823	0.00878316	0.00952389	0.00902093	0.00478833	0.00358204	0.00184832	0.00138813	0.00175933	0.00134608	0.00232028	0.00650376	0.00974689	0.0120609	0.0117388	0.00817515	0.0035592	0.00275101	0.00249735	0.000757472	0.00028007	0.00291854	0.00324039	0.00351374	0.00369121	0.00420583	0.00370136	0.00358354	0.00319174	0.00304407	0.00286043
0.00339117	0.00376203	0.00398557	0.00458012	0.00393906	0.00278355	0.00290119	0.00254582	0.00389546	0.0033775	0.00400905	0.00301793	0.00195763	0.00207237	0.00204272	0.00232775	0.00239825	0.00294392	0.00449677	0.00690834	0.00902476	0.00981048	0.0093092	0.00494704	0.00371453	0.00190038	0.00141329	0.00178933	0.00137923	0.00240902	0.00675955	0.0100422	0.0124252	0.0120936	0.00845107	0.00371675	0.00284129	0.00256557	0.000795843	0.000353215	0.0029949	0.00336152	0.00363144	0.00382494	0.00438501	0.00388347	0.00373108	0.00332656	0.00316815	0.00294617
0.00350687	0.00387543	0.00412368	0.00470038	0.00406555	0.00289854	0.00299403	0.00265662	0.00403178	0.00349031	0.00412466	0.00312388	0.0020094	0.00211233	0.00209063	0.00239013	0.00247639	0.00303151	0.00464145	0.0071396	0.00927178	0.010103	0.00960274	0.00511116	0.00385107	0.00195452	0.00143954	0.00182061	0.00141413	0.00250066	0.00702111	0.0103436	0.0127952	0.0124553	0.00873199	0.0038787	0.00293418	0.00263566	0.000836179	0.000429851	0.00307396	0.00348602	0.00375259	0.00396299	0.00456958	0.00407078	0.00388332	0.00346488	0.00329619	0.00303504
0.00362577	0.00399217	0.00426547	0.00482439	0.004196	0.00301756	0.00309045	0.00277165	0.00417213	0.00360685	0.00424388	0.00323409	0.00206308	0.00215395	0.00214031	0.00245562	0.00255715	0.00312168	0.00479043	0.00737608	0.00952426	0.0104013	0.00990155	0.00528078	0.0039917	0.00201081	0.00146691	0.00185319	0.00145082	0.00259527	0.00728843	0.0106512	0.0131708	0.0128239	0.0090179	0.0040451	0.00302972	0.00270767	0.000878538	0.000510015	0.00315581	0.00361392	0.00387722	0.00410542	0.00475955	0.0042633	0.00404036	0.00360674	0.00342825	0.00312711
0.00374791	0.00411231	0.00441095	0.00495221	0.00433047	0.00314068	0.00319054	0.00289098	0.00431656	0.00372717	0.00436678	0.00334864	0.0021187	0.00219731	0.0021918	0.00252429	0.00264057	0.00321446	0.00494377	0.00761778	0.00978227	0.0107056	0.0102056	0.00545599	0.00413646	0.00206929	0.00149544	0.00188712	0.00148939	0.0026929	0.00756149	0.010965	0.0135519	0.0131993	0.00930877	0.00421597	0.00312796	0.00278164	0.000922982	0.000593745	0.0032405	0.00374525	0.00400541	0.0042523	0.00495497	0.00446105	0.00420225	0.00375217	0.0035644	0.00322246
0.00387332	0.00423588	0.00456015	0.00508392	0.00446902	0.00326794	0.00329436	0.00301467	0.00446512	0.00385133	0.00449341	0.00346759	0.00217633	0.00224243	0.00224515	0.00259623	0.0027267	0.00330992	0.00510154	0.00786472	0.0100458	0.0110157	0.0105148	0.00563685	0.00428539	0.00213003	0.00152516	0.00192244	0.00152987	0.0027936	0.00784028	0.011285	0.0139384	0.0135816	0.00960457	0.00439134	0.00322893	0.00285761	0.000969572	0.000681074	0.00332812	0.00388004	0.00413719	0.00440368	0.00515587	0.00466404	0.00436907	0.00390118	0.00370468	0.00332117
0.00400203	0.00436295	0.0047131	0.00521958	0.00461172	0.0033994	0.00340199	0.0031428	0.00461785	0.0039794	0.00462384	0.00359101	0.00223601	0.00228938	0.00230042	0.00267151	0.00281561	0.00340811	0.00526379	0.00811689	0.010315	0.0113317	0.0108293	0.00582346	0.00443852	0.00219307	0.00155611	0.00195918	0.00157234	0.00289741	0.00812478	0.0116112	0.0143303	0.0139706	0.00990526	0.00457123	0.00333267	0.00293563	0.00101837	0.000772036	0.00341873	0.00401833	0.00427263	0.00455963	0.00536226	0.00487229	0.00454088	0.00405381	0.00384915	0.00342332
0.00413409	0.00449355	0.00486982	0.00535925	0.00475863	0.00353511	0.0035135	0.00327544	0.00477481	0.00411143	0.00475811	0.00371896	0.0022978	0.00233821	0.00235765	0.00275021	0.00290733	0.00350907	0.00543058	0.0083743	0.0105898	0.0116536	0.0111488	0.00601588	0.00459588	0.00225848	0.00158833	0.00199739	0.00161685	0.00300439	0.00841496	0.0119435	0.0147275	0.0143664	0.0102108	0.00475566	0.00343923	0.00301573	0.00106943	0.000866658	0.0035124	0.00416014	0.00441177	0.00472021	0.00557417	0.00508579	0.00471775	0.00421008	0.00399788	0.00352897
0.00426952	0.00462774	0.00503032	0.005503	0.0049098	0.00367512	0.00362898	0.00341264	0.00493602	0.00424749	0.00489631	0.00385151	0.00236175	0.00238897	0.0024169	0.00283241	0.00300192	0.00361287	0.00560198	0.00863694	0.0108703	0.0119814	0.0114735	0.0062142	0.00475751	0.00232632	0.00162186	0.0020371	0.00166348	0.00311459	0.00871079	0.0122819	0.0151299	0.014769	0.0105212	0.00494465	0.00354864	0.00309796	0.00112283	0.00096497	0.0036092	0.0043055	0.00455466	0.00488547	0.00579161	0.00530456	0.00489974	0.00437002	0.00415091	0.00363821
0.00440835	0.00476556	0.00519462	0.00565089	0.00506531	0.00381947	0.00374848	0.00355448	0.00510155	0.00438762	0.00503846	0.0039887	0.0024279	0.00244171	0.00247821	0.00291818	0.00309942	0.00371956	0.00577803	0.00890481	0.0111566	0.012315	0.0118032	0.00641849	0.00492343	0.00239663	0.00165673	0.00207837	0.00171227	0.00322806	0.00901225	0.0126265	0.0155374	0.0151782	0.0108364	0.00513821	0.00366096	0.00318236	0.00117862	0.001067	0.0037092	0.00445444	0.00470136	0.00505547	0.00601459	0.0055286	0.00508691	0.00453366	0.0043083	0.00375112
0.00455062	0.00490706	0.00536275	0.00580298	0.0052252	0.00396821	0.00387209	0.00370101	0.00527142	0.00453188	0.00518465	0.00413061	0.00249632	0.00249648	0.00254163	0.0030076	0.00319989	0.00382918	0.0059588	0.00917789	0.0114486	0.0126545	0.012138	0.00662881	0.00509366	0.00246949	0.00169298	0.00212122	0.00176329	0.00334485	0.00931929	0.0129772	0.0159499	0.0155941	0.0111562	0.00533636	0.00377621	0.00326899	0.00123686	0.00117276	0.00381248	0.00460699	0.00485192	0.00523027	0.00624313	0.00575789	0.00527933	0.004701	0.00447011	0.00386776
0.00469635	0.00505228	0.00553471	0.00595934	0.00538953	0.00412138	0.00399986	0.0038523	0.00544569	0.00468033	0.00533491	0.00427728	0.00256705	0.00255334	0.00260723	0.00310074	0.00330338	0.0039418	0.00614434	0.00945617	0.0117464	0.0129998	0.0124777	0.00684522	0.00526825	0.00254494	0.00173066	0.0021657	0.00181661	0.003465	0.00963187	0.0133339	0.0163673	0.0160167	0.0114808	0.0055391	0.00389445	0.00335789	0.00129763	0.00128228	0.0039191	0.00476317	0.00500638	0.00540991	0.00647723	0.00599243	0.00547705	0.00487208	0.00463637	0.00398821
0.00484557	0.00520127	0.00571052	0.00612001	0.00555836	0.00427902	0.00413188	0.0040084	0.00562438	0.00483302	0.00548931	0.00442876	0.00264014	0.00261234	0.00267504	0.00319766	0.00340993	0.00405747	0.00633469	0.00973964	0.01205	0.0133509	0.0128224	0.0070678	0.00544719	0.00262304	0.00176981	0.00221185	0.00187228	0.00358857	0.00994995	0.0136967	0.0167895	0.0164457	0.0118101	0.00574645	0.00401571	0.0034491	0.00136097	0.00139558	0.00402914	0.00492301	0.0051648	0.00559445	0.0067169	0.00623221	0.00568013	0.00504692	0.00480715	0.00411256
0.00499832	0.00535406	0.00589019	0.00628505	0.00573174	0.00444118	0.0042682	0.00416936	0.00580753	0.00499	0.0056479	0.0045851	0.00271566	0.00267353	0.00274513	0.00329845	0.0035196	0.00417624	0.00652992	0.0100283	0.0123594	0.0137077	0.013172	0.0072966	0.00563052	0.00270386	0.00181045	0.00225972	0.00193038	0.0037156	0.0102735	0.0140655	0.0172164	0.0168813	0.0121439	0.0059584	0.00414003	0.00354267	0.00142696	0.00151267	0.00414266	0.00508652	0.00532721	0.00578393	0.00696212	0.00647721	0.00588861	0.00522553	0.00498248	0.00424085
0.00515462	0.0055107	0.00607373	0.00645452	0.00590971	0.00460788	0.0044089	0.00433525	0.00599518	0.00515133	0.00581073	0.00474634	0.00279365	0.00273696	0.00281754	0.00340317	0.00363243	0.00429816	0.00673006	0.0103221	0.0126748	0.0140703	0.0135264	0.00753168	0.00581826	0.00278745	0.00185264	0.00230935	0.00199095	0.00384613	0.0106024	0.0144402	0.0176479	0.0173233	0.0124822	0.00617497	0.00426746	0.00363865	0.00149565	0.00163356	0.00425974	0.00525374	0.00549367	0.0059784	0.00721289	0.00672741	0.00610256	0.00540794	0.00516241	0.00437318
0.00531449	0.00567122	0.00626115	0.00662848	0.00609234	0.00477917	0.00455403	0.00450611	0.00618736	0.00531704	0.00597785	0.00491253	0.00287416	0.0028027	0.00289232	0.00351188	0.00374847	0.00442329	0.00693516	0.010621	0.0129961	0.0144386	0.0138856	0.00777308	0.00601041	0.00287387	0.00189642	0.00236077	0.00205407	0.00398022	0.0109367	0.0148209	0.0180839	0.0177716	0.012825	0.00639614	0.00439803	0.00373708	0.00156711	0.00175827	0.00438044	0.00542467	0.00566423	0.00617791	0.0074692	0.0069828	0.00632202	0.00559416	0.00534699	0.00450961
0.00547796	0.00583568	0.00645245	0.00680696	0.00627966	0.00495507	0.00470366	0.00468198	0.0063841	0.00548719	0.0061493	0.00508372	0.00295726	0.00287079	0.00296953	0.00362466	0.00386776	0.00455167	0.00714527	0.010925	0.0133232	0.0148126	0.0142496	0.00802087	0.00620699	0.00296317	0.00194183	0.00241404	0.0021198	0.0041179	0.0112762	0.0152074	0.0185242	0.0182263	0.0131722	0.00662192	0.00453178	0.00383803	0.00164141	0.0018868	0.00450483	0.00559935	0.00583892	0.00638249	0.00773104	0.00724335	0.00654703	0.00578421	0.00553626	0.00465021
0.00564506	0.0060041	0.00664765	0.00699003	0.00647172	0.00513561	0.00485784	0.00486292	0.00658544	0.00566183	0.00632515	0.00525992	0.00304298	0.00294129	0.00304922	0.00374157	0.00399035	0.00468337	0.00736042	0.011234	0.0136564	0.0151922	0.0146182	0.00827508	0.00640801	0.00305542	0.0019889	0.00246919	0.0021882	0.00425923	0.011621	0.0155997	0.0189688	0.0186871	0.0135238	0.00685229	0.00466877	0.00394153	0.00171859	0.00201916	0.00463299	0.00577779	0.0060178	0.00659218	0.00799839	0.00750902	0.00677764	0.00597811	0.00573026	0.00479505
0.0058158	0.00617651	0.00684674	0.00717772	0.00666857	0.00532083	0.00501665	0.00504896	0.00679139	0.005841	0.00650542	0.00544118	0.00313139	0.00301424	0.00313144	0.00386267	0.00411629	0.00481844	0.00758067	0.0115481	0.0139955	0.0155773	0.0149914	0.00853577	0.00661348	0.00315068	0.00203769	0.00252626	0.00225933	0.00440424	0.0119709	0.0159977	0.0194175	0.0191541	0.0138797	0.00708726	0.00480901	0.00404763	0.00179873	0.00215535	0.00476497	0.00596001	0.0062009	0.00680704	0.00827123	0.00777978	0.00701389	0.00617587	0.00592902	0.00494419
0.00599021	0.00635297	0.00704972	0.00737008	0.00687025	0.00551074	0.00518012	0.00524015	0.00700199	0.00602474	0.00669018	0.00562753	0.00322254	0.00308972	0.00321624	0.00398802	0.00424563	0.00495692	0.00780604	0.0118672	0.0143405	0.015968	0.0153692	0.00880296	0.00682341	0.003249	0.00208823	0.00258531	0.00233326	0.00455298	0.012326	0.0164014	0.0198702	0.0196271	0.0142397	0.00732681	0.00495257	0.00415639	0.00188189	0.00229538	0.00490085	0.00614603	0.00638827	0.00702708	0.00854952	0.0080556	0.00725583	0.00637751	0.00613259	0.00509771
0.00616832	0.00653349	0.00725661	0.00756716	0.00707679	0.00570536	0.00534833	0.00543652	0.00721726	0.00621309	0.00687946	0.005819	0.00331648	0.00316776	0.00330368	0.00411767	0.0043784	0.00509887	0.00803657	0.0121912	0.0146916	0.0163642	0.0157515	0.00907669	0.00703779	0.00335044	0.00214057	0.00264637	0.00241004	0.00470548	0.012686	0.0168107	0.0203268	0.0201061	0.0146039	0.00757091	0.00509947	0.00426786	0.00196813	0.00243924	0.0050407	0.00633585	0.00657995	0.00725234	0.00883325	0.00833644	0.00750347	0.00658304	0.006341	0.00525566
0.00635014	0.00671811	0.00746739	0.00776899	0.00728823	0.00590473	0.00552131	0.00563811	0.00743722	0.00640609	0.0070733	0.0060156	0.00341327	0.00324843	0.00339381	0.0042517	0.00451465	0.00524435	0.00827229	0.0125201	0.0150486	0.0167658	0.0161382	0.009357	0.00725663	0.00345506	0.00219475	0.00270949	0.00248974	0.0048618	0.0130509	0.0172256	0.0207871	0.0205909	0.0149722	0.00781957	0.00524976	0.00438209	0.00205751	0.00258693	0.00518458	0.00652949	0.00677598	0.00748285	0.00912236	0.00862225	0.00775687	0.00679247	0.00655428	0.0054181
0.00653569	0.00690686	0.00768206	0.00797561	0.00750461	0.00610885	0.00569913	0.00584495	0.00766189	0.00660379	0.00727174	0.00621736	0.00351295	0.00333178	0.00348667	0.00439014	0.00465442	0.00539339	0.00851324	0.0128539	0.0154117	0.0171727	0.0165293	0.0096439	0.00747992	0.00356292	0.00225082	0.00277471	0.00257242	0.00502196	0.0134207	0.0176459	0.0212511	0.0210815	0.0153445	0.00807275	0.00540347	0.00449913	0.0021501	0.00273844	0.00533255	0.00672697	0.0069764	0.00771864	0.00941684	0.00891299	0.00801603	0.00700582	0.00677245	0.00558511
0.00672499	0.00709977	0.00790062	0.00818706	0.00772595	0.00631775	0.00588183	0.00605706	0.00789129	0.00680621	0.00747483	0.00642429	0.00361558	0.00341785	0.00358233	0.00453305	0.00479776	0.00554605	0.00875944	0.0131926	0.0157807	0.017585	0.0169246	0.00993743	0.00770766	0.00367406	0.00230881	0.00284207	0.00265814	0.00518601	0.0137952	0.0180715	0.0217185	0.0215776	0.0157207	0.00833044	0.00556064	0.00461903	0.00224594	0.00289377	0.00548467	0.0069283	0.00718125	0.00795974	0.00971663	0.0092086	0.00828101	0.00722309	0.00699556	0.00575673
0.00691805	0.00729687	0.00812306	0.00840337	0.0079523	0.00653143	0.00606945	0.00627447	0.00812543	0.0070134	0.00768259	0.00663641	0.00372121	0.00350672	0.00368082	0.00468048	0.0049447	0.00570239	0.00901093	0.013536	0.0161557	0.0180025	0.0173242	0.0102376	0.00793985	0.00378856	0.00236878	0.00291162	0.00274696	0.00535399	0.0141745	0.0185025	0.0221892	0.0220794	0.0161007	0.0085926	0.00572132	0.00474184	0.0023451	0.0030529	0.00564102	0.00713348	0.00739056	0.00820617	0.0100217	0.00950903	0.00855181	0.0074443	0.00722362	0.00593302
0.00711491	0.00749818	0.00834938	0.00862457	0.00818367	0.0067499	0.00626204	0.00649721	0.00836432	0.00722538	0.00789507	0.00685373	0.00382989	0.00359842	0.00378221	0.00483248	0.00509529	0.00586245	0.00926771	0.0138841	0.0165368	0.0184251	0.017728	0.0105444	0.00817647	0.00390647	0.00243077	0.0029834	0.00283894	0.00552592	0.0145582	0.0189386	0.0226632	0.0225865	0.0164845	0.00885922	0.00588554	0.00486763	0.00244765	0.00321582	0.00580166	0.00734253	0.00760437	0.00845795	0.010332	0.00981423	0.00882845	0.00766945	0.00745666	0.00611404
0.00731555	0.00770372	0.00857957	0.00885068	0.00842009	0.00697316	0.00645965	0.00672528	0.00860799	0.00744218	0.00811229	0.00707625	0.00394168	0.00369302	0.00388654	0.0049891	0.00524957	0.00602627	0.00952982	0.0142368	0.0169238	0.0188529	0.0181358	0.0108579	0.00841751	0.00402784	0.00249481	0.00305745	0.00293414	0.00570185	0.0149465	0.0193799	0.0231402	0.0230989	0.016872	0.00913025	0.00605334	0.00499643	0.00255364	0.00338252	0.00596663	0.00755545	0.00782271	0.00871509	0.0106474	0.0101241	0.00911096	0.00789855	0.00769469	0.00629985
0.00752002	0.00791353	0.00881361	0.00908174	0.00866159	0.00720124	0.0066623	0.00695872	0.00885644	0.00766384	0.00833429	0.00730398	0.00405663	0.00379057	0.00399386	0.00515037	0.00540757	0.00619391	0.00979727	0.0145942	0.0173167	0.0192856	0.0185476	0.0111781	0.00866297	0.00415272	0.00256097	0.00313382	0.00303262	0.00588181	0.0153392	0.0198261	0.0236202	0.0236165	0.017263	0.00940568	0.00622475	0.00512831	0.00266312	0.00355298	0.00613602	0.00777226	0.00804562	0.00897761	0.0109679	0.0104387	0.00939935	0.00813162	0.00793775	0.00649048
0.0077283	0.00812762	0.0090515	0.00931776	0.00890818	0.00743412	0.00687004	0.00719752	0.00910967	0.00789038	0.0085611	0.00753691	0.00417478	0.00389111	0.00410422	0.00531633	0.00556933	0.00636541	0.0100701	0.0149561	0.0177157	0.0197233	0.0189633	0.011505	0.00891281	0.00428118	0.00262928	0.00321255	0.00313443	0.00606584	0.0157362	0.0202773	0.024103	0.0241391	0.0176576	0.00968545	0.00639982	0.00526332	0.00277616	0.00372718	0.00630986	0.00799295	0.00827313	0.00924553	0.0112935	0.0107578	0.00969362	0.00836864	0.00818584	0.006686
0.00794043	0.00834601	0.00929321	0.00955876	0.00915987	0.00767181	0.00708289	0.00744169	0.00936769	0.00812182	0.00879274	0.00777505	0.00429618	0.00399471	0.00421768	0.00548703	0.00573489	0.00654083	0.0103483	0.0153224	0.0181205	0.0201658	0.0193829	0.0118385	0.00916703	0.00441327	0.00269978	0.00329368	0.00323963	0.00625395	0.0161373	0.0207332	0.0245884	0.0246667	0.0180555	0.00996954	0.00657857	0.0054015	0.0028928	0.0039051	0.00648822	0.00821753	0.00850527	0.00951885	0.0116241	0.0110814	0.0099938	0.00860964	0.00843897	0.00688644
0.0081564	0.00856873	0.00953875	0.00980477	0.00941669	0.00791429	0.0073009	0.00769125	0.0096305	0.00835819	0.00902923	0.00801837	0.00442089	0.00410141	0.00433427	0.0056625	0.00590428	0.0067202	0.0106318	0.0156932	0.0185313	0.0206131	0.0198063	0.0121787	0.00942559	0.00454904	0.00277253	0.00337726	0.00334829	0.00644619	0.0165425	0.0211938	0.0250763	0.0251989	0.0184568	0.0102579	0.00676105	0.00554292	0.00301312	0.00408672	0.00667115	0.008446	0.00874206	0.00979758	0.0119596	0.0114095	0.0102999	0.00885461	0.00869717	0.00709186
0.00837623	0.00879577	0.00978808	0.0100558	0.00967865	0.00816157	0.00752409	0.0079462	0.00989811	0.00859951	0.00927061	0.00826687	0.00454896	0.00421127	0.00445405	0.00584276	0.00607753	0.00690356	0.0109208	0.0160683	0.018948	0.021065	0.0202334	0.0125256	0.00968848	0.00468855	0.00284756	0.00346333	0.00346045	0.00664259	0.0169517	0.021659	0.0255666	0.0257359	0.0188612	0.0105505	0.00694729	0.00568763	0.00313715	0.004272	0.00685871	0.00867837	0.00898354	0.0100817	0.0122999	0.0117419	0.0106118	0.00910357	0.00896044	0.00730228
0.00859993	0.00902717	0.0100412	0.0103118	0.00994574	0.00841364	0.00775248	0.00820652	0.0101705	0.00884579	0.00951689	0.00852054	0.00468042	0.00432434	0.00457707	0.00602785	0.00625469	0.00709097	0.0112151	0.0164477	0.0193705	0.0215216	0.020664	0.0128791	0.00995567	0.00483184	0.00292493	0.00355193	0.00357616	0.00684317	0.0173647	0.0221286	0.026059	0.0262772	0.0192688	0.0108472	0.00713733	0.00583568	0.00326496	0.00446093	0.00705096	0.00891463	0.00922973	0.0103713	0.012645	0.0120785	0.0109297	0.0093565	0.00922878	0.00751776
0.0088275	0.00926292	0.0102981	0.0105729	0.010218	0.00867049	0.0079861	0.00847222	0.0104477	0.00909706	0.00976809	0.00877935	0.00481534	0.00444066	0.00470336	0.00621779	0.00643578	0.00728247	0.0115149	0.0168312	0.0197989	0.0219826	0.0210982	0.0132392	0.0102271	0.00497898	0.00300468	0.0036431	0.00369549	0.00704795	0.0177814	0.0226025	0.0265536	0.026823	0.0196795	0.0111481	0.00733119	0.00598713	0.0033966	0.00465347	0.00724793	0.00915479	0.00948066	0.0106663	0.0129947	0.0124194	0.0112535	0.00961341	0.00950221	0.00773832
0.00905896	0.00950305	0.0105587	0.010839	0.0104954	0.00893209	0.00822497	0.00874329	0.0107297	0.00935332	0.0100242	0.00904328	0.00495375	0.0045603	0.00483298	0.00641261	0.00662083	0.00747809	0.01182	0.0172189	0.0202331	0.022448	0.0215359	0.0136059	0.0105028	0.00513	0.00308685	0.00373689	0.00381849	0.00725697	0.0182018	0.0230807	0.02705	0.0273729	0.020093	0.0114531	0.00752892	0.00614203	0.00353211	0.00484959	0.00744968	0.00939884	0.00973634	0.0109666	0.0133491	0.0127644	0.0115831	0.00987431	0.00978071	0.007964
0.00929429	0.00974756	0.010823	0.0111102	0.0107779	0.00919843	0.0084691	0.00901971	0.0110164	0.00961458	0.0102853	0.0093123	0.00509571	0.0046833	0.00496598	0.00661232	0.00680987	0.00767787	0.0121305	0.0176106	0.020673	0.0229177	0.0219769	0.0139792	0.0107827	0.00528497	0.0031715	0.00383335	0.0039452	0.00747025	0.0186257	0.0235628	0.0275482	0.0279268	0.0205094	0.0117621	0.00773054	0.00630043	0.00367155	0.00504927	0.00765625	0.00964678	0.0099968	0.0112724	0.0137079	0.0131134	0.0119186	0.0101392	0.0100643	0.00819483
0.00953352	0.00999646	0.0110911	0.0113864	0.0110656	0.0094695	0.00871851	0.00930147	0.0113079	0.00988087	0.0105513	0.00958638	0.00524125	0.00480971	0.00510239	0.00681694	0.00700293	0.00788186	0.0124465	0.0180063	0.0211187	0.0233915	0.0224212	0.014359	0.0110668	0.00544392	0.00325866	0.0039325	0.00407567	0.00768781	0.0190529	0.024049	0.0280481	0.0284846	0.0209286	0.0120751	0.00793609	0.00646238	0.00381497	0.00525246	0.0078677	0.00989861	0.0102621	0.0115836	0.0140712	0.0134663	0.0122599	0.0104081	0.010353	0.00843083
0.00977664	0.0102498	0.0113628	0.0116676	0.0113585	0.00974527	0.00897321	0.00958854	0.0116042	0.0101522	0.0108224	0.00986549	0.00539043	0.00493957	0.00524226	0.00702649	0.00720004	0.0080901	0.0127678	0.0184059	0.02157	0.0238695	0.0228687	0.0147453	0.011355	0.00560692	0.00334838	0.00403439	0.00420997	0.00790966	0.0194834	0.0245389	0.0285494	0.029046	0.0213503	0.012392	0.0081456	0.00662795	0.00396241	0.00545913	0.00808405	0.0101543	0.0105322	0.0119002	0.0144388	0.0138231	0.0126071	0.0106809	0.0106467	0.00867204
0.0100237	0.0105075	0.0116382	0.0119538	0.0116564	0.0100257	0.00923321	0.00988091	0.0119052	0.0104285	0.0110984	0.0101496	0.00554329	0.00507295	0.00538563	0.00724097	0.00740122	0.00830261	0.0130944	0.0188092	0.0220269	0.0243513	0.0233192	0.0151381	0.0116473	0.005774	0.00344071	0.00413907	0.00434812	0.00813584	0.019917	0.0250324	0.029052	0.029611	0.0217746	0.0127128	0.0083591	0.00679718	0.00411393	0.00566924	0.00830537	0.0104139	0.0108071	0.0122221	0.0148107	0.0141837	0.0129601	0.0109577	0.0109455	0.00891847
0.0102746	0.0107695	0.0119172	0.0122451	0.0119595	0.0103108	0.00949851	0.0101785	0.0122109	0.0107099	0.0113793	0.0104386	0.00569986	0.00520988	0.00553255	0.0074604	0.0076065	0.00851943	0.0134264	0.0192163	0.0224894	0.0248371	0.0237729	0.0155372	0.0119436	0.00594521	0.00353569	0.00424657	0.00449019	0.00836636	0.0203537	0.0255295	0.0295558	0.0301794	0.0222013	0.0130374	0.00857662	0.00697012	0.00426956	0.00588276	0.00853167	0.0106773	0.0110868	0.0125494	0.0151867	0.0145479	0.0133188	0.0112385	0.0112493	0.00917014
0.0105294	0.011036	0.0121997	0.0125414	0.0122677	0.0106005	0.00976912	0.0104814	0.0125213	0.0109963	0.0116653	0.0107326	0.00586019	0.00535041	0.00568305	0.00768477	0.00781589	0.0087406	0.0137638	0.019627	0.0229574	0.0253265	0.0242294	0.0159427	0.012244	0.00612059	0.00363336	0.00435694	0.00463621	0.00860124	0.0207932	0.0260299	0.0300607	0.0307509	0.0226304	0.0133657	0.00879819	0.00714683	0.00442935	0.00609965	0.008763	0.0109446	0.0113715	0.0128819	0.0155667	0.0149156	0.0136833	0.0115233	0.0115582	0.00942706
0.0107881	0.0113069	0.0124859	0.0128426	0.012581	0.0108948	0.010045	0.0107895	0.0128363	0.0112877	0.0119562	0.0110314	0.00602433	0.00549458	0.00583717	0.00791409	0.00802943	0.00896615	0.0141065	0.0200412	0.0234309	0.0258196	0.0246888	0.0163545	0.0125483	0.0063002	0.00373378	0.00447021	0.00478623	0.00884048	0.0212354	0.0265336	0.0305664	0.0313255	0.0230616	0.0136976	0.00902383	0.00732736	0.00459335	0.00631986	0.0089994	0.0112158	0.011661	0.0132198	0.0159506	0.0152868	0.0140534	0.011812	0.0118721	0.00968925
0.0110506	0.0115822	0.0127756	0.0131488	0.0128993	0.0111936	0.0103262	0.0111027	0.013156	0.0115842	0.0122521	0.011335	0.0061923	0.00564245	0.00599496	0.00814835	0.00824713	0.0091961	0.0144544	0.0204588	0.0239097	0.0263161	0.025151	0.0167726	0.0128565	0.00648406	0.00383699	0.00458643	0.00494029	0.00908411	0.0216802	0.0270403	0.0310729	0.0319029	0.023495	0.0140332	0.00925358	0.00751176	0.00476159	0.00654335	0.00924089	0.0114908	0.0119553	0.013563	0.0163384	0.0156614	0.0144292	0.0121047	0.012191	0.00995672
0.0113171	0.0118619	0.0130688	0.01346	0.0132227	0.011497	0.0106127	0.0114211	0.0134804	0.0118856	0.012553	0.0116433	0.00636416	0.00579406	0.00615645	0.00838755	0.00846901	0.0094305	0.0148076	0.0208798	0.0243938	0.0268161	0.0256158	0.0171968	0.0131685	0.00667224	0.00394303	0.00470563	0.00509843	0.00933214	0.0221275	0.0275499	0.03158	0.0324829	0.0239303	0.0143723	0.00948745	0.00770008	0.00493411	0.00677008	0.00948751	0.0117696	0.0122546	0.0139114	0.0167298	0.0160392	0.0148107	0.0124013	0.0125149	0.0102295
0.0115874	0.0121459	0.0133654	0.0137761	0.0135511	0.0118048	0.0109045	0.0117445	0.0138093	0.0121921	0.0128589	0.0119563	0.00653993	0.00594945	0.00632167	0.00863168	0.00869508	0.00966936	0.0151661	0.0213041	0.0248832	0.0273192	0.0260833	0.017627	0.0134844	0.00686475	0.00405195	0.00482786	0.0052607	0.00958458	0.0225771	0.0280623	0.0320875	0.0330654	0.0243676	0.0147148	0.00972548	0.00789238	0.00511095	0.00700001	0.00973927	0.0120522	0.0125588	0.014265	0.0171249	0.0164201	0.0151977	0.0127019	0.0128437	0.0105075
0.0118617	0.0124343	0.0136655	0.014097	0.0138845	0.012117	0.0112016	0.0120729	0.0141428	0.0125036	0.0131697	0.0122739	0.00671965	0.00610866	0.00649066	0.00888072	0.00892536	0.00991271	0.0155298	0.0217315	0.0253778	0.0278255	0.0265532	0.0180633	0.013804	0.00706165	0.00416378	0.00495315	0.00542712	0.00984143	0.023029	0.0285772	0.0325953	0.0336502	0.0248066	0.0150608	0.00996769	0.00808869	0.00529214	0.00723309	0.00999622	0.0123387	0.0128678	0.0146238	0.0175234	0.0168041	0.0155902	0.0130064	0.0131774	0.0107908
0.0121397	0.0127271	0.013969	0.0144228	0.0142228	0.0124336	0.0115039	0.0124063	0.0144808	0.01282	0.0134855	0.0125961	0.00690336	0.00627173	0.00666345	0.00913467	0.00915987	0.0101606	0.0158986	0.022162	0.0258774	0.0283348	0.0270256	0.0185056	0.0141272	0.00726296	0.00427858	0.00508153	0.00559774	0.0101027	0.0234828	0.0290946	0.0331033	0.0342371	0.0252474	0.01541	0.0102141	0.00828907	0.00547773	0.00746927	0.0102584	0.0126289	0.0131818	0.0149877	0.0179254	0.017191	0.0159881	0.0133148	0.0135161	0.0110794
0.0124217	0.0130242	0.0142759	0.0147534	0.014566	0.0127545	0.0118114	0.0127447	0.0148233	0.0131414	0.0138061	0.0129228	0.00709109	0.00643871	0.00684009	0.00939349	0.00939862	0.010413	0.0162726	0.0225955	0.026382	0.0288469	0.0275002	0.0189536	0.0144541	0.00746873	0.00439639	0.00521306	0.0057726	0.0103684	0.0239387	0.0296143	0.0336114	0.0348259	0.0256897	0.0157625	0.0104647	0.00849358	0.00566773	0.00770851	0.0105257	0.0129228	0.0135007	0.0153567	0.0183305	0.0175808	0.0163915	0.0136272	0.0138595	0.0113732
0.0127074	0.0133256	0.0145861	0.0150888	0.0149141	0.0130797	0.0121242	0.0130878	0.0151702	0.0134678	0.0141317	0.0132538	0.00728287	0.00660964	0.00702059	0.00965717	0.00964161	0.0106699	0.0166516	0.0230319	0.0268916	0.0293617	0.0279772	0.0194075	0.0147846	0.00767899	0.00451725	0.00534776	0.00595171	0.0106386	0.0243962	0.0301361	0.0341193	0.0354164	0.0261334	0.0161182	0.0107196	0.00870224	0.00586219	0.00795077	0.0107983	0.0132205	0.0138245	0.0157307	0.0187388	0.0179733	0.0168002	0.0139434	0.0142078	0.0116724
0.0129971	0.0136314	0.0148997	0.015429	0.015267	0.0134092	0.0124421	0.0134358	0.0155216	0.0137991	0.0144622	0.0135892	0.00747874	0.00678454	0.00720498	0.00992568	0.00988887	0.0109315	0.0170357	0.023471	0.0274059	0.0298792	0.0284563	0.019867	0.0151186	0.00789376	0.0046412	0.00548566	0.00613512	0.0109131	0.0248555	0.0306598	0.034627	0.0360084	0.0265785	0.016477	0.0109787	0.00891512	0.00606113	0.00819598	0.0110762	0.013522	0.0141531	0.0161097	0.0191501	0.0183683	0.0172141	0.0142635	0.0145609	0.0119767
0.0132905	0.0139414	0.0152164	0.0157738	0.0156246	0.0137428	0.0127652	0.0137885	0.0158773	0.0141353	0.0147975	0.0139289	0.00767871	0.00696347	0.0073933	0.010199	0.0101404	0.0111976	0.0174249	0.0239128	0.027925	0.0303991	0.0289374	0.0203321	0.015456	0.00811309	0.00476829	0.00562682	0.00632286	0.0111922	0.0253162	0.0311853	0.0351343	0.0366018	0.0270249	0.0168387	0.0112421	0.00913225	0.00626458	0.00844412	0.0113593	0.0138271	0.0144867	0.0164937	0.0195642	0.0187659	0.0176333	0.0145875	0.0149187	0.0122863
0.0135877	0.0142557	0.0155364	0.0161232	0.0159871	0.0140805	0.0130934	0.0141458	0.0162373	0.0144763	0.0151377	0.0142726	0.00788283	0.00714645	0.00758557	0.0104771	0.0103962	0.0114683	0.0178189	0.0243572	0.0284488	0.0309213	0.0294206	0.0208026	0.0157968	0.008337	0.00489855	0.00577125	0.00651495	0.0114756	0.0257783	0.0317124	0.0356411	0.0371963	0.0274724	0.0172034	0.0115098	0.00935369	0.00647256	0.00869512	0.0116476	0.014136	0.0148251	0.0168826	0.0199812	0.0191658	0.0180575	0.0149154	0.0152813	0.012601
0.0138887	0.0145742	0.0158596	0.0164773	0.0163541	0.0144222	0.0134267	0.0145077	0.0166016	0.0148222	0.0154827	0.0146205	0.00809112	0.00733352	0.00778182	0.0107599	0.0106562	0.0117437	0.0182179	0.024804	0.028977	0.0314456	0.0299056	0.0212785	0.0161409	0.00856552	0.00503204	0.005919	0.00671142	0.0117635	0.0262417	0.0322409	0.0361473	0.0377918	0.027921	0.0175709	0.0117819	0.00957946	0.0066851	0.00894895	0.0119413	0.0144485	0.0151684	0.0172763	0.0204007	0.019568	0.0184868	0.0152471	0.0156484	0.0129209
0.0141935	0.014897	0.016186	0.0168358	0.0167258	0.014768	0.013765	0.0148741	0.0169701	0.0151729	0.0158324	0.0149723	0.0083036	0.00752472	0.00798207	0.0110474	0.0109206	0.0120236	0.0186217	0.0252532	0.0295097	0.031972	0.0303925	0.0217596	0.0164882	0.00879867	0.00516878	0.0060701	0.00691229	0.0120558	0.0267061	0.0327707	0.0366527	0.038388	0.0283705	0.0179412	0.0120582	0.00980963	0.00690221	0.00920554	0.0122402	0.0147647	0.0155166	0.0176748	0.0208227	0.0199723	0.018921	0.0155827	0.0160202	0.013246
0.0145021	0.0152239	0.0165154	0.0171989	0.0171021	0.0151176	0.0141083	0.0152449	0.0173428	0.0155284	0.0161869	0.0153281	0.00852029	0.00772007	0.00818634	0.0113395	0.0111892	0.0123082	0.0190303	0.0257047	0.0300466	0.0325003	0.0308811	0.0222458	0.0168387	0.00903648	0.00530882	0.00622458	0.00711758	0.0123526	0.0271714	0.0333015	0.0371572	0.0389847	0.0288208	0.0183141	0.0123389	0.0100442	0.00712392	0.00946487	0.0125444	0.0150844	0.0158696	0.018078	0.0212471	0.0203787	0.0193601	0.015922	0.0163965	0.0135762
0.0148144	0.015555	0.0168479	0.0175663	0.0174828	0.0154711	0.0144566	0.01562	0.0177196	0.0158886	0.0165461	0.0156876	0.00874122	0.00791961	0.00839465	0.0116362	0.0114621	0.0125975	0.0194436	0.0261584	0.0305878	0.0330304	0.0313714	0.0227371	0.0171922	0.00927897	0.0054522	0.00638247	0.00732732	0.0126538	0.0276376	0.0338333	0.0376608	0.0395818	0.0292718	0.0186897	0.0126239	0.0102833	0.00735023	0.00972687	0.0128538	0.0154078	0.0162274	0.0184859	0.0216738	0.020787	0.019804	0.0162652	0.0167772	0.0139114
0.0151304	0.0158902	0.0171835	0.0179381	0.017868	0.0158284	0.0148098	0.0159993	0.0181004	0.0162536	0.0169099	0.0160508	0.00896641	0.00812337	0.00860703	0.0119375	0.0117393	0.0128914	0.0198616	0.0266141	0.031133	0.0335621	0.0318632	0.0232333	0.0175488	0.00952615	0.00559896	0.00654381	0.00754152	0.0129593	0.0281045	0.0343658	0.0381632	0.0401791	0.0297234	0.0190678	0.0129133	0.0105268	0.00758118	0.0099915	0.0131685	0.0157347	0.01659	0.0188984	0.0221025	0.0211972	0.0202525	0.0166121	0.0171625	0.0142517
0.0154501	0.0162296	0.017522	0.0183142	0.0182575	0.0161895	0.0151679	0.0163828	0.0184852	0.0166232	0.0172784	0.0164176	0.00919587	0.00833137	0.00882348	0.0122433	0.0120207	0.0131899	0.0202842	0.0270718	0.0316822	0.0340952	0.0323566	0.0237342	0.0179084	0.00977805	0.00574913	0.00670862	0.0077602	0.0132693	0.0285718	0.0348989	0.0386644	0.0407763	0.0301755	0.0194483	0.013207	0.0107749	0.00781676	0.0102587	0.0134885	0.0160652	0.0169574	0.0193154	0.0225332	0.021609	0.0207057	0.0169628	0.017552	0.0145969
0.0157734	0.016573	0.0178634	0.0186944	0.0186513	0.0165541	0.0155308	0.0167704	0.018874	0.0169974	0.0176514	0.0167879	0.00942963	0.00854365	0.00904403	0.0125535	0.0123064	0.0134931	0.0207114	0.0275313	0.0322352	0.0346296	0.0328513	0.0242397	0.0182708	0.0100347	0.00590276	0.00687694	0.00798337	0.0135837	0.0290396	0.0354324	0.0391642	0.0413733	0.0306281	0.0198311	0.0135051	0.0110276	0.00805699	0.0105285	0.0138137	0.0163992	0.0173296	0.0197368	0.0229657	0.0220224	0.0211633	0.0173172	0.0179459	0.014947
0.0161004	0.0169204	0.0182078	0.0190788	0.0190494	0.0169223	0.0158984	0.0171619	0.0192666	0.0173762	0.018029	0.0171616	0.00966769	0.00876022	0.00926868	0.0128681	0.0125964	0.013801	0.021143	0.0279926	0.032792	0.0351652	0.0333474	0.0247497	0.018636	0.0102961	0.00605987	0.00704879	0.00821105	0.0139024	0.0295077	0.0359661	0.0396626	0.0419699	0.0310809	0.0202162	0.0138076	0.0112849	0.00830188	0.0108007	0.0141442	0.0167367	0.0177066	0.0201626	0.0234	0.0224372	0.0216252	0.0176753	0.0183441	0.0153021
0.016431	0.0172718	0.018555	0.0194673	0.0194515	0.017294	0.0162707	0.0175572	0.0196631	0.0177595	0.018411	0.0175386	0.00991007	0.00898111	0.00949745	0.013187	0.0128906	0.0141135	0.021579	0.0284556	0.0333523	0.0357019	0.0338447	0.025264	0.0190039	0.0105622	0.00622051	0.00722421	0.00844325	0.0142255	0.0299758	0.0364999	0.0401594	0.0425658	0.0315339	0.0206035	0.0141145	0.0115468	0.00855143	0.0110754	0.0144798	0.0170777	0.0180882	0.0205927	0.0238358	0.0228534	0.0220915	0.0180371	0.0187463	0.0156619
0.0167653	0.0176271	0.0189051	0.0198597	0.0198578	0.0176692	0.0166476	0.0179563	0.0200632	0.0181473	0.0187975	0.0179187	0.0101568	0.00920635	0.00973036	0.0135102	0.0131891	0.0144306	0.0220193	0.0289201	0.033916	0.0362394	0.0343432	0.0257826	0.0193745	0.0108331	0.00638471	0.00740322	0.00867997	0.014553	0.030444	0.0370335	0.0406546	0.0431609	0.0319871	0.0209928	0.0144257	0.0118134	0.00880564	0.0113525	0.0148207	0.017422	0.0184745	0.0210271	0.024273	0.0232709	0.0225618	0.0184026	0.0191527	0.0160265
0.017103	0.0179863	0.0192579	0.020256	0.020268	0.0180476	0.017029	0.0183591	0.020467	0.0185395	0.0191883	0.0183018	0.0104078	0.00943595	0.0099674	0.0138375	0.0134917	0.0147523	0.0224638	0.0293861	0.034483	0.0367777	0.0348428	0.0263052	0.0197476	0.0111088	0.00655251	0.00758584	0.00892121	0.0148847	0.030912	0.0375668	0.041148	0.043755	0.0324402	0.0213842	0.0147413	0.0120847	0.00906453	0.0116319	0.0151667	0.0177698	0.0188655	0.0214655	0.0247116	0.0236895	0.0230363	0.0187718	0.0195632	0.0163958
0.0174443	0.0183494	0.0196134	0.0206562	0.020682	0.0184293	0.017415	0.0187653	0.0208745	0.018936	0.0195834	0.0186879	0.0106632	0.00966994	0.0102086	0.014169	0.0137986	0.0150786	0.0229125	0.0298534	0.0350532	0.0373166	0.0353434	0.0268318	0.0201232	0.0113893	0.00672393	0.00777211	0.00916699	0.0152208	0.0313797	0.0380997	0.0416396	0.0443479	0.0328932	0.0217774	0.0150613	0.0123607	0.00932808	0.0119137	0.0155178	0.0181209	0.0192611	0.0219081	0.0251513	0.0241091	0.0235146	0.0191445	0.0199775	0.0167697
0.0177891	0.0187163	0.0199716	0.02106	0.0210999	0.0188142	0.0178054	0.019175	0.0212854	0.0193369	0.0199828	0.0190769	0.010923	0.00990833	0.0104539	0.0145045	0.0141097	0.0154096	0.0233653	0.0303219	0.0356264	0.0378559	0.035845	0.0273621	0.0205011	0.0116745	0.00689902	0.00796204	0.00941731	0.0155612	0.0318471	0.0386319	0.0421292	0.0449394	0.0333461	0.0221725	0.0153857	0.0126415	0.00959629	0.0121977	0.015874	0.0184754	0.0196612	0.0223546	0.0255921	0.0245297	0.0239967	0.0195209	0.0203958	0.0171482
0.0181374	0.019087	0.0203325	0.0214675	0.0215215	0.0192022	0.0182001	0.019588	0.0216998	0.019742	0.0203863	0.0194685	0.0111871	0.0101511	0.0107034	0.0148439	0.0144249	0.0157451	0.0238221	0.0307917	0.0362025	0.0383955	0.0363474	0.027896	0.0208814	0.0119646	0.00707779	0.00815566	0.00967216	0.0159057	0.0323139	0.0391634	0.0426168	0.0455293	0.0337986	0.0225694	0.0157144	0.012927	0.00986915	0.012484	0.0162353	0.0188331	0.0200659	0.022805	0.0260337	0.024951	0.0244825	0.0199008	0.0208178	0.0175311
0.0184891	0.0194614	0.0206959	0.0218785	0.0219468	0.0195931	0.0185991	0.0200042	0.0221175	0.0201513	0.020794	0.0198627	0.0114556	0.0103984	0.010957	0.0151872	0.0147443	0.0160852	0.0242828	0.0312624	0.0367813	0.0389352	0.0368507	0.0284333	0.021264	0.0122594	0.00726029	0.00835299	0.00993155	0.0162546	0.0327801	0.0396938	0.0431023	0.0461174	0.0342508	0.0229679	0.0160475	0.0132174	0.0101467	0.0127724	0.0166016	0.0191942	0.0204751	0.0232592	0.0264762	0.0253731	0.0249719	0.0202842	0.0212436	0.0179184
0.0188442	0.0198394	0.0210619	0.022293	0.0223755	0.019987	0.0190022	0.0204234	0.0225385	0.0205648	0.0212057	0.0202593	0.0117285	0.01065	0.0112148	0.0155343	0.0150678	0.0164298	0.0247473	0.0317341	0.0373627	0.039475	0.0373546	0.0289739	0.0216486	0.012559	0.00744654	0.00855406	0.0101955	0.0166076	0.0332455	0.0402231	0.0435856	0.0467035	0.0347025	0.023368	0.0163849	0.0135125	0.0104288	0.013063	0.0169728	0.0195584	0.0208888	0.0237171	0.0269192	0.0257957	0.0254647	0.0206711	0.021673	0.0183101
0.0192027	0.020221	0.0214304	0.0227108	0.0228077	0.0203837	0.0194095	0.0208456	0.0229628	0.0209823	0.0216214	0.0206583	0.0120057	0.0109062	0.0114768	0.0158851	0.0153954	0.0167789	0.0252156	0.0322067	0.0379464	0.0400147	0.0378593	0.0295177	0.0220354	0.0128633	0.00763657	0.00875889	0.0104639	0.0169648	0.0337101	0.0407512	0.0440667	0.0472875	0.0351536	0.0237695	0.0167267	0.0138125	0.0107156	0.0133558	0.017349	0.0199258	0.0213068	0.0241787	0.0273628	0.0262188	0.0259607	0.0210616	0.0221059	0.018706
0.0195645	0.0206062	0.0218014	0.0231318	0.0232431	0.0207832	0.0198208	0.0212707	0.0233901	0.0214038	0.0220409	0.0210594	0.0122872	0.0111668	0.0117428	0.0162395	0.0157271	0.0171325	0.0256875	0.03268	0.0385324	0.040554	0.0383645	0.0300643	0.0224241	0.0131725	0.00783041	0.00896748	0.0107368	0.0173261	0.0341736	0.0412777	0.0445454	0.0478692	0.0356041	0.0241725	0.0170728	0.0141173	0.011007	0.0136506	0.0177301	0.0202964	0.0217292	0.0246437	0.0278068	0.0266424	0.0264599	0.0214554	0.0225423	0.019106
0.0199296	0.0209949	0.0221748	0.023556	0.0236818	0.0211853	0.020236	0.0216984	0.0238205	0.0218292	0.0224643	0.0214627	0.0125731	0.0114319	0.0120131	0.0165974	0.0160629	0.0174905	0.0261629	0.033154	0.0391205	0.041093	0.0388703	0.0306138	0.0228147	0.0134864	0.00802808	0.00917987	0.0110143	0.0176916	0.034636	0.0418026	0.0450218	0.0484484	0.0360539	0.0245768	0.0174231	0.014427	0.011303	0.0139474	0.0181161	0.0206701	0.022156	0.0251122	0.028251	0.0270662	0.0269621	0.0218527	0.022982	0.0195101
0.0202979	0.0213871	0.0225505	0.0239833	0.0241237	0.02159	0.020655	0.0221286	0.0242539	0.0222584	0.0228915	0.0218679	0.0128634	0.0117014	0.0122874	0.0169587	0.0164026	0.017853	0.0266418	0.0336286	0.0397105	0.0416313	0.0393765	0.0311659	0.0232072	0.013805	0.00822961	0.00939607	0.0112962	0.0180611	0.0350972	0.0423258	0.0454957	0.0490249	0.0365028	0.0249824	0.0177778	0.0147415	0.0116035	0.0142463	0.0185068	0.0210469	0.0225869	0.025584	0.0286954	0.0274902	0.0274671	0.0222534	0.023425	0.0199181
0.0206695	0.0217826	0.0229286	0.0244134	0.0245685	0.0219971	0.0210778	0.0225614	0.0246901	0.0226915	0.0233223	0.0222749	0.013158	0.0119754	0.0125659	0.0173234	0.0167464	0.0182199	0.027124	0.0341036	0.0403023	0.042169	0.0398831	0.0317204	0.0236014	0.0141283	0.00843502	0.00961609	0.0115826	0.0184346	0.035557	0.042847	0.045967	0.0495985	0.0369508	0.0253891	0.0181367	0.015061	0.0119086	0.0145471	0.0189022	0.0214266	0.0230221	0.0260591	0.0291397	0.0279143	0.0279749	0.0226573	0.0238712	0.0203299
0.0210441	0.0221814	0.023309	0.0248464	0.0250162	0.0224066	0.0215043	0.0229964	0.025129	0.0231282	0.0237567	0.0226837	0.0134569	0.012254	0.0128484	0.0176913	0.0170941	0.0185911	0.0276095	0.034579	0.0408957	0.0427059	0.0403901	0.0322772	0.0239972	0.0144564	0.00864434	0.00983996	0.0118734	0.0188122	0.0360154	0.0433661	0.0464359	0.0501691	0.0373978	0.0257969	0.0184999	0.0153853	0.0122183	0.01485	0.0193023	0.0218094	0.0234615	0.0265373	0.0295839	0.0283384	0.0284852	0.0230647	0.0243205	0.0207456
0.0214219	0.0225835	0.0236916	0.0252821	0.0254668	0.0228184	0.0219343	0.0234336	0.0255707	0.0235685	0.0241946	0.0230939	0.0137601	0.0125369	0.0131351	0.0180623	0.0174457	0.0189666	0.0280981	0.0350547	0.0414904	0.0432417	0.0408973	0.032836	0.0243946	0.0147891	0.00885758	0.0100677	0.0121687	0.0191937	0.0364722	0.0438829	0.0469021	0.0507365	0.0378437	0.0262057	0.0188672	0.0157144	0.0125324	0.0151547	0.019707	0.0221952	0.0239049	0.0270185	0.0300279	0.0287624	0.028998	0.0234752	0.0247727	0.0211648
0.0218028	0.0229888	0.0240764	0.0257204	0.02592	0.0232324	0.0223678	0.0238728	0.0260149	0.0240124	0.0246359	0.0235057	0.0140676	0.0128244	0.0134258	0.0184364	0.0178012	0.0193464	0.0285898	0.0355306	0.0420864	0.0437765	0.0414047	0.0333968	0.0247935	0.0151265	0.00907477	0.0102993	0.0124684	0.0195791	0.0369274	0.0443974	0.0473657	0.0513006	0.0382885	0.0266155	0.0192388	0.0160485	0.012851	0.0154613	0.0201162	0.0225838	0.0243524	0.0275026	0.0304716	0.0291862	0.029513	0.023889	0.0252279	0.0215876
0.0221867	0.0233972	0.0244634	0.0261613	0.0263757	0.0236485	0.0228046	0.024314	0.0264617	0.0244598	0.0250805	0.0239187	0.0143794	0.0131164	0.0137206	0.0188133	0.0181606	0.0197304	0.0290844	0.0360066	0.0426835	0.0443099	0.0419123	0.0339593	0.0251938	0.0154686	0.00929592	0.0105347	0.0127725	0.0199684	0.0373808	0.0449094	0.0478266	0.0518611	0.0387321	0.0270261	0.0196145	0.0163874	0.013174	0.0157699	0.0205298	0.0229753	0.0248038	0.0279896	0.0309148	0.0296098	0.0300302	0.024306	0.0256858	0.0220139
0.0225736	0.0238087	0.0248524	0.0266044	0.026834	0.0240666	0.0232447	0.0247569	0.0269109	0.0249105	0.0255284	0.0243329	0.0146954	0.0134128	0.0140194	0.0191931	0.0185237	0.0201186	0.0295818	0.0364826	0.0432815	0.0448421	0.04242	0.0345233	0.0255954	0.0158152	0.00952105	0.0107741	0.013081	0.0203616	0.0378324	0.0454187	0.0482847	0.052418	0.0391744	0.0274375	0.0199943	0.0167312	0.0135014	0.0160803	0.0209478	0.0233696	0.0252591	0.0284793	0.0313573	0.030033	0.0305493	0.0247262	0.0261464	0.0224434
0.0229633	0.0242232	0.0252435	0.0270499	0.0272945	0.0244866	0.023688	0.0252015	0.0273623	0.0253646	0.0259794	0.0247482	0.0150157	0.0137137	0.0143222	0.0195756	0.0188906	0.0205109	0.030082	0.0369586	0.0438801	0.0453726	0.0429277	0.0350887	0.0259983	0.0161664	0.00975018	0.0110173	0.0133937	0.0207585	0.0382821	0.0459251	0.0487401	0.0529711	0.0396154	0.0278496	0.0203783	0.0170799	0.0138332	0.0163925	0.0213702	0.0237667	0.0257182	0.0289716	0.0317992	0.0304558	0.0310702	0.0251494	0.0266096	0.0228762
0.023356	0.0246406	0.0256367	0.0274975	0.0277573	0.0249084	0.0241343	0.0256475	0.027816	0.0258218	0.0264334	0.0251644	0.0153402	0.014019	0.014629	0.0199607	0.0192612	0.0209072	0.0305848	0.0374344	0.0444793	0.0459016	0.0434354	0.0356553	0.0264023	0.0165222	0.00998331	0.0112645	0.0137108	0.0211591	0.0387297	0.0464287	0.0491928	0.0535202	0.0400549	0.0282624	0.0207662	0.0174334	0.0141694	0.0167065	0.0217967	0.0241665	0.0261811	0.0294664	0.0322403	0.0308781	0.0315928	0.0255757	0.0270752	0.023312
0.0237515	0.0250609	0.0260318	0.0279471	0.0282222	0.025332	0.0245835	0.026095	0.0282718	0.0262822	0.0268903	0.0255814	0.0156689	0.0143288	0.0149398	0.0203482	0.0196355	0.0213076	0.0310902	0.03791	0.0450788	0.0464288	0.043943	0.0362228	0.0268074	0.0168825	0.0102205	0.0115155	0.0140321	0.0215635	0.0391752	0.0469291	0.0496426	0.0540651	0.0404929	0.0286757	0.0211582	0.0177917	0.0145098	0.0170224	0.0222274	0.024569	0.0266477	0.0299636	0.0326804	0.0312998	0.0321169	0.0260051	0.0275433	0.0237508
0.0241497	0.0254839	0.0264289	0.0283987	0.028689	0.0257571	0.0250356	0.0265436	0.0287295	0.0267456	0.0273502	0.025999	0.0160017	0.0146431	0.0152545	0.0207381	0.0200135	0.021712	0.0315979	0.0383853	0.0456785	0.046954	0.0444504	0.0367912	0.0272135	0.0172472	0.0104617	0.0117705	0.0143577	0.0219715	0.0396185	0.0474264	0.0500897	0.0546059	0.0409294	0.0290896	0.0215542	0.0181549	0.0148544	0.0173401	0.0226622	0.0249741	0.0271179	0.0304631	0.0331196	0.0317208	0.0326423	0.0264374	0.0280135	0.0241924
0.0245506	0.0259097	0.0268278	0.028852	0.0291577	0.0261839	0.0254904	0.0269933	0.0291892	0.027212	0.0278127	0.0264172	0.0163386	0.0149617	0.0155731	0.0211303	0.020395	0.0221202	0.0321079	0.0388603	0.0462782	0.0474773	0.0449577	0.0373602	0.0276205	0.0176163	0.0107069	0.0120294	0.0146875	0.0223831	0.0400596	0.0479204	0.0505339	0.0551422	0.0413643	0.0295038	0.0219541	0.0185228	0.0152033	0.0176595	0.0231008	0.0253818	0.0275916	0.0309648	0.0335576	0.0321411	0.0331689	0.0268726	0.028486	0.0246367
0.0249542	0.0263381	0.0272286	0.029307	0.0296282	0.0266121	0.0259479	0.027444	0.0296508	0.0276812	0.0282779	0.0268358	0.0166797	0.0152847	0.0158955	0.0215246	0.02078	0.0225323	0.0326201	0.0393347	0.0468776	0.0479984	0.0454648	0.0379296	0.0280284	0.0179899	0.0109562	0.0122923	0.0150214	0.0227982	0.0404983	0.0484109	0.0509753	0.055674	0.0417974	0.0299185	0.0223579	0.0188956	0.0155563	0.0179807	0.0235434	0.0257921	0.0280688	0.0314686	0.0339943	0.0325606	0.0336966	0.0273108	0.0289605	0.0250836
0.0253603	0.0267691	0.0276311	0.0297635	0.0301002	0.0270416	0.0264078	0.0278955	0.030114	0.0281532	0.0287456	0.0272547	0.0170248	0.0156121	0.0162218	0.0219209	0.0211684	0.0229482	0.0331344	0.0398087	0.0474767	0.0485172	0.0459715	0.0384992	0.028437	0.0183677	0.0112096	0.012559	0.0153594	0.0232167	0.0409347	0.0488979	0.0514138	0.0562012	0.0422289	0.0303335	0.0227655	0.0192731	0.0159134	0.0183037	0.0239897	0.0262048	0.0285494	0.0319743	0.0344298	0.0329793	0.034225	0.0277517	0.0294369	0.025533
0.025769	0.0272026	0.0280355	0.0302215	0.0305738	0.0274724	0.0268701	0.0283476	0.0305788	0.0286278	0.0292158	0.0276737	0.0173739	0.0159439	0.0165519	0.0223191	0.0215603	0.0233677	0.0336507	0.040282	0.0480751	0.0490337	0.0464779	0.0390689	0.0288463	0.0187499	0.011467	0.0128297	0.0157015	0.0236388	0.0413685	0.0493812	0.0518496	0.0567236	0.0426586	0.0307487	0.0231769	0.0196553	0.0162745	0.0186285	0.0244397	0.0266199	0.0290332	0.0324818	0.0348639	0.033397	0.0347542	0.0281955	0.0299151	0.0259846
0.0261802	0.0276385	0.0284416	0.0306807	0.0310486	0.0279044	0.0273348	0.0288003	0.0310451	0.029105	0.0296882	0.0280927	0.017727	0.01628	0.0168858	0.0227191	0.0219556	0.0237909	0.0341688	0.0407546	0.0486728	0.0495477	0.046984	0.0396385	0.0292562	0.0191363	0.0117285	0.0131043	0.0160477	0.0240641	0.0417999	0.0498608	0.0522825	0.0572411	0.0430864	0.0311641	0.023592	0.0200422	0.0166396	0.018955	0.0248933	0.0270374	0.0295203	0.0329911	0.0352964	0.0338137	0.0352839	0.0286419	0.030395	0.0264385
0.0265938	0.0280768	0.0288493	0.0311412	0.0315248	0.0283374	0.0278015	0.0292533	0.0315128	0.0295847	0.0301629	0.0285117	0.0180841	0.0166204	0.0172233	0.0231207	0.0223541	0.0242176	0.0346886	0.0412266	0.0492695	0.0500591	0.0474896	0.0402078	0.0296667	0.0195268	0.011994	0.0133828	0.0163978	0.0244928	0.0422286	0.0503366	0.0527126	0.0577537	0.0435124	0.0315797	0.0240108	0.0204338	0.0170087	0.0192832	0.0253504	0.0274573	0.0300104	0.0335021	0.0357274	0.0342295	0.0358139	0.0290911	0.0308766	0.0268944
0.0270097	0.0285173	0.0292587	0.0316026	0.032002	0.0287715	0.0282704	0.0297066	0.0319818	0.0300668	0.0306397	0.0289304	0.0184451	0.0169651	0.0175646	0.0235239	0.0227559	0.0246479	0.03521	0.0416977	0.0498651	0.0505677	0.0479947	0.0407765	0.0300776	0.0199215	0.0122637	0.0136652	0.0167518	0.0249247	0.0426547	0.0508084	0.0531399	0.0582612	0.0439364	0.0319954	0.0244333	0.02083	0.0173816	0.0196133	0.0258108	0.0278794	0.0305036	0.0340145	0.0361567	0.0346441	0.0363441	0.0295428	0.0313596	0.0273522
0.0274278	0.02896	0.0296696	0.0320651	0.0324802	0.0292064	0.0287411	0.03016	0.032452	0.0305512	0.0311185	0.0293489	0.0188099	0.017314	0.0179095	0.0239285	0.0231609	0.0250815	0.0357329	0.0421679	0.0504593	0.0510736	0.0484993	0.0413446	0.0304889	0.0203203	0.0125374	0.0139515	0.0171098	0.0253598	0.0430781	0.0512761	0.0535645	0.0587634	0.0443585	0.0324111	0.0248593	0.0212308	0.0177584	0.0199451	0.0262744	0.0283038	0.0309998	0.0345283	0.0365843	0.0350576	0.0368744	0.0299972	0.031844	0.0278117
0.0278482	0.0294048	0.0300821	0.0325283	0.0329593	0.0296421	0.0292137	0.0306134	0.0329233	0.0310378	0.0315991	0.0297668	0.0191785	0.0176672	0.018258	0.0243344	0.023569	0.0255185	0.0362573	0.0426372	0.0510519	0.0515765	0.0490033	0.0419118	0.0309005	0.020723	0.0128151	0.0142417	0.0174715	0.025798	0.0434988	0.0517398	0.0539862	0.0592604	0.0447786	0.0328268	0.0252888	0.0216361	0.0181389	0.0202786	0.0267412	0.0287303	0.0314987	0.0350435	0.0370101	0.0354699	0.0374045	0.030454	0.0323297	0.028273
0.0282707	0.0298516	0.0304962	0.0329922	0.0334391	0.0300786	0.029688	0.0310667	0.0333955	0.0315265	0.0320815	0.0301842	0.0195509	0.0180245	0.01861	0.0247415	0.0239802	0.0259587	0.0367829	0.0431056	0.0516428	0.0520764	0.0495066	0.042478	0.0313124	0.0211297	0.013097	0.0145358	0.0178371	0.0262393	0.0439167	0.0521992	0.0544053	0.059752	0.0451966	0.0332425	0.0257217	0.0220459	0.018523	0.020614	0.0272111	0.0291589	0.0320005	0.0355598	0.037434	0.035881	0.0379343	0.0309133	0.0328164	0.0287357
0.0286953	0.0303004	0.0309117	0.0334567	0.0339195	0.0305157	0.0301639	0.0315196	0.0338686	0.0320171	0.0325656	0.030601	0.0199271	0.018386	0.0189655	0.0251496	0.0243943	0.0264021	0.0373096	0.0435729	0.0522318	0.0525732	0.0500094	0.0430429	0.0317245	0.0215402	0.0133828	0.0148338	0.0182063	0.0266835	0.0443319	0.0526544	0.0548217	0.0602382	0.0456126	0.033658	0.026158	0.0224601	0.0189108	0.0209511	0.0276838	0.0295895	0.0325049	0.0360772	0.0378559	0.0362908	0.0384637	0.031375	0.0333043	0.0291997
0.0291219	0.030751	0.0313286	0.0339216	0.0344004	0.0309534	0.0306412	0.0319721	0.0343424	0.0325097	0.0330512	0.0310169	0.0203069	0.0187516	0.0193244	0.0255587	0.0248113	0.0268485	0.0378374	0.044039	0.0528187	0.0530668	0.0505114	0.0436064	0.0321367	0.0219546	0.0136727	0.0151357	0.0185792	0.0271307	0.0447441	0.0531053	0.0552354	0.0607188	0.0460264	0.0340734	0.0265976	0.0228787	0.0193022	0.02129	0.0281593	0.0300222	0.0330118	0.0365955	0.0382758	0.0366994	0.0389924	0.031839	0.033793	0.029665
0.0295504	0.0312034	0.0317469	0.0343868	0.0348817	0.0313915	0.0311199	0.0324241	0.0348169	0.033004	0.0335382	0.031432	0.0206903	0.0191213	0.0196868	0.0259685	0.0252313	0.027298	0.0383661	0.0445041	0.0534033	0.0535572	0.0510127	0.0441683	0.0325489	0.0223726	0.0139667	0.0154414	0.0189557	0.0275807	0.0451535	0.0535518	0.0556465	0.0611938	0.0464381	0.0344887	0.0270404	0.0233017	0.019697	0.0216308	0.0286375	0.0304567	0.0335212	0.0371147	0.0386936	0.0371066	0.0395203	0.0323053	0.0342826	0.0301313
0.0299808	0.0316575	0.0321666	0.0348522	0.0353632	0.0318301	0.0315998	0.0328754	0.035292	0.0335001	0.0340264	0.031846	0.0210772	0.019495	0.0200524	0.0263791	0.0256539	0.0277504	0.0388956	0.0449679	0.0539854	0.0540441	0.0515131	0.0447284	0.0329611	0.0227943	0.0142647	0.015751	0.0193357	0.0280335	0.04556	0.0539938	0.056055	0.0616631	0.0468477	0.0349037	0.0274863	0.0237289	0.0200953	0.0219734	0.0291183	0.0308932	0.0340329	0.0376347	0.0391093	0.0375125	0.0400473	0.0327737	0.0347728	0.0305986
0.030413	0.0321133	0.0325875	0.0353177	0.0358448	0.0322689	0.0320809	0.0333258	0.0357674	0.0339977	0.0345159	0.0322589	0.0214677	0.0198727	0.0204214	0.0267902	0.0260793	0.0282055	0.0394258	0.0454305	0.0545648	0.0545276	0.0520128	0.0452866	0.0333732	0.0232196	0.0145666	0.0160644	0.0197192	0.028489	0.0459636	0.0544314	0.0564609	0.0621268	0.047255	0.0353184	0.0279353	0.0241603	0.0204968	0.0223178	0.0296014	0.0313314	0.0345469	0.0381552	0.0395228	0.037917	0.0405732	0.0332443	0.0352636	0.0310666
0.0308468	0.0325706	0.0330098	0.0357832	0.0363264	0.0327079	0.0325629	0.0337753	0.0362432	0.0344968	0.0350065	0.0326707	0.0218616	0.0202544	0.0207936	0.0272018	0.0265074	0.0286634	0.0399566	0.0458917	0.0551414	0.0550075	0.0525115	0.0458426	0.0337852	0.0236484	0.0148726	0.0163815	0.0201061	0.0289471	0.0463642	0.0548644	0.0568644	0.0625846	0.0476602	0.0357329	0.0283874	0.0245958	0.0209017	0.0226641	0.0300869	0.0317715	0.0350631	0.0386763	0.0399341	0.0383201	0.0410977	0.033717	0.0357549	0.0315353
0.0312823	0.0330293	0.0334333	0.0362484	0.0368078	0.0331471	0.0330458	0.0342238	0.0367192	0.0349973	0.0354979	0.0330811	0.0222589	0.0206399	0.0211689	0.0276137	0.026938	0.0291239	0.0404879	0.0463517	0.0557149	0.0554838	0.0530094	0.0463964	0.034197	0.0240806	0.0151825	0.0167025	0.0204964	0.0294078	0.0467619	0.0552928	0.0572655	0.0630366	0.0480631	0.0361471	0.0288423	0.0250355	0.0213097	0.0230123	0.0305746	0.0322132	0.0355812	0.0391978	0.0403431	0.0387218	0.0416209	0.0341917	0.0362465	0.0320045
0.0317193	0.0334894	0.0338579	0.0367134	0.037289	0.0335864	0.0335295	0.0346711	0.0371953	0.0354991	0.0359902	0.0334901	0.0226595	0.0210293	0.0215473	0.0280258	0.0273711	0.0295869	0.0410195	0.0468102	0.0562852	0.0559564	0.0535063	0.0469477	0.0346086	0.0245161	0.0154964	0.0170272	0.0208899	0.0298709	0.0471567	0.0557166	0.0576642	0.0634827	0.0484637	0.0365609	0.0293001	0.0254791	0.0217208	0.0233624	0.0310643	0.0326565	0.0361013	0.0397196	0.0407498	0.0391221	0.0421424	0.0346683	0.0367384	0.032474
0.0321578	0.0339508	0.0342837	0.037178	0.0377698	0.0340256	0.0340138	0.035117	0.0376714	0.0360021	0.0364832	0.0338977	0.0230634	0.0214225	0.0219288	0.0284381	0.0278066	0.0300524	0.0415514	0.0472674	0.056852	0.0564253	0.0540022	0.0474963	0.0350198	0.0249549	0.0158142	0.0173557	0.0212867	0.0303365	0.0475485	0.0561358	0.0580605	0.0639229	0.0488621	0.0369744	0.0297606	0.0259266	0.0221349	0.0237144	0.0315559	0.0331014	0.0366232	0.0402416	0.0411542	0.0395209	0.0426622	0.0351467	0.0372303	0.0329437
0.0325976	0.0344135	0.0347107	0.0376421	0.0382501	0.0344648	0.0344987	0.0355615	0.0381474	0.0365061	0.0369768	0.0343036	0.0234705	0.0218194	0.0223133	0.0288503	0.0282444	0.0305202	0.0420833	0.047723	0.0574153	0.0568903	0.054497	0.0480422	0.0354307	0.0253968	0.0161359	0.0176879	0.0216865	0.0308043	0.0479374	0.0565503	0.0584546	0.0643572	0.0492583	0.0373875	0.0302237	0.026378	0.022552	0.0240684	0.0320492	0.0335477	0.0371469	0.0407637	0.0415562	0.0399183	0.0431801	0.0356269	0.0377223	0.0334135
0.0330388	0.0348772	0.0351387	0.0381056	0.0387297	0.0349038	0.0349839	0.0360045	0.0386232	0.0370112	0.0374708	0.0347079	0.0238807	0.02222	0.0227007	0.0292623	0.0286845	0.0309902	0.0426153	0.0481772	0.0579747	0.0573515	0.0549908	0.0485851	0.0358411	0.0258418	0.0164615	0.0180238	0.0220895	0.0312745	0.0483233	0.0569601	0.0588466	0.0647855	0.0496521	0.0378001	0.0306895	0.0268331	0.0229719	0.0244244	0.0325443	0.0339955	0.0376721	0.0412857	0.0419557	0.0403143	0.0436959	0.0361089	0.0382142	0.0338832
0.0334812	0.035342	0.0355678	0.0385683	0.0392087	0.0353426	0.0354695	0.0364459	0.0390987	0.0375171	0.0379652	0.0351104	0.0242939	0.0226243	0.0230909	0.0296742	0.0291268	0.0314623	0.0431472	0.0486299	0.0585303	0.0578087	0.0554835	0.0491249	0.0362511	0.0262898	0.016791	0.0183633	0.0224954	0.0317467	0.0487062	0.0573653	0.0592363	0.0652078	0.0500437	0.0382124	0.0311577	0.0272919	0.0233946	0.0247824	0.0330408	0.0344447	0.0381988	0.0418077	0.0423529	0.0407088	0.0442095	0.0365924	0.0387059	0.0343527
0.0339247	0.0358077	0.0359978	0.0390301	0.0396868	0.0357811	0.0359553	0.0368855	0.0395737	0.0380238	0.0384598	0.0355111	0.0247102	0.0230321	0.023484	0.0300856	0.0295712	0.0319365	0.0436789	0.049081	0.0590816	0.0582619	0.055975	0.0496615	0.0366606	0.0267406	0.0171242	0.0187065	0.0229043	0.0322211	0.0490863	0.0577657	0.059624	0.0656242	0.050433	0.0386242	0.0316282	0.0277543	0.02382	0.0251424	0.0335387	0.0348952	0.0387268	0.0423294	0.0427476	0.0411018	0.0447208	0.0370776	0.0391972	0.0348219
0.0343693	0.0362743	0.0364288	0.039491	0.0401639	0.0362193	0.0364412	0.0373232	0.0400482	0.0385311	0.0389545	0.0359099	0.0251294	0.0234434	0.0238797	0.0304966	0.0300176	0.0324126	0.0442103	0.0495305	0.0596287	0.0587111	0.0564653	0.0501946	0.0370695	0.0271942	0.0174613	0.0190533	0.0233159	0.0326975	0.0494634	0.0581615	0.0600098	0.0660345	0.05082	0.0390356	0.0321011	0.0282202	0.0242479	0.0255045	0.0340379	0.0353468	0.0392561	0.0428509	0.0431398	0.0414934	0.0452296	0.0375641	0.0396882	0.0352905
0.0348148	0.0367417	0.0368608	0.0399508	0.0406399	0.036657	0.036927	0.037759	0.040522	0.0390391	0.0394491	0.0363067	0.0255514	0.0238581	0.0242781	0.030907	0.0304659	0.0328904	0.0447413	0.0499784	0.0601713	0.0591561	0.0569543	0.0507241	0.0374777	0.0276505	0.0178021	0.0194036	0.0237304	0.0331757	0.0498376	0.0585526	0.0603936	0.0664389	0.0512047	0.0394464	0.0325761	0.0286895	0.0246784	0.0258687	0.0345381	0.0357997	0.0397866	0.0433718	0.0435295	0.0418836	0.0457357	0.0380521	0.0401786	0.0357585
0.0352612	0.0372098	0.0372936	0.0404095	0.0411148	0.0370942	0.0374127	0.0381927	0.0409951	0.0395475	0.0399436	0.0367015	0.0259762	0.0242762	0.0246791	0.0313168	0.0309161	0.03337	0.0452717	0.0504247	0.0607093	0.0595971	0.0574421	0.05125	0.0378854	0.0281094	0.0181466	0.0197575	0.0241475	0.0336559	0.050209	0.058939	0.0607755	0.0668372	0.0515871	0.0398569	0.0330533	0.0291621	0.0251113	0.0262351	0.0350393	0.0362536	0.040318	0.0438923	0.0439168	0.0422723	0.046239	0.0385414	0.0406683	0.0362257
0.0357084	0.0376785	0.0377273	0.0408668	0.0415884	0.0375309	0.0378981	0.0386242	0.0414674	0.0400563	0.0404378	0.0370942	0.0264037	0.0246977	0.0250826	0.0317257	0.031368	0.0338512	0.0458015	0.0508693	0.0612425	0.0600338	0.0579286	0.0517719	0.0382923	0.0285707	0.0184948	0.0201149	0.0245673	0.0341377	0.0505775	0.0593208	0.0611557	0.0672296	0.0519672	0.0402668	0.0335324	0.0296379	0.0255466	0.0266036	0.0355413	0.0367086	0.0408504	0.0444122	0.0443016	0.0426597	0.0467394	0.0390319	0.0411573	0.0366921
0.0361563	0.0381478	0.0381618	0.0413228	0.0420605	0.0379669	0.0383832	0.0390535	0.0419387	0.0405653	0.0409317	0.0374847	0.0268338	0.0251224	0.0254885	0.0321338	0.0318216	0.0343338	0.0463305	0.0513122	0.0617706	0.0604664	0.0584137	0.0522899	0.0386984	0.0290345	0.0188467	0.0204757	0.0249895	0.0346212	0.0509432	0.059698	0.0615342	0.0676159	0.052345	0.0406763	0.0340134	0.0301168	0.0259841	0.0269743	0.036044	0.0371645	0.0413835	0.0449313	0.0446839	0.0430456	0.0472367	0.0395236	0.0416455	0.0371573
0.0366047	0.0386175	0.038597	0.0417773	0.0425312	0.0384024	0.0388678	0.0394804	0.0424089	0.0410746	0.041425	0.037873	0.0272665	0.0255503	0.0258968	0.0325408	0.0322768	0.0348178	0.0468587	0.0517535	0.0622937	0.0608946	0.0588974	0.0528038	0.0391038	0.0295004	0.0192021	0.02084	0.0254143	0.0351063	0.0513062	0.0600706	0.0619111	0.0679964	0.0527206	0.0410853	0.0344962	0.0305987	0.0264237	0.0273472	0.0365472	0.0376212	0.0419172	0.0454497	0.0450637	0.0434302	0.0477308	0.0400163	0.0421327	0.0376215
0.0370537	0.0390876	0.039033	0.0422303	0.0430002	0.0388371	0.0393519	0.039905	0.042878	0.0415839	0.0419178	0.038259	0.0277016	0.0259812	0.0263074	0.0329468	0.0327335	0.0353031	0.047386	0.052193	0.0628115	0.0613187	0.0593796	0.0533134	0.0395084	0.0299686	0.0195611	0.0212077	0.0258413	0.0355929	0.0516663	0.0604386	0.0622865	0.0683709	0.0530939	0.0414938	0.0349806	0.0310834	0.0268654	0.0277224	0.0370509	0.0380788	0.0424515	0.0459671	0.0454411	0.0438134	0.0482216	0.0405099	0.0426188	0.0380843
0.0375032	0.039558	0.0394697	0.0426815	0.0434676	0.039271	0.0398353	0.040327	0.0433458	0.0420932	0.0424097	0.0386427	0.0281391	0.0264152	0.0267202	0.0333516	0.0331916	0.0357895	0.0479122	0.0526308	0.0633238	0.0617384	0.0598604	0.0538186	0.0399121	0.0304388	0.0199236	0.0215787	0.0262707	0.0360808	0.0520238	0.0608021	0.0626604	0.0687396	0.053465	0.0419018	0.0354666	0.031571	0.0273091	0.0281	0.0375548	0.0385371	0.0429862	0.0464836	0.045816	0.0441953	0.0487089	0.0410045	0.0431038	0.0385457
0.0379529	0.0400286	0.0399071	0.043131	0.0439331	0.0397041	0.0403179	0.0407464	0.0438123	0.0426024	0.0429009	0.039024	0.028579	0.0268522	0.0271351	0.0337551	0.033651	0.0362769	0.0484373	0.0530668	0.0638306	0.0621538	0.0603396	0.0543193	0.040315	0.0309109	0.0202895	0.021953	0.0267023	0.0365701	0.0523787	0.0611612	0.0630329	0.0691024	0.0538338	0.0423093	0.0359541	0.0320612	0.0277546	0.0284798	0.0380588	0.038996	0.0435211	0.0469989	0.0461885	0.0445759	0.0491927	0.0414998	0.0435876	0.0390055
0.0384029	0.0404994	0.0403451	0.0435787	0.0443968	0.0401363	0.0407997	0.0411631	0.0442773	0.0431114	0.043391	0.0394029	0.0290211	0.027292	0.0275521	0.0341573	0.0341117	0.0367652	0.0489611	0.0535011	0.0643317	0.0625649	0.0608172	0.0548154	0.0407169	0.0313849	0.0206589	0.0223305	0.027136	0.0370606	0.0527309	0.0615159	0.0634042	0.0694594	0.0542005	0.0427164	0.0364428	0.0325539	0.0282019	0.0288621	0.0385628	0.0394555	0.0440562	0.0475131	0.0465585	0.0449553	0.0496728	0.0419958	0.04407	0.0394636
0.038853	0.0409701	0.0407837	0.0440245	0.0448585	0.0405676	0.0412805	0.0415771	0.0447408	0.04362	0.04388	0.0397794	0.0294653	0.0277346	0.0279711	0.034558	0.0345735	0.0372544	0.0494836	0.0539337	0.0648269	0.0629716	0.0612933	0.0553068	0.0411178	0.0318606	0.0210316	0.0227113	0.0275717	0.0375522	0.0530805	0.0618662	0.0637742	0.0698107	0.0545649	0.043123	0.0369329	0.0330491	0.0286509	0.0292467	0.0390666	0.0399155	0.0445914	0.0480261	0.0469262	0.0453334	0.050149	0.0424925	0.0445509	0.03992
0.0393032	0.0414409	0.0412228	0.0444682	0.045318	0.040998	0.0417602	0.0419884	0.0452026	0.0441283	0.0443679	0.0401534	0.0299115	0.02818	0.028392	0.0349572	0.0350364	0.0377442	0.0500046	0.0543645	0.065316	0.0633739	0.0617676	0.0557933	0.0415178	0.0323379	0.0214076	0.0230952	0.0280093	0.0380448	0.0534277	0.0622122	0.0641431	0.0701563	0.0549272	0.0435292	0.037424	0.0335465	0.0291014	0.0296338	0.0395701	0.040376	0.0451264	0.0485377	0.0472915	0.0457103	0.0506213	0.0429896	0.0450303	0.0403745
0.0397533	0.0419116	0.0416624	0.0449098	0.0457755	0.0414274	0.0422388	0.0423967	0.0456627	0.0446361	0.0448544	0.0405249	0.0303598	0.0286279	0.0288148	0.0353548	0.0355002	0.0382346	0.0505241	0.0547935	0.0657991	0.0637719	0.0622403	0.0562749	0.0419168	0.0328167	0.0217869	0.0234823	0.0284489	0.0385384	0.0537724	0.0625541	0.0645109	0.0704962	0.0552874	0.043935	0.0379161	0.0340461	0.0295535	0.0300233	0.0400731	0.0408367	0.0456612	0.0490479	0.0476544	0.046086	0.0510896	0.0434871	0.0455081	0.0408269
0.0402032	0.0423821	0.0421025	0.0453493	0.0462306	0.0418557	0.0427162	0.0428022	0.0461209	0.0451433	0.0453395	0.0408939	0.03081	0.0290785	0.0292393	0.0357506	0.0359649	0.0387254	0.051042	0.0552207	0.0662759	0.0641656	0.0627112	0.0567514	0.0423147	0.0332968	0.0221693	0.0238724	0.0288902	0.0390328	0.0541147	0.0628918	0.0648778	0.0708306	0.0556454	0.0443403	0.0384091	0.0345478	0.030007	0.0304154	0.0405756	0.0412977	0.0461957	0.0495566	0.0480151	0.0464607	0.0515538	0.043985	0.0459842	0.0412772
0.0406529	0.0428523	0.042543	0.0457865	0.0466835	0.042283	0.0431922	0.0432046	0.0465772	0.0456498	0.0458231	0.0412603	0.0312619	0.0295315	0.0296654	0.0361447	0.0364303	0.0392166	0.0515582	0.0556461	0.0667463	0.0645548	0.0631803	0.0572229	0.0427116	0.0337782	0.0225549	0.0242655	0.0293332	0.0395279	0.0544546	0.0632254	0.0652438	0.0711595	0.0560013	0.0447452	0.0389028	0.0350514	0.0304617	0.03081	0.0410773	0.0417589	0.0467297	0.0500637	0.0483735	0.0468342	0.0520137	0.044483	0.0464585	0.0417253
0.0411023	0.0433221	0.042984	0.0462214	0.0471339	0.0427092	0.0436668	0.0436041	0.0470315	0.0461556	0.0463049	0.0416242	0.0317156	0.0299868	0.0300932	0.036537	0.0368965	0.0397081	0.0520726	0.0560697	0.0672102	0.0649398	0.0636475	0.057689	0.0431074	0.0342607	0.0229435	0.0246615	0.0297778	0.0400237	0.0547923	0.0635551	0.065609	0.071483	0.0563552	0.0451497	0.0393972	0.0355568	0.0309177	0.0312071	0.0415782	0.0422202	0.0472631	0.0505692	0.0487296	0.0472067	0.0524693	0.0449812	0.0469309	0.042171
0.0415512	0.0437916	0.0434252	0.046654	0.0475819	0.0431342	0.0441399	0.0440005	0.0474837	0.0466605	0.0467851	0.0419856	0.032171	0.0304445	0.0305225	0.0369273	0.0373632	0.0401996	0.0525852	0.0564916	0.0676675	0.0653203	0.0641128	0.0581499	0.0435021	0.0347442	0.0233351	0.0250605	0.0302239	0.04052	0.0551278	0.0638808	0.0659735	0.0718012	0.056707	0.0455539	0.0398921	0.0360638	0.0313748	0.0316069	0.0420781	0.0426815	0.0477957	0.0510729	0.0490836	0.0475782	0.0529204	0.0454794	0.0474013	0.0426143
0.0419996	0.0442606	0.0438668	0.0470841	0.0480273	0.043558	0.0446114	0.0443938	0.0479337	0.0471645	0.0472634	0.0423443	0.0326279	0.0309044	0.0309533	0.0373157	0.0378305	0.0406911	0.0530957	0.0569117	0.0681181	0.0656965	0.0645762	0.0586054	0.0438956	0.0352287	0.0237297	0.0254622	0.0306715	0.0410168	0.0554611	0.0642028	0.0663374	0.0721141	0.0570568	0.0459577	0.0403875	0.0365724	0.0318329	0.0320093	0.0425768	0.0431428	0.0483275	0.0515748	0.0494355	0.0479487	0.0533671	0.0459774	0.0478697	0.043055
0.0424473	0.044729	0.0443087	0.0475117	0.0484701	0.0439807	0.0450813	0.0447839	0.0483814	0.0476674	0.0477397	0.0427005	0.0330862	0.0313663	0.0313854	0.037702	0.0382981	0.0411825	0.0536042	0.0573299	0.0685619	0.0660684	0.0650376	0.0590554	0.0442881	0.0357138	0.0241271	0.0258668	0.0311203	0.041514	0.0557924	0.0645211	0.0667006	0.0724218	0.0574047	0.0463611	0.040883	0.0370823	0.0322919	0.0324143	0.0430743	0.0436039	0.0488584	0.0520749	0.0497852	0.0483184	0.0538091	0.0464753	0.0483359	0.0434931
0.0428943	0.0451967	0.0447508	0.0479367	0.0489102	0.0444021	0.0455494	0.0451709	0.0488267	0.0481693	0.0482139	0.0430541	0.0335459	0.0318304	0.0318188	0.0380863	0.038766	0.0416737	0.0541106	0.0577464	0.0689987	0.066436	0.0654969	0.0594999	0.0446793	0.0361997	0.0245274	0.0262741	0.0315705	0.0420114	0.0561216	0.0648358	0.0670634	0.0727245	0.0577506	0.0467643	0.0413788	0.0375934	0.0327517	0.032822	0.0435704	0.0440647	0.0493881	0.052573	0.0501329	0.0486872	0.0542465	0.0469729	0.0487999	0.0439284
0.0433404	0.0456638	0.0451931	0.0483591	0.0493475	0.0448223	0.0460157	0.0455547	0.0492696	0.0486699	0.0486859	0.0434052	0.034007	0.0322963	0.0322533	0.0384684	0.0392342	0.0421645	0.0546148	0.0581611	0.0694286	0.0667993	0.0659541	0.0599388	0.0450694	0.036686	0.0249303	0.026684	0.0320218	0.042509	0.0564489	0.0651471	0.0674257	0.0730221	0.0580946	0.0471672	0.0418746	0.0381057	0.0332123	0.0332324	0.0440649	0.0445253	0.0499165	0.0530691	0.0504787	0.0490551	0.0546791	0.0474701	0.0492617	0.044361
0.0437856	0.04613	0.0456356	0.0487788	0.0497821	0.0452412	0.0464801	0.0459353	0.04971	0.0491693	0.0491557	0.0437537	0.0344692	0.032764	0.0326891	0.0388483	0.0397024	0.0426549	0.0551166	0.058574	0.0698513	0.0671583	0.0664091	0.060372	0.0454583	0.0371728	0.025336	0.0270966	0.0324742	0.0430067	0.0567743	0.0654549	0.0677878	0.073315	0.0584367	0.0475698	0.0423703	0.0386189	0.0336735	0.0336455	0.0445577	0.0449854	0.0504436	0.0535631	0.0508225	0.0494223	0.0551069	0.0479667	0.0497211	0.0447907
0.0442297	0.0465954	0.0460781	0.0491959	0.0502138	0.0456589	0.0469426	0.0463126	0.0501477	0.0496674	0.0496231	0.0440997	0.0349325	0.0332335	0.0331258	0.0392259	0.0401707	0.0431446	0.0556162	0.0589852	0.0702668	0.0675131	0.0668619	0.0607995	0.045846	0.0376598	0.0257441	0.0275116	0.0329276	0.0435043	0.057098	0.0657595	0.0681495	0.073603	0.058777	0.0479722	0.0428657	0.039133	0.0341352	0.0340613	0.0450488	0.0454451	0.0509692	0.054055	0.0511645	0.0497888	0.0555298	0.0484628	0.0501781	0.0452174
0.0446727	0.0470599	0.0465208	0.0496101	0.0506426	0.0460752	0.047403	0.0466867	0.0505828	0.050164	0.0500881	0.0444432	0.0353969	0.0337047	0.0335636	0.0396013	0.040639	0.0436337	0.0561133	0.0593946	0.0706751	0.0678637	0.0673124	0.0612213	0.0462325	0.038147	0.0261548	0.0279291	0.033382	0.0440018	0.0574199	0.066061	0.068511	0.0738864	0.0591155	0.0483744	0.0433609	0.0396477	0.0345974	0.0344799	0.0455379	0.0459041	0.0514932	0.0545447	0.0515046	0.0501547	0.0559478	0.0489581	0.0506325	0.045641
0.0451145	0.0475234	0.0469634	0.0500216	0.0510684	0.0464903	0.0478613	0.0470576	0.0510151	0.0506591	0.0505505	0.0447841	0.0358622	0.0341774	0.0340022	0.0399743	0.041107	0.044122	0.0566079	0.0598022	0.0710761	0.0682101	0.0677606	0.0616372	0.0466177	0.0386342	0.026568	0.028349	0.0338371	0.044499	0.0577401	0.0663594	0.0688724	0.0741652	0.0594523	0.0487764	0.0438555	0.0401629	0.0350599	0.0349013	0.046025	0.0463625	0.0520155	0.0550321	0.051843	0.0505199	0.0563607	0.0494526	0.0510844	0.0460616
0.0455549	0.0479858	0.0474061	0.0504303	0.0514912	0.046904	0.0483175	0.0474252	0.0514446	0.0511526	0.0510102	0.0451227	0.0363284	0.0346515	0.0344416	0.040345	0.0415748	0.0446094	0.0570999	0.0602081	0.0714697	0.0685524	0.0682063	0.0620474	0.0470017	0.0391213	0.0269834	0.0287713	0.034293	0.044996	0.0580588	0.066655	0.0692337	0.0744395	0.0597873	0.0491782	0.0443496	0.0406785	0.0355227	0.0353254	0.0465099	0.0468202	0.0525359	0.0555172	0.0521798	0.0508846	0.0567686	0.0499461	0.0515337	0.046479
0.0459938	0.0484471	0.0478487	0.0508361	0.051911	0.0473163	0.0487715	0.0477895	0.0518712	0.0516445	0.0514672	0.0454588	0.0367953	0.035127	0.0348817	0.0407133	0.0420423	0.0450958	0.0575893	0.0606122	0.0718558	0.0688906	0.0686496	0.0624516	0.0473845	0.0396082	0.0274011	0.0291958	0.0347495	0.0454925	0.0583761	0.0669477	0.0695949	0.0747096	0.0601206	0.0495799	0.044843	0.0411943	0.0359857	0.0357523	0.0469925	0.047277	0.0530543	0.056	0.0525149	0.0512488	0.0571714	0.0504386	0.0519804	0.0468931
0.0464312	0.0489072	0.0482912	0.051239	0.0523277	0.0477273	0.0492232	0.0481506	0.0522948	0.0521347	0.0519213	0.0457924	0.0372629	0.0356037	0.0353226	0.0410791	0.0425093	0.0455811	0.058076	0.0610145	0.0722345	0.0692248	0.0690904	0.0628499	0.047766	0.0400948	0.027821	0.0296224	0.0352066	0.0459884	0.0586919	0.0672379	0.0699563	0.0749754	0.0604524	0.0499815	0.0453355	0.0417102	0.0364488	0.036182	0.0474727	0.0477329	0.0535706	0.0564803	0.0528485	0.0516125	0.0575691	0.0509299	0.0524242	0.0473039
0.046867	0.049366	0.0487335	0.0516389	0.0527413	0.048137	0.0496725	0.0485084	0.0527153	0.052623	0.0523726	0.0461238	0.0377311	0.0360815	0.0357639	0.0414425	0.0429757	0.0460651	0.0585599	0.0614152	0.0726056	0.0695549	0.0695286	0.0632424	0.0481462	0.0405808	0.028243	0.0300512	0.0356642	0.0464838	0.0590063	0.0675255	0.0703177	0.0752372	0.0607825	0.050383	0.0458271	0.042226	0.0369118	0.0366146	0.0479504	0.0481878	0.0540847	0.0569582	0.0531806	0.0519758	0.0579615	0.0514199	0.0528653	0.0477115
0.047301	0.0498235	0.0491757	0.052036	0.0531518	0.0485453	0.0501195	0.048863	0.0531328	0.0531096	0.0528208	0.0464528	0.0381998	0.0365604	0.0362058	0.0418035	0.0434416	0.0465478	0.059041	0.0618141	0.0729691	0.0698811	0.0699642	0.0636289	0.0485252	0.0410663	0.028667	0.030482	0.0361221	0.0469784	0.0593195	0.0678108	0.0706792	0.075495	0.0611111	0.0507845	0.0463176	0.0427416	0.0373748	0.0370499	0.0484254	0.0486415	0.0545964	0.0574335	0.0535113	0.0523388	0.0583488	0.0519085	0.0533035	0.0481156
0.0477332	0.0502796	0.0496177	0.05243	0.053559	0.0489522	0.0505641	0.0492144	0.0535471	0.0535942	0.053266	0.0467796	0.0386689	0.0370403	0.0366481	0.0421619	0.0439066	0.0470291	0.0595192	0.0622113	0.073325	0.0702034	0.070397	0.0640094	0.0489029	0.0415511	0.0290929	0.0309148	0.0365804	0.0474722	0.0596315	0.0680938	0.0710409	0.075749	0.0614381	0.051186	0.0468069	0.0432568	0.0378376	0.037488	0.0488977	0.0490941	0.0551057	0.0579063	0.0538407	0.0527015	0.0587308	0.0523957	0.0537388	0.0485163
0.0481634	0.0507343	0.0500593	0.0528211	0.0539631	0.0493578	0.0510062	0.0495626	0.0539582	0.0540768	0.053708	0.0471042	0.0391383	0.0375209	0.0370907	0.0425179	0.0443709	0.0475088	0.0599945	0.0626068	0.0736732	0.0705218	0.0708271	0.064384	0.0492793	0.0420351	0.0295207	0.0313495	0.0370389	0.047965	0.0599425	0.0683748	0.0714029	0.0759992	0.0617637	0.0515875	0.0472949	0.0437715	0.0383001	0.0379288	0.0493671	0.0495453	0.0556123	0.0583765	0.0541688	0.0530639	0.0591076	0.0528812	0.0541712	0.0489135
0.0485916	0.0511874	0.0505006	0.0532093	0.0543639	0.049762	0.0514457	0.0499077	0.054366	0.0545573	0.0541468	0.0474266	0.039608	0.0380023	0.0375337	0.0428713	0.0448343	0.0479869	0.0604667	0.0630005	0.0740138	0.0708364	0.0712543	0.0647526	0.0496544	0.0425181	0.0299502	0.0317859	0.0374975	0.0484568	0.0602523	0.0686538	0.0717651	0.0762459	0.0620879	0.051989	0.0477814	0.0442855	0.0387622	0.0383725	0.0498336	0.0499952	0.0561163	0.058844	0.0544958	0.0534261	0.0594791	0.0533649	0.0546006	0.0493072
0.0490176	0.051639	0.0509416	0.0535944	0.0547615	0.0501649	0.0518828	0.0502496	0.0547704	0.0550358	0.0545823	0.0477469	0.0400778	0.0384843	0.0379768	0.0432223	0.0452966	0.0484632	0.060936	0.0633926	0.0743467	0.0711472	0.0716786	0.0651152	0.0500282	0.043	0.0303813	0.0322241	0.0379563	0.0489475	0.0605613	0.068931	0.0721276	0.0764891	0.0624107	0.0523905	0.0482663	0.0447986	0.0392239	0.0388189	0.0502969	0.0504436	0.0566174	0.0593089	0.0548216	0.0537882	0.0598453	0.0538469	0.0550269	0.0496974
0.0494414	0.0520889	0.0513821	0.0539765	0.0551559	0.0505664	0.0523172	0.0505885	0.0551714	0.055512	0.0550144	0.0480652	0.0405476	0.0389668	0.03842	0.0435707	0.0457579	0.0489377	0.0614021	0.063783	0.0746719	0.0714544	0.0720999	0.0654719	0.0504007	0.0434807	0.030814	0.0326639	0.038415	0.0494369	0.0608693	0.0692066	0.0724905	0.076729	0.0627321	0.0527922	0.0487496	0.0453108	0.0396851	0.039268	0.0507571	0.0508905	0.0571156	0.059771	0.0551464	0.0541502	0.0602063	0.0543268	0.0554502	0.0500841
0.0498628	0.0525372	0.0518222	0.0543556	0.055547	0.0509666	0.0527489	0.0509243	0.055569	0.0559861	0.0554431	0.0483815	0.0410175	0.0394497	0.0388633	0.0439166	0.046218	0.0494102	0.0618651	0.0641718	0.0749895	0.071758	0.0725181	0.0658227	0.0507719	0.0439601	0.0312481	0.0331053	0.0388735	0.0499251	0.0611766	0.0694806	0.0728537	0.0769658	0.0630523	0.053194	0.049231	0.0458218	0.0401457	0.0397199	0.051214	0.0513356	0.0576107	0.0602303	0.0554702	0.0545122	0.0605619	0.0548047	0.0558703	0.0504672
0.0502819	0.0529837	0.0522618	0.0547318	0.0559349	0.0513654	0.053178	0.0512571	0.0559632	0.0564578	0.0558683	0.0486958	0.0414873	0.0399329	0.0393065	0.04426	0.0466767	0.0498808	0.0623249	0.0645588	0.0752993	0.0720579	0.0729332	0.0661675	0.0511418	0.044438	0.0316836	0.0335481	0.039332	0.0504117	0.0614831	0.0697533	0.0732174	0.0771994	0.0633712	0.0535959	0.0497105	0.0463315	0.0406057	0.0401744	0.0516676	0.0517791	0.0581027	0.0606869	0.0557932	0.0548741	0.0609123	0.0552804	0.0562872	0.0508467
0.0506984	0.0534284	0.0527008	0.0551049	0.0563195	0.0517629	0.0536044	0.0515869	0.0563537	0.0569273	0.0562899	0.0490084	0.0419568	0.0404163	0.0397497	0.0446009	0.0471342	0.0503492	0.0627814	0.0649442	0.0756015	0.0723544	0.0733451	0.0665065	0.0515104	0.0449145	0.0321204	0.0339924	0.0397901	0.0508969	0.0617889	0.0700247	0.0735814	0.0774302	0.0636889	0.053998	0.050188	0.0468398	0.0410648	0.0406316	0.0521177	0.0522207	0.0585914	0.0611406	0.0561153	0.0552361	0.0612573	0.0557538	0.056701	0.0512227
0.0511122	0.0538713	0.0531392	0.0554751	0.0567008	0.052159	0.0540281	0.0519138	0.0567407	0.0573943	0.0567079	0.0493192	0.0424261	0.0408998	0.0401926	0.0449394	0.0475901	0.0508154	0.0632347	0.0653279	0.075896	0.0726475	0.0737538	0.0668395	0.0518777	0.0453892	0.0325584	0.034438	0.0402479	0.0513804	0.0620942	0.0702951	0.0739458	0.0776582	0.0640054	0.0544002	0.0506633	0.0473465	0.0415232	0.0410914	0.0525642	0.0526603	0.0590767	0.0615914	0.0564367	0.0555982	0.0615971	0.0562248	0.0571116	0.051595
0.0515234	0.0543122	0.0535769	0.0558423	0.0570788	0.0525538	0.054449	0.0522379	0.0571241	0.0578589	0.0571223	0.0496283	0.0428951	0.0413833	0.0406354	0.0452754	0.0480445	0.0512793	0.0636846	0.06571	0.0761829	0.0729371	0.0741591	0.0671668	0.0522436	0.0458622	0.0329974	0.0348847	0.0407053	0.0518622	0.0623989	0.0705646	0.0743107	0.0778835	0.0643208	0.0548027	0.0511363	0.0478514	0.0419806	0.0415538	0.0530071	0.053098	0.0595585	0.0620394	0.0567574	0.0559604	0.0619317	0.0566933	0.0575188	0.0519638
0.0519318	0.0547512	0.0540139	0.0562066	0.0574536	0.0529474	0.0548671	0.0525592	0.0575037	0.0583211	0.0575329	0.0499358	0.0433636	0.0418666	0.0410778	0.0456089	0.0484973	0.0517409	0.0641312	0.0660904	0.0764622	0.0732235	0.0745609	0.0674882	0.0526082	0.0463332	0.0334374	0.0353327	0.0411622	0.0523421	0.0627032	0.0708332	0.074676	0.0781063	0.0646352	0.0552054	0.0516069	0.0483544	0.042437	0.0420188	0.0534463	0.0535335	0.0600368	0.0624844	0.0570776	0.0563227	0.062261	0.0571591	0.0579229	0.052329
0.0523373	0.0551882	0.0544501	0.0565679	0.0578252	0.0533396	0.0552824	0.0528778	0.0578797	0.0587807	0.0579397	0.0502417	0.0438316	0.0423497	0.0415199	0.0459401	0.0489484	0.0521999	0.0645744	0.0664692	0.0767339	0.0735066	0.0749593	0.0678039	0.0529715	0.0468023	0.0338783	0.0357817	0.0416186	0.0528201	0.0630071	0.0711013	0.0750418	0.0783267	0.0649485	0.0556083	0.0520751	0.0488554	0.0428924	0.0424862	0.0538817	0.0539668	0.0605113	0.0629265	0.0573972	0.0566853	0.0625851	0.0576222	0.0583235	0.0526906
0.0527398	0.0556231	0.0548855	0.0569264	0.0581935	0.0537306	0.0556949	0.0531937	0.058252	0.0592377	0.0583427	0.0505463	0.0442989	0.0428324	0.0419615	0.0462688	0.0493977	0.0526565	0.0650141	0.0668464	0.0769981	0.0737866	0.0753541	0.0681139	0.0533335	0.0472692	0.0343199	0.0362316	0.0420743	0.0532961	0.0633107	0.0713689	0.075408	0.0785449	0.0652608	0.0560115	0.0525406	0.0493541	0.0433467	0.042956	0.0543133	0.0543978	0.060982	0.0633656	0.0577164	0.0570481	0.0629041	0.0580824	0.0587209	0.0530487
0.0531392	0.0560559	0.0553201	0.0572819	0.0585587	0.0541203	0.0561045	0.0535071	0.0586205	0.0596921	0.0587418	0.0508494	0.0447657	0.0433147	0.0424026	0.0465952	0.049845	0.0531104	0.0654504	0.0672219	0.0772549	0.0740635	0.0757452	0.0684182	0.0536941	0.0477339	0.0347622	0.0366824	0.0425293	0.05377	0.063614	0.0716361	0.0757746	0.078761	0.0655721	0.056415	0.0530034	0.0498506	0.0437998	0.0434283	0.0547409	0.0548265	0.0614489	0.0638018	0.0580352	0.0574112	0.0632179	0.0585396	0.0591149	0.0534033
0.0535355	0.0564866	0.0557537	0.0576346	0.0589206	0.0545088	0.0565113	0.0538179	0.0589851	0.0601439	0.059137	0.0511513	0.0452316	0.0437964	0.0428432	0.0469193	0.0502904	0.0535616	0.0658832	0.0675958	0.0775042	0.0743373	0.0761326	0.0687169	0.0540534	0.0481963	0.035205	0.037134	0.0429835	0.0542417	0.0639171	0.0719031	0.0761416	0.0789751	0.0658826	0.0568188	0.0534634	0.0503445	0.0442516	0.0439028	0.0551645	0.0552526	0.0619117	0.0642349	0.0583537	0.0577746	0.0635266	0.0589938	0.0595055	0.0537543
0.0539285	0.0569151	0.0561863	0.0579845	0.0592793	0.054896	0.0569152	0.0541263	0.059346	0.060593	0.0595282	0.051452	0.0456968	0.0442774	0.0432831	0.0472411	0.0507338	0.05401	0.0663124	0.067968	0.0777462	0.0746083	0.0765162	0.0690101	0.0544114	0.0486562	0.0356484	0.0375863	0.0434368	0.054711	0.0642201	0.0721701	0.076509	0.0791873	0.0661922	0.0572229	0.0539205	0.0508358	0.0447021	0.0443796	0.0555841	0.0556762	0.0623705	0.064665	0.0586719	0.0581383	0.0638303	0.0594447	0.0598928	0.0541019
0.0543182	0.0573413	0.0566179	0.0583317	0.059635	0.0552821	0.0573163	0.0544323	0.059703	0.0610393	0.0599155	0.0517516	0.046161	0.0447576	0.0437223	0.0475607	0.051175	0.0544556	0.0667381	0.0683387	0.0779809	0.0748763	0.0768959	0.0692978	0.054768	0.0491136	0.0360921	0.0380392	0.0438892	0.0551779	0.064523	0.0724372	0.0768767	0.0793978	0.0665009	0.0576273	0.0543745	0.0513243	0.0451513	0.0448585	0.0559995	0.0560971	0.0628251	0.065092	0.05899	0.0585024	0.064129	0.0598923	0.0602766	0.054446
0.0547045	0.0577652	0.0570485	0.058676	0.0599875	0.0556669	0.0577144	0.054736	0.0600561	0.0614829	0.0602987	0.0520502	0.0466243	0.0452369	0.0441608	0.0478781	0.051614	0.0548983	0.0671602	0.0687076	0.0782084	0.0751416	0.0772717	0.0695801	0.0551232	0.0495683	0.036536	0.0384926	0.0443406	0.0556423	0.0648258	0.0727045	0.0772448	0.0796067	0.0668089	0.058032	0.0548254	0.0518099	0.0455989	0.0453395	0.0564108	0.0565153	0.0632754	0.065516	0.059308	0.0588669	0.0644228	0.0603366	0.0606571	0.0547868
0.0550873	0.0581868	0.0574778	0.0590177	0.0603369	0.0560506	0.0581097	0.0550376	0.0604053	0.0619237	0.0606779	0.0523479	0.0470865	0.0457152	0.0445984	0.0481933	0.0520507	0.0553379	0.0675786	0.069075	0.0784288	0.0754041	0.0776434	0.069857	0.0554771	0.0500203	0.0369801	0.0389464	0.044791	0.0561041	0.0651286	0.0729722	0.0776131	0.0798141	0.0671161	0.0584371	0.0552731	0.0522925	0.0460451	0.0458225	0.0568178	0.0569306	0.0637213	0.0659369	0.0596259	0.0592318	0.0647116	0.0607773	0.0610341	0.0551242
0.0554666	0.0586061	0.057906	0.0593567	0.0606832	0.0564331	0.058502	0.055337	0.0607507	0.0623616	0.0610531	0.0526448	0.0475475	0.0461924	0.0450351	0.0485065	0.052485	0.0557746	0.0679935	0.0694407	0.0786421	0.075664	0.078011	0.0701286	0.0558296	0.0504695	0.0374242	0.0394005	0.0452402	0.0565632	0.0654315	0.0732405	0.0779818	0.0800202	0.0674225	0.0588425	0.0557175	0.0527719	0.0464898	0.0463075	0.0572205	0.0573429	0.0641628	0.0663547	0.0599439	0.0595971	0.0649957	0.0612144	0.0614076	0.0554583
0.0558423	0.0590229	0.0583329	0.0596931	0.0610266	0.0568145	0.0588915	0.0556345	0.0610921	0.0627967	0.0614241	0.0529409	0.0480074	0.0466683	0.045471	0.0488176	0.0529168	0.0562081	0.0684047	0.0698048	0.0788486	0.0759214	0.0783744	0.0703951	0.0561807	0.0509157	0.0378683	0.0398549	0.0456882	0.0570196	0.0657345	0.0735093	0.0783506	0.0802251	0.0677283	0.0592482	0.0561584	0.0532479	0.0469328	0.0467942	0.057619	0.0577523	0.0645998	0.0667694	0.0602619	0.0599628	0.065275	0.0616477	0.0617778	0.0557891
0.0562142	0.0594373	0.0587585	0.060027	0.061367	0.0571947	0.059278	0.05593	0.0614295	0.0632289	0.061791	0.0532365	0.048466	0.0471429	0.0459058	0.0491268	0.0533462	0.0566385	0.0688122	0.0701672	0.0790481	0.0761762	0.0787335	0.0706565	0.0565304	0.0513589	0.0383122	0.0403094	0.046135	0.057473	0.0660376	0.073779	0.0787196	0.0804288	0.0680335	0.0596543	0.0565959	0.0537205	0.0473742	0.0472827	0.058013	0.0581586	0.0650322	0.067181	0.06058	0.060329	0.0655496	0.0620773	0.0621445	0.0561168
0.0565823	0.0598492	0.0591827	0.0603583	0.0617044	0.0575739	0.0596616	0.0562236	0.061763	0.0636582	0.0621537	0.0535315	0.0489233	0.0476161	0.0463396	0.049434	0.0537729	0.0570657	0.069216	0.070528	0.079241	0.0764287	0.0790882	0.0709128	0.0568787	0.051799	0.0387558	0.0407639	0.0465805	0.0579235	0.0663409	0.0740495	0.0790886	0.0806315	0.068338	0.0600607	0.0570298	0.0541895	0.0478138	0.0477728	0.0584027	0.0585616	0.0654599	0.0675894	0.0608983	0.0606957	0.0658197	0.0625029	0.0625077	0.0564413
0.0569467	0.0602586	0.0596055	0.0606872	0.062039	0.057952	0.0600424	0.0565156	0.0620926	0.0640846	0.0625124	0.053826	0.0493792	0.0480877	0.0467722	0.0497394	0.054197	0.0574896	0.069616	0.070887	0.0794272	0.0766788	0.0794386	0.0711642	0.0572256	0.0522359	0.0391991	0.0412184	0.0470245	0.0583709	0.0666443	0.0743211	0.0794577	0.0808334	0.0686419	0.0604674	0.05746	0.0546547	0.0482518	0.0482644	0.0587879	0.0589614	0.0658828	0.0679947	0.0612169	0.0610629	0.0660852	0.0629245	0.0628675	0.0567628
0.0573071	0.0606655	0.0600269	0.0610137	0.0623707	0.058329	0.0604202	0.0568059	0.0624182	0.064508	0.0628668	0.0541203	0.0498336	0.0485576	0.0472038	0.050043	0.0546183	0.0579102	0.0700124	0.0712445	0.079607	0.0769266	0.0797844	0.0714108	0.0575711	0.0526695	0.0396418	0.0416728	0.0474672	0.0588152	0.066948	0.0745938	0.0798268	0.0810345	0.0689453	0.0608745	0.0578865	0.0551162	0.0486879	0.0487574	0.0591687	0.0593578	0.0663009	0.0683969	0.0615357	0.0614305	0.0663462	0.0633419	0.0632238	0.0570812
0.0576635	0.0610697	0.0604466	0.0613378	0.0626996	0.058705	0.0607952	0.0570947	0.0627399	0.0649284	0.0632171	0.0544143	0.0502865	0.0490258	0.0476341	0.0503449	0.0550368	0.0583274	0.0704049	0.0716002	0.0797803	0.0771723	0.0801256	0.0716526	0.0579152	0.0530998	0.040084	0.0421269	0.0479083	0.0592562	0.067252	0.0748678	0.0801958	0.0812349	0.0692482	0.0612818	0.0583091	0.0555737	0.0491221	0.0492516	0.059545	0.0597508	0.0667141	0.0687959	0.0618549	0.0617987	0.0666029	0.0637551	0.0635767	0.0573968
0.0580159	0.0614714	0.0608648	0.0616597	0.0630258	0.05908	0.0611673	0.057382	0.0630575	0.0653459	0.0635632	0.0547082	0.0507378	0.0494921	0.0480631	0.0506451	0.0554525	0.0587412	0.0707938	0.0719542	0.0799474	0.0774158	0.0804622	0.0718897	0.0582578	0.0535265	0.0405255	0.0425806	0.0483479	0.0596939	0.0675562	0.0751432	0.0805645	0.0814347	0.0695506	0.0616895	0.0587279	0.0560271	0.0495545	0.049747	0.0599168	0.0601403	0.0671224	0.0691918	0.0621744	0.0621673	0.0668553	0.0641641	0.0639262	0.0577094
0.0583642	0.0618703	0.0612813	0.0619793	0.0633493	0.059454	0.0615365	0.057668	0.0633713	0.0657603	0.0639051	0.0550021	0.0511874	0.0499565	0.0484909	0.0509438	0.0558651	0.0591516	0.0711788	0.0723065	0.0801084	0.0776573	0.080794	0.0721223	0.0585989	0.0539498	0.0409662	0.043034	0.0487858	0.0601282	0.0678607	0.0754201	0.080933	0.0816341	0.0698526	0.0620975	0.0591426	0.0564763	0.0499849	0.0502434	0.060284	0.0605261	0.0675256	0.0695845	0.0624944	0.0625363	0.0671035	0.0645686	0.0642722	0.0580194
0.0587083	0.0622666	0.061696	0.0622968	0.0636702	0.059827	0.0619028	0.0579527	0.0636811	0.0661716	0.0642428	0.055296	0.0516354	0.0504187	0.0489173	0.051241	0.0562748	0.0595585	0.0715601	0.0726571	0.0802634	0.0778969	0.0811211	0.0723505	0.0589385	0.0543695	0.041406	0.0434868	0.0492221	0.0605591	0.0681655	0.0756986	0.0813011	0.0818331	0.0701541	0.0625057	0.0595534	0.0569212	0.0504134	0.0507407	0.0606468	0.0609083	0.0679237	0.069974	0.0628148	0.0629059	0.0673477	0.0649686	0.0646148	0.0583266
0.0590482	0.0626602	0.062109	0.0626121	0.0639884	0.0601991	0.0622663	0.0582363	0.0639869	0.06658	0.0645764	0.0555901	0.0520815	0.0508788	0.0493423	0.0515367	0.0566814	0.0599618	0.0719375	0.073006	0.0804126	0.0781346	0.0814432	0.0725743	0.0592767	0.0547855	0.0418448	0.043939	0.0496567	0.0609863	0.0684707	0.0759788	0.0816688	0.0820319	0.0704552	0.0629141	0.05996	0.0573617	0.0508399	0.0512388	0.061005	0.0612867	0.0683167	0.0703604	0.0631356	0.0632759	0.0675878	0.065364	0.064954	0.0586312
0.0593839	0.063051	0.0625202	0.0629255	0.0643042	0.0605702	0.062627	0.0585189	0.0642888	0.0669852	0.0649058	0.0558844	0.0525258	0.0513365	0.0497659	0.0518311	0.0570849	0.0603616	0.0723111	0.073353	0.0805561	0.0783704	0.0817604	0.0727938	0.0596133	0.0551977	0.0422824	0.0443904	0.0500895	0.0614099	0.0687761	0.0762609	0.082036	0.0822304	0.0707559	0.0633228	0.0603625	0.0577977	0.0512644	0.0517374	0.0613586	0.0616612	0.0687045	0.0707436	0.063457	0.0636463	0.0678241	0.0657548	0.0652898	0.0589333
0.0597153	0.0634391	0.0629294	0.0632369	0.0646175	0.0609404	0.0629849	0.0588006	0.0645868	0.0673874	0.065231	0.0561791	0.0529682	0.0517919	0.050188	0.0521242	0.0574851	0.0607578	0.0726809	0.0736983	0.0806941	0.0786045	0.0820726	0.0730092	0.0599484	0.0556062	0.0427189	0.0448411	0.0505205	0.0618297	0.0690819	0.0765448	0.0824024	0.0824288	0.0710562	0.0637316	0.0607607	0.058229	0.0516868	0.0522364	0.0617077	0.0620319	0.069087	0.0711236	0.0637789	0.0640172	0.0680566	0.0661408	0.0656221	0.059233
0.0600423	0.0638244	0.0633367	0.0635464	0.0649284	0.0613097	0.0633399	0.0590814	0.0648809	0.0677865	0.0655521	0.0564743	0.0534087	0.0522448	0.0506085	0.0524161	0.0578821	0.0611504	0.0730469	0.0740418	0.0808267	0.078837	0.0823797	0.0732206	0.0602819	0.0560108	0.043154	0.0452908	0.0509497	0.0622458	0.069388	0.0768307	0.0827681	0.0826273	0.0713563	0.0641406	0.0611547	0.0586557	0.0521071	0.0527358	0.0620523	0.0623985	0.0694643	0.0715005	0.0641014	0.0643884	0.0682854	0.0665219	0.0659511	0.0595304
0.0603649	0.0642068	0.063742	0.063854	0.0652369	0.0616781	0.0636922	0.0593616	0.0651711	0.0681825	0.0658691	0.0567699	0.0538472	0.0526951	0.0510275	0.0527069	0.0582758	0.0615394	0.0734091	0.0743834	0.0809541	0.0790678	0.0826817	0.0734281	0.0606138	0.0564114	0.0435878	0.0457396	0.0513769	0.062658	0.0696945	0.0771187	0.083133	0.0828257	0.071656	0.0645497	0.0615443	0.0590775	0.0525253	0.0532353	0.0623923	0.0627611	0.0698362	0.0718741	0.0644245	0.06476	0.0685106	0.0668982	0.0662767	0.0598256
0.0606831	0.0645864	0.0641451	0.06416	0.0655432	0.0620456	0.0640416	0.0596411	0.0654575	0.0685753	0.0661819	0.0570663	0.0542836	0.0531427	0.0514449	0.0529967	0.0586661	0.0619246	0.0737674	0.0747232	0.0810765	0.0792971	0.0829784	0.0736318	0.0609441	0.0568081	0.04402	0.0461872	0.0518021	0.0630661	0.0700012	0.0774088	0.0834968	0.0830243	0.0719554	0.0649589	0.0619296	0.0594945	0.0529414	0.0537347	0.0627278	0.0631196	0.0702027	0.0722446	0.0647481	0.065132	0.0687324	0.0672695	0.066599	0.0601186
0.0609969	0.0649632	0.0645462	0.0644642	0.0658472	0.0624122	0.0643884	0.0599201	0.0657399	0.0689651	0.0664906	0.0573633	0.054718	0.0535875	0.0518606	0.0532855	0.059053	0.0623063	0.0741218	0.0750611	0.081194	0.079525	0.0832699	0.0738319	0.0612727	0.0572008	0.0444506	0.0466337	0.0522254	0.0634703	0.0703082	0.0777011	0.0838595	0.0832231	0.0722545	0.0653682	0.0623104	0.0599065	0.0533553	0.054234	0.0630589	0.0634738	0.0705638	0.0726119	0.0650724	0.0655042	0.0689508	0.0676357	0.0669179	0.0604096
0.0613061	0.065337	0.064945	0.0647668	0.0661491	0.062778	0.0647324	0.0601987	0.0660186	0.0693517	0.0667953	0.0576612	0.0551502	0.0540294	0.0522747	0.0535735	0.0594365	0.0626842	0.0744724	0.0753971	0.0813068	0.0797514	0.083556	0.0740283	0.0615997	0.0575894	0.0448794	0.0470789	0.0526466	0.0638704	0.0706155	0.0779958	0.084221	0.0834221	0.0725533	0.0657774	0.0626868	0.0603134	0.053767	0.0547328	0.0633854	0.0638239	0.0709194	0.0729761	0.0653972	0.0658767	0.069166	0.0679968	0.0672334	0.0606987
0.0616108	0.065708	0.0653416	0.0650679	0.0664489	0.063143	0.0650736	0.060477	0.0662935	0.0697353	0.0670959	0.0579599	0.0555802	0.0544684	0.052687	0.0538607	0.0598164	0.0630584	0.0748192	0.0757311	0.081415	0.0799765	0.0838367	0.0742213	0.061925	0.0579739	0.0453065	0.0475227	0.0530657	0.0642662	0.0709231	0.0782928	0.084581	0.0836215	0.0728519	0.0661866	0.0630587	0.0607151	0.0541766	0.0552311	0.0637074	0.0641695	0.0712696	0.0733371	0.0657227	0.0662495	0.069378	0.0683527	0.0675457	0.060986
0.061911	0.0660759	0.0657358	0.0653676	0.0667466	0.0635071	0.0654122	0.0607551	0.0665646	0.0701156	0.0673924	0.0582597	0.056008	0.0549043	0.0530976	0.0541473	0.0601927	0.0634289	0.0751621	0.0760632	0.081519	0.0802004	0.084112	0.074411	0.0622485	0.0583542	0.0457317	0.047965	0.0534827	0.0646579	0.0712308	0.0785922	0.0849396	0.0838212	0.0731503	0.0665957	0.0634261	0.0611117	0.0545839	0.0557287	0.0640251	0.0645108	0.0716142	0.0736949	0.0660488	0.0666224	0.069587	0.0687034	0.0678547	0.0612716
0.0622066	0.066441	0.0661277	0.0656658	0.0670425	0.0638705	0.0657481	0.061033	0.066832	0.0704929	0.067685	0.0585605	0.0564335	0.055337	0.0535064	0.0544332	0.0605655	0.0637957	0.0755011	0.0763933	0.0816188	0.080423	0.0843818	0.0745975	0.0625703	0.0587303	0.0461548	0.0484058	0.0538975	0.0650452	0.0715388	0.078894	0.0852965	0.0840213	0.0734484	0.0670046	0.0637889	0.061503	0.054989	0.0562254	0.0643383	0.0648477	0.0719533	0.0740495	0.0663755	0.0669955	0.0697932	0.0690487	0.0681604	0.0615555
0.0624975	0.0668031	0.0665171	0.0659628	0.0673364	0.064233	0.0660814	0.061311	0.0670957	0.070867	0.0679737	0.0588625	0.0568566	0.0557665	0.0539133	0.0547186	0.0609345	0.0641587	0.0758362	0.0767213	0.0817146	0.0806445	0.084646	0.0747809	0.0628903	0.0591022	0.0465759	0.048845	0.0543102	0.0654281	0.0718469	0.0791984	0.0856517	0.0842218	0.0737463	0.0674133	0.0641472	0.0618889	0.0553919	0.0567209	0.0646471	0.0651801	0.0722869	0.074401	0.0667028	0.0673687	0.0699966	0.0693887	0.0684628	0.061838
0.0627839	0.0671621	0.0669041	0.0662585	0.0676285	0.0645947	0.066412	0.0615891	0.0673557	0.0712379	0.0682584	0.0591657	0.0572774	0.0561926	0.0543184	0.0550037	0.0612999	0.064518	0.0761675	0.0770472	0.0818067	0.0808648	0.0849046	0.0749613	0.0632084	0.0594698	0.0469948	0.0492824	0.0547206	0.0658066	0.0721552	0.0795053	0.0860049	0.0844228	0.074044	0.0678217	0.0645008	0.0622695	0.0557926	0.0572152	0.0649516	0.0655079	0.0726149	0.0747493	0.0670307	0.0677419	0.0701973	0.0697233	0.068762	0.0621191
0.0630657	0.0675182	0.0672885	0.0665531	0.0679188	0.0649556	0.06674	0.0618674	0.067612	0.0716057	0.0685392	0.0594702	0.0576958	0.0566152	0.0547217	0.0552883	0.0616616	0.0648736	0.076495	0.077371	0.0818952	0.0810842	0.0851576	0.0751389	0.0635247	0.0598331	0.0474114	0.049718	0.0551287	0.0661806	0.0724635	0.0798148	0.086356	0.0846244	0.0743415	0.0682298	0.0648498	0.0626445	0.056191	0.057708	0.0652518	0.0658311	0.0729372	0.0750944	0.0673592	0.0681151	0.0703955	0.0700524	0.069058	0.062399
0.0633428	0.0678712	0.0676703	0.0668465	0.0682074	0.0653157	0.0670654	0.062146	0.0678648	0.0719704	0.0688162	0.0597761	0.0581118	0.0570344	0.055123	0.0555727	0.0620195	0.0652254	0.0768186	0.0776927	0.0819803	0.0813026	0.0854048	0.0753137	0.0638391	0.0601921	0.0478256	0.0501516	0.0555345	0.0665501	0.0727718	0.0801269	0.0867048	0.0848264	0.0746387	0.0686375	0.0651942	0.0630141	0.0565871	0.0581991	0.0655477	0.0661496	0.073254	0.0754363	0.0676882	0.0684882	0.0705912	0.070376	0.0693508	0.0626777
0.0636153	0.0682212	0.0680494	0.067139	0.0684944	0.065675	0.0673883	0.0624249	0.0681141	0.072332	0.0690893	0.0600835	0.0585253	0.05745	0.0555223	0.055857	0.0623735	0.0655736	0.0771383	0.0780122	0.0820622	0.08152	0.0856464	0.0754859	0.0641515	0.0605467	0.0482374	0.0505833	0.055938	0.0669149	0.0730802	0.0804415	0.0870513	0.0850291	0.0749358	0.0690448	0.065534	0.0633782	0.056981	0.0586883	0.0658395	0.0664634	0.0735651	0.0757751	0.0680178	0.0688612	0.0707847	0.070694	0.0696404	0.0629553
0.0638831	0.0685682	0.0684258	0.0674305	0.0687798	0.0660336	0.0677086	0.0627043	0.0683598	0.0726903	0.0693588	0.0603923	0.0589363	0.0578619	0.0559198	0.0561412	0.0627238	0.065918	0.0774541	0.0783294	0.0821411	0.0817366	0.0858822	0.0756557	0.0644618	0.060897	0.0486467	0.0510129	0.0563391	0.0672751	0.0733884	0.0807588	0.0873952	0.0852323	0.0752327	0.0694514	0.0658691	0.0637366	0.0573727	0.0591754	0.0661271	0.0667726	0.0738707	0.0761108	0.0683479	0.0692339	0.070976	0.0710065	0.0699269	0.0632321
0.0641463	0.068912	0.0687994	0.0677211	0.0690638	0.0663913	0.0680264	0.0629843	0.068602	0.0730456	0.0696245	0.0607028	0.0593447	0.05827	0.0563152	0.0564254	0.0630701	0.0662587	0.0777661	0.0786444	0.0822173	0.0819523	0.0861122	0.075823	0.0647702	0.0612429	0.0490533	0.0514403	0.0567379	0.0676306	0.0736965	0.0810788	0.0877364	0.0854361	0.0755294	0.0698575	0.0661996	0.0640895	0.0577621	0.0596602	0.0664105	0.0670769	0.0741706	0.0764432	0.0686784	0.0696064	0.0711653	0.0713133	0.0702102	0.063508
0.0644049	0.0692528	0.0691702	0.0680109	0.0693462	0.0667483	0.0683417	0.0632649	0.0688409	0.0733977	0.0698865	0.0610148	0.0597506	0.0586742	0.0567086	0.0567097	0.0634126	0.0665957	0.0780742	0.078957	0.0822909	0.0821672	0.0863364	0.0759882	0.0650765	0.0615844	0.0494572	0.0518655	0.0571342	0.0679813	0.0740044	0.0814014	0.0880747	0.0856405	0.0758259	0.0702628	0.0665254	0.0644366	0.0581493	0.0601426	0.06669	0.0673764	0.0744649	0.0767726	0.0690094	0.0699785	0.0713526	0.0716145	0.0704905	0.0637833
0.0646588	0.0695905	0.0695381	0.0683001	0.0696274	0.0671045	0.0686545	0.0635462	0.0690764	0.0737467	0.0701449	0.0613286	0.0601539	0.0590746	0.0570999	0.0569941	0.0637511	0.066929	0.0783785	0.0792673	0.0823621	0.0823815	0.0865548	0.0761511	0.0653806	0.0619215	0.0498584	0.0522883	0.0575281	0.0683272	0.0743121	0.0817266	0.08841	0.0858455	0.0761221	0.0706674	0.0668467	0.0647782	0.0585342	0.0606222	0.0669654	0.067671	0.0747536	0.0770987	0.0693407	0.0703502	0.0715382	0.0719099	0.0707676	0.0640579
0.0649082	0.0699251	0.069903	0.0685885	0.0699072	0.0674598	0.0689648	0.0638283	0.0693085	0.0740925	0.0703998	0.0616442	0.0605545	0.0594709	0.0574892	0.0572789	0.0640858	0.0672586	0.0786789	0.0795752	0.0824312	0.082595	0.0867673	0.0763121	0.0656825	0.0622542	0.0502566	0.0527088	0.0579195	0.0686682	0.0746194	0.0820544	0.088742	0.0860511	0.0764182	0.071071	0.0671632	0.065114	0.0589168	0.0610989	0.067237	0.0679608	0.0750367	0.0774217	0.0696725	0.0707215	0.071722	0.0721997	0.0710417	0.0643321
0.0651529	0.0702565	0.070265	0.0688764	0.0701857	0.0678144	0.0692728	0.0641113	0.0695374	0.0744353	0.0706511	0.0619615	0.0609525	0.0598632	0.0578764	0.0575639	0.0644164	0.0675847	0.0789755	0.0798806	0.0824983	0.0828078	0.0869739	0.0764712	0.0659822	0.0625825	0.050652	0.0531267	0.0583084	0.0690043	0.0749262	0.0823848	0.0890707	0.0862573	0.076714	0.0714738	0.0674752	0.0654441	0.0592973	0.0615724	0.0675046	0.0682457	0.0753141	0.0777416	0.0700045	0.0710921	0.0719043	0.0724837	0.0713127	0.0646059
0.0653931	0.0705849	0.0706239	0.0691637	0.0704631	0.0681681	0.0695782	0.0643952	0.0697631	0.0747749	0.070899	0.0622807	0.0613477	0.0602513	0.0582615	0.0578494	0.064743	0.067907	0.0792682	0.0801835	0.0825636	0.08302	0.0871746	0.0766284	0.0662797	0.0629064	0.0510443	0.053542	0.0586948	0.0693355	0.0752326	0.0827177	0.0893958	0.086464	0.0770096	0.0718754	0.0677826	0.0657685	0.0596755	0.0620426	0.0677685	0.0685256	0.0755861	0.0780583	0.0703367	0.071462	0.0720851	0.072762	0.0715808	0.0648795
0.0656287	0.0709101	0.0709798	0.0694506	0.0707393	0.068521	0.0698813	0.0646802	0.0699856	0.0751113	0.0711436	0.0626017	0.0617403	0.0606352	0.0586445	0.0581354	0.0650657	0.0682258	0.0795571	0.0804838	0.0826274	0.0832317	0.0873695	0.0767841	0.0665748	0.0632259	0.0514336	0.0539548	0.0590787	0.0696617	0.0755385	0.0830532	0.0897172	0.0866713	0.077305	0.072276	0.0680855	0.0660872	0.0600515	0.0625093	0.0680286	0.0688006	0.0758524	0.0783718	0.0706692	0.0718313	0.0722646	0.0730346	0.0718458	0.0651529
0.0658598	0.0712321	0.0713325	0.0697371	0.0710144	0.0688731	0.0701821	0.0649662	0.070205	0.0754447	0.0713848	0.0629248	0.0621302	0.0610149	0.0590253	0.0584219	0.0653843	0.068541	0.0798421	0.0807816	0.0826899	0.0834428	0.0875584	0.0769381	0.0668674	0.063541	0.0518197	0.0543648	0.05946	0.0699829	0.0758436	0.0833912	0.0900347	0.086879	0.0776002	0.0726753	0.0683838	0.0664001	0.0604254	0.0629722	0.0682851	0.0690705	0.0761133	0.0786822	0.0710018	0.0721996	0.0724429	0.0733014	0.0721078	0.0654263
0.0660864	0.071551	0.071682	0.0700233	0.0712886	0.0692242	0.0704804	0.0652534	0.0704214	0.075775	0.0716227	0.0632497	0.0625173	0.0613902	0.059404	0.0587092	0.0656989	0.0688527	0.0801233	0.0810767	0.0827512	0.0836533	0.0877415	0.0770907	0.0671577	0.0638518	0.0522027	0.054772	0.0598387	0.0702991	0.076148	0.0837316	0.0903481	0.0870873	0.077895	0.0730732	0.0686775	0.0667074	0.060797	0.0634311	0.068538	0.0693356	0.0763686	0.0789894	0.0713344	0.0725671	0.0726201	0.0735624	0.0723669	0.0656998
0.0663086	0.0718667	0.0720284	0.0703092	0.0715617	0.0695746	0.0707764	0.0655418	0.0706348	0.0761021	0.0718574	0.0635767	0.0629016	0.0617611	0.0597804	0.0589971	0.0660094	0.0691608	0.0804006	0.081369	0.0828116	0.0838634	0.0879186	0.077242	0.0674454	0.0641582	0.0525823	0.0551763	0.0602148	0.0706102	0.0764516	0.0840744	0.0906573	0.087296	0.0781896	0.0734697	0.0689669	0.067009	0.0611665	0.0638857	0.0687875	0.0695956	0.0766185	0.0792935	0.0716671	0.0729335	0.0727964	0.0738177	0.0726231	0.0659735
0.0665264	0.0721793	0.0723714	0.0705949	0.071834	0.069924	0.0710701	0.0658315	0.0708453	0.0764262	0.0720889	0.0639057	0.0632831	0.0621276	0.0601547	0.0592858	0.0663159	0.0694654	0.0806741	0.0816586	0.0828713	0.084073	0.0880899	0.077392	0.0677306	0.0644603	0.0529586	0.0555777	0.0605884	0.0709162	0.0767543	0.0844195	0.0909621	0.0875051	0.0784839	0.0738647	0.0692518	0.0673049	0.0615338	0.064336	0.0690335	0.0698506	0.0768629	0.0795944	0.0719997	0.0732989	0.0729717	0.0740672	0.0728763	0.0662474
0.0667398	0.0724887	0.0727111	0.0708804	0.0721054	0.0702725	0.0713615	0.0661225	0.0710529	0.0767471	0.0723174	0.0642367	0.0636618	0.0624895	0.0605267	0.0595754	0.0666184	0.0697666	0.0809438	0.0819454	0.0829305	0.0842822	0.0882554	0.0775409	0.0680131	0.064758	0.0533315	0.0559761	0.0609593	0.0712171	0.0770559	0.0847669	0.0912622	0.0877146	0.0787779	0.074258	0.0695322	0.0675951	0.061899	0.0647816	0.0692761	0.0701006	0.0771019	0.0798922	0.0723321	0.073663	0.0731463	0.074311	0.0731266	0.0665218
0.0669488	0.0727949	0.0730475	0.0711659	0.0723759	0.07062	0.0716506	0.0664148	0.0712577	0.077065	0.0725429	0.0645698	0.0640377	0.0628468	0.0608965	0.0598659	0.0669168	0.0700643	0.0812097	0.0822293	0.0829894	0.0844909	0.088415	0.0776888	0.068293	0.0650515	0.053701	0.0563715	0.0613276	0.0715128	0.0773563	0.0851164	0.0915576	0.0879244	0.0790716	0.0746495	0.0698084	0.0678797	0.0622622	0.0652224	0.0695156	0.0703455	0.0773355	0.0801868	0.0726643	0.0740258	0.0733202	0.074549	0.0733741	0.0667966
0.0671536	0.0730979	0.0733805	0.0714513	0.0726457	0.0709666	0.0719375	0.0667085	0.0714597	0.0773798	0.0727655	0.064905	0.0644107	0.0631995	0.0612641	0.0601574	0.0672111	0.0703587	0.0814717	0.0825103	0.0830482	0.0846992	0.0885688	0.0778358	0.0685701	0.0653407	0.054067	0.0567637	0.0616932	0.0718034	0.0776556	0.0854681	0.091848	0.0881344	0.0793649	0.0750392	0.0700802	0.0681587	0.0626232	0.0656581	0.0697518	0.0705855	0.0775638	0.0804782	0.0729962	0.0743872	0.0734936	0.0747814	0.0736187	0.067072
0.0673542	0.0733977	0.07371	0.0717367	0.0729148	0.0713122	0.072222	0.0670037	0.0716591	0.0776915	0.0729851	0.0652422	0.0647809	0.0635476	0.0616293	0.0604499	0.0675014	0.0706497	0.08173	0.0827884	0.0831071	0.0849071	0.0887168	0.0779819	0.0688444	0.0656257	0.0544294	0.0571527	0.0620562	0.0720888	0.0779535	0.0858217	0.0921334	0.0883447	0.0796578	0.0754269	0.0703478	0.0684322	0.0629821	0.0660885	0.069985	0.0708205	0.0777868	0.0807665	0.0733278	0.0747472	0.0736666	0.075008	0.0738605	0.067348
0.0675507	0.0736944	0.0740361	0.0720222	0.0731832	0.0716568	0.0725043	0.0673003	0.0718559	0.0780002	0.073202	0.0655816	0.0651482	0.0638909	0.0619923	0.0607435	0.0677876	0.0709373	0.0819844	0.0830634	0.0831662	0.0851147	0.0888591	0.0781273	0.0691158	0.0659065	0.0547882	0.0575385	0.0624165	0.072369	0.07825	0.0861773	0.0924134	0.088555	0.0799504	0.0758125	0.0706112	0.0687001	0.063339	0.0665135	0.0702151	0.0710505	0.0780046	0.0810516	0.0736588	0.0751055	0.0738392	0.075229	0.0740994	0.0676249
0.067743	0.0739878	0.0743587	0.0723078	0.073451	0.0720003	0.0727844	0.0675984	0.0720501	0.0783058	0.0734161	0.065923	0.0655126	0.0642294	0.062353	0.0610384	0.0680698	0.0712217	0.082235	0.0833353	0.0832259	0.0853219	0.0889957	0.0782721	0.0693843	0.0661831	0.0551434	0.057921	0.0627741	0.072644	0.0785449	0.0865347	0.092688	0.0887654	0.0802425	0.0761959	0.0708705	0.0689626	0.063694	0.0669327	0.0704424	0.0712755	0.0782172	0.0813335	0.0739893	0.0754621	0.0740115	0.0754444	0.0743355	0.0679025
0.0679313	0.0742781	0.0746777	0.0725935	0.0737181	0.0723427	0.0730623	0.067898	0.0722419	0.0786083	0.0736276	0.0662665	0.0658741	0.0645632	0.0627114	0.0613344	0.068348	0.0715029	0.0824819	0.083604	0.0832863	0.0855287	0.0891266	0.0784163	0.0696498	0.0664556	0.0554949	0.0583001	0.0631291	0.0729138	0.0788381	0.0868938	0.092957	0.0889759	0.0805342	0.076577	0.0711257	0.0692197	0.0640469	0.0673461	0.0706668	0.0714956	0.0784246	0.0816123	0.0743191	0.0758169	0.0741838	0.0756542	0.0745689	0.0681811
0.0681156	0.0745651	0.0749932	0.0728794	0.0739847	0.072684	0.0733379	0.0681992	0.0724313	0.0789077	0.0738365	0.0666121	0.0662328	0.064892	0.0630674	0.0616316	0.0686221	0.0717808	0.0827249	0.0838696	0.0833475	0.0857352	0.089252	0.0785601	0.0699122	0.0667241	0.0558427	0.0586759	0.0634813	0.0731785	0.0791296	0.0872545	0.0932202	0.0891862	0.0808254	0.0769556	0.071377	0.0694714	0.0643978	0.0677534	0.0708885	0.0717108	0.078627	0.0818878	0.0746481	0.0761698	0.0743559	0.0758584	0.0747995	0.0684607
0.0682961	0.0748489	0.0753051	0.0731655	0.0742507	0.0730242	0.0736114	0.0685019	0.0726183	0.0792042	0.0740429	0.0669597	0.0665885	0.065216	0.0634211	0.0619302	0.0688922	0.0720555	0.0829641	0.084132	0.0834098	0.0859414	0.0893718	0.0787035	0.0701715	0.0669885	0.0561867	0.0590481	0.0638309	0.0734379	0.0794192	0.0876167	0.0934774	0.0893963	0.0811161	0.0773316	0.0716242	0.0697179	0.0647468	0.0681544	0.0711076	0.0719211	0.0788244	0.0821602	0.0749763	0.0765207	0.0745281	0.0760572	0.0750273	0.0687414
0.0684728	0.0751296	0.0756134	0.0734519	0.0745162	0.0733631	0.0738827	0.0688062	0.0728031	0.0794975	0.0742468	0.0673094	0.0669413	0.0655351	0.0637725	0.0622302	0.0691583	0.0723272	0.0831996	0.084391	0.0834733	0.0861472	0.0894861	0.0788466	0.0704277	0.067249	0.056527	0.0594169	0.0641777	0.0736921	0.0797068	0.0879803	0.0937285	0.0896062	0.0814063	0.077705	0.0718677	0.0699591	0.0650939	0.0685488	0.0713242	0.0721265	0.0790168	0.0824294	0.0753035	0.0768695	0.0747005	0.0762505	0.0752524	0.0690232
0.0686457	0.075407	0.075918	0.0737386	0.0747813	0.0737008	0.0741517	0.069112	0.0729856	0.0797879	0.0744484	0.0676611	0.0672911	0.0658492	0.0641215	0.0625315	0.0694204	0.0725957	0.0834313	0.0846467	0.0835383	0.0863526	0.089595	0.0789895	0.0706805	0.0675056	0.0568634	0.0597821	0.0645218	0.0739411	0.0799922	0.088345	0.0939733	0.0898158	0.0816959	0.0780755	0.0721073	0.0701952	0.0654391	0.0689366	0.0715383	0.0723271	0.0792043	0.0826954	0.0756297	0.0772161	0.074873	0.0764384	0.0754748	0.0693063
0.0688149	0.0756812	0.076219	0.0740256	0.0750459	0.0740372	0.0744186	0.0694194	0.0731661	0.0800752	0.0746477	0.0680148	0.0676381	0.0661583	0.0644681	0.0628342	0.0696786	0.0728612	0.0836592	0.0848989	0.0836049	0.0865577	0.0896986	0.0791323	0.07093	0.0677583	0.057196	0.0601437	0.0648632	0.0741849	0.0802754	0.0887109	0.0942117	0.0900249	0.081985	0.0784431	0.0723432	0.0704262	0.0657825	0.0693176	0.07175	0.0725229	0.079387	0.0829582	0.0759547	0.0775603	0.0750459	0.0766209	0.0756945	0.0695906
0.0689807	0.0759523	0.0765163	0.074313	0.07531	0.0743723	0.0746833	0.0697284	0.0733445	0.0803594	0.0748448	0.0683704	0.0679821	0.0664624	0.0648123	0.0631384	0.0699329	0.0731238	0.0838833	0.0851477	0.0836733	0.0867625	0.089797	0.079275	0.0711762	0.0680071	0.0575248	0.0605017	0.0652019	0.0744235	0.0805562	0.0890778	0.0944436	0.0902335	0.0822734	0.0788077	0.0725755	0.0706523	0.0661241	0.0696914	0.0719595	0.0727139	0.079565	0.0832177	0.0762784	0.0779021	0.0752191	0.0767982	0.0759114	0.0698763
0.0691429	0.0762201	0.0768099	0.0746007	0.0755737	0.074706	0.0749458	0.0700388	0.0735209	0.0806407	0.0750398	0.068728	0.0683231	0.0667615	0.0651541	0.0634441	0.0701832	0.0733833	0.0841037	0.085393	0.0837436	0.0869669	0.0898901	0.0794177	0.0714188	0.0682523	0.0578496	0.060856	0.0655379	0.074657	0.0808345	0.0894454	0.0946686	0.0904415	0.0825611	0.079169	0.0728043	0.0708734	0.0664638	0.0700581	0.0721669	0.0729003	0.0797382	0.0834741	0.0766008	0.0782414	0.0753927	0.0769703	0.0761257	0.0701633
0.0693018	0.0764848	0.0770997	0.0748888	0.0758371	0.0750383	0.0752062	0.0703509	0.0736954	0.0809189	0.0752326	0.0690875	0.0686612	0.0670555	0.0654935	0.0637513	0.0704297	0.07364	0.0843204	0.0856347	0.083816	0.0871709	0.0899782	0.0795605	0.071658	0.0684937	0.0581706	0.0612066	0.0658711	0.0748853	0.0811103	0.0898137	0.0948869	0.0906488	0.0828481	0.0795271	0.0730296	0.0710898	0.0668018	0.0704173	0.0723722	0.073082	0.0799069	0.0837272	0.0769216	0.078578	0.0755669	0.0771372	0.0763373	0.0704519
0.0694573	0.0767462	0.0773858	0.0751773	0.0761	0.0753691	0.0754644	0.0706644	0.0738681	0.0811941	0.0754236	0.0694487	0.0689964	0.0673445	0.0658304	0.06406	0.0706723	0.0738938	0.0845332	0.0858728	0.0838908	0.0873746	0.0900613	0.0797035	0.0718935	0.0687316	0.0584876	0.0615535	0.0662016	0.0751085	0.0813833	0.0901825	0.0950981	0.0908552	0.0831344	0.0798817	0.0732515	0.0713015	0.0671381	0.0707689	0.0725755	0.0732591	0.080071	0.0839771	0.0772409	0.0789119	0.0757417	0.077299	0.0765462	0.0707419
0.0696097	0.0770045	0.0776682	0.0754662	0.0763625	0.0756984	0.0757204	0.0709794	0.074039	0.0814662	0.0756126	0.0698118	0.0693286	0.0676283	0.0661649	0.0643702	0.070911	0.0741448	0.0847424	0.0861072	0.0839679	0.0875779	0.0901396	0.0798466	0.0721254	0.0689659	0.0588008	0.0618966	0.0665294	0.0753267	0.0816534	0.0905517	0.0953021	0.0910607	0.08342	0.0802327	0.0734702	0.0715085	0.0674727	0.0711128	0.0727769	0.0734317	0.0802307	0.0842238	0.0775584	0.079243	0.075917	0.0774559	0.0767525	0.0710334
0.069759	0.0772596	0.0779469	0.0757556	0.0766247	0.0760261	0.0759743	0.0712958	0.0742082	0.0817354	0.0757998	0.0701766	0.0696579	0.0679071	0.066497	0.064682	0.0711461	0.074393	0.0849478	0.0863379	0.0840477	0.0877808	0.090213	0.07999	0.0723536	0.0691967	0.05911	0.0622359	0.0668544	0.0755397	0.0819206	0.090921	0.0954989	0.0912651	0.0837047	0.0805801	0.0736856	0.0717111	0.0678055	0.0714488	0.0729766	0.0735999	0.0803861	0.0844671	0.0778741	0.0795711	0.0760931	0.0776079	0.0769561	0.0713265
0.0699054	0.0775115	0.0782217	0.0760454	0.0768865	0.0763522	0.076226	0.0716136	0.0743759	0.0820015	0.0759852	0.070543	0.0699842	0.0681808	0.0668266	0.0649954	0.0713773	0.0746384	0.0851495	0.0865649	0.0841302	0.0879832	0.0902818	0.0801337	0.0725779	0.069424	0.0594153	0.0625714	0.0671767	0.0757477	0.0821847	0.0912904	0.0956882	0.0914684	0.0839885	0.0809236	0.073898	0.0719092	0.0681368	0.0717767	0.0731746	0.0737637	0.0805371	0.0847073	0.0781878	0.0798961	0.07627	0.077755	0.0771571	0.0716212
0.0700488	0.0777603	0.0784929	0.0763356	0.0771479	0.0766766	0.0764755	0.0719328	0.0745419	0.0822646	0.0761689	0.0709111	0.0703076	0.0684493	0.0671537	0.0653103	0.0716049	0.0748812	0.0853475	0.086788	0.0842156	0.0881852	0.0903461	0.0802778	0.0727985	0.0696481	0.0597167	0.0629031	0.0674963	0.0759507	0.0824455	0.0916596	0.0958701	0.0916705	0.0842715	0.0812633	0.0741074	0.0721031	0.0684665	0.0720965	0.073371	0.0739231	0.080684	0.0849441	0.0784994	0.080218	0.0764476	0.0778975	0.0773555	0.0719175
0.0701896	0.0780058	0.0787602	0.0766263	0.077409	0.0769992	0.0767228	0.0722533	0.0747065	0.0825247	0.0763511	0.0712807	0.070628	0.0687128	0.0674783	0.0656268	0.0718288	0.0751214	0.0855418	0.0870073	0.0843039	0.0883868	0.090406	0.0804223	0.0730151	0.0698689	0.0600141	0.063231	0.0678132	0.0761487	0.082703	0.0920284	0.0960443	0.0918711	0.0845536	0.0815988	0.0743139	0.0722929	0.0687945	0.0724079	0.073566	0.0740784	0.0808267	0.0851777	0.0788089	0.0805367	0.0766261	0.0780353	0.0775512	0.0722154
0.0703276	0.0782483	0.0790238	0.0769174	0.0776696	0.0773201	0.076968	0.0725751	0.0748697	0.0827818	0.0765317	0.0716518	0.0709455	0.0689711	0.0678004	0.0659448	0.072049	0.0753589	0.0857324	0.0872227	0.0843955	0.0885878	0.0904615	0.0805672	0.0732277	0.0700865	0.0603076	0.0635549	0.0681273	0.0763418	0.0829571	0.0923968	0.0962107	0.0920703	0.0848347	0.0819302	0.0745175	0.0724786	0.0691211	0.0727108	0.0737595	0.0742294	0.0809654	0.085408	0.079116	0.080852	0.0768055	0.0781685	0.0777443	0.072515
0.0704631	0.0784876	0.0792836	0.0772089	0.0779299	0.077639	0.077211	0.072898	0.0750316	0.0830358	0.0767109	0.0720242	0.0712601	0.0692244	0.06812	0.0662645	0.0722657	0.0755939	0.0859192	0.0874341	0.0844903	0.0887884	0.090513	0.0807126	0.0734363	0.070301	0.0605973	0.063875	0.0684387	0.07653	0.0832076	0.0927644	0.0963693	0.0922678	0.0851147	0.0822573	0.0747185	0.0726604	0.0694461	0.0730051	0.0739517	0.0743764	0.0811002	0.085635	0.0794208	0.0811639	0.0769858	0.0782973	0.0779348	0.0728163
0.0705963	0.0787237	0.0795397	0.0775008	0.0781897	0.0779561	0.0774517	0.0732221	0.0751922	0.0832869	0.0768887	0.072398	0.0715717	0.0694725	0.068437	0.0665856	0.0724789	0.0758264	0.0861025	0.0876415	0.0845885	0.0889884	0.0905604	0.0808585	0.0736409	0.0705124	0.060883	0.0641913	0.0687474	0.0767133	0.0834544	0.0931312	0.0965199	0.0924637	0.0853937	0.0825799	0.0749169	0.0728384	0.0697696	0.0732907	0.0741428	0.0745194	0.0812312	0.0858586	0.079723	0.0814723	0.0771671	0.0784218	0.0781227	0.0731192
0.0707271	0.0789567	0.079792	0.0777932	0.0784491	0.0782711	0.0776903	0.0735472	0.0753516	0.0835349	0.0770652	0.0727729	0.0718803	0.0697155	0.0687515	0.0669083	0.0726886	0.0760564	0.086282	0.0878449	0.0846902	0.0891878	0.0906039	0.081005	0.0738412	0.0707209	0.0611649	0.0645036	0.0690534	0.0768919	0.0836974	0.0934969	0.0966624	0.0926577	0.0856716	0.082898	0.0751128	0.0730128	0.0700917	0.0735675	0.0743327	0.0746586	0.0813584	0.086079	0.0800225	0.0817771	0.0773494	0.0785421	0.078308	0.0734237
0.0708557	0.0791866	0.0800406	0.0780859	0.0787081	0.0785842	0.0779266	0.0738734	0.07551	0.0837799	0.0772405	0.0731491	0.0721861	0.0699535	0.0690635	0.0672324	0.0728948	0.076284	0.0864579	0.0880443	0.0847954	0.0893867	0.0906438	0.0811521	0.0740374	0.0709266	0.0614429	0.064812	0.0693567	0.0770657	0.0839365	0.0938614	0.0967968	0.0928497	0.0859484	0.0832115	0.0753064	0.0731837	0.0704124	0.0738354	0.0745216	0.0747939	0.081482	0.086296	0.0803192	0.0820782	0.0775327	0.0786583	0.0784906	0.0737299
0.0709824	0.0794134	0.0802854	0.078379	0.0789666	0.0788951	0.0781608	0.0742004	0.0756672	0.0840219	0.0774147	0.0735262	0.0724889	0.0701864	0.0693729	0.0675581	0.0730977	0.0765092	0.0866301	0.0882395	0.0849044	0.089585	0.09068	0.0812998	0.0742292	0.0711294	0.0617171	0.0651166	0.0696572	0.0772348	0.0841715	0.0942244	0.096923	0.0930397	0.0862239	0.0835202	0.0754976	0.0733512	0.0707316	0.0740942	0.0747095	0.0749256	0.0816021	0.0865097	0.0806131	0.0823755	0.077717	0.0787704	0.0786707	0.0740378
0.071107	0.0796371	0.0805266	0.0786725	0.0792247	0.0792038	0.0783926	0.0745283	0.0758235	0.0842608	0.0775877	0.0739043	0.0727888	0.0704142	0.0696797	0.0678852	0.0732973	0.0767321	0.0867987	0.0884307	0.0850172	0.0897825	0.0907129	0.0814481	0.0744168	0.0713296	0.0619874	0.0654173	0.0699551	0.0773993	0.0844024	0.0945858	0.097041	0.0932275	0.0864983	0.0838239	0.0756867	0.0735154	0.0710495	0.074344	0.0748966	0.0750537	0.0817187	0.08672	0.0809039	0.0826689	0.0779024	0.0788787	0.0788481	0.0743472
0.0712299	0.0798578	0.0807641	0.0789663	0.0794822	0.0795103	0.0786223	0.0748569	0.0759789	0.0844968	0.0777598	0.0742833	0.0730858	0.0706371	0.0699839	0.0682137	0.0734936	0.0769526	0.0869637	0.0886176	0.0851339	0.0899794	0.0907426	0.081597	0.0746	0.0715271	0.0622541	0.0657141	0.0702502	0.0775593	0.0846291	0.0949453	0.0971505	0.093413	0.0867713	0.0841227	0.0758738	0.0736766	0.0713661	0.0745845	0.075083	0.0751783	0.0818319	0.0869269	0.0811916	0.0829584	0.0780889	0.0789833	0.079023	0.0746583
0.0713512	0.0800753	0.0809979	0.0792603	0.0797391	0.0798144	0.0788496	0.0751862	0.0761335	0.0847297	0.0779309	0.0746629	0.0733799	0.0708549	0.0702855	0.0685436	0.0736868	0.0771709	0.0871251	0.0888004	0.0852545	0.0901756	0.0907691	0.0817466	0.0747788	0.0717221	0.0625169	0.066007	0.0705427	0.0777147	0.0848514	0.0953028	0.0972517	0.093596	0.087043	0.0844164	0.0760588	0.0738348	0.0716814	0.0748158	0.0752686	0.0752995	0.0819419	0.0871305	0.0814761	0.0832438	0.0782764	0.0790842	0.0791953	0.0749708
0.0714709	0.0802898	0.0812281	0.0795546	0.0799955	0.0801162	0.0790747	0.075516	0.0762873	0.0849595	0.0781011	0.0750433	0.073671	0.0710678	0.0705844	0.0688748	0.0738768	0.077387	0.0872829	0.0889789	0.0853792	0.0903711	0.0907928	0.0818969	0.0749531	0.0719147	0.0627761	0.0662961	0.0708324	0.0778657	0.0850692	0.095658	0.0973444	0.0937765	0.0873134	0.0847048	0.0762421	0.0739902	0.0719954	0.0750378	0.0754537	0.0754175	0.0820488	0.0873307	0.0817572	0.0835252	0.0784651	0.0791816	0.0793649	0.0752849
0.0715892	0.0805013	0.0814546	0.0798491	0.0802512	0.0804155	0.0792975	0.0758463	0.0764404	0.0851864	0.0782706	0.0754241	0.0739593	0.0712757	0.0708808	0.0692074	0.0740637	0.0776008	0.0874371	0.0891532	0.0855079	0.0905657	0.0908138	0.0820479	0.0751229	0.0721049	0.0630317	0.0665813	0.0711195	0.0780123	0.0852825	0.0960108	0.0974286	0.0939543	0.0875823	0.0849879	0.0764236	0.074143	0.0723081	0.0752505	0.0756382	0.0755324	0.0821527	0.0875275	0.0820348	0.0838024	0.0786548	0.0792756	0.079532	0.0756005
0.0717062	0.0807097	0.0816776	0.0801438	0.0805063	0.0807124	0.079518	0.0761769	0.0765928	0.0854102	0.0784393	0.0758054	0.0742447	0.0714788	0.0711744	0.0695411	0.0742476	0.0778125	0.0875877	0.0893232	0.0856408	0.0907595	0.0908322	0.0821995	0.0752881	0.0722928	0.0632836	0.0668627	0.0714039	0.0781547	0.0854911	0.096361	0.0975042	0.0941294	0.0878497	0.0852656	0.0766035	0.0742933	0.0726196	0.0754537	0.0758223	0.0756443	0.0822536	0.0877209	0.0823089	0.0840753	0.0788456	0.0793664	0.0796964	0.0759174
0.0718221	0.0809152	0.081897	0.0804386	0.0807607	0.0810066	0.0797362	0.0765077	0.0767447	0.0856309	0.0786074	0.076187	0.0745272	0.071677	0.0714654	0.0698761	0.0744287	0.0780221	0.0877348	0.0894889	0.0857779	0.0909525	0.0908482	0.0823518	0.0754488	0.0724786	0.0635319	0.0671403	0.0716857	0.0782928	0.085695	0.0967083	0.0975713	0.0943016	0.0881156	0.0855377	0.0767819	0.0744412	0.0729299	0.0756475	0.0760061	0.0757533	0.0823516	0.0879109	0.0825793	0.084344	0.0790374	0.0794541	0.0798583	0.0762358
0.071937	0.0811176	0.0821129	0.0807335	0.0810143	0.0812982	0.079952	0.0768386	0.0768961	0.0858486	0.0787748	0.0765687	0.0748068	0.0718703	0.0717538	0.0702122	0.0746068	0.0782296	0.0878784	0.0896503	0.0859193	0.0911445	0.0908621	0.0825048	0.0756048	0.0726622	0.0637767	0.0674142	0.0719647	0.0784268	0.085894	0.0970526	0.0976299	0.0944708	0.08838	0.0858042	0.0769589	0.0745869	0.073239	0.0758319	0.0761896	0.0758596	0.082447	0.0880975	0.0828459	0.0846083	0.0792303	0.0795388	0.0800175	0.0765554
0.072051	0.0813171	0.0823253	0.0810284	0.0812671	0.0815871	0.0801655	0.0771696	0.077047	0.0860632	0.0789418	0.0769506	0.0750836	0.0720589	0.0720394	0.0705493	0.0747822	0.078435	0.0880185	0.0898074	0.0860649	0.0913356	0.0908741	0.0826584	0.0757562	0.0728439	0.0640181	0.0676843	0.0722411	0.0785567	0.0860881	0.0973937	0.0976798	0.0946368	0.0886427	0.086065	0.0771345	0.0747307	0.0735469	0.0760069	0.0763728	0.0759633	0.0825397	0.0882807	0.0831086	0.0848682	0.0794242	0.0796206	0.0801742	0.0768763
0.0721644	0.0815137	0.0825342	0.0813233	0.0815191	0.0818732	0.0803766	0.0775004	0.0771976	0.0862748	0.0791082	0.0773323	0.0753575	0.0722428	0.0723223	0.0708875	0.0749548	0.0786384	0.088155	0.0899601	0.0862148	0.0915257	0.0908842	0.0828127	0.0759028	0.0730236	0.064256	0.0679507	0.0725149	0.0786827	0.0862772	0.0977313	0.0977211	0.0947997	0.0889038	0.08632	0.077309	0.0748725	0.0738537	0.0761723	0.076556	0.0760645	0.08263	0.0884604	0.0833673	0.0851237	0.0796192	0.0796998	0.0803282	0.0771983
0.0722771	0.0817073	0.0827398	0.0816182	0.0817702	0.0821564	0.0805853	0.077831	0.0773478	0.0864833	0.0792742	0.0777139	0.0756285	0.072422	0.0726024	0.0712266	0.0751248	0.0788399	0.0882881	0.0901085	0.0863691	0.0917148	0.0908928	0.0829677	0.0760447	0.0732015	0.0644906	0.0682134	0.072786	0.0788048	0.0864612	0.0980653	0.0977539	0.0949593	0.0891631	0.086569	0.0774825	0.0750127	0.0741594	0.0763284	0.076739	0.0761633	0.0827178	0.0886366	0.0836218	0.0853746	0.0798151	0.0797764	0.0804796	0.0775214
0.0723894	0.081898	0.0829419	0.0819129	0.0820203	0.0824367	0.0807915	0.0781612	0.0774978	0.0866888	0.0794399	0.0780952	0.0758968	0.0725966	0.0728799	0.0715665	0.0752922	0.0790393	0.0884178	0.0902526	0.0865277	0.0919028	0.0909	0.0831233	0.0761819	0.0733777	0.0647219	0.0684725	0.0730544	0.0789231	0.0866401	0.0983954	0.0977781	0.0951154	0.0894207	0.0868121	0.0776549	0.0751513	0.0744641	0.076475	0.0769221	0.07626	0.0828033	0.0888095	0.0838723	0.085621	0.080012	0.0798506	0.0806285	0.0778454
0.0725014	0.0820858	0.0831408	0.0822074	0.0822694	0.082714	0.0809954	0.0784909	0.0776475	0.0868911	0.0796053	0.078476	0.0761621	0.0727666	0.0731545	0.0719073	0.0754572	0.0792368	0.0885441	0.0903922	0.0866906	0.0920897	0.0909061	0.0832795	0.0763143	0.0735522	0.0649499	0.068728	0.0733202	0.0790376	0.0868137	0.0987215	0.0977937	0.095268	0.0896765	0.0870492	0.0778265	0.0752885	0.0747676	0.0766122	0.0771052	0.0763546	0.0828867	0.0889788	0.0841184	0.0858628	0.0802098	0.0799225	0.0807747	0.0781704
0.0726132	0.0822708	0.0833364	0.0825016	0.0825174	0.0829883	0.0811968	0.0788199	0.0777971	0.0870904	0.0797705	0.0788562	0.0764247	0.0729321	0.0734264	0.0722487	0.0756197	0.0794323	0.0886669	0.0905275	0.0868579	0.0922755	0.0909112	0.0834363	0.0764419	0.0737252	0.0651748	0.0689799	0.0735834	0.0791486	0.086982	0.0990434	0.0978009	0.095417	0.0899304	0.0872801	0.0779973	0.0754245	0.07507	0.07674	0.0772884	0.0764474	0.082968	0.0891447	0.0843601	0.0860999	0.0804085	0.0799923	0.0809183	0.0784962
0.0727249	0.082453	0.0835288	0.0827955	0.0827642	0.0832594	0.0813957	0.0791482	0.0779466	0.0872865	0.0799355	0.0792358	0.0766845	0.0730931	0.0736955	0.0725908	0.07578	0.079626	0.0887864	0.0906585	0.0870295	0.09246	0.0909155	0.0835936	0.0765647	0.0738967	0.0653966	0.0692284	0.073844	0.079256	0.087145	0.0993608	0.0977996	0.0955623	0.0901825	0.0875048	0.0781675	0.0755595	0.0753715	0.0768586	0.0774718	0.0765384	0.0830473	0.0893072	0.0845974	0.0863324	0.0806081	0.0800601	0.0810593	0.0788227
0.0728368	0.0826323	0.083718	0.083089	0.0830099	0.0835274	0.0815922	0.0794755	0.0780961	0.0874796	0.0801003	0.0796145	0.0769414	0.0732498	0.0739618	0.0729333	0.0759379	0.0798178	0.0889025	0.0907851	0.0872055	0.0926434	0.0909193	0.0837515	0.0766827	0.0740667	0.0656154	0.0694734	0.0741019	0.0793601	0.0873025	0.0996737	0.0977898	0.0957038	0.0904325	0.0877232	0.0783371	0.0756935	0.0756719	0.0769679	0.0776555	0.0766278	0.0831247	0.0894661	0.0848301	0.0865602	0.0808084	0.0801261	0.0811976	0.0791498
0.0729489	0.0828089	0.0839041	0.083382	0.0832542	0.083792	0.0817861	0.0798018	0.0782456	0.0876696	0.0802651	0.0799922	0.0771956	0.0734022	0.0742253	0.0732764	0.0760938	0.0800077	0.0890153	0.0909073	0.0873857	0.0928254	0.0909228	0.0839099	0.0767958	0.0742355	0.0658312	0.0697149	0.0743573	0.0794608	0.0874546	0.0999817	0.0977717	0.0958414	0.0906806	0.0879353	0.0785063	0.0758268	0.0759712	0.0770681	0.0778394	0.0767157	0.0832004	0.0896216	0.0850582	0.0867834	0.0810095	0.0801904	0.0813334	0.0794774
0.0730614	0.0829827	0.0840871	0.0836745	0.0834973	0.0840534	0.0819775	0.0801268	0.0783951	0.0878564	0.0804299	0.0803688	0.0774469	0.0735503	0.0744859	0.0736198	0.0762475	0.0801958	0.0891249	0.0910252	0.0875702	0.0930062	0.0909262	0.0840687	0.0769042	0.0744031	0.0660441	0.0699532	0.07461	0.0795583	0.0876012	0.100285	0.0977453	0.0959751	0.0909266	0.088141	0.0786751	0.0759595	0.0762696	0.0771592	0.0780237	0.0768024	0.0832744	0.0897736	0.0852817	0.0870017	0.0812113	0.0802532	0.0814665	0.0798054
0.0731744	0.0831537	0.0842672	0.0839664	0.0837389	0.0843114	0.0821663	0.0804506	0.0785447	0.0880402	0.0805947	0.0807442	0.0776955	0.0736943	0.0747436	0.0739634	0.0763993	0.0803821	0.0892311	0.0911388	0.0877589	0.0931856	0.0909296	0.084228	0.0770076	0.0745695	0.0662543	0.0701881	0.0748601	0.0796527	0.0877422	0.100583	0.0977107	0.0961047	0.0911705	0.0883402	0.0788437	0.0760918	0.076567	0.0772413	0.0782084	0.076888	0.0833469	0.0899222	0.0855003	0.0872154	0.0814138	0.0803146	0.081597	0.0801336
0.073288	0.0833221	0.0844443	0.0842576	0.083979	0.0845659	0.0823526	0.0807728	0.0786945	0.0882208	0.0807595	0.0811182	0.0779414	0.0738341	0.0749985	0.0743072	0.0765492	0.0805666	0.0893342	0.091248	0.0879517	0.0933636	0.0909334	0.0843877	0.0771063	0.0747348	0.0664617	0.0704198	0.0751076	0.0797441	0.0878776	0.100875	0.0976679	0.0962302	0.0914123	0.088533	0.0790121	0.0762239	0.0768634	0.0773145	0.0783934	0.0769725	0.0834179	0.0900673	0.0857141	0.0874243	0.0816168	0.0803747	0.0817249	0.080462
0.0734024	0.0834878	0.0846185	0.084548	0.0842176	0.084817	0.0825363	0.0810933	0.0788445	0.0883983	0.0809245	0.0814906	0.0781844	0.07397	0.0752505	0.074651	0.0766973	0.0807493	0.0894341	0.091353	0.0881487	0.0935401	0.0909378	0.0845477	0.0772001	0.0748992	0.0666665	0.0706484	0.0753526	0.0798326	0.0880074	0.101162	0.0976171	0.0963515	0.0916518	0.0887192	0.0791804	0.0763559	0.0771588	0.0773789	0.078579	0.0770563	0.0834876	0.0902088	0.085923	0.0876284	0.0818204	0.0804338	0.0818502	0.0807903
0.0735177	0.0836509	0.0847899	0.0848375	0.0844545	0.0850645	0.0827174	0.081412	0.0789947	0.0885726	0.0810896	0.0818614	0.0784248	0.0741019	0.0754996	0.0749948	0.0768436	0.0809302	0.0895308	0.0914537	0.0883497	0.0937152	0.0909429	0.0847081	0.0772891	0.0750627	0.0668687	0.0708739	0.0755949	0.0799183	0.0881316	0.101443	0.0975584	0.0964686	0.0918891	0.0888988	0.0793488	0.0764879	0.0774532	0.0774348	0.0787651	0.0771395	0.0835561	0.090347	0.0861269	0.0878278	0.0820244	0.080492	0.0819729	0.0811185
0.0736341	0.0838114	0.0849586	0.0851261	0.0846897	0.0853083	0.0828959	0.0817288	0.0791451	0.0887439	0.081255	0.0822304	0.0786624	0.07423	0.0757458	0.0753385	0.0769884	0.0811094	0.0896244	0.0915502	0.0885547	0.0938887	0.090949	0.0848687	0.0773733	0.0752253	0.0670685	0.0710963	0.0758347	0.0800014	0.0882501	0.101719	0.0974919	0.0965813	0.0921242	0.0890718	0.0795173	0.0766201	0.0777467	0.0774821	0.0789517	0.0772222	0.0836234	0.0904816	0.0863258	0.0880225	0.0822288	0.0805493	0.082093	0.0814465
0.0737516	0.0839694	0.0851246	0.0854137	0.0849232	0.0855485	0.0830717	0.0820435	0.0792959	0.0889119	0.0814205	0.0825974	0.0788973	0.0743543	0.075989	0.0756818	0.0771316	0.0812868	0.089715	0.0916424	0.0887636	0.0940607	0.0909563	0.0850295	0.0774527	0.0753872	0.0672659	0.0713158	0.0760719	0.0800819	0.0883629	0.101988	0.0974176	0.0966897	0.0923569	0.0892382	0.079686	0.0767528	0.0780392	0.0775211	0.0791389	0.0773045	0.0836898	0.0906128	0.0865196	0.0882124	0.0824335	0.080606	0.0822104	0.081774
0.0738705	0.0841248	0.085288	0.0857002	0.0851548	0.0857849	0.0832449	0.0823559	0.0794471	0.0890768	0.0815864	0.0829624	0.0791295	0.074475	0.0762293	0.0760248	0.0772733	0.0814624	0.0898025	0.0917305	0.0889763	0.0942311	0.090965	0.0851905	0.0775274	0.0755484	0.067461	0.0715324	0.0763065	0.08016	0.08847	0.102252	0.0973358	0.0967937	0.0925872	0.089398	0.079855	0.0768859	0.0783308	0.0775519	0.0793267	0.0773868	0.0837552	0.0907406	0.0867083	0.0883976	0.0826385	0.0806622	0.0823253	0.0821009
0.0739907	0.0842777	0.0854489	0.0859854	0.0853844	0.0860175	0.0834154	0.0826659	0.0795986	0.0892386	0.0817526	0.0833251	0.0793589	0.0745921	0.0764666	0.0763673	0.0774137	0.0816363	0.089887	0.0918144	0.0891928	0.0943999	0.0909753	0.0853517	0.0775973	0.0757091	0.0676539	0.0717462	0.0765386	0.0802357	0.0885715	0.102508	0.0972466	0.0968932	0.0928151	0.089551	0.0800243	0.0770198	0.0786214	0.0775746	0.0795151	0.077469	0.0838197	0.0908649	0.0868918	0.0885782	0.0828436	0.0807181	0.0824376	0.0824272
0.0741125	0.0844282	0.0856073	0.0862693	0.085612	0.0862463	0.0835832	0.0829733	0.0797506	0.0893972	0.0819191	0.0836855	0.0795857	0.0747057	0.0767009	0.0767092	0.0775529	0.0818085	0.0899686	0.0918942	0.0894128	0.094567	0.0909876	0.0855129	0.0776626	0.0758692	0.0678447	0.0719572	0.0767681	0.0803093	0.0886672	0.102759	0.09715	0.0969882	0.0930405	0.0896974	0.0801941	0.0771544	0.078911	0.0775895	0.0797043	0.0775515	0.0838836	0.0909857	0.0870702	0.088754	0.0830489	0.0807738	0.0825473	0.0827526
0.074236	0.0845763	0.0857633	0.0865519	0.0858375	0.0864713	0.0837483	0.083278	0.079903	0.0895526	0.082086	0.0840433	0.0798099	0.074816	0.0769322	0.0770503	0.0776909	0.0819789	0.0900472	0.09197	0.0896364	0.0947323	0.0910018	0.0856741	0.0777232	0.0760288	0.0680335	0.0721656	0.0769951	0.0803808	0.0887573	0.103003	0.0970464	0.0970787	0.0932634	0.089837	0.0803644	0.0772901	0.0791997	0.0775968	0.079894	0.0776343	0.0839468	0.0911031	0.0872433	0.0889252	0.0832541	0.0808294	0.0826544	0.0830769
0.0743613	0.084722	0.085917	0.086833	0.0860609	0.0866922	0.0839107	0.0835797	0.0800559	0.0897049	0.0822533	0.0843986	0.0800313	0.074923	0.0771605	0.0773906	0.0778278	0.0821476	0.0901231	0.0920417	0.0898634	0.094896	0.0910184	0.0858352	0.0777792	0.0761881	0.0682204	0.0723715	0.0772195	0.0804503	0.0888418	0.10324	0.0969358	0.0971647	0.0934837	0.08997	0.0805353	0.0774269	0.0794874	0.0775966	0.0800845	0.0777177	0.0840095	0.0912171	0.0874112	0.0890918	0.0834593	0.0808851	0.0827589	0.0834001
0.0744884	0.0848654	0.0860684	0.0871125	0.086282	0.0869092	0.0840704	0.0838785	0.0802093	0.089854	0.0824211	0.084751	0.0802501	0.0750267	0.0773858	0.07773	0.0779638	0.0823146	0.0901961	0.0921095	0.0900937	0.0950578	0.0910375	0.0859963	0.0778306	0.076347	0.0684055	0.0725749	0.0774414	0.0805179	0.0889205	0.10347	0.0968183	0.097246	0.0937015	0.0900962	0.0807069	0.0775649	0.0797741	0.0775891	0.0802757	0.0778018	0.0840717	0.0913277	0.0875737	0.0892539	0.0836644	0.080941	0.0828609	0.0837219
0.0746176	0.0850065	0.0862177	0.0873903	0.0865007	0.0871222	0.0842273	0.0841741	0.0803632	0.0899999	0.0825893	0.0851006	0.0804663	0.0751275	0.077608	0.0780682	0.0780989	0.0824799	0.0902664	0.0921733	0.0903272	0.0952179	0.0910593	0.0861572	0.0778775	0.0765056	0.0685889	0.0727759	0.0776607	0.0805839	0.0889937	0.103693	0.0966943	0.0973228	0.0939166	0.0902158	0.0808792	0.0777043	0.0800599	0.0775747	0.0804676	0.0778867	0.0841336	0.0914349	0.087731	0.0894114	0.0838692	0.0809973	0.0829603	0.0840422
0.0747489	0.0851453	0.0863649	0.0876664	0.086717	0.0873311	0.0843814	0.0844663	0.0805177	0.0901427	0.082758	0.0854471	0.0806798	0.0752252	0.0778272	0.0784053	0.0782332	0.0826434	0.0903339	0.0922333	0.0905636	0.0953761	0.091084	0.0863179	0.07792	0.0766641	0.0687706	0.0729746	0.0778775	0.0806482	0.0890613	0.103909	0.0965638	0.097395	0.094129	0.0903287	0.0810523	0.0778453	0.0803447	0.0775534	0.0806603	0.0779727	0.0841953	0.0915388	0.087883	0.0895644	0.0840737	0.081054	0.0830572	0.0843608
0.0748824	0.085282	0.0865102	0.0879406	0.0869308	0.0875359	0.0845328	0.084755	0.0806727	0.0902822	0.0829272	0.0857904	0.0808908	0.0753201	0.0780433	0.078741	0.0783669	0.0828052	0.0903989	0.0922895	0.090803	0.0955325	0.0911119	0.0864783	0.077958	0.0768224	0.0689509	0.0731711	0.0780917	0.0807111	0.0891234	0.104117	0.0964271	0.0974625	0.0943387	0.090435	0.0812263	0.077988	0.0806284	0.0775255	0.0808537	0.07806	0.0842568	0.0916392	0.0880296	0.089713	0.0842778	0.0811114	0.0831516	0.0846776
0.0750183	0.0854165	0.0866534	0.0882128	0.0871421	0.0877366	0.0846815	0.0850401	0.0808284	0.0904187	0.083097	0.0861305	0.0810991	0.0754122	0.0782563	0.0790752	0.0785	0.0829652	0.0904612	0.0923419	0.0910452	0.0956869	0.0911431	0.0866384	0.0779917	0.0769806	0.0691297	0.0733655	0.0783035	0.0807727	0.08918	0.104319	0.0962844	0.0975255	0.0945456	0.0905346	0.0814011	0.0781324	0.0809112	0.0774913	0.0810478	0.0781485	0.0843182	0.0917364	0.088171	0.0898573	0.0844814	0.0811696	0.0832434	0.0849923
0.0751566	0.085549	0.0867949	0.0884831	0.0873507	0.0879331	0.0848273	0.0853214	0.0809846	0.0905519	0.0832673	0.0864671	0.0813048	0.0755017	0.0784663	0.0794079	0.0786325	0.0831235	0.0905211	0.0923907	0.09129	0.0958395	0.0911778	0.086798	0.0780212	0.0771387	0.0693072	0.0735579	0.0785127	0.080833	0.0892311	0.104512	0.0961359	0.0975838	0.0947497	0.0906276	0.081577	0.0782788	0.0811929	0.0774511	0.0812427	0.0782387	0.0843796	0.0918302	0.088307	0.0899972	0.0846844	0.0812287	0.0833328	0.0853049
0.0752975	0.0856794	0.0869345	0.0887511	0.0875565	0.0881253	0.0849704	0.0855988	0.0811415	0.090682	0.0834381	0.0868002	0.081508	0.0755887	0.0786731	0.0797388	0.0787647	0.08328	0.0905785	0.0924358	0.0915372	0.09599	0.0912163	0.0869572	0.0780464	0.0772969	0.0694834	0.0737483	0.0787193	0.0808922	0.0892769	0.104699	0.0959817	0.0976375	0.0949509	0.0907141	0.0817538	0.0784273	0.0814736	0.077405	0.0814383	0.0783305	0.0844412	0.0919207	0.0884377	0.0901329	0.0848868	0.0812888	0.0834197	0.0856151
0.075441	0.0858078	0.0870725	0.089017	0.0877596	0.0883134	0.0851106	0.085872	0.081299	0.0908089	0.0836096	0.0871296	0.0817086	0.0756733	0.0788769	0.0800679	0.0788966	0.0834348	0.0906334	0.0924775	0.0917867	0.0961386	0.0912587	0.0871159	0.0780676	0.0774551	0.0696586	0.0739369	0.0789235	0.0809505	0.0893174	0.104877	0.0958222	0.0976867	0.0951493	0.0907941	0.0819317	0.0785779	0.0817532	0.0773534	0.0816346	0.0784243	0.0845029	0.092008	0.0885632	0.0902645	0.0850884	0.08135	0.0835042	0.0859227
0.0755872	0.0859342	0.0872089	0.0892805	0.0879598	0.0884972	0.0852481	0.0861411	0.0814571	0.0909327	0.0837816	0.0874552	0.0819067	0.0757556	0.0790775	0.0803951	0.0790284	0.0835878	0.0906861	0.0925156	0.0920383	0.0962852	0.0913052	0.087274	0.0780847	0.0776134	0.0698327	0.0741238	0.0791251	0.0810079	0.0893526	0.105048	0.0956575	0.0977313	0.0953447	0.0908677	0.0821107	0.0787307	0.0820317	0.0772965	0.0818316	0.0785201	0.0845649	0.092092	0.0886834	0.0903919	0.0852891	0.0814125	0.0835863	0.0862277
0.0757362	0.0860588	0.0873438	0.0895416	0.088157	0.0886767	0.0853828	0.0864058	0.0816159	0.0910533	0.0839542	0.0877769	0.0821022	0.0758357	0.079275	0.0807201	0.07916	0.0837391	0.0907364	0.0925504	0.092292	0.0964298	0.091356	0.0874314	0.0780979	0.0777719	0.070006	0.0743091	0.0793242	0.0810646	0.0893827	0.105211	0.0954879	0.0977715	0.0955372	0.0909348	0.0822909	0.078886	0.0823092	0.0772347	0.0820294	0.0786181	0.0846272	0.0921729	0.0887983	0.0905154	0.0854889	0.0814764	0.0836659	0.0865297
0.0758881	0.0861816	0.0874772	0.0898001	0.0883512	0.0888519	0.0855147	0.0866661	0.0817753	0.0911708	0.0841275	0.0880945	0.0822953	0.0759137	0.0794694	0.081043	0.0792916	0.0838885	0.0907846	0.0925818	0.0925474	0.0965724	0.0914113	0.0875881	0.0781073	0.0779305	0.0701784	0.0744929	0.0795208	0.0811207	0.0894077	0.105367	0.0953136	0.0978071	0.0957267	0.0909956	0.0824722	0.0790437	0.0825855	0.0771682	0.0822278	0.0787184	0.0846899	0.0922505	0.088908	0.0906349	0.0856877	0.0815418	0.0837432	0.0868287
0.076043	0.0863025	0.0876093	0.0900561	0.0885423	0.0890228	0.0856438	0.0869217	0.0819354	0.0912851	0.0843013	0.0884081	0.0824858	0.0759899	0.0796606	0.0813635	0.0794233	0.0840361	0.0908307	0.0926101	0.0928044	0.0967129	0.0914712	0.0877441	0.0781129	0.0780894	0.0703501	0.0746752	0.0797149	0.0811763	0.0894277	0.105514	0.095135	0.0978384	0.0959132	0.0910502	0.0826547	0.0792041	0.0828607	0.0770972	0.082427	0.0788213	0.0847531	0.092325	0.0890125	0.0907505	0.0858853	0.0816088	0.0838182	0.0871244
0.0762009	0.0864218	0.0877401	0.0903093	0.0887302	0.0891894	0.0857701	0.0871726	0.0820961	0.0913963	0.0844758	0.0887173	0.0826738	0.0760642	0.0798487	0.0816815	0.0795552	0.0841819	0.0908746	0.0926351	0.0930628	0.0968513	0.091536	0.0878992	0.0781149	0.0782485	0.0705212	0.0748563	0.0799065	0.0812316	0.0894428	0.105653	0.0949521	0.0978652	0.0960966	0.0910985	0.0828384	0.0793671	0.0831347	0.0770222	0.0826267	0.0789268	0.0848169	0.0923964	0.0891119	0.0908625	0.0860817	0.0816775	0.0838909	0.0874167
0.0763619	0.0865394	0.0878697	0.0905598	0.0889149	0.0893516	0.0858937	0.0874186	0.0822575	0.0915045	0.0846509	0.0890222	0.0828594	0.0761368	0.0800337	0.081997	0.0796874	0.0843259	0.0909167	0.0926572	0.0933226	0.0969877	0.0916057	0.0880533	0.0781134	0.0784079	0.0706918	0.0750361	0.0800955	0.0812867	0.0894531	0.105785	0.0947654	0.0978878	0.0962769	0.0911407	0.0830234	0.0795329	0.0834076	0.0769435	0.0828271	0.0790352	0.0848813	0.0924647	0.0892063	0.0909707	0.0862768	0.0817481	0.0839613	0.0877054
0.0765261	0.0866554	0.0879982	0.0908074	0.0890963	0.0895095	0.0860144	0.0876596	0.0824195	0.0916095	0.0848267	0.0893227	0.0830425	0.0762079	0.0802155	0.0823097	0.0798199	0.0844681	0.0909568	0.0926763	0.0935833	0.0971219	0.0916806	0.0882065	0.0781084	0.0785676	0.070862	0.0752149	0.0802821	0.0813417	0.0894587	0.105908	0.094575	0.097906	0.0964541	0.0911769	0.0832097	0.0797016	0.0836792	0.0768613	0.0830281	0.0791466	0.0849465	0.0925299	0.0892956	0.0910754	0.0864705	0.0818205	0.0840294	0.0879903
0.0766936	0.0867698	0.0881256	0.091052	0.0892743	0.089663	0.0861324	0.0878956	0.0825822	0.0917114	0.085003	0.0896186	0.0832232	0.0762776	0.0803942	0.0826196	0.0799529	0.0846084	0.090995	0.0926925	0.093845	0.0972541	0.0917608	0.0883587	0.0781001	0.0787276	0.0710319	0.0753926	0.0804661	0.0813967	0.0894598	0.106023	0.0943813	0.0979201	0.0966281	0.0912071	0.0833972	0.0798732	0.0839496	0.0767759	0.0832297	0.0792611	0.0850123	0.0925922	0.0893799	0.0911766	0.0866628	0.081895	0.0840954	0.0882713
0.0768643	0.0868828	0.0882521	0.0912935	0.0894489	0.0898122	0.0862477	0.0881263	0.0827455	0.0918102	0.08518	0.0899099	0.0834015	0.076346	0.0805697	0.0829266	0.0800865	0.0847468	0.0910316	0.0927059	0.0941073	0.0973841	0.0918465	0.0885097	0.0780887	0.078888	0.0712016	0.0755694	0.0806476	0.0814519	0.0894564	0.106131	0.0941845	0.0979301	0.096799	0.0912315	0.0835861	0.0800478	0.0842187	0.0766877	0.0834318	0.0793789	0.085079	0.0926515	0.0894592	0.0912745	0.0868534	0.0819715	0.0841592	0.0885482
0.0770384	0.0869944	0.0883778	0.0915319	0.0896201	0.0899571	0.0863602	0.0883517	0.0829094	0.091906	0.0853575	0.0901964	0.0835774	0.0764132	0.0807422	0.0832305	0.0802207	0.0848834	0.0910664	0.0927167	0.0943701	0.097512	0.0919377	0.0886597	0.0780742	0.0790487	0.0713711	0.0757455	0.0808266	0.0815073	0.0894487	0.10623	0.0939849	0.0979361	0.0969666	0.0912502	0.0837762	0.0802255	0.0844866	0.0765971	0.0836344	0.0795001	0.0851466	0.0927078	0.0895338	0.0913691	0.0870424	0.0820502	0.0842209	0.0888207
0.0772159	0.0871046	0.0885026	0.0917671	0.0897877	0.0900975	0.08647	0.0885717	0.0830739	0.0919988	0.0855357	0.090478	0.083751	0.0764793	0.0809114	0.0835312	0.0803557	0.085018	0.0910997	0.0927249	0.0946332	0.0976378	0.0920346	0.0888083	0.0780568	0.0792099	0.0715407	0.0759209	0.0810031	0.0815632	0.0894368	0.106321	0.0937827	0.0979382	0.097131	0.0912632	0.0839676	0.0804063	0.0847531	0.0765044	0.0838375	0.0796248	0.0852152	0.0927613	0.0896035	0.0914606	0.0872297	0.0821312	0.0842806	0.0890888
0.0773968	0.0872136	0.0886267	0.091999	0.0899517	0.0902337	0.0865771	0.0887861	0.083239	0.0920885	0.0857145	0.0907548	0.0839221	0.0765445	0.0810776	0.0838287	0.0804915	0.0851508	0.0911315	0.0927306	0.0948963	0.0977615	0.0921374	0.0889557	0.0780366	0.0793714	0.0717103	0.0760958	0.0811771	0.0816195	0.0894208	0.106404	0.0935784	0.0979364	0.0972921	0.0912707	0.0841603	0.0805903	0.0850182	0.0764098	0.084041	0.0797533	0.0852847	0.092812	0.0896686	0.091549	0.0874151	0.0822146	0.0843382	0.0893523
0.0775812	0.0873213	0.0887502	0.0922274	0.0901121	0.0903655	0.0866815	0.088995	0.0834047	0.0921753	0.0858939	0.0910266	0.084091	0.076609	0.0812406	0.0841227	0.0806282	0.0852816	0.0911618	0.0927339	0.0951593	0.097883	0.0922462	0.0891018	0.0780137	0.0795334	0.0718801	0.0762701	0.0813486	0.0816765	0.0894009	0.106479	0.093372	0.0979308	0.0974499	0.0912727	0.0843543	0.0807776	0.0852819	0.0763138	0.084245	0.0798856	0.0853553	0.0928599	0.089729	0.0916345	0.0875987	0.0823003	0.0843939	0.089611
0.0777691	0.0874279	0.0888732	0.0924525	0.0902688	0.0904931	0.0867832	0.0891982	0.0835709	0.092259	0.0860738	0.0912932	0.0842575	0.0766727	0.0814005	0.0844132	0.0807659	0.0854104	0.0911909	0.0927351	0.095422	0.0980024	0.092361	0.0892465	0.0779883	0.0796957	0.0720501	0.0764442	0.0815175	0.0817342	0.0893773	0.106546	0.0931641	0.0979216	0.0976045	0.0912695	0.0845496	0.0809682	0.0855443	0.0762167	0.0844492	0.0800218	0.085427	0.0929051	0.0897849	0.0917172	0.0877802	0.0823885	0.0844477	0.0898648
0.0779605	0.0875334	0.0889956	0.0926739	0.0904218	0.0906163	0.0868823	0.0893956	0.0837376	0.0923399	0.0862543	0.0915548	0.0844217	0.076736	0.0815574	0.0847001	0.0809047	0.0855373	0.0912187	0.092734	0.0956842	0.0981197	0.092482	0.0893897	0.0779606	0.0798585	0.0722205	0.076618	0.081684	0.0817927	0.08935	0.106605	0.0929548	0.0979089	0.0977556	0.0912611	0.0847462	0.0811621	0.0858051	0.0761188	0.0846538	0.0801621	0.0854998	0.0929476	0.0898364	0.0917972	0.0879597	0.0824793	0.0844996	0.0901134
0.0781555	0.0876379	0.0891177	0.0928918	0.090571	0.0907353	0.0869788	0.0895872	0.0839048	0.0924178	0.0864353	0.0918111	0.0845837	0.0767988	0.0817111	0.0849832	0.0810447	0.0856623	0.0912453	0.0927309	0.0959456	0.0982349	0.0926092	0.0895314	0.0779306	0.0800217	0.0723914	0.0767916	0.0818479	0.0818522	0.0893192	0.106656	0.0927444	0.0978928	0.0979035	0.0912477	0.0849439	0.0813594	0.0860645	0.0760205	0.0848586	0.0803066	0.0855739	0.0929875	0.0898835	0.0918747	0.0881371	0.0825727	0.0845497	0.0903568
0.078354	0.0877415	0.0892393	0.093106	0.0907165	0.09085	0.0870727	0.0897728	0.0840726	0.0924928	0.0866169	0.0920622	0.0847434	0.0768614	0.0818618	0.0852625	0.0811859	0.0857852	0.0912709	0.0927259	0.0962061	0.098348	0.0927429	0.0896715	0.0778986	0.0801854	0.0725627	0.0769652	0.0820093	0.0819128	0.0892851	0.106699	0.0925333	0.0978734	0.0980479	0.0912293	0.085143	0.08156	0.0863223	0.0759222	0.0850637	0.0804554	0.0856491	0.0930248	0.0899264	0.0919497	0.0883123	0.0826687	0.0845981	0.0905947
0.0785561	0.0878443	0.0893608	0.0933164	0.0908581	0.0909605	0.087164	0.0899525	0.0842407	0.092565	0.086799	0.092308	0.0849009	0.0769239	0.0820094	0.0855379	0.0813284	0.0859062	0.0912956	0.0927191	0.0964654	0.098459	0.0928829	0.0898101	0.0778647	0.0803494	0.0727347	0.0771389	0.0821682	0.0819746	0.0892479	0.106734	0.0923217	0.0978509	0.098189	0.0912062	0.0853432	0.0817641	0.0865785	0.0758241	0.0852689	0.0806086	0.0857257	0.0930597	0.0899651	0.0920224	0.0884852	0.0827674	0.0846448	0.0908271
0.0787619	0.0879462	0.089482	0.0935231	0.0909958	0.0910669	0.0872529	0.0901262	0.0844093	0.0926343	0.0869815	0.0925483	0.0850562	0.0769863	0.082154	0.0858092	0.0814724	0.0860251	0.0913194	0.0927106	0.0967233	0.0985679	0.0930295	0.089947	0.0778291	0.0805138	0.0729074	0.0773128	0.0823246	0.0820377	0.0892077	0.106762	0.0921101	0.0978253	0.0983266	0.0911785	0.0855445	0.0819716	0.0868331	0.0757267	0.0854742	0.0807663	0.0858035	0.0930921	0.0899998	0.0920928	0.0886558	0.0828688	0.0846899	0.0910538
0.0789712	0.0880474	0.0896031	0.0937258	0.0911297	0.0911691	0.0873392	0.0902938	0.0845783	0.0927009	0.0871645	0.0927833	0.0852093	0.0770489	0.0822956	0.0860764	0.0816178	0.0861421	0.0913424	0.0927005	0.0969796	0.0986747	0.0931826	0.0900821	0.0777918	0.0806787	0.0730808	0.077487	0.0824785	0.0821021	0.0891647	0.106782	0.0918985	0.0977969	0.0984608	0.0911463	0.085747	0.0821826	0.0870861	0.0756303	0.0856796	0.0809286	0.0858827	0.0931221	0.0900306	0.0921612	0.088824	0.082973	0.0847335	0.0912747
0.079184	0.088148	0.0897241	0.0939247	0.0912597	0.0912672	0.0874231	0.0904553	0.0847476	0.0927647	0.087348	0.0930127	0.0853603	0.0771117	0.0824342	0.0863394	0.0817648	0.0862569	0.0913647	0.092689	0.0972342	0.0987795	0.0933423	0.0902155	0.0777532	0.0808439	0.0732551	0.0776615	0.0826298	0.082168	0.089119	0.106794	0.0916875	0.0977656	0.0985916	0.0911098	0.0859506	0.0823969	0.0873373	0.0755353	0.0858849	0.0810957	0.0859633	0.0931497	0.0900575	0.0922277	0.0889897	0.0830799	0.0847756	0.0914896
0.0794005	0.088248	0.0898451	0.0941195	0.0913857	0.0913612	0.0875045	0.0906106	0.0849172	0.0928258	0.0875319	0.0932367	0.0855091	0.0771749	0.0825698	0.0865981	0.0819134	0.0863698	0.0913865	0.0926761	0.0974868	0.0988822	0.0935087	0.0903471	0.0777133	0.0810094	0.0734304	0.0778366	0.0827787	0.0822356	0.0890709	0.106799	0.0914772	0.0977318	0.0987189	0.0910692	0.0861552	0.0826148	0.0875869	0.075442	0.0860903	0.0812676	0.0860453	0.0931752	0.0900808	0.0922923	0.0891529	0.0831897	0.0848164	0.0916983
0.0796205	0.0883476	0.0899661	0.0943103	0.0915079	0.0914512	0.0875836	0.0907598	0.0850871	0.0928842	0.0877161	0.0934551	0.0856559	0.0772386	0.0827025	0.0868525	0.0820637	0.0864806	0.0914078	0.092662	0.0977372	0.0989829	0.0936817	0.0904768	0.0776724	0.0811753	0.0736066	0.0780122	0.082925	0.0823048	0.0890206	0.106796	0.0912681	0.0976956	0.0988427	0.0910245	0.0863608	0.082836	0.0878346	0.0753507	0.0862954	0.0814443	0.0861287	0.0931984	0.0901006	0.0923553	0.0893136	0.0833024	0.0848558	0.0919009
0.0798441	0.0884467	0.0900873	0.094497	0.091626	0.0915373	0.0876604	0.0909027	0.0852572	0.09294	0.0879008	0.0936679	0.0858006	0.0773029	0.0828323	0.0871023	0.0822158	0.0865893	0.0914288	0.0926469	0.0979851	0.0990817	0.0938615	0.0906047	0.0776305	0.0813415	0.0737839	0.0781886	0.0830687	0.0823758	0.0889681	0.106786	0.0910603	0.097657	0.0989631	0.090976	0.0865674	0.0830606	0.0880806	0.0752618	0.0865005	0.081626	0.0862136	0.0932196	0.0901168	0.0924167	0.0894716	0.0834178	0.084894	0.0920971
0.0800711	0.0885455	0.0902086	0.0946796	0.0917403	0.0916194	0.0877348	0.0910394	0.0854275	0.0929932	0.0880857	0.0938751	0.0859433	0.077368	0.0829592	0.0873477	0.0823697	0.0866959	0.0914494	0.0926307	0.0982305	0.0991785	0.094048	0.0907306	0.077588	0.081508	0.0739623	0.0783657	0.08321	0.0824486	0.0889137	0.106769	0.0908542	0.0976164	0.09908	0.0909238	0.0867749	0.0832887	0.0883247	0.0751756	0.0867053	0.0818128	0.0862999	0.0932386	0.0901298	0.0924766	0.089627	0.0835361	0.084931	0.0922868
0.0803017	0.088644	0.0903301	0.094858	0.0918506	0.0916977	0.0878071	0.09117	0.085598	0.0930439	0.088271	0.0940767	0.086084	0.077434	0.0830832	0.0875884	0.0825255	0.0868005	0.0914699	0.0926138	0.0984731	0.0992733	0.0942413	0.0908546	0.0775449	0.0816748	0.0741419	0.0785437	0.0833487	0.0825235	0.0888577	0.106745	0.0906501	0.0975737	0.0991933	0.0908681	0.0869832	0.08352	0.0885669	0.0750926	0.0869098	0.0820047	0.0863877	0.0932557	0.0901396	0.0925352	0.0897796	0.0836573	0.0849669	0.09247
0.0805356	0.0887424	0.090452	0.0950322	0.091957	0.0917722	0.0878771	0.0912942	0.0857686	0.093092	0.0884565	0.0942727	0.0862228	0.077501	0.0832045	0.0878244	0.0826832	0.086903	0.0914904	0.0925961	0.0987126	0.0993662	0.0944412	0.0909765	0.0775014	0.0818418	0.0743228	0.0787227	0.0834848	0.0826003	0.0888001	0.106714	0.0904484	0.0975292	0.0993032	0.0908091	0.0871923	0.0837547	0.0888071	0.075013	0.0871139	0.0822017	0.0864771	0.0932709	0.0901464	0.0925927	0.0899296	0.0837813	0.0850019	0.0926465
0.080773	0.0888407	0.0905741	0.0952022	0.0920594	0.091843	0.0879451	0.0914123	0.0859393	0.0931378	0.0886423	0.094463	0.0863596	0.0775691	0.083323	0.0880558	0.0828429	0.0870034	0.0915108	0.0925778	0.098949	0.0994573	0.0946479	0.0910964	0.0774578	0.082009	0.074505	0.0789028	0.0836185	0.0826793	0.0887412	0.106676	0.0902492	0.0974831	0.0994096	0.090747	0.0874021	0.0839926	0.0890454	0.0749371	0.0873176	0.0824039	0.086568	0.0932843	0.0901503	0.092649	0.0900768	0.0839081	0.085036	0.0928163
0.0810137	0.088939	0.0906966	0.0953678	0.092158	0.0919101	0.0880109	0.0915242	0.0861099	0.0931811	0.0888283	0.0946477	0.0864945	0.0776385	0.0834388	0.0882823	0.0830047	0.0871017	0.0915314	0.0925591	0.099182	0.0995464	0.0948612	0.0912143	0.0774142	0.0821763	0.0746886	0.079084	0.0837496	0.0827604	0.0886812	0.106631	0.090053	0.0974356	0.0995125	0.0906819	0.0876125	0.0842338	0.0892816	0.0748653	0.0875208	0.0826115	0.0866604	0.0932959	0.0901514	0.0927045	0.0902211	0.0840378	0.0850693	0.0929792
0.0812577	0.0890373	0.0908196	0.0955292	0.0922526	0.0919735	0.0880747	0.0916299	0.0862805	0.0932221	0.0890144	0.0948267	0.0866275	0.0777092	0.0835519	0.088504	0.0831686	0.0871979	0.0915523	0.09254	0.0994114	0.0996338	0.0950813	0.0913301	0.0773708	0.0823438	0.0748736	0.0792664	0.0838781	0.0828438	0.0886203	0.10658	0.0898599	0.0973868	0.0996119	0.0906139	0.0878236	0.0844781	0.0895158	0.074798	0.0877235	0.0828243	0.0867543	0.0933058	0.0901499	0.0927591	0.0903627	0.0841702	0.0851018	0.0931352
0.081505	0.0891358	0.090943	0.0956863	0.0923434	0.0920335	0.0881366	0.0917294	0.0864511	0.0932608	0.0892007	0.0950001	0.0867587	0.0777815	0.0836624	0.0887208	0.0833347	0.0872921	0.0915735	0.0925207	0.0996371	0.0997194	0.0953079	0.0914437	0.0773279	0.0825114	0.0750601	0.0794502	0.0840041	0.0829296	0.0885587	0.106522	0.0896704	0.0973368	0.0997077	0.0905434	0.0880351	0.0847255	0.0897478	0.0747354	0.0879256	0.0830425	0.0868498	0.0933141	0.090146	0.092813	0.0905014	0.0843054	0.0851338	0.0932842
0.0817554	0.0892345	0.0910668	0.095839	0.0924303	0.0920899	0.0881965	0.0918228	0.0866215	0.0932973	0.0893871	0.0951678	0.0868881	0.0778553	0.0837702	0.0889326	0.083503	0.0873841	0.0915951	0.0925013	0.0998588	0.0998032	0.095541	0.0915552	0.0772855	0.082679	0.075248	0.0796355	0.0841276	0.0830178	0.0884965	0.106459	0.0894846	0.0972859	0.0998001	0.0904704	0.0882471	0.084976	0.0899777	0.0746778	0.088127	0.083266	0.0869469	0.0933209	0.0901397	0.0928664	0.0906372	0.0844433	0.0851652	0.0934261
0.082009	0.0893335	0.0911913	0.0959873	0.0925135	0.092143	0.0882546	0.0919102	0.0867917	0.0933317	0.0895735	0.09533	0.0870158	0.0779308	0.0838756	0.0891395	0.0836735	0.0874741	0.0916174	0.092482	0.100076	0.0998854	0.0957807	0.0916646	0.0772438	0.0828466	0.0754376	0.0798222	0.0842485	0.0831084	0.0884341	0.106389	0.0893029	0.0972343	0.099889	0.0903952	0.0884594	0.0852294	0.0902054	0.0746256	0.0883277	0.083495	0.0870455	0.0933262	0.0901313	0.0929193	0.0907702	0.0845839	0.0851963	0.0935609
0.0822656	0.0894329	0.0913162	0.0961313	0.0925929	0.0921928	0.088311	0.0919915	0.0869616	0.093364	0.08976	0.0954865	0.0871418	0.0780082	0.0839785	0.0893413	0.0838464	0.087562	0.0916402	0.0924629	0.10029	0.0999659	0.0960267	0.0917718	0.0772032	0.0830141	0.0756287	0.0800105	0.0843669	0.0832016	0.0883715	0.106313	0.0891256	0.0971821	0.0999743	0.090318	0.088672	0.0854856	0.0904309	0.074579	0.0885275	0.0837293	0.0871456	0.0933302	0.0901208	0.0929719	0.0909003	0.0847271	0.0852269	0.0936885
0.0825251	0.0895327	0.0914418	0.0962709	0.0926685	0.0922394	0.0883656	0.0920669	0.0871313	0.0933942	0.0899464	0.0956374	0.0872661	0.0780875	0.0840789	0.0895382	0.0840215	0.0876478	0.0916639	0.092444	0.100499	0.100045	0.0962791	0.0918767	0.0771637	0.0831815	0.0758215	0.0802004	0.0844827	0.0832973	0.0883091	0.106232	0.0889529	0.0971296	0.100056	0.0902389	0.0888847	0.0857447	0.090654	0.0745384	0.0887265	0.0839691	0.0872473	0.0933328	0.0901085	0.0930243	0.0910275	0.0848729	0.0852574	0.093809
0.0827875	0.0896331	0.091568	0.0964061	0.0927405	0.0922828	0.0884186	0.0921364	0.0873006	0.0934224	0.0901328	0.0957828	0.0873888	0.0781688	0.084177	0.0897299	0.0841991	0.0877316	0.0916884	0.0924256	0.100703	0.100122	0.0965377	0.0919795	0.0771256	0.0833488	0.0760159	0.0803921	0.0845959	0.0833957	0.088247	0.106146	0.0887851	0.0970768	0.100135	0.0901581	0.0890976	0.0860064	0.0908749	0.0745041	0.0889245	0.0842143	0.0873506	0.0933343	0.0900944	0.0930766	0.0911519	0.0850212	0.0852878	0.0939221
0.0830527	0.0897342	0.0916949	0.096537	0.0928088	0.0923232	0.0884699	0.0922001	0.0874694	0.0934488	0.0903191	0.0959227	0.0875099	0.0782523	0.0842728	0.0899166	0.084379	0.0878134	0.0917139	0.0924077	0.100902	0.100198	0.0968024	0.0920801	0.077089	0.0835159	0.076212	0.0805855	0.0847066	0.0834968	0.0881854	0.106054	0.0886225	0.0970241	0.10021	0.0900758	0.0893105	0.0862707	0.0910934	0.0744763	0.0891216	0.084465	0.0874554	0.0933347	0.0900788	0.0931289	0.0912733	0.085172	0.0853182	0.094028
0.0833206	0.0898359	0.0918224	0.0966635	0.0928736	0.0923606	0.0885198	0.092258	0.0876379	0.0934733	0.0905053	0.0960572	0.0876294	0.078338	0.0843664	0.0900982	0.0845613	0.0878931	0.0917404	0.0923905	0.101097	0.100272	0.0970731	0.0921784	0.0770541	0.0836827	0.0764098	0.0807808	0.0848148	0.0836006	0.0881245	0.105957	0.0884653	0.0969715	0.100281	0.0899923	0.0895233	0.0865375	0.0913094	0.0744552	0.0893175	0.084721	0.0875617	0.093334	0.0900618	0.0931812	0.0913919	0.0853252	0.0853487	0.0941265
0.0835911	0.0899385	0.0919506	0.0967856	0.0929348	0.0923951	0.0885683	0.0923103	0.0878057	0.0934961	0.0906913	0.0961861	0.0877475	0.0784261	0.0844578	0.0902746	0.0847461	0.0879709	0.0917681	0.0923741	0.101286	0.100345	0.0973497	0.0922745	0.0770212	0.0838492	0.0766093	0.080978	0.0849203	0.0837071	0.0880646	0.105855	0.0883137	0.0969194	0.100349	0.0899076	0.0897359	0.0868067	0.0915231	0.0744412	0.0895124	0.0849824	0.0876695	0.0933323	0.0900436	0.0932338	0.0915077	0.0854807	0.0853793	0.0942177
0.083864	0.0900419	0.0920795	0.0969033	0.0929926	0.0924268	0.0886154	0.092357	0.087973	0.0935172	0.090877	0.0963097	0.0878641	0.0785166	0.0845471	0.090446	0.0849333	0.0880466	0.0917971	0.0923586	0.101471	0.100416	0.0976321	0.0923684	0.0769905	0.0840153	0.0768105	0.0811773	0.0850234	0.0838165	0.0880058	0.105748	0.0881682	0.0968678	0.100414	0.0898221	0.0899483	0.0870781	0.0917342	0.0744345	0.089706	0.0852492	0.0877788	0.0933298	0.0900242	0.0932868	0.0916206	0.0856384	0.0854104	0.0943016
0.0841394	0.0901462	0.0922092	0.0970168	0.0930471	0.0924559	0.0886612	0.0923982	0.0881396	0.0935367	0.0910625	0.096428	0.0879793	0.0786097	0.0846343	0.0906122	0.0851231	0.0881204	0.0918275	0.0923442	0.10165	0.100486	0.0979201	0.09246	0.076962	0.084181	0.0770135	0.0813785	0.0851238	0.0839287	0.0879484	0.105637	0.0880288	0.0968169	0.100475	0.0897358	0.0901603	0.0873516	0.0919428	0.0744353	0.0898984	0.0855213	0.0878896	0.0933265	0.0900039	0.0933401	0.0917308	0.0857983	0.0854418	0.0943782
0.084417	0.0902516	0.0923395	0.0971259	0.0930982	0.0924824	0.0887058	0.0924342	0.0883056	0.0935547	0.0912477	0.096541	0.0880931	0.0787054	0.0847196	0.0907733	0.0853153	0.0881923	0.0918594	0.0923309	0.101823	0.100555	0.0982135	0.0925494	0.0769361	0.0843462	0.0772183	0.0815818	0.0852217	0.0840438	0.0878925	0.105522	0.0878958	0.096767	0.100533	0.0896491	0.0903718	0.0876271	0.0921489	0.0744439	0.0900894	0.0857988	0.0880018	0.0933225	0.0899828	0.093394	0.0918381	0.0859602	0.0854738	0.0944475
0.0846968	0.0903581	0.0924706	0.0972308	0.0931461	0.0925064	0.0887493	0.0924649	0.0884707	0.0935712	0.0914326	0.0966488	0.0882057	0.0788037	0.0848031	0.0909294	0.0855101	0.0882623	0.0918928	0.092319	0.101991	0.100623	0.0985122	0.0926366	0.0769128	0.0845109	0.0774248	0.0817873	0.085317	0.0841617	0.0878383	0.105403	0.0877695	0.0967183	0.100587	0.089562	0.0905828	0.0879045	0.0923523	0.0744605	0.090279	0.0860814	0.0881155	0.0933179	0.0899611	0.0934484	0.0919428	0.0861241	0.0855065	0.0945095
0.0849786	0.0904658	0.0926024	0.0973314	0.0931909	0.0925279	0.0887917	0.0924904	0.088635	0.0935864	0.091617	0.0967514	0.088317	0.0789049	0.0848847	0.0910803	0.0857073	0.0883304	0.0919279	0.0923084	0.102153	0.100689	0.098816	0.0927215	0.0768925	0.0846749	0.077633	0.0819949	0.0854098	0.0842825	0.0877861	0.10528	0.08765	0.0966708	0.100638	0.0894747	0.0907931	0.0881837	0.0925531	0.0744852	0.0904673	0.0863693	0.0882306	0.0933128	0.089939	0.0935036	0.0920448	0.0862898	0.08554	0.0945642
0.0852624	0.0905747	0.092735	0.0974277	0.0932327	0.0925473	0.0888331	0.0925111	0.0887984	0.0936003	0.091801	0.0968489	0.0884271	0.079009	0.0849646	0.0912262	0.0859071	0.0883966	0.0919648	0.0922994	0.10231	0.100754	0.0991248	0.0928043	0.0768752	0.0848383	0.077843	0.0822047	0.0855	0.0844063	0.0877361	0.105154	0.0875377	0.0966249	0.100686	0.0893876	0.0910026	0.0884644	0.0927513	0.0745184	0.0906539	0.0866622	0.0883471	0.0933072	0.0899165	0.0935595	0.0921441	0.0864573	0.0855744	0.0946117
0.0855479	0.090685	0.0928683	0.0975199	0.0932715	0.0925644	0.0888737	0.0925268	0.0889609	0.093613	0.0919845	0.0969414	0.0885361	0.079116	0.0850428	0.0913671	0.0861094	0.0884611	0.0920035	0.092292	0.10246	0.100818	0.0994383	0.0928848	0.0768612	0.0850009	0.0780547	0.0824168	0.0855876	0.084533	0.0876884	0.105024	0.0874326	0.0965807	0.100731	0.0893006	0.0912113	0.0887465	0.0929467	0.0745601	0.0908391	0.0869603	0.088465	0.0933012	0.0898938	0.0936162	0.0922408	0.0866264	0.0856098	0.0946521
0.0858351	0.0907967	0.0930023	0.097608	0.0933074	0.0925794	0.0889135	0.0925379	0.0891223	0.0936245	0.0921676	0.097029	0.0886439	0.079226	0.0851196	0.0915029	0.0863142	0.0885238	0.0920442	0.0922864	0.102605	0.100882	0.0997563	0.0929632	0.0768506	0.0851628	0.0782682	0.0826312	0.0856726	0.0846626	0.0876432	0.104891	0.087335	0.0965384	0.100772	0.0892141	0.091419	0.0890299	0.0931394	0.0746106	0.0910226	0.0872633	0.0885842	0.093295	0.0898712	0.0936739	0.092335	0.0867971	0.0856463	0.0946853
0.0861239	0.0909098	0.093137	0.097692	0.0933406	0.0925925	0.0889525	0.0925444	0.0892826	0.0936351	0.09235	0.0971118	0.0887507	0.0793392	0.0851948	0.0916338	0.0865215	0.0885847	0.0920869	0.0922826	0.102743	0.100944	0.100079	0.0930395	0.0768436	0.0853238	0.0784833	0.0828479	0.0857551	0.0847952	0.0876007	0.104756	0.0872451	0.0964981	0.10081	0.0891283	0.0916256	0.0893145	0.0933293	0.07467	0.0912044	0.0875712	0.0887047	0.0932886	0.0898486	0.0937326	0.0924267	0.0869691	0.0856841	0.0947114
0.086414	0.0910245	0.0932725	0.097772	0.0933712	0.0926037	0.0889909	0.0925466	0.0894418	0.0936447	0.0925318	0.0971897	0.0888566	0.0794555	0.0852687	0.0917598	0.0867313	0.088644	0.0921318	0.0922808	0.102875	0.101005	0.100405	0.0931136	0.0768405	0.0854838	0.0787001	0.0830669	0.085835	0.0849307	0.0875612	0.104617	0.0871631	0.0964601	0.100845	0.0890432	0.0918311	0.0896	0.0935164	0.0747384	0.0913844	0.0878839	0.0888265	0.0932821	0.0898264	0.0937923	0.092516	0.0871425	0.0857233	0.0947306
0.0867054	0.0911409	0.0934086	0.0978479	0.0933992	0.0926132	0.0890288	0.0925445	0.0895998	0.0936534	0.092713	0.097263	0.0889615	0.079575	0.0853413	0.0918809	0.0869436	0.0887017	0.0921788	0.0922812	0.103001	0.101066	0.100736	0.0931855	0.0768413	0.0856428	0.0789186	0.0832883	0.0859124	0.0850691	0.0875248	0.104477	0.087089	0.0964245	0.100876	0.0889591	0.0920353	0.0898863	0.0937007	0.074816	0.0915627	0.0882014	0.0889496	0.0932756	0.0898046	0.0938532	0.0926029	0.087317	0.0857639	0.0947428
0.0869979	0.0912589	0.0935454	0.09792	0.0934248	0.092621	0.0890661	0.0925383	0.0897565	0.0936614	0.0928935	0.0973317	0.0890655	0.0796978	0.0854127	0.0919972	0.0871584	0.0887577	0.0922282	0.0922837	0.103121	0.101125	0.10107	0.0932554	0.0768462	0.0858008	0.0791387	0.0835121	0.0859872	0.0852104	0.0874916	0.104334	0.0870232	0.0963914	0.100905	0.0888762	0.0922381	0.0901732	0.0938821	0.074903	0.0917391	0.0885234	0.0890739	0.0932691	0.0897833	0.0939152	0.0926876	0.0874925	0.0858062	0.0947483
0.0872913	0.0913787	0.0936829	0.0979882	0.093448	0.0926273	0.0891031	0.0925282	0.0899119	0.0936687	0.0930732	0.0973958	0.0891688	0.0798239	0.085483	0.0921087	0.0873755	0.0888123	0.09228	0.0922885	0.103235	0.101184	0.101407	0.0933232	0.0768555	0.0859577	0.0793603	0.0837382	0.0860594	0.0853547	0.087462	0.10419	0.0869658	0.0963612	0.10093	0.0887946	0.0924394	0.0904606	0.0940606	0.0749993	0.0919136	0.08885	0.0891993	0.0932628	0.0897628	0.0939785	0.09277	0.0876689	0.0858502	0.094747
0.0875856	0.0915003	0.093821	0.0980526	0.0934692	0.0926322	0.0891399	0.0925145	0.0900659	0.0936755	0.0932521	0.0974556	0.0892713	0.0799534	0.0855523	0.0922155	0.0875951	0.0888654	0.0923342	0.0922957	0.103342	0.101243	0.101748	0.093389	0.0768692	0.0861134	0.0795835	0.0839667	0.086129	0.0855018	0.0874359	0.104044	0.0869168	0.0963339	0.100953	0.0887146	0.0926391	0.0907483	0.0942362	0.0751052	0.0920862	0.089181	0.0893259	0.0932567	0.0897432	0.094043	0.0928504	0.0878461	0.0858961	0.0947391
0.0878805	0.0916238	0.0939596	0.0981133	0.0934882	0.0926358	0.0891764	0.0924971	0.0902184	0.0936817	0.0934302	0.0975111	0.0893731	0.0800864	0.0856207	0.0923177	0.0878171	0.088917	0.0923909	0.0923055	0.103442	0.1013	0.102091	0.0934528	0.0768876	0.0862678	0.0798082	0.0841976	0.0861962	0.0856518	0.0874136	0.103896	0.0868764	0.0963096	0.100972	0.0886362	0.0928371	0.091036	0.0944089	0.0752206	0.0922567	0.0895162	0.0894537	0.0932509	0.0897245	0.0941089	0.0929287	0.0880238	0.0859439	0.0947247
0.088176	0.0917492	0.0940989	0.0981703	0.0935053	0.0926381	0.0892127	0.0924765	0.0903694	0.0936876	0.0936075	0.0975623	0.0894743	0.0802228	0.0856883	0.0924153	0.0880415	0.0889673	0.0924503	0.0923178	0.103537	0.101358	0.102438	0.0935147	0.0769108	0.086421	0.0800344	0.0844309	0.0862607	0.0858046	0.0873954	0.103748	0.0868449	0.0962887	0.100988	0.0885597	0.0930334	0.0913237	0.0945786	0.0753457	0.0924252	0.0898555	0.0895824	0.0932456	0.089707	0.094176	0.093005	0.0882021	0.0859938	0.0947039
0.0884718	0.0918767	0.0942387	0.0982238	0.0935206	0.0926394	0.0892491	0.0924527	0.0905189	0.0936932	0.0937838	0.0976095	0.0895749	0.0803627	0.0857552	0.0925084	0.0882681	0.0890164	0.0925123	0.0923328	0.103625	0.101414	0.102786	0.0935746	0.0769389	0.0865727	0.080262	0.0846666	0.0863227	0.0859602	0.0873812	0.103598	0.0868221	0.0962711	0.101002	0.0884853	0.0932277	0.091611	0.0947453	0.0754805	0.0925916	0.0901988	0.0897123	0.0932407	0.0896907	0.0942446	0.0930795	0.0883806	0.0860459	0.0946768
0.0887678	0.0920063	0.094379	0.0982738	0.0935343	0.0926397	0.0892855	0.0924259	0.0906667	0.0936986	0.0939591	0.0976527	0.089675	0.0805061	0.0858216	0.0925971	0.088497	0.0890642	0.0925771	0.0923507	0.103706	0.101471	0.103137	0.0936326	0.0769721	0.086723	0.0804909	0.0849047	0.0863821	0.0861185	0.0873713	0.103448	0.0868084	0.0962572	0.101012	0.088413	0.09342	0.0918979	0.0949089	0.0756251	0.0927558	0.090546	0.0898431	0.0932364	0.0896758	0.0943145	0.0931523	0.0885593	0.0861004	0.0946436
0.0890639	0.092138	0.0945197	0.0983204	0.0935464	0.0926392	0.089322	0.0923963	0.0908128	0.0937038	0.0941335	0.097692	0.0897747	0.0806532	0.0858874	0.0926815	0.0887281	0.0891108	0.0926447	0.0923714	0.103781	0.101527	0.103489	0.0936888	0.0770105	0.0868718	0.0807211	0.0851451	0.086439	0.0862796	0.0873658	0.103298	0.0868037	0.0962469	0.10102	0.088343	0.0936102	0.0921842	0.0950696	0.0757795	0.0929179	0.0908969	0.0899749	0.0932326	0.0896625	0.0943859	0.0932234	0.0887379	0.0861573	0.0946045
0.0893599	0.0922719	0.0946609	0.0983636	0.0935571	0.0926379	0.0893588	0.0923642	0.0909572	0.0937091	0.0943068	0.0977275	0.089874	0.0808038	0.0859529	0.0927617	0.0889614	0.0891564	0.0927152	0.0923951	0.10385	0.101582	0.103844	0.0937431	0.0770543	0.0870191	0.0809525	0.0853878	0.0864934	0.0864434	0.087365	0.103147	0.0868082	0.0962405	0.101025	0.0882756	0.0937982	0.0924696	0.0952272	0.0759436	0.0930777	0.0912514	0.0901076	0.0932297	0.0896508	0.0944587	0.093293	0.0889165	0.0862167	0.0945595
0.0896555	0.092408	0.0948025	0.0984036	0.0935666	0.092636	0.0893959	0.0923298	0.0910998	0.0937145	0.0944791	0.0977593	0.089973	0.080958	0.0860181	0.0928377	0.0891969	0.0892009	0.0927886	0.0924218	0.103912	0.101638	0.104199	0.0937957	0.0771037	0.0871647	0.081185	0.0856328	0.0865452	0.0866097	0.0873688	0.102997	0.0868219	0.096238	0.101027	0.0882108	0.0939839	0.0927539	0.0953818	0.0761175	0.0932353	0.0916092	0.0902412	0.0932275	0.0896409	0.094533	0.0933611	0.0890947	0.0862788	0.0945089
0.0899508	0.0925464	0.0949443	0.0984405	0.093575	0.0926335	0.0894333	0.0922931	0.0912405	0.0937201	0.0946502	0.0977876	0.0900717	0.0811159	0.0860832	0.0929097	0.0894343	0.0892445	0.092865	0.0924517	0.103967	0.101693	0.104555	0.0938466	0.0771586	0.0873087	0.0814187	0.0858801	0.0865945	0.0867787	0.0873775	0.102847	0.0868449	0.0962397	0.101027	0.0881488	0.0941672	0.093037	0.0955333	0.0763011	0.0933906	0.0919702	0.0903756	0.0932261	0.0896328	0.0946087	0.0934278	0.0892724	0.0863437	0.0944528
0.0902455	0.0926872	0.0950865	0.0984744	0.0935825	0.0926307	0.0894713	0.0922546	0.0913793	0.093726	0.0948201	0.0978125	0.0901703	0.0812774	0.0861482	0.0929777	0.0896738	0.0892873	0.0929445	0.0924848	0.104017	0.101748	0.104913	0.0938959	0.0772194	0.0874509	0.0816533	0.0861297	0.0866413	0.0869502	0.0873911	0.102698	0.0868772	0.0962457	0.101024	0.0880898	0.094348	0.0933187	0.0956817	0.0764944	0.0935435	0.0923343	0.0905108	0.0932257	0.0896267	0.0946858	0.0934934	0.0894495	0.0864114	0.0943914
0.0905393	0.0928303	0.0952289	0.0985053	0.0935891	0.0926275	0.0895098	0.0922144	0.0915161	0.0937322	0.0949889	0.0978341	0.0902687	0.0814425	0.0862133	0.0930419	0.0899153	0.0893293	0.093027	0.0925212	0.10406	0.101803	0.10527	0.0939435	0.0772859	0.0875913	0.0818889	0.0863814	0.0866856	0.0871241	0.0874099	0.102549	0.0869189	0.096256	0.101018	0.0880338	0.0945262	0.0935987	0.095827	0.0766975	0.0936941	0.0927013	0.0906467	0.0932263	0.0896227	0.0947643	0.0935579	0.0896258	0.0864822	0.0943248
0.0908323	0.0929759	0.0953715	0.0985334	0.0935951	0.0926242	0.089549	0.0921726	0.0916509	0.093739	0.0951564	0.0978525	0.0903672	0.0816113	0.0862785	0.0931024	0.0901586	0.0893707	0.0931127	0.092561	0.104097	0.101858	0.105627	0.0939896	0.0773585	0.0877299	0.0821254	0.0866353	0.0867273	0.0873004	0.0874339	0.102402	0.0869701	0.0962709	0.10101	0.0879811	0.0947018	0.0938768	0.0959692	0.0769101	0.0938423	0.0930709	0.0907834	0.093228	0.089621	0.0948443	0.0936213	0.0898011	0.086556	0.0942533
0.0911242	0.093124	0.0955143	0.0985587	0.0936006	0.0926208	0.089589	0.0921296	0.0917836	0.0937463	0.0953227	0.0978678	0.0904656	0.0817836	0.0863441	0.0931592	0.0904037	0.0894114	0.0932016	0.0926042	0.104128	0.101913	0.105985	0.0940342	0.0774372	0.0878667	0.0823626	0.0868913	0.0867666	0.087479	0.0874631	0.102256	0.0870306	0.0962903	0.101	0.0879316	0.0948746	0.0941529	0.0961083	0.0771322	0.093988	0.0934431	0.0909207	0.0932308	0.0896215	0.0949257	0.0936839	0.0899753	0.086633	0.094177
0.0914149	0.0932745	0.0956571	0.0985814	0.0936057	0.0926174	0.0896297	0.0920855	0.0919143	0.0937543	0.0954877	0.0978802	0.0905641	0.0819597	0.08641	0.0932126	0.0906505	0.0894516	0.0932936	0.0926509	0.104152	0.101969	0.106341	0.0940773	0.0775221	0.0880014	0.0826005	0.0871493	0.0868034	0.0876599	0.0874979	0.102111	0.0871006	0.0963144	0.100987	0.0878857	0.0950445	0.0944268	0.0962443	0.0773637	0.0941313	0.0938175	0.0910586	0.0932348	0.0896244	0.0950084	0.0937458	0.0901482	0.0867134	0.0940962
0.0917041	0.0934277	0.0957999	0.0986016	0.0936107	0.0926141	0.0896714	0.0920406	0.0920427	0.0937631	0.0956513	0.0978898	0.0906628	0.0821393	0.0864765	0.0932625	0.090899	0.0894914	0.0933889	0.0927012	0.104171	0.102024	0.106697	0.094119	0.0776132	0.0881342	0.082839	0.0874094	0.0868377	0.087843	0.0875381	0.101969	0.0871801	0.0963433	0.100971	0.0878433	0.0952115	0.0946982	0.0963772	0.0776046	0.0942721	0.0941941	0.0911971	0.0932401	0.0896298	0.0950925	0.0938071	0.0903196	0.0867971	0.0940111
0.0919918	0.0935834	0.0959427	0.0986194	0.0936156	0.0926111	0.089714	0.0919951	0.092169	0.0937728	0.0958135	0.0978966	0.0907618	0.0823225	0.0865436	0.0933092	0.091149	0.0895309	0.0934875	0.0927551	0.104184	0.10208	0.107052	0.0941595	0.0777108	0.088265	0.083078	0.0876713	0.0868695	0.0880282	0.0875839	0.101828	0.0872689	0.0963771	0.100954	0.0878046	0.0953755	0.0949669	0.0965069	0.0778547	0.0944104	0.0945726	0.0913362	0.0932468	0.0896378	0.0951778	0.0938678	0.0904894	0.0868843	0.0939218
0.0922777	0.0937417	0.0960853	0.0986349	0.0936206	0.0926084	0.0897577	0.0919492	0.092293	0.0937835	0.0959743	0.0979009	0.090861	0.0825093	0.0866115	0.0933528	0.0914005	0.0895702	0.0935894	0.0928128	0.10419	0.102136	0.107405	0.0941986	0.0778148	0.0883937	0.0833174	0.0879351	0.0868988	0.0882153	0.0876355	0.10169	0.0873672	0.0964159	0.100934	0.0877697	0.0955365	0.0952328	0.0966336	0.0781137	0.0945462	0.0949527	0.0914757	0.0932548	0.0896484	0.0952645	0.0939282	0.0906573	0.0869751	0.0938286
0.0925617	0.0939026	0.0962279	0.0986482	0.093626	0.0926062	0.0898026	0.0919032	0.0924147	0.0937952	0.0961337	0.0979028	0.0909606	0.0826996	0.0866802	0.0933934	0.0916534	0.0896094	0.0936946	0.0928741	0.104192	0.102192	0.107756	0.0942365	0.0779253	0.0885202	0.0835571	0.0882007	0.0869258	0.0884045	0.0876928	0.101554	0.0874748	0.0964598	0.100913	0.0877387	0.0956942	0.0954956	0.0967571	0.0783817	0.0946794	0.0953344	0.0916157	0.0932643	0.0896618	0.0953523	0.0939884	0.0908233	0.0870695	0.0937317
0.0928437	0.0940663	0.0963701	0.0986595	0.0936317	0.0926045	0.0898487	0.0918572	0.0925341	0.0938081	0.0962916	0.0979023	0.0910606	0.0828935	0.0867499	0.0934311	0.0919077	0.0896485	0.0938031	0.0929393	0.104187	0.102249	0.108106	0.0942733	0.0780424	0.0886446	0.083797	0.0884679	0.0869502	0.0885954	0.0877559	0.101421	0.0875918	0.0965087	0.100889	0.0877117	0.0958487	0.0957552	0.0968775	0.0786584	0.0948101	0.0957173	0.0917561	0.0932754	0.0896779	0.0954413	0.0940485	0.0909872	0.0871678	0.0936314
0.0931235	0.0942326	0.0965121	0.0986688	0.0936381	0.0926034	0.089896	0.0918115	0.0926511	0.0938223	0.0964481	0.0978996	0.0911611	0.0830908	0.0868206	0.0934661	0.0921631	0.0896876	0.093915	0.0930082	0.104177	0.102306	0.108452	0.094309	0.0781661	0.0887669	0.084037	0.0887368	0.0869723	0.0887882	0.087825	0.10129	0.087718	0.0965629	0.100863	0.0876887	0.0959999	0.0960113	0.0969949	0.0789437	0.0949382	0.0961012	0.0918968	0.0932879	0.089697	0.0955314	0.0941086	0.0911487	0.0872698	0.0935278
0.0934009	0.0944016	0.0966538	0.0986763	0.0936453	0.0926031	0.0899448	0.0917663	0.0927657	0.0938378	0.0966029	0.0978949	0.0912622	0.0832915	0.0868926	0.0934985	0.0924196	0.089727	0.0940302	0.0930811	0.104162	0.102364	0.108796	0.0943437	0.0782966	0.0888869	0.084277	0.0890073	0.086992	0.0889825	0.0879	0.101163	0.0878534	0.0966223	0.100835	0.08767	0.0961477	0.0962638	0.0971091	0.0792373	0.0950637	0.096486	0.0920378	0.0933022	0.0897189	0.0956225	0.0941689	0.0913078	0.0873758	0.0934213
0.0936758	0.0945733	0.096795	0.098682	0.0936533	0.0926037	0.089995	0.0917219	0.0928779	0.0938548	0.0967563	0.0978882	0.0913639	0.0834956	0.0869659	0.0935284	0.0926771	0.0897666	0.0941488	0.0931579	0.104142	0.102422	0.109137	0.0943774	0.0784338	0.0890046	0.0845169	0.0892791	0.0870092	0.0891785	0.087981	0.101039	0.087998	0.096687	0.100806	0.0876555	0.0962921	0.0965123	0.0972202	0.0795391	0.0951866	0.0968714	0.0921792	0.093318	0.0897439	0.0957147	0.0942295	0.0914642	0.0874857	0.093312
0.0939481	0.0947477	0.0969357	0.0986862	0.0936624	0.0926052	0.0900467	0.0916784	0.0929876	0.0938733	0.096908	0.0978796	0.0914663	0.083703	0.0870406	0.0935559	0.0929355	0.0898067	0.0942708	0.0932387	0.104116	0.102481	0.109475	0.0944102	0.0785777	0.0891201	0.0847566	0.0895523	0.0870241	0.0893759	0.088068	0.100919	0.0881516	0.0967571	0.100775	0.0876453	0.096433	0.0967569	0.0973283	0.0798487	0.095307	0.0972572	0.0923208	0.0933357	0.0897719	0.0958077	0.0942906	0.0916178	0.0875998	0.0932003
0.0942175	0.0949249	0.0970758	0.0986889	0.0936728	0.0926077	0.0901	0.0916362	0.0930948	0.0938934	0.0970582	0.0978694	0.0915695	0.0839137	0.0871169	0.0935813	0.0931948	0.0898472	0.0943961	0.0933235	0.104086	0.102541	0.109808	0.0944422	0.0787285	0.0892333	0.0849959	0.0898268	0.0870366	0.0895747	0.0881611	0.100802	0.0883141	0.0968325	0.100742	0.0876394	0.0965704	0.0969972	0.0974333	0.0801661	0.0954247	0.0976431	0.0924625	0.093355	0.0898029	0.0959015	0.0943522	0.0917685	0.0877179	0.0930863
0.0944839	0.0951048	0.0972153	0.0986903	0.0936846	0.0926113	0.0901549	0.0915953	0.0931994	0.0939153	0.0972067	0.0978576	0.0916735	0.0841276	0.0871948	0.0936047	0.0934547	0.0898883	0.0945247	0.0934123	0.104051	0.102601	0.110138	0.0944734	0.0788862	0.0893442	0.0852348	0.0901024	0.0870468	0.0897748	0.0882602	0.100689	0.0884854	0.0969133	0.100707	0.087638	0.0967041	0.097233	0.0975353	0.0804909	0.0955398	0.0980289	0.0926044	0.0933762	0.0898371	0.095996	0.0944145	0.091916	0.0878402	0.0929703
0.0947473	0.0952875	0.0973541	0.0986904	0.0936979	0.0926161	0.0902116	0.091556	0.0933016	0.0939389	0.0973536	0.0978443	0.0917784	0.0843446	0.0872745	0.0936261	0.0937151	0.0899301	0.0946567	0.0935052	0.104011	0.102662	0.110463	0.094504	0.0790507	0.0894527	0.0854731	0.090379	0.0870547	0.089976	0.0883655	0.10058	0.0886655	0.0969995	0.100671	0.0876412	0.0968342	0.0974643	0.0976343	0.0808228	0.0956524	0.0984144	0.0927465	0.0933992	0.0898745	0.0960912	0.0944777	0.0920603	0.0879668	0.0928526
0.0950073	0.0954729	0.0974921	0.0986895	0.0937129	0.0926222	0.09027	0.0915186	0.0934011	0.0939645	0.0974988	0.0978297	0.0918842	0.0845647	0.087356	0.0936458	0.0939761	0.0899727	0.0947919	0.0936021	0.103968	0.102724	0.110784	0.0945339	0.079222	0.0895589	0.0857107	0.0906566	0.0870602	0.0901783	0.0884769	0.100475	0.0888541	0.0970912	0.100634	0.0876488	0.0969607	0.0976907	0.0977303	0.0811617	0.0957623	0.0987993	0.0928886	0.0934242	0.0899151	0.096187	0.0945418	0.0922011	0.0880977	0.0927334
0.095264	0.095661	0.0976293	0.0986876	0.0937297	0.0926297	0.0903303	0.0914832	0.093498	0.093992	0.0976423	0.0978139	0.0919911	0.0847877	0.0874395	0.0936639	0.0942373	0.0900163	0.0949305	0.0937032	0.103919	0.102787	0.1111	0.0945633	0.0794002	0.0896627	0.0859475	0.0909349	0.0870635	0.0903816	0.0885945	0.100375	0.0890512	0.0971883	0.100595	0.087661	0.0970834	0.0979122	0.0978233	0.0815072	0.0958696	0.0991834	0.0930308	0.093451	0.0899589	0.0962832	0.0946071	0.0923384	0.0882329	0.092613
0.0955172	0.0958519	0.0977656	0.0986848	0.0937486	0.0926387	0.0903924	0.0914501	0.0935923	0.0940216	0.097784	0.0977969	0.0920991	0.0850137	0.0875251	0.0936805	0.0944988	0.0900609	0.0950722	0.0938083	0.103867	0.10285	0.11141	0.0945922	0.0795853	0.0897641	0.0861834	0.0912139	0.0870645	0.0905857	0.0887181	0.100279	0.0892566	0.0972909	0.100555	0.0876779	0.0972023	0.0981285	0.0979133	0.081859	0.0959743	0.0995665	0.0931729	0.0934798	0.0900059	0.0963798	0.0946735	0.0924719	0.0883726	0.0924916
0.0957667	0.0960454	0.0979009	0.0986814	0.0937696	0.0926491	0.0904566	0.0914195	0.093684	0.0940533	0.0979241	0.097779	0.0922083	0.0852425	0.0876129	0.0936957	0.0947604	0.0901067	0.0952173	0.0939176	0.103812	0.102915	0.111715	0.0946207	0.0797771	0.0898631	0.0864183	0.0914935	0.0870633	0.0907905	0.0888478	0.100188	0.0894701	0.0973989	0.100514	0.0876994	0.0973174	0.0983395	0.0980004	0.0822168	0.0960764	0.0999483	0.093315	0.0935106	0.0900563	0.0964767	0.0947414	0.0926015	0.0885166	0.0923696
0.0960124	0.0962417	0.0980351	0.0986773	0.0937929	0.0926611	0.0905227	0.0913915	0.0937731	0.0940872	0.0980624	0.0977602	0.0923186	0.085474	0.0877029	0.0937099	0.0950219	0.0901537	0.0953654	0.0940311	0.103752	0.10298	0.112014	0.0946488	0.0799758	0.0899598	0.086652	0.0917736	0.0870599	0.0909959	0.0889836	0.100102	0.0896917	0.0975123	0.100472	0.0877255	0.0974287	0.0985449	0.0980847	0.0825804	0.0961759	0.100329	0.0934571	0.0935434	0.0901099	0.0965736	0.0948108	0.0927271	0.0886652	0.0922472
0.0962542	0.0964406	0.0981682	0.0986727	0.0938187	0.0926749	0.0905909	0.0913663	0.0938595	0.0941234	0.098199	0.0977407	0.0924302	0.0857082	0.0877953	0.0937229	0.0952833	0.090202	0.0955168	0.0941487	0.10369	0.103047	0.112307	0.0946767	0.0801813	0.0900541	0.0868844	0.0920539	0.0870542	0.0912018	0.0891254	0.100021	0.089921	0.0976311	0.100429	0.0877564	0.0975362	0.0987447	0.098166	0.0829493	0.0962728	0.100707	0.0935991	0.0935782	0.0901668	0.0966707	0.0948818	0.0928486	0.0888182	0.0921246
0.096492	0.0966422	0.0983002	0.0986678	0.093847	0.0926903	0.0906612	0.0913442	0.0939432	0.094162	0.0983338	0.0977205	0.0925432	0.0859449	0.0878903	0.0937351	0.0955444	0.0902519	0.0956712	0.0942705	0.103624	0.103114	0.112594	0.0947044	0.0803935	0.090146	0.0871154	0.0923344	0.0870464	0.0914081	0.0892732	0.0999448	0.0901579	0.0977553	0.100385	0.0877919	0.0976398	0.0989387	0.0982445	0.0833232	0.0963672	0.101083	0.0937409	0.0936151	0.0902269	0.0967676	0.0949545	0.0929657	0.0889757	0.0920022
0.0967257	0.0968464	0.0984308	0.0986627	0.0938781	0.0927076	0.0907337	0.0913254	0.0940243	0.094203	0.0984668	0.0976998	0.0926575	0.086184	0.0879877	0.0937466	0.0958051	0.0903033	0.0958286	0.0943964	0.103555	0.103183	0.112874	0.0947319	0.0806124	0.0902356	0.0873449	0.0926149	0.0870365	0.0916147	0.089427	0.0998739	0.0904023	0.0978848	0.10034	0.0878321	0.0977395	0.0991267	0.0983203	0.0837019	0.0964591	0.101458	0.0938826	0.0936541	0.0902904	0.0968644	0.0950291	0.0930785	0.0891378	0.0918801
0.0969551	0.0970532	0.0985602	0.0986575	0.093912	0.0927267	0.0908084	0.0913099	0.0941026	0.0942465	0.098598	0.0976786	0.0927733	0.0864254	0.0880879	0.0937575	0.0960653	0.0903565	0.095989	0.0945265	0.103484	0.103253	0.113146	0.0947594	0.0808379	0.0903228	0.0875728	0.0928953	0.0870244	0.0918215	0.0895867	0.0998083	0.090654	0.0980196	0.100295	0.0878771	0.0978354	0.0993085	0.0983932	0.0840849	0.0965484	0.101829	0.094024	0.0936952	0.0903571	0.0969609	0.0951058	0.0931867	0.0893045	0.0917587
0.0971801	0.0972626	0.0986881	0.0986523	0.0939489	0.0927477	0.0908853	0.0912981	0.0941784	0.0942926	0.0987275	0.0976572	0.0928906	0.0866691	0.0881908	0.093768	0.0963248	0.0904115	0.0961524	0.0946607	0.10341	0.103324	0.113412	0.0947868	0.08107	0.0904077	0.0877988	0.0931755	0.0870103	0.0920283	0.0897522	0.0997482	0.0909126	0.0981596	0.100249	0.0879267	0.0979274	0.0994841	0.0984634	0.0844718	0.0966352	0.102198	0.0941653	0.0937384	0.0904271	0.0970569	0.0951845	0.0932902	0.0894757	0.0916382
0.0974007	0.0974744	0.0988146	0.0986472	0.0939889	0.0927707	0.0909646	0.09129	0.0942514	0.0943413	0.0988551	0.0976355	0.0930095	0.0869149	0.0882965	0.0937781	0.0965834	0.0904684	0.0963185	0.0947991	0.103334	0.103396	0.11367	0.0948143	0.0813086	0.0904902	0.088023	0.0934553	0.0869941	0.092235	0.0899235	0.0996936	0.0911781	0.0983048	0.100202	0.0879809	0.0980154	0.0996532	0.098531	0.0848624	0.0967195	0.102564	0.0943063	0.0937837	0.0905004	0.0971524	0.0952655	0.0933889	0.0896514	0.091519
0.0976167	0.0976887	0.0989396	0.0986423	0.0940322	0.0927958	0.0910461	0.0912858	0.0943218	0.0943926	0.098981	0.0976137	0.0931299	0.0871626	0.0884051	0.0937881	0.0968411	0.0905273	0.0964875	0.0949416	0.103256	0.103469	0.113921	0.094842	0.0815536	0.0905705	0.0882452	0.0937345	0.0869759	0.0924415	0.0901005	0.0996447	0.0914502	0.0984551	0.100155	0.0880398	0.0980996	0.0998158	0.0985958	0.0852562	0.0968013	0.102927	0.094447	0.0938312	0.0905768	0.0972472	0.0953488	0.0934828	0.0898318	0.0914012
0.097828	0.0979055	0.099063	0.0986379	0.0940788	0.0928229	0.09113	0.0912857	0.0943895	0.0944468	0.099105	0.0975919	0.093252	0.0874123	0.0885168	0.093798	0.0970977	0.0905883	0.0966592	0.0950883	0.103176	0.103543	0.114164	0.0948699	0.0818049	0.0906485	0.0884652	0.094013	0.0869557	0.0926477	0.0902832	0.0996015	0.0917287	0.0986104	0.100107	0.0881034	0.0981799	0.0999717	0.0986581	0.0856528	0.0968807	0.103286	0.0945874	0.0938808	0.0906565	0.0973412	0.0954345	0.0935716	0.0900166	0.0912851
0.0980346	0.0981246	0.0991848	0.0986339	0.094129	0.0928522	0.0912163	0.0912899	0.0944546	0.0945037	0.0992272	0.0975701	0.0933758	0.0876636	0.0886315	0.0938081	0.0973531	0.0906516	0.0968334	0.095239	0.103095	0.103619	0.114398	0.094898	0.0820625	0.0907243	0.088683	0.0942907	0.0869335	0.0928535	0.0904713	0.0995641	0.0920133	0.0987707	0.100059	0.0881715	0.0982564	0.100121	0.0987178	0.0860519	0.0969577	0.103642	0.0947275	0.0939326	0.0907394	0.0974342	0.0955228	0.0936553	0.090206	0.091171
0.0982364	0.0983461	0.0993049	0.0986305	0.0941827	0.0928836	0.0913051	0.0912984	0.0945171	0.0945634	0.0993476	0.0975486	0.0935014	0.0879166	0.0887494	0.0938185	0.0976071	0.0907173	0.0970103	0.0953938	0.103013	0.103696	0.114624	0.0949265	0.0823262	0.0907979	0.0888985	0.0945674	0.0869094	0.0930588	0.0906649	0.0995325	0.0923038	0.0989358	0.100012	0.0882441	0.098329	0.100263	0.0987749	0.0864531	0.0970322	0.103993	0.0948673	0.0939864	0.0908253	0.0975261	0.0956138	0.0937339	0.0904	0.0910591
0.0984334	0.0985698	0.0994232	0.0986278	0.0942401	0.0929172	0.0913962	0.0913115	0.094577	0.0946261	0.0994663	0.0975272	0.0936287	0.0881711	0.0888705	0.0938292	0.0978596	0.0907854	0.0971895	0.0955527	0.10293	0.103774	0.114842	0.0949553	0.0825959	0.0908694	0.0891114	0.0948429	0.0868835	0.0932634	0.0908638	0.0995069	0.0926	0.0991057	0.0999635	0.0883213	0.0983978	0.100398	0.0988296	0.0868559	0.0971044	0.10434	0.0950067	0.0940425	0.0909144	0.0976169	0.0957075	0.0938071	0.0905983	0.0909497
0.0986253	0.0987957	0.0995397	0.0986259	0.0943013	0.0929531	0.0914899	0.0913291	0.0946342	0.0946917	0.0995831	0.0975063	0.0937579	0.0884269	0.0889948	0.0938405	0.0981104	0.090856	0.0973712	0.0957156	0.102846	0.103854	0.11505	0.0949847	0.0828715	0.0909387	0.0893218	0.0951171	0.0868556	0.0934672	0.0910679	0.0994873	0.0929016	0.0992803	0.0999156	0.0884028	0.0984628	0.100526	0.0988819	0.08726	0.0971743	0.104683	0.0951457	0.0941007	0.0910066	0.0977063	0.095804	0.093875	0.0908012	0.0908431
0.0988122	0.0990237	0.0996543	0.0986249	0.0943664	0.0929913	0.0915861	0.0913516	0.0946889	0.0947603	0.0996981	0.0974857	0.093889	0.0886839	0.0891225	0.0938525	0.0983595	0.0909293	0.0975551	0.0958825	0.102762	0.103935	0.11525	0.0950146	0.0831529	0.091006	0.0895294	0.0953898	0.086826	0.0936702	0.0912771	0.0994737	0.0932083	0.0994595	0.0998677	0.0884888	0.098524	0.100647	0.0989318	0.0876649	0.0972418	0.105022	0.0952843	0.094161	0.0911017	0.0977942	0.0959035	0.0939375	0.0910084	0.0907395
0.098994	0.0992539	0.099767	0.098625	0.0944355	0.0930317	0.0916847	0.091379	0.094741	0.0948319	0.0998113	0.0974657	0.094022	0.088942	0.0892537	0.0938652	0.0986066	0.0910054	0.0977411	0.0960533	0.102677	0.104017	0.115441	0.095045	0.0834399	0.0910712	0.0897342	0.0956609	0.0867946	0.0938721	0.0914913	0.0994662	0.09352	0.0996432	0.0998201	0.0885791	0.0985815	0.10076	0.0989793	0.0880703	0.0973071	0.105355	0.0954224	0.0942234	0.0911998	0.0978805	0.096006	0.0939944	0.0912201	0.0906392
0.0991707	0.099486	0.0998778	0.0986261	0.0945087	0.0930745	0.0917859	0.0914113	0.0947907	0.0949065	0.0999228	0.0974463	0.0941569	0.089201	0.0893882	0.0938788	0.0988517	0.0910843	0.0979293	0.0962281	0.102593	0.104101	0.115622	0.0950761	0.0837324	0.0911345	0.0899361	0.0959301	0.0867614	0.094073	0.0917104	0.0994648	0.0938363	0.0998312	0.0997728	0.0886737	0.0986354	0.100866	0.0990246	0.0884757	0.0973701	0.105684	0.0955602	0.0942879	0.0913008	0.097965	0.0961116	0.0940458	0.091436	0.0905423
0.0993422	0.09972	0.0999865	0.0986285	0.094586	0.0931197	0.0918897	0.0914487	0.0948378	0.0949842	0.100032	0.0974275	0.0942938	0.0894609	0.0895263	0.0938935	0.0990945	0.0911661	0.0981193	0.0964068	0.102509	0.104185	0.115794	0.095108	0.0840303	0.0911959	0.090135	0.0961974	0.0867266	0.0942726	0.0919341	0.0994695	0.0941569	0.100023	0.0997259	0.0887724	0.0986855	0.100965	0.0990676	0.0888807	0.0974309	0.106007	0.0956975	0.0943546	0.0914046	0.0980477	0.0962204	0.0940915	0.0916562	0.0904492
0.0995085	0.0999559	0.100093	0.0986323	0.0946676	0.0931672	0.091996	0.0914913	0.0948825	0.0950651	0.10014	0.0974095	0.0944327	0.0897213	0.0896679	0.0939093	0.099335	0.091251	0.0983112	0.0965893	0.102426	0.104272	0.115956	0.0951406	0.0843334	0.0912554	0.0903307	0.0964626	0.0866901	0.094471	0.0921624	0.0994803	0.0944816	0.10022	0.0996795	0.0888753	0.0987321	0.101056	0.0991085	0.0892849	0.0974895	0.106324	0.0958343	0.0944233	0.0915112	0.0981283	0.0963323	0.0941315	0.0918806	0.09036
0.0996695	0.100193	0.100198	0.0986374	0.0947535	0.0932172	0.0921049	0.0915391	0.0949247	0.095149	0.100247	0.0973922	0.0945736	0.0899822	0.0898131	0.0939265	0.099573	0.0913389	0.0985048	0.0967756	0.102344	0.104359	0.116109	0.095174	0.0846415	0.0913132	0.0905232	0.0967255	0.086652	0.0946679	0.0923951	0.0994972	0.0948102	0.10042	0.0996337	0.0889821	0.0987752	0.101139	0.0991472	0.0896879	0.0975459	0.106636	0.0959706	0.0944941	0.0916206	0.0982068	0.0964476	0.0941658	0.0921091	0.0902751
0.0998252	0.100433	0.1003	0.098644	0.0948438	0.0932695	0.0922163	0.0915923	0.0949646	0.0952361	0.100351	0.0973759	0.0947166	0.0902435	0.0899619	0.0939449	0.0998083	0.0914301	0.0987001	0.0969658	0.102263	0.104449	0.116252	0.0952084	0.0849545	0.0913692	0.0907123	0.0969859	0.0866124	0.0948633	0.0926321	0.0995203	0.0951423	0.100624	0.0995885	0.0890929	0.0988148	0.101215	0.0991839	0.0900893	0.0976003	0.106942	0.0961065	0.0945669	0.0917326	0.098283	0.0965662	0.0941944	0.0923416	0.0901945
0.0999756	0.100674	0.100401	0.0986523	0.0949385	0.0933243	0.0923304	0.0916509	0.0950021	0.0953264	0.100454	0.0973605	0.0948618	0.0905049	0.0901144	0.0939649	0.100041	0.0915245	0.0988968	0.0971596	0.102184	0.104539	0.116385	0.0952436	0.0852723	0.0914236	0.090898	0.0972437	0.0865712	0.095057	0.0928732	0.0995495	0.0954777	0.100832	0.0995441	0.0892076	0.098851	0.101283	0.0992186	0.0904885	0.0976525	0.107242	0.0962419	0.0946417	0.0918471	0.0983568	0.0966883	0.0942171	0.0925781	0.0901186
0.100121	0.100916	0.100499	0.0986622	0.0950377	0.0933815	0.0924469	0.0917149	0.0950373	0.0954198	0.100555	0.097346	0.095009	0.0907664	0.0902706	0.0939865	0.100271	0.0916223	0.0990948	0.0973571	0.102107	0.104631	0.116507	0.0952799	0.0855945	0.0914765	0.0910802	0.0974986	0.0865286	0.095249	0.0931182	0.0995847	0.095816	0.101043	0.0995006	0.089326	0.0988838	0.101343	0.0992513	0.0908854	0.0977028	0.107535	0.0963768	0.0947185	0.0919642	0.098428	0.0968138	0.094234	0.0928185	0.0900474
0.10026	0.10116	0.100595	0.0986738	0.0951414	0.0934411	0.0925661	0.0917844	0.0950703	0.0955165	0.100654	0.0973326	0.0951583	0.0910277	0.0904304	0.0940098	0.100497	0.0917235	0.0992941	0.0975582	0.102031	0.104724	0.11662	0.0953173	0.0859211	0.0915278	0.0912587	0.0977507	0.0864845	0.0954392	0.093367	0.0996261	0.0961571	0.101258	0.0994581	0.089448	0.0989134	0.101396	0.0992821	0.0912793	0.097751	0.107822	0.0965111	0.0947973	0.0920837	0.0984965	0.0969427	0.0942452	0.0930626	0.0899814
0.100395	0.101405	0.100688	0.0986873	0.0952497	0.0935031	0.0926879	0.0918594	0.095101	0.0956163	0.100752	0.0973204	0.0953098	0.0912888	0.090594	0.0940349	0.100721	0.0918282	0.0994945	0.0977628	0.101958	0.104819	0.116722	0.0953557	0.0862518	0.0915777	0.0914335	0.0979996	0.0864391	0.0956275	0.0936194	0.0996735	0.0965005	0.101476	0.0994166	0.0895736	0.0989397	0.10144	0.0993111	0.0916699	0.0977973	0.108102	0.096645	0.094878	0.0922056	0.0985622	0.0970752	0.0942504	0.0933104	0.0899205
0.100524	0.101651	0.10078	0.0987027	0.0953627	0.0935676	0.0928121	0.09194	0.0951297	0.0957193	0.100848	0.0973092	0.0954634	0.0915494	0.0907613	0.0940618	0.100941	0.0919365	0.0996958	0.097971	0.101887	0.104915	0.116815	0.0953954	0.0865865	0.0916263	0.0916046	0.0982452	0.0863924	0.0958138	0.0938752	0.0997269	0.0968461	0.101698	0.0993762	0.0897025	0.098963	0.101477	0.0993383	0.0920569	0.0978416	0.108375	0.0967784	0.0949605	0.0923297	0.098625	0.0972113	0.0942499	0.0935618	0.0898651
0.100648	0.101898	0.100869	0.0987201	0.0954802	0.0936345	0.092939	0.0920262	0.0951562	0.0958255	0.100943	0.0972993	0.0956192	0.0918094	0.0909324	0.0940908	0.101157	0.0920484	0.099898	0.0981826	0.10182	0.105012	0.116896	0.0954362	0.0869249	0.0916737	0.0917718	0.0984873	0.0863444	0.095998	0.0941343	0.0997862	0.0971936	0.101922	0.099337	0.0898348	0.0989832	0.101506	0.0993638	0.0924397	0.0978841	0.108642	0.0969113	0.095045	0.092456	0.0986847	0.0973509	0.0942435	0.0938166	0.0898153
0.100766	0.102146	0.100956	0.0987395	0.0956025	0.0937038	0.0930684	0.0921179	0.0951806	0.0959348	0.101036	0.0972906	0.0957772	0.0920687	0.0911071	0.0941218	0.10137	0.092164	0.100101	0.0983976	0.101755	0.105111	0.116968	0.0954783	0.0872668	0.0917199	0.091935	0.0987259	0.0862953	0.09618	0.0943964	0.0998514	0.0975426	0.102149	0.0992991	0.0899703	0.0990004	0.101528	0.0993876	0.0928181	0.0979248	0.108901	0.0970437	0.0951312	0.0925844	0.0987412	0.0974941	0.0942313	0.0940748	0.0897713
0.100879	0.102396	0.10104	0.0987611	0.0957294	0.0937756	0.0932003	0.0922152	0.0952031	0.0960473	0.101127	0.0972832	0.0959373	0.092327	0.0912856	0.0941549	0.10158	0.0922833	0.100304	0.098616	0.101694	0.105211	0.117029	0.0955217	0.0876121	0.091765	0.0920943	0.0989607	0.086245	0.0963597	0.0946613	0.0999225	0.0978928	0.102378	0.0992627	0.0901089	0.0990148	0.101541	0.0994099	0.0931915	0.0979636	0.109152	0.0971755	0.0952193	0.0927148	0.0987944	0.0976408	0.0942133	0.0943362	0.0897332
0.100987	0.102645	0.101122	0.0987848	0.0958609	0.0938497	0.0933347	0.092318	0.0952237	0.096163	0.101217	0.0972771	0.0960996	0.0925843	0.0914678	0.0941903	0.101785	0.0924064	0.100508	0.0988376	0.101636	0.105312	0.11708	0.0955664	0.0879605	0.0918092	0.0922494	0.0991915	0.0861936	0.0965371	0.0949289	0.0999992	0.0982441	0.10261	0.0992277	0.0902504	0.0990264	0.101547	0.0994306	0.0935597	0.0980007	0.109396	0.0973069	0.095309	0.0928472	0.0988443	0.0977912	0.0941896	0.0946007	0.0897013
0.10109	0.102896	0.101202	0.0988107	0.0959972	0.0939261	0.0934716	0.0924264	0.0952423	0.0962818	0.101306	0.0972723	0.0962641	0.0928403	0.0916537	0.094228	0.101987	0.0925333	0.100712	0.0990623	0.101583	0.105415	0.117121	0.0956125	0.0883117	0.0918524	0.0924004	0.0994182	0.0861411	0.0967121	0.0951989	0.100082	0.0985961	0.102844	0.0991942	0.0903947	0.0990354	0.101545	0.0994499	0.0939222	0.098036	0.109633	0.0974378	0.0954005	0.0929814	0.0988905	0.0979452	0.0941601	0.0948681	0.0896755
0.101187	0.103147	0.10128	0.0988389	0.0961382	0.094005	0.093611	0.0925402	0.0952592	0.0964037	0.101393	0.0972689	0.0964307	0.0930949	0.0918433	0.094268	0.102184	0.0926642	0.100916	0.0992902	0.101533	0.105519	0.117152	0.0956601	0.0886657	0.091895	0.0925473	0.0996407	0.0860878	0.0968847	0.0954712	0.10017	0.0989485	0.10308	0.0991624	0.0905417	0.0990418	0.101535	0.0994677	0.0942787	0.0980697	0.109861	0.0975682	0.0954936	0.0931173	0.0989332	0.0981027	0.094125	0.0951383	0.0896562
0.10128	0.103398	0.101355	0.0988694	0.0962838	0.0940861	0.0937528	0.0926595	0.0952744	0.0965286	0.101478	0.097267	0.0965995	0.093348	0.0920365	0.0943104	0.102377	0.0927989	0.10112	0.0995212	0.101488	0.105625	0.117172	0.0957092	0.089022	0.0919368	0.0926899	0.0998588	0.0860335	0.0970546	0.0957456	0.100263	0.0993011	0.103319	0.0991323	0.0906913	0.0990457	0.101518	0.0994842	0.0946287	0.0981018	0.110082	0.0976981	0.0955883	0.0932549	0.0989722	0.0982638	0.0940843	0.0954112	0.0896434
0.101367	0.10365	0.101428	0.0989023	0.0964341	0.0941696	0.093897	0.0927843	0.0952879	0.0966566	0.101562	0.0972664	0.0967704	0.0935993	0.0922334	0.0943552	0.102566	0.0929376	0.101324	0.0997551	0.101448	0.105731	0.117182	0.0957597	0.0893806	0.0919781	0.0928282	0.100072	0.0859783	0.097222	0.0960218	0.100362	0.0996535	0.103559	0.0991039	0.0908432	0.0990472	0.101493	0.0994994	0.094972	0.0981322	0.110295	0.0978276	0.0956845	0.0933941	0.0990073	0.0984284	0.094038	0.0956866	0.0896373
0.101449	0.103902	0.101498	0.0989375	0.096589	0.0942553	0.0940436	0.0929143	0.0952998	0.0967876	0.101645	0.0972673	0.0969434	0.0938487	0.0924338	0.0944026	0.102751	0.0930802	0.101528	0.099992	0.101412	0.105839	0.117182	0.0958118	0.0897411	0.0920189	0.0929621	0.100281	0.0859224	0.0973867	0.0962996	0.100467	0.100006	0.1038	0.0990775	0.0909975	0.0990465	0.10146	0.0995134	0.0953082	0.0981611	0.110499	0.0979566	0.0957823	0.0935347	0.0990384	0.0985965	0.0939863	0.0959644	0.0896379
0.101527	0.104153	0.101566	0.0989753	0.0967485	0.0943433	0.0941926	0.0930496	0.0953101	0.0969216	0.101727	0.0972696	0.0971185	0.0940962	0.0926378	0.0944526	0.10293	0.0932269	0.101731	0.100232	0.101382	0.105949	0.117172	0.0958655	0.0901033	0.0920594	0.0930917	0.100485	0.0858658	0.0975487	0.0965789	0.100576	0.100357	0.104043	0.0990529	0.0911539	0.0990437	0.101421	0.0995262	0.095637	0.0981885	0.110695	0.0980852	0.0958815	0.0936767	0.0990656	0.098768	0.0939291	0.0962443	0.0896454
0.101599	0.104405	0.101633	0.0990154	0.0969125	0.0944335	0.0943439	0.0931901	0.0953191	0.0970584	0.101807	0.0972735	0.0972957	0.0943414	0.0928452	0.0945051	0.103106	0.0933775	0.101933	0.100474	0.101357	0.106059	0.117152	0.0959209	0.090467	0.0920996	0.0932169	0.100684	0.0858086	0.0977079	0.0968593	0.100691	0.100707	0.104287	0.0990304	0.0913123	0.0990389	0.101373	0.0995379	0.095958	0.0982144	0.110883	0.0982133	0.0959821	0.0938201	0.0990887	0.0989429	0.0938666	0.0965263	0.0896598
0.101667	0.104656	0.101696	0.0990581	0.0970811	0.0945259	0.0944975	0.0933358	0.0953266	0.0971982	0.101886	0.0972788	0.097475	0.0945843	0.0930561	0.0945603	0.103276	0.0935322	0.102135	0.100719	0.101337	0.106171	0.117122	0.0959779	0.0908319	0.0921396	0.0933377	0.100878	0.0857507	0.0978643	0.0971408	0.10081	0.101057	0.104533	0.09901	0.0914726	0.0990321	0.101319	0.0995486	0.0962708	0.0982389	0.111062	0.098341	0.096084	0.0939646	0.0991076	0.0991212	0.0937989	0.0968101	0.0896813
0.10173	0.104907	0.101758	0.0991034	0.0972541	0.0946204	0.0946533	0.0934863	0.0953329	0.0973407	0.101964	0.0972856	0.0976563	0.0948247	0.0932704	0.0946181	0.103441	0.0936909	0.102335	0.100967	0.101324	0.106284	0.117083	0.0960365	0.0911978	0.0921797	0.093454	0.101067	0.0856924	0.0980178	0.097423	0.100934	0.101404	0.104779	0.0989917	0.0916345	0.0990236	0.101257	0.0995584	0.0965753	0.098262	0.111233	0.0984683	0.0961872	0.0941102	0.0991222	0.0993028	0.0937261	0.0970956	0.0897099
0.101788	0.105158	0.101817	0.0991511	0.0974315	0.094717	0.0948114	0.0936418	0.095338	0.097486	0.102041	0.0972938	0.0978395	0.0950625	0.0934879	0.0946786	0.103602	0.0938536	0.102535	0.101217	0.101316	0.106398	0.117034	0.0960969	0.0915645	0.0922198	0.0935658	0.10125	0.0856337	0.0981684	0.0977058	0.101063	0.10175	0.105026	0.0989755	0.0917981	0.0990134	0.101188	0.0995672	0.0968711	0.0982838	0.111395	0.0985953	0.0962917	0.0942568	0.0991326	0.0994876	0.0936483	0.0973826	0.0897457
0.101842	0.105407	0.101874	0.0992014	0.0976132	0.0948156	0.0949717	0.0938021	0.0953419	0.097634	0.102117	0.0973036	0.0980247	0.0952975	0.0937087	0.0947418	0.103757	0.0940204	0.102733	0.10147	0.101315	0.106513	0.116976	0.0961591	0.0919316	0.0922602	0.0936732	0.101428	0.0855745	0.0983161	0.097989	0.101197	0.102094	0.105273	0.0989617	0.091963	0.0990016	0.101112	0.0995751	0.0971579	0.0983042	0.111548	0.0987219	0.0963973	0.0944044	0.0991385	0.0996756	0.0935656	0.0976709	0.0897888
0.101892	0.105656	0.101929	0.0992543	0.0977992	0.0949163	0.0951341	0.0939669	0.0953448	0.0977846	0.102192	0.0973149	0.0982119	0.0955295	0.0939327	0.0948077	0.103908	0.0941912	0.10293	0.101725	0.10132	0.106629	0.116908	0.096223	0.0922989	0.0923008	0.0937761	0.1016	0.0855152	0.0984609	0.0982722	0.101335	0.102436	0.105521	0.0989501	0.0921292	0.0989885	0.10103	0.0995823	0.0974354	0.0983234	0.111693	0.0988481	0.096504	0.0945527	0.09914	0.0998666	0.093478	0.0979603	0.0898391
0.101937	0.105904	0.101982	0.0993098	0.0979894	0.095019	0.0952986	0.0941363	0.0953467	0.0979378	0.102266	0.0973277	0.0984009	0.0957585	0.0941597	0.0948763	0.104053	0.094366	0.103125	0.101983	0.101332	0.106746	0.116832	0.0962886	0.0926662	0.0923419	0.0938746	0.101766	0.0854556	0.0986027	0.0985554	0.101477	0.102776	0.105769	0.098941	0.0922966	0.0989741	0.100941	0.0995887	0.0977035	0.0983413	0.111828	0.098974	0.0966118	0.0947018	0.0991371	0.100061	0.0933859	0.0982507	0.0898968
0.101978	0.106151	0.102033	0.0993678	0.0981837	0.0951236	0.0954651	0.09431	0.0953477	0.0980935	0.102338	0.097342	0.0985917	0.0959842	0.0943897	0.0949476	0.104192	0.0945447	0.103318	0.102242	0.10135	0.106865	0.116747	0.0963562	0.0930332	0.0923835	0.0939685	0.101926	0.0853958	0.0987414	0.0988382	0.101623	0.103113	0.106017	0.0989342	0.0924649	0.0989585	0.100845	0.0995945	0.0979617	0.0983581	0.111955	0.0990995	0.0967206	0.0948516	0.0991296	0.100257	0.0932892	0.0985417	0.0899618
0.102015	0.106397	0.102082	0.0994284	0.0983819	0.09523	0.0956337	0.0944879	0.095348	0.0982516	0.102411	0.0973577	0.0987843	0.0962066	0.0946226	0.0950217	0.104327	0.0947274	0.10351	0.102504	0.101375	0.106984	0.116653	0.0964255	0.0933996	0.0924258	0.0940581	0.102081	0.0853361	0.0988772	0.0991205	0.101774	0.103447	0.106264	0.09893	0.0926341	0.0989418	0.100743	0.0995996	0.09821	0.0983737	0.112073	0.0992248	0.0968303	0.0950019	0.0991175	0.100457	0.0931882	0.0988334	0.0900341
0.102048	0.106641	0.10213	0.0994916	0.0985841	0.0953383	0.0958042	0.0946698	0.0953475	0.098412	0.102482	0.0973749	0.0989786	0.0964255	0.0948582	0.0950984	0.104456	0.0949141	0.103699	0.102768	0.101408	0.107104	0.116551	0.0964967	0.0937653	0.0924689	0.0941431	0.102229	0.0852763	0.09901	0.099402	0.101928	0.103777	0.106512	0.0989282	0.0928039	0.0989243	0.100634	0.0996042	0.0984481	0.0983882	0.112182	0.0993499	0.0969408	0.0951527	0.0991008	0.100659	0.093083	0.0991254	0.0901138
0.102077	0.106884	0.102175	0.0995574	0.0987901	0.0954484	0.0959767	0.0948556	0.0953464	0.0985747	0.102552	0.0973936	0.0991746	0.0966407	0.0950966	0.0951779	0.104579	0.0951046	0.103887	0.103034	0.101448	0.107225	0.11644	0.0965698	0.0941298	0.0925129	0.0942238	0.102371	0.0852167	0.0991397	0.0996826	0.102086	0.104105	0.106759	0.098929	0.0929743	0.098906	0.100519	0.0996083	0.0986757	0.0984016	0.112282	0.0994746	0.0970522	0.0953039	0.0990796	0.100864	0.0929737	0.0994175	0.0902009
0.102102	0.107125	0.102218	0.0996257	0.0989998	0.0955602	0.096151	0.095045	0.0953448	0.0987396	0.102622	0.0974137	0.0993722	0.0968523	0.0953376	0.0952599	0.104696	0.095299	0.104072	0.103301	0.101495	0.107348	0.116322	0.0966448	0.0944931	0.0925579	0.0943001	0.102507	0.0851573	0.0992664	0.099962	0.102247	0.104429	0.107005	0.0989325	0.093145	0.0988871	0.100399	0.0996119	0.0988928	0.098414	0.112374	0.0995992	0.0971643	0.0954554	0.0990536	0.101071	0.0928606	0.0997095	0.0902953
0.102124	0.107364	0.10226	0.0996966	0.099213	0.0956737	0.0963271	0.0952379	0.0953428	0.0989065	0.102691	0.0974352	0.0995713	0.0970599	0.095581	0.0953447	0.104808	0.0954971	0.104254	0.103571	0.10155	0.107471	0.116197	0.0967216	0.0948548	0.092604	0.0943721	0.102636	0.0850981	0.0993902	0.10024	0.102412	0.104749	0.10725	0.0989385	0.093316	0.0988677	0.100273	0.0996152	0.0990991	0.0984253	0.112456	0.0997235	0.0972771	0.0956072	0.099023	0.101281	0.0927437	0.100001	0.090397
0.102142	0.107601	0.1023	0.0997699	0.0994297	0.0957887	0.096505	0.0954341	0.0953404	0.0990754	0.102759	0.0974581	0.0997719	0.0972636	0.0958267	0.095432	0.104915	0.095699	0.104434	0.103842	0.101613	0.107595	0.116064	0.0968004	0.0952147	0.0926514	0.0944398	0.102759	0.0850393	0.0995109	0.100516	0.10258	0.105065	0.107495	0.0989473	0.0934871	0.0988479	0.100141	0.0996181	0.0992945	0.0984357	0.11253	0.0998477	0.0973905	0.0957591	0.0989878	0.101493	0.0926233	0.100293	0.090506
0.102158	0.107836	0.102338	0.0998458	0.0996497	0.0959054	0.0966847	0.0956334	0.0953377	0.0992462	0.102827	0.0974824	0.0999739	0.0974631	0.0960747	0.0955219	0.105015	0.0959046	0.104611	0.104115	0.101683	0.107719	0.115924	0.0968812	0.0955725	0.0927002	0.0945032	0.102875	0.084981	0.0996286	0.100791	0.102751	0.105377	0.107738	0.0989587	0.0936582	0.0988279	0.100004	0.0996207	0.0994788	0.0984451	0.112594	0.0999717	0.0975045	0.095911	0.0989479	0.101706	0.0924995	0.100583	0.0906222
0.10217	0.108069	0.102375	0.0999241	0.099873	0.0960236	0.096866	0.0958355	0.0953349	0.0994188	0.102895	0.097508	0.100177	0.0976585	0.0963248	0.0956143	0.10511	0.0961138	0.104785	0.104389	0.101762	0.107845	0.115777	0.0969639	0.095928	0.0927504	0.0945625	0.102985	0.0849232	0.0997434	0.101063	0.102924	0.105685	0.10798	0.0989729	0.093829	0.0988078	0.0998616	0.0996231	0.099652	0.0984537	0.11265	0.100096	0.0976189	0.096063	0.0989034	0.101922	0.0923725	0.100873	0.0907456
0.102179	0.1083	0.10241	0.100005	0.100099	0.0961432	0.0970489	0.0960403	0.095332	0.0995931	0.102962	0.097535	0.100382	0.0978495	0.0965768	0.0957092	0.105198	0.0963266	0.104956	0.104665	0.101848	0.107971	0.115624	0.0970485	0.0962809	0.0928022	0.0946176	0.103088	0.084866	0.0998553	0.101334	0.103101	0.105989	0.108221	0.0989898	0.0939996	0.0987877	0.0997144	0.0996253	0.0998139	0.0984613	0.112697	0.100219	0.0977338	0.0962149	0.0988542	0.102139	0.0922426	0.101161	0.0908761
0.102185	0.108528	0.102444	0.100088	0.100328	0.0962642	0.0972334	0.0962475	0.0953291	0.0997689	0.103029	0.0975633	0.100588	0.0980361	0.0968306	0.0958065	0.105281	0.0965428	0.105124	0.104942	0.101943	0.108098	0.115464	0.0971351	0.096631	0.0928557	0.0946687	0.103184	0.0848095	0.0999642	0.101602	0.103279	0.106287	0.10846	0.0990095	0.0941697	0.0987678	0.0995625	0.0996274	0.0999643	0.0984682	0.112735	0.100343	0.0978491	0.0963667	0.0988005	0.102358	0.0921099	0.101448	0.0910135
0.102189	0.108753	0.102477	0.100174	0.10056	0.0963865	0.0974195	0.0964569	0.0953264	0.0999463	0.103095	0.0975928	0.100795	0.0982182	0.0970862	0.0959062	0.105358	0.0967624	0.105289	0.10522	0.102046	0.108225	0.115299	0.0972236	0.096978	0.0929111	0.0947158	0.103274	0.0847538	0.10007	0.101867	0.103461	0.106582	0.108698	0.099032	0.0943391	0.0987483	0.099406	0.0996294	0.100103	0.0984742	0.112765	0.100467	0.0979646	0.0965182	0.0987421	0.102579	0.0919746	0.101734	0.0911579
0.10219	0.108976	0.102508	0.100261	0.100795	0.0965101	0.0976069	0.0966683	0.0953238	0.100125	0.103161	0.0976236	0.101002	0.0983957	0.0973432	0.0960082	0.105429	0.0969853	0.10545	0.1055	0.102157	0.108353	0.115128	0.0973141	0.0973216	0.0929683	0.094759	0.103356	0.0846991	0.100174	0.102129	0.103644	0.106871	0.108933	0.0990572	0.0945078	0.0987291	0.0992453	0.0996314	0.100231	0.0984794	0.112786	0.10059	0.0980804	0.0966695	0.0986793	0.1028	0.091837	0.102018	0.0913091
0.102189	0.109195	0.102539	0.100352	0.101032	0.096635	0.0977958	0.0968814	0.0953216	0.100305	0.103227	0.0976556	0.101211	0.0985684	0.0976017	0.0961124	0.105494	0.0972114	0.105608	0.105781	0.102277	0.108482	0.114953	0.0974066	0.0976618	0.0930276	0.0947984	0.103432	0.0846453	0.100274	0.102388	0.103829	0.107155	0.109167	0.0990853	0.0946757	0.0987105	0.0990806	0.0996334	0.100347	0.0984839	0.112798	0.100714	0.0981963	0.0968205	0.0986119	0.103023	0.0916972	0.102299	0.091467
0.102186	0.109412	0.102568	0.100444	0.101271	0.096761	0.097986	0.0970959	0.0953197	0.100486	0.103293	0.0976887	0.101421	0.0987365	0.0978613	0.0962187	0.105553	0.0974406	0.105761	0.106063	0.102405	0.108611	0.114773	0.0975011	0.0979982	0.093089	0.0948341	0.103501	0.0845926	0.100372	0.102645	0.104016	0.107434	0.109399	0.0991162	0.0948426	0.0986926	0.098912	0.0996354	0.100451	0.0984877	0.112802	0.100838	0.0983124	0.0969711	0.0985402	0.103246	0.0915556	0.102579	0.0916316
0.102181	0.109625	0.102597	0.100538	0.101513	0.0968881	0.0981776	0.0973117	0.0953183	0.100668	0.103359	0.097723	0.101631	0.0988996	0.0981221	0.0963272	0.105606	0.0976729	0.105911	0.106345	0.102541	0.108741	0.114588	0.0975975	0.0983305	0.0931527	0.0948661	0.103563	0.0845411	0.100467	0.102897	0.104204	0.107708	0.109628	0.0991499	0.0950083	0.0986756	0.0987399	0.0996375	0.100544	0.0984907	0.112798	0.100962	0.0984285	0.0971213	0.098464	0.10347	0.0914122	0.102856	0.0918025
0.102174	0.109834	0.102624	0.100635	0.101756	0.0970163	0.0983704	0.0975284	0.0953175	0.100851	0.103425	0.0977584	0.101842	0.0990579	0.0983837	0.0964377	0.105653	0.097908	0.106057	0.106629	0.102687	0.108871	0.114399	0.097696	0.0986586	0.0932187	0.0948946	0.103618	0.0844908	0.100559	0.103146	0.104394	0.107977	0.109856	0.0991864	0.0951729	0.0986595	0.0985644	0.0996397	0.100626	0.0984931	0.112785	0.101085	0.0985446	0.0972709	0.0983836	0.103695	0.0912673	0.10313	0.0919798
0.102166	0.110041	0.102651	0.100734	0.102001	0.0971454	0.0985643	0.0977458	0.0953173	0.101035	0.103491	0.0977949	0.102054	0.0992111	0.0986461	0.09655	0.105694	0.098146	0.106199	0.106913	0.10284	0.109001	0.114207	0.0977964	0.0989823	0.0932871	0.0949198	0.103666	0.0844419	0.100649	0.103392	0.104586	0.10824	0.11008	0.0992257	0.095336	0.0986445	0.0983859	0.0996422	0.100695	0.0984949	0.112765	0.101209	0.0986606	0.0974201	0.098299	0.10392	0.0911212	0.103402	0.0921632
0.102156	0.110243	0.102677	0.100835	0.102248	0.0972755	0.0987595	0.0979636	0.0953179	0.101219	0.103557	0.0978324	0.102266	0.0993594	0.098909	0.0966642	0.10573	0.0983866	0.106337	0.107198	0.103003	0.109132	0.114011	0.0978987	0.0993013	0.0933581	0.0949416	0.103706	0.0843945	0.100737	0.103633	0.104778	0.108497	0.110303	0.0992677	0.0954977	0.0986307	0.0982046	0.0996448	0.100754	0.098496	0.112736	0.101333	0.0987765	0.0975687	0.0982102	0.104145	0.0909741	0.10367	0.0923527
0.102145	0.110442	0.102703	0.100937	0.102496	0.0974065	0.0989556	0.0981816	0.0953193	0.101404	0.103624	0.0978709	0.102479	0.0995025	0.0991724	0.0967802	0.105759	0.0986297	0.106471	0.107484	0.103174	0.109263	0.113813	0.0980031	0.0996154	0.0934317	0.0949603	0.10374	0.0843486	0.100822	0.103871	0.104971	0.108749	0.110523	0.0993126	0.0956578	0.0986182	0.0980208	0.0996476	0.100801	0.0984966	0.1127	0.101457	0.0988922	0.0977166	0.0981173	0.104371	0.0908262	0.103935	0.092548
0.102132	0.110637	0.102728	0.101042	0.102746	0.0975383	0.0991529	0.0983995	0.0953217	0.10159	0.10369	0.0979103	0.102691	0.0996405	0.099436	0.0968978	0.105782	0.0988753	0.1066	0.10777	0.103353	0.109395	0.113612	0.0981093	0.0999244	0.093508	0.0949759	0.103767	0.0843044	0.100905	0.104104	0.105165	0.108996	0.11074	0.0993602	0.0958162	0.0986072	0.0978346	0.0996508	0.100837	0.0984966	0.112655	0.101582	0.0990077	0.0978639	0.0980206	0.104595	0.0906777	0.104197	0.092749
0.102119	0.110828	0.102753	0.101148	0.102997	0.0976709	0.0993511	0.098617	0.0953251	0.101776	0.103757	0.0979507	0.102904	0.0997734	0.0996996	0.0970169	0.105799	0.0991232	0.106725	0.108057	0.103541	0.109526	0.11341	0.0982176	0.100228	0.0935872	0.0949886	0.103787	0.084262	0.100985	0.104332	0.10536	0.109236	0.110954	0.0994105	0.0959728	0.0985977	0.0976465	0.0996542	0.100861	0.098496	0.112604	0.101706	0.0991228	0.0980106	0.0979199	0.10482	0.090529	0.104454	0.0929555
0.102106	0.111015	0.102778	0.101257	0.103248	0.0978041	0.0995502	0.0988338	0.0953296	0.101961	0.103825	0.0979919	0.103117	0.099901	0.0999631	0.0971375	0.105811	0.0993732	0.106845	0.108344	0.103738	0.109658	0.113206	0.0983278	0.100526	0.0936692	0.0949986	0.1038	0.0842214	0.101064	0.104556	0.105555	0.109471	0.111166	0.0994635	0.0961275	0.09859	0.0974567	0.099658	0.100874	0.098495	0.112545	0.101831	0.0992376	0.0981565	0.0978156	0.105044	0.0903803	0.104708	0.0931673
0.102091	0.111197	0.102803	0.101367	0.1035	0.0979381	0.0997502	0.0990497	0.0953352	0.102147	0.103893	0.098034	0.10333	0.100023	0.100226	0.0972594	0.105817	0.0996253	0.106961	0.108631	0.103943	0.10979	0.113	0.0984399	0.100819	0.0937542	0.0950059	0.103806	0.0841827	0.10114	0.104776	0.10575	0.1097	0.111375	0.0995192	0.0962802	0.098584	0.0972654	0.0996622	0.100877	0.0984934	0.112478	0.101956	0.099352	0.0983017	0.0977076	0.105266	0.0902317	0.104958	0.0933842
0.102077	0.111375	0.102828	0.101478	0.103753	0.0980726	0.099951	0.0992644	0.0953422	0.102333	0.103962	0.0980769	0.103543	0.100141	0.100489	0.0973825	0.105817	0.0998793	0.107072	0.108919	0.104157	0.109922	0.112794	0.0985539	0.101105	0.0938422	0.0950107	0.103805	0.0841461	0.101214	0.10499	0.105945	0.109924	0.111581	0.0995775	0.0964308	0.09858	0.0970729	0.0996667	0.100869	0.0984914	0.112405	0.102082	0.0994659	0.0984461	0.0975961	0.105488	0.0900836	0.105203	0.093606
0.102062	0.111548	0.102852	0.101591	0.104006	0.0982077	0.100153	0.0994776	0.0953505	0.102519	0.104031	0.0981205	0.103755	0.100253	0.100751	0.0975067	0.105811	0.100135	0.107178	0.109206	0.104379	0.110054	0.112588	0.0986699	0.101386	0.0939333	0.0950132	0.103797	0.0841117	0.101287	0.1052	0.10614	0.110141	0.111784	0.0996384	0.0965793	0.0985779	0.0968796	0.0996717	0.10085	0.0984889	0.112325	0.102207	0.0995793	0.0985898	0.0974813	0.105709	0.0899363	0.105444	0.0938324
0.102047	0.111717	0.102877	0.101706	0.104259	0.0983433	0.100355	0.099689	0.0953602	0.102704	0.104101	0.0981648	0.103967	0.100359	0.101012	0.0976319	0.105799	0.100392	0.107279	0.109494	0.104609	0.110186	0.112382	0.0987878	0.101661	0.0940277	0.0950135	0.103783	0.0840795	0.101357	0.105404	0.106335	0.110353	0.111983	0.0997018	0.0967255	0.098578	0.0966857	0.0996771	0.10082	0.0984859	0.112238	0.102333	0.0996921	0.0987327	0.0973633	0.105928	0.0897898	0.105679	0.0940634
0.102033	0.111881	0.102903	0.101822	0.104512	0.0984794	0.100558	0.0998983	0.0953715	0.102888	0.104171	0.0982099	0.104179	0.100461	0.101272	0.0977579	0.105782	0.100651	0.107376	0.109781	0.104848	0.110319	0.112176	0.0989075	0.101929	0.0941252	0.0950119	0.103762	0.0840497	0.101426	0.105604	0.106529	0.110559	0.11218	0.0997677	0.0968693	0.0985804	0.0964914	0.099683	0.100781	0.0984826	0.112145	0.102459	0.0998043	0.0988748	0.0972421	0.106145	0.0896446	0.10591	0.0942986
0.102019	0.112041	0.102929	0.101939	0.104765	0.0986159	0.100761	0.100105	0.0953844	0.103073	0.104243	0.0982555	0.10439	0.100557	0.101531	0.0978848	0.10576	0.100911	0.107467	0.110069	0.105094	0.110451	0.111971	0.0990292	0.10219	0.0942261	0.0950083	0.103734	0.0840224	0.101494	0.105797	0.106723	0.110759	0.112374	0.099836	0.0970108	0.098585	0.0962972	0.0996893	0.100731	0.0984788	0.112045	0.102586	0.0999158	0.0990161	0.0971181	0.10636	0.0895008	0.106136	0.0945377
0.102005	0.112195	0.102955	0.102057	0.105017	0.0987527	0.100966	0.10031	0.0953989	0.103256	0.104316	0.0983018	0.1046	0.100648	0.101789	0.0980122	0.105732	0.101172	0.107554	0.110356	0.105349	0.110583	0.111768	0.0991527	0.102445	0.0943303	0.0950031	0.103699	0.0839976	0.10156	0.105986	0.106917	0.110954	0.112565	0.0999067	0.0971498	0.0985921	0.0961032	0.0996962	0.100672	0.0984747	0.11194	0.102713	0.100027	0.0991565	0.0969913	0.106573	0.0893588	0.106356	0.0947807
0.101993	0.112344	0.102982	0.102177	0.105269	0.0988899	0.10117	0.100511	0.0954152	0.103438	0.104389	0.0983486	0.104809	0.100734	0.102045	0.0981402	0.105699	0.101434	0.107635	0.110643	0.105612	0.110715	0.111567	0.099278	0.102693	0.094438	0.0949964	0.103658	0.0839754	0.101624	0.106169	0.107109	0.111143	0.112752	0.0999798	0.0972862	0.0986017	0.0959098	0.0997036	0.100603	0.0984702	0.111828	0.10284	0.100137	0.0992962	0.0968619	0.106784	0.0892187	0.106571	0.0950272
0.101981	0.112488	0.10301	0.102298	0.105519	0.0990273	0.101375	0.100709	0.0954334	0.10362	0.104464	0.0983959	0.105017	0.100814	0.102299	0.0982685	0.10566	0.101697	0.107711	0.110929	0.105883	0.110846	0.111368	0.0994052	0.102934	0.0945491	0.0949883	0.103611	0.0839561	0.101688	0.106346	0.1073	0.111326	0.112937	0.100055	0.0974201	0.0986139	0.0957172	0.0997114	0.100526	0.0984653	0.111711	0.102968	0.100246	0.0994351	0.09673	0.106992	0.0890809	0.10678	0.0952769
0.101971	0.112627	0.103039	0.10242	0.105769	0.099165	0.101581	0.100904	0.0954534	0.1038	0.104539	0.0984437	0.105224	0.10089	0.102551	0.098397	0.105616	0.10196	0.107783	0.111216	0.106161	0.110978	0.111172	0.0995342	0.103168	0.0946637	0.0949791	0.103557	0.0839396	0.10175	0.106518	0.10749	0.111503	0.113118	0.100133	0.0975513	0.0986288	0.0955258	0.0997199	0.100439	0.0984602	0.111589	0.103097	0.100354	0.0995732	0.0965959	0.107198	0.0889455	0.106984	0.0955297
0.101961	0.11276	0.103069	0.102542	0.106018	0.0993028	0.101787	0.101095	0.0954754	0.103979	0.104616	0.0984919	0.10543	0.10096	0.102801	0.0985257	0.105568	0.102224	0.107849	0.111501	0.106448	0.111109	0.110979	0.099665	0.103395	0.0947818	0.094969	0.103497	0.083926	0.101811	0.106683	0.10768	0.111675	0.113296	0.100212	0.0976798	0.0986465	0.0953358	0.0997288	0.100343	0.0984547	0.111461	0.103225	0.100462	0.0997105	0.0964597	0.1074	0.0888128	0.107181	0.0957852
0.101954	0.112889	0.1031	0.102666	0.106265	0.0994408	0.101993	0.101283	0.0954994	0.104156	0.104694	0.0985406	0.105635	0.101025	0.103049	0.0986544	0.105514	0.102488	0.10791	0.111786	0.106741	0.11124	0.110789	0.0997975	0.103614	0.0949036	0.094958	0.103431	0.0839155	0.101872	0.106843	0.107867	0.111842	0.113471	0.100294	0.0978056	0.098667	0.0951476	0.0997383	0.100239	0.0984489	0.111329	0.103355	0.100568	0.0998471	0.0963215	0.107599	0.0886831	0.107372	0.0960432
0.101948	0.113011	0.103133	0.10279	0.10651	0.099579	0.1022	0.101465	0.0955256	0.104332	0.104774	0.0985896	0.105838	0.101086	0.103294	0.0987829	0.105456	0.102753	0.107966	0.112071	0.107042	0.111371	0.110604	0.0999318	0.103827	0.0950289	0.0949465	0.10336	0.0839082	0.101932	0.106997	0.108053	0.112003	0.113643	0.100377	0.0979286	0.0986904	0.0949614	0.0997484	0.100128	0.0984428	0.111192	0.103484	0.100674	0.0999829	0.0961817	0.107795	0.0885567	0.107557	0.0963035
0.101943	0.113128	0.103167	0.102915	0.106754	0.0997172	0.102407	0.101644	0.0955539	0.104507	0.104854	0.0986389	0.10604	0.101141	0.103536	0.0989112	0.105392	0.103017	0.108016	0.112354	0.10735	0.111501	0.110423	0.100068	0.104031	0.0951578	0.0949346	0.103282	0.0839042	0.101991	0.107145	0.108238	0.112159	0.113811	0.100463	0.0980489	0.0987169	0.0947775	0.099759	0.100008	0.0984365	0.111051	0.103614	0.100779	0.100118	0.0960403	0.107987	0.0884337	0.107735	0.0965657
0.101941	0.11324	0.103202	0.103041	0.106995	0.0998555	0.102614	0.101817	0.0955844	0.104679	0.104937	0.0986886	0.106239	0.101192	0.103775	0.0990391	0.105325	0.103281	0.108062	0.112637	0.107665	0.111631	0.110247	0.100206	0.104228	0.0952903	0.0949225	0.103198	0.0839035	0.102049	0.107287	0.108421	0.112309	0.113977	0.10055	0.0981662	0.0987463	0.0945962	0.0997702	0.0998816	0.0984299	0.110905	0.103745	0.100882	0.100252	0.0958977	0.108175	0.0883144	0.107906	0.0968297
0.101941	0.113345	0.103239	0.103167	0.107235	0.0999938	0.102821	0.101986	0.0956172	0.10485	0.10502	0.0987385	0.106437	0.101238	0.104012	0.0991664	0.105252	0.103545	0.108102	0.112919	0.107987	0.11176	0.110076	0.100345	0.104418	0.0954265	0.0949104	0.103109	0.0839063	0.102108	0.107422	0.108602	0.112455	0.11414	0.100639	0.0982808	0.0987789	0.0944179	0.099782	0.099748	0.0984231	0.110756	0.103876	0.100985	0.100386	0.0957538	0.108359	0.088199	0.108071	0.097095
0.101944	0.113445	0.103277	0.103294	0.107472	0.100132	0.103028	0.102149	0.0956523	0.105018	0.105106	0.0987886	0.106634	0.101279	0.104245	0.099293	0.105176	0.103807	0.108137	0.1132	0.108316	0.111889	0.109912	0.100486	0.1046	0.0955664	0.0948985	0.103015	0.0839127	0.102166	0.107552	0.108781	0.112595	0.1143	0.10073	0.0983924	0.0988147	0.0942427	0.0997943	0.0996079	0.0984161	0.110603	0.104008	0.101086	0.100519	0.0956091	0.108539	0.0880878	0.108229	0.0973615
0.101949	0.113539	0.103318	0.103421	0.107706	0.10027	0.103236	0.102307	0.0956899	0.105185	0.105193	0.098839	0.106828	0.101316	0.104474	0.0994189	0.105095	0.10407	0.108167	0.11348	0.10865	0.112017	0.109753	0.100629	0.104774	0.0957098	0.0948871	0.102915	0.0839227	0.102224	0.107675	0.108958	0.112731	0.114456	0.100822	0.0985012	0.0988537	0.094071	0.0998071	0.0994616	0.0984089	0.110447	0.10414	0.101187	0.100652	0.0954636	0.108715	0.0879811	0.108379	0.0976289
0.101956	0.113627	0.10336	0.103548	0.107938	0.100409	0.103443	0.102459	0.0957299	0.105349	0.105281	0.0988895	0.107019	0.101348	0.1047	0.0995438	0.10501	0.104331	0.108192	0.113759	0.108992	0.112145	0.109601	0.100773	0.10494	0.095857	0.0948762	0.102811	0.0839365	0.102282	0.107792	0.109133	0.112862	0.11461	0.100915	0.0986071	0.0988959	0.093903	0.0998205	0.0993096	0.0984015	0.110288	0.104273	0.101286	0.100784	0.0953177	0.108885	0.0878789	0.108523	0.0978968
0.101966	0.11371	0.103404	0.103676	0.108167	0.100547	0.103651	0.102605	0.0957724	0.105511	0.105372	0.0989401	0.107209	0.101376	0.104922	0.0996677	0.104922	0.104591	0.108212	0.114037	0.109339	0.112273	0.109455	0.100919	0.105098	0.0960077	0.0948661	0.102701	0.0839541	0.10234	0.107903	0.109306	0.112989	0.114761	0.10101	0.0987101	0.0989415	0.093739	0.0998344	0.0991523	0.0983939	0.110126	0.104407	0.101384	0.100915	0.0951714	0.109051	0.0877817	0.108659	0.0981651
0.10198	0.113786	0.103451	0.103803	0.108392	0.100685	0.103858	0.102745	0.0958174	0.10567	0.105464	0.0989909	0.107396	0.101399	0.105141	0.0997904	0.104829	0.10485	0.108227	0.114314	0.109692	0.112399	0.109317	0.101067	0.105249	0.0961621	0.0948571	0.102587	0.0839757	0.102398	0.108008	0.109476	0.113111	0.11491	0.101106	0.0988103	0.0989904	0.0935794	0.0998489	0.0989901	0.0983862	0.109961	0.104541	0.101481	0.101046	0.095025	0.109212	0.0876896	0.108788	0.0984334
0.101996	0.113857	0.103499	0.103931	0.108615	0.100823	0.104066	0.102878	0.0958651	0.105827	0.105558	0.0990417	0.107581	0.101419	0.105355	0.0999118	0.104733	0.105107	0.108237	0.114589	0.11005	0.112525	0.109187	0.101216	0.105391	0.09632	0.0948492	0.102468	0.0840013	0.102457	0.108107	0.109645	0.113229	0.115055	0.101203	0.0989075	0.0990427	0.0934243	0.0998639	0.0988234	0.0983783	0.109795	0.104675	0.101576	0.101177	0.0948788	0.109368	0.0876027	0.10891	0.0987014
0.102015	0.113921	0.10355	0.104059	0.108834	0.10096	0.104273	0.103005	0.0959153	0.105981	0.105654	0.0990927	0.107763	0.101435	0.105564	0.100032	0.104634	0.105363	0.108242	0.114863	0.110414	0.112651	0.109065	0.101367	0.105526	0.0964815	0.0948428	0.102345	0.0840311	0.102516	0.108199	0.109811	0.113342	0.115198	0.101301	0.099002	0.0990984	0.0932741	0.0998793	0.0986526	0.0983703	0.109626	0.10481	0.101671	0.101307	0.094733	0.109518	0.0875214	0.109024	0.0989689
0.102038	0.113979	0.103603	0.104186	0.109049	0.101098	0.10448	0.103125	0.0959682	0.106132	0.105753	0.0991436	0.107942	0.101446	0.10577	0.10015	0.104532	0.105617	0.108243	0.115136	0.110783	0.112776	0.108951	0.101519	0.105653	0.0966465	0.0948381	0.102217	0.0840651	0.102576	0.108286	0.109974	0.113452	0.115339	0.1014	0.0990936	0.0991576	0.0931289	0.0998953	0.0984783	0.0983622	0.109456	0.104946	0.101764	0.101437	0.0945877	0.109663	0.0874458	0.10913	0.0992356
0.102065	0.114032	0.103659	0.104314	0.109261	0.101236	0.104687	0.103238	0.0960238	0.10628	0.105853	0.0991945	0.108118	0.101454	0.105971	0.100267	0.104426	0.105869	0.108238	0.115407	0.111157	0.1129	0.108847	0.101673	0.105772	0.096815	0.0948352	0.102086	0.0841034	0.102637	0.108366	0.110135	0.113558	0.115477	0.101499	0.0991824	0.0992202	0.0929892	0.0999117	0.0983008	0.098354	0.109285	0.105082	0.101856	0.101567	0.0944432	0.109802	0.0873762	0.109228	0.0995012
0.102095	0.114078	0.103718	0.104441	0.109469	0.101373	0.104894	0.103344	0.0960822	0.106425	0.105955	0.0992455	0.108292	0.101459	0.106167	0.100382	0.104318	0.106118	0.108229	0.115676	0.111536	0.113023	0.108751	0.101828	0.105883	0.0969869	0.0948343	0.101951	0.0841461	0.102699	0.10844	0.110294	0.113661	0.115613	0.101599	0.0992684	0.0992863	0.092855	0.0999286	0.0981207	0.0983458	0.109112	0.105219	0.101946	0.101696	0.0942997	0.109935	0.0873126	0.109319	0.0997655
0.102129	0.114118	0.103779	0.104568	0.109673	0.10151	0.105101	0.103442	0.0961433	0.106567	0.106059	0.0992964	0.108462	0.10146	0.106358	0.100495	0.104207	0.106366	0.108215	0.115944	0.111919	0.113145	0.108665	0.101984	0.105986	0.0971622	0.0948357	0.101813	0.0841933	0.102762	0.108508	0.110449	0.11376	0.115747	0.1017	0.0993517	0.0993558	0.0927267	0.0999459	0.0979383	0.0983375	0.108939	0.105357	0.102036	0.101825	0.0941575	0.110062	0.0872554	0.109402	0.100028
0.102166	0.114152	0.103842	0.104695	0.109873	0.101647	0.105307	0.103533	0.0962072	0.106706	0.106166	0.0993472	0.108629	0.101458	0.106544	0.100606	0.104093	0.10661	0.108197	0.116211	0.112306	0.113267	0.108588	0.102142	0.106082	0.0973408	0.0948396	0.101671	0.084245	0.102826	0.108569	0.110603	0.113855	0.115878	0.101801	0.0994323	0.0994289	0.0926045	0.0999636	0.0977542	0.0983291	0.108765	0.105495	0.102124	0.101955	0.0940167	0.110183	0.0872047	0.109478	0.100289
0.102208	0.11418	0.103909	0.104821	0.110068	0.101784	0.105513	0.103616	0.096274	0.106842	0.106275	0.099398	0.108793	0.101452	0.106725	0.100714	0.103977	0.106853	0.108174	0.116475	0.112697	0.113388	0.108522	0.102301	0.10617	0.0975227	0.0948462	0.101526	0.0843015	0.102891	0.108625	0.110753	0.113948	0.116007	0.101902	0.0995102	0.0995054	0.0924886	0.0999817	0.0975688	0.0983207	0.108591	0.105633	0.10221	0.102084	0.0938776	0.110298	0.0871607	0.109545	0.100547
0.102253	0.114202	0.103978	0.104947	0.11026	0.10192	0.105719	0.103691	0.0963435	0.106974	0.106386	0.0994487	0.108954	0.101444	0.1069	0.100821	0.103859	0.107092	0.108147	0.116738	0.113092	0.113508	0.108466	0.102462	0.10625	0.0977077	0.0948556	0.101378	0.0843626	0.102958	0.108675	0.110901	0.114038	0.116135	0.102004	0.0995856	0.0995854	0.0923793	0.1	0.0973826	0.0983124	0.108418	0.105772	0.102296	0.102213	0.0937405	0.110406	0.0871235	0.109604	0.100804
0.102303	0.114218	0.10405	0.105073	0.110446	0.102057	0.105925	0.103759	0.096416	0.107103	0.106499	0.0994994	0.109111	0.101433	0.107071	0.100925	0.103739	0.107328	0.108116	0.116999	0.11349	0.113627	0.108421	0.102624	0.106322	0.0978959	0.0948681	0.101227	0.0844286	0.103027	0.108719	0.111047	0.114125	0.116261	0.102105	0.0996584	0.0996689	0.0922768	0.100019	0.0971961	0.098304	0.108245	0.105912	0.10238	0.102342	0.0936054	0.110507	0.0870934	0.109656	0.101057
0.102357	0.114228	0.104126	0.105198	0.110628	0.102193	0.10613	0.103818	0.0964913	0.107228	0.106615	0.0995498	0.109264	0.10142	0.107235	0.101027	0.103618	0.107561	0.108081	0.117258	0.113892	0.113746	0.108386	0.102787	0.106387	0.0980871	0.0948838	0.101075	0.0844995	0.103097	0.108758	0.111189	0.11421	0.116385	0.102207	0.0997287	0.0997558	0.0921813	0.100038	0.0970097	0.0982957	0.108072	0.106052	0.102463	0.102472	0.0934727	0.110602	0.0870704	0.109699	0.101307
0.102415	0.114232	0.104204	0.105322	0.110806	0.102329	0.106334	0.103869	0.0965694	0.10735	0.106733	0.0996002	0.109414	0.101404	0.107394	0.101126	0.103495	0.107791	0.108042	0.117515	0.114296	0.113863	0.108363	0.102951	0.106445	0.0982813	0.094903	0.10092	0.0845754	0.103168	0.10879	0.111329	0.114293	0.116507	0.102308	0.0997966	0.0998462	0.0920929	0.100057	0.096824	0.0982875	0.107901	0.106193	0.102544	0.102601	0.0933426	0.11069	0.0870547	0.109735	0.101555
0.102478	0.11423	0.104285	0.105445	0.110978	0.102465	0.106539	0.103912	0.0966505	0.107468	0.106854	0.0996505	0.10956	0.101387	0.107548	0.101223	0.10337	0.108017	0.107999	0.11777	0.114702	0.11398	0.108351	0.103116	0.106495	0.0984783	0.0949259	0.100763	0.0846563	0.103242	0.108817	0.111467	0.114373	0.116628	0.102408	0.0998622	0.09994	0.0920121	0.100077	0.0966394	0.0982793	0.107731	0.106334	0.102624	0.102731	0.0932153	0.110771	0.0870465	0.109763	0.101799
0.102545	0.114222	0.10437	0.105568	0.111146	0.102601	0.106742	0.103946	0.0967345	0.107582	0.106977	0.0997005	0.109703	0.101367	0.107695	0.101316	0.103245	0.10824	0.107952	0.118023	0.115111	0.114096	0.108351	0.103283	0.106538	0.098678	0.0949527	0.100605	0.0847423	0.103318	0.108839	0.111601	0.114452	0.116748	0.102508	0.0999255	0.100037	0.0919388	0.100097	0.0964564	0.0982713	0.107562	0.106476	0.102703	0.102861	0.0930909	0.110845	0.0870459	0.109783	0.102039
0.102616	0.114208	0.104457	0.10569	0.111308	0.102736	0.106946	0.103972	0.0968214	0.107692	0.107103	0.0997505	0.109841	0.101345	0.107836	0.101407	0.103119	0.108459	0.107902	0.118274	0.115522	0.11421	0.108363	0.103451	0.106574	0.0988804	0.0949834	0.100445	0.0848335	0.103396	0.108855	0.111734	0.114529	0.116867	0.102608	0.0999866	0.100138	0.0918733	0.100117	0.0962755	0.0982634	0.107396	0.106619	0.102781	0.102992	0.0929698	0.110912	0.087053	0.109795	0.102275
0.102693	0.114189	0.104548	0.105812	0.111466	0.102872	0.107149	0.103989	0.0969112	0.107799	0.107232	0.0998003	0.109975	0.101322	0.107972	0.101495	0.102992	0.108674	0.107848	0.118523	0.115935	0.114324	0.108387	0.10362	0.106603	0.0990853	0.0950185	0.100284	0.08493	0.103476	0.108865	0.111863	0.114605	0.116985	0.102706	0.100046	0.100242	0.0918158	0.100137	0.0960971	0.0982556	0.107232	0.106762	0.102857	0.103123	0.0928521	0.110972	0.087068	0.109799	0.102507
0.102773	0.114163	0.104643	0.105932	0.111618	0.103007	0.107351	0.103998	0.097004	0.107902	0.107362	0.0998499	0.110106	0.101298	0.108101	0.10158	0.102864	0.108885	0.107791	0.11877	0.116349	0.114437	0.108424	0.10379	0.106624	0.0992927	0.0950579	0.100122	0.0850318	0.103558	0.108871	0.11199	0.114679	0.117101	0.102804	0.100102	0.100349	0.0917664	0.100157	0.0959218	0.0982481	0.10707	0.106905	0.102932	0.103255	0.092738	0.111024	0.0870909	0.109795	0.102735
0.102859	0.114132	0.10474	0.106052	0.111765	0.103142	0.107553	0.103998	0.0970996	0.108	0.107496	0.0998993	0.110232	0.101272	0.108225	0.101662	0.102737	0.109092	0.107731	0.119014	0.116764	0.114549	0.108472	0.103961	0.10664	0.0995024	0.0951019	0.09996	0.085139	0.103643	0.108871	0.112114	0.114753	0.117217	0.102901	0.100157	0.100459	0.0917253	0.100178	0.09575	0.0982407	0.106911	0.107049	0.103006	0.103387	0.0926278	0.111069	0.0871218	0.109784	0.102958
0.102949	0.114096	0.104841	0.106171	0.111907	0.103277	0.107754	0.103989	0.0971981	0.108095	0.107632	0.0999486	0.110354	0.101246	0.108342	0.101741	0.102609	0.109295	0.107668	0.119256	0.117181	0.11466	0.108533	0.104133	0.106648	0.0997142	0.0951506	0.0997975	0.0852515	0.10373	0.108867	0.112236	0.114826	0.117333	0.102996	0.100211	0.100573	0.0916927	0.100198	0.0955821	0.0982336	0.106755	0.107193	0.103079	0.10352	0.0925216	0.111107	0.0871609	0.109765	0.103177
0.103044	0.114053	0.104945	0.106289	0.112043	0.103412	0.107954	0.103972	0.0972996	0.108186	0.107771	0.0999977	0.110472	0.101219	0.108452	0.101817	0.102482	0.109493	0.107602	0.119496	0.117598	0.11477	0.108607	0.104306	0.10665	0.0999281	0.0952043	0.0996348	0.0853696	0.10382	0.108858	0.112356	0.114898	0.117447	0.10309	0.100262	0.10069	0.0916686	0.100218	0.0954187	0.0982268	0.106602	0.107338	0.10315	0.103654	0.0924196	0.111138	0.0872082	0.109739	0.10339
0.103144	0.114006	0.105052	0.106406	0.112174	0.103547	0.108154	0.103945	0.0974039	0.108273	0.107913	0.100047	0.110585	0.101191	0.108557	0.10189	0.102355	0.109686	0.107533	0.119734	0.118015	0.114879	0.108694	0.10448	0.106646	0.100144	0.0952631	0.0994725	0.0854932	0.103912	0.108843	0.112473	0.11497	0.117562	0.103183	0.100312	0.100809	0.0916533	0.100239	0.0952602	0.0982203	0.106453	0.107484	0.10322	0.103789	0.092322	0.11116	0.0872639	0.109705	0.103598
0.103248	0.113952	0.105163	0.106522	0.1123	0.103682	0.108354	0.103911	0.097511	0.108355	0.108057	0.100095	0.110694	0.101163	0.108655	0.101959	0.102229	0.109876	0.107463	0.119968	0.118432	0.114987	0.108794	0.104655	0.106636	0.100362	0.0953272	0.0993106	0.0856225	0.104008	0.108825	0.112588	0.115042	0.117676	0.103274	0.10036	0.100932	0.0916468	0.100259	0.095107	0.0982141	0.106307	0.107629	0.103289	0.103924	0.0922291	0.111176	0.0873279	0.109664	0.103801
0.103358	0.113894	0.105277	0.106637	0.11242	0.103817	0.108552	0.103867	0.0976211	0.108434	0.108204	0.100144	0.110799	0.101135	0.108746	0.102025	0.102103	0.11006	0.10739	0.120201	0.118849	0.115094	0.108907	0.10483	0.106619	0.100581	0.0953966	0.0991495	0.0857573	0.104106	0.108802	0.1127	0.115114	0.11779	0.103363	0.100407	0.101058	0.0916493	0.100279	0.0949596	0.0982082	0.106166	0.107775	0.103357	0.10406	0.0921409	0.111184	0.0874003	0.109615	0.103999
0.103472	0.113831	0.105395	0.106751	0.112535	0.103952	0.10875	0.103815	0.0977339	0.108509	0.108354	0.100192	0.110899	0.101108	0.108832	0.102087	0.101979	0.110239	0.107314	0.120431	0.119266	0.115199	0.109032	0.105007	0.106597	0.100802	0.0954716	0.0989896	0.0858978	0.104206	0.108775	0.11281	0.115186	0.117904	0.10345	0.100452	0.101187	0.0916608	0.100299	0.0948184	0.0982028	0.106029	0.107922	0.103423	0.104198	0.0920576	0.111184	0.0874812	0.109559	0.104191
0.103591	0.113762	0.105516	0.106864	0.112645	0.104087	0.108947	0.103754	0.0978496	0.108579	0.108507	0.100241	0.110995	0.101081	0.10891	0.102147	0.101856	0.110414	0.107237	0.120658	0.119682	0.115304	0.109171	0.105184	0.106569	0.101024	0.0955523	0.0988309	0.086044	0.10431	0.108743	0.112919	0.115258	0.118019	0.103536	0.100496	0.101318	0.0916816	0.100319	0.0946838	0.0981978	0.105897	0.108069	0.103489	0.104336	0.0919795	0.111177	0.0875706	0.109497	0.104377
0.103714	0.113688	0.10564	0.106976	0.112749	0.104222	0.109144	0.103685	0.0979681	0.108645	0.108662	0.100289	0.111086	0.101054	0.108983	0.102202	0.101735	0.110584	0.107159	0.120883	0.120097	0.115408	0.109323	0.105362	0.106536	0.101247	0.0956388	0.0986739	0.086196	0.104417	0.108708	0.113025	0.115332	0.118133	0.103619	0.100539	0.101453	0.0917115	0.100339	0.0945562	0.0981933	0.105769	0.108216	0.103553	0.104475	0.0919067	0.111163	0.0876685	0.109427	0.104557
0.103843	0.11361	0.105767	0.107087	0.112847	0.104357	0.109339	0.103607	0.0980893	0.108708	0.10882	0.100337	0.111173	0.101029	0.109049	0.102255	0.101615	0.110748	0.107078	0.121105	0.120511	0.115511	0.109488	0.105541	0.106498	0.101471	0.0957313	0.0985188	0.0863538	0.104527	0.108669	0.113129	0.115406	0.118249	0.1037	0.100581	0.10159	0.0917508	0.100358	0.0944362	0.0981893	0.105647	0.108363	0.103616	0.104616	0.0918394	0.111141	0.087775	0.109351	0.10473
0.103976	0.113526	0.105898	0.107197	0.11294	0.104492	0.109534	0.103521	0.0982133	0.108766	0.108981	0.100385	0.111255	0.101005	0.109108	0.102304	0.101498	0.110908	0.106997	0.121324	0.120923	0.115613	0.109667	0.10572	0.106455	0.101696	0.0958299	0.0983658	0.0865174	0.10464	0.108626	0.113231	0.115481	0.118364	0.103779	0.100622	0.101729	0.0917994	0.100377	0.0943239	0.0981858	0.10553	0.108511	0.103678	0.104758	0.0917776	0.111111	0.08789	0.109268	0.104898
0.104114	0.113438	0.106032	0.107306	0.113028	0.104628	0.109728	0.103427	0.0983399	0.10882	0.109145	0.100432	0.111333	0.100982	0.109161	0.102349	0.101382	0.111062	0.106914	0.121541	0.121334	0.115714	0.109858	0.1059	0.106407	0.101922	0.0959347	0.0982154	0.0866868	0.104756	0.10858	0.113332	0.115558	0.118481	0.103855	0.100662	0.101871	0.0918574	0.100396	0.0942199	0.0981829	0.105418	0.108659	0.103739	0.104901	0.0917216	0.111075	0.0880137	0.109179	0.105059
0.104256	0.113346	0.106169	0.107414	0.113111	0.104763	0.109921	0.103324	0.0984693	0.10887	0.109311	0.10048	0.111405	0.10096	0.109208	0.102391	0.101269	0.111211	0.106831	0.121755	0.121742	0.115814	0.110063	0.10608	0.106354	0.102149	0.0960458	0.0980677	0.0868621	0.104875	0.10853	0.113431	0.115636	0.118598	0.103929	0.100702	0.102016	0.091925	0.100414	0.0941245	0.0981806	0.105312	0.108808	0.103799	0.105045	0.0916715	0.111031	0.0881459	0.109083	0.105214
0.104404	0.113249	0.106309	0.107521	0.113188	0.104899	0.110113	0.103214	0.0986012	0.108916	0.10948	0.100527	0.111474	0.100941	0.109249	0.102429	0.101159	0.111355	0.106747	0.121966	0.122149	0.115912	0.11028	0.106262	0.106297	0.102376	0.0961633	0.097923	0.0870432	0.104997	0.108478	0.113528	0.115716	0.118717	0.103999	0.100741	0.102163	0.092002	0.100432	0.0940381	0.098179	0.105213	0.108956	0.103858	0.105191	0.0916274	0.110979	0.0882866	0.108982	0.105362
0.104556	0.113148	0.106452	0.107627	0.11326	0.105035	0.110304	0.103095	0.0987358	0.108958	0.109652	0.100575	0.111537	0.100924	0.109283	0.102464	0.101052	0.111493	0.106662	0.122175	0.122552	0.11601	0.11051	0.106443	0.106236	0.102602	0.0962874	0.0977816	0.0872302	0.105122	0.108422	0.113624	0.115797	0.118836	0.104067	0.10078	0.102312	0.0920885	0.10045	0.0939609	0.0981782	0.105119	0.109105	0.103916	0.105338	0.0915894	0.110921	0.0884358	0.108874	0.105504
0.104712	0.113043	0.106599	0.107732	0.113327	0.105171	0.110495	0.102968	0.098873	0.108997	0.109827	0.100622	0.111596	0.100909	0.109311	0.102496	0.100947	0.111626	0.106577	0.12238	0.122953	0.116107	0.110754	0.106625	0.106171	0.102829	0.096418	0.0976437	0.0874232	0.105251	0.108364	0.113719	0.115881	0.118956	0.104133	0.100818	0.102463	0.0921846	0.100467	0.0938934	0.098178	0.105032	0.109254	0.103973	0.105486	0.0915577	0.110855	0.0885935	0.108761	0.105639
0.104873	0.112934	0.106748	0.107837	0.113388	0.105307	0.110684	0.102834	0.0990126	0.109031	0.110004	0.100669	0.111651	0.100897	0.109332	0.102524	0.100846	0.111754	0.106492	0.122583	0.123351	0.116203	0.11101	0.106807	0.106103	0.103056	0.0965554	0.0975097	0.087622	0.105383	0.108303	0.113812	0.115966	0.119078	0.104195	0.100856	0.102616	0.0922901	0.100483	0.0938358	0.0981787	0.104951	0.109403	0.104029	0.105636	0.0915324	0.110783	0.0887596	0.108642	0.105767
0.105038	0.112821	0.106901	0.10794	0.113445	0.105444	0.110872	0.102693	0.0991548	0.109062	0.110185	0.100716	0.1117	0.100887	0.109348	0.102549	0.100749	0.111876	0.106408	0.122782	0.123746	0.116298	0.111278	0.10699	0.106031	0.103283	0.0966995	0.0973799	0.0878267	0.105518	0.10824	0.113904	0.116054	0.119202	0.104253	0.100894	0.102771	0.0924052	0.100499	0.0937884	0.0981802	0.104877	0.109553	0.104085	0.105788	0.0915135	0.110703	0.0889341	0.108518	0.105888
0.105208	0.112705	0.107056	0.108043	0.113497	0.105581	0.111059	0.102544	0.0992993	0.109088	0.110367	0.100763	0.111746	0.10088	0.109358	0.10257	0.100655	0.111993	0.106324	0.122979	0.124138	0.116392	0.111559	0.107173	0.105956	0.103509	0.0968504	0.0972544	0.0880374	0.105656	0.108175	0.113995	0.116145	0.119327	0.104309	0.100932	0.102928	0.0925297	0.100514	0.0937516	0.0981827	0.10481	0.109702	0.104139	0.105941	0.0915012	0.110617	0.0891169	0.108389	0.106003
0.105382	0.112585	0.107214	0.108144	0.113544	0.105718	0.111245	0.102388	0.0994463	0.109111	0.110553	0.10081	0.111786	0.100877	0.109361	0.102588	0.100565	0.112104	0.10624	0.123173	0.124526	0.116485	0.111852	0.107357	0.105878	0.103734	0.0970082	0.0971335	0.0882539	0.105798	0.108108	0.114085	0.116238	0.119453	0.104361	0.100971	0.103087	0.0926637	0.100529	0.0937255	0.0981861	0.10475	0.109852	0.104193	0.106095	0.0914956	0.110525	0.0893079	0.108255	0.10611
0.10556	0.112461	0.107375	0.108245	0.113586	0.105856	0.11143	0.102225	0.0995956	0.109131	0.110741	0.100857	0.111822	0.100878	0.109359	0.102603	0.10048	0.11221	0.106157	0.123363	0.12491	0.116577	0.112157	0.10754	0.105797	0.103958	0.097173	0.0970176	0.0884763	0.105942	0.108038	0.114175	0.116333	0.119581	0.10441	0.101009	0.103248	0.0928071	0.100543	0.0937105	0.0981904	0.104697	0.110001	0.104246	0.106251	0.0914966	0.110425	0.0895071	0.108117	0.106211
0.105742	0.112335	0.107538	0.108345	0.113623	0.105994	0.111613	0.102056	0.0997473	0.109146	0.110932	0.100904	0.111854	0.100882	0.109352	0.102615	0.100398	0.112311	0.106075	0.123551	0.12529	0.116668	0.112474	0.107724	0.105714	0.104181	0.0973448	0.0969068	0.0887046	0.10609	0.107968	0.114264	0.116432	0.119711	0.104455	0.101048	0.103409	0.0929598	0.100556	0.0937067	0.0981959	0.104652	0.110151	0.104298	0.106409	0.0915045	0.11032	0.0897143	0.107974	0.106304
0.105928	0.112205	0.107704	0.108445	0.113656	0.106133	0.111796	0.10188	0.0999011	0.109159	0.111125	0.100951	0.111881	0.10089	0.109338	0.102623	0.100322	0.112406	0.105995	0.123736	0.125666	0.116758	0.112803	0.107908	0.105629	0.104403	0.0975235	0.0968014	0.0889387	0.106241	0.107896	0.114352	0.116534	0.119843	0.104497	0.101088	0.103573	0.0931217	0.100568	0.0937145	0.0982024	0.104614	0.1103	0.104349	0.106568	0.0915192	0.110208	0.0899295	0.107827	0.106391
0.106118	0.112073	0.107873	0.108543	0.113684	0.106272	0.111977	0.101698	0.100057	0.109168	0.111321	0.100998	0.111903	0.100902	0.109319	0.102629	0.100249	0.112495	0.105916	0.123917	0.126037	0.116848	0.113143	0.108091	0.105542	0.104623	0.0977093	0.0967017	0.0891787	0.106395	0.107823	0.11444	0.116638	0.119977	0.104535	0.101128	0.103738	0.0932929	0.10058	0.0937339	0.0982101	0.104583	0.11045	0.1044	0.106729	0.0915408	0.11009	0.0901524	0.107677	0.106471
0.106312	0.111938	0.108043	0.108641	0.113709	0.106411	0.112157	0.10151	0.100215	0.109173	0.11152	0.101044	0.111921	0.100918	0.109295	0.102631	0.100182	0.11258	0.105839	0.124096	0.126404	0.116936	0.113494	0.108275	0.105453	0.104842	0.0979022	0.0966079	0.0894244	0.106552	0.107748	0.114528	0.116746	0.120113	0.104569	0.101169	0.103904	0.0934731	0.100591	0.0937651	0.098219	0.104561	0.1106	0.10445	0.106891	0.0915693	0.109967	0.0903831	0.107522	0.106544
0.106509	0.111801	0.108216	0.108739	0.113729	0.106551	0.112335	0.101316	0.100376	0.109175	0.111721	0.101091	0.111935	0.100939	0.109266	0.102631	0.10012	0.112658	0.105763	0.124271	0.126767	0.117024	0.113856	0.108459	0.105363	0.105059	0.0981021	0.0965202	0.0896759	0.106712	0.107673	0.114615	0.116857	0.120251	0.1046	0.101211	0.104071	0.0936623	0.100601	0.0938084	0.0982292	0.104546	0.110749	0.1045	0.107055	0.0916049	0.109838	0.0906214	0.107365	0.10661
0.10671	0.111661	0.108391	0.108836	0.113745	0.106692	0.112512	0.101117	0.100538	0.109175	0.111924	0.101138	0.111945	0.100965	0.109232	0.102628	0.100063	0.112732	0.10569	0.124443	0.127124	0.117111	0.114228	0.108643	0.105272	0.105274	0.0983091	0.096439	0.0899331	0.106874	0.107598	0.114703	0.116972	0.120392	0.104626	0.101254	0.104239	0.0938603	0.10061	0.0938639	0.0982407	0.10454	0.110899	0.104549	0.107221	0.0916474	0.109703	0.0908671	0.107204	0.10667
0.106914	0.11152	0.108569	0.108932	0.113757	0.106833	0.112687	0.100913	0.100703	0.109171	0.11213	0.101185	0.11195	0.100996	0.109192	0.102622	0.100012	0.112801	0.10562	0.124612	0.127477	0.117197	0.114611	0.108827	0.10518	0.105486	0.0985231	0.0963643	0.090196	0.10704	0.107522	0.11479	0.11709	0.120534	0.104649	0.101298	0.104408	0.0940671	0.100618	0.0939316	0.0982536	0.104541	0.111048	0.104598	0.107388	0.091697	0.109563	0.09112	0.107041	0.106723
0.107122	0.111376	0.108748	0.109028	0.113766	0.106975	0.112861	0.100704	0.100869	0.109164	0.112338	0.101232	0.111951	0.101032	0.109148	0.102613	0.099966	0.112864	0.105551	0.124778	0.127824	0.117282	0.115004	0.10901	0.105088	0.105697	0.0987441	0.0962965	0.0904646	0.107208	0.107446	0.114878	0.117212	0.120679	0.104667	0.101343	0.104577	0.0942825	0.100625	0.0940117	0.0982679	0.104551	0.111197	0.104646	0.107557	0.0917536	0.109418	0.0913802	0.106875	0.106769
0.107333	0.111231	0.108928	0.109124	0.113771	0.107117	0.113034	0.10049	0.101037	0.109154	0.112548	0.101279	0.111948	0.101073	0.1091	0.102602	0.099926	0.112922	0.105486	0.124941	0.128166	0.117367	0.115406	0.109193	0.104995	0.105904	0.0989722	0.0962358	0.0907387	0.107379	0.10737	0.114967	0.117337	0.120827	0.104682	0.10139	0.104748	0.0945064	0.100632	0.0941042	0.0982837	0.104569	0.111346	0.104693	0.107727	0.0918172	0.109269	0.0916473	0.106707	0.106809
0.107547	0.111084	0.109111	0.109219	0.113773	0.10726	0.113204	0.100272	0.101207	0.109142	0.11276	0.101327	0.111942	0.10112	0.109047	0.102588	0.0998919	0.112975	0.105424	0.1251	0.128503	0.117451	0.115818	0.109376	0.104902	0.106109	0.0992072	0.0961823	0.0910184	0.107553	0.107294	0.115056	0.117466	0.120976	0.104692	0.101438	0.104919	0.0947385	0.100637	0.0942093	0.0983011	0.104595	0.111495	0.10474	0.107899	0.0918878	0.109114	0.0919211	0.106536	0.106842
0.107764	0.110936	0.109295	0.109315	0.113772	0.107404	0.113373	0.10005	0.101379	0.109127	0.112975	0.101374	0.111931	0.101173	0.10899	0.102572	0.0998638	0.113023	0.105365	0.125257	0.128834	0.117534	0.116238	0.109559	0.104809	0.10631	0.0994491	0.0961362	0.0913035	0.107729	0.107218	0.115145	0.117599	0.121128	0.104698	0.101487	0.10509	0.0949788	0.100641	0.0943269	0.0983201	0.10463	0.111644	0.104787	0.108072	0.0919654	0.108956	0.0922017	0.106365	0.106869
0.107983	0.110787	0.10948	0.109409	0.113768	0.107548	0.113541	0.0998247	0.101552	0.10911	0.113192	0.101421	0.111916	0.101232	0.108929	0.102554	0.099842	0.113067	0.105309	0.12541	0.129159	0.117616	0.116667	0.109741	0.104716	0.106509	0.0996979	0.0960979	0.091594	0.107908	0.107143	0.115236	0.117735	0.121283	0.104701	0.101538	0.105262	0.095227	0.100645	0.0944571	0.0983407	0.104673	0.111792	0.104834	0.108247	0.09205	0.108793	0.0924886	0.106192	0.106889
0.108205	0.110637	0.109667	0.109504	0.113761	0.107693	0.113706	0.0995959	0.101728	0.109091	0.11341	0.101469	0.111898	0.101296	0.108864	0.102533	0.0998266	0.113105	0.105257	0.12556	0.129479	0.117698	0.117104	0.109923	0.104624	0.106704	0.0999535	0.0960674	0.0918898	0.108089	0.107069	0.115327	0.117875	0.121439	0.104698	0.101592	0.105434	0.0954829	0.100647	0.0945999	0.0983631	0.104724	0.111941	0.10488	0.108423	0.0921416	0.108626	0.0927818	0.106018	0.106904
0.10843	0.110486	0.109855	0.109599	0.113751	0.107838	0.113869	0.0993642	0.101904	0.109069	0.113631	0.101517	0.111876	0.101367	0.108796	0.102511	0.0998177	0.113139	0.105209	0.125706	0.129793	0.117779	0.117548	0.110104	0.104534	0.106896	0.100216	0.096045	0.092191	0.108272	0.106996	0.115419	0.118019	0.121599	0.104692	0.101646	0.105606	0.0957464	0.100648	0.0947553	0.0983874	0.104784	0.112089	0.104926	0.108601	0.09224	0.108456	0.093081	0.105843	0.106913
0.108657	0.110334	0.110044	0.109694	0.113739	0.107984	0.114031	0.0991299	0.102083	0.109045	0.113853	0.101565	0.11185	0.101445	0.108724	0.102487	0.0998154	0.113169	0.105165	0.12585	0.130102	0.11786	0.118	0.110285	0.104444	0.107084	0.100485	0.0960308	0.0924972	0.108457	0.106924	0.115513	0.118167	0.121761	0.104682	0.101703	0.105778	0.0960173	0.100649	0.0949231	0.0984134	0.104852	0.112236	0.104972	0.10878	0.0923452	0.108282	0.0933861	0.105667	0.106916
0.108885	0.110183	0.110233	0.109789	0.113725	0.108131	0.114191	0.0988933	0.102263	0.10902	0.114078	0.101613	0.111822	0.101529	0.108649	0.102461	0.0998199	0.113194	0.105126	0.12599	0.130404	0.11794	0.118459	0.110465	0.104356	0.107268	0.10076	0.0960249	0.0928086	0.108644	0.106853	0.115608	0.118319	0.121925	0.104667	0.101762	0.10595	0.0962953	0.100648	0.0951034	0.0984414	0.104929	0.112384	0.105018	0.10896	0.0924572	0.108106	0.0936968	0.105492	0.106913
0.109116	0.110031	0.110424	0.109884	0.113709	0.108279	0.114348	0.0986548	0.102444	0.108992	0.114304	0.101661	0.11179	0.101619	0.108571	0.102434	0.0998312	0.113214	0.10509	0.126127	0.1307	0.118019	0.118924	0.110644	0.104269	0.107448	0.101042	0.0960277	0.093125	0.108833	0.106784	0.115704	0.118474	0.122091	0.104648	0.101823	0.106122	0.0965801	0.100646	0.0952961	0.0984714	0.105015	0.112531	0.105063	0.109142	0.0925759	0.107926	0.0940128	0.105317	0.106905
0.109349	0.109879	0.110614	0.109979	0.113691	0.108427	0.114503	0.0984148	0.102627	0.108963	0.114531	0.101709	0.111754	0.101716	0.108491	0.102406	0.0998495	0.113231	0.10506	0.12626	0.130991	0.118098	0.119395	0.110823	0.104185	0.107623	0.101331	0.0960391	0.0934463	0.109024	0.106717	0.115802	0.118633	0.12226	0.104625	0.101887	0.106293	0.0968717	0.100643	0.095501	0.0985035	0.105108	0.112677	0.105109	0.109325	0.0927012	0.107745	0.0943341	0.105142	0.106891
0.109584	0.109727	0.110806	0.110075	0.113672	0.108576	0.114657	0.0981737	0.102811	0.108933	0.11476	0.101758	0.111716	0.101821	0.108408	0.102376	0.0998749	0.113243	0.105034	0.12639	0.131275	0.118177	0.119871	0.111001	0.104102	0.107794	0.101625	0.0960594	0.0937724	0.109216	0.106652	0.115902	0.118796	0.122432	0.104598	0.101953	0.106464	0.0971696	0.100639	0.0957181	0.0985376	0.105211	0.112824	0.105154	0.109509	0.0928331	0.107561	0.0946603	0.104968	0.106873
0.10982	0.109576	0.110997	0.110171	0.113651	0.108725	0.114807	0.0979317	0.102996	0.108901	0.114991	0.101806	0.111675	0.101932	0.108323	0.102345	0.0999075	0.113252	0.105013	0.126518	0.131554	0.118255	0.120352	0.111178	0.104022	0.107961	0.101926	0.0960886	0.0941033	0.109409	0.106588	0.116004	0.118962	0.122605	0.104567	0.102021	0.106635	0.0974737	0.100633	0.0959471	0.0985739	0.105321	0.11297	0.1052	0.109694	0.0929714	0.107375	0.0949912	0.104796	0.106849
0.110057	0.109426	0.111189	0.110268	0.11363	0.108876	0.114956	0.0976893	0.103183	0.108869	0.115223	0.101855	0.111631	0.10205	0.108236	0.102313	0.0999473	0.113257	0.104998	0.126641	0.131826	0.118333	0.120838	0.111354	0.103944	0.108123	0.102232	0.096127	0.0944387	0.109604	0.106527	0.116107	0.119132	0.122781	0.104531	0.102091	0.106805	0.0977837	0.100627	0.096188	0.0986125	0.10544	0.113115	0.105245	0.10988	0.093116	0.107187	0.0953265	0.104624	0.106821
0.110295	0.109277	0.11138	0.110365	0.113607	0.109027	0.115102	0.0974468	0.10337	0.108835	0.115456	0.101904	0.111584	0.102176	0.108147	0.102281	0.0999945	0.113258	0.104988	0.126762	0.132092	0.11841	0.121328	0.111529	0.10387	0.10828	0.102545	0.0961745	0.0947787	0.1098	0.106469	0.116213	0.119305	0.122959	0.104491	0.102164	0.106974	0.0980993	0.100619	0.0964405	0.0986534	0.105568	0.11326	0.105291	0.110067	0.0932668	0.106998	0.095666	0.104455	0.106789
0.110535	0.109128	0.111572	0.110462	0.113584	0.109178	0.115245	0.0972047	0.103559	0.108801	0.11569	0.101954	0.111535	0.102309	0.108057	0.102247	0.100049	0.113256	0.104983	0.12688	0.132353	0.118487	0.121822	0.111703	0.103798	0.108432	0.102863	0.0962315	0.095123	0.109997	0.106413	0.11632	0.119482	0.12314	0.104448	0.10224	0.107143	0.0984203	0.100611	0.0967045	0.0986966	0.105703	0.113405	0.105337	0.110254	0.0934237	0.106808	0.0960095	0.104287	0.106752
0.110775	0.108981	0.111763	0.110561	0.113561	0.109331	0.115386	0.0969633	0.103749	0.108766	0.115925	0.102003	0.111483	0.102449	0.107966	0.102214	0.100111	0.11325	0.104984	0.126994	0.132607	0.118564	0.122319	0.111876	0.10373	0.108579	0.103186	0.0962978	0.0954716	0.110195	0.10636	0.11643	0.119663	0.123322	0.1044	0.102318	0.107311	0.0987463	0.100601	0.0969796	0.0987422	0.105847	0.113549	0.105383	0.110443	0.0935866	0.106618	0.0963567	0.104122	0.106711
0.111016	0.108836	0.111953	0.11066	0.113537	0.109484	0.115524	0.0967229	0.10394	0.10873	0.116162	0.102053	0.111429	0.102597	0.107874	0.10218	0.100181	0.113242	0.104991	0.127105	0.132855	0.118641	0.122818	0.112048	0.103665	0.108721	0.103515	0.0963737	0.0958243	0.110393	0.106309	0.116543	0.119846	0.123506	0.104348	0.102399	0.107477	0.099077	0.100591	0.0972658	0.0987903	0.105999	0.113693	0.105429	0.110632	0.0937553	0.106427	0.0967074	0.10396	0.106667
0.111257	0.108692	0.112143	0.11076	0.113514	0.109637	0.115659	0.0964841	0.104132	0.108694	0.116399	0.102103	0.111373	0.102753	0.107781	0.102146	0.100258	0.11323	0.105004	0.127212	0.133098	0.118718	0.123319	0.112218	0.103604	0.108857	0.103849	0.0964591	0.0961811	0.110591	0.106262	0.116657	0.120033	0.123693	0.104293	0.102483	0.107643	0.0994122	0.100579	0.0975626	0.098841	0.106158	0.113836	0.105475	0.110822	0.0939297	0.106236	0.0970612	0.1038	0.106619
0.111499	0.10855	0.112332	0.110861	0.113491	0.109792	0.115792	0.096247	0.104325	0.108659	0.116637	0.102153	0.111315	0.102916	0.107688	0.102113	0.100343	0.113216	0.105023	0.127317	0.133334	0.118794	0.123821	0.112387	0.103546	0.108987	0.104188	0.0965542	0.0965417	0.11079	0.106218	0.116775	0.120222	0.123881	0.104234	0.10257	0.107808	0.0997516	0.100566	0.0978698	0.0988942	0.106326	0.113979	0.105522	0.111012	0.0941096	0.106045	0.0974179	0.103644	0.106568
0.111741	0.10841	0.112519	0.110962	0.113468	0.109946	0.115921	0.0960122	0.104519	0.108623	0.116875	0.102204	0.111256	0.103086	0.107595	0.102079	0.100436	0.113199	0.105048	0.127419	0.133565	0.11887	0.124325	0.112555	0.103493	0.109112	0.104532	0.0966591	0.0969061	0.110989	0.106178	0.116895	0.120415	0.12407	0.104171	0.10266	0.107971	0.100095	0.100552	0.0981871	0.0989501	0.106502	0.114121	0.105569	0.111202	0.094295	0.105855	0.0977773	0.103492	0.106514
0.111983	0.108272	0.112706	0.111065	0.113447	0.110102	0.116048	0.0957801	0.104714	0.108588	0.117114	0.102255	0.111195	0.103264	0.107502	0.102046	0.100536	0.11318	0.10508	0.127517	0.133789	0.118946	0.124829	0.112722	0.103444	0.109231	0.104881	0.0967737	0.0972741	0.111188	0.106141	0.117018	0.12061	0.124262	0.104104	0.102752	0.108133	0.100441	0.100537	0.0985143	0.0990087	0.106685	0.114263	0.105616	0.111393	0.0944856	0.105666	0.098139	0.103343	0.106457
0.112224	0.108137	0.112891	0.11117	0.113426	0.110258	0.116171	0.0955509	0.10491	0.108553	0.117354	0.102305	0.111132	0.10345	0.107409	0.102014	0.100644	0.113158	0.105118	0.127612	0.134009	0.119023	0.125333	0.112887	0.103399	0.109344	0.105233	0.0968981	0.0976456	0.111387	0.106108	0.117144	0.120808	0.124454	0.104034	0.102848	0.108293	0.100791	0.100521	0.0988508	0.0990701	0.106875	0.114404	0.105664	0.111584	0.0946812	0.105478	0.0985028	0.103199	0.106397
0.112466	0.108004	0.113075	0.111275	0.113407	0.110414	0.116291	0.0953251	0.105106	0.108519	0.117593	0.102357	0.111068	0.103644	0.107317	0.101983	0.10076	0.113135	0.105163	0.127704	0.134222	0.119099	0.125836	0.113051	0.103359	0.10945	0.10559	0.0970324	0.0980204	0.111585	0.106078	0.117273	0.121009	0.124648	0.10396	0.102947	0.108453	0.101144	0.100505	0.0991965	0.0991343	0.107073	0.114545	0.105712	0.111775	0.0948817	0.105292	0.0988684	0.103059	0.106336
0.112706	0.107875	0.113257	0.111381	0.113389	0.110571	0.116408	0.0951031	0.105303	0.108485	0.117833	0.102408	0.111003	0.103845	0.107227	0.101953	0.100883	0.113109	0.105215	0.127793	0.13443	0.119175	0.126339	0.113212	0.103324	0.109551	0.105951	0.0971765	0.0983983	0.111782	0.106053	0.117404	0.121212	0.124844	0.103883	0.103048	0.10861	0.101499	0.100487	0.099551	0.0992014	0.107279	0.114685	0.105761	0.111966	0.095087	0.105107	0.0992355	0.102924	0.106273
0.112946	0.107748	0.113438	0.111489	0.113373	0.110729	0.116521	0.0948852	0.105501	0.108453	0.118073	0.10246	0.110938	0.104054	0.107137	0.101924	0.101014	0.113082	0.105273	0.127879	0.134633	0.119252	0.126839	0.113373	0.103293	0.109646	0.106316	0.0973305	0.0987793	0.111979	0.106031	0.117539	0.121417	0.12504	0.103803	0.103153	0.108766	0.101857	0.100468	0.0999137	0.0992714	0.107491	0.114825	0.10581	0.112157	0.0952968	0.104925	0.0996039	0.102794	0.106208
0.113185	0.107625	0.113616	0.111599	0.11336	0.110887	0.116631	0.0946718	0.105699	0.108422	0.118313	0.102512	0.110871	0.10427	0.107049	0.101896	0.101153	0.113054	0.105339	0.127962	0.13483	0.119329	0.127337	0.113531	0.103267	0.109734	0.106684	0.0974943	0.0991631	0.112174	0.106014	0.117677	0.121624	0.125237	0.103719	0.103261	0.108921	0.102216	0.100449	0.100284	0.0993444	0.107711	0.114964	0.105859	0.112347	0.0955109	0.104746	0.0999732	0.102669	0.106141
0.113424	0.107505	0.113793	0.11171	0.113348	0.111045	0.116737	0.0944632	0.105898	0.108392	0.118552	0.102564	0.110804	0.104495	0.106963	0.10187	0.1013	0.113024	0.105412	0.128042	0.135023	0.119406	0.127833	0.113688	0.103247	0.109815	0.107055	0.097668	0.0995496	0.112368	0.106001	0.117819	0.121832	0.125435	0.103633	0.103371	0.109074	0.102577	0.100428	0.100663	0.0994204	0.107937	0.115103	0.10591	0.112537	0.0957292	0.104569	0.100343	0.10255	0.106074
0.11366	0.107388	0.113967	0.111822	0.113339	0.111203	0.116839	0.0942599	0.106098	0.108364	0.118791	0.102616	0.110736	0.104726	0.10688	0.101846	0.101454	0.112993	0.105492	0.128119	0.13521	0.119483	0.128325	0.113843	0.103232	0.109891	0.107429	0.0978515	0.0999386	0.112561	0.105993	0.117963	0.122043	0.125634	0.103544	0.103485	0.109225	0.102939	0.100407	0.101048	0.0994995	0.10817	0.115241	0.105961	0.112727	0.0959515	0.104395	0.100714	0.102437	0.106006
0.113896	0.107275	0.114138	0.111936	0.113333	0.111362	0.116938	0.0940622	0.106299	0.108337	0.11903	0.102669	0.110668	0.104965	0.106798	0.101824	0.101616	0.112961	0.105579	0.128193	0.135392	0.119561	0.128814	0.113996	0.103222	0.109959	0.107806	0.0980448	0.10033	0.112752	0.105989	0.118111	0.122254	0.125833	0.103452	0.103602	0.109374	0.103301	0.100385	0.10144	0.0995818	0.108409	0.115378	0.106012	0.112916	0.0961775	0.104225	0.101084	0.10233	0.105938
0.11413	0.107166	0.114308	0.112052	0.11333	0.111521	0.117033	0.0938705	0.106499	0.108313	0.119268	0.102721	0.1106	0.105212	0.106719	0.101803	0.101786	0.112929	0.105673	0.128264	0.13557	0.119639	0.129298	0.114147	0.103218	0.110021	0.108186	0.0982478	0.100724	0.112942	0.10599	0.118262	0.122467	0.126032	0.103357	0.103722	0.109521	0.103664	0.100363	0.101838	0.0996671	0.108654	0.115515	0.106065	0.113104	0.0964071	0.104059	0.101454	0.10223	0.10587
0.114362	0.107062	0.114474	0.112169	0.11333	0.111681	0.117123	0.093685	0.106701	0.10829	0.119505	0.102774	0.110533	0.105466	0.106644	0.101786	0.101963	0.112896	0.105775	0.128332	0.135743	0.119717	0.129777	0.114296	0.103219	0.110077	0.108567	0.0984605	0.101119	0.113129	0.105995	0.118417	0.122681	0.126232	0.103261	0.103846	0.109667	0.104028	0.100339	0.102242	0.0997557	0.108906	0.115651	0.106118	0.113291	0.09664	0.103897	0.101824	0.102136	0.105802
0.114593	0.106961	0.114638	0.112288	0.113333	0.11184	0.11721	0.0935061	0.106903	0.10827	0.119742	0.102828	0.110465	0.105727	0.106571	0.101771	0.102147	0.112863	0.105884	0.128397	0.135912	0.119796	0.130251	0.114444	0.103226	0.110125	0.108951	0.0986828	0.101517	0.113314	0.106005	0.118575	0.122895	0.126431	0.103161	0.103972	0.10981	0.10439	0.100316	0.102651	0.0998476	0.109163	0.115787	0.106172	0.113477	0.0968761	0.103739	0.102194	0.102049	0.105734
0.114822	0.106865	0.114799	0.112409	0.11334	0.112	0.117293	0.0933343	0.107105	0.108252	0.119977	0.102881	0.110398	0.105996	0.106502	0.101758	0.102339	0.11283	0.106001	0.12846	0.136076	0.119876	0.130719	0.114588	0.103238	0.110167	0.109336	0.0989147	0.101916	0.113496	0.106021	0.118737	0.12311	0.12663	0.10306	0.104101	0.109952	0.104752	0.100291	0.103065	0.0999427	0.109426	0.115922	0.106226	0.113662	0.0971151	0.103586	0.102562	0.10197	0.105667
0.115048	0.106773	0.114956	0.112532	0.113351	0.112159	0.117371	0.0931697	0.107308	0.108238	0.120212	0.102935	0.110332	0.106271	0.106437	0.101749	0.102538	0.112797	0.106125	0.12852	0.136237	0.119956	0.131181	0.114731	0.103257	0.110202	0.109723	0.099156	0.102316	0.113676	0.106041	0.118902	0.123325	0.126829	0.102957	0.104234	0.110092	0.105114	0.100266	0.103483	0.100041	0.109694	0.116057	0.106282	0.113845	0.0973569	0.103439	0.102929	0.101898	0.105602
0.115272	0.106687	0.115111	0.112657	0.113366	0.112319	0.117445	0.0930127	0.107511	0.108225	0.120444	0.102989	0.110267	0.106554	0.106376	0.101742	0.102745	0.112764	0.106257	0.128577	0.136393	0.120037	0.131635	0.114872	0.103281	0.11023	0.110111	0.0994066	0.102718	0.113853	0.106066	0.119071	0.123541	0.127027	0.102852	0.104369	0.110229	0.105473	0.100241	0.103905	0.100143	0.109968	0.116191	0.106338	0.114028	0.0976011	0.103296	0.103294	0.101833	0.105537
0.115494	0.106604	0.115262	0.112784	0.113385	0.112478	0.117514	0.0928636	0.107715	0.108216	0.120676	0.103043	0.110202	0.106843	0.10632	0.101739	0.102959	0.112732	0.106396	0.128632	0.136546	0.120119	0.132083	0.11501	0.103312	0.110252	0.1105	0.0996665	0.103121	0.114027	0.106096	0.119243	0.123756	0.127224	0.102745	0.104508	0.110365	0.105831	0.100215	0.10433	0.100248	0.110247	0.116324	0.106396	0.114208	0.0978477	0.103159	0.103657	0.101776	0.105475
0.115713	0.106527	0.11541	0.112913	0.113409	0.112638	0.117579	0.0927228	0.107919	0.10821	0.120906	0.103097	0.110139	0.107139	0.106267	0.101739	0.10318	0.112701	0.106543	0.128683	0.136695	0.120202	0.132522	0.115146	0.103348	0.110266	0.110889	0.0999355	0.103525	0.114197	0.106132	0.119419	0.12397	0.12742	0.102637	0.104649	0.110499	0.106187	0.100189	0.104758	0.100357	0.11053	0.116457	0.106454	0.114387	0.0980964	0.103029	0.104019	0.101727	0.105415
0.11593	0.106455	0.115554	0.113044	0.113438	0.112797	0.117639	0.0925905	0.108124	0.108208	0.121134	0.103152	0.110078	0.107442	0.10622	0.101743	0.103407	0.11267	0.106698	0.128733	0.136841	0.120285	0.132954	0.115279	0.10339	0.110274	0.111279	0.100214	0.10393	0.114365	0.106172	0.119599	0.124184	0.127614	0.102528	0.104793	0.11063	0.10654	0.100163	0.105188	0.100469	0.110818	0.116589	0.106513	0.114564	0.0983469	0.102904	0.104378	0.101687	0.105357
0.116144	0.106389	0.115695	0.113177	0.113471	0.112956	0.117694	0.0924669	0.108329	0.108209	0.121361	0.103207	0.110018	0.107751	0.106178	0.101751	0.103642	0.112641	0.10686	0.12878	0.136984	0.120369	0.133376	0.11541	0.103438	0.110275	0.111668	0.1005	0.104335	0.114528	0.106218	0.119782	0.124397	0.127807	0.102418	0.104941	0.110759	0.106891	0.100136	0.10562	0.100584	0.11111	0.116721	0.106574	0.114738	0.0985991	0.102786	0.104734	0.101655	0.105302
0.116355	0.106327	0.115832	0.113312	0.113509	0.113114	0.117744	0.0923524	0.108534	0.108213	0.121585	0.103261	0.109959	0.108066	0.106141	0.101762	0.103883	0.112613	0.10703	0.128824	0.137124	0.120455	0.13379	0.115539	0.103493	0.110269	0.112058	0.100796	0.104741	0.114688	0.10627	0.119969	0.124609	0.127999	0.102307	0.105091	0.110887	0.107238	0.10011	0.106053	0.100703	0.111406	0.116852	0.106635	0.114911	0.0988527	0.102675	0.105087	0.101632	0.105249
0.116563	0.106272	0.115965	0.113449	0.113553	0.113272	0.11779	0.0922472	0.10874	0.108222	0.121807	0.103317	0.109903	0.108387	0.10611	0.101778	0.104131	0.112586	0.107207	0.128866	0.137261	0.120541	0.134193	0.115665	0.103553	0.110257	0.112446	0.1011	0.105146	0.114844	0.106326	0.120159	0.124819	0.128188	0.102195	0.105244	0.111012	0.107581	0.100083	0.106486	0.100826	0.111705	0.116983	0.106698	0.115082	0.0991075	0.102571	0.105437	0.101617	0.1052
0.116768	0.106221	0.116094	0.113588	0.113602	0.11343	0.11783	0.0921516	0.108947	0.108234	0.122027	0.103372	0.109849	0.108714	0.106084	0.101798	0.104385	0.112561	0.107392	0.128905	0.137396	0.120629	0.134587	0.115788	0.103619	0.110237	0.112834	0.101412	0.105552	0.114995	0.106388	0.120353	0.125027	0.128376	0.102083	0.105399	0.111135	0.107921	0.100056	0.106919	0.100952	0.112009	0.117113	0.106761	0.11525	0.0993634	0.102474	0.105784	0.101612	0.105155
0.116969	0.106177	0.116219	0.11373	0.113657	0.113587	0.117866	0.0920658	0.109153	0.108251	0.122245	0.103428	0.109797	0.109047	0.106065	0.101822	0.104646	0.112539	0.107585	0.128943	0.137529	0.120717	0.13497	0.115909	0.103692	0.110212	0.113221	0.101733	0.105957	0.115142	0.106456	0.12055	0.125234	0.128561	0.101971	0.105557	0.111256	0.108257	0.10003	0.107352	0.101081	0.112315	0.117243	0.106826	0.115415	0.09962	0.102385	0.106127	0.101615	0.105113
0.117168	0.106138	0.11634	0.113874	0.113718	0.113744	0.117896	0.0919901	0.10936	0.108272	0.12246	0.103483	0.109747	0.109385	0.106052	0.101851	0.104913	0.112518	0.107785	0.128978	0.137659	0.120807	0.135343	0.116027	0.10377	0.110179	0.113606	0.102062	0.106362	0.115285	0.106529	0.120751	0.125438	0.128743	0.101858	0.105718	0.111375	0.108587	0.100004	0.107783	0.101214	0.112625	0.117372	0.106892	0.115578	0.0998772	0.102303	0.106467	0.101628	0.105076
0.117362	0.106105	0.116456	0.11402	0.113784	0.113899	0.117921	0.0919245	0.109568	0.108297	0.122672	0.103539	0.109701	0.109729	0.106045	0.101885	0.105186	0.112499	0.107992	0.129011	0.137788	0.120898	0.135704	0.116142	0.103854	0.11014	0.113989	0.102398	0.106766	0.115423	0.106607	0.120955	0.125639	0.128923	0.101746	0.105882	0.111492	0.108913	0.0999776	0.108213	0.101351	0.112937	0.1175	0.106959	0.115738	0.100135	0.10223	0.106802	0.10165	0.105043
0.117554	0.106079	0.116569	0.114168	0.113857	0.114054	0.11794	0.0918694	0.109776	0.108327	0.122881	0.103595	0.109657	0.110077	0.106045	0.101923	0.105464	0.112483	0.108207	0.129041	0.137915	0.120991	0.136053	0.116255	0.103944	0.110094	0.11437	0.102742	0.10717	0.115556	0.106691	0.121163	0.125838	0.129099	0.101635	0.106047	0.111607	0.109234	0.0999521	0.10864	0.101491	0.113252	0.117628	0.107028	0.115895	0.100393	0.102165	0.107132	0.101682	0.105015
0.117741	0.106058	0.116677	0.114318	0.113935	0.114209	0.117955	0.0918249	0.109984	0.108362	0.123087	0.103652	0.109616	0.110431	0.106052	0.101967	0.105749	0.112469	0.108429	0.12907	0.138041	0.121085	0.13639	0.116365	0.10404	0.110042	0.114749	0.103093	0.107572	0.115684	0.10678	0.121375	0.126033	0.129273	0.101524	0.106216	0.11172	0.109548	0.0999269	0.109065	0.101634	0.113569	0.117756	0.107098	0.116049	0.10065	0.102108	0.107458	0.101724	0.104992
0.117925	0.106044	0.116781	0.114471	0.11402	0.114362	0.117963	0.0917913	0.110193	0.108402	0.123291	0.103708	0.109578	0.110789	0.106065	0.102015	0.106039	0.112458	0.108659	0.129097	0.138166	0.121181	0.136715	0.116472	0.104142	0.109984	0.115125	0.103452	0.107973	0.115807	0.106875	0.121589	0.126226	0.129442	0.101414	0.106386	0.11183	0.109857	0.0999024	0.109486	0.101782	0.113888	0.117883	0.107169	0.1162	0.100908	0.10206	0.10778	0.101775	0.104974
0.118106	0.106036	0.11688	0.114626	0.114112	0.114514	0.117966	0.0917686	0.110402	0.108446	0.123491	0.103765	0.109544	0.111151	0.106086	0.102069	0.106334	0.11245	0.108895	0.129121	0.13829	0.121278	0.137027	0.116576	0.10425	0.109919	0.115498	0.103817	0.108373	0.115924	0.106975	0.121807	0.126414	0.129609	0.101305	0.106559	0.111939	0.11016	0.0998784	0.109903	0.101932	0.114209	0.11801	0.107241	0.116347	0.101165	0.102021	0.108096	0.101836	0.104961
0.118282	0.106034	0.116975	0.114783	0.11421	0.114665	0.117963	0.091757	0.110612	0.108496	0.123687	0.103822	0.109513	0.111517	0.106115	0.102128	0.106634	0.112445	0.109139	0.129144	0.138413	0.121376	0.137327	0.116677	0.104363	0.109848	0.115868	0.104189	0.108771	0.116036	0.10708	0.122028	0.126599	0.129771	0.101197	0.106734	0.112046	0.110456	0.0998552	0.110316	0.102087	0.114531	0.118136	0.107315	0.116491	0.101422	0.101991	0.108407	0.101907	0.104955
0.118455	0.106039	0.117066	0.114942	0.114315	0.114815	0.117955	0.0917566	0.110822	0.108551	0.12388	0.103879	0.109485	0.111887	0.106151	0.102192	0.106939	0.112443	0.10939	0.129165	0.138536	0.121477	0.137613	0.116775	0.104481	0.109771	0.116234	0.104568	0.109167	0.116143	0.107191	0.122252	0.126779	0.129929	0.101091	0.106911	0.112151	0.110744	0.0998329	0.110724	0.102244	0.114854	0.118261	0.10739	0.116632	0.101677	0.10197	0.108712	0.101987	0.104954
0.118623	0.10605	0.117152	0.115104	0.114426	0.114964	0.117941	0.0917676	0.111033	0.108611	0.124069	0.103937	0.109462	0.11226	0.106195	0.102262	0.107249	0.112445	0.109647	0.129185	0.138658	0.121579	0.137885	0.11687	0.104605	0.109688	0.116597	0.104953	0.109562	0.116243	0.107307	0.12248	0.126955	0.130083	0.100987	0.10709	0.112254	0.111026	0.0998115	0.111126	0.102406	0.115178	0.118387	0.107467	0.116768	0.101932	0.101958	0.109012	0.102078	0.104959
0.118788	0.106067	0.117233	0.115268	0.114544	0.115111	0.117921	0.09179	0.111244	0.108677	0.124255	0.103994	0.109442	0.112637	0.106246	0.102338	0.107564	0.11245	0.109912	0.129202	0.138781	0.121683	0.138144	0.116962	0.104735	0.1096	0.116955	0.105343	0.109954	0.116338	0.107429	0.12271	0.127127	0.130232	0.100884	0.107271	0.112356	0.1113	0.0997911	0.111522	0.10257	0.115503	0.118511	0.107545	0.116902	0.102186	0.101956	0.109306	0.102179	0.104971
0.118948	0.106091	0.11731	0.115433	0.11467	0.115257	0.117895	0.091824	0.111456	0.108748	0.124436	0.104052	0.109427	0.113017	0.106306	0.102419	0.107883	0.112458	0.110183	0.129218	0.138904	0.121789	0.138388	0.117052	0.104869	0.109506	0.117309	0.10574	0.110343	0.116427	0.107556	0.122944	0.127293	0.130377	0.100784	0.107453	0.112455	0.111566	0.0997718	0.111912	0.102739	0.115828	0.118636	0.107625	0.117031	0.102438	0.101964	0.109594	0.102291	0.10499
0.119104	0.106122	0.117382	0.115601	0.114802	0.115402	0.117863	0.0918697	0.111669	0.108825	0.124614	0.104111	0.109416	0.113399	0.106374	0.102507	0.108206	0.112471	0.110461	0.129233	0.139027	0.121897	0.138619	0.117138	0.105009	0.109406	0.117658	0.106141	0.11073	0.11651	0.107688	0.12318	0.127454	0.130516	0.100687	0.107637	0.112553	0.111824	0.0997538	0.112294	0.10291	0.116153	0.11876	0.107706	0.117156	0.102689	0.101981	0.109875	0.102412	0.105016
0.119256	0.10616	0.11745	0.115771	0.114941	0.115544	0.117825	0.0919269	0.111882	0.108908	0.124787	0.104169	0.109409	0.113783	0.10645	0.1026	0.108533	0.112487	0.110745	0.129246	0.139151	0.122007	0.138834	0.117221	0.105153	0.109301	0.118002	0.106548	0.111114	0.116586	0.107825	0.123419	0.12761	0.13065	0.100592	0.107823	0.112649	0.112074	0.0997371	0.112669	0.103085	0.116478	0.118883	0.107789	0.117277	0.102938	0.102009	0.110151	0.102543	0.105049
0.119404	0.106204	0.117513	0.115943	0.115087	0.115686	0.117782	0.091996	0.112096	0.108996	0.124956	0.104228	0.109407	0.11417	0.106534	0.102698	0.108864	0.112507	0.111036	0.129258	0.139277	0.122119	0.139035	0.117301	0.105303	0.10919	0.118341	0.106959	0.111495	0.116656	0.107968	0.123661	0.12776	0.130779	0.1005	0.10801	0.112743	0.112315	0.0997219	0.113035	0.103264	0.116802	0.119006	0.107874	0.117394	0.103185	0.102046	0.110419	0.102685	0.105089
0.119548	0.106255	0.117572	0.116117	0.115241	0.115825	0.117732	0.0920767	0.11231	0.109091	0.12512	0.104287	0.109409	0.114558	0.106626	0.102803	0.109198	0.112531	0.111333	0.129268	0.139403	0.122233	0.139222	0.117378	0.105456	0.109075	0.118675	0.107375	0.111873	0.11672	0.108115	0.123905	0.127904	0.130903	0.100412	0.108199	0.112836	0.112547	0.0997082	0.113393	0.103445	0.117126	0.119129	0.10796	0.117507	0.10343	0.102094	0.110681	0.102837	0.105136
0.119688	0.106312	0.117626	0.116293	0.115401	0.115963	0.117676	0.0921693	0.112525	0.109191	0.12528	0.104347	0.109416	0.114948	0.106728	0.102914	0.109535	0.112559	0.111636	0.129277	0.139531	0.12235	0.139393	0.117452	0.105615	0.108955	0.119002	0.107795	0.112247	0.116777	0.108268	0.124152	0.128043	0.13102	0.100326	0.108389	0.112928	0.11277	0.0996962	0.113742	0.10363	0.117448	0.119251	0.108048	0.117615	0.103674	0.102152	0.110937	0.102998	0.105191
0.119823	0.106377	0.117676	0.116471	0.115569	0.116099	0.117614	0.0922736	0.112741	0.109298	0.125434	0.104406	0.109428	0.115339	0.106837	0.103031	0.109875	0.112591	0.111944	0.129285	0.13966	0.122468	0.139549	0.117523	0.105777	0.10883	0.119324	0.108219	0.112618	0.116828	0.108425	0.124402	0.128174	0.131132	0.100245	0.10858	0.113018	0.112983	0.0996859	0.114081	0.103818	0.11777	0.119373	0.108137	0.117719	0.103915	0.10222	0.111185	0.10317	0.105254
0.119954	0.106448	0.117722	0.116651	0.115744	0.116232	0.117546	0.0923896	0.112958	0.10941	0.125585	0.104467	0.109445	0.115731	0.106956	0.103155	0.110219	0.112628	0.112259	0.129292	0.139791	0.12259	0.13969	0.11759	0.105944	0.1087	0.119639	0.108646	0.112985	0.116872	0.108588	0.124654	0.128299	0.131238	0.100167	0.108771	0.113107	0.113187	0.0996776	0.11441	0.10401	0.11809	0.119495	0.108229	0.117819	0.104153	0.102298	0.111426	0.103352	0.105325
0.120081	0.106526	0.117762	0.116833	0.115926	0.116364	0.117471	0.0925173	0.113175	0.109529	0.12573	0.104527	0.109467	0.116123	0.107083	0.103284	0.110564	0.112669	0.112579	0.129298	0.139925	0.122713	0.139816	0.117655	0.106115	0.108567	0.119948	0.109077	0.113348	0.11691	0.108755	0.124907	0.128418	0.131337	0.100094	0.108964	0.113194	0.113381	0.0996711	0.114728	0.104204	0.118408	0.119616	0.108322	0.117914	0.104389	0.102387	0.11166	0.103544	0.105404
0.120204	0.10661	0.117799	0.117016	0.116115	0.116494	0.117391	0.0926567	0.113394	0.109654	0.12587	0.104588	0.109495	0.116515	0.107219	0.103419	0.110912	0.112714	0.112905	0.129303	0.14006	0.122839	0.139926	0.117717	0.106289	0.108429	0.12025	0.10951	0.113707	0.11694	0.108927	0.125163	0.128529	0.13143	0.100024	0.109158	0.11328	0.113564	0.0996668	0.115035	0.104402	0.118724	0.119736	0.108416	0.118004	0.104623	0.102486	0.111887	0.103746	0.105491
0.120322	0.106702	0.117831	0.117201	0.116311	0.116621	0.117304	0.0928077	0.113613	0.109785	0.126005	0.10465	0.109527	0.116907	0.107363	0.103561	0.111262	0.112764	0.113236	0.129307	0.140198	0.122968	0.140021	0.117775	0.106467	0.108287	0.120545	0.109946	0.114061	0.116965	0.109104	0.125422	0.128633	0.131516	0.0999597	0.109352	0.113365	0.113738	0.0996647	0.115332	0.104602	0.119038	0.119857	0.108513	0.11809	0.104854	0.102596	0.112106	0.103958	0.105587
0.120437	0.1068	0.11786	0.117387	0.116515	0.116747	0.117211	0.0929702	0.113833	0.109922	0.126134	0.104712	0.109566	0.117299	0.107517	0.103709	0.111614	0.112818	0.113572	0.12931	0.140338	0.123099	0.1401	0.11783	0.106648	0.108141	0.120832	0.110385	0.114411	0.116982	0.109285	0.125681	0.12873	0.131596	0.0998998	0.109547	0.113449	0.113901	0.0996649	0.115616	0.104806	0.11935	0.119977	0.108611	0.118171	0.105082	0.102715	0.112318	0.104179	0.105691
0.120547	0.106904	0.117884	0.117575	0.116725	0.116869	0.117112	0.0931442	0.114054	0.110066	0.126259	0.104774	0.109609	0.117689	0.107679	0.103863	0.111968	0.112877	0.113913	0.129313	0.140482	0.123233	0.140164	0.117883	0.106832	0.107992	0.121112	0.110825	0.114757	0.116992	0.109471	0.125943	0.128819	0.131669	0.0998448	0.109742	0.113532	0.114053	0.0996675	0.115888	0.105013	0.119659	0.120097	0.108712	0.118247	0.105307	0.102846	0.112522	0.10441	0.105804
0.120653	0.107016	0.117904	0.117765	0.116943	0.11699	0.117007	0.0933294	0.114276	0.110216	0.126377	0.104838	0.109658	0.118079	0.107849	0.104023	0.112323	0.112941	0.114258	0.129315	0.140628	0.12337	0.140213	0.117932	0.10702	0.10784	0.121385	0.111267	0.115097	0.116996	0.109661	0.126207	0.128901	0.131734	0.0997951	0.109937	0.113614	0.114195	0.0996726	0.116148	0.105222	0.119964	0.120216	0.108814	0.118318	0.10553	0.102987	0.112719	0.104651	0.105925
0.120755	0.107134	0.11792	0.117956	0.117167	0.117108	0.116896	0.0935258	0.1145	0.110372	0.12649	0.104901	0.109713	0.118467	0.108029	0.104189	0.112679	0.113009	0.114609	0.129316	0.140777	0.123509	0.140246	0.117978	0.107209	0.107684	0.121649	0.11171	0.115433	0.116993	0.109855	0.126471	0.128974	0.131793	0.0997507	0.110133	0.113695	0.114325	0.0996804	0.116394	0.105434	0.120267	0.120335	0.108918	0.118385	0.105749	0.103138	0.112907	0.104901	0.106055
0.120852	0.107259	0.117932	0.118148	0.117398	0.117223	0.116779	0.0937332	0.114724	0.110534	0.126598	0.104966	0.109773	0.118853	0.108217	0.104362	0.113035	0.113081	0.114963	0.129317	0.14093	0.123652	0.140264	0.118022	0.107402	0.107526	0.121905	0.112154	0.115763	0.116983	0.110053	0.126738	0.12904	0.131844	0.0997119	0.110328	0.113775	0.114445	0.099691	0.116628	0.105649	0.120566	0.120454	0.109024	0.118447	0.105965	0.103299	0.113088	0.10516	0.106194
0.120946	0.10739	0.11794	0.118341	0.117636	0.117336	0.116656	0.0939515	0.114949	0.110703	0.1267	0.105031	0.10984	0.119236	0.108414	0.10454	0.113393	0.113159	0.115322	0.129318	0.141086	0.123797	0.140266	0.118062	0.107597	0.107365	0.122153	0.112598	0.116088	0.116967	0.110256	0.127005	0.129097	0.131888	0.0996789	0.110524	0.113855	0.114553	0.0997043	0.116848	0.105866	0.120862	0.120572	0.109132	0.118504	0.106179	0.103471	0.113261	0.105429	0.106341
0.121036	0.107527	0.117945	0.118536	0.117881	0.117447	0.116526	0.0941806	0.115176	0.110878	0.126795	0.105097	0.109912	0.119618	0.108619	0.104725	0.11375	0.11324	0.115685	0.129318	0.141246	0.123945	0.140254	0.118099	0.107793	0.107202	0.122393	0.113043	0.116408	0.116944	0.110462	0.127274	0.129147	0.131924	0.0996519	0.110719	0.113934	0.11465	0.0997207	0.117054	0.106086	0.121153	0.12069	0.109242	0.118556	0.106389	0.103653	0.113427	0.105706	0.106498
0.121122	0.107671	0.117947	0.118731	0.118132	0.117554	0.116391	0.0944201	0.115403	0.111059	0.126885	0.105164	0.10999	0.119996	0.108833	0.104915	0.114108	0.113327	0.116051	0.129318	0.14141	0.124097	0.140226	0.118133	0.107992	0.107036	0.122624	0.113487	0.116722	0.116914	0.110672	0.127544	0.129188	0.131953	0.0996311	0.110914	0.114013	0.114735	0.0997401	0.117247	0.106309	0.121441	0.120808	0.109354	0.118603	0.106595	0.103845	0.113584	0.105993	0.106663
0.121204	0.107822	0.117945	0.118927	0.118389	0.117659	0.11625	0.09467	0.115632	0.111246	0.126969	0.105231	0.110074	0.120371	0.109055	0.105111	0.114466	0.113418	0.116422	0.129317	0.141577	0.124251	0.140184	0.118165	0.108191	0.106869	0.122846	0.113931	0.11703	0.116877	0.110886	0.127814	0.12922	0.131975	0.0996166	0.111109	0.114091	0.114809	0.0997627	0.117424	0.106534	0.121724	0.120926	0.109468	0.118645	0.106799	0.104047	0.113734	0.106287	0.106837
0.121282	0.107979	0.117939	0.119125	0.118653	0.117761	0.116103	0.09493	0.115862	0.11144	0.127047	0.1053	0.110164	0.120742	0.109286	0.105313	0.114823	0.113513	0.116795	0.129317	0.141749	0.124409	0.140127	0.118194	0.108393	0.1067	0.123059	0.114375	0.117332	0.116834	0.111104	0.128086	0.129244	0.131988	0.0996086	0.111303	0.114169	0.114872	0.0997886	0.117588	0.106761	0.122003	0.121043	0.109584	0.118682	0.107	0.104259	0.113875	0.106591	0.10702
0.121356	0.108142	0.117931	0.119322	0.118923	0.11786	0.115951	0.0951999	0.116094	0.11164	0.127119	0.105369	0.11026	0.12111	0.109525	0.105521	0.11518	0.113613	0.117172	0.129316	0.141924	0.12457	0.140055	0.11822	0.108595	0.10653	0.123263	0.114817	0.117628	0.116785	0.111325	0.128358	0.129259	0.131994	0.0996074	0.111496	0.114246	0.114922	0.0998179	0.117736	0.10699	0.122277	0.12116	0.109702	0.118715	0.107197	0.10448	0.114009	0.106902	0.107212
0.121427	0.108311	0.117919	0.119521	0.119199	0.117957	0.115792	0.0954794	0.116327	0.111845	0.127184	0.10544	0.110361	0.121473	0.109772	0.105735	0.115535	0.113718	0.117551	0.129316	0.142104	0.124735	0.139969	0.118243	0.108798	0.106358	0.123458	0.115257	0.117918	0.116729	0.111549	0.12863	0.129266	0.131992	0.099613	0.111689	0.114324	0.114961	0.0998507	0.11787	0.107222	0.122547	0.121276	0.109823	0.118743	0.107391	0.104712	0.114134	0.107222	0.107412
0.121494	0.108486	0.117905	0.11972	0.119481	0.11805	0.115628	0.0957683	0.116561	0.112057	0.127243	0.105511	0.110469	0.121832	0.110027	0.105953	0.11589	0.113826	0.117934	0.129315	0.142289	0.124902	0.139869	0.118263	0.109001	0.106186	0.123643	0.115696	0.118202	0.116667	0.111776	0.128903	0.129263	0.131982	0.0996256	0.11188	0.114401	0.114989	0.0998871	0.117988	0.107455	0.122811	0.121392	0.109945	0.118766	0.107581	0.104952	0.114252	0.107549	0.107622
0.121558	0.108668	0.117888	0.119919	0.119769	0.118141	0.115459	0.0960664	0.116796	0.112275	0.127296	0.105584	0.110583	0.122186	0.110289	0.106178	0.116243	0.11394	0.118319	0.129315	0.142477	0.125073	0.139755	0.118281	0.109205	0.106013	0.123819	0.116132	0.118479	0.116599	0.112007	0.129176	0.129252	0.131965	0.0996454	0.112071	0.114479	0.115004	0.0999272	0.118092	0.107691	0.123071	0.121508	0.11007	0.118784	0.107769	0.105202	0.114362	0.107884	0.10784
0.121618	0.108855	0.117869	0.120119	0.120062	0.118228	0.115284	0.0963733	0.117033	0.112498	0.127343	0.105658	0.110703	0.122534	0.110559	0.106407	0.116594	0.114057	0.118706	0.129315	0.142671	0.125248	0.139627	0.118296	0.109409	0.105839	0.123985	0.116566	0.11875	0.116524	0.11224	0.12945	0.129233	0.131939	0.0996724	0.11226	0.114556	0.115008	0.099971	0.118179	0.107928	0.123325	0.121623	0.110196	0.118797	0.107953	0.105461	0.114464	0.108227	0.108066
0.121675	0.109048	0.117847	0.120319	0.12036	0.118313	0.115104	0.0966887	0.117272	0.112727	0.127383	0.105733	0.110829	0.122877	0.110837	0.106642	0.116944	0.114179	0.119096	0.129315	0.142868	0.125426	0.139486	0.118309	0.109613	0.105666	0.124141	0.116997	0.119014	0.116444	0.112476	0.129723	0.129204	0.131906	0.099707	0.112448	0.114634	0.115	0.100019	0.118252	0.108167	0.123573	0.121739	0.110325	0.118806	0.108135	0.105729	0.114558	0.108576	0.108302
0.121729	0.109247	0.117823	0.120519	0.120664	0.118394	0.114919	0.0970124	0.117512	0.112962	0.127416	0.10581	0.110961	0.123214	0.111122	0.106882	0.117292	0.114304	0.119487	0.129316	0.143071	0.125607	0.139332	0.118319	0.109816	0.105492	0.124288	0.117425	0.119272	0.116358	0.112715	0.129996	0.129167	0.131864	0.099749	0.112634	0.114712	0.11498	0.100071	0.118308	0.108408	0.123816	0.121853	0.110456	0.118811	0.108313	0.106006	0.114645	0.108933	0.108545
0.12178	0.109451	0.117797	0.120719	0.120972	0.118473	0.114729	0.0973441	0.117754	0.113202	0.127444	0.105888	0.1111	0.123545	0.111414	0.107127	0.117637	0.114434	0.11988	0.129317	0.143278	0.125793	0.139166	0.118327	0.110018	0.10532	0.124425	0.117849	0.119522	0.116266	0.112956	0.130269	0.129121	0.131815	0.0997988	0.11282	0.114791	0.114949	0.100126	0.118349	0.10865	0.124053	0.121968	0.110589	0.11881	0.108488	0.106291	0.114723	0.109296	0.108797
0.121827	0.109661	0.117769	0.120919	0.121286	0.118548	0.114534	0.0976833	0.117997	0.113448	0.127464	0.105968	0.111244	0.12387	0.111713	0.107376	0.117979	0.114567	0.120274	0.129318	0.14349	0.125981	0.138987	0.118333	0.11022	0.105147	0.124552	0.118269	0.119766	0.116169	0.1132	0.130541	0.129066	0.131759	0.0998563	0.113003	0.114869	0.114906	0.100186	0.118375	0.108894	0.124284	0.122082	0.110725	0.118806	0.10866	0.106585	0.114794	0.109665	0.109058
0.121872	0.109877	0.11774	0.121118	0.121604	0.11862	0.114334	0.0980299	0.118242	0.113699	0.127478	0.10605	0.111394	0.124188	0.112019	0.10763	0.118319	0.114704	0.12067	0.12932	0.143706	0.126174	0.138796	0.118336	0.11042	0.104976	0.124668	0.118685	0.120003	0.116066	0.113446	0.130813	0.129002	0.131694	0.0999218	0.113185	0.114949	0.114851	0.100251	0.118385	0.109138	0.12451	0.122195	0.110862	0.118797	0.10883	0.106887	0.114858	0.11004	0.109326
0.121914	0.110098	0.117709	0.121318	0.121926	0.118689	0.114129	0.0983834	0.118488	0.113955	0.127486	0.106133	0.11155	0.124499	0.112331	0.107889	0.118656	0.114845	0.121067	0.129323	0.143928	0.12637	0.138593	0.118338	0.110618	0.104806	0.124775	0.119097	0.120232	0.115958	0.113694	0.131085	0.12893	0.131622	0.0999952	0.113365	0.115029	0.114785	0.100319	0.118379	0.109385	0.124729	0.122309	0.111002	0.118783	0.108997	0.107196	0.114914	0.110422	0.109602
0.121953	0.110324	0.117677	0.121516	0.122252	0.118756	0.11392	0.0987435	0.118737	0.114217	0.127487	0.106218	0.111711	0.124802	0.11265	0.108151	0.11899	0.11499	0.121464	0.129326	0.144154	0.12657	0.138379	0.118337	0.110815	0.104638	0.124872	0.119503	0.120454	0.115846	0.113944	0.131355	0.128849	0.131542	0.100077	0.113543	0.11511	0.114708	0.100392	0.118357	0.109632	0.124942	0.122421	0.111144	0.118766	0.109161	0.107514	0.114963	0.110808	0.109886
0.121989	0.110555	0.117644	0.121714	0.122582	0.118819	0.113707	0.0991098	0.118986	0.114483	0.127482	0.106305	0.111879	0.125098	0.112974	0.108418	0.11932	0.115137	0.121863	0.12933	0.144385	0.126774	0.138154	0.118334	0.11101	0.104471	0.124958	0.119905	0.12067	0.115728	0.114195	0.131625	0.12876	0.131454	0.100166	0.113719	0.115192	0.114619	0.10047	0.11832	0.10988	0.125148	0.122534	0.111288	0.118745	0.109322	0.107838	0.115004	0.1112	0.110178
0.122023	0.11079	0.11761	0.121912	0.122916	0.118879	0.11349	0.0994819	0.119238	0.114754	0.12747	0.106393	0.112052	0.125386	0.113304	0.108689	0.119646	0.115288	0.122261	0.129335	0.144621	0.126981	0.137919	0.118329	0.111203	0.104306	0.125035	0.120301	0.120877	0.115606	0.114448	0.131894	0.128662	0.131359	0.100264	0.113892	0.115274	0.114519	0.100552	0.118268	0.110129	0.125348	0.122646	0.111435	0.118719	0.109481	0.10817	0.115038	0.111597	0.110477
0.122055	0.111031	0.117575	0.122108	0.123252	0.118936	0.113268	0.0998595	0.119491	0.11503	0.127451	0.106484	0.112231	0.125666	0.11364	0.108963	0.119969	0.115442	0.12266	0.12934	0.144861	0.127193	0.137673	0.118323	0.111393	0.104144	0.125101	0.120691	0.121078	0.11548	0.114703	0.132161	0.128556	0.131257	0.10037	0.114064	0.115358	0.114408	0.100639	0.1182	0.110379	0.125542	0.122757	0.111584	0.11869	0.109638	0.108508	0.115065	0.111999	0.110784
0.122084	0.111277	0.11754	0.122304	0.123592	0.11899	0.113043	0.100242	0.119746	0.11531	0.127426	0.106578	0.112416	0.125937	0.113981	0.109241	0.120288	0.115599	0.123059	0.129347	0.145106	0.127408	0.137418	0.118315	0.111581	0.103984	0.125157	0.121075	0.121271	0.115349	0.114959	0.132428	0.128442	0.131147	0.100485	0.114233	0.115442	0.114287	0.10073	0.118117	0.11063	0.125729	0.122868	0.111735	0.118657	0.109793	0.108853	0.115085	0.112405	0.111097
0.122111	0.111527	0.117505	0.122498	0.123935	0.119041	0.112815	0.10063	0.120003	0.115595	0.127395	0.106673	0.112606	0.1262	0.114326	0.109522	0.120602	0.115759	0.123458	0.129354	0.145356	0.127627	0.137154	0.118305	0.111765	0.103827	0.125203	0.121453	0.121457	0.115214	0.115217	0.132693	0.12832	0.131031	0.100607	0.1144	0.115528	0.114154	0.100826	0.118019	0.110881	0.125909	0.122979	0.111888	0.118621	0.109945	0.109204	0.115099	0.112815	0.111417
0.122137	0.111781	0.11747	0.122692	0.124281	0.119088	0.112583	0.101021	0.120262	0.115883	0.127357	0.106771	0.112802	0.126454	0.114677	0.109806	0.120912	0.115922	0.123856	0.129362	0.14561	0.12785	0.136882	0.118294	0.111947	0.103673	0.125239	0.121824	0.121635	0.115076	0.115475	0.132957	0.128191	0.130907	0.100739	0.114564	0.115615	0.114011	0.100927	0.117906	0.111133	0.126083	0.123089	0.112043	0.118581	0.110095	0.109561	0.115105	0.113229	0.111744
0.12216	0.11204	0.117435	0.122884	0.124628	0.119133	0.112347	0.101417	0.120522	0.116176	0.127312	0.106871	0.113003	0.126699	0.115031	0.110093	0.121217	0.116087	0.124253	0.129371	0.145869	0.128077	0.136601	0.118281	0.112124	0.103522	0.125265	0.122188	0.121805	0.114935	0.115734	0.133219	0.128053	0.130777	0.100878	0.114726	0.115703	0.113858	0.101034	0.117778	0.111385	0.12625	0.123198	0.112201	0.118537	0.110244	0.109924	0.115106	0.113646	0.112078
0.122181	0.112303	0.1174	0.123074	0.124978	0.119176	0.112109	0.101816	0.120784	0.116473	0.127261	0.106974	0.113209	0.126935	0.11539	0.110383	0.121517	0.116254	0.12465	0.129381	0.146133	0.128309	0.136312	0.118268	0.112299	0.103375	0.125281	0.122545	0.121969	0.11479	0.115994	0.133479	0.127909	0.13064	0.101026	0.114885	0.115793	0.113695	0.101144	0.117636	0.111637	0.12641	0.123307	0.112361	0.118491	0.110391	0.110291	0.115099	0.114066	0.112417
0.122201	0.11257	0.117366	0.123263	0.125329	0.119215	0.111868	0.102218	0.121048	0.116772	0.127204	0.10708	0.11342	0.127161	0.115752	0.110675	0.121813	0.116423	0.125046	0.129393	0.1464	0.128544	0.136016	0.118253	0.112469	0.103232	0.125287	0.122895	0.122124	0.114642	0.116255	0.133738	0.127757	0.130497	0.101182	0.115041	0.115884	0.113522	0.10126	0.11748	0.111889	0.126564	0.123416	0.112523	0.118442	0.110537	0.110664	0.115087	0.114488	0.112763
0.12222	0.112841	0.117333	0.123451	0.125682	0.119251	0.111625	0.102623	0.121314	0.117076	0.127141	0.107188	0.113636	0.127377	0.116118	0.110969	0.122103	0.116594	0.12544	0.129405	0.146672	0.128783	0.135713	0.118237	0.112635	0.103093	0.125283	0.123237	0.122272	0.114491	0.116516	0.133994	0.127598	0.130347	0.101347	0.115194	0.115976	0.113339	0.101381	0.117309	0.112141	0.12671	0.123524	0.112688	0.11839	0.110681	0.111041	0.115068	0.114914	0.113114
0.122237	0.113116	0.117301	0.123636	0.126036	0.119285	0.111379	0.10303	0.121582	0.117382	0.127071	0.1073	0.113858	0.127584	0.116487	0.111265	0.122388	0.116767	0.125834	0.129418	0.146948	0.129026	0.135404	0.11822	0.112797	0.102958	0.12527	0.123571	0.122413	0.114339	0.116777	0.134249	0.127433	0.130191	0.10152	0.115345	0.11607	0.113147	0.101508	0.117125	0.112394	0.12685	0.123631	0.112854	0.118335	0.110825	0.111423	0.115043	0.115341	0.11347
0.122252	0.113395	0.11727	0.12382	0.12639	0.119316	0.111132	0.103439	0.121851	0.117692	0.126995	0.107414	0.114084	0.127781	0.116859	0.111563	0.122667	0.116942	0.126225	0.129433	0.147228	0.129273	0.13509	0.118202	0.112955	0.102827	0.125247	0.123897	0.122546	0.114184	0.117039	0.134502	0.127261	0.13003	0.101701	0.115493	0.116166	0.112945	0.101639	0.116928	0.112646	0.126983	0.123737	0.113023	0.118278	0.110967	0.111808	0.115013	0.11577	0.113832
0.122267	0.113677	0.117241	0.124002	0.126746	0.119344	0.110882	0.103849	0.122122	0.118004	0.126913	0.107532	0.114314	0.127967	0.117233	0.111863	0.122941	0.117118	0.126615	0.129449	0.147512	0.129524	0.13477	0.118184	0.113107	0.102702	0.125214	0.124215	0.122672	0.114027	0.1173	0.134753	0.127082	0.129863	0.101891	0.115637	0.116263	0.112735	0.101775	0.116718	0.112897	0.127109	0.123843	0.113194	0.118218	0.111109	0.112197	0.114977	0.1162	0.114198
0.12228	0.113962	0.117213	0.124182	0.127101	0.11937	0.110631	0.104261	0.122395	0.118319	0.126825	0.107652	0.11455	0.128143	0.117609	0.112163	0.123209	0.117295	0.127003	0.129466	0.1478	0.129779	0.134446	0.118165	0.113255	0.102581	0.125172	0.124523	0.12279	0.113868	0.117562	0.135001	0.126898	0.12969	0.102089	0.115779	0.116362	0.112516	0.101917	0.116495	0.113148	0.127228	0.123948	0.113367	0.118156	0.11125	0.11259	0.114936	0.116632	0.114569
0.122293	0.11425	0.117188	0.12436	0.127456	0.119393	0.110379	0.104672	0.12267	0.118636	0.126731	0.107777	0.114789	0.128309	0.117986	0.112465	0.123471	0.117473	0.127389	0.129484	0.148091	0.130038	0.134118	0.118145	0.113398	0.102466	0.12512	0.124824	0.1229	0.113709	0.117823	0.135248	0.126709	0.129513	0.102295	0.115917	0.116463	0.112289	0.102064	0.11626	0.113399	0.12734	0.124052	0.113542	0.118093	0.111391	0.112985	0.114889	0.117064	0.114944
0.122305	0.114542	0.117164	0.124535	0.127811	0.119414	0.110126	0.105084	0.122946	0.118956	0.126631	0.107904	0.115033	0.128464	0.118365	0.112767	0.123727	0.117651	0.127772	0.129503	0.148386	0.130301	0.133786	0.118126	0.113535	0.102356	0.12506	0.125115	0.123003	0.113548	0.118084	0.135492	0.126514	0.12933	0.102509	0.116052	0.116565	0.112054	0.102216	0.116013	0.113649	0.127446	0.124156	0.113719	0.118027	0.111531	0.113382	0.114837	0.117497	0.115323
0.122316	0.114836	0.117143	0.124708	0.128166	0.119432	0.109872	0.105496	0.123224	0.119277	0.126525	0.108036	0.115281	0.128609	0.118745	0.11307	0.123977	0.117831	0.128153	0.129524	0.148684	0.130568	0.133452	0.118106	0.113667	0.102251	0.12499	0.125397	0.123099	0.113387	0.118344	0.135733	0.126314	0.129143	0.102731	0.116184	0.11667	0.111811	0.102373	0.115754	0.113898	0.127545	0.124259	0.113899	0.117961	0.111672	0.113782	0.114781	0.117929	0.115705
0.122327	0.115133	0.117125	0.124879	0.128519	0.119448	0.109617	0.105906	0.123504	0.1196	0.126414	0.108171	0.115533	0.128743	0.119126	0.113373	0.124221	0.11801	0.128532	0.129546	0.148985	0.130839	0.133115	0.118086	0.113794	0.102153	0.124912	0.125669	0.123188	0.113226	0.118603	0.135972	0.126109	0.128951	0.102961	0.116313	0.116776	0.111561	0.102536	0.115484	0.114146	0.127637	0.124361	0.11408	0.117892	0.111813	0.114184	0.11472	0.118362	0.116091
0.122337	0.115433	0.117109	0.125047	0.128871	0.119462	0.109363	0.106316	0.123786	0.119924	0.126297	0.10831	0.115788	0.128866	0.119507	0.113676	0.124458	0.11819	0.128907	0.129569	0.149289	0.131114	0.132776	0.118067	0.113915	0.10206	0.124825	0.125932	0.123269	0.113064	0.118862	0.136209	0.1259	0.128756	0.103198	0.116438	0.116884	0.111303	0.102704	0.115204	0.114394	0.127723	0.124462	0.114264	0.117823	0.111954	0.114587	0.114654	0.118794	0.11648
0.122347	0.115735	0.117097	0.125213	0.129222	0.119474	0.109108	0.106724	0.124069	0.120249	0.126175	0.108452	0.116048	0.128978	0.119888	0.113978	0.124689	0.11837	0.12928	0.129594	0.149595	0.131393	0.132436	0.118047	0.11403	0.101974	0.124729	0.126185	0.123343	0.112903	0.11912	0.136443	0.125687	0.128556	0.103444	0.11656	0.116994	0.11104	0.102877	0.114914	0.11464	0.127802	0.124562	0.114449	0.117753	0.112096	0.11499	0.114584	0.119224	0.116871
0.122357	0.11604	0.117087	0.125376	0.12957	0.119484	0.108854	0.10713	0.124354	0.120575	0.126047	0.108599	0.11631	0.129079	0.120268	0.11428	0.124914	0.118549	0.12965	0.129619	0.149904	0.131676	0.132095	0.118028	0.114138	0.101894	0.124625	0.126429	0.123409	0.112742	0.119377	0.136674	0.12547	0.128353	0.103697	0.116679	0.117107	0.11077	0.103055	0.114613	0.114885	0.127875	0.124662	0.114636	0.117682	0.112239	0.115395	0.11451	0.119654	0.117265
0.122367	0.116346	0.117081	0.125537	0.129916	0.119492	0.108601	0.107534	0.12464	0.120902	0.125915	0.10875	0.116576	0.129169	0.120648	0.114582	0.125131	0.118728	0.130016	0.129646	0.150216	0.131962	0.131754	0.11801	0.114241	0.101821	0.124513	0.126662	0.123469	0.112583	0.119632	0.136903	0.12525	0.128147	0.103957	0.116794	0.117221	0.110494	0.103239	0.114304	0.115129	0.127941	0.12476	0.114826	0.117611	0.112383	0.1158	0.114433	0.120082	0.11766
0.122377	0.116655	0.117079	0.125694	0.13026	0.119498	0.108348	0.107935	0.124928	0.12123	0.125777	0.108906	0.116845	0.129248	0.121026	0.114882	0.125342	0.118906	0.13038	0.129675	0.150529	0.132253	0.131414	0.117992	0.114338	0.101755	0.124393	0.126886	0.123522	0.112424	0.119886	0.137129	0.125028	0.127938	0.104224	0.116906	0.117337	0.110212	0.103428	0.113986	0.115371	0.128001	0.124857	0.115017	0.117539	0.112528	0.116204	0.114351	0.120508	0.118058
0.122387	0.116966	0.11708	0.125849	0.130601	0.119503	0.108097	0.108332	0.125218	0.121557	0.125634	0.109065	0.117117	0.129316	0.121403	0.11518	0.125546	0.119083	0.130739	0.129704	0.150844	0.132547	0.131075	0.117975	0.114428	0.101695	0.124266	0.127099	0.123568	0.112267	0.120139	0.137352	0.124802	0.127727	0.104499	0.117015	0.117456	0.109925	0.103622	0.11366	0.115612	0.128055	0.124954	0.11521	0.117467	0.112675	0.116609	0.114267	0.120932	0.118456
0.122397	0.117278	0.117086	0.126001	0.130939	0.119506	0.107847	0.108726	0.125509	0.121885	0.125486	0.10923	0.117391	0.129373	0.121777	0.115477	0.125744	0.11926	0.131095	0.129735	0.15116	0.132845	0.130737	0.11796	0.114511	0.101643	0.124131	0.127302	0.123607	0.112113	0.12039	0.137573	0.124575	0.127513	0.104781	0.11712	0.117576	0.109634	0.103821	0.113326	0.115852	0.128102	0.125049	0.115405	0.117395	0.112824	0.117012	0.114178	0.121353	0.118855
0.122408	0.117592	0.117096	0.12615	0.131273	0.119508	0.1076	0.109116	0.125801	0.122212	0.125334	0.109399	0.117668	0.129419	0.12215	0.115772	0.125934	0.119435	0.131448	0.129768	0.151478	0.133146	0.130401	0.117945	0.114588	0.101598	0.123988	0.127494	0.123639	0.11196	0.120639	0.13779	0.124347	0.127298	0.105069	0.117222	0.117699	0.109338	0.104025	0.112985	0.11609	0.128144	0.125143	0.115601	0.117324	0.112975	0.117414	0.114087	0.121771	0.119255
0.122419	0.117908	0.11711	0.126296	0.131604	0.119508	0.107354	0.109501	0.126095	0.122538	0.125178	0.109572	0.117947	0.129454	0.122519	0.116065	0.126118	0.119608	0.131796	0.129801	0.151797	0.133452	0.130069	0.117931	0.114659	0.10156	0.123839	0.127676	0.123665	0.11181	0.120886	0.138005	0.124117	0.127081	0.105364	0.11732	0.117823	0.109039	0.104235	0.112638	0.116326	0.128179	0.125236	0.115799	0.117254	0.113127	0.117814	0.113994	0.122186	0.119655
0.122431	0.118225	0.117129	0.126438	0.131931	0.119508	0.107111	0.109882	0.12639	0.122864	0.125017	0.109751	0.118228	0.129478	0.122886	0.116356	0.126295	0.11978	0.132141	0.129836	0.152117	0.13376	0.129739	0.117919	0.114723	0.101529	0.123683	0.127848	0.123684	0.111663	0.121132	0.138217	0.123886	0.126863	0.105665	0.117414	0.11795	0.108736	0.104449	0.112284	0.11656	0.128209	0.125328	0.115999	0.117184	0.113283	0.118213	0.113897	0.122598	0.120055
0.122443	0.118543	0.117152	0.126578	0.132253	0.119506	0.106871	0.110257	0.126686	0.123188	0.124851	0.109934	0.118512	0.129492	0.123249	0.116644	0.126464	0.11995	0.132482	0.129872	0.152437	0.134073	0.129413	0.117909	0.114779	0.101507	0.12352	0.128009	0.123697	0.111519	0.121375	0.138426	0.123655	0.126644	0.105972	0.117506	0.118079	0.108429	0.104669	0.111926	0.116793	0.128233	0.125419	0.1162	0.117115	0.11344	0.118609	0.113799	0.123006	0.120455
0.122457	0.118862	0.11718	0.126715	0.132571	0.119503	0.106634	0.110627	0.126983	0.123512	0.124682	0.110122	0.118797	0.129494	0.123608	0.116928	0.126627	0.120118	0.132818	0.129909	0.152757	0.134389	0.129092	0.1179	0.11483	0.101492	0.123351	0.128159	0.123704	0.111379	0.121617	0.138632	0.123425	0.126424	0.106285	0.117594	0.11821	0.10812	0.104893	0.111562	0.117023	0.128252	0.125509	0.116403	0.117047	0.113601	0.119003	0.113698	0.123409	0.120853
0.122471	0.119182	0.117214	0.126848	0.132884	0.1195	0.106401	0.110991	0.127281	0.123833	0.124509	0.110316	0.119083	0.129486	0.123964	0.11721	0.126782	0.120283	0.133151	0.129947	0.153078	0.134708	0.128776	0.117893	0.114873	0.101485	0.123176	0.128299	0.123705	0.111242	0.121856	0.138835	0.123194	0.126205	0.106604	0.117678	0.118344	0.107809	0.105123	0.111194	0.117252	0.128265	0.125597	0.116607	0.116981	0.113765	0.119393	0.113595	0.123809	0.121251
0.122486	0.119503	0.117252	0.126979	0.133192	0.119496	0.106171	0.111349	0.127581	0.124152	0.124333	0.110515	0.119371	0.129467	0.124314	0.117488	0.126931	0.120446	0.133479	0.129987	0.153398	0.13503	0.128465	0.117888	0.114909	0.101486	0.122996	0.128428	0.123699	0.11111	0.122092	0.139035	0.122965	0.125986	0.106929	0.117759	0.118479	0.107497	0.105357	0.110823	0.117478	0.128273	0.125684	0.116812	0.116917	0.113932	0.11978	0.11349	0.124203	0.121647
0.122502	0.119824	0.117296	0.127106	0.133495	0.119492	0.105945	0.1117	0.127881	0.12447	0.124153	0.110719	0.119659	0.129438	0.12466	0.117763	0.127073	0.120607	0.133802	0.130027	0.153717	0.135356	0.12816	0.117885	0.114939	0.101495	0.12281	0.128546	0.123688	0.110982	0.122327	0.139233	0.122738	0.125767	0.107259	0.117837	0.118616	0.107183	0.105596	0.110449	0.117703	0.128276	0.12577	0.117019	0.116855	0.114102	0.120163	0.113384	0.124593	0.122041
0.12252	0.120146	0.117346	0.12723	0.133792	0.119487	0.105724	0.112044	0.128182	0.124785	0.123969	0.110928	0.119949	0.129398	0.125	0.118034	0.127207	0.120765	0.134122	0.130069	0.154036	0.135685	0.127861	0.117885	0.114961	0.101512	0.122619	0.128654	0.123671	0.11086	0.122558	0.139427	0.122512	0.125549	0.107593	0.117911	0.118756	0.106868	0.105839	0.110072	0.117925	0.128274	0.125855	0.117227	0.116795	0.114276	0.120542	0.113277	0.124977	0.122432
0.122538	0.120469	0.117401	0.127351	0.134083	0.119482	0.105507	0.112381	0.128484	0.125097	0.123783	0.111144	0.120239	0.129348	0.125335	0.1183	0.127335	0.120919	0.134436	0.130111	0.154353	0.136017	0.12757	0.117887	0.114977	0.101537	0.122422	0.128751	0.123649	0.110742	0.122787	0.139619	0.122289	0.125333	0.107933	0.117982	0.118897	0.106552	0.106087	0.109693	0.118145	0.128267	0.125938	0.117436	0.116737	0.114454	0.120917	0.113169	0.125356	0.122822
0.122558	0.120792	0.117462	0.127468	0.134367	0.119478	0.105296	0.112711	0.128787	0.125406	0.123594	0.111364	0.12053	0.129288	0.125664	0.118562	0.127456	0.121071	0.134747	0.130155	0.154669	0.136352	0.127285	0.117891	0.114986	0.101571	0.122222	0.128838	0.123621	0.11063	0.123013	0.139808	0.12207	0.125119	0.108277	0.11805	0.119041	0.106237	0.10634	0.109314	0.118362	0.128256	0.12602	0.117646	0.116682	0.114637	0.121287	0.113059	0.125729	0.123208
0.122579	0.121115	0.117529	0.127583	0.134646	0.119473	0.10509	0.113032	0.12909	0.125712	0.123402	0.111591	0.120821	0.129219	0.125987	0.11882	0.127569	0.121219	0.135052	0.1302	0.154983	0.136689	0.127009	0.117898	0.114987	0.101613	0.122017	0.128914	0.123588	0.110523	0.123237	0.139994	0.121853	0.124906	0.108625	0.118115	0.119187	0.105923	0.106597	0.108933	0.118578	0.12824	0.1261	0.117857	0.11663	0.114823	0.121652	0.11295	0.126096	0.123591
0.122602	0.121438	0.117602	0.127694	0.134917	0.119469	0.104889	0.113346	0.129394	0.126014	0.123208	0.111823	0.121111	0.129139	0.126303	0.119073	0.127676	0.121364	0.135353	0.130246	0.155295	0.13703	0.126741	0.117908	0.114983	0.101663	0.121808	0.128979	0.123551	0.110423	0.123457	0.140177	0.121641	0.124696	0.108977	0.118176	0.119334	0.105609	0.106858	0.108553	0.11879	0.12822	0.126179	0.118069	0.11658	0.115014	0.122012	0.112839	0.126456	0.12397
0.122626	0.12176	0.117681	0.127802	0.135182	0.119465	0.104695	0.113651	0.129698	0.126313	0.123011	0.112061	0.121402	0.12905	0.126613	0.11932	0.127777	0.121505	0.135649	0.130292	0.155604	0.137373	0.126482	0.117922	0.114971	0.101721	0.121595	0.129034	0.123508	0.110329	0.123675	0.140358	0.121432	0.124489	0.109333	0.118234	0.119484	0.105297	0.107124	0.108174	0.119001	0.128196	0.126256	0.118282	0.116534	0.115209	0.122365	0.112729	0.126811	0.124345
0.122652	0.122083	0.117767	0.127908	0.13544	0.119462	0.104507	0.113948	0.130003	0.126608	0.122812	0.112304	0.121692	0.128952	0.126915	0.119563	0.12787	0.121643	0.135941	0.13034	0.155911	0.137719	0.126233	0.117938	0.114952	0.101788	0.121379	0.129079	0.123461	0.110242	0.123889	0.140535	0.121229	0.124286	0.109693	0.11829	0.119635	0.104987	0.107393	0.107796	0.119208	0.128168	0.126332	0.118496	0.116492	0.115409	0.122713	0.112618	0.127158	0.124716
0.122679	0.122406	0.117858	0.12801	0.135691	0.119459	0.104325	0.114236	0.130307	0.126899	0.122612	0.112554	0.121981	0.128845	0.127209	0.119799	0.127957	0.121777	0.136227	0.130388	0.156215	0.138067	0.125993	0.117957	0.114927	0.101864	0.12116	0.129113	0.123409	0.110162	0.1241	0.140711	0.121032	0.124086	0.110055	0.118342	0.119788	0.104679	0.107667	0.107419	0.119414	0.128137	0.126406	0.11871	0.116453	0.115614	0.123055	0.112508	0.127499	0.125083
0.122708	0.122728	0.117956	0.128109	0.135934	0.119458	0.10415	0.114514	0.130612	0.127185	0.12241	0.11281	0.12227	0.128729	0.127496	0.120031	0.128037	0.121907	0.136509	0.130437	0.156515	0.138417	0.125763	0.11798	0.114895	0.101947	0.120938	0.129138	0.123353	0.110089	0.124308	0.140883	0.12084	0.123889	0.11042	0.118391	0.119943	0.104374	0.107944	0.107046	0.119616	0.128101	0.126479	0.118924	0.116418	0.115824	0.123389	0.112398	0.127832	0.125444
0.122739	0.123049	0.118061	0.128205	0.136169	0.119458	0.103983	0.114784	0.130917	0.127466	0.122207	0.113072	0.122557	0.128604	0.127774	0.120256	0.128111	0.122032	0.136786	0.130487	0.156812	0.13877	0.125544	0.118007	0.114857	0.10204	0.120714	0.129152	0.123292	0.110023	0.124513	0.141053	0.120655	0.123698	0.110788	0.118437	0.1201	0.104073	0.108225	0.106675	0.119817	0.128063	0.12655	0.119139	0.116387	0.116039	0.123717	0.112288	0.128158	0.125801
0.122771	0.12337	0.118172	0.128298	0.136396	0.119459	0.103823	0.115044	0.131222	0.127742	0.122002	0.11334	0.122843	0.128471	0.128045	0.120475	0.128178	0.122154	0.137059	0.130537	0.157105	0.139125	0.125336	0.118037	0.114813	0.10214	0.120488	0.129156	0.123228	0.109965	0.124715	0.14122	0.120476	0.123511	0.111158	0.11848	0.120258	0.103775	0.108509	0.106309	0.120014	0.128022	0.12662	0.119354	0.11636	0.11626	0.124038	0.11218	0.128476	0.126152
0.122805	0.123691	0.11829	0.128388	0.136616	0.119461	0.103671	0.115294	0.131526	0.128013	0.121797	0.113614	0.123128	0.128331	0.128306	0.120688	0.128239	0.122271	0.137326	0.130588	0.157394	0.139481	0.125139	0.118071	0.114762	0.102249	0.120259	0.129151	0.12316	0.109915	0.124913	0.141385	0.120305	0.123329	0.11153	0.118521	0.120418	0.103482	0.108797	0.105946	0.120209	0.127977	0.126688	0.11957	0.116338	0.116487	0.124352	0.112072	0.128787	0.126497
0.122841	0.12401	0.118414	0.128475	0.136827	0.119466	0.103527	0.115534	0.131831	0.128279	0.121591	0.113894	0.123411	0.128182	0.128559	0.120895	0.128294	0.122384	0.137589	0.13064	0.157678	0.13984	0.124953	0.118109	0.114705	0.102367	0.12003	0.129136	0.123089	0.109874	0.125107	0.141547	0.120142	0.123152	0.111903	0.118559	0.12058	0.103193	0.109088	0.105589	0.120401	0.12793	0.126755	0.119785	0.11632	0.116718	0.124658	0.111965	0.12909	0.126836
0.122879	0.124329	0.118545	0.12856	0.13703	0.119472	0.103391	0.115765	0.132134	0.128539	0.121384	0.114181	0.123691	0.128026	0.128802	0.121095	0.128343	0.122493	0.137847	0.130692	0.157957	0.1402	0.12478	0.118151	0.114641	0.102492	0.119799	0.129111	0.123014	0.109841	0.125299	0.141707	0.119988	0.122982	0.112278	0.118594	0.120743	0.10291	0.109382	0.105238	0.120591	0.12788	0.126819	0.120001	0.116307	0.116956	0.124956	0.11186	0.129385	0.127169
0.122919	0.124646	0.118683	0.128642	0.137224	0.11948	0.103264	0.115985	0.132438	0.128793	0.121178	0.114473	0.12397	0.127863	0.129037	0.121288	0.128386	0.122597	0.1381	0.130744	0.158231	0.140561	0.124619	0.118197	0.114572	0.102626	0.119567	0.129078	0.122937	0.109816	0.125486	0.141864	0.119842	0.122817	0.112654	0.118627	0.120907	0.102633	0.109679	0.104892	0.120778	0.127829	0.126883	0.120216	0.116299	0.1172	0.125246	0.111756	0.129671	0.127494
0.12296	0.124963	0.118827	0.128722	0.137409	0.11949	0.103146	0.116195	0.13274	0.129041	0.120971	0.114772	0.124246	0.127693	0.129261	0.121474	0.128423	0.122696	0.138348	0.130797	0.1585	0.140924	0.124471	0.118247	0.114498	0.102768	0.119335	0.129035	0.122856	0.109801	0.125671	0.142019	0.119705	0.122659	0.11303	0.118657	0.121073	0.102361	0.109979	0.104553	0.120962	0.127775	0.126944	0.120431	0.116297	0.117449	0.125527	0.111654	0.129949	0.127814
0.123004	0.125278	0.118979	0.128799	0.137586	0.119502	0.103037	0.116395	0.133042	0.129282	0.120765	0.115078	0.12452	0.127516	0.129476	0.121654	0.128454	0.122791	0.138592	0.13085	0.158763	0.141288	0.124335	0.118302	0.114417	0.102918	0.119103	0.128983	0.122773	0.109794	0.125851	0.142173	0.119578	0.122508	0.113407	0.118685	0.121241	0.102096	0.110281	0.104222	0.121144	0.127719	0.127004	0.120646	0.116299	0.117705	0.1258	0.111553	0.130219	0.128126
0.123049	0.125592	0.119137	0.128873	0.137754	0.119517	0.102937	0.116584	0.133343	0.129517	0.120559	0.115389	0.12479	0.127334	0.12968	0.121826	0.12848	0.122881	0.138831	0.130904	0.15902	0.141653	0.124213	0.118361	0.114332	0.103076	0.11887	0.128922	0.122687	0.109797	0.126028	0.142323	0.119462	0.122364	0.113783	0.11871	0.121409	0.101839	0.110586	0.103898	0.121323	0.127661	0.127062	0.12086	0.116307	0.117967	0.126065	0.111455	0.13048	0.12843
0.123096	0.125905	0.119301	0.128946	0.137913	0.119534	0.102847	0.116763	0.133642	0.129746	0.120354	0.115707	0.125058	0.127146	0.129875	0.121991	0.1285	0.122966	0.139065	0.130958	0.15927	0.142019	0.124104	0.118425	0.11424	0.103242	0.118639	0.128853	0.122599	0.10981	0.126201	0.142472	0.119356	0.122227	0.11416	0.118734	0.121579	0.101589	0.110893	0.103583	0.121499	0.127602	0.127119	0.121074	0.116321	0.118235	0.12632	0.111358	0.130733	0.128727
0.123145	0.126217	0.119473	0.129016	0.138063	0.119555	0.102767	0.116931	0.133941	0.129967	0.12015	0.116031	0.125323	0.126952	0.130059	0.122149	0.128515	0.123047	0.139294	0.131012	0.159514	0.142386	0.124008	0.118494	0.114144	0.103416	0.118407	0.128776	0.122509	0.109832	0.126371	0.142619	0.119261	0.122098	0.114536	0.118755	0.121749	0.101346	0.111202	0.103277	0.121673	0.127542	0.127174	0.121287	0.11634	0.118509	0.126567	0.111264	0.130976	0.129016
0.123196	0.126527	0.119651	0.129084	0.138203	0.119578	0.102698	0.117089	0.134238	0.130181	0.119947	0.116362	0.125584	0.126753	0.130232	0.122299	0.128525	0.123123	0.139519	0.131066	0.159751	0.142753	0.123927	0.118567	0.114043	0.103598	0.118177	0.128691	0.122417	0.109864	0.126537	0.142764	0.119178	0.121978	0.11491	0.118774	0.121921	0.101113	0.111514	0.10298	0.121844	0.127481	0.127227	0.121499	0.116366	0.11879	0.126804	0.111173	0.131211	0.129297
0.123249	0.126835	0.119836	0.129151	0.138335	0.119604	0.102638	0.117236	0.134534	0.130388	0.119746	0.116698	0.125841	0.12655	0.130395	0.122442	0.12853	0.123194	0.139739	0.13112	0.159981	0.143121	0.123859	0.118645	0.113938	0.103787	0.117949	0.128598	0.122324	0.109907	0.1267	0.142907	0.119107	0.121865	0.115284	0.118791	0.122093	0.100888	0.111826	0.102693	0.122013	0.127419	0.127279	0.12171	0.116397	0.119077	0.127032	0.111083	0.131436	0.12957
0.123304	0.127142	0.120027	0.129215	0.138457	0.119634	0.102589	0.117373	0.134828	0.130587	0.119546	0.117041	0.126095	0.126342	0.130547	0.122577	0.128531	0.123261	0.139955	0.131174	0.160204	0.143489	0.123806	0.118728	0.113828	0.103984	0.117722	0.128497	0.122229	0.109959	0.126858	0.143049	0.119049	0.121762	0.115656	0.118807	0.122266	0.100672	0.11214	0.102416	0.122179	0.127357	0.127328	0.12192	0.116434	0.11937	0.127251	0.110997	0.131653	0.129834
0.12336	0.127447	0.120225	0.129278	0.138569	0.119667	0.102551	0.117499	0.135121	0.130779	0.119349	0.11739	0.126344	0.126131	0.130688	0.122705	0.128526	0.123323	0.140166	0.131227	0.160419	0.143857	0.123767	0.118817	0.113714	0.104188	0.117497	0.128389	0.122133	0.110021	0.127013	0.143188	0.119003	0.121667	0.116026	0.11882	0.12244	0.100466	0.112456	0.102151	0.122342	0.127294	0.127377	0.122129	0.116478	0.11967	0.12746	0.110913	0.13186	0.13009
0.123419	0.127751	0.12043	0.129339	0.138673	0.119703	0.102524	0.117614	0.135412	0.130963	0.119154	0.117745	0.12659	0.125916	0.130817	0.122825	0.128518	0.12338	0.140373	0.131281	0.160626	0.144224	0.123742	0.11891	0.113595	0.104399	0.117274	0.128274	0.122036	0.110094	0.127165	0.143327	0.11897	0.121581	0.116394	0.118832	0.122615	0.100269	0.112773	0.101896	0.122503	0.12723	0.127423	0.122336	0.116528	0.119976	0.127659	0.110832	0.132059	0.130337
0.123479	0.128053	0.120641	0.129399	0.138767	0.119743	0.102509	0.117719	0.135701	0.131139	0.118961	0.118106	0.126831	0.125697	0.130936	0.122937	0.128504	0.123432	0.140576	0.131335	0.160825	0.144592	0.123732	0.119009	0.113473	0.104617	0.117054	0.128153	0.121938	0.110178	0.127312	0.143463	0.118951	0.121505	0.116759	0.118843	0.12279	0.100084	0.11309	0.101654	0.122662	0.127167	0.127468	0.122542	0.116584	0.120288	0.127849	0.110755	0.132248	0.130575
0.123541	0.128353	0.120858	0.129458	0.138851	0.119787	0.102504	0.117813	0.135987	0.131306	0.118771	0.118473	0.127067	0.125477	0.131043	0.123041	0.128487	0.123481	0.140774	0.131388	0.161016	0.144959	0.123737	0.119112	0.113348	0.104843	0.116836	0.128025	0.12184	0.110272	0.127456	0.143599	0.118947	0.121439	0.117121	0.118852	0.122966	0.0999089	0.113408	0.101424	0.122818	0.127105	0.127512	0.122746	0.116647	0.120607	0.128029	0.11068	0.132428	0.130803
0.123605	0.128651	0.121081	0.129516	0.138926	0.119835	0.102511	0.117897	0.136272	0.131465	0.118584	0.118846	0.127299	0.125254	0.131139	0.123137	0.128466	0.123524	0.140968	0.131441	0.161198	0.145325	0.123756	0.119221	0.113219	0.105075	0.116622	0.12789	0.121741	0.110376	0.127597	0.143733	0.118956	0.121382	0.117481	0.11886	0.123141	0.0997451	0.113727	0.101206	0.122972	0.127042	0.127553	0.122949	0.116717	0.120933	0.128199	0.110609	0.132599	0.131023
0.12367	0.128947	0.121311	0.129572	0.138992	0.119887	0.10253	0.11797	0.136554	0.131616	0.1184	0.119225	0.127526	0.125029	0.131224	0.123226	0.128442	0.123563	0.141158	0.131493	0.161372	0.14569	0.12379	0.119336	0.113087	0.105313	0.116411	0.12775	0.121643	0.110492	0.127733	0.143865	0.11898	0.121336	0.117836	0.118867	0.123317	0.0995929	0.114046	0.101001	0.123123	0.12698	0.127594	0.123149	0.116793	0.121264	0.128359	0.110541	0.13276	0.131233
0.123737	0.129242	0.121546	0.129628	0.139048	0.119943	0.102561	0.118034	0.136834	0.131759	0.11822	0.11961	0.127747	0.124802	0.131297	0.123307	0.128414	0.123598	0.141343	0.131546	0.161536	0.146054	0.123838	0.119456	0.112953	0.105558	0.116204	0.127604	0.121544	0.110618	0.127867	0.143997	0.119019	0.1213	0.118188	0.118872	0.123493	0.0994526	0.114364	0.10081	0.123272	0.12692	0.127632	0.123348	0.116876	0.121602	0.128509	0.110477	0.132913	0.131434
0.123806	0.129534	0.121788	0.129684	0.139095	0.120004	0.102604	0.118087	0.137111	0.131892	0.118044	0.12	0.127964	0.124575	0.131359	0.12338	0.128382	0.123629	0.141525	0.131597	0.161691	0.146416	0.123901	0.119581	0.112816	0.105809	0.116001	0.127453	0.121446	0.110755	0.127996	0.144127	0.119074	0.121274	0.118536	0.118877	0.12367	0.0993246	0.114683	0.100632	0.123419	0.12686	0.12767	0.123545	0.116966	0.121946	0.128649	0.110416	0.133056	0.131625
0.123876	0.129824	0.122035	0.129739	0.139133	0.120069	0.102659	0.118131	0.137385	0.132017	0.117871	0.120396	0.128175	0.124347	0.131409	0.123445	0.128347	0.123655	0.141703	0.131648	0.161837	0.146777	0.123979	0.119712	0.112677	0.106066	0.115802	0.127298	0.121349	0.110903	0.128122	0.144257	0.119144	0.12126	0.11888	0.11888	0.123846	0.099209	0.115001	0.100468	0.123564	0.126801	0.127705	0.123739	0.117062	0.122296	0.128779	0.110358	0.13319	0.131807
0.123948	0.130113	0.122288	0.129793	0.139162	0.120139	0.102726	0.118164	0.137657	0.132133	0.117703	0.120798	0.128381	0.124119	0.131448	0.123502	0.12831	0.123678	0.141877	0.131699	0.161974	0.147137	0.124072	0.119849	0.112536	0.106329	0.115607	0.127137	0.121252	0.111061	0.128245	0.144386	0.119231	0.121256	0.119219	0.118883	0.124021	0.0991064	0.115319	0.100318	0.123707	0.126744	0.127739	0.123931	0.117166	0.122652	0.128899	0.110305	0.133315	0.131979
0.124022	0.130399	0.122546	0.129848	0.139181	0.120213	0.102805	0.118188	0.137925	0.13224	0.117539	0.121205	0.128581	0.123892	0.131475	0.123552	0.12827	0.123696	0.142047	0.131748	0.1621	0.147494	0.124179	0.119991	0.112393	0.106597	0.115418	0.126972	0.121157	0.111231	0.128364	0.144513	0.119333	0.121263	0.119553	0.118886	0.124197	0.0990169	0.115636	0.100183	0.123848	0.126689	0.127772	0.12412	0.117276	0.123015	0.12901	0.110255	0.133431	0.132141
0.124097	0.130683	0.12281	0.129903	0.139191	0.120293	0.102897	0.118203	0.13819	0.132338	0.117379	0.121617	0.128775	0.123665	0.131491	0.123594	0.128227	0.123711	0.142214	0.131797	0.162217	0.14785	0.124301	0.120138	0.112249	0.106871	0.115233	0.126803	0.121062	0.111411	0.12848	0.144641	0.119452	0.121281	0.119881	0.118887	0.124372	0.0989409	0.115951	0.100063	0.123987	0.126635	0.127804	0.124307	0.117393	0.123383	0.12911	0.110209	0.133537	0.132294
0.124173	0.130965	0.123079	0.129958	0.139193	0.120377	0.103002	0.118209	0.138452	0.132427	0.117225	0.122034	0.128963	0.123439	0.131495	0.123629	0.128182	0.123723	0.142377	0.131846	0.162324	0.148202	0.124437	0.120292	0.112104	0.10715	0.115053	0.126631	0.120969	0.111602	0.128592	0.144767	0.119588	0.121311	0.120205	0.118889	0.124547	0.0988786	0.116265	0.099958	0.124124	0.126583	0.127834	0.12449	0.117517	0.123756	0.129201	0.110167	0.133635	0.132436
0.124251	0.131244	0.123353	0.130013	0.139185	0.120466	0.103119	0.118205	0.138711	0.132506	0.117076	0.122456	0.129146	0.123215	0.131489	0.123656	0.128135	0.123731	0.142537	0.131893	0.162421	0.148553	0.124587	0.120451	0.111958	0.107434	0.114879	0.126455	0.120878	0.111804	0.128702	0.144893	0.11974	0.121352	0.120522	0.11889	0.124721	0.0988302	0.116578	0.099868	0.124259	0.126534	0.127863	0.124671	0.117648	0.124135	0.129282	0.110128	0.133725	0.132569
0.12433	0.131522	0.123632	0.13007	0.139169	0.12056	0.103249	0.118193	0.138966	0.132577	0.116932	0.122883	0.129322	0.122993	0.131471	0.123675	0.128087	0.123735	0.142693	0.13194	0.162508	0.1489	0.124752	0.120615	0.111811	0.107723	0.11471	0.126277	0.120788	0.112016	0.128808	0.145019	0.11991	0.121404	0.120834	0.118891	0.124894	0.0987962	0.116889	0.0997935	0.124392	0.126487	0.12789	0.124849	0.117786	0.12452	0.129353	0.110094	0.133805	0.132692
0.12441	0.131797	0.123915	0.130127	0.139145	0.12066	0.103391	0.118172	0.139218	0.132638	0.116793	0.123315	0.129491	0.122774	0.131442	0.123688	0.128036	0.123737	0.142846	0.131985	0.162584	0.149245	0.12493	0.120785	0.111665	0.108016	0.114548	0.126095	0.1207	0.112239	0.128911	0.145144	0.120097	0.121468	0.121139	0.118892	0.125066	0.0987766	0.117198	0.0997345	0.124524	0.126442	0.127917	0.125024	0.117931	0.12491	0.129414	0.110064	0.133877	0.132806
0.124491	0.13207	0.124203	0.130185	0.139111	0.120764	0.103546	0.118144	0.139466	0.132689	0.116661	0.123751	0.129655	0.122558	0.131402	0.123693	0.127984	0.123736	0.142996	0.13203	0.16265	0.149586	0.125122	0.120961	0.111518	0.108313	0.114391	0.125912	0.120615	0.112472	0.12901	0.145269	0.120302	0.121543	0.121438	0.118893	0.125238	0.0987717	0.117504	0.0996912	0.124654	0.1264	0.127942	0.125195	0.118083	0.125305	0.129466	0.110038	0.13394	0.132909
0.124573	0.132341	0.124495	0.130244	0.13907	0.120874	0.103714	0.118107	0.13971	0.132732	0.116534	0.124191	0.129812	0.122345	0.131351	0.123691	0.127931	0.123732	0.143142	0.132074	0.162705	0.149924	0.125328	0.121142	0.111372	0.108614	0.114241	0.125726	0.120532	0.112716	0.129107	0.145394	0.120524	0.121631	0.12173	0.118894	0.125408	0.0987816	0.117809	0.0996637	0.124783	0.126361	0.127967	0.125364	0.118241	0.125705	0.129509	0.110015	0.133995	0.133003
0.124656	0.13261	0.124791	0.130305	0.139021	0.12099	0.103895	0.118062	0.13995	0.132765	0.116414	0.124636	0.129962	0.122136	0.131289	0.123682	0.127877	0.123726	0.143286	0.132117	0.16275	0.150258	0.125547	0.121329	0.111227	0.108919	0.114097	0.125539	0.120451	0.11297	0.129201	0.145519	0.120765	0.121729	0.122015	0.118895	0.125577	0.0988067	0.11811	0.0996521	0.12491	0.126325	0.12799	0.125528	0.118406	0.126109	0.129542	0.109997	0.134042	0.133087
0.124741	0.132876	0.125091	0.130367	0.138963	0.121111	0.104088	0.118011	0.140186	0.132788	0.1163	0.125085	0.130106	0.121931	0.131217	0.123667	0.127823	0.123717	0.143427	0.132158	0.162785	0.150588	0.125779	0.121522	0.111083	0.109228	0.113959	0.125351	0.120374	0.113234	0.129292	0.145643	0.121023	0.12184	0.122294	0.118897	0.125745	0.098847	0.118408	0.0996564	0.125036	0.126292	0.128012	0.125689	0.118578	0.126518	0.129566	0.109983	0.13408	0.133161
0.124826	0.13314	0.125394	0.130432	0.138898	0.121237	0.104294	0.117952	0.140417	0.132802	0.116192	0.125537	0.130243	0.12173	0.131135	0.123644	0.127767	0.123707	0.143565	0.132199	0.162808	0.150915	0.126023	0.12172	0.11094	0.10954	0.113829	0.125162	0.120299	0.113508	0.129381	0.145768	0.121299	0.121962	0.122564	0.118899	0.125912	0.0989027	0.118703	0.0996767	0.125161	0.126263	0.128034	0.125846	0.118756	0.126932	0.129582	0.109973	0.134111	0.133226
0.124912	0.133402	0.125701	0.130498	0.138825	0.121369	0.104512	0.117886	0.140645	0.132807	0.116092	0.125993	0.130373	0.121535	0.131042	0.123616	0.127712	0.123694	0.1437	0.132239	0.162821	0.151236	0.126281	0.121923	0.110799	0.109854	0.113705	0.124973	0.120227	0.113792	0.129466	0.145893	0.121593	0.122096	0.122828	0.118902	0.126077	0.0989739	0.118995	0.099713	0.125284	0.126237	0.128054	0.125999	0.118941	0.127349	0.129588	0.109967	0.134134	0.133282
0.124998	0.133661	0.126011	0.130567	0.138745	0.121507	0.104743	0.117814	0.140868	0.132803	0.115998	0.126452	0.130496	0.121346	0.130939	0.123581	0.127656	0.123681	0.143833	0.132277	0.162824	0.151554	0.12655	0.122132	0.11066	0.110172	0.113588	0.124783	0.120159	0.114085	0.12955	0.146018	0.121905	0.122241	0.123083	0.118905	0.12624	0.0990608	0.119283	0.0997653	0.125407	0.126214	0.128074	0.126149	0.119133	0.12777	0.129586	0.109965	0.134149	0.133328
0.125085	0.133919	0.126324	0.130638	0.138658	0.12165	0.104987	0.117736	0.141086	0.132789	0.115911	0.126915	0.130612	0.121162	0.130827	0.12354	0.1276	0.123665	0.143963	0.132315	0.162816	0.151866	0.126832	0.122347	0.110523	0.110492	0.113479	0.124594	0.120094	0.114388	0.12963	0.146143	0.122235	0.122398	0.123331	0.118909	0.126402	0.0991634	0.119567	0.0998335	0.125528	0.126196	0.128094	0.126294	0.11933	0.128195	0.129575	0.109967	0.134157	0.133365
0.125173	0.134173	0.126639	0.130711	0.138564	0.121798	0.105243	0.117652	0.1413	0.132766	0.115832	0.12738	0.130721	0.120985	0.130705	0.123493	0.127545	0.123649	0.144091	0.132351	0.162797	0.152174	0.127125	0.122566	0.110389	0.110814	0.113377	0.124405	0.120032	0.114699	0.129709	0.146269	0.122584	0.122567	0.123571	0.118915	0.126562	0.0992819	0.119847	0.0999176	0.125649	0.126181	0.128113	0.126435	0.119534	0.128623	0.129556	0.109973	0.134157	0.133393
0.125261	0.134426	0.126957	0.130788	0.138464	0.121953	0.105512	0.117563	0.14151	0.132733	0.11576	0.127849	0.130823	0.120814	0.130573	0.123441	0.12749	0.123632	0.144216	0.132386	0.162767	0.152477	0.127429	0.122791	0.110257	0.111139	0.113282	0.124217	0.119974	0.11502	0.129785	0.146395	0.12295	0.122747	0.123803	0.118921	0.12672	0.0994162	0.120122	0.100018	0.125768	0.12617	0.128131	0.126572	0.119745	0.129055	0.12953	0.109983	0.134151	0.133412
0.12535	0.134676	0.127278	0.130868	0.138357	0.122113	0.105792	0.117469	0.141714	0.132692	0.115696	0.128319	0.130918	0.120651	0.130433	0.123383	0.127435	0.123615	0.144339	0.13242	0.162727	0.152774	0.127744	0.123021	0.110129	0.111465	0.113195	0.12403	0.119921	0.11535	0.129859	0.146522	0.123335	0.122938	0.124026	0.118928	0.126876	0.0995666	0.120393	0.100133	0.125887	0.126163	0.128149	0.126705	0.119961	0.129489	0.129495	0.109997	0.134137	0.133422
0.125439	0.134924	0.1276	0.13095	0.138244	0.122279	0.106085	0.11737	0.141914	0.132641	0.11564	0.128792	0.131006	0.120495	0.130283	0.12332	0.127382	0.123597	0.14446	0.132452	0.162677	0.153065	0.12807	0.123257	0.110005	0.111792	0.113116	0.123845	0.119871	0.115688	0.129931	0.146649	0.123738	0.12314	0.124241	0.118937	0.12703	0.0997329	0.12066	0.100264	0.126006	0.126161	0.128167	0.126833	0.120183	0.129925	0.129453	0.110015	0.134117	0.133423
0.125528	0.13517	0.127923	0.131037	0.138125	0.12245	0.10639	0.117267	0.142108	0.132582	0.115591	0.129267	0.131087	0.120347	0.130125	0.123252	0.12733	0.12358	0.144579	0.132484	0.162616	0.153351	0.128405	0.123497	0.109884	0.112121	0.113044	0.123662	0.119825	0.116034	0.130002	0.146776	0.124158	0.123354	0.124447	0.118947	0.127182	0.0999152	0.120921	0.100411	0.126123	0.126163	0.128184	0.126956	0.120411	0.130364	0.129403	0.110037	0.134091	0.133417
0.125618	0.135413	0.128249	0.131127	0.138	0.122627	0.106706	0.11716	0.142298	0.132513	0.115551	0.129744	0.13116	0.120208	0.129959	0.123179	0.127279	0.123563	0.144697	0.132514	0.162544	0.15363	0.12875	0.123742	0.109767	0.11245	0.11298	0.123482	0.119784	0.116388	0.13007	0.146905	0.124597	0.123578	0.124645	0.118958	0.127331	0.100114	0.121177	0.100572	0.126241	0.126169	0.128201	0.127075	0.120644	0.130805	0.129347	0.110063	0.134058	0.133401
0.125707	0.135654	0.128575	0.13122	0.13787	0.122809	0.107035	0.11705	0.142483	0.132436	0.115519	0.130222	0.131226	0.120077	0.129785	0.123102	0.127229	0.123546	0.144812	0.132543	0.162463	0.153904	0.129105	0.123992	0.109654	0.112781	0.112924	0.123304	0.119747	0.11675	0.130137	0.147034	0.125053	0.123813	0.124834	0.118971	0.127478	0.100328	0.121427	0.100749	0.126358	0.126179	0.128219	0.12719	0.120883	0.131248	0.129283	0.110093	0.13402	0.133378
0.125797	0.135893	0.128902	0.131318	0.137736	0.122998	0.107374	0.116937	0.142662	0.13235	0.115495	0.130702	0.131285	0.119955	0.129603	0.12302	0.127182	0.12353	0.144925	0.132571	0.162371	0.154171	0.129468	0.124247	0.109547	0.113111	0.112875	0.123129	0.119714	0.117119	0.130202	0.147164	0.125527	0.124059	0.125014	0.118986	0.127623	0.100558	0.121672	0.10094	0.126474	0.126195	0.128236	0.1273	0.121127	0.131692	0.129213	0.110126	0.133975	0.133347
0.125886	0.136129	0.12923	0.13142	0.137596	0.123191	0.107725	0.116821	0.142836	0.132255	0.11548	0.131182	0.131337	0.119842	0.129414	0.122935	0.127136	0.123516	0.145037	0.132598	0.16227	0.154431	0.12984	0.124506	0.109444	0.113442	0.112835	0.122957	0.119687	0.117495	0.130266	0.147294	0.126018	0.124314	0.125185	0.119002	0.127765	0.100804	0.12191	0.101146	0.126591	0.126215	0.128254	0.127404	0.121377	0.132137	0.129137	0.110163	0.133926	0.133309
0.125976	0.136364	0.129558	0.131526	0.137452	0.12339	0.108087	0.116703	0.143005	0.132152	0.115474	0.131663	0.131382	0.119739	0.129218	0.122846	0.127092	0.123503	0.145147	0.132624	0.162158	0.154685	0.13022	0.12477	0.109346	0.113773	0.112803	0.122789	0.119663	0.117878	0.130329	0.147426	0.126527	0.124581	0.125347	0.11902	0.127904	0.101066	0.122143	0.101366	0.126707	0.126239	0.128272	0.127505	0.121631	0.132582	0.129055	0.110204	0.13387	0.133263
0.126065	0.136595	0.129886	0.131637	0.137304	0.123595	0.10846	0.116584	0.143168	0.132041	0.115476	0.132145	0.13142	0.119646	0.129016	0.122754	0.12705	0.123492	0.145256	0.132649	0.162037	0.154931	0.130607	0.125039	0.109254	0.114103	0.112779	0.122625	0.119645	0.118267	0.130391	0.147558	0.127052	0.124856	0.125501	0.11904	0.128041	0.101344	0.122369	0.1016	0.126823	0.126269	0.12829	0.1276	0.12189	0.133028	0.128967	0.110248	0.13381	0.133209
0.126154	0.136825	0.130214	0.131753	0.137152	0.123805	0.108844	0.116462	0.143327	0.131922	0.115487	0.132627	0.13145	0.119564	0.128807	0.122659	0.127011	0.123483	0.145363	0.132672	0.161907	0.15517	0.131001	0.125312	0.109168	0.114433	0.112763	0.122465	0.119632	0.118663	0.130452	0.147691	0.127594	0.125142	0.125645	0.119062	0.128175	0.101637	0.122589	0.101847	0.12694	0.126303	0.128309	0.12769	0.122154	0.133474	0.128874	0.110296	0.133745	0.133149
0.126243	0.137052	0.130542	0.131873	0.136997	0.12402	0.109238	0.11634	0.143479	0.131795	0.115507	0.133108	0.131473	0.119491	0.128592	0.122561	0.126975	0.123477	0.145469	0.132695	0.161767	0.155402	0.131402	0.125588	0.109087	0.114762	0.112754	0.12231	0.119623	0.119064	0.130512	0.147826	0.128153	0.125437	0.125781	0.119086	0.128306	0.101946	0.122802	0.102108	0.127056	0.126342	0.128328	0.127775	0.122422	0.13392	0.128776	0.110347	0.133676	0.133083
0.126331	0.137277	0.130868	0.131999	0.136839	0.124241	0.109642	0.116218	0.143627	0.131659	0.115536	0.133589	0.131489	0.11943	0.128372	0.122461	0.126941	0.123474	0.145573	0.132717	0.161618	0.155627	0.131809	0.125869	0.109013	0.11509	0.112754	0.12216	0.11962	0.11947	0.130572	0.147961	0.128728	0.125741	0.125907	0.119112	0.128434	0.10227	0.123009	0.102381	0.127173	0.126387	0.128348	0.127856	0.122694	0.134366	0.128673	0.110401	0.133602	0.13301
0.126419	0.1375	0.131194	0.13213	0.136678	0.124466	0.110056	0.116095	0.143768	0.131517	0.115574	0.13407	0.131498	0.11938	0.128146	0.122358	0.12691	0.123473	0.145676	0.132737	0.16146	0.155843	0.132221	0.126154	0.108946	0.115416	0.112762	0.122015	0.119622	0.119881	0.130631	0.148097	0.129319	0.126054	0.126025	0.11914	0.128559	0.102609	0.123208	0.102667	0.12729	0.126436	0.128369	0.127931	0.12297	0.13481	0.128565	0.110459	0.133525	0.132931
0.126506	0.137721	0.131519	0.132266	0.136514	0.124697	0.110479	0.115973	0.143904	0.131367	0.115621	0.134549	0.1315	0.119342	0.127916	0.122254	0.126882	0.123476	0.145779	0.132757	0.161294	0.156052	0.132639	0.126443	0.108885	0.115741	0.112778	0.121875	0.119629	0.120297	0.13069	0.148234	0.129926	0.126376	0.126133	0.119171	0.12868	0.102964	0.1234	0.102966	0.127408	0.12649	0.128391	0.128002	0.12325	0.135253	0.128453	0.11052	0.133444	0.132846
0.126593	0.137939	0.131842	0.132408	0.136348	0.124933	0.110912	0.115851	0.144035	0.131209	0.115677	0.135028	0.131496	0.119315	0.127681	0.122148	0.126857	0.123483	0.14588	0.132776	0.161119	0.156252	0.133061	0.126735	0.108831	0.116064	0.112801	0.121741	0.119641	0.120717	0.130749	0.148373	0.130548	0.126705	0.126233	0.119204	0.128799	0.103333	0.123585	0.103275	0.127525	0.126549	0.128414	0.128067	0.123534	0.135694	0.128338	0.110584	0.133359	0.132756
0.126679	0.138155	0.132163	0.132555	0.136181	0.125173	0.111354	0.115731	0.14416	0.131045	0.115743	0.135504	0.131484	0.119299	0.127442	0.122042	0.126836	0.123493	0.14598	0.132794	0.160936	0.156444	0.133487	0.12703	0.108784	0.116385	0.112833	0.121614	0.119659	0.121141	0.130807	0.148512	0.131185	0.127043	0.126323	0.119239	0.128915	0.103716	0.123762	0.103596	0.127644	0.126614	0.128439	0.128127	0.123821	0.136134	0.128219	0.110651	0.133271	0.13266
0.126765	0.138369	0.132482	0.132708	0.136012	0.125419	0.111805	0.115612	0.144279	0.130874	0.115818	0.135979	0.131465	0.119296	0.1272	0.121934	0.126819	0.123508	0.146079	0.132811	0.160745	0.156628	0.133916	0.127329	0.108745	0.116704	0.112872	0.121492	0.119681	0.121568	0.130866	0.148652	0.131837	0.127388	0.126405	0.119277	0.129027	0.104114	0.123932	0.103928	0.127763	0.126683	0.128464	0.128183	0.124111	0.136571	0.128097	0.110721	0.133181	0.13256
0.126849	0.13858	0.132798	0.132868	0.135842	0.125668	0.112263	0.115495	0.144393	0.130696	0.115902	0.136452	0.13144	0.119306	0.126954	0.121826	0.126805	0.123528	0.146177	0.132827	0.160546	0.156803	0.134349	0.127631	0.108713	0.11702	0.112919	0.121378	0.11971	0.121999	0.130926	0.148794	0.132503	0.127741	0.126478	0.119317	0.129136	0.104526	0.124093	0.10427	0.127882	0.126758	0.128491	0.128233	0.124404	0.137006	0.127972	0.110794	0.133087	0.132455
0.126933	0.13879	0.133112	0.133033	0.135671	0.125923	0.11273	0.115381	0.144501	0.130512	0.115996	0.136922	0.131408	0.119328	0.126706	0.121718	0.126794	0.123553	0.146274	0.132843	0.16034	0.156969	0.134783	0.127936	0.10869	0.117333	0.112974	0.12127	0.119743	0.122431	0.130985	0.148937	0.133182	0.1281	0.126543	0.11936	0.129241	0.104952	0.124247	0.104622	0.128002	0.126838	0.12852	0.128278	0.124699	0.137437	0.127845	0.110869	0.132992	0.132345
0.127016	0.138997	0.133424	0.133205	0.1355	0.126181	0.113205	0.115269	0.144604	0.130322	0.116099	0.137389	0.131369	0.119362	0.126456	0.12161	0.126788	0.123583	0.14637	0.132859	0.160127	0.157127	0.13522	0.128244	0.108674	0.117644	0.113037	0.121169	0.119782	0.122866	0.131046	0.14908	0.133875	0.128466	0.126599	0.119406	0.129343	0.105391	0.124392	0.104983	0.128123	0.126923	0.12855	0.128319	0.124998	0.137865	0.127716	0.110947	0.132894	0.132232
0.127099	0.139201	0.133732	0.133383	0.135329	0.126444	0.113687	0.115161	0.144701	0.130126	0.116211	0.137853	0.131324	0.119409	0.126203	0.121503	0.126786	0.123618	0.146466	0.132874	0.159907	0.157275	0.135659	0.128554	0.108666	0.117951	0.113106	0.121076	0.119826	0.123303	0.131107	0.149225	0.134581	0.128838	0.126647	0.119454	0.129442	0.105844	0.124529	0.105353	0.128245	0.127013	0.128582	0.128354	0.125298	0.13829	0.127585	0.111027	0.132795	0.132116
0.12718	0.139404	0.134037	0.133567	0.135159	0.126711	0.114176	0.115057	0.144792	0.129924	0.116333	0.138314	0.131273	0.11947	0.125949	0.121397	0.126787	0.123659	0.146561	0.132888	0.159681	0.157415	0.136098	0.128867	0.108667	0.118255	0.113183	0.12099	0.119876	0.123741	0.13117	0.149371	0.135299	0.129216	0.126686	0.119505	0.129537	0.106309	0.124658	0.105731	0.128368	0.127108	0.128616	0.128385	0.1256	0.13871	0.127452	0.11111	0.132694	0.131995
0.12726	0.139604	0.134338	0.133758	0.134989	0.126982	0.114671	0.114956	0.144878	0.129717	0.116464	0.138771	0.131215	0.119543	0.125694	0.121292	0.126793	0.123707	0.146655	0.132902	0.159448	0.157545	0.136537	0.129182	0.108676	0.118556	0.113268	0.120912	0.119931	0.12418	0.131234	0.149518	0.13603	0.129599	0.126717	0.119558	0.129628	0.106787	0.124779	0.106117	0.128492	0.127208	0.128652	0.128411	0.125904	0.139126	0.127318	0.111195	0.132593	0.131873
0.12734	0.139802	0.134635	0.133956	0.13482	0.127256	0.115172	0.11486	0.144958	0.129505	0.116605	0.139225	0.131151	0.119629	0.125439	0.121189	0.126804	0.123761	0.146749	0.132916	0.15921	0.157665	0.136977	0.129499	0.108694	0.118853	0.113359	0.120842	0.119992	0.124619	0.131299	0.149666	0.136771	0.129987	0.12674	0.119615	0.129716	0.107277	0.124891	0.106509	0.128616	0.127313	0.12869	0.128432	0.126209	0.139537	0.127184	0.111283	0.13249	0.131747
0.127418	0.139998	0.134928	0.13416	0.134653	0.127534	0.11568	0.114769	0.145032	0.129288	0.116755	0.139674	0.131082	0.119729	0.125183	0.121088	0.126819	0.123821	0.146842	0.13293	0.158967	0.157776	0.137416	0.129818	0.108721	0.119146	0.113458	0.12078	0.120057	0.125058	0.131366	0.149815	0.137524	0.13038	0.126756	0.119674	0.1298	0.107779	0.124994	0.106909	0.128742	0.127423	0.12873	0.128448	0.126516	0.139943	0.127049	0.111372	0.132386	0.131619
0.127495	0.140192	0.135217	0.134371	0.134487	0.127816	0.116193	0.114683	0.145101	0.129067	0.116914	0.140118	0.131006	0.119843	0.124928	0.120989	0.126838	0.123889	0.146934	0.132944	0.158718	0.157878	0.137853	0.130138	0.108757	0.119435	0.113563	0.120726	0.120129	0.125497	0.131434	0.149965	0.138287	0.130776	0.126764	0.119736	0.129881	0.108293	0.125088	0.107314	0.128868	0.127538	0.128773	0.12846	0.126823	0.140344	0.126915	0.111464	0.132283	0.13149
0.127572	0.140383	0.135501	0.13459	0.134324	0.1281	0.11671	0.114603	0.145165	0.128842	0.117082	0.140558	0.130924	0.119969	0.124673	0.120893	0.126862	0.123964	0.147026	0.132958	0.158465	0.157969	0.138289	0.13046	0.108801	0.11972	0.113675	0.120681	0.120205	0.125935	0.131505	0.150116	0.13906	0.131177	0.126764	0.119801	0.129957	0.108817	0.125174	0.107725	0.128996	0.127658	0.128818	0.128468	0.127131	0.140739	0.12678	0.111557	0.132179	0.131358
0.127647	0.140572	0.135781	0.134815	0.134163	0.128388	0.117233	0.114529	0.145223	0.128612	0.11726	0.140992	0.130837	0.120109	0.12442	0.1208	0.126891	0.124046	0.147117	0.132972	0.158207	0.158051	0.138723	0.130784	0.108855	0.12	0.113793	0.120645	0.120287	0.126371	0.131578	0.150268	0.139842	0.131581	0.126757	0.119869	0.130031	0.109352	0.12525	0.108141	0.129125	0.127784	0.128866	0.128471	0.12744	0.141128	0.126646	0.111652	0.132076	0.131226
0.127721	0.140759	0.136055	0.135047	0.134005	0.128678	0.117759	0.114461	0.145276	0.128379	0.117447	0.141421	0.130744	0.120263	0.124168	0.120711	0.126924	0.124136	0.147208	0.132986	0.157946	0.158123	0.139154	0.131108	0.108918	0.120276	0.113918	0.120617	0.120374	0.126806	0.131653	0.150421	0.140633	0.131987	0.126743	0.11994	0.1301	0.109898	0.125318	0.10856	0.129255	0.127913	0.128917	0.128469	0.127749	0.14151	0.126514	0.111749	0.131973	0.131093
0.127794	0.140944	0.136325	0.135286	0.13385	0.128971	0.118289	0.114399	0.145323	0.128143	0.117643	0.141845	0.130646	0.12043	0.123918	0.120625	0.126962	0.124234	0.147298	0.133	0.157681	0.158185	0.139582	0.131433	0.108991	0.120547	0.114049	0.120599	0.120465	0.127238	0.13173	0.150575	0.141433	0.132396	0.126723	0.120014	0.130166	0.110453	0.125376	0.108984	0.129386	0.128048	0.12897	0.128464	0.128058	0.141886	0.126382	0.111847	0.131871	0.130959
0.127866	0.141126	0.136589	0.135532	0.133698	0.129267	0.118823	0.114345	0.145365	0.127904	0.117848	0.142262	0.130543	0.120611	0.123671	0.120544	0.127005	0.124341	0.147388	0.133015	0.157413	0.158237	0.140007	0.131759	0.109072	0.120814	0.114186	0.12059	0.120563	0.127668	0.131811	0.15073	0.142239	0.132807	0.126695	0.120091	0.130228	0.111018	0.125426	0.10941	0.129518	0.128187	0.129027	0.128455	0.128366	0.142255	0.126252	0.111947	0.13177	0.130825
0.127936	0.141306	0.136847	0.135785	0.133551	0.129564	0.119359	0.114298	0.145402	0.127662	0.118062	0.142673	0.130434	0.120805	0.123427	0.120467	0.127053	0.124455	0.147478	0.133031	0.157142	0.158279	0.140427	0.132086	0.109164	0.121075	0.114329	0.12059	0.120665	0.128094	0.131894	0.150885	0.143053	0.133219	0.126662	0.12017	0.130286	0.111591	0.125466	0.109839	0.129652	0.128331	0.129087	0.128441	0.128674	0.142617	0.126125	0.112048	0.13167	0.130692
0.128006	0.141484	0.1371	0.136046	0.133408	0.129864	0.119898	0.114258	0.145434	0.127418	0.118285	0.143078	0.130321	0.121013	0.123186	0.120395	0.127106	0.124579	0.147566	0.133047	0.156869	0.158311	0.140842	0.132413	0.109264	0.121332	0.114477	0.120599	0.120771	0.128517	0.13198	0.151042	0.143873	0.133633	0.126622	0.120253	0.130341	0.112173	0.125498	0.110269	0.129786	0.12848	0.12915	0.128424	0.128982	0.142971	0.125999	0.11215	0.131572	0.130559
0.128074	0.141659	0.137347	0.136313	0.133269	0.130166	0.120439	0.114227	0.145461	0.127172	0.118517	0.143476	0.130202	0.121234	0.122949	0.120328	0.127164	0.124711	0.147655	0.133065	0.156594	0.158332	0.141253	0.132739	0.109375	0.121583	0.114631	0.120618	0.120883	0.128936	0.13207	0.151199	0.144699	0.134047	0.126576	0.120338	0.130391	0.112763	0.12552	0.110701	0.129922	0.128633	0.129216	0.128403	0.129288	0.143317	0.125876	0.112253	0.131476	0.130427
0.128142	0.141833	0.137588	0.136588	0.133135	0.130469	0.120982	0.114203	0.145482	0.126924	0.118757	0.143867	0.13008	0.121468	0.122716	0.120267	0.127227	0.124852	0.147743	0.133083	0.156318	0.158344	0.141658	0.133066	0.109495	0.121829	0.11479	0.120646	0.121	0.129351	0.132163	0.151357	0.145529	0.134461	0.126525	0.120427	0.130439	0.11336	0.125533	0.111132	0.130059	0.128791	0.129286	0.128379	0.129593	0.143655	0.125756	0.112358	0.131382	0.130296
0.128208	0.142003	0.137822	0.13687	0.133007	0.130773	0.121525	0.114188	0.145499	0.126675	0.119006	0.14425	0.129952	0.121716	0.122488	0.120212	0.127294	0.125003	0.14783	0.133102	0.15604	0.158345	0.142057	0.133392	0.109624	0.12207	0.114954	0.120684	0.121121	0.12976	0.13226	0.151515	0.146364	0.134875	0.126469	0.120518	0.130482	0.113964	0.125537	0.111564	0.130197	0.128952	0.12936	0.128352	0.129896	0.143984	0.125639	0.112463	0.13129	0.130167
0.128273	0.142172	0.138051	0.137159	0.132884	0.131079	0.122069	0.114182	0.145511	0.126425	0.119263	0.144626	0.129821	0.121977	0.122264	0.120162	0.127367	0.125163	0.147917	0.133123	0.155762	0.158335	0.14245	0.133718	0.109763	0.122306	0.115123	0.120731	0.121246	0.130164	0.132361	0.151674	0.147203	0.135288	0.126408	0.120613	0.130522	0.114575	0.125532	0.111995	0.130337	0.129119	0.129437	0.128321	0.130198	0.144305	0.125526	0.112569	0.131201	0.130039
0.128337	0.142338	0.138272	0.137455	0.132767	0.131385	0.122614	0.114185	0.145518	0.126174	0.119529	0.144994	0.129685	0.122251	0.122047	0.12012	0.127445	0.125333	0.148003	0.133144	0.155484	0.158316	0.142836	0.134043	0.109912	0.122536	0.115296	0.120789	0.121376	0.130563	0.132465	0.151834	0.148045	0.1357	0.126342	0.12071	0.130558	0.115191	0.125518	0.112425	0.130477	0.129289	0.129518	0.128288	0.130498	0.144617	0.125417	0.112676	0.131115	0.129914
0.1284	0.142502	0.138487	0.137758	0.132656	0.131693	0.123158	0.114197	0.145521	0.125923	0.119802	0.145354	0.129546	0.122537	0.121835	0.120084	0.127528	0.125512	0.148089	0.133168	0.155206	0.158286	0.143215	0.134367	0.11007	0.12276	0.115474	0.120856	0.121511	0.130955	0.132574	0.151994	0.148889	0.13611	0.126272	0.12081	0.13059	0.115813	0.125494	0.112852	0.130619	0.129463	0.129603	0.128252	0.130795	0.14492	0.125312	0.112784	0.131032	0.129792
0.128462	0.142663	0.138695	0.138068	0.132551	0.132	0.123701	0.114218	0.145519	0.125672	0.120084	0.145706	0.129402	0.122837	0.121629	0.120055	0.127616	0.125701	0.148174	0.133193	0.154928	0.158246	0.143586	0.134689	0.110238	0.122979	0.115656	0.120932	0.121649	0.131341	0.132688	0.152154	0.149735	0.136518	0.126197	0.120913	0.130619	0.116439	0.125462	0.113277	0.130762	0.129641	0.129691	0.128213	0.131091	0.145213	0.125211	0.112892	0.130952	0.129673
0.128523	0.142822	0.138897	0.138385	0.132454	0.132308	0.124243	0.114249	0.145512	0.125422	0.120373	0.14605	0.129255	0.123149	0.12143	0.120034	0.127709	0.125901	0.148259	0.133219	0.154652	0.158196	0.143949	0.135011	0.110415	0.123193	0.115841	0.121019	0.121792	0.13172	0.132806	0.152315	0.150581	0.136923	0.126119	0.121019	0.130644	0.11707	0.125421	0.113699	0.130906	0.129824	0.129784	0.128172	0.131383	0.145497	0.125115	0.113001	0.130876	0.129557
0.128583	0.142979	0.139091	0.138709	0.132363	0.132616	0.124784	0.114289	0.145501	0.125172	0.120671	0.146385	0.129105	0.123473	0.121238	0.12002	0.127807	0.12611	0.148343	0.133248	0.154377	0.158135	0.144304	0.13533	0.110602	0.123401	0.11603	0.121115	0.121938	0.132091	0.132928	0.152476	0.151428	0.137326	0.126038	0.121127	0.130666	0.117705	0.125371	0.114117	0.131051	0.130009	0.129882	0.128129	0.131673	0.145771	0.125024	0.113109	0.130804	0.129444
0.128642	0.143133	0.139278	0.13904	0.13228	0.132923	0.125322	0.11434	0.145486	0.124923	0.120975	0.146711	0.128952	0.12381	0.121053	0.120015	0.12791	0.126329	0.148427	0.133279	0.154105	0.158065	0.144651	0.135648	0.110798	0.123603	0.116223	0.121221	0.122088	0.132455	0.133056	0.152638	0.152275	0.137725	0.125953	0.121239	0.130685	0.118342	0.125312	0.11453	0.131197	0.130199	0.129983	0.128084	0.131959	0.146035	0.124938	0.113219	0.130736	0.129336
0.128701	0.143284	0.139459	0.139378	0.132204	0.13323	0.125858	0.114401	0.145467	0.124676	0.121287	0.147028	0.128795	0.124158	0.120877	0.120018	0.128018	0.126559	0.14851	0.133312	0.153835	0.157984	0.144988	0.135964	0.111003	0.123799	0.116419	0.121337	0.122242	0.13281	0.133189	0.152799	0.153121	0.13812	0.125866	0.121353	0.130699	0.118982	0.125244	0.114938	0.131344	0.130392	0.130089	0.128038	0.132243	0.146289	0.124857	0.113328	0.130672	0.129232
0.128758	0.143434	0.139631	0.139722	0.132136	0.133537	0.126391	0.114472	0.145444	0.124431	0.121606	0.147336	0.128636	0.124518	0.120708	0.12003	0.12813	0.126799	0.148592	0.133347	0.153567	0.157893	0.145316	0.136278	0.111218	0.12399	0.116618	0.121463	0.122399	0.133157	0.133327	0.152961	0.153965	0.138511	0.125776	0.121469	0.130711	0.119625	0.125168	0.115341	0.131492	0.130589	0.130199	0.12799	0.132522	0.146533	0.124782	0.113437	0.130612	0.129132
0.128815	0.14358	0.139797	0.140072	0.132076	0.133842	0.126921	0.114553	0.145417	0.124188	0.121932	0.147634	0.128474	0.12489	0.120548	0.12005	0.128248	0.12705	0.148674	0.133384	0.153303	0.157793	0.145635	0.136589	0.111441	0.124175	0.116819	0.121598	0.12256	0.133495	0.13347	0.153122	0.154806	0.138897	0.125685	0.121589	0.130719	0.120268	0.125083	0.115737	0.131641	0.130788	0.130314	0.127941	0.132799	0.146766	0.124713	0.113547	0.130557	0.129037
0.128871	0.143724	0.139955	0.140429	0.132025	0.134146	0.127447	0.114645	0.145386	0.123947	0.122265	0.147923	0.12831	0.125273	0.120396	0.120079	0.12837	0.12731	0.148755	0.133425	0.153043	0.157682	0.145944	0.136897	0.111674	0.124355	0.117023	0.121743	0.122724	0.133824	0.133619	0.153284	0.155644	0.139279	0.125591	0.12171	0.130724	0.120913	0.12499	0.116126	0.131791	0.130991	0.130434	0.127891	0.133071	0.146988	0.12465	0.113656	0.130507	0.128948
0.128926	0.143866	0.140106	0.140793	0.131982	0.134449	0.127968	0.114748	0.145351	0.12371	0.122604	0.148202	0.128143	0.125667	0.120254	0.120118	0.128497	0.127582	0.148835	0.133468	0.152787	0.157561	0.146243	0.137203	0.111915	0.124529	0.117229	0.121897	0.12289	0.134144	0.133774	0.153445	0.156479	0.139654	0.125497	0.121835	0.130726	0.121557	0.124888	0.116509	0.131942	0.131197	0.130558	0.127841	0.133339	0.1472	0.124594	0.113766	0.130463	0.128864
0.128981	0.144005	0.14025	0.141162	0.131948	0.13475	0.128485	0.114861	0.145313	0.123475	0.12295	0.148471	0.127975	0.126071	0.120121	0.120167	0.128628	0.127863	0.148915	0.133513	0.152536	0.157431	0.146531	0.137506	0.112165	0.124697	0.117437	0.12206	0.12306	0.134453	0.133935	0.153607	0.157309	0.140024	0.125401	0.121961	0.130724	0.122202	0.124779	0.116883	0.132093	0.131406	0.130687	0.12779	0.133603	0.147401	0.124544	0.113875	0.130423	0.128785
0.129035	0.144141	0.140386	0.141538	0.131922	0.135049	0.128997	0.114985	0.145271	0.123245	0.123302	0.14873	0.127804	0.126486	0.119998	0.120225	0.128765	0.128155	0.148994	0.133562	0.152289	0.157291	0.146809	0.137805	0.112424	0.12486	0.117646	0.122233	0.123232	0.134752	0.134103	0.153768	0.158133	0.140387	0.125305	0.12209	0.13072	0.122845	0.124661	0.117249	0.132245	0.131618	0.130821	0.12774	0.133863	0.147591	0.1245	0.113984	0.130389	0.128713
0.129089	0.144275	0.140515	0.141919	0.131907	0.135346	0.129503	0.115119	0.145226	0.123018	0.12366	0.14898	0.127632	0.126911	0.119885	0.120294	0.128905	0.128458	0.149071	0.133614	0.152048	0.157142	0.147076	0.138101	0.112691	0.125017	0.117857	0.122416	0.123407	0.135041	0.134276	0.153928	0.158952	0.140744	0.125208	0.122222	0.130712	0.123487	0.124536	0.117605	0.132398	0.131833	0.13096	0.127689	0.134118	0.14777	0.124464	0.114092	0.13036	0.128647
0.129142	0.144406	0.140636	0.142306	0.1319	0.13564	0.130003	0.115265	0.145178	0.122795	0.124023	0.149219	0.127459	0.127345	0.119782	0.120372	0.12905	0.128771	0.149148	0.13367	0.151814	0.156983	0.147332	0.138394	0.112966	0.125169	0.118069	0.122607	0.123584	0.135319	0.134456	0.154089	0.159764	0.141094	0.125112	0.122355	0.130702	0.124127	0.124403	0.117953	0.132551	0.13205	0.131103	0.127639	0.134369	0.147938	0.124434	0.1142	0.130337	0.128587
0.129195	0.144534	0.14075	0.142699	0.131903	0.135932	0.130497	0.115421	0.145127	0.122578	0.124392	0.149447	0.127284	0.127789	0.11969	0.120461	0.129199	0.129094	0.149224	0.133729	0.151585	0.156815	0.147577	0.138683	0.113249	0.125316	0.118282	0.122807	0.123763	0.135586	0.134642	0.154249	0.160568	0.141436	0.125016	0.122491	0.130689	0.124764	0.124263	0.11829	0.132705	0.132269	0.131252	0.12759	0.134614	0.148095	0.124412	0.114308	0.13032	0.128534
0.129248	0.14466	0.140857	0.143097	0.131916	0.136221	0.130983	0.115588	0.145074	0.122365	0.124766	0.149665	0.127108	0.128242	0.119609	0.120561	0.129353	0.129427	0.149299	0.133791	0.151363	0.156638	0.147811	0.138967	0.11354	0.125457	0.118496	0.123016	0.123944	0.135842	0.134835	0.154408	0.161365	0.14177	0.124921	0.122629	0.130673	0.125398	0.124115	0.118618	0.132859	0.132491	0.131406	0.127542	0.134855	0.14824	0.124397	0.114415	0.130309	0.128488
0.1293	0.144783	0.140956	0.1435	0.131939	0.136507	0.131463	0.115765	0.145017	0.122158	0.125145	0.149873	0.126932	0.128704	0.119539	0.120671	0.129511	0.129771	0.149374	0.133857	0.151148	0.156452	0.148033	0.139248	0.113839	0.125593	0.11871	0.123233	0.124126	0.136086	0.135035	0.154566	0.162153	0.142097	0.124827	0.122768	0.130654	0.126028	0.12396	0.118934	0.133013	0.132715	0.131565	0.127495	0.135091	0.148375	0.124389	0.114522	0.130304	0.128449
0.129353	0.144903	0.141048	0.143908	0.131972	0.13679	0.131935	0.115953	0.144958	0.121956	0.125529	0.150071	0.126755	0.129174	0.11948	0.120793	0.129672	0.130124	0.149447	0.133927	0.150941	0.156258	0.148244	0.139524	0.114145	0.125725	0.118924	0.12346	0.124311	0.136318	0.135242	0.154724	0.162932	0.142415	0.124734	0.12291	0.130633	0.126654	0.123799	0.119239	0.133168	0.132942	0.131729	0.127451	0.135321	0.148498	0.124389	0.114628	0.130305	0.128418
0.129405	0.14502	0.141133	0.14432	0.132015	0.137069	0.132399	0.116152	0.144896	0.121761	0.125918	0.150257	0.126577	0.129651	0.119432	0.120925	0.129838	0.130488	0.149519	0.134001	0.150741	0.156054	0.148443	0.139796	0.114459	0.125851	0.119138	0.123694	0.124496	0.136538	0.135457	0.154882	0.163701	0.142724	0.124644	0.123054	0.130609	0.127274	0.123631	0.119532	0.133322	0.13317	0.131898	0.127408	0.135546	0.148611	0.124397	0.114734	0.130313	0.128394
0.129458	0.145135	0.14121	0.144738	0.132068	0.137344	0.132855	0.116361	0.144832	0.121572	0.12631	0.150433	0.126399	0.130137	0.119396	0.121069	0.130007	0.130861	0.14959	0.134079	0.15055	0.155843	0.148631	0.140064	0.114779	0.125972	0.119352	0.123936	0.124683	0.136746	0.135678	0.155038	0.164459	0.143024	0.124556	0.123199	0.130583	0.127889	0.123456	0.119813	0.133477	0.1334	0.132073	0.127367	0.135766	0.148712	0.124412	0.114839	0.130327	0.128378
0.12951	0.145246	0.141281	0.14516	0.132132	0.137616	0.133303	0.116581	0.144766	0.12139	0.126707	0.150599	0.126222	0.130629	0.119373	0.121224	0.13018	0.131244	0.149659	0.134162	0.150368	0.155623	0.148807	0.140326	0.115107	0.126089	0.119565	0.124187	0.124871	0.136942	0.135907	0.155193	0.165206	0.143315	0.124471	0.123346	0.130555	0.128498	0.123275	0.120082	0.133632	0.133631	0.132252	0.12733	0.13598	0.148802	0.124435	0.114943	0.130348	0.12837
0.129563	0.145355	0.141345	0.145585	0.132207	0.137883	0.133741	0.116811	0.144697	0.121215	0.127107	0.150754	0.126044	0.131128	0.119361	0.12139	0.130357	0.131636	0.149728	0.134249	0.150194	0.155395	0.148971	0.140584	0.115441	0.126201	0.119778	0.124445	0.12506	0.137125	0.136143	0.155348	0.165941	0.143597	0.124388	0.123494	0.130524	0.1291	0.123089	0.120338	0.133786	0.133864	0.132437	0.127295	0.136188	0.148881	0.124466	0.115047	0.130375	0.128371
0.129617	0.145461	0.141401	0.146015	0.132292	0.138146	0.13417	0.117051	0.144627	0.121047	0.127511	0.150898	0.125867	0.131633	0.119361	0.121568	0.130537	0.132037	0.149795	0.13434	0.15003	0.155159	0.149123	0.140836	0.115781	0.126309	0.119989	0.12471	0.125249	0.137295	0.136387	0.155501	0.166664	0.143869	0.124309	0.123644	0.130492	0.129695	0.122896	0.12058	0.133941	0.134099	0.132627	0.127264	0.136391	0.148949	0.124505	0.11515	0.13041	0.128379
0.12967	0.145564	0.141451	0.146448	0.132388	0.138404	0.134589	0.117301	0.144555	0.120887	0.127918	0.151032	0.12569	0.132144	0.119374	0.121758	0.13072	0.132448	0.149861	0.134436	0.149876	0.154916	0.149264	0.141083	0.116127	0.126413	0.1202	0.124983	0.125439	0.137453	0.136639	0.155653	0.167374	0.144131	0.124234	0.123795	0.130457	0.130282	0.122698	0.120809	0.134095	0.134335	0.132823	0.127237	0.136588	0.149006	0.124552	0.115252	0.130451	0.128396
0.129725	0.145664	0.141495	0.146885	0.132494	0.138658	0.134998	0.117561	0.144482	0.120735	0.128328	0.151155	0.125514	0.132661	0.119399	0.121959	0.130907	0.132867	0.149926	0.134537	0.149732	0.154665	0.149393	0.141325	0.116479	0.126512	0.120408	0.125263	0.125628	0.137597	0.136899	0.155804	0.16807	0.144382	0.124163	0.123947	0.130421	0.13086	0.122495	0.121025	0.134248	0.134572	0.133024	0.127213	0.136779	0.149052	0.124606	0.115353	0.130499	0.128422
0.12978	0.145761	0.141532	0.147325	0.132612	0.138907	0.135397	0.11783	0.144407	0.120591	0.128741	0.151267	0.125339	0.133182	0.119436	0.122172	0.131096	0.133295	0.149989	0.134642	0.149598	0.154407	0.149511	0.141562	0.116837	0.126607	0.120615	0.125549	0.125818	0.137729	0.137166	0.155954	0.168752	0.144623	0.124096	0.1241	0.130383	0.13143	0.122288	0.121226	0.134401	0.13481	0.13323	0.127194	0.136964	0.149088	0.124669	0.115454	0.130554	0.128456
0.129835	0.145855	0.141563	0.147768	0.13274	0.13915	0.135786	0.118109	0.14433	0.120457	0.129156	0.151369	0.125165	0.133708	0.119487	0.122396	0.131288	0.133731	0.150051	0.134753	0.149474	0.154142	0.149617	0.141793	0.117199	0.126699	0.120821	0.125842	0.126008	0.137847	0.137442	0.156103	0.169419	0.144854	0.124034	0.124255	0.130343	0.13199	0.122075	0.121413	0.134554	0.135049	0.133441	0.12718	0.137144	0.149114	0.12474	0.115554	0.130616	0.1285
0.129891	0.145947	0.141587	0.148213	0.132879	0.139388	0.136163	0.118397	0.144253	0.120331	0.129573	0.15146	0.124993	0.134238	0.11955	0.122633	0.131483	0.134175	0.150112	0.134869	0.149362	0.153871	0.149711	0.142018	0.117567	0.126787	0.121024	0.126142	0.126197	0.137952	0.137726	0.15625	0.170071	0.145073	0.123977	0.12441	0.130302	0.13254	0.121859	0.121585	0.134706	0.135289	0.133658	0.12717	0.137318	0.149129	0.124818	0.115653	0.130686	0.128552
0.129949	0.146035	0.141605	0.148661	0.13303	0.139621	0.13653	0.118694	0.144174	0.120214	0.129992	0.151541	0.124822	0.134771	0.119625	0.122881	0.131681	0.134628	0.150171	0.13499	0.149261	0.153594	0.149794	0.142237	0.117939	0.126872	0.121224	0.126447	0.126386	0.138043	0.138018	0.156395	0.170707	0.145282	0.123925	0.124566	0.130259	0.133079	0.121638	0.121743	0.134856	0.13553	0.133879	0.127166	0.137485	0.149133	0.124905	0.115751	0.130762	0.128613
0.130007	0.14612	0.141618	0.149111	0.133191	0.139848	0.136885	0.119	0.144094	0.120106	0.130413	0.151612	0.124653	0.135308	0.119714	0.123141	0.131881	0.135087	0.150229	0.135116	0.149171	0.15331	0.149866	0.14245	0.118316	0.126954	0.121423	0.126758	0.126574	0.138121	0.138318	0.15654	0.171328	0.14548	0.123879	0.124723	0.130215	0.133608	0.121414	0.121886	0.135006	0.135771	0.134106	0.127168	0.137647	0.149128	0.124999	0.115849	0.130846	0.128684
0.130066	0.146202	0.141625	0.149562	0.133363	0.14007	0.137229	0.119315	0.144014	0.120009	0.130835	0.151673	0.124485	0.135847	0.119815	0.123412	0.132083	0.135554	0.150285	0.135247	0.149093	0.15302	0.149927	0.142657	0.118697	0.127032	0.121618	0.127074	0.126761	0.138186	0.138626	0.156682	0.171931	0.145667	0.123839	0.12488	0.13017	0.134125	0.121186	0.122013	0.135155	0.136012	0.134338	0.127176	0.137802	0.149114	0.125101	0.115946	0.130937	0.128763
0.130127	0.146281	0.141627	0.150015	0.133546	0.140285	0.137561	0.119637	0.143932	0.119922	0.131258	0.151723	0.12432	0.136388	0.11993	0.123696	0.132288	0.136027	0.15034	0.135384	0.149028	0.152725	0.149977	0.142859	0.119082	0.127108	0.121811	0.127396	0.126947	0.138238	0.138943	0.156823	0.172517	0.145842	0.123805	0.125038	0.130124	0.13463	0.120955	0.122126	0.135303	0.136254	0.134576	0.127191	0.137952	0.149089	0.125211	0.116042	0.131035	0.128852
0.130189	0.146357	0.141623	0.150469	0.133739	0.140494	0.13788	0.119968	0.143851	0.119845	0.131682	0.151764	0.124157	0.136931	0.120057	0.123991	0.132494	0.136508	0.150393	0.135527	0.148974	0.152425	0.150016	0.143054	0.11947	0.127181	0.122001	0.127722	0.127131	0.138276	0.139268	0.156963	0.173085	0.146006	0.123778	0.125196	0.130077	0.135122	0.120722	0.122223	0.135449	0.136497	0.134818	0.127212	0.138096	0.149056	0.125329	0.116137	0.13114	0.12895
0.130252	0.14643	0.141614	0.150925	0.133944	0.140698	0.138188	0.120306	0.143768	0.119778	0.132107	0.151795	0.123996	0.137476	0.120197	0.124297	0.132702	0.136994	0.150445	0.135675	0.148933	0.15212	0.150045	0.143242	0.119861	0.127252	0.122187	0.128053	0.127314	0.138301	0.139601	0.1571	0.173636	0.146159	0.123758	0.125354	0.130029	0.135602	0.120486	0.122304	0.135594	0.136739	0.135066	0.12724	0.138234	0.149013	0.125454	0.116232	0.131252	0.129058
0.130317	0.1465	0.1416	0.15138	0.134159	0.140894	0.138484	0.120652	0.143686	0.119722	0.132531	0.151816	0.123838	0.13802	0.12035	0.124615	0.132912	0.137486	0.150495	0.135828	0.148905	0.15181	0.150063	0.143425	0.120255	0.12732	0.12237	0.128388	0.127496	0.138313	0.139943	0.157236	0.174168	0.1463	0.123745	0.125512	0.129981	0.136068	0.120249	0.12237	0.135738	0.136981	0.135318	0.127275	0.138366	0.148961	0.125587	0.116326	0.131372	0.129174
0.130383	0.146567	0.141582	0.151836	0.134385	0.141085	0.138767	0.121004	0.143603	0.119678	0.132956	0.151828	0.123683	0.138566	0.120515	0.124945	0.133124	0.137984	0.150544	0.135988	0.14889	0.151496	0.150072	0.1436	0.120652	0.127387	0.122549	0.128726	0.127675	0.138312	0.140294	0.15737	0.174681	0.14643	0.12374	0.12567	0.129932	0.136521	0.120009	0.122421	0.13588	0.137224	0.135575	0.127319	0.138492	0.148901	0.125727	0.116419	0.131498	0.129301
0.130451	0.146631	0.141559	0.152292	0.134622	0.141269	0.139037	0.121363	0.14352	0.119644	0.133381	0.15183	0.12353	0.13911	0.120693	0.125285	0.133336	0.138486	0.150591	0.136153	0.148887	0.151178	0.15007	0.14377	0.121051	0.127452	0.122725	0.129069	0.127853	0.138297	0.140653	0.157503	0.175174	0.146548	0.123742	0.125828	0.129882	0.136959	0.119768	0.122456	0.13602	0.137466	0.135837	0.12737	0.138613	0.148833	0.125875	0.116512	0.131632	0.129436
0.130521	0.146692	0.141533	0.152748	0.134869	0.141446	0.139295	0.121729	0.143437	0.119623	0.133804	0.151824	0.123381	0.139655	0.120884	0.125637	0.13355	0.138993	0.150636	0.136324	0.148898	0.150856	0.15006	0.143933	0.121452	0.127515	0.122897	0.129414	0.128028	0.13827	0.14102	0.157633	0.175649	0.146655	0.123752	0.125986	0.129833	0.137383	0.119526	0.122476	0.136159	0.137708	0.136104	0.12743	0.138727	0.148756	0.126029	0.116604	0.131773	0.129581
0.130593	0.14675	0.141502	0.153203	0.135127	0.141616	0.139539	0.1221	0.143355	0.119612	0.134227	0.151808	0.123235	0.140198	0.121087	0.126	0.133765	0.139505	0.15068	0.136502	0.148923	0.150531	0.15004	0.144089	0.121854	0.127577	0.123064	0.129763	0.128201	0.13823	0.141396	0.157761	0.176103	0.14675	0.123771	0.126143	0.129783	0.137792	0.119284	0.12248	0.136295	0.137949	0.136376	0.127498	0.138836	0.148673	0.126191	0.116696	0.131921	0.129735
0.130666	0.146804	0.141468	0.153658	0.135395	0.14178	0.139771	0.122477	0.143272	0.119614	0.134649	0.151784	0.123092	0.140739	0.121302	0.126374	0.133981	0.14002	0.150722	0.136685	0.148961	0.150203	0.150011	0.144239	0.122258	0.127639	0.123228	0.130114	0.128371	0.138177	0.141781	0.157888	0.176537	0.146835	0.123797	0.126299	0.129734	0.138185	0.119041	0.122469	0.13643	0.138191	0.136652	0.127576	0.13894	0.148581	0.126359	0.116787	0.132076	0.129899
0.130742	0.146856	0.14143	0.154111	0.135673	0.141937	0.13999	0.122859	0.14319	0.119628	0.13507	0.151751	0.122953	0.141278	0.12153	0.126758	0.134197	0.140539	0.150763	0.136874	0.149012	0.149873	0.149974	0.144382	0.122663	0.127699	0.123387	0.130467	0.128539	0.138112	0.142174	0.158012	0.176951	0.146908	0.123833	0.126455	0.129684	0.138563	0.118799	0.122442	0.136562	0.138431	0.136933	0.127663	0.139038	0.148483	0.126534	0.116878	0.132239	0.130072
0.13082	0.146905	0.141389	0.154562	0.135961	0.142086	0.140196	0.123246	0.143108	0.119654	0.135489	0.15171	0.122818	0.141815	0.12177	0.127153	0.134414	0.141061	0.150802	0.137069	0.149077	0.14954	0.149928	0.144518	0.123068	0.127759	0.123542	0.130822	0.128703	0.138035	0.142575	0.158135	0.177345	0.146969	0.123877	0.12661	0.129635	0.138925	0.118557	0.1224	0.136693	0.138671	0.137219	0.127759	0.139131	0.148378	0.126716	0.116969	0.132407	0.130253
0.1309	0.14695	0.141345	0.155012	0.136259	0.142229	0.140389	0.123638	0.143027	0.119693	0.135906	0.151661	0.122686	0.142348	0.122022	0.127559	0.134631	0.141585	0.150839	0.13727	0.149156	0.149205	0.149874	0.144648	0.123474	0.127818	0.123693	0.131178	0.128865	0.137945	0.142985	0.158256	0.177717	0.14702	0.12393	0.126764	0.129586	0.13927	0.118315	0.122343	0.136821	0.13891	0.137508	0.127866	0.139218	0.148267	0.126903	0.117059	0.132583	0.130444
0.130982	0.146993	0.141299	0.155459	0.136566	0.142365	0.140568	0.124033	0.142947	0.119744	0.136321	0.151605	0.122559	0.142878	0.122285	0.127974	0.134848	0.142111	0.150875	0.137477	0.149249	0.148868	0.149814	0.144771	0.123879	0.127878	0.123839	0.131536	0.129024	0.137844	0.143403	0.158374	0.178068	0.14706	0.123992	0.126917	0.129538	0.139599	0.118075	0.122272	0.136947	0.139149	0.137802	0.127983	0.1393	0.14815	0.127097	0.117149	0.132766	0.130644
0.131067	0.147033	0.141251	0.155904	0.136883	0.142493	0.140735	0.124432	0.142867	0.119808	0.136734	0.151541	0.122435	0.143404	0.12256	0.128399	0.135066	0.142639	0.150909	0.13769	0.149356	0.14853	0.149745	0.144887	0.124285	0.127938	0.12398	0.131894	0.129179	0.137731	0.14383	0.15849	0.178398	0.147089	0.124064	0.127069	0.129491	0.139911	0.117837	0.122185	0.13707	0.139386	0.1381	0.12811	0.139378	0.148027	0.127297	0.117238	0.132955	0.130853
0.131154	0.14707	0.1412	0.156346	0.13721	0.142615	0.140888	0.124834	0.142788	0.119885	0.137144	0.151469	0.122316	0.143925	0.122846	0.128835	0.135283	0.143168	0.150942	0.137909	0.149477	0.148192	0.149671	0.144997	0.124689	0.127998	0.124116	0.132253	0.129331	0.137606	0.144265	0.158605	0.178707	0.147108	0.124145	0.127219	0.129444	0.140206	0.1176	0.122084	0.137191	0.139623	0.138402	0.128248	0.13945	0.1479	0.127503	0.117328	0.133151	0.131071
0.131243	0.147104	0.141148	0.156785	0.137545	0.142729	0.141029	0.125239	0.14271	0.119975	0.137552	0.151391	0.122201	0.144441	0.123144	0.129279	0.1355	0.143697	0.150974	0.138134	0.149612	0.147853	0.14959	0.1451	0.125093	0.128059	0.124248	0.132612	0.129479	0.137471	0.144707	0.158717	0.178994	0.147116	0.124236	0.127368	0.129399	0.140484	0.117366	0.121969	0.13731	0.139859	0.138708	0.128397	0.139518	0.147767	0.127714	0.117417	0.133353	0.131297
0.131336	0.147135	0.141094	0.157221	0.13789	0.142836	0.141156	0.125646	0.142633	0.120078	0.137956	0.151306	0.122091	0.144952	0.123452	0.129733	0.135717	0.144227	0.151004	0.138365	0.149761	0.147513	0.149503	0.145196	0.125496	0.128121	0.124375	0.132971	0.129624	0.137324	0.145158	0.158827	0.179259	0.147113	0.124336	0.127515	0.129354	0.140744	0.117134	0.12184	0.137425	0.140093	0.139018	0.128557	0.139581	0.14763	0.12793	0.117507	0.133562	0.131532
0.131431	0.147164	0.141039	0.157653	0.138243	0.142936	0.141271	0.126055	0.142557	0.120194	0.138357	0.151215	0.121985	0.145457	0.123771	0.130195	0.135933	0.144756	0.151032	0.138602	0.149924	0.147174	0.14941	0.145286	0.125897	0.128184	0.124496	0.133329	0.129765	0.137168	0.145617	0.158935	0.179503	0.147101	0.124447	0.12766	0.129311	0.140986	0.116906	0.121697	0.137538	0.140327	0.139332	0.128729	0.139639	0.14749	0.128151	0.117596	0.133776	0.131775
0.131528	0.147189	0.140983	0.158081	0.138605	0.143029	0.141372	0.126466	0.142482	0.120323	0.138755	0.151118	0.121884	0.145956	0.124101	0.130666	0.136148	0.145285	0.151059	0.138845	0.1501	0.146836	0.149313	0.145369	0.126296	0.128248	0.124613	0.133686	0.129902	0.137001	0.146084	0.159041	0.179725	0.147079	0.124567	0.127804	0.129269	0.14121	0.116681	0.12154	0.137648	0.140559	0.139649	0.128912	0.139693	0.147345	0.128377	0.117686	0.133998	0.132027
0.131629	0.147212	0.140927	0.158504	0.138975	0.143114	0.141461	0.126877	0.142408	0.120466	0.139148	0.151015	0.121788	0.146448	0.12444	0.131146	0.136362	0.145812	0.151085	0.139094	0.150291	0.146498	0.149211	0.145446	0.126693	0.128314	0.124725	0.134042	0.130035	0.136824	0.146559	0.159145	0.179925	0.147048	0.124697	0.127945	0.129229	0.141416	0.11646	0.12137	0.137756	0.14079	0.139969	0.129108	0.139743	0.147198	0.128607	0.117775	0.134225	0.132287
0.131732	0.147233	0.14087	0.158923	0.139354	0.143193	0.141537	0.12729	0.142336	0.120622	0.139538	0.150907	0.121697	0.146933	0.12479	0.131633	0.136575	0.146337	0.15111	0.139349	0.150496	0.146162	0.149105	0.145517	0.127088	0.128382	0.124832	0.134397	0.130164	0.136638	0.147041	0.159247	0.180103	0.147008	0.124838	0.128085	0.129191	0.141603	0.116243	0.121188	0.13786	0.14102	0.140293	0.129315	0.139789	0.147048	0.128842	0.117865	0.134458	0.132554
0.131838	0.147251	0.140814	0.159337	0.13974	0.143264	0.141601	0.127702	0.142264	0.120792	0.139924	0.150794	0.121611	0.147411	0.125148	0.132129	0.136787	0.146861	0.151133	0.139609	0.150714	0.145828	0.148995	0.145581	0.12748	0.128453	0.124933	0.134749	0.130288	0.136442	0.147531	0.159346	0.18026	0.146958	0.124989	0.128222	0.129154	0.141773	0.11603	0.120993	0.137962	0.141248	0.140619	0.129536	0.139831	0.146896	0.129081	0.117956	0.134696	0.13283
0.131947	0.147266	0.140757	0.159746	0.140133	0.143328	0.141652	0.128114	0.142194	0.120976	0.140306	0.150676	0.12153	0.147881	0.125517	0.132631	0.136998	0.147381	0.151156	0.139876	0.150946	0.145495	0.148882	0.145638	0.127869	0.128525	0.12503	0.135099	0.130409	0.136238	0.148028	0.159444	0.180395	0.1469	0.12515	0.128357	0.129119	0.141923	0.115823	0.120786	0.13806	0.141475	0.140949	0.129768	0.13987	0.146742	0.129323	0.118046	0.134941	0.133113
0.132059	0.147279	0.140702	0.160149	0.140534	0.143386	0.141691	0.128525	0.142126	0.121173	0.140682	0.150554	0.121454	0.148342	0.125894	0.133141	0.137207	0.147898	0.151177	0.140148	0.151192	0.145165	0.148766	0.14569	0.128254	0.128601	0.125121	0.135446	0.130525	0.136026	0.148532	0.15954	0.180509	0.146834	0.125321	0.128489	0.129087	0.142055	0.115621	0.120567	0.138156	0.141701	0.141282	0.130014	0.139905	0.146586	0.129569	0.118138	0.135191	0.133403
0.132174	0.147289	0.140647	0.160546	0.140942	0.143436	0.141718	0.128935	0.142058	0.121384	0.141055	0.150427	0.121383	0.148795	0.126279	0.133657	0.137415	0.148411	0.151197	0.140425	0.151451	0.144838	0.148649	0.145735	0.128637	0.128679	0.125207	0.13579	0.130636	0.135805	0.149044	0.159633	0.180601	0.146759	0.125503	0.128618	0.129056	0.142169	0.115424	0.120337	0.138248	0.141925	0.141617	0.130273	0.139937	0.14643	0.129818	0.118229	0.135446	0.133701
0.132292	0.147297	0.140594	0.160938	0.141356	0.14348	0.141734	0.129343	0.141992	0.121608	0.141422	0.150298	0.121318	0.149239	0.126674	0.13418	0.13762	0.148919	0.151216	0.140708	0.151724	0.144515	0.148529	0.145775	0.129015	0.12876	0.125289	0.13613	0.130743	0.135578	0.149562	0.159725	0.180671	0.146677	0.125694	0.128745	0.129028	0.142264	0.115234	0.120097	0.138337	0.142148	0.141954	0.130544	0.139965	0.146273	0.13007	0.118322	0.135707	0.134006
0.132414	0.147303	0.140542	0.161323	0.141777	0.143517	0.141737	0.129749	0.141928	0.121846	0.141784	0.150164	0.121259	0.149673	0.127075	0.134709	0.137824	0.149423	0.151235	0.140997	0.15201	0.144194	0.148408	0.145808	0.129389	0.128845	0.125365	0.136467	0.130846	0.135343	0.150087	0.159814	0.180721	0.146588	0.125896	0.128869	0.129002	0.14234	0.11505	0.119846	0.138424	0.142369	0.142294	0.130829	0.139991	0.146116	0.130325	0.118415	0.135972	0.134317
[truncated: 7,791 more rows]
[truncated: 15 more columns]

## Sheet: panel a-axis
Delay (fs)	Energy (eV)		Delay (fs)	Cutoff_low (eV)	Delay (fs)	Cutoff_high (eV)
[truncated: 8,609 more rows]

[truncated: 4 more sheets: panel b, panel c, panel c-axis, panel d]
