# Supplementary material for: Attosecond field emission
Source: Nature. 2023 Jan 25;613(7945):662–6. doi: 10.1038/s41586-022-05577-1 (PMC9876796; doi:10.1038/s41586-022-05577-1)
Supplement: Supplementary file 5 — Source Data Extended Data Fig. 3 [file 41586_2022_5577_MOESM5_ESM.xlsx]

## Sheet: panel a
2.82564e-09	2.82564e-09	2.82564e-09	2.82564e-09	2.82564e-09	2.82564e-09	2.82564e-09	2.82564e-09	2.82564e-09	2.82564e-09	2.82564e-09	2.82564e-09	2.82564e-09	2.82564e-09	2.82564e-09	2.82564e-09	2.82564e-09	2.82564e-09	2.82564e-09	2.82564e-09	2.82564e-09	2.82564e-09	2.82564e-09	2.82564e-09	2.82564e-09	2.82564e-09	2.82564e-09
2.82564e-09	2.82564e-09	2.82564e-09	2.82564e-09	2.82564e-09	2.82564e-09	2.82564e-09	2.82564e-09	2.82564e-09	2.82564e-09	2.82564e-09	2.82564e-09	2.82564e-09	2.82564e-09	2.82564e-09	2.82564e-09	2.82564e-09	2.82564e-09	2.82564e-09	2.82564e-09	2.82564e-09	2.82564e-09	2.82564e-09	2.82564e-09	2.82564e-09	2.82564e-09	2.82564e-09
2.82564e-09	2.82564e-09	2.82564e-09	2.82564e-09	2.82564e-09	2.82564e-09	2.82564e-09	2.82564e-09	2.82564e-09	2.82564e-09	2.82564e-09	2.82564e-09	2.82564e-09	2.82564e-09	2.82564e-09	2.82564e-09	2.82564e-09	2.82564e-09	2.82564e-09	2.82564e-09	2.82564e-09	2.82564e-09	2.82564e-09	2.82564e-09	2.82564e-09	2.82564e-09	2.82564e-09
2.82564e-09	2.82564e-09	2.82564e-09	2.82564e-09	2.82564e-09	2.82564e-09	2.82564e-09	2.82564e-09	2.82564e-09	2.82564e-09	2.82564e-09	2.82564e-09	2.82564e-09	2.82564e-09	2.82564e-09	2.82564e-09	2.82564e-09	2.82564e-09	2.82564e-09	2.82564e-09	2.82564e-09	2.82564e-09	2.82564e-09	2.82564e-09	2.82564e-09	2.82564e-09	2.82564e-09
2.82564e-09	2.82564e-09	2.82564e-09	2.82564e-09	2.82564e-09	2.82564e-09	2.82564e-09	2.82564e-09	2.82564e-09	2.82564e-09	2.82564e-09	2.82564e-09	2.82564e-09	2.82564e-09	2.82564e-09	2.82564e-09	2.82564e-09	2.82564e-09	2.82564e-09	2.82564e-09	2.82564e-09	2.82564e-09	2.82564e-09	2.82564e-09	2.82564e-09	2.82564e-09	2.82564e-09
2.82564e-09	2.82564e-09	2.82564e-09	2.82564e-09	2.82564e-09	2.82564e-09	2.82564e-09	2.82564e-09	2.82564e-09	2.82564e-09	2.82564e-09	2.82564e-09	2.82564e-09	2.82564e-09	2.82564e-09	2.82564e-09	2.82564e-09	2.82564e-09	2.82564e-09	2.82564e-09	2.82564e-09	2.82564e-09	2.82564e-09	2.82564e-09	2.82564e-09	2.82564e-09	2.82564e-09
2.82564e-09	2.82564e-09	2.82564e-09	2.82564e-09	2.82564e-09	2.82564e-09	2.82564e-09	2.82564e-09	2.82564e-09	2.82564e-09	2.82564e-09	2.82564e-09	2.82564e-09	2.82564e-09	2.82564e-09	2.82564e-09	2.82564e-09	2.82564e-09	2.82564e-09	2.82564e-09	2.82564e-09	2.82564e-09	2.82564e-09	2.82564e-09	2.82564e-09	2.82564e-09	2.82564e-09
2.82564e-09	2.82564e-09	2.82564e-09	2.82564e-09	2.82564e-09	2.82564e-09	2.82564e-09	2.82564e-09	2.82564e-09	2.82564e-09	2.82564e-09	2.82564e-09	2.82564e-09	2.82564e-09	2.82564e-09	2.82564e-09	2.82564e-09	2.82564e-09	2.82564e-09	2.82564e-09	2.82564e-09	2.82564e-09	2.82564e-09	2.82564e-09	2.82564e-09	2.82564e-09	2.82564e-09
2.82564e-09	2.82564e-09	2.82564e-09	2.82564e-09	2.82564e-09	2.82564e-09	2.82564e-09	2.82564e-09	2.82564e-09	2.82564e-09	2.82564e-09	2.82564e-09	2.82564e-09	2.82564e-09	2.82564e-09	2.82564e-09	2.82564e-09	2.82564e-09	2.82564e-09	2.82564e-09	2.82564e-09	2.82564e-09	2.82564e-09	2.82564e-09	2.82564e-09	2.82564e-09	2.82564e-09
2.82564e-09	2.82564e-09	2.82564e-09	2.82564e-09	2.82564e-09	2.82564e-09	2.82564e-09	2.82564e-09	2.82564e-09	2.82564e-09	2.82564e-09	2.82564e-09	2.82564e-09	2.82564e-09	2.82564e-09	2.82564e-09	2.82564e-09	2.82564e-09	2.82564e-09	2.82564e-09	2.82564e-09	2.82564e-09	2.82564e-09	2.82564e-09	2.82564e-09	2.82564e-09	2.82564e-09
2.82564e-09	2.82564e-09	2.82564e-09	2.82564e-09	2.82564e-09	2.82564e-09	2.82564e-09	2.82564e-09	2.82564e-09	2.82564e-09	2.82564e-09	2.82564e-09	2.82564e-09	2.82564e-09	2.82564e-09	2.82564e-09	2.82564e-09	2.82564e-09	2.82564e-09	2.82564e-09	2.82564e-09	2.82564e-09	2.82564e-09	2.82564e-09	2.82564e-09	2.82564e-09	2.82564e-09
2.82564e-09	2.82564e-09	2.82564e-09	2.82564e-09	2.82564e-09	2.82564e-09	2.82564e-09	2.82564e-09	2.82564e-09	2.82564e-09	2.82564e-09	2.82564e-09	2.82564e-09	2.82564e-09	2.82564e-09	2.82564e-09	2.82564e-09	2.82564e-09	2.82564e-09	2.82564e-09	2.82564e-09	2.82564e-09	2.82564e-09	2.82564e-09	2.82564e-09	2.82564e-09	2.82564e-09
2.82564e-09	2.82564e-09	2.82564e-09	2.82564e-09	2.82564e-09	2.82564e-09	2.82564e-09	2.82564e-09	2.82564e-09	2.82564e-09	2.82564e-09	2.82564e-09	2.82564e-09	2.82564e-09	2.82564e-09	2.82564e-09	2.82564e-09	2.82564e-09	2.82564e-09	2.82564e-09	2.82564e-09	2.82564e-09	2.82564e-09	2.82564e-09	2.82564e-09	2.82564e-09	2.82564e-09
2.82564e-09	2.82564e-09	2.82564e-09	2.82564e-09	2.82564e-09	2.82564e-09	2.82564e-09	2.82564e-09	2.82564e-09	2.82564e-09	2.82564e-09	2.82564e-09	2.82564e-09	2.82564e-09	2.82564e-09	2.82564e-09	2.82564e-09	2.82564e-09	2.82564e-09	2.82564e-09	2.82564e-09	2.82564e-09	2.82564e-09	2.82564e-09	2.82564e-09	2.82564e-09	2.82564e-09
2.82564e-09	2.82564e-09	2.82564e-09	2.82564e-09	2.82564e-09	2.82564e-09	2.82564e-09	2.82564e-09	2.82564e-09	2.82564e-09	2.82564e-09	2.82564e-09	2.82564e-09	2.82564e-09	2.82564e-09	2.82564e-09	2.82564e-09	2.82564e-09	2.82564e-09	2.82564e-09	2.82564e-09	2.82564e-09	2.82564e-09	2.82564e-09	2.82564e-09	2.82564e-09	2.82564e-09
2.82564e-09	2.82564e-09	2.82564e-09	2.82564e-09	2.82564e-09	2.82564e-09	2.82564e-09	2.82564e-09	2.82564e-09	2.82564e-09	2.82564e-09	2.82564e-09	2.82564e-09	2.82564e-09	2.82564e-09	2.82564e-09	2.82564e-09	2.82564e-09	2.82564e-09	2.82564e-09	2.82564e-09	2.82564e-09	2.82564e-09	2.82564e-09	2.82564e-09	2.82564e-09	2.82564e-09
2.82564e-09	2.82564e-09	2.82564e-09	2.82564e-09	2.82564e-09	2.82564e-09	2.82564e-09	2.82564e-09	2.82564e-09	2.82564e-09	2.82564e-09	2.82564e-09	2.82564e-09	2.82564e-09	2.82564e-09	2.82564e-09	2.82564e-09	2.82564e-09	2.82564e-09	2.82564e-09	2.82564e-09	2.82564e-09	2.82564e-09	2.82564e-09	2.82564e-09	2.82564e-09	2.82564e-09
2.82564e-09	2.82564e-09	2.82564e-09	2.82564e-09	2.82564e-09	2.82564e-09	2.82564e-09	2.82564e-09	2.82564e-09	2.82564e-09	2.82564e-09	2.82564e-09	2.82564e-09	2.82564e-09	2.82564e-09	2.82564e-09	2.82564e-09	2.82564e-09	2.82564e-09	2.82564e-09	2.82564e-09	2.82564e-09	2.82564e-09	2.82564e-09	2.82564e-09	2.82564e-09	2.82564e-09
2.82564e-09	2.82564e-09	2.82564e-09	2.82564e-09	2.82564e-09	2.82564e-09	2.82564e-09	2.82564e-09	2.82564e-09	2.82564e-09	2.82564e-09	2.82564e-09	2.82564e-09	2.82564e-09	2.82564e-09	2.82564e-09	2.82564e-09	2.82564e-09	2.82564e-09	2.82564e-09	2.82564e-09	2.82564e-09	2.82564e-09	2.82564e-09	2.82564e-09	2.82564e-09	2.82564e-09
2.82564e-09	2.82564e-09	2.82564e-09	2.82564e-09	2.82564e-09	2.82564e-09	2.82564e-09	2.82564e-09	2.82564e-09	2.82564e-09	2.82564e-09	2.82564e-09	2.82564e-09	2.82564e-09	2.82564e-09	2.82564e-09	2.82564e-09	2.82564e-09	2.82564e-09	2.82564e-09	2.82564e-09	2.82564e-09	2.82564e-09	2.82564e-09	2.82564e-09	2.82564e-09	2.82564e-09
2.82564e-09	2.82564e-09	2.82564e-09	2.82564e-09	2.82564e-09	2.82564e-09	2.82564e-09	2.82564e-09	2.82564e-09	2.82564e-09	2.82564e-09	2.82564e-09	2.82564e-09	2.82564e-09	2.82564e-09	2.82564e-09	2.82564e-09	2.82564e-09	2.82564e-09	2.82564e-09	2.82564e-09	2.82564e-09	2.82564e-09	2.82564e-09	2.82564e-09	2.82564e-09	2.82564e-09
2.82564e-09	2.82564e-09	2.82564e-09	2.82564e-09	2.82564e-09	2.82564e-09	2.82564e-09	2.82564e-09	2.82564e-09	2.82564e-09	2.82564e-09	2.82564e-09	2.82564e-09	2.82564e-09	2.82564e-09	2.82564e-09	2.82564e-09	2.82564e-09	2.82564e-09	2.82564e-09	2.82564e-09	2.82564e-09	2.82564e-09	2.82564e-09	2.82564e-09	2.82564e-09	2.82564e-09
2.82564e-09	2.82564e-09	2.82564e-09	2.82564e-09	2.82564e-09	2.82564e-09	2.82564e-09	2.82564e-09	2.82564e-09	2.82564e-09	2.82564e-09	2.82564e-09	2.82564e-09	2.82564e-09	2.82564e-09	2.82564e-09	2.82564e-09	2.82564e-09	2.82564e-09	2.82564e-09	2.82564e-09	2.82564e-09	2.82564e-09	2.82564e-09	2.82564e-09	2.82564e-09	2.82564e-09
2.82564e-09	2.82564e-09	2.82564e-09	2.82564e-09	2.82564e-09	2.82564e-09	2.82564e-09	2.82564e-09	2.82564e-09	2.82564e-09	2.82564e-09	2.82564e-09	2.82564e-09	2.82564e-09	2.82564e-09	2.82564e-09	2.82564e-09	2.82564e-09	2.82564e-09	2.82564e-09	2.82564e-09	2.82564e-09	2.82564e-09	2.82564e-09	2.82564e-09	2.82564e-09	2.82564e-09
2.82564e-09	2.82564e-09	2.82564e-09	2.82564e-09	2.82564e-09	2.82564e-09	2.82564e-09	2.82564e-09	2.82564e-09	2.82564e-09	2.82564e-09	2.82564e-09	2.82564e-09	2.82564e-09	2.82564e-09	2.82564e-09	2.82564e-09	2.82564e-09	2.82564e-09	2.82564e-09	2.82564e-09	2.82564e-09	2.82564e-09	2.82564e-09	2.82564e-09	2.82564e-09	2.82564e-09
2.82564e-09	2.82564e-09	2.82564e-09	2.82564e-09	2.82564e-09	2.82564e-09	2.82564e-09	2.82564e-09	2.82564e-09	2.82564e-09	2.82564e-09	2.82564e-09	2.82564e-09	2.82564e-09	2.82564e-09	2.82564e-09	2.82564e-09	2.82564e-09	2.82564e-09	2.82564e-09	2.82564e-09	2.82564e-09	2.82564e-09	2.82564e-09	2.82564e-09	2.82564e-09	2.82564e-09
2.82564e-09	2.82564e-09	2.82564e-09	2.82564e-09	2.82564e-09	2.82564e-09	2.82564e-09	2.82564e-09	2.82564e-09	2.82564e-09	2.82564e-09	2.82564e-09	2.82564e-09	2.82564e-09	2.82564e-09	2.82564e-09	2.82564e-09	2.82564e-09	2.82564e-09	2.82564e-09	2.82564e-09	2.82564e-09	2.82564e-09	2.82564e-09	2.82564e-09	2.82564e-09	2.82564e-09
2.82564e-09	2.82564e-09	2.82564e-09	2.82564e-09	2.82564e-09	2.82564e-09	2.82564e-09	2.82564e-09	2.82564e-09	2.82564e-09	2.82564e-09	2.82564e-09	2.82564e-09	2.82564e-09	2.82564e-09	2.82564e-09	2.82564e-09	2.82564e-09	2.82564e-09	2.82564e-09	2.82564e-09	2.82564e-09	2.82564e-09	2.82564e-09	2.82564e-09	2.82564e-09	2.82564e-09
2.82564e-09	2.82564e-09	2.82564e-09	2.82564e-09	2.82564e-09	2.82564e-09	2.82564e-09	2.82564e-09	2.82564e-09	2.82564e-09	2.82564e-09	2.82564e-09	2.82564e-09	2.82564e-09	2.82564e-09	2.82564e-09	2.82564e-09	2.82564e-09	2.82564e-09	2.82564e-09	2.82564e-09	2.82564e-09	2.82564e-09	2.82564e-09	2.82564e-09	2.82564e-09	2.82564e-09
2.82564e-09	2.82564e-09	2.82564e-09	2.82564e-09	2.82564e-09	2.82564e-09	2.82564e-09	2.82564e-09	2.82564e-09	2.82564e-09	2.82564e-09	2.82564e-09	2.82564e-09	2.82564e-09	2.82564e-09	2.82564e-09	2.82564e-09	2.82564e-09	2.82564e-09	2.82564e-09	2.82564e-09	2.82564e-09	2.82564e-09	2.82564e-09	2.82564e-09	2.82564e-09	2.82564e-09
2.82564e-09	2.82564e-09	2.82564e-09	2.82564e-09	2.82564e-09	2.82564e-09	2.82564e-09	2.82564e-09	2.82564e-09	2.82564e-09	2.82564e-09	2.82564e-09	2.82564e-09	2.82564e-09	2.82564e-09	2.82564e-09	2.82564e-09	2.82564e-09	2.82564e-09	2.82564e-09	2.82564e-09	2.82564e-09	2.82564e-09	2.82564e-09	2.82564e-09	2.82564e-09	2.82564e-09
2.82564e-09	2.82564e-09	2.82564e-09	2.82564e-09	2.82564e-09	2.82564e-09	2.82564e-09	2.82564e-09	2.82564e-09	2.82564e-09	2.82564e-09	2.82564e-09	2.82564e-09	2.82564e-09	2.82564e-09	2.82564e-09	2.82564e-09	2.82564e-09	2.82564e-09	2.82564e-09	2.82564e-09	2.82564e-09	2.82564e-09	2.82564e-09	2.82564e-09	2.82564e-09	2.82564e-09
2.82564e-09	2.82564e-09	2.82564e-09	2.82564e-09	2.82564e-09	2.82564e-09	2.82564e-09	2.82564e-09	2.82564e-09	2.82564e-09	2.82564e-09	2.82564e-09	2.82564e-09	2.82564e-09	2.82564e-09	2.82564e-09	2.82564e-09	2.82564e-09	2.82564e-09	2.82564e-09	2.82564e-09	2.82564e-09	2.82564e-09	2.82564e-09	2.82564e-09	2.82564e-09	2.82564e-09
2.82564e-09	2.82564e-09	2.82564e-09	2.82564e-09	2.82564e-09	2.82564e-09	2.82564e-09	2.82564e-09	2.82564e-09	2.82564e-09	2.82564e-09	2.82564e-09	2.82564e-09	2.82564e-09	2.82564e-09	2.82564e-09	2.82564e-09	2.82564e-09	2.82564e-09	2.82564e-09	2.82564e-09	2.82564e-09	2.82564e-09	2.82564e-09	2.82564e-09	2.82564e-09	2.82564e-09
2.82564e-09	2.82564e-09	2.82564e-09	2.82564e-09	2.82564e-09	2.82564e-09	2.82564e-09	2.82564e-09	2.82564e-09	2.82564e-09	2.82564e-09	2.82564e-09	2.82564e-09	2.82564e-09	2.82564e-09	2.82564e-09	2.82564e-09	2.82564e-09	2.82564e-09	2.82564e-09	2.82564e-09	2.82564e-09	2.82564e-09	2.82564e-09	2.82564e-09	2.82564e-09	2.82564e-09
2.82564e-09	2.82564e-09	2.82564e-09	2.82564e-09	2.82564e-09	2.82564e-09	2.82564e-09	2.82564e-09	2.82564e-09	2.82564e-09	2.82564e-09	2.82564e-09	2.82564e-09	2.82564e-09	2.82564e-09	2.82564e-09	2.82564e-09	2.82564e-09	2.82564e-09	2.82564e-09	2.82564e-09	2.82564e-09	2.82564e-09	2.82564e-09	2.82564e-09	2.82564e-09	2.82564e-09
2.82564e-09	2.82564e-09	2.82564e-09	2.82564e-09	2.82564e-09	2.82564e-09	2.82564e-09	2.82564e-09	2.82564e-09	2.82564e-09	2.82564e-09	2.82564e-09	2.82564e-09	2.82564e-09	2.82564e-09	2.82564e-09	2.82564e-09	2.82564e-09	2.82564e-09	2.82564e-09	2.82564e-09	2.82564e-09	2.82564e-09	2.82564e-09	2.82564e-09	2.82564e-09	2.82564e-09
2.82564e-09	2.82564e-09	2.82564e-09	2.82564e-09	2.82564e-09	2.82564e-09	2.82564e-09	2.82564e-09	2.82564e-09	2.82564e-09	2.82564e-09	2.82564e-09	2.82564e-09	2.82564e-09	2.82564e-09	2.82564e-09	2.82564e-09	2.82564e-09	2.82564e-09	2.82564e-09	2.82564e-09	2.82564e-09	2.82564e-09	2.82564e-09	2.82564e-09	2.82564e-09	2.82564e-09
2.82564e-09	2.82564e-09	2.82564e-09	2.82564e-09	2.82564e-09	2.82564e-09	2.82564e-09	2.82564e-09	2.82564e-09	2.82564e-09	2.82564e-09	2.82564e-09	2.82564e-09	2.82564e-09	2.82564e-09	2.82564e-09	2.82564e-09	2.82564e-09	2.82564e-09	2.82564e-09	2.82564e-09	2.82564e-09	2.82564e-09	2.82564e-09	2.82564e-09	2.82564e-09	2.82564e-09
2.82564e-09	2.82564e-09	2.82564e-09	2.82564e-09	2.82564e-09	2.82564e-09	2.82564e-09	2.82564e-09	2.82564e-09	2.82564e-09	2.82564e-09	2.82564e-09	2.82564e-09	2.82564e-09	2.82564e-09	2.82564e-09	2.82564e-09	2.82564e-09	2.82564e-09	2.82564e-09	2.82564e-09	2.82564e-09	2.82564e-09	2.82564e-09	2.82564e-09	2.82564e-09	2.82564e-09
2.82564e-09	2.82564e-09	2.82564e-09	2.82564e-09	2.82564e-09	2.82564e-09	2.82564e-09	2.82564e-09	2.82564e-09	2.82564e-09	2.82564e-09	2.82564e-09	2.82564e-09	2.82564e-09	2.82564e-09	2.82564e-09	2.82564e-09	2.82564e-09	2.82564e-09	2.82564e-09	2.82564e-09	2.82564e-09	2.82564e-09	2.82564e-09	2.82564e-09	2.82564e-09	2.82564e-09
2.82564e-09	2.82564e-09	2.82564e-09	2.82564e-09	2.82564e-09	2.82564e-09	2.82564e-09	2.82564e-09	2.82564e-09	2.82564e-09	2.82564e-09	2.82564e-09	2.82564e-09	2.82564e-09	2.82564e-09	2.82564e-09	2.82564e-09	2.82564e-09	2.82564e-09	2.82564e-09	2.82564e-09	2.82564e-09	2.82564e-09	2.82564e-09	2.82564e-09	2.82564e-09	2.82564e-09
2.82564e-09	2.82564e-09	2.82564e-09	2.82564e-09	2.82564e-09	2.82564e-09	2.82564e-09	2.82564e-09	2.82564e-09	2.82564e-09	2.82564e-09	2.82564e-09	2.82564e-09	2.82564e-09	2.82564e-09	2.82564e-09	2.82564e-09	2.82564e-09	2.82564e-09	2.82564e-09	2.82564e-09	2.82564e-09	2.82564e-09	2.82564e-09	2.82564e-09	2.82564e-09	2.82564e-09
2.82564e-09	2.82564e-09	2.82564e-09	2.82564e-09	2.82564e-09	2.82564e-09	2.82564e-09	2.82564e-09	2.82564e-09	2.82564e-09	2.82564e-09	2.82564e-09	2.82564e-09	2.82564e-09	2.82564e-09	2.82564e-09	2.82564e-09	2.82564e-09	2.82564e-09	2.82564e-09	2.82564e-09	2.82564e-09	2.82564e-09	2.82564e-09	2.82564e-09	2.82564e-09	2.82564e-09
2.82564e-09	2.82564e-09	2.82564e-09	2.82564e-09	2.82564e-09	2.82564e-09	2.82564e-09	2.82564e-09	2.82564e-09	2.82564e-09	2.82564e-09	2.82564e-09	2.82564e-09	2.82564e-09	2.82564e-09	2.82564e-09	2.82564e-09	2.82564e-09	2.82564e-09	2.82564e-09	2.82564e-09	2.82564e-09	2.82564e-09	2.82564e-09	2.82564e-09	2.82564e-09	2.82564e-09
2.82564e-09	2.82564e-09	2.82564e-09	2.82564e-09	2.82564e-09	2.82564e-09	2.82564e-09	2.82564e-09	2.82564e-09	2.82564e-09	2.82564e-09	2.82564e-09	2.82564e-09	2.82564e-09	2.82564e-09	2.82564e-09	2.82564e-09	2.82564e-09	2.82564e-09	2.82564e-09	2.82564e-09	2.82564e-09	2.82564e-09	2.82564e-09	2.82564e-09	2.82564e-09	2.82564e-09
2.82564e-09	2.82564e-09	2.82564e-09	2.82564e-09	2.82564e-09	2.82564e-09	2.82564e-09	2.82564e-09	2.82564e-09	2.82564e-09	2.82564e-09	2.82564e-09	2.82564e-09	2.82564e-09	2.82564e-09	2.82564e-09	2.82564e-09	2.82564e-09	2.82564e-09	2.82564e-09	2.82564e-09	2.82564e-09	2.82564e-09	2.82564e-09	2.82564e-09	2.82564e-09	2.82564e-09
2.82564e-09	2.82564e-09	2.82564e-09	2.82564e-09	2.82564e-09	2.82564e-09	2.82564e-09	2.82564e-09	2.82564e-09	2.82564e-09	2.82564e-09	2.82564e-09	2.82564e-09	2.82564e-09	2.82564e-09	2.82564e-09	2.82564e-09	2.82564e-09	2.82564e-09	2.82564e-09	2.82564e-09	2.82564e-09	2.82564e-09	2.82564e-09	2.82564e-09	2.82564e-09	2.82564e-09
2.82564e-09	2.82564e-09	2.82564e-09	2.82564e-09	2.82564e-09	2.82564e-09	2.82564e-09	2.82564e-09	2.82564e-09	2.82564e-09	2.82564e-09	2.82564e-09	2.82564e-09	2.82564e-09	2.82564e-09	2.82564e-09	2.82564e-09	2.82564e-09	2.82564e-09	2.82564e-09	2.82564e-09	2.82564e-09	2.82564e-09	2.82564e-09	2.82564e-09	2.82564e-09	2.82564e-09
2.82564e-09	2.82564e-09	2.82564e-09	2.82564e-09	2.82564e-09	2.82564e-09	2.82564e-09	2.82564e-09	2.82564e-09	2.82564e-09	2.82564e-09	2.82564e-09	2.82564e-09	2.82564e-09	2.82564e-09	2.82564e-09	2.82564e-09	2.82564e-09	2.82564e-09	2.82564e-09	2.82564e-09	2.82564e-09	2.82564e-09	2.82564e-09	2.82564e-09	2.82564e-09	2.82564e-09
2.82564e-09	2.82564e-09	2.82564e-09	2.82564e-09	2.82564e-09	2.82564e-09	2.82564e-09	2.82564e-09	2.82564e-09	2.82564e-09	2.82564e-09	2.82564e-09	2.82564e-09	2.82564e-09	2.82564e-09	2.82564e-09	2.82564e-09	2.82564e-09	2.82564e-09	2.82564e-09	2.82564e-09	2.82564e-09	2.82564e-09	2.82564e-09	2.82564e-09	2.82564e-09	2.82564e-09
2.82564e-09	2.82564e-09	2.82564e-09	2.82564e-09	2.82564e-09	2.82564e-09	2.82564e-09	2.82564e-09	2.82564e-09	2.82564e-09	2.82564e-09	2.82564e-09	2.82564e-09	2.82564e-09	2.82564e-09	2.82564e-09	2.82564e-09	7.50582e-05	2.82564e-09	2.82564e-09	2.82564e-09	2.82564e-09	2.82564e-09	2.82564e-09	2.82564e-09	2.82564e-09	2.82564e-09
2.82564e-09	2.82564e-09	2.82564e-09	2.82564e-09	2.82564e-09	2.82564e-09	2.82564e-09	2.82564e-09	2.82564e-09	2.82564e-09	2.82564e-09	2.82564e-09	2.82564e-09	2.82564e-09	2.82564e-09	0.000102854	2.82564e-09	0.000246389	2.82564e-09	2.82564e-09	2.82564e-09	2.82564e-09	2.82564e-09	2.82564e-09	2.82564e-09	2.82564e-09	2.82564e-09
2.82564e-09	2.82564e-09	2.82564e-09	2.82564e-09	2.82564e-09	2.82564e-09	2.82564e-09	2.82564e-09	2.82564e-09	2.82564e-09	2.82564e-09	2.82564e-09	2.82564e-09	2.82564e-09	2.82564e-09	0.000254483	2.82564e-09	0.000428713	2.82564e-09	2.82564e-09	2.82564e-09	2.82564e-09	2.82564e-09	2.82564e-09	2.82564e-09	2.82564e-09	2.82564e-09
2.82564e-09	2.82564e-09	2.82564e-09	2.82564e-09	2.82564e-09	2.82564e-09	2.82564e-09	2.82564e-09	2.82564e-09	2.82564e-09	2.82564e-09	2.82564e-09	2.82564e-09	2.82564e-09	2.82564e-09	0.000416113	2.82564e-09	0.000622311	2.82564e-09	2.82564e-09	2.82564e-09	2.82564e-09	2.82564e-09	2.82564e-09	0.000130456	2.82564e-09	2.82564e-09
2.82564e-09	2.82564e-09	2.82564e-09	2.82564e-09	2.82564e-09	2.82564e-09	9.67396e-05	2.82564e-09	0.00012809	8.24024e-05	6.10424e-05	2.82564e-09	0.000151826	2.82564e-09	2.82564e-09	0.000588011	2.82564e-09	0.00082746	0.000161169	0.000110455	2.82564e-09	2.82564e-09	2.82564e-09	2.82564e-09	0.000312083	2.82564e-09	2.82564e-09
2.82564e-09	2.82564e-09	2.82564e-09	2.82564e-09	2.82564e-09	2.82564e-09	0.00027819	2.82564e-09	0.000317027	0.000277197	0.000244341	9.24827e-05	0.000338273	4.34328e-05	2.82564e-09	0.000770444	0.000146119	0.00104444	0.000336714	0.000293854	7.91391e-05	2.82564e-09	2.82564e-09	2.82564e-09	0.000505004	2.82564e-09	2.82564e-09
0.000173024	3.55542e-05	2.82564e-09	2.82564e-09	0.000104907	0.000182036	0.00047095	0.000126474	0.000517533	0.000483799	0.000439088	0.000282287	0.000536099	0.00023398	9.94356e-05	0.000963675	0.000336362	0.00127351	0.000523408	0.000488484	0.000257698	2.82564e-09	2.82564e-09	2.82564e-09	0.000709491	3.56026e-06	2.82564e-09
0.000367966	0.000210031	2.82564e-09	2.28586e-05	0.000289658	0.000378428	0.000675291	0.000308313	0.000729874	0.000702477	0.000645556	0.000483967	0.000745574	0.000436431	0.000297752	0.00116797	0.000538213	0.00151495	0.000721532	0.000694608	0.000447582	2.82564e-09	2.82564e-09	9.90956e-05	0.000925813	0.000190837	2.82564e-09
0.000574764	0.000395829	0.000115182	0.000195577	0.000485513	0.000586785	0.000891484	0.000501463	0.000954313	0.000933493	0.000864017	0.000697809	0.000966962	0.000651066	0.000508199	0.00138358	0.000751943	0.00176901	0.000931363	0.000912489	0.000649071	8.01955e-05	8.99789e-05	0.000282642	0.00115424	0.000389845	4.07309e-05
0.000793694	0.000593232	0.000282727	0.000379352	0.000692724	0.00080739	0.00111979	0.000706201	0.00119111	0.00117711	0.00109474	0.000924099	0.00120053	0.000878161	0.000731058	0.00161076	0.000977822	0.00203597	0.00115317	0.00114238	0.000862446	0.000250684	0.000263395	0.00047779	0.00139502	0.00060086	0.000218891
0.00102502	0.000802523	0.000460959	0.000574465	0.000911542	0.00104052	0.00136049	0.000922798	0.00144051	0.00143357	0.00133798	0.00116312	0.00144653	0.00111799	0.000966606	0.00184977	0.00121611	0.00231607	0.00138724	0.00138454	0.00108798	0.000431967	0.000447814	0.000684821	0.00164843	0.000824154	0.000408414
0.00126902	0.00102398	0.000650151	0.000781196	0.00114221	0.00128646	0.00161382	0.00115152	0.00170276	0.00170314	0.00159401	0.00141514	0.00170521	0.00137081	0.00121512	0.00210086	0.00146708	0.00260956	0.00163381	0.00163922	0.00132595	0.000624312	0.000643505	0.000904007	0.00191471	0.00105999	0.000609578
0.00152595	0.00125788	0.000850571	0.00099982	0.00138497	0.00154547	0.00188004	0.00139264	0.00197812	0.00198605	0.00186307	0.00168044	0.00197684	0.0016369	0.00147686	0.00236427	0.00173097	0.0029167	0.00189317	0.00190666	0.00157661	0.000827982	0.000850733	0.00113562	0.00219411	0.00130865	0.000822659
0.00179606	0.0015045	0.00106249	0.00123061	0.00164006	0.00181782	0.00215941	0.00164642	0.00226682	0.00228254	0.00214541	0.00195928	0.00226165	0.00191651	0.00175209	0.00264025	0.00200804	0.00323771	0.00216557	0.00218709	0.00184024	0.00104324	0.00106976	0.00137993	0.00248687	0.00157037	0.00104793
0.0020796	0.00176409	0.00128616	0.00147384	0.00190771	0.00210378	0.00245216	0.0019131	0.00256908	0.00259284	0.00244128	0.00225193	0.00255988	0.00220988	0.00204107	0.00292902	0.00229854	0.00357282	0.00245125	0.00248076	0.00211709	0.00127034	0.00130084	0.00163719	0.00279324	0.00184541	0.00128566
0.00237682	0.00203693	0.00152185	0.00172976	0.00218815	0.00240359	0.00275853	0.00219294	0.00288514	0.00291718	0.00275092	0.00255863	0.00287176	0.00251727	0.00234405	0.00323082	0.00260269	0.00392228	0.00275047	0.00278789	0.00240741	0.00150954	0.00154424	0.00190767	0.00311344	0.00213403	0.00153611
0.00268797	0.00232327	0.00176982	0.00199865	0.00248159	0.00271751	0.00307876	0.0024862	0.00321521	0.00325578	0.00307455	0.00287965	0.00319753	0.00283892	0.00266128	0.00354588	0.00292075	0.00428629	0.00306347	0.00310871	0.00271146	0.00176109	0.00180019	0.00219162	0.0034477	0.00243646	0.00179954
0.00301326	0.00262336	0.00203031	0.00228076	0.00278825	0.00304578	0.00341307	0.0027931	0.0035595	0.00360884	0.0034124	0.00321522	0.0035374	0.00317505	0.00299299	0.00387441	0.00325292	0.00466507	0.00339049	0.00344342	0.00302947	0.00202523	0.00206895	0.00248927	0.00379624	0.00275293	0.0020762
0.00335293	0.00293745	0.00230357	0.00257634	0.00310834	0.00338865	0.00376169	0.00311389	0.00391822	0.00397657	0.0037647	0.00356559	0.00389158	0.00352589	0.00333942	0.00421664	0.00359944	0.00505883	0.00373174	0.00379225	0.00336169	0.00230221	0.00235076	0.00280088	0.00415927	0.00308369	0.00236635
0.0037072	0.00326578	0.00258985	0.00288564	0.00344207	0.00374633	0.00412481	0.0034488	0.00429158	0.00435917	0.00413164	0.00393097	0.0042603	0.00389166	0.00370078	0.00457277	0.00396052	0.00546775	0.00408747	0.00415539	0.00370834	0.00259226	0.00264585	0.00312668	0.004537	0.00342895	0.00267023
0.00407627	0.00360858	0.00288939	0.00320889	0.00378962	0.00411906	0.00450266	0.00379803	0.00467974	0.00475682	0.00451344	0.0043116	0.00464373	0.00427256	0.00407731	0.004943	0.00433636	0.00589204	0.00445788	0.00453304	0.00406964	0.00289561	0.00295444	0.00346688	0.00492963	0.00378892	0.00298807
0.00446036	0.00396607	0.0032024	0.00354634	0.00415119	0.00450704	0.00489542	0.00416182	0.00508291	0.0051697	0.00491028	0.00470769	0.00504208	0.00466881	0.0044692	0.00532753	0.00472716	0.00633187	0.00484317	0.00492538	0.00444582	0.00321247	0.00327677	0.00382172	0.00533733	0.00416381	0.00332011
0.00485965	0.00433848	0.00352913	0.00389821	0.00452696	0.0049105	0.00530329	0.00454037	0.00550124	0.00559799	0.00532236	0.00511944	0.00545554	0.00508058	0.00487666	0.00572654	0.00513311	0.00678741	0.00524356	0.0053326	0.00483707	0.00354309	0.00361305	0.00419141	0.0057603	0.00455383	0.00366658
0.00527433	0.00472601	0.00386979	0.00426472	0.00491709	0.00532961	0.00572645	0.00493388	0.00593491	0.00604183	0.00574986	0.00554706	0.00588426	0.00550807	0.00529987	0.00614023	0.00555439	0.00725883	0.00565923	0.00575487	0.00524361	0.00388765	0.00396348	0.00457614	0.00619871	0.00495916	0.00402768
0.00570459	0.00512888	0.00422459	0.00464608	0.00532176	0.00576458	0.00616507	0.00534254	0.00638406	0.00650139	0.00619294	0.00599072	0.00632844	0.00595145	0.00573902	0.00656875	0.00599118	0.00774628	0.00609037	0.00619235	0.00566562	0.00424637	0.00432827	0.00497613	0.00665273	0.00537998	0.00440363
0.00615059	0.00554726	0.00459374	0.00504251	0.00574111	0.00621559	0.00661932	0.00576653	0.00684885	0.0069768	0.00665177	0.00645062	0.00678821	0.00641089	0.00619429	0.00701228	0.00644363	0.0082499	0.00653716	0.0066452	0.00610329	0.00461944	0.00470761	0.00539154	0.0071225	0.00581647	0.00479464
0.00661249	0.00598136	0.00497743	0.00545421	0.00617531	0.0066828	0.00708934	0.00620604	0.00732941	0.0074682	0.00712649	0.00692692	0.00726374	0.00688653	0.00666583	0.00747097	0.00691191	0.00876983	0.00699975	0.00711356	0.0065568	0.00500706	0.0051017	0.00582257	0.00760818	0.00626879	0.00520089
0.00709044	0.00643135	0.00537587	0.00588135	0.00662449	0.00716638	0.0075753	0.00666122	0.00782586	0.0079757	0.00761725	0.00741977	0.00775516	0.00737853	0.0071538	0.00794497	0.00739616	0.0093062	0.00747831	0.00759756	0.0070263	0.0054094	0.00551071	0.00626939	0.0081099	0.0067371	0.00562257
0.00758458	0.00689738	0.00578922	0.00632414	0.00708877	0.00766648	0.00807732	0.00713224	0.00833832	0.00849943	0.00812418	0.00792934	0.0082626	0.00788702	0.00765834	0.00843442	0.0078965	0.00985911	0.00797299	0.00809734	0.00751197	0.00582664	0.00593481	0.00673215	0.00862778	0.00722154	0.00605986
0.00809504	0.00737964	0.00621768	0.00678273	0.00756828	0.00818325	0.00859552	0.00761925	0.00886689	0.00903947	0.0086474	0.00845576	0.00878619	0.00841212	0.00817958	0.00893945	0.00841308	0.0104287	0.00848392	0.008613	0.00801393	0.00625895	0.00637417	0.007211	0.00916196	0.00772225	0.00651293
0.00862194	0.00787825	0.0066614	0.0072573	0.00806313	0.00871681	0.00913003	0.00812237	0.00941167	0.00959591	0.00918702	0.00899916	0.00932602	0.00895395	0.00871765	0.00946018	0.008946	0.011015	0.00901123	0.00914467	0.00853234	0.00670648	0.00682893	0.0077061	0.00971252	0.00823934	0.00698194
0.00916539	0.00839336	0.00712054	0.007748	0.00857342	0.00926728	0.00968096	0.00864175	0.00997274	0.0101688	0.00974315	0.00955966	0.0098822	0.0095126	0.00927265	0.00999673	0.00949536	0.0116181	0.00955504	0.00969243	0.00906732	0.00716938	0.00729925	0.00821755	0.0102796	0.00877294	0.00746704
0.00972548	0.00892509	0.00759526	0.00825498	0.00909924	0.00983477	0.0102484	0.00917749	0.0105502	0.0107583	0.0103159	0.0101374	0.0104548	0.0100882	0.00984468	0.0105492	0.0100613	0.0122381	0.0101154	0.0102564	0.00961898	0.00764779	0.00778526	0.0087455	0.0108632	0.00932314	0.00796835
0.0103023	0.00947357	0.00808569	0.00877837	0.00964067	0.0104194	0.0108324	0.00972971	0.011144	0.0113644	0.0109052	0.0107324	0.011044	0.0106807	0.0104338	0.0111176	0.0106438	0.0128751	0.0106925	0.0108365	0.0101874	0.00814183	0.00828707	0.00929004	0.0114634	0.00989003	0.00848603
0.0108959	0.0100389	0.00859196	0.00931831	0.0101978	0.0110212	0.0114331	0.0102985	0.0117544	0.0119871	0.0115114	0.0113447	0.0116497	0.0112904	0.0110402	0.0117022	0.011243	0.013529	0.0112864	0.011433	0.0107728	0.00865163	0.00880482	0.00985128	0.0120804	0.0104737	0.00902017
0.0115064	0.0106211	0.00911419	0.00987489	0.0107706	0.0116403	0.0120505	0.0108839	0.0123812	0.0126265	0.0121343	0.0119746	0.012272	0.0119171	0.0116638	0.0123029	0.0118589	0.0142	0.0118972	0.0120459	0.0113751	0.0091773	0.00933859	0.0104293	0.0127141	0.0110742	0.0095709
0.0121338	0.0112204	0.0096525	0.0104482	0.0113593	0.0122767	0.0126846	0.0114861	0.0130246	0.0132826	0.012774	0.0126219	0.0129111	0.012561	0.0123047	0.0129198	0.0124917	0.014888	0.0125248	0.0126752	0.0119944	0.00971893	0.00988849	0.0110242	0.0133646	0.0116916	0.0101383
0.0127782	0.0118368	0.010207	0.0110384	0.0119638	0.0129305	0.0133356	0.0121051	0.0136845	0.0139554	0.0134306	0.0132868	0.0135668	0.013222	0.0129629	0.013553	0.0131412	0.0155931	0.0131694	0.0133209	0.0126309	0.0102766	0.0104546	0.0116359	0.014032	0.0123259	0.0107225
0.0134395	0.0124703	0.0107777	0.0116456	0.0125841	0.0136017	0.0140034	0.0127409	0.0143609	0.0146449	0.014104	0.0139692	0.0142393	0.0139003	0.0136385	0.0142025	0.0138077	0.0163152	0.0138311	0.0139831	0.0132844	0.0108504	0.011037	0.0122647	0.0147162	0.0129772	0.0113235
0.0141178	0.013121	0.0113648	0.0122697	0.0132202	0.0142904	0.0146881	0.0133935	0.0150539	0.0153511	0.0147944	0.0146693	0.0149285	0.0145958	0.0143315	0.0148683	0.0144909	0.0170543	0.0145097	0.0146617	0.0139552	0.0114404	0.0116357	0.0129105	0.0154172	0.0136455	0.0119413
0.0148131	0.013789	0.0119683	0.0129109	0.0138723	0.0149965	0.0153896	0.0140631	0.0157634	0.0160738	0.0155016	0.015387	0.0156344	0.0153084	0.0150418	0.0155504	0.0151911	0.0178104	0.0152054	0.0153568	0.0146432	0.0120467	0.0122509	0.0135733	0.016135	0.0143308	0.0125762
0.0155254	0.0144742	0.0125882	0.0135692	0.0145402	0.0157201	0.0161079	0.0147496	0.0164894	0.0168132	0.0162256	0.0161223	0.016357	0.0160382	0.0157695	0.0162489	0.015908	0.0185835	0.0159181	0.0160683	0.0153484	0.0126692	0.0128824	0.0142531	0.0168696	0.0150331	0.013228
0.0162546	0.0151766	0.0132246	0.0142447	0.0152239	0.0164611	0.0168431	0.015453	0.0172318	0.0175691	0.0169665	0.0168751	0.0170963	0.0167852	0.0165145	0.0169637	0.0166418	0.0193735	0.0166478	0.0167962	0.0160707	0.0133081	0.0135304	0.01495	0.0176211	0.0157523	0.0138968
0.0170008	0.0158963	0.0138776	0.0149373	0.0159235	0.0172195	0.017595	0.0161733	0.0179905	0.0183415	0.0177241	0.0176456	0.0178522	0.0175492	0.0172768	0.0176948	0.0173923	0.0201803	0.0173945	0.0175405	0.0168103	0.0139633	0.0141949	0.0156639	0.0183892	0.0164884	0.0145827
0.0177637	0.0166332	0.0145471	0.0156471	0.0166388	0.0179952	0.0183637	0.0169105	0.0187655	0.0191302	0.0184985	0.0184335	0.0186248	0.0183302	0.0180563	0.0184422	0.0181595	0.0210038	0.0181581	0.018301	0.0175671	0.0146349	0.0148759	0.0163948	0.019174	0.0172415	0.0152856
0.0185435	0.0173873	0.0152332	0.016374	0.0173698	0.0187882	0.019149	0.0176645	0.0195567	0.0199352	0.0192895	0.0192388	0.0194138	0.0191281	0.018853	0.0192058	0.0189434	0.021844	0.0189387	0.0190778	0.0183409	0.0153228	0.0155733	0.0171427	0.0199753	0.0180113	0.0160054
0.0193399	0.0181585	0.0159359	0.0171181	0.0181164	0.0195984	0.0199509	0.0184353	0.020364	0.0207564	0.020097	0.0200615	0.0202192	0.0199428	0.0196667	0.0199856	0.0197438	0.0227007	0.019736	0.0198708	0.0191318	0.016027	0.0162871	0.0179075	0.0207932	0.0187979	0.0167423
0.020153	0.0189468	0.0166551	0.0178794	0.0188785	0.0204258	0.0207692	0.0192228	0.0211873	0.0215936	0.0209209	0.0209014	0.0210409	0.0207743	0.0204973	0.0207815	0.0205607	0.0235737	0.0205501	0.0206798	0.0199397	0.0167476	0.0170174	0.0186891	0.0216274	0.0196011	0.0174961
0.0209826	0.0197521	0.0173908	0.0186577	0.0196561	0.0212702	0.021604	0.020027	0.0220264	0.0224466	0.0217612	0.0217585	0.0218789	0.0216224	0.0213448	0.0215934	0.0213939	0.0244631	0.0213809	0.0215047	0.0207646	0.0174844	0.017764	0.0194875	0.022478	0.0204209	0.0182667
0.0218285	0.0205744	0.0181429	0.019453	0.0204491	0.0221315	0.022455	0.0208476	0.0228812	0.0233154	0.0226177	0.0226326	0.0227329	0.0224869	0.022209	0.0224212	0.0222434	0.0253685	0.0222281	0.0223454	0.0216062	0.0182374	0.0185269	0.0203026	0.0233447	0.0212571	0.0190542
0.0226906	0.0214134	0.0189115	0.0202653	0.0212572	0.0230095	0.0233222	0.0216848	0.0237515	0.0241998	0.0234902	0.0235237	0.0236029	0.0233677	0.0230898	0.0232648	0.0231089	0.0262899	0.0230918	0.0232019	0.0224645	0.0190065	0.019306	0.0211342	0.0242273	0.0221096	0.0198584
0.0235689	0.0222691	0.0196964	0.0210944	0.0220805	0.0239042	0.0242054	0.0225382	0.0246372	0.0250996	0.0243787	0.0244314	0.0244887	0.0242647	0.023987	0.0241241	0.0239903	0.027227	0.0239718	0.0240738	0.0233394	0.0197917	0.0201013	0.0219823	0.0251259	0.0229783	0.0206793
0.024463	0.0231414	0.0204976	0.0219403	0.0229187	0.0248154	0.0251044	0.0234078	0.0255381	0.0260145	0.0252828	0.0253558	0.0253901	0.0251776	0.0249003	0.0249989	0.0248876	0.0281797	0.0248679	0.0249612	0.0242308	0.0205929	0.0209125	0.0228466	0.0260401	0.023863	0.0215166
0.0253729	0.0240301	0.0213149	0.0228029	0.0237716	0.0257428	0.0260191	0.0242934	0.026454	0.0269445	0.0262025	0.0262965	0.026307	0.0261064	0.0258298	0.0258891	0.0258004	0.0291477	0.0257799	0.0258637	0.0251384	0.0214099	0.0217397	0.0237271	0.0269699	0.0247635	0.0223704
0.0262983	0.0249351	0.0221483	0.023682	0.0246392	0.0266863	0.0269493	0.0251949	0.0273846	0.0278892	0.0271376	0.0272535	0.0272391	0.0270506	0.0267751	0.0267946	0.0267286	0.0301309	0.0267078	0.0267813	0.0260621	0.0222426	0.0225827	0.0246236	0.0279149	0.0256796	0.0232405
0.0272391	0.0258561	0.0229976	0.0245775	0.0255211	0.0276458	0.0278947	0.0261121	0.0283298	0.0288484	0.0280878	0.0282264	0.0281863	0.0280102	0.0277359	0.0277151	0.027672	0.0311289	0.0276512	0.0277136	0.0270018	0.023091	0.0234413	0.0255359	0.0288751	0.0266112	0.0241266
0.028195	0.026793	0.0238627	0.0254892	0.0264174	0.0286209	0.0288553	0.0270448	0.0292894	0.0298219	0.0290529	0.0292151	0.0291483	0.0289849	0.0287122	0.0286505	0.0286304	0.0321416	0.0286099	0.0286606	0.0279572	0.0239547	0.0243155	0.0264639	0.0298501	0.027558	0.0250287
0.0291657	0.0277456	0.0247435	0.026417	0.0273276	0.0296114	0.0298307	0.0279928	0.030263	0.0308095	0.0300326	0.0302194	0.0301249	0.0299745	0.0297036	0.0296006	0.0296035	0.0331686	0.0295839	0.0296219	0.0289281	0.0248338	0.0252049	0.0274072	0.0308398	0.0285198	0.0259466
0.0301511	0.0287137	0.0256398	0.0273607	0.0282516	0.0306172	0.0308207	0.0289558	0.0312504	0.0318107	0.0310268	0.0312389	0.0311159	0.0309786	0.0307099	0.0305651	0.0305911	0.0342098	0.0305728	0.0305974	0.0299144	0.025728	0.0261095	0.0283657	0.0318439	0.0294963	0.0268801
0.0311508	0.0296969	0.0265513	0.02832	0.0291892	0.0316378	0.031825	0.0299337	0.0322514	0.0328255	0.0320351	0.0322735	0.032121	0.0319971	0.0317308	0.0315439	0.0315929	0.0352647	0.0315763	0.0315867	0.0309157	0.0266371	0.0270291	0.0293392	0.0328622	0.0304874	0.0278289
0.0321646	0.0306952	0.027478	0.0292949	0.0301401	0.0326732	0.0328435	0.0309262	0.0332657	0.0338534	0.0330574	0.0333228	0.03314	0.0330295	0.032766	0.0325367	0.0326087	0.0363332	0.0325943	0.0325897	0.0319318	0.027561	0.0279634	0.0303274	0.0338943	0.0314927	0.0287929
0.0331922	0.0317081	0.0284196	0.030285	0.0311041	0.0337228	0.0338759	0.031933	0.0342929	0.0348942	0.0340932	0.0343865	0.0341724	0.0340757	0.0338152	0.0335432	0.0336381	0.0374148	0.0336264	0.033606	0.0329625	0.0284994	0.0289122	0.03133	0.03494	0.0325119	0.0297718
0.0342333	0.0327355	0.0293759	0.0312901	0.0320808	0.0347866	0.0349217	0.0329538	0.0353327	0.0359475	0.0351422	0.0354644	0.0352182	0.0351353	0.0348782	0.0345632	0.034681	0.0385093	0.0346723	0.0346354	0.0340074	0.0294521	0.0298753	0.0323468	0.0359991	0.0335448	0.0307654
0.0352876	0.0337771	0.0303466	0.0323099	0.0330701	0.0358641	0.0359808	0.0339885	0.0363849	0.037013	0.0362043	0.0365561	0.0362769	0.0362079	0.0359544	0.0355964	0.0357368	0.0396162	0.0357318	0.0356775	0.0350664	0.0304188	0.0308525	0.0333775	0.037071	0.0345911	0.0317734
0.0363548	0.0348325	0.0313316	0.0333443	0.0340716	0.036955	0.0370529	0.0350366	0.0374491	0.0380904	0.037279	0.0376612	0.0373482	0.0372933	0.0370437	0.0366425	0.0368055	0.0407354	0.0368045	0.0367321	0.036139	0.0313994	0.0318435	0.0344217	0.0381557	0.0356504	0.0327955
0.0374344	0.0359014	0.0323306	0.0343929	0.035085	0.0380589	0.0381375	0.0360979	0.0385249	0.0391793	0.0383659	0.0387795	0.0384318	0.038391	0.0381457	0.0377013	0.0378865	0.0418663	0.0378902	0.0377988	0.037225	0.0323934	0.032848	0.0354793	0.0392527	0.0367224	0.0338314
0.0385262	0.0369836	0.0333433	0.0354554	0.03611	0.0391756	0.0392344	0.037172	0.0396121	0.0402793	0.0394649	0.0399105	0.0395274	0.0395007	0.0392599	0.0387724	0.0389796	0.0430087	0.0389884	0.0388773	0.038324	0.0334008	0.0338657	0.0365497	0.0403617	0.0378067	0.0348809
0.0396298	0.0380786	0.0343694	0.0365315	0.0371462	0.0403046	0.0403432	0.0382586	0.0407101	0.04139	0.0405754	0.0410539	0.0406346	0.0406221	0.0403861	0.0398555	0.0400843	0.0441621	0.0400988	0.0399672	0.0394357	0.0344211	0.0348964	0.0376328	0.0414823	0.0389031	0.0359436
0.0407448	0.0391861	0.0354086	0.037621	0.0381935	0.0414455	0.0414636	0.0393574	0.0418188	0.0425112	0.041697	0.0422093	0.041753	0.0417546	0.0415237	0.0409502	0.0412004	0.0453261	0.0412211	0.0410682	0.0405598	0.0354541	0.0359398	0.0387281	0.0426142	0.0400111	0.0370192
0.0418708	0.0403057	0.0364607	0.0387234	0.0392513	0.042598	0.0425952	0.0404679	0.0429376	0.0436423	0.0428295	0.0433763	0.0428822	0.042898	0.0426725	0.0420562	0.0423274	0.0465003	0.0423548	0.04218	0.0416958	0.0364995	0.0369954	0.0398354	0.0437569	0.0411303	0.0381073
0.0430074	0.0414371	0.0375253	0.0398384	0.0403193	0.0437617	0.0437376	0.0415899	0.0440662	0.0447829	0.0439725	0.0445545	0.044022	0.0440518	0.043832	0.0431732	0.043465	0.0476843	0.0434996	0.0433021	0.0428434	0.0375569	0.0380631	0.0409541	0.0449102	0.0422604	0.0392076
0.0441543	0.0425798	0.0386021	0.0409657	0.0413972	0.0449361	0.0448904	0.0427229	0.0452041	0.0459327	0.0451254	0.0457434	0.0451717	0.0452155	0.0450017	0.0443008	0.0446127	0.0488777	0.0446552	0.0444341	0.0440022	0.0386261	0.0391424	0.042084	0.0460736	0.0434009	0.0403198
0.0453109	0.0437335	0.0396907	0.0421049	0.0424847	0.0461207	0.0460533	0.0438665	0.0463511	0.0470912	0.0462879	0.0469427	0.0463312	0.0463888	0.0461813	0.0454386	0.0457701	0.05008	0.045821	0.0455757	0.0451718	0.0397066	0.0402329	0.0432245	0.0472466	0.0445515	0.0414434
0.0464769	0.0448978	0.0407907	0.0432556	0.0435812	0.0473152	0.0472257	0.0450203	0.0475065	0.048258	0.0474596	0.0481518	0.0474998	0.0475712	0.0473702	0.0465863	0.0469368	0.0512908	0.0469966	0.0467264	0.0463519	0.040798	0.0413345	0.0443754	0.048429	0.0457118	0.0425781
0.0476517	0.0460721	0.041902	0.0444174	0.0446865	0.0485192	0.0484073	0.0461839	0.0486701	0.0494326	0.0486399	0.0493704	0.0486773	0.0487623	0.048568	0.0477433	0.0481124	0.0525096	0.0481817	0.0478859	0.0475418	0.0419002	0.0424465	0.0455363	0.0496202	0.0468812	0.0437234
0.0488351	0.0472561	0.0430239	0.04559	0.0458	0.049732	0.0495977	0.0473569	0.0498413	0.0506146	0.0498286	0.0505979	0.0498632	0.0499615	0.0497743	0.0489094	0.0492964	0.0537359	0.0493758	0.0490537	0.0487413	0.0430125	0.0435688	0.0467065	0.0508198	0.0480593	0.044879
0.0500264	0.0484493	0.0441562	0.0467728	0.0469215	0.0509533	0.0507964	0.0485388	0.0510198	0.0518036	0.0510251	0.0518339	0.0510569	0.0511684	0.0509885	0.0500841	0.0504883	0.0549692	0.0505784	0.0502294	0.0499499	0.0441348	0.0447008	0.0478858	0.0520274	0.0492458	0.0460445
0.0512253	0.0496513	0.0452985	0.0479656	0.0480505	0.0521826	0.052003	0.0497291	0.052205	0.052999	0.0522289	0.0530779	0.0522582	0.0523826	0.0522102	0.051267	0.0516878	0.0562092	0.0517891	0.0514125	0.0511671	0.0452665	0.0458422	0.0490737	0.0532425	0.0504401	0.0472193
0.0524312	0.0508615	0.0464503	0.0491677	0.0491865	0.0534194	0.0532169	0.0509275	0.0533965	0.0542003	0.0534395	0.0543293	0.0534664	0.0536035	0.0534389	0.0524577	0.0528943	0.0574552	0.0530074	0.0526026	0.0523925	0.0464072	0.0469925	0.0502698	0.0544647	0.0516417	0.0484031
0.0536436	0.0520796	0.0476112	0.0503789	0.0503292	0.0546632	0.0544378	0.0521334	0.0545938	0.0554072	0.0546566	0.0555877	0.0546811	0.0548306	0.054674	0.0536556	0.0541073	0.0587068	0.0542329	0.0537992	0.0536256	0.0475566	0.0481514	0.0514734	0.0556934	0.0528503	0.0495953
0.0548622	0.053305	0.0487809	0.0515986	0.051478	0.0559134	0.0556652	0.0533464	0.0557966	0.0566191	0.0558796	0.0568526	0.0559019	0.0560635	0.055915	0.0548605	0.0553264	0.0599635	0.0554649	0.0550019	0.0548659	0.0487142	0.0493183	0.0526843	0.0569283	0.0540653	0.0507956
0.0560862	0.0545372	0.0499588	0.0528263	0.0526327	0.0571696	0.0568986	0.054566	0.0570041	0.0578356	0.057108	0.0581235	0.0571283	0.0573015	0.0571615	0.0560717	0.0565511	0.0612247	0.0567032	0.0562102	0.0561129	0.0498795	0.050493	0.0539019	0.0581689	0.0552862	0.0520035
0.0573154	0.0557757	0.0511446	0.0540616	0.0537926	0.0584312	0.0581375	0.0557916	0.0582161	0.059056	0.0583413	0.0593997	0.0583597	0.0585443	0.0584128	0.0572889	0.0577809	0.06249	0.0579471	0.0574236	0.0573662	0.0510522	0.0516748	0.0551256	0.0594146	0.0565125	0.0532185
0.058549	0.05702	0.0523377	0.0553041	0.0549573	0.0596977	0.0593814	0.0570228	0.059432	0.06028	0.0595789	0.0606808	0.0595957	0.0597913	0.0596685	0.0585115	0.0590152	0.0637588	0.0591961	0.0586417	0.0586252	0.0522318	0.0528634	0.0563551	0.0606649	0.0577437	0.05444
0.0597867	0.0582696	0.0535378	0.0565531	0.0561264	0.0609686	0.0606299	0.0582591	0.0606513	0.0615071	0.0608205	0.0619663	0.0608358	0.0610419	0.060928	0.0597392	0.0602536	0.0650305	0.0604498	0.0598639	0.0598894	0.0534178	0.0540582	0.0575898	0.0619195	0.0589793	0.0556676
0.0610279	0.0595239	0.0547443	0.0578082	0.0572995	0.0622433	0.0618823	0.0595	0.0618736	0.0627366	0.0620655	0.0632555	0.0620795	0.0622956	0.0621908	0.0609714	0.0614956	0.0663048	0.0617075	0.0610899	0.0611583	0.0546097	0.0552589	0.0588292	0.0631776	0.0602189	0.0569009
0.062272	0.0607824	0.0559567	0.059069	0.0584759	0.0635213	0.0631383	0.0607449	0.0630982	0.0639682	0.0633132	0.064548	0.0633261	0.0635519	0.0634563	0.0622076	0.0627406	0.0675809	0.0629689	0.0623189	0.0624314	0.0558071	0.0564648	0.0600728	0.064439	0.0614618	0.0581392
0.0635186	0.0620447	0.0571746	0.0603348	0.0596554	0.064802	0.0643973	0.0619933	0.0643248	0.0652013	0.0645634	0.0658432	0.0645754	0.0648102	0.0647239	0.0634473	0.063988	0.0688584	0.0642333	0.0635507	0.0637082	0.0570095	0.0576757	0.06132	0.065703	0.0627075	0.0593821
0.064767	0.06331	0.0583975	0.0616052	0.0608373	0.0660848	0.0656588	0.0632447	0.0655528	0.0664354	0.0658152	0.0671404	0.0658266	0.0660701	0.0659931	0.0646901	0.0652375	0.0701367	0.0655003	0.0647846	0.064988	0.0582164	0.0588909	0.0625704	0.0669691	0.0639556	0.060629
0.0660168	0.0645779	0.059625	0.0628795	0.0620213	0.0673693	0.0669222	0.0644985	0.0667816	0.0676699	0.0670684	0.0684392	0.0670793	0.0673309	0.0672634	0.0659354	0.0664884	0.0714154	0.0667692	0.0660203	0.0662705	0.0594273	0.0601099	0.0638233	0.0682369	0.0652055	0.0618795
0.0672674	0.0658479	0.0608564	0.0641574	0.0632067	0.0686547	0.0681871	0.0657542	0.0680109	0.0689044	0.0683223	0.069739	0.0683329	0.0685921	0.0685341	0.0671828	0.0677402	0.0726937	0.0680396	0.067257	0.067555	0.0606418	0.0613324	0.0650784	0.0695058	0.0664566	0.0631329
0.0685182	0.0671193	0.0620912	0.0654382	0.0643932	0.0699406	0.069453	0.0670113	0.0692401	0.0701384	0.0695763	0.0710391	0.069587	0.0698531	0.0698046	0.0684316	0.0689923	0.0739713	0.0693109	0.0684945	0.068841	0.0618592	0.0625576	0.0663349	0.0707752	0.0677085	0.0643888
0.0697687	0.0683916	0.0633291	0.0667215	0.0655803	0.0712264	0.0707192	0.0682691	0.0704686	0.0713713	0.07083	0.0723391	0.070841	0.0711134	0.0710746	0.0696815	0.0702443	0.0752474	0.0705826	0.0697321	0.0701279	0.0630792	0.0637853	0.0675925	0.0720447	0.0689605	0.0656466
0.0710184	0.0696643	0.0645694	0.0680066	0.0667674	0.0725115	0.0719853	0.0695273	0.071696	0.0726026	0.0720828	0.0736383	0.0720943	0.0723725	0.0723432	0.0709319	0.0714956	0.0765217	0.071854	0.0709693	0.0714152	0.0643012	0.0650147	0.0688505	0.0733138	0.0702123	0.0669057
0.0722667	0.0709367	0.0658116	0.0692929	0.0679541	0.0737954	0.0732508	0.0707851	0.0729218	0.0738318	0.0733342	0.0749362	0.0733465	0.0736298	0.07361	0.0721823	0.0727457	0.0777935	0.0731247	0.0722056	0.0727024	0.0655247	0.0662455	0.0701085	0.0745818	0.0714631	0.0681657
0.073513	0.0722083	0.0670553	0.0705801	0.0691399	0.0750774	0.0745151	0.0720421	0.0741455	0.0750584	0.0745836	0.0762321	0.0745969	0.0748847	0.0748744	0.0734322	0.0739939	0.0790623	0.0743942	0.0734406	0.0739888	0.0667492	0.0674771	0.0713658	0.0758484	0.0727125	0.0694259
0.0747568	0.0734785	0.0682998	0.0718674	0.0703243	0.076357	0.0757777	0.0732976	0.0753665	0.0762819	0.0758304	0.0775256	0.0758452	0.0761368	0.0761359	0.074681	0.0752399	0.0803275	0.0756618	0.0746736	0.075274	0.0679741	0.068709	0.0726219	0.0771129	0.0739599	0.0706858
0.0759976	0.0747468	0.0695447	0.0731543	0.0715069	0.0776336	0.077038	0.0745512	0.0765843	0.0775017	0.0770743	0.0788159	0.0770906	0.0773853	0.0773938	0.0759282	0.0764829	0.0815887	0.076927	0.0759043	0.0765573	0.0691991	0.0699407	0.0738763	0.0783749	0.0752048	0.0719448
0.0772347	0.0760126	0.0707894	0.0744403	0.072687	0.0789067	0.0782956	0.0758023	0.0777985	0.0787174	0.0783145	0.0801026	0.0783327	0.0786299	0.0786476	0.0771734	0.0777226	0.0828451	0.0781892	0.077132	0.0778383	0.0704234	0.0711716	0.0751284	0.0796338	0.0764467	0.0732025
0.0784678	0.0772753	0.0720334	0.0757248	0.0738643	0.0801756	0.07955	0.0770503	0.0790086	0.0799285	0.0795506	0.0813851	0.079571	0.07987	0.0798967	0.078416	0.0789584	0.0840964	0.079448	0.0783563	0.0791164	0.0716467	0.0724012	0.0763777	0.0808891	0.0776851	0.0744582
0.0796961	0.0785343	0.0732762	0.0770072	0.0750383	0.0814398	0.0808005	0.0782947	0.080214	0.0811344	0.0807821	0.0826627	0.0808049	0.081105	0.0811406	0.0796554	0.0801896	0.085342	0.0807027	0.0795767	0.080391	0.0728684	0.073629	0.0776237	0.0821403	0.0789193	0.0757113
0.0809192	0.0797891	0.0745172	0.078287	0.0762085	0.0826988	0.0820467	0.0795349	0.0814143	0.0823347	0.0820084	0.083935	0.082034	0.0823343	0.0823786	0.0808912	0.0814159	0.0865813	0.0819529	0.0807926	0.0816615	0.0740879	0.0748546	0.0788658	0.083387	0.0801489	0.0769614
0.0821365	0.0810392	0.0757559	0.0795635	0.0773744	0.0839519	0.0832881	0.0807704	0.082609	0.0835289	0.0832289	0.0852013	0.0832576	0.0835576	0.0836103	0.0821229	0.0826366	0.0878139	0.0831979	0.0820036	0.0829275	0.0753049	0.0760773	0.0801034	0.0846284	0.0813734	0.0782079
0.0833475	0.0822838	0.0769917	0.0808363	0.0785355	0.0851987	0.0845241	0.0820005	0.0837976	0.0847166	0.0844433	0.0864611	0.0844753	0.0847741	0.0848351	0.0833499	0.0838513	0.0890391	0.0844373	0.0832092	0.0841883	0.0765187	0.0772966	0.0813361	0.0858643	0.0825921	0.0794502
0.0845517	0.0835226	0.0782242	0.0821048	0.0796915	0.0864385	0.0857543	0.0832249	0.0849796	0.0858971	0.0856509	0.0877138	0.0856865	0.0859835	0.0860525	0.0845718	0.0850595	0.0902565	0.0856705	0.0844089	0.0854435	0.0777288	0.0785121	0.0825633	0.087094	0.0838047	0.0806877
0.0857486	0.0847549	0.0794528	0.0833684	0.0808417	0.0876708	0.0869781	0.0844429	0.0861547	0.0870702	0.0868512	0.0889589	0.0868909	0.0871852	0.0872618	0.085788	0.0862605	0.0914656	0.086897	0.0856022	0.0866924	0.0789348	0.0797232	0.0837845	0.0883172	0.0850106	0.08192
0.0869375	0.0859801	0.080677	0.0846265	0.0819858	0.0888952	0.0881951	0.085654	0.0873222	0.0882352	0.0880438	0.0901958	0.0880877	0.0883787	0.0884626	0.0869981	0.087454	0.0926659	0.0881162	0.0867887	0.0879346	0.0801361	0.0809294	0.0849992	0.0895332	0.0862094	0.0831464
0.0881181	0.0871978	0.0818962	0.0858787	0.0831233	0.0901109	0.0894047	0.0868576	0.0884818	0.0893919	0.0892282	0.091424	0.0892766	0.0895635	0.0896543	0.0882015	0.0886394	0.0938568	0.0893277	0.0879678	0.0891696	0.0813322	0.0821302	0.0862068	0.0907416	0.0874004	0.0843666
0.0892899	0.0884074	0.08311	0.0871243	0.0842538	0.0913176	0.0906065	0.0880533	0.0896331	0.0905396	0.0904038	0.0926429	0.0904571	0.0907392	0.0908365	0.0893978	0.0898163	0.095038	0.0905309	0.089139	0.0903967	0.0825226	0.0833251	0.0874068	0.091942	0.0885832	0.0855798
0.0904522	0.0896084	0.0843177	0.0883628	0.0853769	0.0925146	0.0918	0.0892406	0.0907755	0.091678	0.0915702	0.093852	0.0916286	0.0919051	0.0920086	0.0905864	0.090984	0.0962088	0.0917254	0.0903021	0.0916156	0.0837069	0.0845136	0.0885988	0.0931338	0.0897574	0.0867856
0.0916047	0.0908002	0.085519	0.0895936	0.086492	0.0937015	0.0929847	0.0904188	0.0919087	0.0928067	0.0927269	0.0950508	0.0927908	0.0930609	0.0931701	0.091767	0.0921423	0.0973688	0.0929106	0.0914564	0.0928256	0.0848845	0.0856953	0.0897822	0.0943166	0.0909224	0.0879834
0.0927469	0.0919823	0.0867133	0.0908163	0.0875988	0.0948778	0.0941601	0.0915875	0.0930323	0.0939252	0.0938734	0.0962388	0.093943	0.0942062	0.0943204	0.0929389	0.0932905	0.0985177	0.094086	0.0926015	0.0940263	0.086055	0.0868695	0.0909566	0.09549	0.0920778	0.0891728
0.0938782	0.0931542	0.0879001	0.0920303	0.0886969	0.096043	0.0953259	0.0927463	0.0941458	0.0950332	0.0950093	0.0974155	0.095085	0.0953403	0.0954593	0.0941019	0.0944282	0.0996548	0.0952512	0.093737	0.0952172	0.0872178	0.0880359	0.0921215	0.0966535	0.0932231	0.0903532
0.0949983	0.0943154	0.0890788	0.0932351	0.0897859	0.0971966	0.0964815	0.0938945	0.0952488	0.0961302	0.0961342	0.0985803	0.0962162	0.096463	0.096586	0.0952553	0.0955551	0.10078	0.0964057	0.0948626	0.0963978	0.0883726	0.089194	0.0932764	0.0978067	0.094358	0.0915242
0.0961066	0.0954654	0.0902491	0.0944301	0.0908653	0.0983381	0.0976265	0.0950318	0.096341	0.0972159	0.0972475	0.0997329	0.0973361	0.0975737	0.0977003	0.0963988	0.0966706	0.101892	0.097549	0.0959777	0.0975676	0.0895188	0.0903433	0.0944208	0.0989491	0.0954818	0.0926852
0.0972029	0.0966037	0.0914104	0.0956148	0.0919348	0.099467	0.0987604	0.0961577	0.097422	0.0982898	0.0983489	0.100873	0.0984444	0.0986721	0.0988016	0.097532	0.0977742	0.102992	0.0986807	0.0970819	0.0987262	0.0906559	0.0914834	0.0955544	0.10008	0.0965943	0.0938357
0.0982865	0.0977299	0.0925623	0.0967889	0.092994	0.100583	0.0998829	0.0972717	0.0984914	0.0993517	0.0994379	0.101999	0.0995406	0.0997578	0.0998895	0.0986543	0.0988657	0.104078	0.0998003	0.0981749	0.099873	0.0917837	0.0926137	0.0966765	0.1012	0.097695	0.0949753
0.0993571	0.0988434	0.0937042	0.0979516	0.0940425	0.101685	0.100994	0.0983733	0.0995488	0.100401	0.100514	0.103112	0.100624	0.10083	0.100964	0.0997654	0.0999445	0.10515	0.100907	0.0992562	0.101008	0.0929015	0.0937339	0.0977869	0.102308	0.0987835	0.0961035
0.100414	0.0999439	0.0948358	0.0991026	0.0950799	0.102774	0.102092	0.0994621	0.100594	0.101438	0.101577	0.104211	0.101695	0.101889	0.102023	0.100865	0.10101	0.106209	0.102002	0.100326	0.10213	0.0940089	0.0948435	0.0988851	0.103403	0.0998594	0.0972198
0.101458	0.101031	0.0959566	0.100241	0.096106	0.103848	0.103178	0.100538	0.101627	0.102461	0.102627	0.105295	0.102753	0.102934	0.103069	0.101952	0.102063	0.107252	0.103083	0.101383	0.103239	0.0951057	0.0959421	0.0999707	0.104486	0.100922	0.0983238
0.102487	0.102104	0.0970661	0.101368	0.0971204	0.104908	0.104251	0.1016	0.102646	0.103472	0.103663	0.106364	0.103797	0.103965	0.104099	0.103027	0.103101	0.108281	0.10415	0.102427	0.104335	0.0961912	0.0970293	0.101043	0.105555	0.101972	0.0994151
0.103502	0.103162	0.0981638	0.102481	0.0981228	0.105953	0.10531	0.102647	0.103652	0.104468	0.104684	0.107418	0.104826	0.104981	0.105113	0.104089	0.104126	0.109295	0.105203	0.103458	0.105416	0.0972652	0.0981046	0.102102	0.106611	0.103008	0.100493
0.104501	0.104206	0.0992495	0.10358	0.0991128	0.106982	0.106356	0.103681	0.104645	0.105451	0.105691	0.108456	0.105842	0.105982	0.106112	0.105138	0.105136	0.110293	0.106241	0.104476	0.106484	0.0983272	0.0991678	0.103148	0.107653	0.10403	0.101558
0.105486	0.105235	0.100323	0.104666	0.10009	0.107995	0.107387	0.1047	0.105624	0.106419	0.106683	0.109478	0.106843	0.106968	0.107095	0.106173	0.106131	0.111275	0.107265	0.10548	0.107537	0.0993769	0.100218	0.104179	0.108681	0.105037	0.102608
0.106455	0.106248	0.101383	0.105737	0.101054	0.108992	0.108404	0.105703	0.106589	0.107373	0.10766	0.110483	0.107828	0.107939	0.108061	0.107195	0.10711	0.112241	0.108274	0.10647	0.108575	0.100414	0.101256	0.105196	0.109695	0.10603	0.103644
0.107408	0.107245	0.10243	0.106793	0.102006	0.109973	0.109407	0.106691	0.10754	0.108311	0.108621	0.111471	0.108799	0.108893	0.109011	0.108202	0.108075	0.11319	0.109267	0.107445	0.109598	0.101438	0.10228	0.106198	0.110694	0.107007	0.104666
0.108345	0.108226	0.103463	0.107834	0.102943	0.110937	0.110394	0.107663	0.108476	0.109235	0.109566	0.112443	0.109753	0.109832	0.109944	0.109195	0.109023	0.114123	0.110244	0.108406	0.110604	0.102448	0.103291	0.107185	0.111678	0.10797	0.105672
0.109265	0.109191	0.104482	0.108859	0.103867	0.111883	0.111366	0.108619	0.109397	0.110144	0.110495	0.113397	0.110692	0.110754	0.110859	0.110172	0.109956	0.115039	0.111205	0.109352	0.111595	0.103445	0.104287	0.108156	0.112647	0.108917	0.106663
0.110169	0.110138	0.105487	0.109869	0.104777	0.112813	0.112323	0.109558	0.110303	0.111037	0.111408	0.114333	0.111615	0.111659	0.111756	0.111135	0.110872	0.115937	0.11215	0.110284	0.11257	0.104428	0.105269	0.109112	0.1136	0.109848	0.107638
0.111055	0.111068	0.106477	0.110862	0.105673	0.113724	0.113263	0.11048	0.111194	0.111915	0.112304	0.115251	0.112521	0.112548	0.112636	0.112082	0.111772	0.116818	0.113078	0.111199	0.113528	0.105396	0.106237	0.110052	0.114537	0.110762	0.108596
0.111925	0.111981	0.107452	0.111838	0.106554	0.114618	0.114188	0.111385	0.11207	0.112777	0.113183	0.11615	0.11341	0.11342	0.113497	0.113013	0.112655	0.117682	0.113989	0.112099	0.114469	0.10635	0.10719	0.110975	0.115458	0.111661	0.109539
0.112777	0.112876	0.108411	0.112798	0.107421	0.115494	0.115096	0.112273	0.11293	0.113623	0.114046	0.117031	0.114282	0.114274	0.11434	0.113929	0.11352	0.118527	0.114883	0.112984	0.115393	0.107288	0.108127	0.111882	0.116363	0.112543	0.110464
0.113611	0.113753	0.109355	0.11374	0.108273	0.116351	0.115988	0.113143	0.113775	0.114453	0.114891	0.117894	0.115137	0.115111	0.115165	0.114828	0.114369	0.119355	0.11576	0.113852	0.1163	0.108212	0.109049	0.112772	0.117252	0.113408	0.111373
0.114427	0.114612	0.110283	0.114665	0.10911	0.117189	0.116862	0.113996	0.114603	0.115267	0.115718	0.118737	0.115975	0.115931	0.115971	0.115711	0.1152	0.120164	0.116618	0.114704	0.117189	0.10912	0.109955	0.113645	0.118124	0.114257	0.112264
0.115226	0.115452	0.111194	0.115571	0.109931	0.118009	0.11772	0.11483	0.115416	0.116064	0.116528	0.119561	0.116795	0.116732	0.116758	0.116577	0.116013	0.120955	0.117459	0.11554	0.11806	0.110012	0.110845	0.114501	0.118979	0.115088	0.113138
0.116006	0.116273	0.112089	0.11646	0.110738	0.11881	0.118561	0.115646	0.116212	0.116845	0.11732	0.120366	0.117598	0.117516	0.117526	0.117426	0.116809	0.121727	0.118282	0.116359	0.118913	0.110888	0.111719	0.11534	0.119817	0.115902	0.113994
0.116768	0.117076	0.112968	0.11733	0.111529	0.119592	0.119385	0.116444	0.116993	0.11761	0.118094	0.121151	0.118382	0.118282	0.118275	0.118258	0.117587	0.122481	0.119087	0.117161	0.119748	0.111749	0.112577	0.116161	0.120638	0.116699	0.114831
0.117511	0.117859	0.113829	0.118182	0.112305	0.120355	0.120191	0.117222	0.117757	0.118358	0.118851	0.121916	0.119149	0.11903	0.119004	0.119073	0.118346	0.123216	0.119874	0.117947	0.120564	0.112593	0.113418	0.116965	0.121442	0.117478	0.115651
0.118236	0.118623	0.114673	0.119014	0.113065	0.121098	0.120979	0.117982	0.118505	0.119089	0.119589	0.122661	0.119897	0.11976	0.119714	0.11987	0.119088	0.123933	0.120642	0.118716	0.121362	0.11342	0.114242	0.117751	0.122228	0.11824	0.116453
0.118943	0.119368	0.1155	0.119828	0.113809	0.121822	0.12175	0.118723	0.119236	0.119804	0.120308	0.123387	0.120627	0.120472	0.120405	0.12065	0.119811	0.12463	0.121392	0.119468	0.122141	0.114231	0.115049	0.118518	0.122997	0.118984	0.117235
0.11963	0.120094	0.116309	0.120623	0.114537	0.122526	0.122503	0.119445	0.119951	0.120502	0.12101	0.124092	0.121339	0.121166	0.121076	0.121412	0.120516	0.125309	0.122123	0.120203	0.122902	0.115025	0.115839	0.119268	0.123748	0.11971	0.118
0.120299	0.120799	0.1171	0.121398	0.11525	0.123211	0.123239	0.120148	0.12065	0.121183	0.121693	0.124777	0.122032	0.121841	0.121728	0.122157	0.121202	0.125969	0.122835	0.120921	0.123643	0.115802	0.116611	0.12	0.124482	0.120419	0.118745
0.120949	0.121485	0.117874	0.122153	0.115947	0.123876	0.123956	0.120832	0.121333	0.121848	0.122358	0.125442	0.122707	0.122498	0.12236	0.122883	0.12187	0.126609	0.123529	0.121621	0.124365	0.116562	0.117367	0.120714	0.125198	0.121109	0.119471
0.12158	0.122152	0.118629	0.122889	0.116628	0.124522	0.124655	0.121496	0.121999	0.122496	0.123005	0.126087	0.123363	0.123137	0.122972	0.123592	0.122519	0.127231	0.124203	0.122305	0.125069	0.117304	0.118105	0.121409	0.125896	0.121782	0.120179
0.122193	0.122798	0.119367	0.123605	0.117293	0.125148	0.125337	0.122141	0.122648	0.123128	0.123633	0.126712	0.124001	0.123758	0.123565	0.124282	0.12315	0.127834	0.124859	0.122971	0.125753	0.11803	0.118825	0.122086	0.126577	0.122437	0.120867
0.122786	0.123425	0.120086	0.124301	0.117942	0.125755	0.126	0.122766	0.123282	0.123743	0.124243	0.127316	0.12462	0.124361	0.124138	0.124955	0.123763	0.128419	0.125496	0.12362	0.126418	0.118738	0.119527	0.122745	0.12724	0.123074	0.121536
0.123361	0.124032	0.120787	0.124977	0.118575	0.126342	0.126645	0.123373	0.123899	0.124341	0.124834	0.1279	0.125221	0.124945	0.124692	0.12561	0.124357	0.128984	0.126115	0.124252	0.127063	0.119429	0.120212	0.123385	0.127885	0.123693	0.122186
0.123917	0.124619	0.121469	0.125634	0.119193	0.126909	0.127273	0.123959	0.1245	0.124923	0.125407	0.128464	0.125803	0.125512	0.125227	0.126246	0.124932	0.129531	0.126714	0.124867	0.12769	0.120102	0.120879	0.124007	0.128512	0.124294	0.122816
0.124455	0.125187	0.122133	0.12627	0.119794	0.127457	0.127882	0.124526	0.125085	0.125489	0.125962	0.129007	0.126367	0.126061	0.125742	0.126864	0.125489	0.130059	0.127295	0.125464	0.128297	0.120758	0.121529	0.124611	0.129122	0.124878	0.123428
0.124973	0.125734	0.122778	0.126886	0.12038	0.127986	0.128473	0.125074	0.125654	0.126039	0.126498	0.129531	0.126912	0.126592	0.126237	0.127464	0.126028	0.130568	0.127856	0.126044	0.128885	0.121397	0.12216	0.125197	0.129714	0.125444	0.12402
0.125474	0.126262	0.123405	0.127481	0.12095	0.128495	0.129047	0.125603	0.126207	0.126572	0.127017	0.130034	0.127439	0.127105	0.126714	0.128046	0.126549	0.131059	0.1284	0.126608	0.129454	0.122018	0.122774	0.125765	0.130289	0.125993	0.124592
0.125955	0.12677	0.124013	0.128057	0.121505	0.128985	0.129602	0.126112	0.126744	0.12709	0.127518	0.130518	0.127947	0.127601	0.127172	0.128611	0.127051	0.131532	0.128924	0.127154	0.130005	0.122622	0.12337	0.126315	0.130846	0.126523	0.125146
0.126419	0.127259	0.124603	0.128613	0.122044	0.129456	0.13014	0.126602	0.127266	0.127592	0.128	0.130981	0.128437	0.12808	0.127611	0.129157	0.127535	0.131986	0.129431	0.127684	0.130536	0.123208	0.123948	0.126846	0.131386	0.127037	0.12568
0.126865	0.127728	0.125174	0.129148	0.122567	0.129909	0.13066	0.127074	0.127772	0.128078	0.128465	0.131425	0.128909	0.128541	0.128031	0.129685	0.128001	0.132423	0.129919	0.128197	0.131048	0.123777	0.124509	0.12736	0.131908	0.127533	0.126195
0.127292	0.128178	0.125727	0.129664	0.123076	0.130343	0.131162	0.127526	0.128263	0.128549	0.128913	0.13185	0.129364	0.128985	0.128432	0.130195	0.12845	0.132842	0.130388	0.128693	0.131541	0.124329	0.125052	0.127856	0.132413	0.128013	0.126692
0.127702	0.128609	0.126261	0.13016	0.123569	0.130758	0.131647	0.127959	0.128739	0.129005	0.129343	0.132255	0.1298	0.129413	0.128816	0.130688	0.128881	0.133243	0.13084	0.129173	0.132016	0.124863	0.125577	0.128335	0.132902	0.128475	0.127169
0.128094	0.129021	0.126777	0.130635	0.124047	0.131155	0.132115	0.128374	0.1292	0.129445	0.129755	0.132641	0.130218	0.129824	0.129181	0.131163	0.129294	0.133627	0.131274	0.129636	0.132472	0.125381	0.126085	0.128796	0.133373	0.128921	0.127628
0.128468	0.129414	0.127275	0.131092	0.12451	0.131534	0.132566	0.12877	0.129646	0.129871	0.130151	0.133008	0.13062	0.130219	0.129528	0.13162	0.12969	0.133993	0.13169	0.130083	0.13291	0.125882	0.126576	0.12924	0.133827	0.12935	0.128067
0.128826	0.129789	0.127754	0.131528	0.124959	0.131895	0.132999	0.129148	0.130077	0.130282	0.13053	0.133356	0.131003	0.130597	0.129858	0.13206	0.130069	0.134343	0.132089	0.130514	0.13333	0.126365	0.127049	0.129666	0.134265	0.129763	0.128489
0.129166	0.130145	0.128216	0.131945	0.125393	0.132238	0.133416	0.129508	0.130495	0.130678	0.130892	0.133685	0.13137	0.13096	0.130171	0.132483	0.130431	0.134676	0.13247	0.13093	0.133732	0.126832	0.127505	0.130076	0.134687	0.130159	0.128892
0.12949	0.130483	0.128659	0.132343	0.125813	0.132564	0.133816	0.12985	0.130898	0.13106	0.131238	0.133997	0.131719	0.131307	0.130466	0.132889	0.130777	0.134992	0.132835	0.13133	0.134116	0.127283	0.127945	0.130469	0.135092	0.13054	0.129277
0.129797	0.130803	0.129085	0.132721	0.126219	0.132873	0.1342	0.130174	0.131287	0.131429	0.131567	0.13429	0.132052	0.131639	0.130745	0.133279	0.131106	0.135293	0.133182	0.131714	0.134482	0.127717	0.128367	0.130846	0.135482	0.130905	0.129644
0.130088	0.131105	0.129493	0.133081	0.126611	0.133166	0.134567	0.130481	0.131663	0.131784	0.131881	0.134565	0.132369	0.131956	0.131007	0.133651	0.131418	0.135577	0.133513	0.132083	0.134831	0.128135	0.128773	0.131206	0.135856	0.131254	0.129993
0.130364	0.13139	0.129884	0.133422	0.12699	0.133442	0.134919	0.130771	0.132026	0.132125	0.132179	0.134823	0.132669	0.132258	0.131253	0.134007	0.131715	0.135846	0.133828	0.132437	0.135163	0.128537	0.129163	0.131551	0.136214	0.131589	0.130324
0.130623	0.131658	0.130257	0.133744	0.127355	0.133701	0.135254	0.131044	0.132375	0.132453	0.132462	0.135064	0.132953	0.132545	0.131483	0.134347	0.131996	0.136099	0.134126	0.132777	0.135478	0.128923	0.129536	0.13188	0.136557	0.131908	0.130639
0.130867	0.131909	0.130613	0.134048	0.127706	0.133945	0.135575	0.1313	0.132712	0.132768	0.13273	0.135287	0.133221	0.132819	0.131698	0.134671	0.132262	0.136338	0.134409	0.133102	0.135777	0.129294	0.129893	0.132193	0.136884	0.132213	0.130936
0.131096	0.132143	0.130953	0.134334	0.128045	0.134174	0.135879	0.13154	0.133036	0.133071	0.132982	0.135494	0.133474	0.133079	0.131897	0.134979	0.132512	0.136561	0.134676	0.133413	0.136059	0.12965	0.130235	0.132491	0.137197	0.132503	0.131217
0.13131	0.132362	0.131275	0.134602	0.128371	0.134387	0.136169	0.131764	0.133348	0.133361	0.133221	0.135685	0.133712	0.133325	0.132082	0.135271	0.132748	0.136771	0.134929	0.133709	0.136325	0.12999	0.13056	0.132774	0.137496	0.13278	0.131481
0.13151	0.132564	0.131582	0.134852	0.128685	0.134586	0.136444	0.131972	0.133648	0.133639	0.133445	0.13586	0.133935	0.133559	0.132252	0.135548	0.13297	0.136966	0.135166	0.133993	0.136575	0.130315	0.130871	0.133043	0.13778	0.133042	0.131728
0.131696	0.132751	0.131872	0.135086	0.128987	0.13477	0.136705	0.132165	0.133937	0.133906	0.133655	0.136019	0.134143	0.133779	0.132409	0.135811	0.133177	0.137148	0.135389	0.134262	0.13681	0.130626	0.131167	0.133297	0.13805	0.133292	0.13196
0.131868	0.132922	0.132146	0.135302	0.129276	0.13494	0.136951	0.132343	0.134214	0.134161	0.133852	0.136163	0.134337	0.133988	0.132551	0.136058	0.13337	0.137316	0.135598	0.134519	0.13703	0.130923	0.131448	0.133538	0.138306	0.133528	0.132176
0.132027	0.133079	0.132404	0.135502	0.129555	0.135097	0.137184	0.132506	0.13448	0.134406	0.134036	0.136292	0.134517	0.134184	0.132681	0.136292	0.13355	0.137471	0.135793	0.134762	0.137235	0.131205	0.131714	0.133765	0.138549	0.133751	0.132377
0.132173	0.133221	0.132648	0.135685	0.129822	0.13524	0.137402	0.132655	0.134736	0.134639	0.134207	0.136407	0.134683	0.134368	0.132797	0.136511	0.133716	0.137614	0.135974	0.134994	0.137426	0.131474	0.131966	0.133978	0.138779	0.133962	0.132563
0.132306	0.13335	0.132876	0.135852	0.130078	0.135371	0.137608	0.13279	0.134981	0.134862	0.134365	0.136508	0.134836	0.134542	0.132901	0.136716	0.13387	0.137745	0.136143	0.135213	0.137603	0.131729	0.132204	0.134179	0.138997	0.134161	0.132735
0.132427	0.133464	0.133089	0.136004	0.130323	0.135489	0.137801	0.132911	0.135216	0.135075	0.134512	0.136595	0.134976	0.134704	0.132993	0.136908	0.134011	0.137864	0.136298	0.13542	0.137766	0.131972	0.132429	0.134367	0.139201	0.134348	0.132892
0.132537	0.133566	0.133287	0.13614	0.130558	0.135595	0.137981	0.133019	0.135442	0.135278	0.134646	0.136668	0.135103	0.134857	0.133074	0.137086	0.13414	0.137971	0.136442	0.135615	0.137915	0.132201	0.13264	0.134543	0.139394	0.134524	0.133035
0.132634	0.133654	0.133472	0.136262	0.130783	0.13569	0.138148	0.133115	0.135658	0.135471	0.13477	0.136729	0.135218	0.134999	0.133143	0.137252	0.134257	0.138068	0.136573	0.135799	0.138052	0.132418	0.132838	0.134706	0.139574	0.134689	0.133165
0.132721	0.13373	0.133643	0.136368	0.130998	0.135774	0.138304	0.133198	0.135865	0.135656	0.134882	0.136778	0.135321	0.135131	0.133202	0.137405	0.134363	0.138153	0.136693	0.135973	0.138176	0.132623	0.133024	0.134859	0.139744	0.134843	0.133281
0.132797	0.133795	0.1338	0.136461	0.131204	0.135847	0.138448	0.133269	0.136063	0.135831	0.134984	0.136814	0.135413	0.135254	0.133251	0.137546	0.134458	0.138229	0.136802	0.136135	0.138288	0.132816	0.133198	0.135	0.139902	0.134986	0.133385
0.132863	0.133847	0.133944	0.13654	0.1314	0.135909	0.13858	0.133328	0.136253	0.135998	0.135075	0.136838	0.135493	0.135368	0.133289	0.137675	0.134542	0.138294	0.1369	0.136288	0.138387	0.132998	0.133359	0.135131	0.140049	0.13512	0.133476
0.132919	0.133889	0.134075	0.136605	0.131588	0.135962	0.138702	0.133376	0.136436	0.136157	0.135157	0.136852	0.135563	0.135474	0.133319	0.137793	0.134616	0.138351	0.136987	0.13643	0.138476	0.133168	0.133509	0.135251	0.140185	0.135244	0.133556
0.132965	0.133919	0.134193	0.136658	0.131768	0.136006	0.138813	0.133414	0.13661	0.136308	0.135229	0.136855	0.135622	0.135572	0.133339	0.1379	0.13468	0.138398	0.137065	0.136563	0.138553	0.133328	0.133647	0.135361	0.140312	0.13536	0.133623
0.133003	0.13394	0.1343	0.136697	0.131939	0.136041	0.138914	0.133441	0.136777	0.136452	0.135292	0.136847	0.135671	0.135662	0.133351	0.137995	0.134735	0.138436	0.137133	0.136687	0.13862	0.133477	0.133775	0.135462	0.140428	0.135466	0.13368
0.133032	0.133951	0.134394	0.136725	0.132103	0.136068	0.139005	0.133459	0.136937	0.136588	0.135346	0.136829	0.135711	0.135745	0.133355	0.138081	0.134781	0.138467	0.137192	0.136801	0.138677	0.133616	0.133892	0.135553	0.140536	0.135564	0.133726
0.133052	0.133952	0.134477	0.136741	0.132259	0.136086	0.139086	0.133467	0.137091	0.136718	0.135392	0.136802	0.135741	0.135821	0.133352	0.138156	0.134818	0.138489	0.137242	0.136908	0.138723	0.133746	0.133999	0.135636	0.140634	0.135653	0.133761
0.133065	0.133945	0.134549	0.136745	0.132408	0.136097	0.139158	0.133466	0.137238	0.136841	0.135431	0.136766	0.135762	0.13589	0.133341	0.138222	0.134846	0.138505	0.137284	0.137005	0.138761	0.133866	0.134096	0.13571	0.140723	0.135735	0.133787
0.133071	0.133929	0.134611	0.136738	0.13255	0.136101	0.139221	0.133457	0.137379	0.136958	0.135461	0.136722	0.135775	0.135954	0.133324	0.138278	0.134867	0.138513	0.137318	0.137095	0.138789	0.133977	0.134183	0.135776	0.140804	0.13581	0.133803
0.133069	0.133905	0.134662	0.136722	0.132685	0.136099	0.139276	0.133439	0.137515	0.137069	0.135485	0.136669	0.135779	0.136012	0.133301	0.138326	0.13488	0.138514	0.137345	0.137178	0.138808	0.13408	0.134262	0.135835	0.140876	0.135878	0.13381
0.133061	0.133873	0.134703	0.136695	0.132815	0.13609	0.139322	0.133414	0.137645	0.137174	0.135502	0.136609	0.135776	0.136064	0.133272	0.138365	0.134886	0.13851	0.137364	0.137253	0.13882	0.134175	0.134332	0.135886	0.140941	0.135939	0.133808
0.133047	0.133835	0.134735	0.136658	0.132939	0.136076	0.139361	0.133381	0.13777	0.137274	0.135512	0.136542	0.135765	0.136112	0.133238	0.138396	0.134886	0.138499	0.137377	0.137322	0.138824	0.134262	0.134393	0.13593	0.140999	0.135994	0.133798
0.133027	0.13379	0.134757	0.136612	0.133057	0.136056	0.139392	0.133342	0.13789	0.137369	0.135517	0.136467	0.135748	0.136156	0.133199	0.138419	0.134879	0.138484	0.137384	0.137383	0.13882	0.134341	0.134447	0.135969	0.14105	0.136043	0.13378
0.133002	0.133739	0.134771	0.136558	0.13317	0.136032	0.139417	0.133297	0.138006	0.13746	0.135516	0.136387	0.135724	0.136195	0.133155	0.138434	0.134866	0.138463	0.137385	0.137439	0.13881	0.134413	0.134493	0.136001	0.141093	0.136087	0.133755
0.132972	0.133682	0.134776	0.136495	0.133278	0.136003	0.139434	0.133246	0.138118	0.137545	0.13551	0.1363	0.135693	0.13623	0.133108	0.138443	0.134847	0.138438	0.13738	0.137489	0.138792	0.134479	0.134531	0.136027	0.141131	0.136125	0.133723
0.132938	0.13362	0.134774	0.136424	0.133381	0.135971	0.139445	0.133189	0.138227	0.137627	0.135499	0.136208	0.135657	0.136262	0.133058	0.138444	0.134824	0.138408	0.137371	0.137533	0.138769	0.134538	0.134563	0.136048	0.141162	0.136159	0.133684
0.132899	0.133553	0.134763	0.136346	0.13348	0.135935	0.13945	0.133127	0.138331	0.137705	0.135484	0.136111	0.135615	0.136291	0.133004	0.13844	0.134795	0.138375	0.137357	0.137572	0.13874	0.134592	0.134589	0.136064	0.141188	0.136188	0.13364
0.132857	0.133482	0.134746	0.136261	0.133576	0.135896	0.13945	0.133061	0.138433	0.13778	0.135465	0.136009	0.135568	0.136318	0.132948	0.138429	0.134762	0.138338	0.137338	0.137606	0.138706	0.134639	0.134608	0.136076	0.141208	0.136213	0.133589
0.132811	0.133407	0.134721	0.13617	0.133667	0.135855	0.139444	0.13299	0.138531	0.137851	0.135442	0.135903	0.135516	0.136342	0.132889	0.138413	0.134725	0.138298	0.137316	0.137636	0.138667	0.134682	0.134622	0.136083	0.141223	0.136234	0.133534
0.132763	0.133329	0.134691	0.136073	0.133755	0.135811	0.139433	0.132916	0.138627	0.137919	0.135416	0.135794	0.13546	0.136364	0.132829	0.138392	0.134685	0.138255	0.137291	0.137661	0.138623	0.13472	0.13463	0.136087	0.141234	0.136252	0.133473
0.132712	0.133247	0.134654	0.13597	0.13384	0.135766	0.139417	0.132839	0.138721	0.137984	0.135386	0.135681	0.135399	0.136385	0.132768	0.138366	0.134641	0.13821	0.137262	0.137682	0.138576	0.134753	0.134633	0.136087	0.14124	0.136267	0.133408
0.132658	0.133163	0.134611	0.135861	0.133922	0.135719	0.139397	0.132759	0.138813	0.138047	0.135354	0.135565	0.135335	0.136405	0.132705	0.138335	0.134594	0.138163	0.137231	0.1377	0.138524	0.134782	0.134632	0.136084	0.141241	0.136279	0.133339
0.132603	0.133077	0.134563	0.135748	0.134002	0.135671	0.139373	0.132676	0.138902	0.138107	0.13532	0.135446	0.135268	0.136423	0.132643	0.1383	0.134544	0.138114	0.137198	0.137714	0.138469	0.134807	0.134627	0.136078	0.141239	0.136288	0.133267
0.132547	0.132989	0.13451	0.135631	0.134079	0.135623	0.139345	0.132592	0.138991	0.138166	0.135284	0.135325	0.135197	0.136441	0.132579	0.138262	0.134492	0.138064	0.137163	0.137725	0.138411	0.134829	0.134617	0.13607	0.141234	0.136296	0.133191
0.132489	0.1329	0.134452	0.13551	0.134154	0.135575	0.139313	0.132505	0.139077	0.138222	0.135246	0.135203	0.135124	0.136458	0.132517	0.13822	0.134438	0.138013	0.137126	0.137734	0.138351	0.134848	0.134604	0.13606	0.141225	0.136301	0.133112
0.13243	0.13281	0.13439	0.135386	0.134228	0.135527	0.139279	0.132418	0.139163	0.138277	0.135207	0.135079	0.135049	0.136475	0.132454	0.138174	0.134383	0.137961	0.137088	0.13774	0.138288	0.134864	0.134588	0.136048	0.141213	0.136305	0.133031
0.132371	0.132719	0.134325	0.135258	0.1343	0.135479	0.139241	0.132329	0.139248	0.13833	0.135166	0.134954	0.134971	0.136493	0.132393	0.138126	0.134326	0.137909	0.137049	0.137743	0.138223	0.134878	0.134569	0.136035	0.141198	0.136307	0.132948
0.132311	0.132629	0.134255	0.135128	0.13437	0.135432	0.139201	0.13224	0.139332	0.138381	0.135125	0.134828	0.134892	0.136511	0.132333	0.138076	0.134268	0.137856	0.137009	0.137744	0.138157	0.134889	0.134547	0.13602	0.141181	0.136308	0.132863
0.132252	0.132538	0.134183	0.134995	0.13444	0.135387	0.139159	0.132151	0.139415	0.138432	0.135084	0.134701	0.134811	0.136529	0.132275	0.138023	0.134209	0.137804	0.136969	0.137744	0.13809	0.134899	0.134523	0.136005	0.141162	0.136309	0.132777
0.132193	0.132448	0.134107	0.134861	0.134508	0.135343	0.139115	0.132063	0.139498	0.138482	0.135042	0.134575	0.134729	0.136549	0.132218	0.137968	0.13415	0.137752	0.13693	0.137742	0.138021	0.134907	0.134497	0.135989	0.14114	0.136309	0.13269
0.132135	0.132359	0.134029	0.134725	0.134576	0.135301	0.139069	0.131974	0.139581	0.13853	0.135001	0.134449	0.134646	0.13657	0.132164	0.137912	0.134091	0.137701	0.13689	0.137739	0.137952	0.134914	0.13447	0.135973	0.141117	0.136308	0.132602
0.132078	0.132271	0.133949	0.134588	0.134643	0.135261	0.139021	0.131887	0.139664	0.138578	0.134959	0.134324	0.134563	0.136592	0.132113	0.137854	0.134032	0.13765	0.136852	0.137734	0.137883	0.13492	0.134441	0.135956	0.141093	0.136307	0.132514
0.132022	0.132185	0.133867	0.13445	0.13471	0.135223	0.138972	0.131801	0.139747	0.138626	0.134919	0.134199	0.134479	0.136615	0.132064	0.137795	0.133973	0.137601	0.136814	0.137729	0.137814	0.134925	0.134411	0.13594	0.141067	0.136306	0.132426
0.131968	0.1321	0.133783	0.134312	0.134777	0.135189	0.138922	0.131717	0.139831	0.138673	0.134879	0.134076	0.134395	0.136641	0.132018	0.137736	0.133915	0.137554	0.136778	0.137723	0.137745	0.13493	0.134381	0.135925	0.14104	0.136306	0.132338
0.131915	0.132018	0.133698	0.134175	0.134844	0.135157	0.138872	0.131634	0.139915	0.138719	0.13484	0.133954	0.134311	0.136668	0.131976	0.137676	0.133858	0.137508	0.136743	0.137717	0.137676	0.134935	0.13435	0.13591	0.141013	0.136306	0.132251
0.131864	0.131939	0.133612	0.134037	0.134911	0.135129	0.138821	0.131554	0.139999	0.138766	0.134803	0.133834	0.134227	0.136698	0.131937	0.137616	0.133802	0.137463	0.136709	0.13771	0.137609	0.134939	0.134318	0.135896	0.140984	0.136306	0.132165
0.131816	0.131862	0.133525	0.1339	0.134979	0.135104	0.138769	0.131476	0.140084	0.138812	0.134766	0.133716	0.134144	0.136729	0.131903	0.137556	0.133747	0.137421	0.136678	0.137703	0.137542	0.134945	0.134287	0.135884	0.140955	0.136308	0.13208
0.13177	0.131788	0.133437	0.133764	0.135047	0.135082	0.138717	0.1314	0.14017	0.138858	0.134732	0.1336	0.134062	0.136763	0.131872	0.137496	0.133694	0.137381	0.136649	0.137696	0.137477	0.134951	0.134256	0.135872	0.140926	0.13631	0.131997
0.131726	0.131718	0.13335	0.13363	0.135115	0.135065	0.138665	0.131328	0.140257	0.138904	0.134699	0.133487	0.133981	0.1368	0.131846	0.137436	0.133643	0.137343	0.136622	0.137689	0.137413	0.134957	0.134226	0.135863	0.140897	0.136313	0.131916
0.131685	0.131651	0.133262	0.133497	0.135184	0.135052	0.138614	0.131259	0.140345	0.13895	0.134669	0.133376	0.133901	0.136839	0.131824	0.137378	0.133593	0.137308	0.136598	0.137682	0.137352	0.134965	0.134197	0.135855	0.140868	0.136317	0.131836
0.131647	0.131588	0.133175	0.133366	0.135254	0.135043	0.138563	0.131194	0.140434	0.138996	0.13464	0.133268	0.133823	0.136881	0.131806	0.13732	0.133546	0.137276	0.136576	0.137676	0.137292	0.134974	0.134168	0.135848	0.140838	0.136323	0.131759
0.131613	0.131529	0.133089	0.133237	0.135325	0.135038	0.138512	0.131132	0.140523	0.139042	0.134614	0.133164	0.133746	0.136926	0.131794	0.137263	0.133501	0.137246	0.136558	0.13767	0.137234	0.134984	0.134141	0.135844	0.14081	0.13633	0.131684
0.131581	0.131474	0.133003	0.133111	0.135397	0.135039	0.138462	0.131074	0.140614	0.139088	0.13459	0.133062	0.13367	0.136973	0.131786	0.137207	0.133458	0.137219	0.136542	0.137665	0.137179	0.134996	0.134115	0.135842	0.140781	0.136338	0.131612
0.131553	0.131424	0.132918	0.132987	0.13547	0.135043	0.138413	0.13102	0.140706	0.139134	0.134569	0.132964	0.133597	0.137024	0.131784	0.137153	0.133418	0.137195	0.13653	0.137661	0.137127	0.13501	0.13409	0.135843	0.140753	0.136348	0.131543
0.131528	0.131378	0.132834	0.132867	0.135544	0.135053	0.138365	0.13097	0.1408	0.139181	0.13455	0.13287	0.133526	0.137077	0.131786	0.137101	0.13338	0.137175	0.136521	0.137657	0.137077	0.135025	0.134067	0.135845	0.140726	0.13636	0.131477
0.131507	0.131337	0.132751	0.13275	0.13562	0.135068	0.138317	0.130925	0.140894	0.139227	0.134534	0.132779	0.133456	0.137133	0.131794	0.13705	0.133345	0.137157	0.136516	0.137655	0.13703	0.135043	0.134047	0.135851	0.140699	0.136373	0.131415
0.131489	0.131301	0.13267	0.132636	0.135696	0.135088	0.138271	0.130884	0.14099	0.139274	0.134521	0.132692	0.133389	0.137193	0.131808	0.137001	0.133313	0.137143	0.136514	0.137653	0.136985	0.135063	0.134028	0.135858	0.140673	0.136388	0.131355
0.131476	0.13127	0.132591	0.132525	0.135774	0.135113	0.138227	0.130848	0.141087	0.139321	0.134511	0.132609	0.133324	0.137255	0.131827	0.136954	0.133285	0.137132	0.136516	0.137653	0.136945	0.135085	0.134011	0.135869	0.140648	0.136405	0.1313
0.131466	0.131245	0.132514	0.132419	0.135853	0.135143	0.138183	0.130817	0.141185	0.139367	0.134504	0.132531	0.133262	0.13732	0.131851	0.136909	0.133259	0.137125	0.136521	0.137653	0.136907	0.135109	0.133997	0.135882	0.140624	0.136424	0.131248
0.13146	0.131224	0.132438	0.132316	0.135933	0.135178	0.138141	0.130791	0.141284	0.139414	0.134499	0.132456	0.133202	0.137389	0.131881	0.136867	0.133236	0.137121	0.13653	0.137655	0.136872	0.135136	0.133985	0.135898	0.140601	0.136444	0.1312
0.131457	0.131209	0.132365	0.132218	0.136015	0.135218	0.138101	0.13077	0.141384	0.13946	0.134498	0.132386	0.133145	0.13746	0.131917	0.136827	0.133217	0.13712	0.136544	0.137657	0.136841	0.135166	0.133976	0.135917	0.140579	0.136466	0.131156
0.131459	0.131199	0.132294	0.132124	0.136098	0.135264	0.138062	0.130754	0.141485	0.139506	0.1345	0.132319	0.13309	0.137534	0.131958	0.136789	0.133201	0.137122	0.136561	0.137661	0.136814	0.135198	0.133969	0.135939	0.140558	0.13649	0.131116
0.131465	0.131194	0.132226	0.132035	0.136182	0.135315	0.138025	0.130744	0.141588	0.139552	0.134504	0.132258	0.133038	0.13761	0.132004	0.136754	0.133188	0.137129	0.136582	0.137666	0.13679	0.135232	0.133965	0.135964	0.140538	0.136515	0.13108
0.131474	0.131195	0.132159	0.13195	0.136267	0.135372	0.13799	0.130738	0.141691	0.139598	0.134512	0.1322	0.132989	0.13769	0.132057	0.136721	0.133178	0.137138	0.136606	0.137672	0.136769	0.13527	0.133964	0.135991	0.140519	0.136542	0.131049
0.131488	0.131202	0.132096	0.13187	0.136353	0.135433	0.137956	0.130738	0.141795	0.139643	0.134523	0.132147	0.132942	0.137772	0.132115	0.136691	0.133172	0.137151	0.136635	0.137679	0.136752	0.13531	0.133966	0.136021	0.140501	0.13657	0.131022
0.131505	0.131214	0.132035	0.131795	0.136441	0.1355	0.137924	0.130743	0.141899	0.139688	0.134537	0.132098	0.132898	0.137856	0.132178	0.136663	0.133169	0.137167	0.136668	0.137687	0.136739	0.135353	0.133971	0.136055	0.140484	0.136601	0.130999
0.131526	0.131232	0.131977	0.131724	0.136529	0.135572	0.137893	0.130754	0.142005	0.139732	0.134554	0.132054	0.132857	0.137943	0.132247	0.136638	0.13317	0.137186	0.136705	0.137697	0.13673	0.135399	0.133978	0.136091	0.140469	0.136632	0.13098
0.131552	0.131255	0.131921	0.131659	0.136619	0.135649	0.137865	0.13077	0.14211	0.139775	0.134574	0.132014	0.132819	0.138032	0.132321	0.136616	0.133174	0.137209	0.136745	0.137707	0.136724	0.135447	0.133989	0.136129	0.140454	0.136665	0.130966
0.13158	0.131284	0.131869	0.131599	0.136709	0.135731	0.137838	0.130791	0.142217	0.139817	0.134596	0.131978	0.132783	0.138123	0.1324	0.136596	0.133181	0.137234	0.136789	0.137718	0.136721	0.135499	0.134002	0.136171	0.14044	0.136699	0.130957
0.131613	0.131318	0.131819	0.131544	0.136801	0.135818	0.137812	0.130817	0.142323	0.139858	0.134622	0.131947	0.13275	0.138216	0.132485	0.136579	0.133191	0.137263	0.136837	0.13773	0.136722	0.135553	0.134019	0.136215	0.140427	0.136734	0.130951
0.131649	0.131358	0.131772	0.131493	0.136893	0.135909	0.137789	0.130849	0.14243	0.139898	0.13465	0.13192	0.13272	0.138311	0.132574	0.136565	0.133205	0.137295	0.136889	0.137743	0.136727	0.13561	0.134038	0.136261	0.140415	0.136771	0.13095
0.131689	0.131403	0.131728	0.131448	0.136985	0.136006	0.137767	0.130886	0.142536	0.139937	0.134681	0.131897	0.132692	0.138407	0.132669	0.136554	0.133221	0.137329	0.136944	0.137757	0.136735	0.135669	0.134061	0.13631	0.140404	0.136808	0.130954
0.131732	0.131453	0.131687	0.131409	0.137078	0.136106	0.137747	0.130928	0.142643	0.139974	0.134714	0.131878	0.132667	0.138505	0.132768	0.136545	0.133241	0.137366	0.137002	0.137771	0.136747	0.135731	0.134086	0.136362	0.140394	0.136846	0.130962
0.131778	0.131508	0.131648	0.131374	0.137172	0.136211	0.137728	0.130976	0.142749	0.14001	0.13475	0.131863	0.132644	0.138604	0.132872	0.136538	0.133264	0.137406	0.137064	0.137786	0.136762	0.135796	0.134114	0.136416	0.140385	0.136885	0.130974
0.131827	0.131569	0.131613	0.131345	0.137266	0.136321	0.137711	0.131028	0.142855	0.140043	0.134788	0.131853	0.132624	0.138704	0.132981	0.136534	0.133289	0.137449	0.137129	0.137802	0.13678	0.135863	0.134145	0.136472	0.140376	0.136924	0.13099
0.13188	0.131634	0.13158	0.13132	0.13736	0.136434	0.137695	0.131085	0.14296	0.140075	0.134828	0.131845	0.132606	0.138805	0.133094	0.136533	0.133318	0.137493	0.137198	0.137817	0.136802	0.135933	0.134179	0.136529	0.140367	0.136963	0.13101
0.131935	0.131704	0.131551	0.131301	0.137453	0.136551	0.137681	0.131147	0.143065	0.140105	0.13487	0.131842	0.13259	0.138907	0.133211	0.136533	0.133349	0.13754	0.137269	0.137833	0.136826	0.136004	0.134216	0.136589	0.140359	0.137003	0.131034
0.131994	0.131779	0.131523	0.131287	0.137547	0.136672	0.137668	0.131213	0.143168	0.140132	0.134914	0.131842	0.132576	0.139008	0.133332	0.136537	0.133383	0.137589	0.137343	0.13785	0.136854	0.136078	0.134255	0.136651	0.140352	0.137043	0.131063
0.132054	0.131858	0.131499	0.131278	0.137641	0.136796	0.137656	0.131284	0.143271	0.140157	0.13496	0.131846	0.132565	0.139111	0.133456	0.136542	0.133419	0.137639	0.13742	0.137866	0.136884	0.136154	0.134297	0.136714	0.140344	0.137082	0.131095
0.132118	0.131942	0.131477	0.131273	0.137734	0.136923	0.137645	0.131359	0.143372	0.140179	0.135008	0.131853	0.132555	0.139213	0.133584	0.136549	0.133457	0.137692	0.137499	0.137882	0.136917	0.136232	0.134341	0.136778	0.140337	0.137121	0.13113
0.132183	0.132029	0.131458	0.131274	0.137826	0.137053	0.137635	0.131439	0.143471	0.140199	0.135057	0.131863	0.132547	0.139314	0.133715	0.136559	0.133498	0.137746	0.13758	0.137897	0.136952	0.136312	0.134388	0.136844	0.14033	0.13716	0.13117
0.132251	0.132121	0.131442	0.131279	0.137918	0.137186	0.137626	0.131523	0.143569	0.140215	0.135107	0.131875	0.13254	0.139415	0.13385	0.13657	0.133541	0.137801	0.137664	0.137913	0.13699	0.136394	0.134437	0.136911	0.140323	0.137197	0.131212
0.13232	0.132216	0.131427	0.131288	0.138008	0.137322	0.137618	0.13161	0.143665	0.140229	0.135159	0.131891	0.132535	0.139516	0.133987	0.136583	0.133586	0.137857	0.13775	0.137928	0.137031	0.136477	0.134488	0.136979	0.140315	0.137234	0.131258
0.132391	0.132315	0.131415	0.131303	0.138098	0.13746	0.137611	0.131701	0.143759	0.140239	0.135211	0.13191	0.132532	0.139615	0.134127	0.136597	0.133633	0.137915	0.137837	0.137942	0.137073	0.136561	0.134541	0.137047	0.140307	0.13727	0.131308
0.132464	0.132418	0.131406	0.131321	0.138186	0.1376	0.137605	0.131795	0.143851	0.140245	0.135264	0.13193	0.13253	0.139713	0.134269	0.136613	0.133681	0.137973	0.137926	0.137955	0.137117	0.136646	0.134595	0.137116	0.140298	0.137304	0.13136
0.132538	0.132523	0.131398	0.131344	0.138273	0.137741	0.137599	0.131893	0.14394	0.140248	0.135318	0.131953	0.132528	0.139809	0.134413	0.136631	0.13373	0.138032	0.138016	0.137967	0.137163	0.136733	0.134652	0.137186	0.140289	0.137337	0.131414
0.132613	0.132631	0.131392	0.131371	0.138358	0.137884	0.137593	0.131994	0.144027	0.140246	0.135372	0.131978	0.132528	0.139904	0.134559	0.136649	0.133781	0.138091	0.138107	0.137979	0.13721	0.13682	0.13471	0.137255	0.140279	0.137368	0.131472
0.132689	0.132742	0.131388	0.131402	0.138441	0.138029	0.137587	0.132098	0.144111	0.140241	0.135427	0.132005	0.132529	0.139996	0.134706	0.136669	0.133834	0.13815	0.138199	0.137988	0.137259	0.136909	0.13477	0.137325	0.140269	0.137397	0.131532
0.132765	0.132855	0.131386	0.131436	0.138522	0.138174	0.137582	0.132204	0.144191	0.140232	0.135481	0.132034	0.13253	0.140086	0.134854	0.136689	0.133887	0.138209	0.138292	0.137997	0.137309	0.136997	0.134831	0.137394	0.140257	0.137424	0.131594
0.132842	0.132971	0.131386	0.131474	0.138601	0.138319	0.137577	0.132313	0.144269	0.140218	0.135535	0.132064	0.132531	0.140173	0.135004	0.136711	0.133941	0.138268	0.138385	0.138004	0.13736	0.137086	0.134893	0.137462	0.140244	0.137449	0.131658
0.13292	0.133088	0.131386	0.131516	0.138678	0.138466	0.137571	0.132423	0.144343	0.1402	0.135589	0.132095	0.132533	0.140257	0.135154	0.136732	0.133995	0.138326	0.138479	0.138008	0.137412	0.137175	0.134956	0.13753	0.140229	0.13747	0.131724
0.132997	0.133207	0.131389	0.13156	0.138752	0.138612	0.137565	0.132536	0.144413	0.140176	0.135642	0.132128	0.132535	0.140338	0.135304	0.136755	0.13405	0.138384	0.138572	0.138012	0.137464	0.137264	0.13502	0.137597	0.140213	0.137489	0.131791
0.133074	0.133327	0.131392	0.131608	0.138823	0.138758	0.137559	0.13265	0.14448	0.140148	0.135694	0.132161	0.132537	0.140416	0.135454	0.136777	0.134105	0.138441	0.138665	0.138012	0.137517	0.137353	0.135084	0.137663	0.140195	0.137505	0.13186
0.13315	0.133448	0.131396	0.131659	0.138891	0.138903	0.137552	0.132766	0.144542	0.140115	0.135745	0.132194	0.132538	0.14049	0.135604	0.136799	0.134161	0.138497	0.138758	0.138011	0.13757	0.137441	0.135149	0.137728	0.140176	0.137518	0.13193
0.133226	0.13357	0.131401	0.131712	0.138956	0.139047	0.137545	0.132883	0.1446	0.140077	0.135795	0.132228	0.13254	0.140559	0.135754	0.136822	0.134216	0.138551	0.13885	0.138007	0.137622	0.137529	0.135214	0.137791	0.140155	0.137527	0.132001
0.133301	0.133693	0.131407	0.131767	0.139018	0.139191	0.137537	0.133	0.144654	0.140033	0.135844	0.132263	0.13254	0.140625	0.135903	0.136843	0.134271	0.138604	0.13894	0.138001	0.137674	0.137615	0.135279	0.137852	0.140131	0.137532	0.132073
0.133375	0.133816	0.131414	0.131825	0.139076	0.139333	0.137527	0.133119	0.144703	0.139984	0.135891	0.132297	0.13254	0.140686	0.13605	0.136865	0.134325	0.138656	0.13903	0.137992	0.137726	0.137701	0.135344	0.137911	0.140105	0.137534	0.132145
0.133447	0.133938	0.13142	0.131885	0.139131	0.139473	0.137517	0.133237	0.144748	0.13993	0.135936	0.132331	0.132539	0.140742	0.136196	0.136885	0.134378	0.138705	0.139118	0.13798	0.137777	0.137785	0.135408	0.137968	0.140077	0.137531	0.132217
0.133518	0.134061	0.131427	0.131946	0.139181	0.139611	0.137506	0.133356	0.144787	0.139869	0.135979	0.132364	0.132536	0.140793	0.13634	0.136905	0.134431	0.138752	0.139204	0.137965	0.137827	0.137868	0.135472	0.138023	0.140047	0.137524	0.132289
0.133587	0.134182	0.131434	0.132009	0.139228	0.139746	0.137493	0.133474	0.144822	0.139803	0.13602	0.132396	0.132533	0.140838	0.136482	0.136924	0.134483	0.138797	0.139288	0.137946	0.137876	0.137948	0.135536	0.138075	0.140013	0.137513	0.132361
0.133653	0.134303	0.131441	0.132074	0.13927	0.139879	0.137478	0.133592	0.144851	0.139731	0.136058	0.132428	0.132528	0.140879	0.136622	0.136941	0.134533	0.138839	0.13937	0.137925	0.137923	0.138027	0.135598	0.138124	0.139977	0.137497	0.132433
0.133718	0.134423	0.131448	0.132139	0.139308	0.14001	0.137463	0.133709	0.144874	0.139652	0.136094	0.132458	0.132521	0.140913	0.136759	0.136957	0.134583	0.138879	0.139449	0.1379	0.137969	0.138104	0.135659	0.13817	0.139938	0.137476	0.132504
0.13378	0.134541	0.131454	0.132205	0.139341	0.140136	0.137445	0.133826	0.144892	0.139568	0.136126	0.132487	0.132512	0.140941	0.136892	0.136971	0.13463	0.138915	0.139526	0.137871	0.138013	0.138179	0.135719	0.138213	0.139896	0.13745	0.132574
0.133839	0.134657	0.131459	0.132272	0.13937	0.14026	0.137425	0.133941	0.144904	0.139477	0.136156	0.132515	0.132502	0.140963	0.137023	0.136984	0.134676	0.138949	0.1396	0.137838	0.138055	0.13825	0.135778	0.138252	0.139851	0.137419	0.132643
0.133896	0.134771	0.131464	0.132339	0.139394	0.140379	0.137404	0.134054	0.144911	0.13938	0.136183	0.13254	0.132489	0.140978	0.13715	0.136994	0.13472	0.138979	0.13967	0.137802	0.138094	0.138319	0.135835	0.138287	0.139802	0.137382	0.13271
0.133949	0.134883	0.131468	0.132406	0.139413	0.140494	0.13738	0.134165	0.144911	0.139276	0.136206	0.132564	0.132474	0.140987	0.137273	0.137002	0.134761	0.139005	0.139737	0.137761	0.138131	0.138385	0.13589	0.138319	0.13975	0.13734	0.132776
0.133999	0.134992	0.13147	0.132473	0.139426	0.140605	0.137354	0.134275	0.144905	0.139166	0.136226	0.132585	0.132456	0.140989	0.137392	0.137008	0.134801	0.139028	0.1398	0.137717	0.138165	0.138448	0.135943	0.138347	0.139694	0.137292	0.132839
0.134045	0.135098	0.131471	0.13254	0.139434	0.140712	0.137326	0.134382	0.144893	0.13905	0.136241	0.132604	0.132436	0.140984	0.137507	0.137012	0.134837	0.139048	0.13986	0.137668	0.138197	0.138508	0.135993	0.13837	0.139635	0.137238	0.132901
0.134088	0.135202	0.131471	0.132606	0.139437	0.140813	0.137295	0.134486	0.144874	0.138927	0.136253	0.132621	0.132413	0.140971	0.137617	0.137012	0.134872	0.139063	0.139915	0.137615	0.138225	0.138564	0.136041	0.138389	0.139572	0.137178	0.13296
0.134127	0.135301	0.131469	0.132671	0.139435	0.140909	0.137262	0.134588	0.144849	0.138797	0.136261	0.132634	0.132388	0.140951	0.137721	0.13701	0.134903	0.139074	0.139966	0.137557	0.13825	0.138616	0.136087	0.138403	0.139505	0.137112	0.133017
0.134161	0.135397	0.131466	0.132735	0.139426	0.141	0.137226	0.134686	0.144817	0.138661	0.136265	0.132645	0.132359	0.140924	0.137821	0.137004	0.134932	0.139081	0.140012	0.137495	0.138271	0.138664	0.13613	0.138413	0.139434	0.137039	0.133071
0.134192	0.135489	0.13146	0.132798	0.139412	0.141085	0.137188	0.134781	0.144779	0.138518	0.136264	0.132652	0.132327	0.140888	0.137915	0.136996	0.134958	0.139083	0.140054	0.137428	0.138289	0.138708	0.13617	0.138418	0.139359	0.13696	0.133122
0.134218	0.135576	0.131453	0.132859	0.139392	0.141164	0.137146	0.134873	0.144734	0.138368	0.136259	0.132656	0.132291	0.140845	0.138004	0.136984	0.13498	0.139081	0.140091	0.137356	0.138302	0.138748	0.136206	0.138418	0.13928	0.136875	0.13317
0.134239	0.13566	0.131443	0.132918	0.139366	0.141237	0.137102	0.13496	0.144682	0.138212	0.136249	0.132657	0.132253	0.140793	0.138086	0.136968	0.134999	0.139074	0.140122	0.13728	0.138312	0.138783	0.13624	0.138412	0.139197	0.136783	0.133214
0.134256	0.135738	0.131431	0.132976	0.139334	0.141303	0.137054	0.135044	0.144623	0.138049	0.136234	0.132654	0.13221	0.140734	0.138162	0.136949	0.135015	0.139063	0.140148	0.137199	0.138317	0.138814	0.13627	0.138401	0.139109	0.136685	0.133255
0.134267	0.135811	0.131417	0.133031	0.139295	0.141363	0.137004	0.135123	0.144557	0.13788	0.136215	0.132647	0.132164	0.140666	0.138232	0.136926	0.135027	0.139046	0.140169	0.137113	0.138318	0.138839	0.136296	0.138385	0.139017	0.136579	0.133292
0.134274	0.13588	0.1314	0.133083	0.139251	0.141416	0.13695	0.135197	0.144484	0.137704	0.13619	0.132636	0.132115	0.140589	0.138295	0.136899	0.135036	0.139025	0.140184	0.137022	0.138314	0.13886	0.136318	0.138364	0.138921	0.136467	0.133325
0.134276	0.135942	0.13138	0.133133	0.1392	0.141462	0.136894	0.135267	0.144405	0.137522	0.136161	0.132621	0.132061	0.140504	0.138352	0.136867	0.135041	0.138999	0.140194	0.136926	0.138306	0.138876	0.136337	0.138336	0.13882	0.136348	0.133354
0.134272	0.136	0.131358	0.133181	0.139143	0.141501	0.136834	0.135332	0.144318	0.137333	0.136126	0.132603	0.132004	0.140411	0.138401	0.136832	0.135042	0.138967	0.140197	0.136825	0.138293	0.138887	0.136352	0.138303	0.138715	0.136222	0.133378
0.134263	0.136051	0.131332	0.133225	0.139079	0.141533	0.13677	0.135391	0.144224	0.137138	0.136086	0.132579	0.131942	0.140309	0.138443	0.136792	0.135039	0.138931	0.140194	0.136719	0.138275	0.138892	0.136362	0.138264	0.138605	0.136089	0.133398
0.134248	0.136097	0.131303	0.133265	0.139009	0.141557	0.136704	0.135446	0.144123	0.136937	0.136041	0.132552	0.131876	0.140198	0.138478	0.136748	0.135032	0.138889	0.140185	0.136608	0.138251	0.138892	0.136368	0.138219	0.138491	0.135949	0.133413
0.134228	0.136136	0.131272	0.133303	0.138932	0.141574	0.136634	0.135495	0.144015	0.136729	0.13599	0.13252	0.131807	0.140078	0.138505	0.136699	0.13502	0.138842	0.14017	0.136492	0.138223	0.138886	0.13637	0.138169	0.138372	0.135802	0.133424
0.134203	0.136169	0.131237	0.133336	0.138849	0.141583	0.136561	0.135538	0.1439	0.136516	0.135934	0.132484	0.131733	0.13995	0.138525	0.136646	0.135005	0.138789	0.140148	0.136371	0.138189	0.138874	0.136367	0.138112	0.138249	0.135648	0.133429
0.134171	0.136195	0.131199	0.133366	0.13876	0.141583	0.136484	0.135575	0.143777	0.136297	0.135873	0.132442	0.131655	0.139813	0.138536	0.136587	0.134986	0.138732	0.14012	0.136244	0.13815	0.138857	0.136359	0.138049	0.138121	0.135488	0.13343
0.134134	0.136215	0.131157	0.133392	0.138664	0.141576	0.136404	0.135606	0.143648	0.136072	0.135806	0.132397	0.131572	0.139667	0.13854	0.136524	0.134962	0.138669	0.140085	0.136113	0.138105	0.138834	0.136347	0.13798	0.137988	0.13532	0.133425
0.134091	0.136228	0.131112	0.133414	0.138562	0.141561	0.13632	0.135631	0.143512	0.135841	0.135733	0.132346	0.131486	0.139512	0.138536	0.136456	0.134934	0.138601	0.140044	0.135977	0.138054	0.138805	0.136329	0.137905	0.137851	0.135145	0.133415
0.134043	0.136234	0.131064	0.133431	0.138453	0.141538	0.136233	0.13565	0.14337	0.135605	0.135655	0.132291	0.131395	0.139349	0.138523	0.136384	0.134901	0.138527	0.139995	0.135836	0.137998	0.13877	0.136307	0.137824	0.13771	0.134963	0.133399
0.133988	0.136233	0.131012	0.133444	0.138338	0.141506	0.136143	0.135662	0.14322	0.135363	0.135571	0.132231	0.131299	0.139177	0.138503	0.136306	0.134865	0.138448	0.13994	0.135691	0.137936	0.138729	0.13628	0.137737	0.137564	0.134775	0.133378
0.133928	0.136225	0.130956	0.133452	0.138216	0.141466	0.136049	0.135668	0.143064	0.135117	0.135482	0.132166	0.1312	0.138996	0.138474	0.136223	0.134824	0.138364	0.139878	0.13554	0.137869	0.138682	0.136248	0.137643	0.137414	0.13458	0.133352
0.133861	0.136209	0.130897	0.133456	0.138088	0.141417	0.135952	0.135667	0.142901	0.134865	0.135387	0.132097	0.131096	0.138807	0.138436	0.136135	0.134778	0.138274	0.139809	0.135385	0.137795	0.138629	0.136211	0.137544	0.137259	0.134378	0.13332
0.133789	0.136187	0.130834	0.133454	0.137954	0.14136	0.135852	0.13566	0.142732	0.134609	0.135287	0.132022	0.130987	0.138609	0.138391	0.136042	0.134728	0.13818	0.139733	0.135225	0.137716	0.13857	0.136168	0.137438	0.1371	0.13417	0.133282
0.133711	0.136157	0.130767	0.133448	0.137813	0.141295	0.135748	0.135645	0.142556	0.134348	0.135181	0.131943	0.130875	0.138403	0.138336	0.135943	0.134674	0.13808	0.139651	0.135061	0.137631	0.138505	0.136121	0.137327	0.136937	0.133955	0.133238
0.133627	0.136119	0.130697	0.133437	0.137667	0.141221	0.135641	0.135624	0.142374	0.134083	0.13507	0.131859	0.130758	0.138189	0.138273	0.13584	0.134615	0.137975	0.139561	0.134892	0.13754	0.138433	0.136068	0.137209	0.13677	0.133734	0.133189
0.133538	0.136074	0.130623	0.13342	0.137514	0.141139	0.135531	0.135596	0.142185	0.133813	0.134954	0.13177	0.130637	0.137966	0.138202	0.135731	0.134553	0.137866	0.139464	0.134719	0.137444	0.138355	0.13601	0.137086	0.136599	0.133506	0.133133
0.133442	0.136022	0.130545	0.133398	0.137356	0.141048	0.135417	0.135561	0.141991	0.13354	0.134832	0.131677	0.130512	0.137736	0.138122	0.135617	0.134486	0.137751	0.139361	0.134542	0.137341	0.138272	0.135947	0.136956	0.136423	0.133273	0.133072
0.133341	0.135962	0.130464	0.133371	0.137191	0.140949	0.135301	0.135519	0.141791	0.133263	0.134705	0.131578	0.130383	0.137497	0.138034	0.135499	0.134414	0.137632	0.13925	0.134361	0.137233	0.138182	0.135878	0.136822	0.136244	0.133033	0.133005
0.133235	0.135894	0.130379	0.133338	0.137021	0.140842	0.135182	0.13547	0.141585	0.132983	0.134573	0.131476	0.13025	0.137252	0.137937	0.135375	0.134339	0.137508	0.139133	0.134175	0.137118	0.138086	0.135804	0.136681	0.136061	0.132788	0.132932
0.133123	0.135819	0.13029	0.1333	0.136846	0.140726	0.135059	0.135414	0.141374	0.1327	0.134436	0.131369	0.130113	0.136998	0.137832	0.135246	0.134259	0.13738	0.139009	0.133987	0.136998	0.137984	0.135725	0.136535	0.135875	0.132538	0.132854
0.133005	0.135736	0.130198	0.133257	0.136665	0.140603	0.134934	0.135351	0.141157	0.132414	0.134294	0.131257	0.129973	0.136737	0.137719	0.135112	0.134176	0.137247	0.138879	0.133794	0.136873	0.137876	0.135641	0.136384	0.135685	0.132282	0.132769
0.132882	0.135646	0.130102	0.133208	0.136478	0.140471	0.134806	0.135281	0.140936	0.132126	0.134147	0.131141	0.129828	0.13647	0.137597	0.134973	0.134088	0.137111	0.138741	0.133598	0.136742	0.137762	0.135552	0.136227	0.135491	0.132021	0.132679
0.132754	0.135549	0.130003	0.133153	0.136287	0.14033	0.134676	0.135204	0.140709	0.131835	0.133996	0.131021	0.12968	0.136195	0.137467	0.134829	0.133997	0.13697	0.138598	0.133399	0.136605	0.137643	0.135457	0.136066	0.135294	0.131754	0.132583
0.132621	0.135444	0.129901	0.133093	0.13609	0.140183	0.134543	0.13512	0.140477	0.131542	0.13384	0.130897	0.129529	0.135913	0.137328	0.13468	0.133901	0.136825	0.138447	0.133197	0.136463	0.137518	0.135358	0.135899	0.135095	0.131483	0.132481
0.132483	0.135332	0.129795	0.133027	0.135889	0.140027	0.134407	0.135029	0.140241	0.131247	0.133679	0.130769	0.129374	0.135626	0.137182	0.134526	0.133803	0.136676	0.138291	0.132992	0.136315	0.137387	0.135253	0.135728	0.134892	0.131208	0.132374
0.13234	0.135212	0.129686	0.132956	0.135683	0.139863	0.13427	0.134931	0.140001	0.130952	0.133515	0.130637	0.129216	0.135332	0.137028	0.134368	0.1337	0.136524	0.138128	0.132784	0.136163	0.13725	0.135144	0.135552	0.134686	0.130928	0.132261
0.132193	0.135086	0.129573	0.132879	0.135473	0.139692	0.13413	0.134827	0.139756	0.130655	0.133346	0.130502	0.129055	0.135032	0.136866	0.134206	0.133595	0.136369	0.13796	0.132574	0.136005	0.137109	0.135029	0.135372	0.134478	0.130644	0.132143
0.132041	0.134952	0.129458	0.132796	0.135258	0.139514	0.133988	0.134716	0.139508	0.130357	0.133173	0.130363	0.128891	0.134727	0.136696	0.134038	0.133485	0.13621	0.137785	0.132362	0.135842	0.136962	0.13491	0.135187	0.134268	0.130357	0.13202
0.131885	0.134812	0.12934	0.132708	0.135039	0.139329	0.133844	0.134598	0.139255	0.130059	0.132997	0.13022	0.128724	0.134416	0.136519	0.133867	0.133373	0.136049	0.137605	0.132147	0.135674	0.13681	0.134787	0.134999	0.134055	0.130066	0.131891
0.131724	0.134665	0.129218	0.132614	0.134816	0.139136	0.133698	0.134474	0.139	0.129761	0.132817	0.130075	0.128555	0.1341	0.136335	0.133691	0.133258	0.135885	0.137419	0.131931	0.135502	0.136653	0.134658	0.134807	0.13384	0.129771	0.131758
0.13156	0.134511	0.129095	0.132515	0.13459	0.138937	0.133551	0.134344	0.138741	0.129463	0.132634	0.129926	0.128383	0.133779	0.136144	0.133512	0.13314	0.135718	0.137228	0.131713	0.135325	0.136491	0.134526	0.134611	0.133623	0.129474	0.131619
0.131392	0.134351	0.128968	0.132411	0.13436	0.138731	0.133403	0.134207	0.138479	0.129165	0.132448	0.129775	0.128209	0.133454	0.135945	0.133328	0.133019	0.135549	0.137031	0.131494	0.135144	0.136325	0.134388	0.134412	0.133405	0.129174	0.131476
0.13122	0.134184	0.128839	0.132301	0.134127	0.138519	0.133253	0.134064	0.138215	0.128869	0.132259	0.129621	0.128033	0.133125	0.13574	0.133141	0.132896	0.135378	0.13683	0.131274	0.134959	0.136154	0.134247	0.13421	0.133185	0.128871	0.131328
0.131045	0.134011	0.128708	0.132187	0.133891	0.138301	0.133101	0.133916	0.137948	0.128573	0.132067	0.129465	0.127856	0.132793	0.135528	0.13295	0.13277	0.135205	0.136623	0.131053	0.134769	0.135979	0.134102	0.134005	0.132964	0.128567	0.131176
0.130867	0.133833	0.128575	0.132067	0.133653	0.138076	0.132949	0.133761	0.137679	0.128279	0.131872	0.129307	0.127676	0.132456	0.13531	0.132755	0.132642	0.135031	0.136413	0.130831	0.134576	0.1358	0.133953	0.133797	0.132741	0.12826	0.131019
0.130686	0.133649	0.128439	0.131942	0.133411	0.137846	0.132796	0.133601	0.137409	0.127987	0.131675	0.129146	0.127495	0.132117	0.135086	0.132558	0.132512	0.134855	0.136197	0.130609	0.134379	0.135617	0.1338	0.133587	0.132518	0.127952	0.130858
0.130503	0.133459	0.128302	0.131812	0.133168	0.137611	0.132642	0.133436	0.137136	0.127698	0.131477	0.128984	0.127313	0.131775	0.134856	0.132357	0.13238	0.134679	0.135978	0.130387	0.134179	0.13543	0.133643	0.133375	0.132294	0.127643	0.130694
0.130317	0.133264	0.128163	0.131677	0.132922	0.137371	0.132488	0.133265	0.136863	0.127411	0.131276	0.128821	0.12713	0.131431	0.13462	0.132153	0.132246	0.134501	0.135755	0.130165	0.133975	0.13524	0.133483	0.133162	0.13207	0.127333	0.130525
0.130129	0.133064	0.128022	0.131538	0.132675	0.137125	0.132334	0.133089	0.136588	0.127126	0.131074	0.128656	0.126947	0.131084	0.134379	0.131947	0.132111	0.134323	0.135528	0.129944	0.133769	0.135046	0.13332	0.132946	0.131845	0.127023	0.130353
0.129938	0.132859	0.12788	0.131394	0.132426	0.136876	0.132179	0.132909	0.136312	0.126845	0.13087	0.12849	0.126762	0.130736	0.134133	0.131738	0.131975	0.134145	0.135297	0.129724	0.13356	0.13485	0.133153	0.13273	0.131621	0.126712	0.130178
0.129747	0.132649	0.127737	0.131246	0.132176	0.136621	0.132024	0.132724	0.136037	0.126568	0.130666	0.128324	0.126578	0.130387	0.133882	0.131527	0.131837	0.133967	0.135063	0.129504	0.133348	0.134651	0.132984	0.132513	0.131396	0.126401	0.13
0.129553	0.132436	0.127593	0.131094	0.131925	0.136363	0.13187	0.132534	0.13576	0.126294	0.130461	0.128157	0.126393	0.130037	0.133627	0.131313	0.131698	0.133789	0.134827	0.129286	0.133134	0.134449	0.132812	0.132295	0.131173	0.126091	0.129819
0.129359	0.132218	0.127448	0.130938	0.131673	0.136102	0.131715	0.132341	0.135484	0.126025	0.130255	0.12799	0.126208	0.129686	0.133367	0.131098	0.131559	0.133611	0.134588	0.129069	0.132918	0.134245	0.132638	0.132076	0.130949	0.125782	0.129636
0.129164	0.131996	0.127303	0.130777	0.131421	0.135836	0.131562	0.132143	0.135209	0.12576	0.130049	0.127823	0.126024	0.129335	0.133103	0.130881	0.131419	0.133435	0.134346	0.128854	0.1327	0.134039	0.132461	0.131858	0.130727	0.125474	0.12945
0.128968	0.131771	0.127157	0.130613	0.131168	0.135568	0.131409	0.131942	0.134934	0.1255	0.129842	0.127656	0.125841	0.128985	0.132836	0.130663	0.131279	0.133259	0.134102	0.128642	0.13248	0.133831	0.132282	0.13164	0.130506	0.125167	0.129262
0.128772	0.131543	0.127011	0.130446	0.130915	0.135297	0.131257	0.131737	0.13466	0.125245	0.129636	0.12749	0.125658	0.128635	0.132565	0.130444	0.131139	0.133085	0.133857	0.128432	0.13226	0.133622	0.132101	0.131423	0.130286	0.124862	0.129073
0.128576	0.131311	0.126865	0.130275	0.130663	0.135024	0.131106	0.13153	0.134387	0.124996	0.129431	0.127324	0.125476	0.128286	0.132292	0.130223	0.130999	0.132913	0.13361	0.128224	0.132038	0.133411	0.131919	0.131206	0.130068	0.124559	0.128881
0.12838	0.131078	0.126719	0.130101	0.130411	0.134749	0.130956	0.131319	0.134115	0.124752	0.129226	0.12716	0.125296	0.127939	0.132015	0.130002	0.130859	0.132742	0.133362	0.128019	0.131815	0.133199	0.131735	0.130991	0.129852	0.124258	0.128689
0.128184	0.130841	0.126574	0.129924	0.130161	0.134472	0.130808	0.131106	0.133846	0.124515	0.129022	0.126997	0.125118	0.127594	0.131737	0.129781	0.130719	0.132574	0.133112	0.127818	0.131592	0.132987	0.13155	0.130777	0.129638	0.12396	0.128495
0.127989	0.130603	0.126429	0.129744	0.129911	0.134193	0.130661	0.13089	0.133578	0.124284	0.12882	0.126835	0.124941	0.12725	0.131456	0.129559	0.130581	0.132408	0.132862	0.12762	0.131369	0.132774	0.131363	0.130565	0.129426	0.123666	0.128301
0.127795	0.130363	0.126284	0.129561	0.129662	0.133914	0.130516	0.130673	0.133313	0.124059	0.128619	0.126676	0.124767	0.12691	0.131173	0.129337	0.130443	0.132245	0.132612	0.127426	0.131146	0.132561	0.131177	0.130355	0.129216	0.123375	0.128106
0.127603	0.130122	0.126141	0.129377	0.129415	0.133634	0.130373	0.130453	0.133051	0.123842	0.12842	0.126519	0.124595	0.126572	0.130889	0.129115	0.130306	0.132085	0.132361	0.127236	0.130923	0.132348	0.130989	0.130147	0.129009	0.123087	0.127911
0.127412	0.12988	0.125999	0.12919	0.12917	0.133353	0.130232	0.130232	0.132791	0.123632	0.128223	0.126364	0.124425	0.126238	0.130604	0.128894	0.130171	0.131929	0.132111	0.12705	0.130701	0.132135	0.130801	0.129943	0.128806	0.122804	0.127717
0.127223	0.129636	0.125859	0.129001	0.128927	0.133072	0.130093	0.13001	0.132534	0.123429	0.128028	0.126212	0.124259	0.125908	0.130318	0.128674	0.130037	0.131776	0.131861	0.126869	0.130479	0.131923	0.130613	0.129741	0.128605	0.122525	0.127522
0.127036	0.129393	0.12572	0.128811	0.128687	0.132792	0.129957	0.129787	0.132281	0.123234	0.127836	0.126063	0.124095	0.125582	0.130032	0.128454	0.129905	0.131626	0.131612	0.126693	0.130259	0.131711	0.130425	0.129543	0.128408	0.122251	0.127328
0.126851	0.129149	0.125583	0.128619	0.128449	0.132512	0.129823	0.129564	0.132031	0.123047	0.127647	0.125917	0.123935	0.125261	0.129746	0.128236	0.129775	0.131481	0.131365	0.126521	0.13004	0.131501	0.130238	0.129348	0.128214	0.121982	0.127136
0.12667	0.128906	0.125448	0.128426	0.128214	0.132234	0.129692	0.12934	0.131785	0.122868	0.127461	0.125774	0.123779	0.124944	0.12946	0.128019	0.129646	0.13134	0.131118	0.126356	0.129823	0.131292	0.130051	0.129157	0.128024	0.121718	0.126944
0.126491	0.128663	0.125315	0.128232	0.127982	0.131957	0.129564	0.129116	0.131544	0.122698	0.127278	0.125636	0.123626	0.124633	0.129174	0.127804	0.12952	0.131204	0.130873	0.126195	0.129608	0.131086	0.129865	0.128971	0.127838	0.12146	0.126754
0.126315	0.128421	0.125185	0.128037	0.127753	0.131681	0.129439	0.128892	0.131307	0.122536	0.127099	0.125501	0.123478	0.124327	0.12889	0.127591	0.129397	0.131072	0.13063	0.126041	0.129395	0.13088	0.12968	0.128789	0.127656	0.121207	0.126566
0.126143	0.12818	0.125057	0.127842	0.127528	0.131408	0.129317	0.128669	0.131074	0.122383	0.126923	0.125371	0.123334	0.124028	0.128607	0.127381	0.129276	0.130946	0.13039	0.125892	0.129184	0.130678	0.129497	0.128611	0.127479	0.120961	0.12638
0.125974	0.127941	0.124932	0.127646	0.127307	0.131136	0.129198	0.128447	0.130846	0.122239	0.126752	0.125245	0.123194	0.123734	0.128325	0.127172	0.129158	0.130824	0.130151	0.12575	0.128977	0.130477	0.129315	0.128439	0.127306	0.120722	0.126196
0.125809	0.127704	0.12481	0.127451	0.12709	0.130868	0.129083	0.128226	0.130623	0.122105	0.126585	0.125124	0.123059	0.123448	0.128045	0.126967	0.129043	0.130708	0.129916	0.125614	0.128772	0.13028	0.129134	0.128273	0.127138	0.120489	0.126015
0.125649	0.127468	0.124692	0.127255	0.126877	0.130603	0.128972	0.128006	0.130405	0.12198	0.126422	0.125008	0.12293	0.123168	0.127768	0.126764	0.128932	0.130598	0.129684	0.125485	0.12857	0.130085	0.128956	0.128112	0.126975	0.120263	0.125837
0.125493	0.127236	0.124576	0.12706	0.126668	0.130341	0.128864	0.127788	0.130193	0.121864	0.126265	0.124897	0.122805	0.122896	0.127493	0.126565	0.128823	0.130494	0.129455	0.125363	0.128372	0.129894	0.12878	0.127956	0.126816	0.120045	0.125663
0.125342	0.127006	0.124464	0.126866	0.126464	0.130082	0.12876	0.127572	0.129986	0.121758	0.126112	0.124791	0.122686	0.122632	0.127221	0.126369	0.128718	0.130396	0.12923	0.125248	0.128178	0.129706	0.128606	0.127807	0.126663	0.119834	0.125492
0.125195	0.126779	0.124356	0.126673	0.126265	0.129828	0.128659	0.127359	0.129785	0.121662	0.125964	0.124692	0.122572	0.122376	0.126952	0.126177	0.128617	0.130304	0.129008	0.12514	0.127988	0.129522	0.128435	0.127665	0.126516	0.11963	0.125324
0.125054	0.126556	0.124252	0.12648	0.12607	0.129578	0.128563	0.127148	0.12959	0.121575	0.125822	0.124598	0.122464	0.122128	0.126687	0.125989	0.12852	0.130218	0.128791	0.125039	0.127802	0.129343	0.128267	0.127529	0.126374	0.119435	0.125161
0.124918	0.126336	0.124152	0.126289	0.125881	0.129332	0.128471	0.12694	0.129401	0.121499	0.125685	0.12451	0.122363	0.121888	0.126426	0.125805	0.128426	0.130139	0.128578	0.124946	0.127621	0.129167	0.128102	0.127399	0.126238	0.119248	0.125002
0.124788	0.126121	0.124056	0.1261	0.125698	0.129092	0.128383	0.126735	0.129219	0.121433	0.125554	0.124428	0.122267	0.121657	0.126168	0.125625	0.128337	0.130067	0.12837	0.124861	0.127444	0.128996	0.127941	0.127277	0.126107	0.119069	0.124847
0.124663	0.12591	0.123965	0.125913	0.125519	0.128856	0.1283	0.126534	0.129043	0.121377	0.125429	0.124353	0.122178	0.121436	0.125915	0.125449	0.128251	0.130001	0.128167	0.124784	0.127272	0.128829	0.127782	0.127162	0.125982	0.118899	0.124698
0.124544	0.125703	0.123877	0.125727	0.125347	0.128626	0.128221	0.126336	0.128873	0.121331	0.12531	0.124284	0.122095	0.121224	0.125667	0.125279	0.12817	0.129943	0.127968	0.124715	0.127106	0.128667	0.127628	0.127055	0.125864	0.118737	0.124553
0.124431	0.125502	0.123795	0.125544	0.12518	0.128402	0.128146	0.126142	0.12871	0.121296	0.125197	0.124222	0.122019	0.121021	0.125424	0.125113	0.128094	0.129892	0.127775	0.124653	0.126944	0.128511	0.127477	0.126955	0.125751	0.118585	0.124414
0.124325	0.125305	0.123717	0.125364	0.125019	0.128184	0.128076	0.125953	0.128554	0.12127	0.12509	0.124167	0.12195	0.120829	0.125186	0.124953	0.128022	0.129848	0.127588	0.124601	0.126789	0.12836	0.12733	0.126864	0.125645	0.118441	0.12428
0.124225	0.125115	0.123645	0.125186	0.124864	0.127972	0.12801	0.125768	0.128405	0.121255	0.124991	0.12412	0.121888	0.120646	0.124954	0.124798	0.127954	0.129811	0.127406	0.124556	0.126639	0.128214	0.127188	0.12678	0.125545	0.118307	0.124153
0.124131	0.124929	0.123577	0.125011	0.124716	0.127766	0.127949	0.125588	0.128262	0.121251	0.124897	0.124079	0.121833	0.120473	0.124727	0.124649	0.127892	0.129782	0.12723	0.12452	0.126495	0.128074	0.12705	0.126704	0.125452	0.118182	0.124031
0.124045	0.12475	0.123514	0.124839	0.124573	0.127568	0.127892	0.125413	0.128127	0.121257	0.124811	0.124045	0.121785	0.120312	0.124507	0.124505	0.127834	0.12976	0.127061	0.124493	0.126357	0.12794	0.126917	0.126637	0.125365	0.118066	0.123915
0.123965	0.124577	0.123456	0.124671	0.124437	0.127376	0.12784	0.125243	0.127999	0.121273	0.124731	0.124019	0.121744	0.12016	0.124292	0.124367	0.127781	0.129746	0.126897	0.124474	0.126226	0.127812	0.126788	0.126578	0.125285	0.11796	0.123806
0.123892	0.124411	0.123404	0.124506	0.124307	0.127191	0.127793	0.125078	0.127878	0.121299	0.124658	0.124001	0.121711	0.12002	0.124085	0.124236	0.127733	0.12974	0.126741	0.124464	0.126101	0.12769	0.126665	0.126528	0.125211	0.117864	0.123703
0.123826	0.124251	0.123357	0.124345	0.124184	0.127014	0.127751	0.124919	0.127765	0.121335	0.124593	0.12399	0.121686	0.11989	0.123883	0.12411	0.12769	0.129741	0.12659	0.124462	0.125982	0.127574	0.126546	0.126486	0.125143	0.117777	0.123607
0.123767	0.124098	0.123316	0.124187	0.124068	0.126844	0.127713	0.124766	0.127659	0.121382	0.124534	0.123987	0.121668	0.119772	0.123689	0.123991	0.127652	0.12975	0.126447	0.12447	0.12587	0.127465	0.126433	0.126454	0.125083	0.1177	0.123518
0.123716	0.123952	0.12328	0.124034	0.123958	0.126682	0.12768	0.124619	0.12756	0.121438	0.124483	0.123992	0.121658	0.119664	0.123502	0.123878	0.127619	0.129766	0.12631	0.124486	0.125765	0.127363	0.126325	0.12643	0.125029	0.117633	0.123437
0.123672	0.123814	0.123249	0.123885	0.123855	0.126527	0.127651	0.124478	0.127468	0.121505	0.124439	0.124004	0.121656	0.119568	0.123322	0.123772	0.127591	0.129791	0.126181	0.124511	0.125667	0.127267	0.126222	0.126415	0.124982	0.117576	0.123362
0.123635	0.123683	0.123225	0.12374	0.123758	0.126381	0.127628	0.124343	0.127384	0.121581	0.124402	0.124024	0.121661	0.119483	0.12315	0.123673	0.127568	0.129823	0.126058	0.124544	0.125577	0.127178	0.126125	0.126409	0.124942	0.117529	0.123295
0.123606	0.123559	0.123205	0.123601	0.123668	0.126243	0.127609	0.124215	0.127307	0.121667	0.124373	0.124053	0.121675	0.11941	0.122985	0.12358	0.12755	0.129862	0.125943	0.124587	0.125493	0.127096	0.126034	0.126412	0.124908	0.117491	0.123235
0.123585	0.123444	0.123192	0.123465	0.123585	0.126113	0.127594	0.124094	0.127238	0.121762	0.124351	0.124089	0.121696	0.119348	0.122828	0.123495	0.127538	0.12991	0.125835	0.124638	0.125416	0.127021	0.125948	0.126425	0.124881	0.117463	0.123184
0.123571	0.123336	0.123184	0.123335	0.123509	0.125992	0.127585	0.12398	0.127176	0.121867	0.124337	0.124133	0.121725	0.119298	0.122679	0.123417	0.12753	0.129965	0.125735	0.124698	0.125347	0.126953	0.125869	0.126446	0.124861	0.117446	0.123139
0.123564	0.123237	0.123182	0.12321	0.123439	0.125879	0.127579	0.123872	0.127121	0.121981	0.124329	0.124185	0.121763	0.11926	0.122539	0.123345	0.127528	0.130027	0.125642	0.124766	0.125286	0.126892	0.125795	0.126477	0.124847	0.117438	0.123103
0.123565	0.123145	0.123185	0.123089	0.123377	0.125775	0.127578	0.123772	0.127074	0.122104	0.12433	0.124245	0.121808	0.119232	0.122406	0.123281	0.127531	0.130097	0.125557	0.124844	0.125232	0.126838	0.125727	0.126517	0.12484	0.117439	0.123075
0.123574	0.123063	0.123194	0.122974	0.12332	0.125679	0.127582	0.123679	0.127034	0.122236	0.124337	0.124313	0.121861	0.119217	0.122282	0.123225	0.127539	0.130175	0.125479	0.124929	0.125185	0.126792	0.125666	0.126566	0.124839	0.117451	0.123055
0.12359	0.122988	0.123209	0.122865	0.123271	0.125593	0.12759	0.123593	0.127001	0.122376	0.124353	0.124389	0.121922	0.119213	0.122166	0.123175	0.127552	0.130259	0.125409	0.125023	0.125146	0.126753	0.12561	0.126623	0.124846	0.117472	0.123043
0.123614	0.122922	0.123229	0.122761	0.123228	0.125515	0.127602	0.123515	0.126975	0.122525	0.124375	0.124472	0.121991	0.11922	0.122058	0.123133	0.127569	0.130351	0.125346	0.125126	0.125115	0.126721	0.125561	0.12669	0.124858	0.117502	0.123039
0.123646	0.122865	0.123255	0.122662	0.123192	0.125446	0.127619	0.123445	0.126956	0.122682	0.124405	0.124563	0.122068	0.119239	0.121959	0.123099	0.127592	0.13045	0.125292	0.125236	0.125091	0.126697	0.125518	0.126766	0.124877	0.117542	0.123043
0.123685	0.122817	0.123286	0.122569	0.123162	0.125386	0.127639	0.123382	0.126944	0.122846	0.124442	0.124662	0.122153	0.11927	0.121869	0.123072	0.12762	0.130556	0.125245	0.125355	0.125074	0.126679	0.125482	0.126851	0.124902	0.117592	0.123056
0.123731	0.122777	0.123323	0.122482	0.123139	0.125334	0.127663	0.123326	0.126939	0.123019	0.124486	0.124768	0.122245	0.119311	0.121787	0.123052	0.127652	0.130669	0.125205	0.125481	0.125066	0.126669	0.125451	0.126945	0.124933	0.11765	0.123077
0.123785	0.122746	0.123365	0.1224	0.123121	0.125292	0.127692	0.123279	0.12694	0.123198	0.124537	0.124882	0.122345	0.119364	0.121714	0.12304	0.127689	0.130788	0.125174	0.125616	0.125064	0.126667	0.125427	0.127047	0.12497	0.117718	0.123106
0.123846	0.122723	0.123412	0.122325	0.12311	0.125258	0.127724	0.123239	0.126948	0.123385	0.124595	0.125004	0.122453	0.119428	0.12165	0.123036	0.127731	0.130914	0.12515	0.125758	0.125071	0.126671	0.12541	0.127158	0.125013	0.117794	0.123143
0.123914	0.12271	0.123464	0.122255	0.123106	0.125234	0.12776	0.123207	0.126963	0.123578	0.12466	0.125132	0.122568	0.119503	0.121594	0.123038	0.127777	0.131046	0.125133	0.125907	0.125085	0.126683	0.125398	0.127278	0.125062	0.117879	0.123188
0.123989	0.122706	0.123522	0.122192	0.123107	0.125218	0.127799	0.123182	0.126984	0.123778	0.124731	0.125268	0.122691	0.119588	0.121547	0.123049	0.127827	0.131184	0.125124	0.126064	0.125106	0.126702	0.125393	0.127405	0.125117	0.117973	0.123242
0.124071	0.12271	0.123584	0.122134	0.123114	0.125211	0.127842	0.123166	0.127011	0.123984	0.12481	0.12541	0.122821	0.119685	0.121509	0.123066	0.127882	0.131328	0.125123	0.126228	0.125135	0.126728	0.125395	0.127541	0.125177	0.118074	0.123304
0.12416	0.122723	0.123652	0.122082	0.123127	0.125212	0.127887	0.123157	0.127044	0.124196	0.124895	0.125559	0.122958	0.119792	0.12148	0.123092	0.127941	0.131477	0.125128	0.126399	0.125171	0.126761	0.125402	0.127685	0.125243	0.118184	0.123374
0.124256	0.122745	0.123724	0.122036	0.123145	0.125222	0.127936	0.123156	0.127083	0.124414	0.124986	0.125715	0.123102	0.119909	0.121459	0.123124	0.128003	0.131632	0.125142	0.126576	0.125214	0.126801	0.125416	0.127837	0.125314	0.118302	0.123452
0.124359	0.122775	0.1238	0.121997	0.123169	0.125241	0.127988	0.123163	0.127128	0.124636	0.125083	0.125878	0.123253	0.120036	0.121447	0.123164	0.12807	0.131793	0.125162	0.12676	0.125264	0.126848	0.125435	0.127997	0.12539	0.118428	0.123538
0.124468	0.122814	0.123881	0.121963	0.123198	0.125268	0.128043	0.123177	0.127178	0.124864	0.125187	0.126046	0.12341	0.120173	0.121443	0.123211	0.128141	0.131958	0.125189	0.12695	0.125322	0.126901	0.125461	0.128164	0.125471	0.118561	0.123632
0.124583	0.122862	0.123966	0.121935	0.123232	0.125304	0.128101	0.123199	0.127234	0.125095	0.125296	0.126221	0.123575	0.12032	0.121448	0.123265	0.128215	0.132128	0.125224	0.127146	0.125386	0.126961	0.125493	0.128338	0.125556	0.118701	0.123733
0.124704	0.122918	0.124056	0.121913	0.123271	0.125347	0.128161	0.123229	0.127294	0.125331	0.125411	0.126401	0.123745	0.120476	0.121461	0.123326	0.128292	0.132302	0.125265	0.127348	0.125457	0.127027	0.125531	0.128519	0.125647	0.118848	0.123843
0.124831	0.122982	0.124149	0.121898	0.123315	0.125399	0.128223	0.123266	0.12736	0.125571	0.125532	0.126587	0.123922	0.120641	0.121482	0.123394	0.128373	0.132481	0.125313	0.127555	0.125534	0.1271	0.125574	0.128707	0.125741	0.119001	0.123959
0.124964	0.123055	0.124246	0.121888	0.123363	0.125458	0.128287	0.123311	0.127431	0.125814	0.125658	0.126779	0.124105	0.120815	0.121512	0.123469	0.128457	0.132663	0.125367	0.127768	0.125618	0.127178	0.125624	0.128902	0.12584	0.119161	0.124083
0.125103	0.123136	0.124347	0.121884	0.123416	0.125525	0.128354	0.123363	0.127506	0.12606	0.125789	0.126975	0.124293	0.120998	0.121549	0.12355	0.128543	0.13285	0.125428	0.127985	0.125709	0.127263	0.125679	0.129103	0.125943	0.119327	0.124215
0.125247	0.123224	0.124451	0.121886	0.123473	0.1256	0.128422	0.123422	0.127585	0.126309	0.125925	0.127177	0.124488	0.121189	0.121594	0.123638	0.128633	0.133039	0.125495	0.128207	0.125805	0.127353	0.125739	0.12931	0.12605	0.119499	0.124353
0.125396	0.123321	0.124558	0.121893	0.123534	0.125682	0.128492	0.123488	0.127669	0.12656	0.126066	0.127383	0.124687	0.121388	0.121648	0.123733	0.128725	0.133232	0.125568	0.128434	0.125908	0.127449	0.125805	0.129523	0.12616	0.119677	0.124498
0.12555	0.123425	0.124668	0.121906	0.123598	0.125771	0.128563	0.123561	0.127757	0.126812	0.126211	0.127593	0.124892	0.121595	0.121708	0.123834	0.128819	0.133427	0.125646	0.128664	0.126016	0.12755	0.125877	0.129741	0.126274	0.119859	0.12465
0.125709	0.123537	0.124781	0.121925	0.123666	0.125868	0.128636	0.123641	0.127848	0.127067	0.126361	0.127808	0.125102	0.121809	0.121777	0.123941	0.128916	0.133625	0.125731	0.128898	0.12613	0.127657	0.125953	0.129965	0.126391	0.120046	0.124808
0.125872	0.123656	0.124897	0.12195	0.123738	0.125971	0.12871	0.123728	0.127943	0.127322	0.126514	0.128027	0.125316	0.12203	0.121852	0.124054	0.129015	0.133825	0.125821	0.129136	0.12625	0.127768	0.126034	0.130193	0.12651	0.120238	0.124973
0.126039	0.123783	0.125014	0.121979	0.123812	0.12608	0.128784	0.123821	0.128041	0.127578	0.126672	0.128249	0.125535	0.122259	0.121935	0.124173	0.129115	0.134027	0.125916	0.129377	0.126375	0.127885	0.126121	0.130426	0.126633	0.120434	0.125144
0.126211	0.123916	0.125134	0.122014	0.12389	0.126196	0.12886	0.12392	0.128142	0.127834	0.126833	0.128474	0.125758	0.122493	0.122024	0.124297	0.129217	0.13423	0.126016	0.129621	0.126504	0.128006	0.126212	0.130663	0.126758	0.120634	0.12532
0.126386	0.124056	0.125256	0.122054	0.12397	0.126318	0.128936	0.124026	0.128246	0.12809	0.126997	0.128703	0.125985	0.122733	0.12212	0.124428	0.129321	0.134434	0.126121	0.129867	0.126639	0.128131	0.126307	0.130904	0.126885	0.120837	0.125502
0.126564	0.124202	0.12538	0.1221	0.124053	0.126446	0.129012	0.124137	0.128353	0.128346	0.127165	0.128934	0.126216	0.12298	0.122223	0.124563	0.129426	0.13464	0.12623	0.130115	0.126778	0.128261	0.126407	0.131149	0.127015	0.121044	0.12569
0.126746	0.124354	0.125505	0.12215	0.124137	0.126579	0.129088	0.124255	0.128462	0.128601	0.127335	0.129167	0.12645	0.123231	0.122332	0.124704	0.129531	0.134846	0.126344	0.130365	0.126922	0.128394	0.126512	0.131398	0.127146	0.121253	0.125882
0.126931	0.124513	0.125631	0.122205	0.124224	0.126717	0.129165	0.124378	0.128574	0.128855	0.127508	0.129403	0.126688	0.123488	0.122447	0.124849	0.129638	0.135052	0.126462	0.130617	0.127069	0.128531	0.12662	0.131649	0.127279	0.121465	0.12608
0.127119	0.124677	0.125758	0.122265	0.124312	0.126861	0.129241	0.124506	0.128687	0.129107	0.127684	0.12964	0.126928	0.123749	0.122568	0.124999	0.129745	0.135258	0.126584	0.13087	0.127221	0.128671	0.126732	0.131903	0.127413	0.121679	0.126282
0.127309	0.124847	0.125885	0.122329	0.124402	0.127009	0.129317	0.124639	0.128802	0.129357	0.127861	0.129879	0.127171	0.124014	0.122694	0.125154	0.129853	0.135463	0.126709	0.131124	0.127376	0.128815	0.126848	0.132159	0.127549	0.121895	0.126489
0.127501	0.125022	0.126013	0.122398	0.124493	0.127162	0.129392	0.124778	0.128919	0.129605	0.12804	0.130119	0.127416	0.124283	0.122826	0.125313	0.129961	0.135668	0.126837	0.131378	0.127535	0.128961	0.126967	0.132417	0.127685	0.122113	0.126699
0.127695	0.125203	0.126142	0.122471	0.124585	0.127319	0.129467	0.124921	0.129036	0.12985	0.128221	0.13036	0.127664	0.124555	0.122963	0.125476	0.130068	0.135872	0.126969	0.131632	0.127697	0.12911	0.12709	0.132676	0.127822	0.122331	0.126913
0.127891	0.125387	0.12627	0.122548	0.124678	0.127481	0.12954	0.125069	0.129155	0.130092	0.128403	0.130601	0.127913	0.124831	0.123105	0.125643	0.130176	0.136074	0.127104	0.131886	0.127861	0.129261	0.127216	0.132937	0.12796	0.12255	0.127131
0.128088	0.125577	0.126398	0.122629	0.124771	0.127645	0.129613	0.125221	0.129275	0.13033	0.128586	0.130843	0.128163	0.125109	0.123251	0.125814	0.130283	0.136275	0.127241	0.13214	0.128029	0.129414	0.127345	0.133199	0.128098	0.122769	0.127352
0.128287	0.12577	0.126525	0.122714	0.124865	0.127813	0.129684	0.125376	0.129395	0.130565	0.12877	0.131085	0.128415	0.125389	0.123402	0.125988	0.13039	0.136473	0.12738	0.132393	0.128199	0.12957	0.127476	0.133461	0.128235	0.122989	0.127576
0.128486	0.125967	0.126652	0.122803	0.124958	0.127984	0.129754	0.125536	0.129516	0.130795	0.128955	0.131326	0.128668	0.125671	0.123557	0.126165	0.130496	0.136669	0.127521	0.132644	0.12837	0.129726	0.12761	0.133724	0.128373	0.123208	0.127802
0.128686	0.126168	0.126777	0.122894	0.125051	0.128158	0.129822	0.125699	0.129637	0.131021	0.129139	0.131566	0.128921	0.125954	0.123716	0.126346	0.130601	0.136862	0.127664	0.132894	0.128544	0.129884	0.127746	0.133986	0.12851	0.123427	0.128031
0.128886	0.126372	0.126901	0.12299	0.125144	0.128334	0.129889	0.125865	0.129758	0.131243	0.129324	0.131805	0.129174	0.126239	0.123878	0.126529	0.130705	0.137053	0.127809	0.133143	0.12872	0.130043	0.127885	0.134248	0.128647	0.123644	0.128261
0.129086	0.126579	0.127024	0.123088	0.125237	0.128513	0.129954	0.126035	0.129878	0.131459	0.129508	0.132043	0.129428	0.126524	0.124043	0.126714	0.130807	0.13724	0.127955	0.133389	0.128897	0.130203	0.128025	0.134509	0.128783	0.12386	0.128494
0.129286	0.126788	0.127145	0.123189	0.125328	0.128693	0.130016	0.126207	0.129999	0.13167	0.129692	0.13228	0.129681	0.126809	0.124212	0.126902	0.130908	0.137423	0.128101	0.133632	0.129075	0.130363	0.128167	0.134768	0.128917	0.124075	0.128727
0.129485	0.127	0.127264	0.123293	0.125418	0.128875	0.130077	0.126381	0.130118	0.131875	0.129875	0.132514	0.129934	0.127094	0.124383	0.127092	0.131007	0.137602	0.128249	0.133873	0.129253	0.130523	0.12831	0.135026	0.129051	0.124287	0.128962
0.129683	0.127214	0.12738	0.123399	0.125507	0.129058	0.130135	0.126558	0.130237	0.132074	0.130057	0.132746	0.130186	0.127379	0.124556	0.127284	0.131104	0.137778	0.128396	0.13411	0.129433	0.130683	0.128455	0.135282	0.129183	0.124497	0.129197
0.129881	0.12743	0.127494	0.123508	0.125595	0.129242	0.13019	0.126737	0.130355	0.132267	0.130238	0.132975	0.130437	0.127662	0.124732	0.127477	0.131199	0.137948	0.128544	0.134345	0.129613	0.130843	0.128601	0.135535	0.129313	0.124704	0.129432
0.130077	0.127647	0.127606	0.123619	0.125681	0.129427	0.130243	0.126917	0.130472	0.132453	0.130418	0.133202	0.130687	0.127945	0.12491	0.127671	0.131292	0.138114	0.128692	0.134575	0.129792	0.131002	0.128747	0.135786	0.129441	0.124909	0.129668
0.130272	0.127864	0.127714	0.123732	0.125764	0.129612	0.130294	0.127098	0.130587	0.132632	0.130595	0.133425	0.130934	0.128225	0.125089	0.127867	0.131382	0.138275	0.12884	0.134801	0.129972	0.13116	0.128895	0.136034	0.129568	0.12511	0.129903
0.130465	0.128083	0.12782	0.123846	0.125846	0.129797	0.130341	0.127281	0.130701	0.132805	0.130771	0.133645	0.13118	0.128504	0.125269	0.128063	0.13147	0.138431	0.128986	0.135023	0.130151	0.131317	0.129042	0.136279	0.129692	0.125308	0.130138
0.130655	0.128302	0.127921	0.123963	0.125925	0.129982	0.130386	0.127465	0.130814	0.13297	0.130945	0.133861	0.131424	0.128779	0.125451	0.12826	0.131555	0.138581	0.129132	0.13524	0.13033	0.131473	0.12919	0.13652	0.129814	0.125501	0.130371
0.130844	0.128521	0.12802	0.12408	0.126002	0.130166	0.130427	0.127649	0.130924	0.133128	0.131116	0.134073	0.131665	0.129052	0.125633	0.128457	0.131638	0.138725	0.129277	0.135452	0.130508	0.131626	0.129338	0.136757	0.129933	0.125691	0.130603
0.13103	0.12874	0.128114	0.124199	0.126076	0.13035	0.130465	0.127833	0.131033	0.133278	0.131284	0.134281	0.131903	0.129322	0.125816	0.128654	0.131717	0.138864	0.129421	0.135659	0.130684	0.131778	0.129486	0.136989	0.130049	0.125876	0.130834
0.131213	0.128959	0.128205	0.124319	0.126148	0.130532	0.1305	0.128018	0.13114	0.13342	0.13145	0.134484	0.132138	0.129588	0.125999	0.128852	0.131793	0.138996	0.129562	0.13586	0.130859	0.131927	0.129633	0.137217	0.130163	0.126057	0.131063
0.131393	0.129177	0.128291	0.12444	0.126216	0.130713	0.130532	0.128202	0.131244	0.133555	0.131612	0.134682	0.13237	0.129851	0.126182	0.129049	0.131866	0.139121	0.129702	0.136056	0.131033	0.132074	0.12978	0.13744	0.130273	0.126232	0.13129
0.13157	0.129393	0.128373	0.124561	0.126281	0.130893	0.130561	0.128386	0.131347	0.133681	0.131772	0.134876	0.132598	0.130109	0.126364	0.129245	0.131936	0.13924	0.12984	0.136246	0.131204	0.132219	0.129925	0.137658	0.130381	0.126402	0.131513
0.131744	0.129608	0.128451	0.124683	0.126343	0.13107	0.130586	0.128569	0.131447	0.133799	0.131928	0.135064	0.132823	0.130362	0.126546	0.12944	0.132002	0.139352	0.129976	0.136429	0.131374	0.13236	0.13007	0.13787	0.130485	0.126567	0.131735
0.131914	0.129822	0.128524	0.124806	0.126401	0.131246	0.130607	0.128751	0.131544	0.133908	0.13208	0.135246	0.133044	0.130611	0.126727	0.129635	0.132065	0.139457	0.130108	0.136606	0.131541	0.132498	0.130214	0.138076	0.130586	0.126727	0.131953
0.132081	0.130033	0.128592	0.124928	0.126456	0.131418	0.130625	0.128932	0.131639	0.134009	0.132229	0.135423	0.13326	0.130854	0.126907	0.129828	0.132124	0.139555	0.130239	0.136776	0.131706	0.132633	0.130356	0.138276	0.130683	0.12688	0.132167
0.132243	0.130242	0.128655	0.12505	0.126507	0.131589	0.130639	0.129111	0.131731	0.134101	0.132374	0.135594	0.133472	0.131092	0.127086	0.13002	0.132179	0.139646	0.130366	0.136939	0.131868	0.132764	0.130497	0.13847	0.130776	0.127028	0.132378
0.132401	0.130448	0.128713	0.125173	0.126554	0.131756	0.13065	0.129288	0.131821	0.134185	0.132514	0.135759	0.133679	0.131324	0.127263	0.13021	0.13223	0.139729	0.13049	0.137095	0.132028	0.132891	0.130636	0.138657	0.130866	0.127169	0.132584
0.132555	0.130652	0.128766	0.125294	0.126598	0.13192	0.130657	0.129464	0.131907	0.13426	0.132651	0.135917	0.133881	0.131549	0.127438	0.130398	0.132278	0.139805	0.130611	0.137244	0.132184	0.133014	0.130774	0.138837	0.130952	0.127304	0.132787
0.132705	0.130852	0.128813	0.125416	0.126637	0.132081	0.130661	0.129637	0.131991	0.134326	0.132783	0.136069	0.134078	0.131769	0.127611	0.130585	0.132322	0.139873	0.130729	0.137385	0.132337	0.133133	0.130909	0.139011	0.131034	0.127432	0.132984
0.13285	0.131049	0.128855	0.125536	0.126672	0.132239	0.130661	0.129808	0.132072	0.134383	0.13291	0.136214	0.13427	0.131982	0.127782	0.130769	0.132361	0.139933	0.130842	0.137519	0.132486	0.133247	0.131042	0.139177	0.131112	0.127554	0.133177
0.13299	0.131242	0.128891	0.125656	0.126703	0.132392	0.130657	0.129977	0.13215	0.134431	0.133033	0.136352	0.134456	0.132187	0.12795	0.13095	0.132397	0.139985	0.130952	0.137645	0.132632	0.133357	0.131173	0.139335	0.131186	0.127669	0.133365
0.133125	0.131431	0.128922	0.125775	0.12673	0.132542	0.130649	0.130142	0.132226	0.13447	0.133152	0.136484	0.134637	0.132386	0.128116	0.131129	0.132428	0.14003	0.131058	0.137763	0.132775	0.133462	0.131301	0.139485	0.131256	0.127777	0.133547
0.133256	0.131616	0.128947	0.125893	0.126753	0.132687	0.130638	0.130304	0.132298	0.134501	0.133265	0.136608	0.134812	0.132577	0.128278	0.131305	0.132456	0.140066	0.13116	0.137872	0.132913	0.133562	0.131427	0.139628	0.131321	0.127878	0.133724
0.133381	0.131797	0.128966	0.126009	0.126771	0.132829	0.130624	0.130464	0.132367	0.134522	0.133374	0.136725	0.134981	0.132761	0.128438	0.131479	0.132479	0.140094	0.131257	0.137974	0.133047	0.133657	0.13155	0.139763	0.131383	0.127971	0.133894
0.133501	0.131973	0.128979	0.126124	0.126785	0.132965	0.130606	0.130619	0.132434	0.134535	0.133477	0.136834	0.135144	0.132937	0.128594	0.131649	0.132498	0.140114	0.131351	0.138067	0.133178	0.133747	0.13167	0.139889	0.13144	0.128058	0.134059
0.133616	0.132144	0.128987	0.126238	0.126794	0.133097	0.130584	0.130771	0.132497	0.13454	0.133576	0.136936	0.1353	0.133105	0.128746	0.131816	0.132514	0.140127	0.131439	0.138152	0.133304	0.133832	0.131787	0.140007	0.131493	0.128137	0.134217
0.133725	0.132311	0.128988	0.12635	0.126799	0.133225	0.130559	0.13092	0.132558	0.134535	0.133669	0.137031	0.13545	0.133265	0.128895	0.131979	0.132525	0.140131	0.131524	0.138228	0.133425	0.133911	0.131901	0.140116	0.131542	0.128209	0.134369
0.133829	0.132471	0.128984	0.12646	0.1268	0.133347	0.13053	0.131064	0.132615	0.134523	0.133758	0.137118	0.135594	0.133417	0.12904	0.132139	0.132532	0.140127	0.131603	0.138296	0.133543	0.133984	0.132012	0.140217	0.131587	0.128274	0.134514
0.133928	0.132627	0.128973	0.126568	0.126796	0.133464	0.130499	0.131204	0.13267	0.134501	0.133841	0.137197	0.135731	0.133561	0.129181	0.132296	0.132535	0.140115	0.131678	0.138355	0.133655	0.134052	0.132119	0.140309	0.131627	0.128331	0.134652
0.134021	0.132777	0.128957	0.126675	0.126788	0.133576	0.130464	0.13134	0.132722	0.134472	0.133919	0.137269	0.135861	0.133695	0.129318	0.132448	0.132534	0.140095	0.131748	0.138405	0.133764	0.134114	0.132223	0.140391	0.131664	0.128381	0.134783
0.134108	0.132921	0.128935	0.126779	0.126775	0.133683	0.130425	0.131472	0.132772	0.134434	0.133991	0.137333	0.135984	0.133821	0.129451	0.132597	0.132529	0.140067	0.131813	0.138447	0.133867	0.13417	0.132324	0.140465	0.131696	0.128423	0.134907
0.13419	0.133059	0.128907	0.126881	0.126758	0.133785	0.130384	0.131599	0.132818	0.134389	0.134059	0.137389	0.136101	0.133939	0.129579	0.132742	0.132521	0.140031	0.131873	0.138479	0.133966	0.134221	0.132421	0.14053	0.131724	0.128459	0.135023
0.134267	0.133191	0.128872	0.126981	0.126737	0.133881	0.13034	0.131721	0.132863	0.134335	0.134121	0.137437	0.13621	0.134047	0.129702	0.132883	0.132508	0.139988	0.131928	0.138504	0.13406	0.134265	0.132514	0.140586	0.131748	0.128486	0.135131
0.134338	0.133317	0.128833	0.127079	0.126712	0.133971	0.130293	0.131839	0.132904	0.134275	0.134178	0.137478	0.136313	0.134147	0.129821	0.133019	0.132492	0.139937	0.131979	0.138519	0.134149	0.134303	0.132604	0.140633	0.131767	0.128507	0.135232
0.134403	0.133436	0.128787	0.127174	0.126682	0.134057	0.130244	0.131951	0.132944	0.134206	0.13423	0.13751	0.136408	0.134238	0.129936	0.133151	0.132472	0.139879	0.132024	0.138526	0.134233	0.134336	0.13269	0.14067	0.131783	0.128521	0.135325
0.134462	0.133549	0.128736	0.127267	0.126649	0.134136	0.130192	0.132059	0.132981	0.134131	0.134277	0.137536	0.136497	0.134319	0.130045	0.133279	0.132449	0.139813	0.132064	0.138524	0.134313	0.134362	0.132773	0.140698	0.131796	0.128527	0.13541
0.134517	0.133656	0.128679	0.127358	0.126611	0.13421	0.130137	0.132162	0.133016	0.134048	0.134319	0.137553	0.136578	0.134392	0.13015	0.133403	0.132422	0.13974	0.1321	0.138513	0.134387	0.134382	0.132851	0.140717	0.131804	0.128526	0.135487
0.134565	0.133755	0.128616	0.127446	0.12657	0.134278	0.13008	0.13226	0.133048	0.133959	0.134355	0.137563	0.136652	0.134456	0.130249	0.133522	0.132393	0.139659	0.13213	0.138494	0.134457	0.134396	0.132926	0.140727	0.131809	0.128519	0.135556
0.134608	0.133848	0.128548	0.127531	0.126524	0.134341	0.130021	0.132352	0.133079	0.133864	0.134387	0.137565	0.13672	0.13451	0.130344	0.133637	0.132359	0.139572	0.132156	0.138466	0.134522	0.134405	0.132997	0.140728	0.13181	0.128505	0.135616
0.134646	0.133935	0.128475	0.127614	0.126475	0.134398	0.12996	0.13244	0.133108	0.133762	0.134414	0.137559	0.13678	0.134556	0.130434	0.133747	0.132323	0.139479	0.132176	0.13843	0.134583	0.134407	0.133064	0.140719	0.131807	0.128484	0.135668
0.134679	0.134014	0.128397	0.127695	0.126423	0.134449	0.129898	0.132522	0.133136	0.133655	0.134436	0.137547	0.136833	0.134593	0.130518	0.133853	0.132284	0.139379	0.132192	0.138386	0.134638	0.134403	0.133128	0.140702	0.131802	0.128457	0.135712
0.134706	0.134087	0.128314	0.127773	0.126367	0.134495	0.129833	0.132599	0.133162	0.133542	0.134453	0.137527	0.136879	0.13462	0.130597	0.133954	0.132242	0.139272	0.132203	0.138333	0.134689	0.134393	0.133188	0.140675	0.131793	0.128423	0.135748
0.134729	0.134152	0.128226	0.127848	0.126308	0.134535	0.129767	0.132671	0.133186	0.133424	0.134466	0.137499	0.136917	0.134639	0.130671	0.134051	0.132198	0.13916	0.13221	0.138273	0.134735	0.134378	0.133243	0.14064	0.131781	0.128383	0.135775
0.134746	0.134211	0.128133	0.12792	0.126245	0.13457	0.1297	0.132737	0.13321	0.133301	0.134474	0.137465	0.136949	0.134649	0.13074	0.134143	0.132151	0.139042	0.132212	0.138204	0.134777	0.134356	0.133296	0.140596	0.131766	0.128338	0.135794
0.134759	0.134263	0.128035	0.127991	0.12618	0.134599	0.129632	0.132799	0.133232	0.133173	0.134478	0.137424	0.136975	0.134651	0.130804	0.13423	0.132102	0.138918	0.132209	0.138128	0.134814	0.134329	0.133344	0.140543	0.131749	0.128286	0.135804
0.134766	0.134308	0.127934	0.128058	0.126112	0.134623	0.129563	0.132855	0.133253	0.133041	0.134478	0.137376	0.136993	0.134644	0.130863	0.134314	0.132051	0.138789	0.132202	0.138044	0.134846	0.134296	0.133389	0.140481	0.131728	0.12823	0.135806
0.134769	0.134346	0.127828	0.128123	0.126041	0.134641	0.129493	0.132905	0.133274	0.132905	0.134473	0.137322	0.137005	0.134628	0.130917	0.134392	0.131997	0.138656	0.132191	0.137953	0.134875	0.134258	0.13343	0.140411	0.131706	0.128167	0.135799
0.134768	0.134377	0.127718	0.128185	0.125968	0.134655	0.129422	0.132951	0.133294	0.132765	0.134465	0.137261	0.13701	0.134604	0.130965	0.134466	0.131942	0.138517	0.132176	0.137854	0.134899	0.134215	0.133468	0.140333	0.131681	0.1281	0.135784
0.134762	0.134402	0.127605	0.128245	0.125892	0.134663	0.129352	0.132992	0.133314	0.132623	0.134452	0.137194	0.137008	0.134572	0.131009	0.134536	0.131886	0.138374	0.132157	0.137749	0.134919	0.134166	0.133502	0.140247	0.131654	0.128028	0.135761
0.134752	0.134419	0.127488	0.128303	0.125815	0.134666	0.129281	0.133027	0.133334	0.132477	0.134436	0.137121	0.137	0.134531	0.131048	0.134602	0.131828	0.138227	0.132134	0.137636	0.134936	0.134112	0.133533	0.140153	0.131625	0.127952	0.135729
0.134739	0.13443	0.127368	0.128358	0.125735	0.134665	0.12921	0.133058	0.133353	0.132329	0.134417	0.137042	0.136986	0.134483	0.131081	0.134663	0.131769	0.138077	0.132107	0.137517	0.134948	0.134053	0.13356	0.140051	0.131594	0.127871	0.135689
0.134721	0.134435	0.127245	0.128411	0.125654	0.134659	0.12914	0.133083	0.133373	0.132179	0.134395	0.136957	0.136966	0.134428	0.13111	0.13472	0.131709	0.137923	0.132077	0.137391	0.134957	0.133989	0.133585	0.139941	0.131562	0.127786	0.135642
0.134699	0.134433	0.127119	0.128462	0.125572	0.134648	0.12907	0.133104	0.133393	0.132027	0.134369	0.136867	0.13694	0.134364	0.131135	0.134773	0.131648	0.137765	0.132043	0.13726	0.134962	0.13392	0.133606	0.139824	0.131528	0.127698	0.135586
0.134675	0.134424	0.12699	0.12851	0.125488	0.134632	0.129	0.13312	0.133414	0.131874	0.13434	0.136772	0.136908	0.134294	0.131154	0.134822	0.131587	0.137606	0.132007	0.137122	0.134964	0.133847	0.133624	0.1397	0.131494	0.127606	0.135522
0.134647	0.134409	0.126859	0.128556	0.125403	0.134613	0.128932	0.133132	0.133436	0.131721	0.134309	0.136672	0.13687	0.134216	0.131169	0.134867	0.131526	0.137443	0.131968	0.136979	0.134963	0.13377	0.133639	0.139569	0.131458	0.127511	0.135451
0.134615	0.134389	0.126727	0.128601	0.125318	0.134589	0.128865	0.133139	0.133458	0.131566	0.134275	0.136567	0.136827	0.134132	0.13118	0.134909	0.131464	0.137279	0.131925	0.13683	0.134958	0.133689	0.133652	0.139431	0.131422	0.127413	0.135372
0.134581	0.134362	0.126592	0.128643	0.125231	0.134562	0.128799	0.133142	0.133482	0.131412	0.134239	0.136458	0.136779	0.134041	0.131186	0.134946	0.131402	0.137114	0.131881	0.136676	0.134951	0.133604	0.133661	0.139287	0.131385	0.127313	0.135285
0.134545	0.134329	0.126456	0.128684	0.125145	0.134531	0.128735	0.133141	0.133507	0.131258	0.1342	0.136345	0.136725	0.133944	0.131188	0.13498	0.131341	0.136947	0.131834	0.136517	0.134942	0.133514	0.133669	0.139136	0.131348	0.12721	0.135191
0.134506	0.13429	0.126319	0.128723	0.125058	0.134496	0.128673	0.133135	0.133534	0.131104	0.13416	0.136228	0.136666	0.13384	0.131186	0.135011	0.13128	0.136779	0.131785	0.136353	0.134929	0.133422	0.133674	0.13898	0.13131	0.127106	0.13509
0.134464	0.134247	0.126181	0.12876	0.124972	0.134458	0.128613	0.133126	0.133562	0.130952	0.134118	0.136107	0.136603	0.133731	0.13118	0.135038	0.13122	0.13661	0.131734	0.136186	0.134915	0.133326	0.133676	0.138818	0.131273	0.127	0.134982
0.134421	0.134197	0.126043	0.128796	0.124885	0.134416	0.128554	0.133113	0.133593	0.130801	0.134075	0.135983	0.136536	0.133616	0.131171	0.135062	0.131162	0.136442	0.131682	0.136014	0.134899	0.133227	0.133677	0.138651	0.131237	0.126893	0.134868
0.134376	0.134143	0.125904	0.12883	0.1248	0.134372	0.128499	0.133096	0.133625	0.130653	0.13403	0.135856	0.136463	0.133496	0.131157	0.135083	0.131104	0.136274	0.131628	0.135838	0.13488	0.133126	0.133676	0.138479	0.131201	0.126786	0.134746
0.13433	0.134083	0.125766	0.128863	0.124715	0.134325	0.128446	0.133076	0.13366	0.130506	0.133985	0.135726	0.136387	0.133371	0.131141	0.135101	0.131048	0.136106	0.131573	0.135659	0.13486	0.133021	0.133673	0.138303	0.131165	0.126677	0.134619
0.134282	0.134019	0.125628	0.128895	0.124632	0.134276	0.128396	0.133052	0.133697	0.130363	0.133939	0.135593	0.136307	0.133242	0.131121	0.135117	0.130993	0.13594	0.131518	0.135477	0.134839	0.132915	0.133668	0.138121	0.131131	0.126569	0.134485
0.134233	0.13395	0.12549	0.128926	0.124549	0.134224	0.128349	0.133026	0.133737	0.130222	0.133892	0.135459	0.136224	0.133108	0.131098	0.135129	0.130941	0.135775	0.131462	0.135293	0.134817	0.132806	0.133662	0.137936	0.131098	0.126461	0.134345
0.134183	0.133877	0.125353	0.128956	0.124469	0.13417	0.128305	0.132997	0.13378	0.130085	0.133844	0.135323	0.136137	0.13297	0.131072	0.13514	0.13089	0.135612	0.131405	0.135105	0.134793	0.132696	0.133654	0.137747	0.131067	0.126353	0.134199
0.134133	0.1338	0.125218	0.128985	0.12439	0.134115	0.128265	0.132965	0.133826	0.129953	0.133797	0.135185	0.136047	0.132828	0.131043	0.135148	0.130842	0.135451	0.131348	0.134916	0.134769	0.132584	0.133646	0.137555	0.131037	0.126246	0.134048
0.134083	0.133719	0.125085	0.129013	0.124313	0.134058	0.128228	0.132931	0.133875	0.129824	0.13375	0.135045	0.135954	0.132683	0.131012	0.135154	0.130796	0.135293	0.131292	0.134725	0.134744	0.13247	0.133636	0.137359	0.131009	0.126141	0.133892
0.134032	0.133634	0.124953	0.129042	0.124238	0.133999	0.128196	0.132895	0.133927	0.1297	0.133703	0.134905	0.135859	0.132535	0.130978	0.135158	0.130754	0.135138	0.131236	0.134532	0.13472	0.132356	0.133626	0.137161	0.130984	0.126037	0.133731
0.133982	0.133546	0.124823	0.129069	0.124166	0.13394	0.128167	0.132856	0.133983	0.129581	0.133657	0.134765	0.135761	0.132384	0.130943	0.135161	0.130714	0.134987	0.131181	0.134338	0.134695	0.132241	0.133615	0.13696	0.13096	0.125935	0.133565
0.133932	0.133455	0.124697	0.129097	0.124097	0.13388	0.128143	0.132816	0.134043	0.129468	0.133611	0.134624	0.135661	0.13223	0.130905	0.135162	0.130677	0.13484	0.131127	0.134144	0.13467	0.132125	0.133604	0.136757	0.13094	0.125835	0.133395
0.133882	0.133361	0.124573	0.129124	0.124031	0.133819	0.128123	0.132774	0.134106	0.129361	0.133567	0.134483	0.135559	0.132075	0.130866	0.135161	0.130644	0.134696	0.131074	0.133948	0.134646	0.132009	0.133593	0.136553	0.130922	0.125738	0.13322
0.133834	0.133264	0.124452	0.129152	0.123967	0.133758	0.128108	0.132732	0.134174	0.12926	0.133524	0.134342	0.135456	0.131918	0.130825	0.13516	0.130615	0.134558	0.131023	0.133753	0.134622	0.131894	0.133581	0.136347	0.130907	0.125644	0.133042
0.133787	0.133165	0.124334	0.12918	0.123908	0.133696	0.128097	0.132687	0.134245	0.129165	0.133482	0.134202	0.135351	0.131759	0.130783	0.135157	0.130589	0.134424	0.130973	0.133558	0.1346	0.131778	0.13357	0.13614	0.130895	0.125554	0.13286
0.133741	0.133064	0.124221	0.129208	0.123852	0.133635	0.128091	0.132643	0.134321	0.129077	0.133443	0.134062	0.135245	0.131599	0.130739	0.135154	0.130567	0.134296	0.130926	0.133363	0.134578	0.131663	0.133559	0.135933	0.130887	0.125467	0.132675
0.133696	0.132961	0.124112	0.129236	0.1238	0.133575	0.128091	0.132597	0.134401	0.128996	0.133405	0.133924	0.135139	0.131439	0.130695	0.13515	0.13055	0.134174	0.130881	0.13317	0.134558	0.13155	0.133549	0.135725	0.130882	0.125384	0.132487
0.133654	0.132857	0.124007	0.129266	0.123752	0.133515	0.128096	0.132551	0.134486	0.128923	0.133369	0.133788	0.135032	0.131278	0.130651	0.135146	0.130537	0.134058	0.130839	0.132977	0.134539	0.131437	0.13354	0.135517	0.130881	0.125305	0.132296
0.133614	0.132751	0.123907	0.129296	0.123708	0.133455	0.128106	0.132505	0.134575	0.128858	0.133335	0.133653	0.134924	0.131118	0.130605	0.135142	0.130528	0.133948	0.130799	0.132786	0.134523	0.131325	0.133531	0.13531	0.130885	0.125231	0.132103
0.133575	0.132645	0.123812	0.129327	0.123669	0.133397	0.128121	0.13246	0.134669	0.128801	0.133305	0.133521	0.134817	0.130957	0.13056	0.135138	0.130524	0.133846	0.130763	0.132597	0.134508	0.131216	0.133524	0.135104	0.130892	0.125162	0.131908
0.13354	0.132538	0.123722	0.129359	0.123635	0.133341	0.128143	0.132414	0.134767	0.128752	0.133276	0.133391	0.13471	0.130798	0.130515	0.135134	0.130525	0.13375	0.13073	0.132409	0.134496	0.131108	0.133518	0.134898	0.130904	0.125098	0.131711
0.133507	0.13243	0.123638	0.129392	0.123605	0.133286	0.12817	0.13237	0.134871	0.128711	0.133251	0.133263	0.134604	0.130639	0.13047	0.13513	0.130532	0.133663	0.130701	0.132225	0.134486	0.131003	0.133514	0.134695	0.13092	0.125039	0.131513
0.133477	0.132323	0.123559	0.129427	0.123581	0.133233	0.128203	0.132326	0.134979	0.12868	0.133229	0.133139	0.134498	0.130482	0.130425	0.135127	0.130543	0.133583	0.130676	0.132043	0.134479	0.1309	0.133511	0.134493	0.130941	0.124987	0.131314
0.133451	0.132215	0.123487	0.129464	0.123562	0.133182	0.128241	0.132283	0.135092	0.128658	0.13321	0.133017	0.134394	0.130326	0.130381	0.135125	0.130559	0.133511	0.130655	0.131864	0.134475	0.1308	0.13351	0.134293	0.130966	0.12494	0.131114
0.133427	0.132109	0.123422	0.129501	0.123548	0.133133	0.128286	0.132241	0.135211	0.128645	0.133195	0.1329	0.134291	0.130172	0.130338	0.135124	0.130581	0.133448	0.130639	0.131689	0.134474	0.130703	0.133511	0.134096	0.130997	0.1249	0.130913
0.133407	0.132003	0.123363	0.129541	0.12354	0.133087	0.128337	0.132201	0.135334	0.128642	0.133184	0.132786	0.13419	0.130021	0.130296	0.135125	0.130609	0.133394	0.130627	0.131517	0.134476	0.130609	0.133515	0.133901	0.131033	0.124867	0.130713
0.133391	0.131898	0.123311	0.129583	0.123537	0.133043	0.128395	0.132163	0.135462	0.128648	0.133176	0.132676	0.13409	0.129872	0.130255	0.135126	0.130642	0.133349	0.13062	0.131349	0.134482	0.130519	0.133521	0.13371	0.131074	0.12484	0.130512
0.133379	0.131794	0.123266	0.129626	0.123541	0.133003	0.128458	0.132127	0.135596	0.128665	0.133172	0.13257	0.133993	0.129727	0.130216	0.13513	0.130682	0.133313	0.130619	0.131186	0.134492	0.130433	0.133529	0.133523	0.131121	0.124821	0.130312
0.133371	0.131692	0.123228	0.129672	0.12355	0.132966	0.128528	0.132093	0.135735	0.128692	0.133172	0.132469	0.133898	0.129584	0.130179	0.135135	0.130727	0.133287	0.130622	0.131027	0.134506	0.130351	0.133541	0.133339	0.131173	0.124809	0.130114
0.133367	0.131592	0.123198	0.12972	0.123566	0.132932	0.128604	0.132062	0.135878	0.128728	0.133177	0.132373	0.133806	0.129445	0.130144	0.135142	0.130778	0.133271	0.130632	0.130872	0.134523	0.130273	0.133555	0.13316	0.13123	0.124805	0.129916
0.133368	0.131495	0.123176	0.129771	0.123588	0.132901	0.128687	0.132034	0.136027	0.128776	0.133186	0.132282	0.133717	0.12931	0.130111	0.135151	0.130835	0.133265	0.130647	0.130723	0.134545	0.130199	0.133573	0.132985	0.131294	0.124808	0.12972
0.133373	0.131399	0.123162	0.129824	0.123616	0.132875	0.128776	0.132008	0.136181	0.128833	0.133199	0.132196	0.133631	0.12918	0.13008	0.135163	0.130898	0.133269	0.130668	0.13058	0.134572	0.13013	0.133594	0.132815	0.131363	0.124819	0.129525
0.133383	0.131307	0.123156	0.129879	0.12365	0.132852	0.128871	0.131986	0.13634	0.128902	0.133217	0.132115	0.133548	0.129053	0.130052	0.135177	0.130967	0.133284	0.130695	0.130441	0.134602	0.130067	0.133618	0.13265	0.131438	0.124838	0.129333
0.133397	0.131217	0.123159	0.129938	0.123692	0.132833	0.128973	0.131967	0.136504	0.128981	0.13324	0.13204	0.133469	0.128932	0.130026	0.135194	0.131043	0.13331	0.130729	0.130309	0.134638	0.130008	0.133646	0.13249	0.131519	0.124866	0.129143
0.133417	0.131131	0.12317	0.129999	0.123739	0.132819	0.129082	0.131951	0.136673	0.129071	0.133268	0.131971	0.133394	0.128815	0.130004	0.135213	0.131125	0.133347	0.13077	0.130183	0.134679	0.129955	0.133677	0.132337	0.131606	0.124902	0.128956
0.133441	0.131049	0.12319	0.130062	0.123794	0.132809	0.129196	0.131939	0.136847	0.129171	0.133301	0.131908	0.133323	0.128704	0.129984	0.135236	0.131213	0.133394	0.130817	0.130063	0.134724	0.129907	0.133713	0.132189	0.1317	0.124947	0.128772
0.133471	0.13097	0.123219	0.130129	0.123855	0.132804	0.129318	0.131932	0.137026	0.129283	0.133338	0.131851	0.133256	0.128598	0.129969	0.135262	0.131308	0.133454	0.13087	0.129949	0.134775	0.129865	0.133752	0.132048	0.131799	0.125001	0.128592
0.133506	0.130895	0.123257	0.130199	0.123923	0.132803	0.129445	0.131928	0.137209	0.129405	0.133381	0.1318	0.133194	0.128498	0.129956	0.135291	0.131409	0.133524	0.130931	0.129843	0.134831	0.129829	0.133796	0.131913	0.131905	0.125063	0.128415
0.133546	0.130825	0.123304	0.130272	0.123998	0.132807	0.129579	0.131929	0.137397	0.129539	0.133428	0.131756	0.133137	0.128404	0.129947	0.135324	0.131516	0.133606	0.130999	0.129743	0.134892	0.129799	0.133844	0.131785	0.132016	0.125134	0.128242
0.133592	0.130759	0.12336	0.130348	0.12408	0.132816	0.12972	0.131934	0.13759	0.129683	0.133481	0.131718	0.133084	0.128316	0.129942	0.135361	0.13163	0.1337	0.131075	0.12965	0.134958	0.129775	0.133897	0.131664	0.132134	0.125214	0.128074
0.133643	0.130697	0.123426	0.130428	0.124169	0.13283	0.129866	0.131944	0.137787	0.129837	0.133539	0.131687	0.133036	0.128234	0.129941	0.135401	0.13175	0.133805	0.131158	0.129564	0.13503	0.129758	0.133953	0.13155	0.132259	0.125304	0.12791
0.1337	0.130641	0.123501	0.130511	0.124265	0.132849	0.130019	0.131959	0.137988	0.130003	0.133602	0.131663	0.132994	0.128159	0.129945	0.135445	0.131876	0.133923	0.131248	0.129486	0.135108	0.129747	0.134015	0.131444	0.132389	0.125402	0.12775
0.133762	0.13059	0.123586	0.130597	0.124367	0.132874	0.130178	0.131979	0.138194	0.130179	0.133671	0.131646	0.132957	0.128091	0.129952	0.135493	0.132009	0.134052	0.131346	0.129415	0.135191	0.129743	0.134081	0.131345	0.132526	0.12551	0.127596
0.13383	0.130544	0.12368	0.130686	0.124477	0.132904	0.130342	0.132004	0.138403	0.130366	0.133744	0.131636	0.132925	0.12803	0.129964	0.135545	0.132147	0.134193	0.131451	0.129352	0.13528	0.129746	0.134152	0.131254	0.132669	0.125626	0.127448
0.133903	0.130504	0.123784	0.130779	0.124593	0.132939	0.130513	0.132034	0.138617	0.130563	0.133823	0.131632	0.1329	0.127976	0.12998	0.135602	0.132292	0.134346	0.131565	0.129297	0.135375	0.129755	0.134228	0.131172	0.132818	0.125752	0.127304
0.133982	0.13047	0.123898	0.130875	0.124716	0.132979	0.13069	0.132069	0.138834	0.130771	0.133907	0.131636	0.13288	0.12793	0.130001	0.135663	0.132443	0.13451	0.131686	0.12925	0.135475	0.129772	0.134309	0.131098	0.132973	0.125887	0.127167
0.134067	0.130441	0.124021	0.130975	0.124846	0.133025	0.130872	0.13211	0.139055	0.130989	0.133997	0.131648	0.132866	0.12789	0.130027	0.135728	0.1326	0.134687	0.131815	0.12921	0.135582	0.129795	0.134395	0.131032	0.133135	0.126032	0.127036
0.134157	0.130419	0.124154	0.131078	0.124983	0.133077	0.131059	0.132157	0.139279	0.131217	0.134091	0.131666	0.132859	0.127859	0.130058	0.135798	0.132762	0.134876	0.131952	0.129179	0.135694	0.129826	0.134486	0.130975	0.133302	0.126185	0.126911
0.134253	0.130403	0.124297	0.131184	0.125126	0.133134	0.131252	0.132209	0.139506	0.131454	0.134191	0.131692	0.132857	0.127835	0.130094	0.135872	0.132931	0.135076	0.132096	0.129156	0.135811	0.129864	0.134582	0.130927	0.133476	0.126347	0.126793
0.134355	0.130393	0.124449	0.131294	0.125276	0.133197	0.13145	0.132267	0.139737	0.131702	0.134295	0.131725	0.132862	0.127819	0.130135	0.135951	0.133105	0.135288	0.132249	0.129142	0.135935	0.129909	0.134683	0.130887	0.133655	0.126519	0.126681
0.134462	0.13039	0.124611	0.131408	0.125432	0.133265	0.131654	0.132331	0.13997	0.131959	0.134405	0.131765	0.132874	0.12781	0.130181	0.136035	0.133285	0.135512	0.13241	0.129135	0.136064	0.129962	0.13479	0.130857	0.13384	0.126699	0.126577
0.134574	0.130394	0.124783	0.131525	0.125595	0.133339	0.131862	0.132401	0.140205	0.132225	0.134519	0.131813	0.132892	0.12781	0.130232	0.136124	0.13347	0.135747	0.132578	0.129137	0.136199	0.130022	0.134902	0.130836	0.134031	0.126888	0.12648
0.134692	0.130405	0.124964	0.131645	0.125764	0.133418	0.132075	0.132477	0.140443	0.1325	0.134639	0.131867	0.132917	0.127818	0.130289	0.136218	0.13366	0.135994	0.132755	0.129148	0.13634	0.130089	0.135019	0.130824	0.134227	0.127086	0.12639
0.134815	0.130422	0.125154	0.131768	0.125939	0.133503	0.132293	0.132559	0.140683	0.132784	0.134763	0.131929	0.132949	0.127834	0.130351	0.136317	0.133855	0.136252	0.132939	0.129167	0.136486	0.130164	0.135142	0.130821	0.134429	0.127292	0.126307
0.134944	0.130446	0.125354	0.131895	0.126121	0.133593	0.132515	0.132647	0.140925	0.133076	0.134891	0.131999	0.132987	0.127858	0.130418	0.13642	0.134056	0.136522	0.133131	0.129194	0.136638	0.130246	0.135269	0.130828	0.134636	0.127507	0.126233
0.135077	0.130478	0.125564	0.132025	0.126308	0.133689	0.132741	0.132741	0.141168	0.133376	0.135025	0.132075	0.133032	0.12789	0.130491	0.136529	0.134261	0.136802	0.133331	0.12923	0.136795	0.130335	0.135403	0.130844	0.134849	0.12773	0.126166
0.135216	0.130517	0.125782	0.132158	0.126501	0.13379	0.132971	0.132841	0.141413	0.133685	0.135162	0.132158	0.133085	0.12793	0.130569	0.136642	0.134471	0.137093	0.133539	0.129274	0.136958	0.130432	0.135541	0.13087	0.135066	0.127961	0.126107
0.135359	0.130563	0.12601	0.132295	0.1267	0.133897	0.133205	0.132947	0.141659	0.134001	0.135304	0.132249	0.133144	0.127979	0.130653	0.136761	0.134685	0.137395	0.133754	0.129326	0.137125	0.130536	0.135685	0.130905	0.135289	0.1282	0.126056
0.135508	0.130616	0.126246	0.132434	0.126904	0.134008	0.133443	0.13306	0.141906	0.134324	0.13545	0.132346	0.13321	0.128036	0.130743	0.136885	0.134903	0.137707	0.133977	0.129387	0.137299	0.130647	0.135834	0.13095	0.135516	0.128446	0.126014
0.135661	0.130677	0.126491	0.132577	0.127113	0.134125	0.133684	0.133178	0.142154	0.134654	0.1356	0.13245	0.133283	0.128101	0.130838	0.137013	0.135126	0.13803	0.134207	0.129456	0.137477	0.130765	0.135988	0.131005	0.135748	0.1287	0.12598
0.135818	0.130745	0.126745	0.132722	0.127328	0.134247	0.133929	0.133303	0.142402	0.134991	0.135754	0.132561	0.133363	0.128175	0.130938	0.137147	0.135352	0.138362	0.134444	0.129534	0.13766	0.130891	0.136147	0.131069	0.135984	0.128961	0.125955
0.13598	0.13082	0.127007	0.13287	0.127547	0.134374	0.134176	0.133434	0.14265	0.135334	0.135911	0.132678	0.13345	0.128256	0.131044	0.137286	0.135582	0.138704	0.134689	0.129619	0.137848	0.131024	0.136312	0.131143	0.136224	0.129229	0.125938
0.136147	0.130903	0.127277	0.133021	0.127771	0.134505	0.134426	0.13357	0.142898	0.135682	0.136072	0.132802	0.133544	0.128346	0.131156	0.13743	0.135816	0.139056	0.13494	0.129713	0.13804	0.131163	0.136482	0.131226	0.136469	0.129504	0.12593
0.136317	0.130994	0.127556	0.133174	0.128	0.134642	0.134678	0.133713	0.143145	0.136037	0.136236	0.132931	0.133645	0.128443	0.131273	0.137578	0.136052	0.139417	0.135199	0.129814	0.138237	0.13131	0.136657	0.131319	0.136717	0.129785	0.125931
0.136492	0.131091	0.127842	0.13333	0.128233	0.134782	0.134933	0.133861	0.143391	0.136396	0.136404	0.133067	0.133753	0.128549	0.131396	0.137732	0.136292	0.139786	0.135464	0.129924	0.138438	0.131463	0.136836	0.131421	0.136969	0.130073	0.125941
0.13667	0.131197	0.128135	0.133488	0.12847	0.134927	0.13519	0.134016	0.143637	0.13676	0.136574	0.133209	0.133868	0.128662	0.131524	0.137891	0.136534	0.140164	0.135736	0.130041	0.138644	0.131623	0.137021	0.131533	0.137225	0.130366	0.125959
0.136851	0.131309	0.128437	0.133649	0.128711	0.135077	0.135449	0.134175	0.143881	0.137128	0.136747	0.133357	0.13399	0.128783	0.131658	0.138054	0.136779	0.140551	0.136014	0.130166	0.138853	0.131789	0.137211	0.131655	0.137484	0.130665	0.125987
0.137036	0.131429	0.128745	0.133812	0.128956	0.13523	0.135709	0.134341	0.144124	0.1375	0.136922	0.13351	0.134119	0.128912	0.131797	0.138222	0.137026	0.140945	0.136298	0.130299	0.139066	0.131962	0.137405	0.131785	0.137746	0.13097	0.126024
0.137224	0.131557	0.12906	0.133976	0.129204	0.135388	0.13597	0.134512	0.144365	0.137876	0.1371	0.133669	0.134254	0.129049	0.131942	0.138395	0.137275	0.141347	0.136588	0.130439	0.139283	0.132141	0.137604	0.131925	0.138011	0.131279	0.126069
0.137416	0.131691	0.129381	0.134143	0.129456	0.135549	0.136233	0.134689	0.144604	0.138255	0.13728	0.133833	0.134396	0.129193	0.132091	0.138572	0.137526	0.141756	0.136884	0.130586	0.139503	0.132326	0.137807	0.132074	0.138278	0.131593	0.126124
0.13761	0.131833	0.129709	0.134311	0.129711	0.135714	0.136496	0.13487	0.14484	0.138636	0.137462	0.134001	0.134545	0.129344	0.132246	0.138754	0.137778	0.142171	0.137186	0.13074	0.139726	0.132517	0.138015	0.132232	0.138548	0.131911	0.126188
0.137806	0.131982	0.130043	0.134481	0.129968	0.135882	0.13676	0.135057	0.145074	0.139019	0.137645	0.134175	0.1347	0.129502	0.132406	0.138941	0.138031	0.142594	0.137492	0.130901	0.139952	0.132714	0.138227	0.132399	0.13882	0.132233	0.12626
0.138005	0.132138	0.130383	0.134652	0.130228	0.136053	0.137024	0.135249	0.145304	0.139404	0.13783	0.134353	0.134861	0.129668	0.132571	0.139132	0.138286	0.143022	0.137804	0.131069	0.140181	0.132917	0.138444	0.132575	0.139094	0.132559	0.126342
0.138206	0.132301	0.130728	0.134825	0.13049	0.136228	0.137288	0.135446	0.145532	0.139791	0.138017	0.134535	0.135029	0.12984	0.13274	0.139327	0.138541	0.143456	0.138121	0.131243	0.140413	0.133124	0.138664	0.132759	0.139369	0.132888	0.126433
0.138408	0.132471	0.131079	0.134998	0.130754	0.136405	0.137552	0.135648	0.145756	0.140178	0.138204	0.134722	0.135203	0.130019	0.132915	0.139526	0.138797	0.143895	0.138443	0.131423	0.140646	0.133337	0.138889	0.132952	0.139646	0.13322	0.126532
0.138613	0.132647	0.131434	0.135173	0.13102	0.136584	0.137816	0.135854	0.145976	0.140565	0.138392	0.134912	0.135383	0.130204	0.133094	0.139729	0.139053	0.144339	0.138768	0.13161	0.140882	0.133555	0.139117	0.133153	0.139924	0.133555	0.126641
0.138819	0.13283	0.131793	0.135348	0.131287	0.136766	0.138079	0.136064	0.146192	0.140953	0.13858	0.135106	0.135569	0.130396	0.133278	0.139937	0.139309	0.144787	0.139098	0.131803	0.14112	0.133778	0.139349	0.133362	0.140203	0.133892	0.126758
0.139026	0.13302	0.132157	0.135524	0.131556	0.136951	0.138341	0.136279	0.146404	0.14134	0.138769	0.135304	0.135761	0.130593	0.133467	0.140148	0.139564	0.145239	0.139432	0.132001	0.141358	0.134005	0.139584	0.13358	0.140483	0.13423	0.126884
0.139234	0.133216	0.132525	0.135701	0.131826	0.137137	0.138602	0.136497	0.146612	0.141726	0.138957	0.135504	0.135958	0.130797	0.133659	0.140363	0.139819	0.145695	0.139769	0.132205	0.141599	0.134237	0.139823	0.133805	0.140764	0.13457	0.127019
0.139443	0.133418	0.132897	0.135877	0.132096	0.137324	0.138862	0.13672	0.146814	0.142111	0.139146	0.135707	0.136161	0.131006	0.133856	0.140581	0.140074	0.146154	0.140109	0.132414	0.14184	0.134472	0.140065	0.134038	0.141044	0.134911	0.127163
0.139652	0.133626	0.133271	0.136054	0.132367	0.137514	0.13912	0.136946	0.147012	0.142493	0.139334	0.135913	0.13637	0.131221	0.134057	0.140803	0.140327	0.146616	0.140452	0.132628	0.142082	0.134712	0.14031	0.134278	0.141325	0.135253	0.127314
0.139861	0.133839	0.133649	0.136231	0.132638	0.137704	0.139376	0.137175	0.147204	0.142874	0.139521	0.136121	0.136583	0.131441	0.134263	0.141028	0.140579	0.14708	0.140798	0.132847	0.142324	0.134955	0.140558	0.134526	0.141605	0.135595	0.127475
0.140071	0.134059	0.134029	0.136408	0.132909	0.137896	0.13963	0.137408	0.147391	0.143251	0.139708	0.136331	0.136802	0.131667	0.134471	0.141256	0.140829	0.147546	0.141147	0.133071	0.142567	0.135202	0.140809	0.13478	0.141885	0.135937	0.127643
0.14028	0.134284	0.134411	0.136584	0.13318	0.138088	0.139882	0.137643	0.147572	0.143626	0.139893	0.136543	0.137025	0.131896	0.134684	0.141487	0.141077	0.148013	0.141497	0.133299	0.14281	0.135451	0.141062	0.135042	0.142164	0.136278	0.12782
0.140489	0.134514	0.134795	0.13676	0.133451	0.13828	0.140132	0.137882	0.147747	0.143997	0.140077	0.136757	0.137253	0.132131	0.1349	0.141722	0.141323	0.148481	0.14185	0.133531	0.143052	0.135704	0.141318	0.13531	0.142442	0.136619	0.128005
0.140697	0.13475	0.13518	0.136934	0.133721	0.138473	0.140378	0.138123	0.147917	0.144364	0.140259	0.136972	0.137486	0.13237	0.13512	0.141958	0.141567	0.14895	0.142203	0.133767	0.143294	0.135959	0.141576	0.135584	0.142718	0.136958	0.128198
0.140904	0.13499	0.135567	0.137108	0.13399	0.138667	0.140622	0.138366	0.148079	0.144726	0.14044	0.137187	0.137723	0.132613	0.135342	0.142198	0.141809	0.149418	0.142558	0.134006	0.143535	0.136217	0.141836	0.135865	0.142993	0.137295	0.128398
0.14111	0.135235	0.135954	0.137281	0.134257	0.138859	0.140863	0.138611	0.148236	0.145084	0.140618	0.137404	0.137964	0.132859	0.135568	0.142439	0.142048	0.149886	0.142914	0.134249	0.143774	0.136477	0.142098	0.136152	0.143267	0.137631	0.128606
0.141314	0.135485	0.136342	0.137453	0.134523	0.139052	0.1411	0.138858	0.148386	0.145436	0.140794	0.137621	0.138209	0.13311	0.135797	0.142683	0.142283	0.150354	0.143271	0.134495	0.144013	0.136739	0.142361	0.136444	0.143539	0.137964	0.128822
0.141517	0.135739	0.13673	0.137623	0.134788	0.139244	0.141335	0.139107	0.148529	0.145783	0.140968	0.137838	0.138458	0.133364	0.136028	0.14293	0.142516	0.15082	0.143627	0.134743	0.14425	0.137002	0.142626	0.136742	0.143808	0.138294	0.129045
0.141718	0.135997	0.137118	0.137792	0.13505	0.139435	0.141565	0.139357	0.148664	0.146123	0.141139	0.138055	0.13871	0.13362	0.136262	0.143178	0.142744	0.151284	0.143984	0.134994	0.144485	0.137267	0.142893	0.137044	0.144075	0.138621	0.129275
0.141917	0.136259	0.137505	0.137959	0.135311	0.139624	0.141792	0.139609	0.148793	0.146457	0.141307	0.138271	0.138966	0.13388	0.136499	0.143427	0.14297	0.151746	0.14434	0.135248	0.144718	0.137533	0.14316	0.137352	0.144339	0.138945	0.129512
0.142114	0.136525	0.137891	0.138123	0.135569	0.139813	0.142014	0.139861	0.148915	0.146785	0.141472	0.138487	0.139224	0.134142	0.136737	0.143679	0.143191	0.152205	0.144696	0.135503	0.144948	0.1378	0.143429	0.137665	0.144601	0.139265	0.129755
0.142308	0.136794	0.138276	0.138286	0.135824	0.14	0.142233	0.140113	0.149029	0.147105	0.141633	0.138703	0.139486	0.134407	0.136978	0.143931	0.143409	0.152661	0.145051	0.135761	0.145176	0.138068	0.143698	0.137982	0.144859	0.13958	0.130005
0.1425	0.137066	0.13866	0.138447	0.136077	0.140185	0.142448	0.140367	0.149136	0.147418	0.141791	0.138917	0.139751	0.134673	0.137221	0.144185	0.143622	0.153114	0.145404	0.13602	0.145401	0.138335	0.143968	0.138304	0.145114	0.139891	0.130262
0.142688	0.137342	0.139041	0.138605	0.136327	0.140368	0.142658	0.14062	0.149235	0.147722	0.141945	0.139129	0.140018	0.134942	0.137465	0.14444	0.14383	0.153563	0.145756	0.13628	0.145623	0.138604	0.144238	0.138629	0.145366	0.140197	0.130525
0.142874	0.13762	0.13942	0.138761	0.136573	0.140549	0.142863	0.140873	0.149327	0.148019	0.142095	0.13934	0.140287	0.135211	0.137711	0.144696	0.144034	0.154007	0.146106	0.136541	0.145841	0.138871	0.144508	0.138958	0.145614	0.140498	0.130793
0.143056	0.1379	0.139797	0.138914	0.136817	0.140728	0.143064	0.141126	0.14941	0.148307	0.142242	0.13955	0.140558	0.135483	0.137959	0.144953	0.144234	0.154447	0.146454	0.136803	0.146056	0.139139	0.144779	0.139291	0.145859	0.140793	0.131067
0.143235	0.138183	0.14017	0.139065	0.137057	0.140904	0.143261	0.141378	0.149487	0.148587	0.142383	0.139757	0.140831	0.135755	0.138207	0.14521	0.144428	0.154881	0.1468	0.137065	0.146267	0.139406	0.145049	0.139627	0.146099	0.141083	0.131347
0.143411	0.138468	0.140541	0.139212	0.137293	0.141077	0.143452	0.14163	0.149555	0.148857	0.142521	0.139962	0.141106	0.136028	0.138457	0.145468	0.144617	0.15531	0.147143	0.137328	0.146474	0.139672	0.145319	0.139966	0.146335	0.141366	0.131632
0.143582	0.138755	0.140907	0.139357	0.137525	0.141247	0.143639	0.14188	0.149615	0.149118	0.142654	0.140164	0.141382	0.136302	0.138708	0.145726	0.144801	0.155734	0.147483	0.137591	0.146677	0.139937	0.145588	0.140307	0.146567	0.141643	0.131923
0.14375	0.139043	0.14127	0.139498	0.137754	0.141414	0.143821	0.142129	0.149668	0.14937	0.142782	0.140364	0.14166	0.136576	0.138959	0.145984	0.14498	0.156151	0.147819	0.137854	0.146875	0.1402	0.145857	0.140651	0.146794	0.141913	0.132218
0.143913	0.139333	0.141629	0.139636	0.137978	0.141578	0.143998	0.142377	0.149712	0.149612	0.142906	0.140561	0.141939	0.13685	0.139211	0.146242	0.145154	0.156561	0.148153	0.138116	0.147069	0.140463	0.146125	0.140998	0.147017	0.142176	0.132518
0.144073	0.139624	0.141984	0.139771	0.138198	0.141738	0.14417	0.142623	0.149749	0.149843	0.143024	0.140754	0.142218	0.137124	0.139463	0.1465	0.145321	0.156964	0.148482	0.138377	0.147257	0.140723	0.146392	0.141346	0.147235	0.142432	0.132822
0.144228	0.139916	0.142334	0.139902	0.138413	0.141894	0.144337	0.142866	0.149778	0.150065	0.143138	0.140944	0.142498	0.137398	0.139716	0.146758	0.145484	0.15736	0.148807	0.138638	0.147441	0.140981	0.146658	0.141696	0.147447	0.14268	0.13313
0.144378	0.140209	0.142679	0.14003	0.138625	0.142047	0.144498	0.143108	0.149799	0.150276	0.143246	0.141131	0.142778	0.137671	0.139969	0.147015	0.14564	0.157748	0.149128	0.138898	0.14762	0.141237	0.146922	0.142048	0.147655	0.142921	0.133443
0.144524	0.140502	0.143019	0.140154	0.138831	0.142196	0.144655	0.143347	0.149813	0.150477	0.143349	0.141314	0.143058	0.137943	0.140221	0.147271	0.145791	0.158129	0.149445	0.139156	0.147793	0.141491	0.147185	0.142401	0.147858	0.143154	0.133759
0.144666	0.140795	0.143353	0.140275	0.139033	0.142341	0.144806	0.143584	0.149819	0.150667	0.143447	0.141494	0.143339	0.138214	0.140474	0.147526	0.145935	0.158501	0.149757	0.139413	0.147961	0.141742	0.147447	0.142755	0.148055	0.143378	0.134078
0.144803	0.141088	0.143682	0.140392	0.13923	0.142481	0.144952	0.143817	0.149817	0.150846	0.14354	0.141669	0.143619	0.138484	0.140726	0.147781	0.146074	0.158865	0.150064	0.139668	0.148123	0.14199	0.147706	0.14311	0.148247	0.143594	0.134401
0.144935	0.141382	0.144004	0.140505	0.139423	0.142617	0.145094	0.144048	0.149808	0.151014	0.143627	0.14184	0.143899	0.138752	0.140977	0.148035	0.146207	0.159219	0.150365	0.139921	0.148279	0.142236	0.147964	0.143465	0.148434	0.143802	0.134727
0.145062	0.141674	0.144321	0.140614	0.13961	0.142749	0.14523	0.144275	0.149791	0.151171	0.143708	0.142007	0.144178	0.139019	0.141228	0.148287	0.146334	0.159565	0.150661	0.140173	0.14843	0.142478	0.148219	0.143821	0.148615	0.144001	0.135055
0.145184	0.141967	0.144632	0.140719	0.139792	0.142876	0.145361	0.144499	0.149767	0.151317	0.143784	0.142169	0.144456	0.139284	0.141478	0.148538	0.146455	0.159902	0.150952	0.140422	0.148574	0.142717	0.148472	0.144178	0.14879	0.144192	0.135386
0.145301	0.142258	0.144936	0.14082	0.13997	0.142999	0.145487	0.144719	0.149736	0.151451	0.143855	0.142327	0.144733	0.139547	0.141727	0.148787	0.14657	0.160229	0.151237	0.140668	0.148713	0.142952	0.148723	0.144534	0.148959	0.144373	0.13572
0.145413	0.142548	0.145233	0.140917	0.140142	0.143117	0.145608	0.144936	0.149698	0.151575	0.143919	0.142481	0.145009	0.139808	0.141975	0.149035	0.146679	0.160546	0.151516	0.140912	0.148845	0.143184	0.148971	0.14489	0.149123	0.144545	0.136056
0.145521	0.142837	0.145524	0.141011	0.14031	0.14323	0.145724	0.145148	0.149653	0.151687	0.143979	0.14263	0.145284	0.140067	0.142222	0.149281	0.146782	0.160853	0.151789	0.141153	0.148971	0.143412	0.149217	0.145245	0.149281	0.144708	0.136393
0.145623	0.143125	0.145807	0.1411	0.140472	0.143339	0.145836	0.145356	0.149602	0.151788	0.144032	0.142774	0.145557	0.140323	0.142467	0.149526	0.146879	0.16115	0.152055	0.141392	0.149091	0.143636	0.149459	0.145601	0.149434	0.144862	0.136732
0.14572	0.143411	0.146084	0.141186	0.14063	0.143442	0.145943	0.14556	0.149544	0.151877	0.14408	0.142913	0.145828	0.140576	0.142712	0.149768	0.14697	0.161437	0.152315	0.141627	0.149204	0.143856	0.149699	0.145955	0.14958	0.145007	0.137073
0.145812	0.143696	0.146353	0.141267	0.140782	0.143541	0.146045	0.14576	0.14948	0.151956	0.144123	0.143047	0.146097	0.140826	0.142954	0.150009	0.147055	0.161714	0.152569	0.141859	0.149311	0.144072	0.149936	0.146308	0.149721	0.145142	0.137414
0.145899	0.143978	0.146615	0.141345	0.140929	0.143635	0.146142	0.145955	0.14941	0.152023	0.14416	0.143176	0.146364	0.141074	0.143195	0.150247	0.147135	0.161979	0.152816	0.142088	0.149411	0.144284	0.15017	0.14666	0.149856	0.145268	0.137757
0.145982	0.144259	0.14687	0.141419	0.141072	0.143724	0.146236	0.146145	0.149334	0.152079	0.144192	0.143301	0.146629	0.141319	0.143434	0.150484	0.147209	0.162235	0.153056	0.142313	0.149505	0.144492	0.150401	0.147011	0.149984	0.145385	0.1381
0.146059	0.144537	0.147117	0.141488	0.141209	0.143808	0.146325	0.146331	0.149252	0.152124	0.144218	0.14342	0.146892	0.14156	0.143671	0.150718	0.147277	0.162479	0.153289	0.142536	0.149592	0.144695	0.150628	0.147361	0.150108	0.145492	0.138444
0.146132	0.144813	0.147356	0.141555	0.141342	0.143887	0.14641	0.146511	0.149166	0.152158	0.144239	0.143534	0.147152	0.141798	0.143907	0.150949	0.147339	0.162713	0.153515	0.142754	0.149673	0.144893	0.150852	0.147709	0.150225	0.14559	0.138789
0.1462	0.145086	0.147588	0.141617	0.141469	0.143962	0.146491	0.146687	0.149074	0.152181	0.144254	0.143644	0.147409	0.142033	0.14414	0.151178	0.147396	0.162935	0.153734	0.142969	0.149748	0.145087	0.151073	0.148055	0.150336	0.145679	0.139133
0.146263	0.145357	0.147812	0.141676	0.141593	0.144031	0.146569	0.146857	0.148977	0.152194	0.144265	0.143748	0.147663	0.142264	0.144371	0.151405	0.147448	0.163147	0.153946	0.14318	0.149816	0.145277	0.15129	0.1484	0.150442	0.145758	0.139477
0.146321	0.145625	0.148028	0.141731	0.141711	0.144096	0.146642	0.147022	0.148876	0.152196	0.144271	0.143847	0.147915	0.142492	0.1446	0.151629	0.147495	0.163348	0.15415	0.143387	0.149877	0.145461	0.151504	0.148742	0.150542	0.145829	0.139822
0.146376	0.14589	0.148237	0.141783	0.141825	0.144156	0.146713	0.147182	0.148771	0.152188	0.144271	0.143942	0.148163	0.142716	0.144827	0.151851	0.147536	0.163538	0.154348	0.143591	0.149933	0.145641	0.151713	0.149082	0.150637	0.14589	0.140165
0.146425	0.146152	0.148438	0.141831	0.141934	0.144211	0.14678	0.147337	0.148662	0.152169	0.144267	0.144031	0.148408	0.142937	0.145051	0.15207	0.147573	0.163716	0.154538	0.14379	0.149982	0.145817	0.15192	0.149421	0.150726	0.145942	0.140508
0.146471	0.14641	0.148631	0.141876	0.142039	0.144262	0.146844	0.147486	0.148549	0.152141	0.144259	0.144116	0.148649	0.143153	0.145273	0.152286	0.147605	0.163884	0.154721	0.143986	0.150025	0.145988	0.152122	0.149756	0.15081	0.145985	0.14085
0.146513	0.146666	0.148816	0.141918	0.14214	0.144309	0.146905	0.14763	0.148433	0.152103	0.144246	0.144196	0.148887	0.143366	0.145493	0.1525	0.147632	0.164041	0.154897	0.144178	0.150062	0.146154	0.15232	0.15009	0.150888	0.14602	0.141191
0.14655	0.146918	0.148994	0.141958	0.142237	0.14435	0.146964	0.147768	0.148315	0.152055	0.144228	0.144271	0.149122	0.143576	0.145709	0.152711	0.147655	0.164187	0.155065	0.144366	0.150093	0.146315	0.152515	0.150421	0.150961	0.146045	0.141531
0.146584	0.147167	0.149164	0.141994	0.14233	0.144388	0.14702	0.147901	0.148193	0.151998	0.144207	0.144341	0.149353	0.143781	0.145924	0.152919	0.147674	0.164323	0.155226	0.144549	0.150118	0.146471	0.152706	0.150749	0.151029	0.146063	0.14187
0.146614	0.147413	0.149327	0.142027	0.14242	0.144422	0.147074	0.148029	0.14807	0.151933	0.144182	0.144407	0.14958	0.143983	0.146136	0.153124	0.147689	0.164447	0.15538	0.144729	0.150138	0.146624	0.152893	0.151075	0.151092	0.146072	0.142207
0.146641	0.147655	0.149482	0.142058	0.142505	0.144451	0.147126	0.148151	0.147944	0.151858	0.144152	0.144469	0.149803	0.14418	0.146345	0.153327	0.1477	0.164561	0.155527	0.144905	0.150152	0.146771	0.153076	0.151398	0.15115	0.146073	0.142542
0.146665	0.147893	0.149629	0.142087	0.142588	0.144477	0.147176	0.148267	0.147817	0.151776	0.14412	0.144527	0.150022	0.144374	0.146552	0.153527	0.147708	0.164665	0.155666	0.145077	0.15016	0.146914	0.153255	0.151719	0.151203	0.146067	0.142875
0.146686	0.148128	0.14977	0.142113	0.142667	0.144499	0.147225	0.148378	0.147689	0.151685	0.144084	0.14458	0.150238	0.144565	0.146756	0.153724	0.147712	0.164758	0.155799	0.145245	0.150164	0.147052	0.153431	0.152036	0.151252	0.146053	0.143207
0.146703	0.148359	0.149903	0.142138	0.142743	0.144517	0.147273	0.148484	0.147561	0.151587	0.144044	0.144629	0.150449	0.144751	0.146957	0.153918	0.147713	0.164841	0.155924	0.145409	0.150162	0.147186	0.153602	0.152351	0.151296	0.146031	0.143536
0.146719	0.148586	0.150029	0.14216	0.142816	0.144532	0.14732	0.148584	0.147432	0.151481	0.144002	0.144675	0.150656	0.144934	0.147155	0.15411	0.147711	0.164914	0.156043	0.145569	0.150155	0.147316	0.15377	0.152663	0.151336	0.146003	0.143863
0.146732	0.14881	0.150148	0.142181	0.142886	0.144544	0.147365	0.14868	0.147303	0.151368	0.143958	0.144717	0.150859	0.145113	0.147351	0.154299	0.147707	0.164978	0.156154	0.145726	0.150144	0.147441	0.153933	0.152972	0.151371	0.145967	0.144188
0.146742	0.14903	0.150261	0.142201	0.142954	0.144553	0.147411	0.14877	0.147174	0.151249	0.143911	0.144755	0.151057	0.145288	0.147545	0.154485	0.1477	0.165031	0.156259	0.145879	0.150128	0.147563	0.154093	0.153278	0.151403	0.145925	0.14451
0.146751	0.149247	0.150367	0.142219	0.14302	0.144559	0.147456	0.148854	0.147046	0.151123	0.143861	0.14479	0.151252	0.14546	0.147735	0.154668	0.147691	0.165076	0.156358	0.146028	0.150109	0.14768	0.154249	0.153581	0.151431	0.145877	0.14483
0.146758	0.149459	0.150467	0.142237	0.143084	0.144562	0.147501	0.148934	0.14692	0.150992	0.14381	0.144822	0.151442	0.145628	0.147923	0.154849	0.14768	0.165111	0.15645	0.146174	0.150085	0.147794	0.154401	0.153881	0.151456	0.145823	0.145147
0.146764	0.149668	0.15056	0.142254	0.143146	0.144563	0.147547	0.149009	0.146794	0.150855	0.143757	0.144851	0.151627	0.145793	0.148108	0.155027	0.147668	0.165138	0.156535	0.146316	0.150057	0.147903	0.154549	0.154178	0.151477	0.145764	0.145461
0.146769	0.149873	0.150647	0.14227	0.143206	0.144562	0.147593	0.149079	0.146671	0.150713	0.143703	0.144877	0.151809	0.145955	0.148291	0.155203	0.147654	0.165155	0.156615	0.146455	0.150026	0.148009	0.154693	0.154472	0.151495	0.145699	0.145772
0.146773	0.150075	0.150729	0.142286	0.143265	0.144558	0.14764	0.149144	0.146551	0.150566	0.143648	0.144901	0.151986	0.146113	0.148471	0.155377	0.147639	0.165165	0.156689	0.14659	0.149991	0.148112	0.154834	0.154764	0.15151	0.145629	0.14608
0.146776	0.150273	0.150805	0.142301	0.143323	0.144553	0.147688	0.149205	0.146433	0.150415	0.143592	0.144922	0.152158	0.146268	0.148648	0.155547	0.147623	0.165166	0.156756	0.146723	0.149954	0.148211	0.154971	0.155052	0.151522	0.145555	0.146384
0.146779	0.150468	0.150875	0.142317	0.143381	0.144547	0.147737	0.149261	0.146318	0.150261	0.143535	0.144942	0.152327	0.14642	0.148823	0.155716	0.147607	0.16516	0.156818	0.146852	0.149914	0.148307	0.155105	0.155338	0.151531	0.145476	0.146686
0.146783	0.150659	0.150941	0.142334	0.143437	0.144539	0.147789	0.149313	0.146207	0.150103	0.143478	0.144959	0.152491	0.14657	0.148995	0.155882	0.147591	0.165147	0.156875	0.146979	0.149871	0.148401	0.155235	0.15562	0.151539	0.145394	0.146985
0.146786	0.150846	0.151001	0.142351	0.143493	0.144531	0.147842	0.14936	0.1461	0.149942	0.143422	0.144975	0.15265	0.146716	0.149165	0.156047	0.147575	0.165126	0.156927	0.147103	0.149827	0.148491	0.155362	0.1559	0.151544	0.145308	0.14728
0.14679	0.15103	0.151057	0.14237	0.143549	0.144521	0.147897	0.149404	0.145997	0.149779	0.143365	0.144989	0.152805	0.14686	0.149333	0.156209	0.147559	0.165098	0.156973	0.147224	0.14978	0.148579	0.155485	0.156178	0.151547	0.145219	0.147571
0.146795	0.151211	0.151109	0.142389	0.143606	0.144511	0.147954	0.149444	0.145899	0.149613	0.14331	0.145003	0.152956	0.147001	0.149498	0.156369	0.147544	0.165064	0.157015	0.147343	0.149732	0.148664	0.155605	0.156452	0.151548	0.145127	0.14786
0.146801	0.151389	0.151156	0.14241	0.143662	0.144501	0.148015	0.14948	0.145806	0.149447	0.143255	0.145015	0.153103	0.14714	0.149661	0.156527	0.14753	0.165024	0.157052	0.147459	0.149683	0.148747	0.155722	0.156724	0.151548	0.145033	0.148144
0.146808	0.151564	0.1512	0.142433	0.143719	0.144491	0.148078	0.149513	0.145719	0.149279	0.143201	0.145027	0.153245	0.147277	0.149821	0.156683	0.147518	0.164978	0.157085	0.147573	0.149633	0.148828	0.155835	0.156993	0.151547	0.144938	0.148426
0.146818	0.151735	0.15124	0.142458	0.143777	0.144482	0.148145	0.149542	0.145637	0.14911	0.143149	0.145039	0.153383	0.147411	0.14998	0.156837	0.147506	0.164927	0.157113	0.147686	0.149582	0.148907	0.155946	0.15726	0.151545	0.14484	0.148703
0.146829	0.151904	0.151276	0.142486	0.143837	0.144472	0.148215	0.149569	0.145562	0.148942	0.143099	0.14505	0.153517	0.147544	0.150136	0.15699	0.147497	0.164871	0.157138	0.147796	0.149531	0.148985	0.156054	0.157524	0.151542	0.144742	0.148977
0.146843	0.15207	0.15131	0.142516	0.143897	0.144464	0.148288	0.149593	0.145493	0.148774	0.143051	0.145062	0.153647	0.147675	0.15029	0.157142	0.14749	0.16481	0.157159	0.147905	0.14948	0.149061	0.156158	0.157786	0.151538	0.144643	0.149248
0.146859	0.152233	0.151341	0.142549	0.14396	0.144457	0.148366	0.149614	0.145432	0.148606	0.143006	0.145074	0.153773	0.147805	0.150442	0.157291	0.147485	0.164746	0.157177	0.148012	0.149429	0.149136	0.156261	0.158045	0.151534	0.144544	0.149515
0.146879	0.152394	0.15137	0.142585	0.144024	0.144452	0.148448	0.149632	0.145377	0.14844	0.142963	0.145086	0.153895	0.147933	0.150593	0.15744	0.147483	0.164677	0.157192	0.148118	0.149379	0.149211	0.15636	0.158302	0.151531	0.144446	0.149778
0.146902	0.152552	0.151397	0.142624	0.14409	0.144448	0.148534	0.149649	0.145331	0.148276	0.142924	0.1451	0.154012	0.14806	0.150741	0.157587	0.147484	0.164605	0.157204	0.148223	0.14933	0.149284	0.156457	0.158558	0.151527	0.144347	0.150038
0.146928	0.152708	0.151422	0.142668	0.144159	0.144446	0.148625	0.149663	0.145292	0.148114	0.142887	0.145115	0.154126	0.148185	0.150888	0.157733	0.147488	0.16453	0.157213	0.148327	0.149283	0.149357	0.156551	0.15881	0.151524	0.14425	0.150294
0.146958	0.152862	0.151445	0.142715	0.14423	0.144446	0.148721	0.149676	0.145262	0.147954	0.142855	0.145131	0.154237	0.14831	0.151033	0.157878	0.147496	0.164452	0.15722	0.14843	0.149237	0.14943	0.156643	0.159061	0.151521	0.144155	0.150546
0.146993	0.153013	0.151468	0.142767	0.144305	0.144449	0.148822	0.149687	0.14524	0.147798	0.142827	0.145149	0.154343	0.148434	0.151177	0.158023	0.147508	0.164372	0.157225	0.148532	0.149193	0.149503	0.156733	0.15931	0.15152	0.144062	0.150795
0.147032	0.153163	0.151489	0.142823	0.144382	0.144455	0.148929	0.149697	0.145227	0.147645	0.142802	0.145169	0.154446	0.148558	0.151319	0.158166	0.147524	0.164291	0.157228	0.148634	0.149152	0.149576	0.156821	0.159558	0.151519	0.14397	0.15104
0.147076	0.153311	0.15151	0.142885	0.144462	0.144464	0.14904	0.149707	0.145224	0.147496	0.142783	0.145192	0.154545	0.148682	0.15146	0.158309	0.147544	0.164208	0.15723	0.148736	0.149113	0.149649	0.156906	0.159803	0.15152	0.143882	0.151281
0.147125	0.153458	0.151531	0.142951	0.144547	0.144476	0.149158	0.149715	0.14523	0.147352	0.142768	0.145217	0.154641	0.148805	0.151599	0.158451	0.147569	0.164124	0.157231	0.148838	0.149077	0.149723	0.15699	0.160047	0.151523	0.143797	0.151519
0.147179	0.153603	0.151552	0.143023	0.144635	0.144492	0.149281	0.149723	0.145246	0.147213	0.142759	0.145244	0.154734	0.148928	0.151737	0.158593	0.147599	0.16404	0.157231	0.14894	0.149045	0.149799	0.157072	0.160289	0.151527	0.143716	0.151754
0.147239	0.153747	0.151573	0.1431	0.144727	0.144512	0.149411	0.149731	0.145272	0.147078	0.142755	0.145275	0.154823	0.149052	0.151874	0.158734	0.147634	0.163956	0.157231	0.149043	0.149016	0.149875	0.157153	0.16053	0.151533	0.143638	0.151985
0.147305	0.153889	0.151595	0.143183	0.144823	0.144536	0.149546	0.149739	0.145308	0.14695	0.142756	0.145309	0.154909	0.149176	0.15201	0.158875	0.147674	0.163871	0.15723	0.149146	0.148992	0.149953	0.157232	0.160769	0.151542	0.143565	0.152212
0.147377	0.154031	0.151618	0.143273	0.144923	0.144564	0.149688	0.149748	0.145354	0.146828	0.142764	0.145347	0.154992	0.149301	0.152145	0.159017	0.14772	0.163788	0.157229	0.14925	0.148971	0.150032	0.157309	0.161007	0.151553	0.143497	0.152436
0.147456	0.154172	0.151643	0.143369	0.145028	0.144597	0.149837	0.149757	0.145412	0.146713	0.142778	0.145388	0.155073	0.149427	0.152279	0.159158	0.147772	0.163706	0.157229	0.149354	0.148956	0.150114	0.157385	0.161244	0.151567	0.143435	0.152657
0.147541	0.154312	0.151669	0.143471	0.145138	0.144636	0.149992	0.149767	0.14548	0.146604	0.142798	0.145434	0.15515	0.149553	0.152412	0.159299	0.14783	0.163625	0.157229	0.14946	0.148945	0.150197	0.15746	0.16148	0.151584	0.143378	0.152874
0.147633	0.154452	0.151697	0.143581	0.145253	0.144679	0.150154	0.149778	0.145559	0.146503	0.142825	0.145483	0.155225	0.149681	0.152544	0.159441	0.147894	0.163547	0.15723	0.149567	0.14894	0.150283	0.157534	0.161714	0.151604	0.143327	0.153088
0.147733	0.154592	0.151727	0.143698	0.145373	0.144728	0.150323	0.14979	0.14565	0.146409	0.142859	0.145537	0.155297	0.149811	0.152676	0.159582	0.147965	0.16347	0.157232	0.149676	0.14894	0.150372	0.157607	0.161948	0.151628	0.143282	0.153299
0.147839	0.154731	0.15176	0.143821	0.145499	0.144782	0.150498	0.149804	0.145752	0.146324	0.1429	0.145596	0.155366	0.149942	0.152808	0.159725	0.148042	0.163397	0.157235	0.149786	0.148946	0.150463	0.15768	0.162181	0.151655	0.143244	0.153507
0.147954	0.15487	0.151795	0.143953	0.145629	0.144842	0.150681	0.14982	0.145866	0.146247	0.142949	0.14566	0.155434	0.150074	0.152939	0.159868	0.148126	0.163327	0.157241	0.149898	0.148958	0.150558	0.157751	0.162413	0.151685	0.143213	0.153712
0.148076	0.15501	0.151834	0.144092	0.145766	0.144909	0.150871	0.149839	0.145992	0.146179	0.143005	0.145728	0.155499	0.150209	0.153069	0.160011	0.148217	0.16326	0.157248	0.150012	0.148977	0.150656	0.157822	0.162644	0.15172	0.14319	0.153914
0.148206	0.15515	0.151876	0.144239	0.145908	0.144981	0.151068	0.14986	0.146129	0.146119	0.143069	0.145803	0.155561	0.150346	0.1532	0.160156	0.148316	0.163197	0.157258	0.150129	0.149003	0.150757	0.157893	0.162875	0.151759	0.143175	0.154112
0.148345	0.15529	0.151922	0.144395	0.146055	0.145061	0.151273	0.149883	0.146278	0.14607	0.143141	0.145882	0.155622	0.150485	0.15333	0.160301	0.148422	0.163138	0.15727	0.150247	0.149035	0.150862	0.157963	0.163105	0.151802	0.143168	0.154308
0.148492	0.155431	0.151971	0.144558	0.146209	0.145146	0.151484	0.14991	0.14644	0.14603	0.143222	0.145967	0.155681	0.150626	0.15346	0.160447	0.148535	0.163084	0.157285	0.150369	0.149075	0.150971	0.158033	0.163335	0.151849	0.143169	0.154501
0.148647	0.155573	0.152025	0.144731	0.146369	0.145239	0.151703	0.14994	0.146613	0.146	0.14331	0.146058	0.155739	0.150771	0.15359	0.160595	0.148656	0.163035	0.157303	0.150493	0.149122	0.151084	0.158103	0.163564	0.151901	0.143179	0.154692
0.148812	0.155716	0.152083	0.144911	0.146535	0.145339	0.15193	0.149973	0.146799	0.14598	0.143408	0.146155	0.155794	0.150918	0.15372	0.160743	0.148784	0.162991	0.157325	0.150619	0.149176	0.151201	0.158173	0.163793	0.151958	0.143198	0.154879
0.148985	0.15586	0.152146	0.145101	0.146708	0.145446	0.152164	0.15001	0.146996	0.14597	0.143514	0.146259	0.155848	0.151068	0.15385	0.160893	0.148921	0.162953	0.15735	0.150749	0.149239	0.151323	0.158242	0.164022	0.15202	0.143226	0.155064
0.149167	0.156006	0.152213	0.1453	0.146886	0.145561	0.152405	0.150052	0.147206	0.145972	0.143628	0.146368	0.155901	0.151221	0.15398	0.161044	0.149065	0.162921	0.157379	0.150882	0.14931	0.151449	0.158313	0.16425	0.152087	0.143264	0.155247
0.149358	0.156153	0.152286	0.145507	0.147071	0.145683	0.152653	0.150097	0.147428	0.145984	0.143752	0.146484	0.155953	0.151377	0.154111	0.161197	0.149218	0.162895	0.157412	0.151018	0.14939	0.15158	0.158383	0.164479	0.152159	0.143312	0.155427
0.149559	0.156301	0.152364	0.145724	0.147263	0.145812	0.152909	0.150147	0.147662	0.146007	0.143885	0.146606	0.156003	0.151537	0.154242	0.161351	0.149379	0.162875	0.157449	0.151158	0.149477	0.151716	0.158454	0.164707	0.152236	0.14337	0.155605
0.149769	0.156451	0.152447	0.14595	0.14746	0.14595	0.153172	0.150201	0.147909	0.146042	0.144027	0.146735	0.156053	0.151701	0.154373	0.161506	0.149547	0.162863	0.157491	0.151301	0.149574	0.151858	0.158525	0.164935	0.152319	0.143438	0.155781
0.149988	0.156603	0.152536	0.146186	0.147665	0.146095	0.153442	0.150261	0.148167	0.146088	0.144178	0.146871	0.156101	0.151868	0.154505	0.161663	0.149724	0.162857	0.157538	0.151448	0.149679	0.152004	0.158597	0.165163	0.152408	0.143517	0.155954
0.150217	0.156757	0.15263	0.14643	0.147876	0.146249	0.153719	0.150326	0.148437	0.146146	0.144339	0.147014	0.156149	0.152039	0.154637	0.161822	0.14991	0.162859	0.157589	0.151598	0.149794	0.152156	0.158669	0.165391	0.152502	0.143606	0.156125
0.150455	0.156914	0.152731	0.146685	0.148093	0.14641	0.154004	0.150396	0.14872	0.146216	0.144509	0.147163	0.156197	0.152213	0.15477	0.161983	0.150103	0.162869	0.157646	0.151753	0.149918	0.152313	0.158743	0.165619	0.152602	0.143706	0.156295
0.150703	0.157072	0.152838	0.146949	0.148317	0.14658	0.154295	0.150471	0.149014	0.146297	0.144688	0.14732	0.156243	0.152392	0.154904	0.162145	0.150305	0.162886	0.157708	0.151911	0.150051	0.152476	0.158817	0.165847	0.152707	0.143817	0.156462
0.150961	0.157233	0.152951	0.147222	0.148548	0.146758	0.154593	0.150552	0.14932	0.146391	0.144877	0.147483	0.15629	0.152575	0.155038	0.162309	0.150515	0.162912	0.157775	0.152074	0.150193	0.152645	0.158892	0.166075	0.152819	0.143939	0.156628
0.151228	0.157396	0.15307	0.147506	0.148785	0.146944	0.154898	0.150639	0.149637	0.146496	0.145076	0.147654	0.156336	0.152762	0.155173	0.162475	0.150734	0.162945	0.157848	0.15224	0.150345	0.15282	0.158968	0.166304	0.152936	0.144072	0.156791
0.151505	0.157562	0.153195	0.147799	0.149028	0.147139	0.15521	0.150733	0.149966	0.146614	0.145284	0.147832	0.156382	0.152954	0.155309	0.162643	0.150961	0.162988	0.157927	0.152411	0.150507	0.153001	0.159045	0.166532	0.15306	0.144216	0.156954
0.151791	0.157731	0.153328	0.148101	0.149278	0.147342	0.155528	0.150832	0.150306	0.146744	0.145502	0.148016	0.156429	0.153149	0.155446	0.162813	0.151195	0.163038	0.158012	0.152586	0.150679	0.153187	0.159123	0.16676	0.153189	0.144372	0.157114
0.152087	0.157902	0.153467	0.148414	0.149534	0.147553	0.155852	0.150938	0.150657	0.146886	0.145729	0.148208	0.156475	0.15335	0.155583	0.162985	0.151439	0.163098	0.158104	0.152765	0.15086	0.15338	0.159203	0.166989	0.153325	0.144539	0.157273
0.152393	0.158077	0.153612	0.148735	0.149796	0.147773	0.156183	0.15105	0.151018	0.14704	0.145966	0.148407	0.156522	0.153554	0.155722	0.163159	0.15169	0.163166	0.158201	0.152949	0.151051	0.153579	0.159283	0.167217	0.153467	0.144718	0.157431
0.152708	0.158254	0.153765	0.149067	0.150065	0.148001	0.156519	0.151169	0.151391	0.147206	0.146212	0.148613	0.156569	0.153764	0.155861	0.163335	0.151949	0.163244	0.158305	0.153137	0.151252	0.153784	0.159365	0.167446	0.153615	0.144908	0.157587
0.153033	0.158434	0.153924	0.149408	0.150339	0.148238	0.156862	0.151295	0.151774	0.147385	0.146468	0.148827	0.156616	0.153978	0.156002	0.163513	0.152216	0.16333	0.158415	0.15333	0.151463	0.153995	0.159449	0.167675	0.15377	0.14511	0.157742
0.153367	0.158618	0.15409	0.149758	0.15062	0.148483	0.15721	0.151428	0.152166	0.147575	0.146733	0.149047	0.156664	0.154196	0.156143	0.163692	0.152492	0.163426	0.158532	0.153527	0.151683	0.154213	0.159533	0.167903	0.153931	0.145323	0.157895
0.153711	0.158805	0.154263	0.150118	0.150906	0.148736	0.157563	0.151568	0.152569	0.147778	0.147008	0.149274	0.156713	0.15442	0.156285	0.163874	0.152774	0.163532	0.158656	0.153729	0.151914	0.154437	0.15962	0.168132	0.154097	0.145547	0.158048
0.154063	0.158995	0.154443	0.150487	0.151198	0.148998	0.157921	0.151715	0.152982	0.147993	0.147292	0.149508	0.156763	0.154648	0.156429	0.164058	0.153065	0.163646	0.158786	0.153935	0.152154	0.154667	0.159708	0.168361	0.154271	0.145783	0.158199
0.154425	0.159188	0.154629	0.150866	0.151496	0.149268	0.158285	0.151869	0.153404	0.148219	0.147584	0.149749	0.156813	0.154881	0.156573	0.164243	0.153363	0.16377	0.158924	0.154146	0.152404	0.154903	0.159797	0.168589	0.15445	0.14603	0.15835
0.154795	0.159384	0.154823	0.151253	0.151799	0.149546	0.158653	0.152031	0.153834	0.148457	0.147886	0.149997	0.156865	0.155118	0.156719	0.164431	0.153668	0.163904	0.159068	0.154361	0.152664	0.155145	0.159888	0.168818	0.154635	0.146289	0.1585
0.155174	0.159584	0.155023	0.151649	0.152107	0.149832	0.159026	0.1522	0.154274	0.148707	0.148197	0.150251	0.156918	0.15536	0.156866	0.16462	0.153981	0.164047	0.159219	0.154581	0.152933	0.155394	0.159981	0.169046	0.154827	0.146558	0.158648
0.155562	0.159788	0.15523	0.152055	0.15242	0.150126	0.159403	0.152376	0.154722	0.148969	0.148517	0.150512	0.156972	0.155607	0.157014	0.164812	0.154301	0.164199	0.159377	0.154805	0.153213	0.155649	0.160075	0.169274	0.155025	0.146839	0.158796
0.155958	0.159994	0.155444	0.152468	0.152738	0.150428	0.159784	0.15256	0.155178	0.149241	0.148845	0.150779	0.157027	0.155859	0.157162	0.165005	0.154627	0.164361	0.159542	0.155034	0.153501	0.15591	0.160171	0.169502	0.155229	0.14713	0.158943
0.156363	0.160204	0.155665	0.152891	0.153061	0.150738	0.160169	0.152751	0.155641	0.149525	0.149182	0.151052	0.157084	0.156116	0.157312	0.1652	0.15496	0.164532	0.159714	0.155267	0.153799	0.156177	0.160268	0.169729	0.155439	0.147432	0.15909
0.156775	0.160418	0.155892	0.153321	0.153389	0.151056	0.160557	0.15295	0.156112	0.14982	0.149527	0.151332	0.157142	0.156377	0.157463	0.165397	0.1553	0.164713	0.159893	0.155505	0.154106	0.15645	0.160368	0.169956	0.155655	0.147745	0.159236
0.157196	0.160635	0.156125	0.15376	0.15372	0.15138	0.160948	0.153156	0.15659	0.150125	0.14988	0.151618	0.157202	0.156642	0.157616	0.165595	0.155646	0.164903	0.160079	0.155747	0.154422	0.156729	0.160469	0.170182	0.155877	0.148067	0.159381
0.157623	0.160856	0.156365	0.154206	0.154056	0.151713	0.161342	0.15337	0.157074	0.150441	0.150241	0.151909	0.157264	0.156913	0.157769	0.165795	0.155998	0.165102	0.160273	0.155993	0.154747	0.157014	0.160571	0.170408	0.156104	0.1484	0.159526
0.158059	0.161079	0.156611	0.15466	0.154396	0.152052	0.161739	0.153592	0.157565	0.150767	0.150609	0.152206	0.157327	0.157188	0.157923	0.165996	0.156356	0.16531	0.160473	0.156243	0.155081	0.157304	0.160676	0.170633	0.156338	0.148743	0.15967
0.158501	0.161307	0.156863	0.155121	0.154739	0.152398	0.162138	0.15382	0.158062	0.151103	0.150986	0.152508	0.157393	0.157467	0.158079	0.166199	0.15672	0.165527	0.16068	0.156498	0.155423	0.1576	0.160782	0.170857	0.156577	0.149095	0.159814
0.15895	0.161537	0.157121	0.15559	0.155085	0.152752	0.16254	0.154057	0.158564	0.151448	0.151369	0.152816	0.15746	0.15775	0.158235	0.166403	0.157088	0.165753	0.160894	0.156756	0.155774	0.157901	0.16089	0.171081	0.156821	0.149457	0.159958
0.159406	0.161771	0.157385	0.156065	0.155435	0.153111	0.162942	0.1543	0.15907	0.151803	0.15176	0.153129	0.157529	0.158038	0.158392	0.166609	0.157462	0.165988	0.161114	0.157018	0.156133	0.158208	0.161	0.171303	0.157071	0.149827	0.160101
0.159868	0.162008	0.157654	0.156547	0.155788	0.153478	0.163347	0.154551	0.159582	0.152168	0.152157	0.153446	0.157601	0.15833	0.158551	0.166815	0.157841	0.166231	0.161342	0.157285	0.156499	0.15852	0.161111	0.171524	0.157327	0.150207	0.160245
0.160336	0.162248	0.157928	0.157036	0.156143	0.15385	0.163752	0.154809	0.160097	0.152541	0.152561	0.153769	0.157674	0.158626	0.15871	0.167023	0.158225	0.166482	0.161576	0.157555	0.156874	0.158837	0.161224	0.171744	0.157587	0.150594	0.160387
0.160809	0.162492	0.158208	0.15753	0.1565	0.154228	0.164158	0.155075	0.160617	0.152922	0.152971	0.154095	0.15775	0.158927	0.158871	0.167232	0.158613	0.166742	0.161816	0.157828	0.157256	0.159158	0.161339	0.171963	0.157853	0.15099	0.16053
0.161288	0.162738	0.158493	0.15803	0.15686	0.154613	0.164565	0.155347	0.161139	0.153312	0.153388	0.154426	0.157829	0.159231	0.159032	0.167442	0.159005	0.16701	0.162063	0.158105	0.157644	0.159484	0.161455	0.172181	0.158124	0.151394	0.160673
0.161772	0.162987	0.158783	0.158535	0.157221	0.155003	0.164972	0.155626	0.161665	0.153709	0.15381	0.154761	0.157909	0.159538	0.159194	0.167652	0.159401	0.167285	0.162316	0.158386	0.15804	0.159815	0.161573	0.172397	0.1584	0.151805	0.160815
0.162261	0.16324	0.159077	0.159046	0.157584	0.155398	0.165378	0.155913	0.162193	0.154114	0.154237	0.155099	0.157992	0.15985	0.159357	0.167863	0.1598	0.167568	0.162576	0.158669	0.158442	0.16015	0.161693	0.172611	0.15868	0.152223	0.160957
0.162754	0.163495	0.159375	0.159561	0.157948	0.155798	0.165785	0.156205	0.162722	0.154526	0.15467	0.15544	0.158078	0.160165	0.159521	0.168075	0.160202	0.167858	0.162841	0.158956	0.158851	0.160489	0.161815	0.172823	0.158965	0.152648	0.161099
0.163252	0.163753	0.159678	0.160081	0.158313	0.156203	0.16619	0.156505	0.163254	0.154945	0.155108	0.155785	0.158166	0.160483	0.159686	0.168287	0.160608	0.168155	0.163112	0.159246	0.159265	0.160832	0.161938	0.173034	0.159254	0.153079	0.161241
0.163753	0.164013	0.159984	0.160604	0.158679	0.156612	0.166594	0.156811	0.163786	0.15537	0.15555	0.156133	0.158257	0.160805	0.159852	0.1685	0.161016	0.168459	0.163389	0.159538	0.159685	0.161178	0.162062	0.173243	0.159548	0.153516	0.161384
0.164257	0.164276	0.160294	0.161132	0.159045	0.157026	0.166997	0.157123	0.164319	0.155801	0.155997	0.156483	0.15835	0.16113	0.160018	0.168713	0.161426	0.16877	0.163672	0.159833	0.160111	0.161528	0.162188	0.173449	0.159846	0.153958	0.161526
0.164764	0.164541	0.160607	0.161662	0.159411	0.157444	0.167398	0.157441	0.164852	0.156237	0.156447	0.156836	0.158446	0.161457	0.160185	0.168925	0.161839	0.169086	0.16396	0.160131	0.160541	0.161881	0.162316	0.173653	0.160148	0.154406	0.161668
0.165274	0.164809	0.160923	0.162196	0.159777	0.157866	0.167797	0.157765	0.165385	0.156679	0.156902	0.157191	0.158545	0.161788	0.160353	0.169138	0.162253	0.169409	0.164254	0.16043	0.160976	0.162237	0.162445	0.173855	0.160453	0.154858	0.16181
0.165786	0.165078	0.161242	0.162732	0.160143	0.158291	0.168194	0.158095	0.165918	0.157126	0.157359	0.157547	0.158647	0.162121	0.160521	0.169351	0.162668	0.169737	0.164552	0.160732	0.161415	0.162596	0.162575	0.174055	0.160762	0.155314	0.161952
0.1663	0.16535	0.161563	0.16327	0.160508	0.158719	0.168588	0.15843	0.166449	0.157577	0.15782	0.157905	0.158751	0.162456	0.16069	0.169563	0.163085	0.17007	0.164855	0.161036	0.161858	0.162957	0.162707	0.174251	0.161075	0.155774	0.162094
0.166816	0.165623	0.161887	0.163811	0.160871	0.15915	0.168979	0.158771	0.166978	0.158031	0.158283	0.158264	0.158859	0.162794	0.160859	0.169775	0.163503	0.170408	0.165163	0.161342	0.162305	0.16332	0.16284	0.174445	0.161391	0.156237	0.162236
0.167332	0.165898	0.162212	0.164352	0.161233	0.159584	0.169367	0.159117	0.167506	0.15849	0.158749	0.158624	0.158969	0.163134	0.161029	0.169986	0.163921	0.170751	0.165475	0.16165	0.162755	0.163685	0.162975	0.174636	0.161711	0.156703	0.162379
0.167849	0.166175	0.162539	0.164894	0.161594	0.16002	0.169752	0.159467	0.168031	0.158951	0.159217	0.158985	0.159082	0.163475	0.161199	0.170196	0.164339	0.171098	0.165792	0.161958	0.163207	0.164051	0.16311	0.174824	0.162033	0.157171	0.162521
0.168367	0.166453	0.162867	0.165437	0.161952	0.160458	0.170132	0.159823	0.168553	0.159415	0.159686	0.159346	0.159198	0.163819	0.16137	0.170406	0.164757	0.171449	0.166112	0.162269	0.163662	0.164419	0.163247	0.175009	0.162358	0.157642	0.162663
0.168885	0.166733	0.163195	0.165981	0.162308	0.160898	0.170509	0.160182	0.169072	0.159882	0.160157	0.159707	0.159318	0.164164	0.161541	0.170614	0.165175	0.171804	0.166436	0.16258	0.164119	0.164788	0.163386	0.175191	0.162686	0.158113	0.162806
0.169402	0.167013	0.163525	0.166524	0.162662	0.16134	0.170881	0.160546	0.169587	0.16035	0.160629	0.160068	0.15944	0.16451	0.161713	0.170821	0.165592	0.172161	0.166764	0.162892	0.164577	0.165158	0.163525	0.175369	0.163016	0.158586	0.162948
0.169918	0.167294	0.163855	0.167066	0.163012	0.161782	0.171249	0.160914	0.170098	0.16082	0.161102	0.160428	0.159565	0.164858	0.161884	0.171028	0.166008	0.172522	0.167095	0.163204	0.165037	0.165528	0.163666	0.175544	0.163348	0.159058	0.163091
0.170433	0.167576	0.164184	0.167607	0.16336	0.162226	0.171611	0.161285	0.170604	0.161291	0.161575	0.160787	0.159694	0.165206	0.162056	0.171232	0.166422	0.172885	0.16743	0.163518	0.165497	0.165899	0.163807	0.175715	0.163683	0.159531	0.163233
0.170946	0.167859	0.164514	0.168147	0.163704	0.16267	0.171969	0.161659	0.171106	0.161762	0.162048	0.161145	0.159825	0.165556	0.162229	0.171435	0.166835	0.17325	0.167767	0.163831	0.165958	0.166269	0.16395	0.175882	0.16402	0.160003	0.163376
0.171458	0.168142	0.164842	0.168685	0.164045	0.163114	0.172321	0.162037	0.171602	0.162234	0.162521	0.161502	0.15996	0.165905	0.162401	0.171636	0.167246	0.173617	0.168106	0.164145	0.166418	0.166639	0.164094	0.176046	0.164358	0.160474	0.163519
0.171967	0.168425	0.16517	0.16922	0.164381	0.163559	0.172668	0.162418	0.172093	0.162705	0.162994	0.161858	0.160097	0.166256	0.162574	0.171836	0.167655	0.173985	0.168448	0.164458	0.166878	0.167009	0.164238	0.176205	0.164698	0.160944	0.163662
0.172473	0.168708	0.165496	0.169753	0.164713	0.164003	0.173009	0.162801	0.172578	0.163175	0.163465	0.162211	0.160238	0.166606	0.162747	0.172033	0.168062	0.174354	0.168792	0.164772	0.167338	0.167377	0.164384	0.176361	0.165039	0.161412	0.163804
0.172976	0.168991	0.165821	0.170282	0.165041	0.164447	0.173344	0.163186	0.173056	0.163645	0.163936	0.162562	0.160382	0.166956	0.16292	0.172229	0.168465	0.174724	0.169138	0.165084	0.167796	0.167744	0.16453	0.176512	0.165382	0.161877	0.163947
0.173476	0.169274	0.166143	0.170808	0.165364	0.164889	0.173672	0.163573	0.173528	0.164113	0.164405	0.16291	0.160529	0.167307	0.163093	0.172422	0.168866	0.175094	0.169486	0.165397	0.168252	0.16811	0.164678	0.176659	0.165726	0.162339	0.16409
0.173972	0.169556	0.166464	0.171331	0.165683	0.165331	0.173995	0.163962	0.173992	0.16458	0.164872	0.163256	0.16068	0.167656	0.163266	0.172612	0.169263	0.175464	0.169834	0.165708	0.168706	0.168473	0.164826	0.176802	0.16607	0.162797	0.164232
0.174463	0.169837	0.166781	0.171848	0.165996	0.165772	0.17431	0.164352	0.17445	0.165044	0.165336	0.163599	0.160833	0.168006	0.163439	0.1728	0.169657	0.175833	0.170184	0.166018	0.169158	0.168835	0.164975	0.17694	0.166416	0.163252	0.164375
0.17495	0.170118	0.167096	0.172361	0.166303	0.16621	0.174619	0.164743	0.174899	0.165505	0.165799	0.163939	0.16099	0.168354	0.163611	0.172986	0.170047	0.176201	0.170535	0.166327	0.169606	0.169194	0.165125	0.177073	0.166762	0.163702	0.164518
0.175432	0.170397	0.167408	0.172869	0.166605	0.166647	0.174921	0.165135	0.175341	0.165964	0.166259	0.164275	0.16115	0.168701	0.163784	0.173168	0.170433	0.176568	0.170886	0.166635	0.170052	0.169551	0.165275	0.177202	0.167108	0.164147	0.16466
0.175909	0.170676	0.167716	0.173371	0.166901	0.167082	0.175216	0.165527	0.175775	0.166419	0.166715	0.164607	0.161313	0.169047	0.163957	0.173348	0.170814	0.176934	0.171237	0.166941	0.170493	0.169904	0.165426	0.177327	0.167455	0.164587	0.164803
0.176379	0.170952	0.168021	0.173867	0.167191	0.167514	0.175504	0.165919	0.1762	0.16687	0.167169	0.164935	0.161479	0.169392	0.16413	0.173525	0.171191	0.177297	0.171588	0.167245	0.170931	0.170254	0.165578	0.177446	0.167801	0.165022	0.164945
0.176844	0.171228	0.168321	0.174357	0.167475	0.167944	0.175785	0.166311	0.176616	0.167318	0.167618	0.16526	0.161648	0.169735	0.164303	0.173699	0.171563	0.177658	0.171939	0.167548	0.171364	0.1706	0.165731	0.177561	0.168148	0.165449	0.165087
0.177303	0.171501	0.168617	0.17484	0.167752	0.168371	0.176058	0.166703	0.177023	0.167761	0.168064	0.165579	0.161821	0.170076	0.164476	0.173869	0.171931	0.178016	0.17229	0.167848	0.171792	0.170943	0.165884	0.177671	0.168494	0.165871	0.165229
0.177755	0.171772	0.168908	0.175316	0.168023	0.168795	0.176324	0.167094	0.177421	0.168199	0.168506	0.165894	0.161997	0.170416	0.164648	0.174036	0.172293	0.178372	0.17264	0.168146	0.172215	0.171281	0.166038	0.177776	0.168841	0.166285	0.165371
0.1782	0.172041	0.169195	0.175784	0.168287	0.169215	0.176582	0.167483	0.17781	0.168632	0.168944	0.166205	0.162176	0.170753	0.16482	0.1742	0.17265	0.178724	0.172989	0.168442	0.172632	0.171615	0.166192	0.177875	0.169186	0.166692	0.165513
0.178638	0.172308	0.169476	0.176245	0.168544	0.169632	0.176833	0.167871	0.17819	0.16906	0.169377	0.16651	0.162358	0.171088	0.164993	0.17436	0.173001	0.179072	0.173336	0.168735	0.173043	0.171945	0.166347	0.17797	0.169531	0.16709	0.165655
0.179069	0.172572	0.169752	0.176698	0.168794	0.170046	0.177076	0.168258	0.178559	0.169482	0.169805	0.16681	0.162543	0.17142	0.165165	0.174516	0.173346	0.179416	0.173682	0.169025	0.173448	0.172269	0.166503	0.17806	0.169875	0.167481	0.165796
0.179492	0.172834	0.170022	0.177142	0.169037	0.170455	0.177311	0.168642	0.178919	0.169899	0.170228	0.167105	0.162731	0.17175	0.165337	0.174669	0.173686	0.179755	0.174026	0.169312	0.173846	0.172589	0.166659	0.178145	0.170219	0.167863	0.165937
0.179906	0.173093	0.170286	0.177577	0.169272	0.17086	0.177538	0.169024	0.179268	0.170309	0.170645	0.167395	0.162922	0.172077	0.165509	0.174818	0.17402	0.18009	0.174369	0.169596	0.174238	0.172902	0.166816	0.178225	0.170561	0.168236	0.166078
0.180313	0.173348	0.170544	0.178003	0.169501	0.171261	0.177758	0.169404	0.179608	0.170713	0.171058	0.167678	0.163117	0.1724	0.16568	0.174964	0.174347	0.18042	0.174709	0.169878	0.174622	0.173211	0.166973	0.178299	0.170902	0.168599	0.166219
0.180711	0.173601	0.170796	0.17842	0.169721	0.171658	0.17797	0.16978	0.179937	0.17111	0.171464	0.167956	0.163315	0.172721	0.165852	0.175105	0.174668	0.180745	0.175046	0.170155	0.174998	0.173513	0.167131	0.178369	0.171242	0.168953	0.166359
0.1811	0.17385	0.171041	0.178827	0.169934	0.17205	0.178175	0.170153	0.180256	0.1715	0.171865	0.168228	0.163515	0.173038	0.166023	0.175242	0.174983	0.181064	0.175381	0.17043	0.175366	0.173809	0.16729	0.178433	0.17158	0.169296	0.1665
0.18148	0.174095	0.17128	0.179224	0.17014	0.172437	0.178372	0.170523	0.180565	0.171884	0.17226	0.168495	0.163719	0.173352	0.166195	0.175376	0.175291	0.181377	0.175713	0.170701	0.175726	0.174099	0.167449	0.178493	0.171917	0.169629	0.166639
0.181851	0.174337	0.171511	0.179611	0.170337	0.17282	0.178561	0.170889	0.180863	0.172259	0.172648	0.168755	0.163926	0.173662	0.166366	0.175505	0.175592	0.181684	0.176042	0.170968	0.176077	0.174382	0.167608	0.178547	0.172252	0.169952	0.166779
0.182213	0.174575	0.171736	0.179987	0.170527	0.173197	0.178742	0.171251	0.18115	0.172628	0.17303	0.169009	0.164135	0.173968	0.166537	0.17563	0.175887	0.181985	0.176368	0.171231	0.17642	0.174658	0.167769	0.178597	0.172586	0.170264	0.166918
0.182565	0.174809	0.171953	0.180352	0.17071	0.173569	0.178916	0.171608	0.181428	0.172989	0.173406	0.169256	0.164348	0.17427	0.166709	0.175751	0.176175	0.182279	0.17669	0.171491	0.176754	0.174928	0.167929	0.178641	0.172918	0.170564	0.167058
0.182907	0.175039	0.172163	0.180707	0.170884	0.173936	0.179083	0.171961	0.181694	0.173341	0.173775	0.169498	0.164564	0.174569	0.16688	0.175868	0.176456	0.182567	0.177009	0.171747	0.177078	0.17519	0.168091	0.17868	0.173248	0.170853	0.167196
0.18324	0.175265	0.172366	0.18105	0.17105	0.174298	0.179242	0.172309	0.18195	0.173686	0.174138	0.169732	0.164782	0.174863	0.167051	0.175981	0.17673	0.182847	0.177323	0.171998	0.177393	0.175445	0.168253	0.178715	0.173576	0.17113	0.167335
0.183563	0.175486	0.17256	0.181382	0.171209	0.174654	0.179395	0.172652	0.182196	0.174023	0.174493	0.169961	0.165004	0.175153	0.167222	0.176089	0.176997	0.18312	0.177634	0.172246	0.177698	0.175693	0.168416	0.178745	0.173901	0.171396	0.167473
0.183875	0.175703	0.172748	0.181702	0.17136	0.175005	0.17954	0.172989	0.182431	0.174352	0.174842	0.170183	0.165228	0.175438	0.167394	0.176194	0.177257	0.183386	0.17794	0.172489	0.177992	0.175933	0.16858	0.17877	0.174225	0.171649	0.167611
0.184177	0.175915	0.172927	0.18201	0.171503	0.17535	0.179678	0.173321	0.182656	0.174672	0.175183	0.170399	0.165455	0.175719	0.167565	0.176294	0.17751	0.183644	0.178242	0.172728	0.178277	0.176165	0.168744	0.17879	0.174546	0.17189	0.167748
0.184469	0.176123	0.173098	0.182307	0.171638	0.17569	0.17981	0.173647	0.182871	0.174985	0.175518	0.170608	0.165686	0.175995	0.167737	0.17639	0.177756	0.183895	0.178539	0.172963	0.178552	0.17639	0.168909	0.178806	0.174866	0.172119	0.167885
0.184751	0.176326	0.173262	0.182591	0.171766	0.176024	0.179935	0.173967	0.183076	0.175288	0.175845	0.170811	0.165918	0.176267	0.167909	0.176482	0.177995	0.184138	0.178832	0.173194	0.178816	0.176606	0.169075	0.178817	0.175183	0.172335	0.168022
0.185022	0.176524	0.173417	0.182863	0.171886	0.176352	0.180053	0.17428	0.18327	0.175583	0.176166	0.171008	0.166154	0.176534	0.168081	0.176569	0.178227	0.184372	0.17912	0.17342	0.179069	0.176814	0.169242	0.178824	0.175497	0.172539	0.168158
0.185283	0.176717	0.173564	0.183123	0.171999	0.176675	0.180166	0.174587	0.183455	0.17587	0.176479	0.171198	0.166392	0.176796	0.168253	0.176653	0.178452	0.184599	0.179402	0.173641	0.179312	0.177014	0.16941	0.178827	0.175809	0.17273	0.168294
0.185533	0.176905	0.173704	0.18337	0.172104	0.176992	0.180272	0.174888	0.18363	0.176149	0.176784	0.171382	0.166633	0.177053	0.168426	0.176733	0.17867	0.184818	0.17968	0.173859	0.179543	0.177205	0.169578	0.178826	0.176118	0.172908	0.16843
0.185773	0.177087	0.173835	0.183605	0.172201	0.177303	0.180373	0.175181	0.183795	0.176418	0.177083	0.17156	0.166877	0.177305	0.168599	0.176808	0.178881	0.185028	0.179953	0.174072	0.179764	0.177388	0.169748	0.17882	0.176425	0.173073	0.168566
0.186002	0.177265	0.173958	0.183827	0.172292	0.177609	0.180468	0.175468	0.183951	0.17668	0.177374	0.171731	0.167123	0.177552	0.168772	0.17688	0.179086	0.18523	0.18022	0.17428	0.179974	0.177563	0.169919	0.178811	0.17673	0.173225	0.168701
0.18622	0.177437	0.174073	0.184037	0.172375	0.177909	0.180557	0.175747	0.184098	0.176932	0.177658	0.171897	0.167372	0.177794	0.168947	0.176948	0.179284	0.185424	0.180482	0.174484	0.180172	0.177729	0.17009	0.178798	0.177032	0.173365	0.168836
0.186429	0.177604	0.17418	0.184234	0.172452	0.178204	0.180642	0.176019	0.184236	0.177177	0.177935	0.172056	0.167624	0.17803	0.169121	0.177012	0.179475	0.185609	0.180738	0.174684	0.18036	0.177887	0.170263	0.178781	0.177331	0.173491	0.16897
0.186626	0.177766	0.174279	0.184418	0.172521	0.178492	0.180722	0.176284	0.184365	0.177413	0.178205	0.17221	0.167878	0.178262	0.169296	0.177072	0.179659	0.185786	0.180989	0.174879	0.180536	0.178035	0.170437	0.178761	0.177627	0.173605	0.169105
0.186813	0.177922	0.17437	0.184589	0.172584	0.178776	0.180797	0.176541	0.184485	0.177641	0.178467	0.172358	0.168134	0.178488	0.169472	0.177129	0.179837	0.185955	0.181235	0.17507	0.180701	0.178176	0.170613	0.178738	0.177921	0.173706	0.169239
0.18699	0.178073	0.174454	0.184748	0.17264	0.179054	0.180868	0.17679	0.184597	0.177861	0.178723	0.1725	0.168393	0.178709	0.169649	0.177182	0.180009	0.186115	0.181474	0.175257	0.180855	0.178307	0.170789	0.178711	0.178213	0.173794	0.169373
0.187157	0.178218	0.174529	0.184894	0.172691	0.179327	0.180935	0.177031	0.184702	0.178073	0.178971	0.172637	0.168654	0.178925	0.169826	0.177232	0.180174	0.186267	0.181708	0.175439	0.180997	0.17843	0.170967	0.178682	0.178501	0.173869	0.169506
0.187313	0.178358	0.174597	0.185028	0.172734	0.179594	0.180999	0.177265	0.184798	0.178276	0.179213	0.172769	0.168918	0.179136	0.170005	0.177278	0.180334	0.186411	0.181936	0.175617	0.181129	0.178544	0.171147	0.178649	0.178787	0.173932	0.16964
0.18746	0.178493	0.174658	0.185149	0.172772	0.179856	0.181059	0.17749	0.184887	0.178473	0.179448	0.172896	0.169184	0.179341	0.170184	0.177322	0.180487	0.186546	0.182159	0.175791	0.181249	0.17865	0.171328	0.178615	0.17907	0.173982	0.169773
0.187596	0.178622	0.174711	0.185257	0.172805	0.180113	0.181116	0.177707	0.184969	0.178661	0.179676	0.173018	0.169452	0.179541	0.170364	0.177362	0.180635	0.186674	0.182375	0.175961	0.181358	0.178747	0.17151	0.178577	0.179351	0.17402	0.169906
0.187723	0.178746	0.174757	0.185353	0.172831	0.180366	0.18117	0.177916	0.185044	0.178842	0.179898	0.173135	0.169722	0.179736	0.170546	0.177399	0.180777	0.186793	0.182586	0.176127	0.181456	0.178835	0.171694	0.178538	0.179629	0.174046	0.170039
0.18784	0.178864	0.174796	0.185437	0.172853	0.180613	0.181222	0.178117	0.185113	0.179016	0.180113	0.173247	0.169994	0.179926	0.170728	0.177434	0.180914	0.186904	0.182791	0.176289	0.181544	0.178916	0.17188	0.178497	0.179904	0.174061	0.170172
0.187947	0.178977	0.174828	0.185508	0.172869	0.180856	0.181271	0.17831	0.185175	0.179182	0.180321	0.173356	0.170269	0.18011	0.170912	0.177465	0.181046	0.187008	0.182991	0.176447	0.18162	0.178987	0.172068	0.178454	0.180176	0.174063	0.170305
0.188046	0.179084	0.174853	0.185568	0.172881	0.181094	0.181319	0.178494	0.185232	0.179342	0.180524	0.17346	0.170545	0.180289	0.171097	0.177495	0.181172	0.187104	0.183184	0.176602	0.181686	0.17905	0.172258	0.178409	0.180446	0.174054	0.170438
0.188135	0.179186	0.174872	0.185616	0.172888	0.181328	0.181365	0.178671	0.185283	0.179495	0.180721	0.17356	0.170823	0.180463	0.171283	0.177522	0.181294	0.187192	0.183372	0.176752	0.181742	0.179105	0.172449	0.178363	0.180714	0.174033	0.170571
0.188215	0.179283	0.174884	0.185652	0.17289	0.181558	0.181411	0.178838	0.185329	0.179642	0.180911	0.173657	0.171104	0.180632	0.171471	0.177547	0.181411	0.187274	0.183554	0.1769	0.181787	0.179152	0.172642	0.178316	0.180978	0.174002	0.170704
0.188287	0.179375	0.17489	0.185676	0.172889	0.181783	0.181455	0.178998	0.18537	0.179782	0.181096	0.173751	0.171386	0.180796	0.17166	0.177569	0.181524	0.187348	0.183731	0.177044	0.181822	0.179191	0.172838	0.178267	0.18124	0.17396	0.170836
0.18835	0.179462	0.174891	0.185689	0.172884	0.182005	0.1815	0.179149	0.185407	0.179917	0.181276	0.173841	0.171669	0.180955	0.171851	0.177591	0.181632	0.187415	0.183902	0.177184	0.181847	0.179222	0.173035	0.178218	0.1815	0.173908	0.170969
0.188405	0.179543	0.174886	0.185691	0.172875	0.182222	0.181544	0.179293	0.18544	0.180045	0.18145	0.173929	0.171955	0.18111	0.172044	0.17761	0.181736	0.187475	0.184068	0.177322	0.181862	0.179245	0.173235	0.178169	0.181757	0.173845	0.171103
0.188452	0.17962	0.174876	0.185683	0.172863	0.182437	0.181588	0.179428	0.185469	0.180169	0.181619	0.174014	0.172242	0.181259	0.172238	0.177628	0.181837	0.187529	0.184228	0.177457	0.181868	0.179261	0.173437	0.17812	0.182012	0.173773	0.171236
0.188491	0.179691	0.17486	0.185663	0.172848	0.182648	0.181633	0.179554	0.185495	0.180287	0.181784	0.174096	0.172531	0.181404	0.172434	0.177645	0.181934	0.187577	0.184382	0.177588	0.181864	0.179269	0.173642	0.17807	0.182264	0.173691	0.171369
0.188523	0.179758	0.17484	0.185633	0.17283	0.182855	0.181679	0.179673	0.185518	0.1804	0.181943	0.174177	0.172821	0.181544	0.172631	0.17766	0.182028	0.187619	0.184532	0.177718	0.181852	0.17927	0.173848	0.178021	0.182514	0.1736	0.171503
0.188548	0.17982	0.174816	0.185593	0.17281	0.18306	0.181727	0.179784	0.185539	0.180509	0.182098	0.174256	0.173112	0.181679	0.172831	0.177675	0.182119	0.187655	0.184677	0.177844	0.18183	0.179264	0.174058	0.177972	0.182762	0.173501	0.171637
0.188565	0.179878	0.174787	0.185544	0.172788	0.183262	0.181776	0.179888	0.185557	0.180613	0.182249	0.174334	0.173405	0.18181	0.173033	0.177689	0.182207	0.187685	0.184816	0.177968	0.1818	0.17925	0.174269	0.177924	0.183007	0.173393	0.171771
0.188577	0.179931	0.174754	0.185484	0.172765	0.183462	0.181827	0.179983	0.185574	0.180714	0.182395	0.17441	0.1737	0.181936	0.173236	0.177703	0.182292	0.18771	0.184951	0.178091	0.181762	0.17923	0.174484	0.177876	0.18325	0.173278	0.171906
0.188582	0.179979	0.174718	0.185416	0.172739	0.183659	0.18188	0.180071	0.18559	0.180811	0.182538	0.174486	0.173995	0.182059	0.173442	0.177717	0.182376	0.187731	0.18508	0.178211	0.181716	0.179204	0.174701	0.17783	0.183491	0.173155	0.172041
0.18858	0.180023	0.174678	0.185339	0.172713	0.183853	0.181936	0.180151	0.185605	0.180904	0.182677	0.174561	0.174291	0.182177	0.17365	0.17773	0.182457	0.187747	0.185205	0.178329	0.181662	0.179171	0.17492	0.177786	0.18373	0.173025	0.172177
0.188574	0.180064	0.174636	0.185253	0.172685	0.184046	0.181996	0.180224	0.185619	0.180994	0.182813	0.174636	0.174589	0.182291	0.17386	0.177744	0.182536	0.187759	0.185326	0.178445	0.181601	0.179132	0.175143	0.177743	0.183966	0.172888	0.172313
0.188562	0.1801	0.174591	0.185158	0.172657	0.184237	0.182058	0.18029	0.185633	0.181082	0.182946	0.174711	0.174887	0.182401	0.174072	0.177758	0.182614	0.187766	0.185442	0.178561	0.181533	0.179087	0.175368	0.177702	0.184201	0.172746	0.172449
0.188544	0.180132	0.174543	0.185056	0.172629	0.184427	0.182125	0.180349	0.185648	0.181167	0.183076	0.174786	0.175187	0.182507	0.174287	0.177773	0.182691	0.18777	0.185554	0.178675	0.181459	0.179037	0.175596	0.177663	0.184433	0.172598	0.172587
0.188523	0.180161	0.174494	0.184946	0.172601	0.184615	0.182195	0.180402	0.185664	0.181251	0.183203	0.174862	0.175487	0.18261	0.174504	0.177788	0.182766	0.187771	0.185662	0.178787	0.181378	0.178981	0.175827	0.177626	0.184664	0.172444	0.172724
0.188496	0.180186	0.174443	0.184829	0.172573	0.184802	0.18227	0.180447	0.18568	0.181332	0.183328	0.174939	0.175787	0.182709	0.174724	0.177805	0.182841	0.187769	0.185767	0.178899	0.181291	0.178919	0.176061	0.177592	0.184892	0.172286	0.172863
0.188466	0.180208	0.174391	0.184706	0.172545	0.184988	0.18235	0.180486	0.185699	0.181412	0.183451	0.175017	0.176088	0.182804	0.174945	0.177823	0.182916	0.187765	0.185867	0.17901	0.181199	0.178853	0.176298	0.17756	0.185119	0.172124	0.173002
0.188432	0.180227	0.174339	0.184576	0.172519	0.185173	0.182434	0.180519	0.185719	0.181491	0.183572	0.175097	0.17639	0.182897	0.17517	0.177843	0.18299	0.187758	0.185964	0.179121	0.181101	0.178783	0.176538	0.177532	0.185344	0.171958	0.173142
0.188395	0.180242	0.174285	0.184439	0.172493	0.185358	0.182524	0.180546	0.185741	0.18157	0.183691	0.175179	0.176692	0.182986	0.175397	0.177865	0.183064	0.187749	0.186058	0.179231	0.180999	0.178707	0.176781	0.177507	0.185567	0.171789	0.173283
0.188355	0.180255	0.174232	0.184298	0.17247	0.185543	0.182619	0.180567	0.185766	0.181648	0.183809	0.175263	0.176995	0.183072	0.175626	0.177888	0.183139	0.187739	0.186148	0.179342	0.180893	0.178628	0.177028	0.177486	0.185788	0.171618	0.173425
0.188312	0.180265	0.174179	0.184151	0.172448	0.185727	0.18272	0.180583	0.185795	0.181726	0.183926	0.17535	0.177297	0.183155	0.175858	0.177914	0.183214	0.187728	0.186235	0.179452	0.180782	0.178545	0.177277	0.177468	0.186008	0.171444	0.173567
0.188267	0.180273	0.174126	0.183999	0.172428	0.185912	0.182828	0.180593	0.185826	0.181804	0.184042	0.175439	0.1776	0.183236	0.176093	0.177943	0.18329	0.187716	0.18632	0.179563	0.180668	0.178458	0.177529	0.177454	0.186226	0.171269	0.173711
0.18822	0.180278	0.174074	0.183842	0.17241	0.186096	0.182941	0.180598	0.185862	0.181883	0.184157	0.175531	0.177903	0.183314	0.17633	0.177974	0.183367	0.187704	0.186402	0.179674	0.18055	0.178368	0.177785	0.177444	0.186442	0.171093	0.173855
0.188171	0.180281	0.174024	0.183682	0.172395	0.186282	0.183062	0.180599	0.185902	0.181963	0.184272	0.175627	0.178205	0.183389	0.17657	0.178008	0.183445	0.187692	0.186482	0.179786	0.18043	0.178275	0.178044	0.177438	0.186657	0.170916	0.174001
0.188122	0.180282	0.173976	0.183518	0.172382	0.186468	0.183189	0.180595	0.185946	0.182044	0.184387	0.175726	0.178507	0.183462	0.176813	0.178045	0.183525	0.18768	0.186559	0.179899	0.180308	0.178179	0.178306	0.177437	0.18687	0.17074	0.174147
0.188071	0.180281	0.173929	0.183351	0.172373	0.186654	0.183323	0.180587	0.185995	0.182127	0.184502	0.175829	0.178809	0.183534	0.177058	0.178086	0.183606	0.187669	0.186634	0.180013	0.180183	0.17808	0.178571	0.17744	0.187081	0.170564	0.174295
0.18802	0.180279	0.173885	0.183182	0.172368	0.186842	0.183465	0.180574	0.186049	0.182211	0.184618	0.175937	0.179111	0.183603	0.177306	0.17813	0.18369	0.18766	0.186708	0.180128	0.180057	0.17798	0.17884	0.177448	0.187292	0.170389	0.174444
0.187968	0.180275	0.173844	0.18301	0.172365	0.187031	0.183614	0.180558	0.186108	0.182298	0.184734	0.176049	0.179412	0.18367	0.177557	0.178178	0.183776	0.187652	0.18678	0.180245	0.17993	0.177877	0.179111	0.177462	0.1875	0.170216	0.174594
0.187917	0.18027	0.173806	0.182836	0.172367	0.187221	0.183771	0.180539	0.186174	0.182388	0.184851	0.176165	0.179712	0.183736	0.17781	0.17823	0.183864	0.187646	0.186851	0.180364	0.179803	0.177773	0.179386	0.17748	0.187707	0.170045	0.174746
0.187866	0.180264	0.173771	0.18266	0.172373	0.187413	0.183935	0.180517	0.186245	0.18248	0.184969	0.176287	0.180012	0.1838	0.178066	0.178287	0.183955	0.187642	0.18692	0.180484	0.179675	0.177668	0.179664	0.177504	0.187913	0.169877	0.174898
0.187816	0.180257	0.17374	0.182484	0.172383	0.187607	0.184108	0.180492	0.186323	0.182575	0.185088	0.176414	0.18031	0.183863	0.178325	0.178348	0.184049	0.187641	0.186989	0.180607	0.179547	0.177562	0.179945	0.177533	0.188118	0.169712	0.175052
0.187767	0.18025	0.173714	0.182307	0.172397	0.187802	0.184289	0.180464	0.186407	0.182674	0.185209	0.176546	0.180608	0.183924	0.178587	0.178414	0.184146	0.187643	0.187057	0.180731	0.17942	0.177455	0.180229	0.177568	0.188321	0.169551	0.175207
0.18772	0.180242	0.173692	0.18213	0.172417	0.187999	0.184478	0.180434	0.186498	0.182777	0.185331	0.176684	0.180904	0.183985	0.178851	0.178484	0.184246	0.187648	0.187124	0.180859	0.179294	0.177347	0.180516	0.177609	0.188523	0.169394	0.175364
0.187675	0.180234	0.173675	0.181953	0.172441	0.188198	0.184676	0.180403	0.186596	0.182883	0.185456	0.176827	0.181199	0.184044	0.179118	0.17856	0.184349	0.187658	0.187191	0.180989	0.179169	0.17724	0.180806	0.177655	0.188723	0.169243	0.175522
0.187631	0.180225	0.173663	0.181777	0.17247	0.188399	0.184882	0.18037	0.186702	0.182994	0.185582	0.176977	0.181493	0.184103	0.179387	0.178641	0.184457	0.187671	0.187258	0.181122	0.179047	0.177132	0.1811	0.177708	0.188922	0.169096	0.175682
0.18759	0.180218	0.173656	0.181603	0.172505	0.188603	0.185097	0.180335	0.186815	0.183109	0.185711	0.177133	0.181786	0.184162	0.179659	0.178727	0.184568	0.18769	0.187324	0.181258	0.178926	0.177026	0.181396	0.177767	0.18912	0.168956	0.175843
0.187552	0.18021	0.173656	0.181429	0.172545	0.188809	0.185321	0.1803	0.186936	0.183229	0.185842	0.177295	0.182076	0.18422	0.179933	0.17882	0.184683	0.187713	0.187392	0.181397	0.178808	0.176919	0.181695	0.177832	0.189317	0.168822	0.176006
0.187517	0.180203	0.173661	0.181258	0.172591	0.189017	0.185553	0.180264	0.187065	0.183353	0.185976	0.177464	0.182365	0.184277	0.18021	0.178918	0.184802	0.187741	0.187459	0.181539	0.178694	0.176814	0.181996	0.177903	0.189512	0.168695	0.17617
0.187485	0.180197	0.173673	0.181089	0.172642	0.189228	0.185794	0.180228	0.187202	0.183483	0.186113	0.17764	0.182652	0.184335	0.18049	0.179022	0.184925	0.187775	0.187527	0.181685	0.178583	0.176711	0.182301	0.17798	0.189706	0.168576	0.176336
0.187456	0.180191	0.173692	0.180923	0.172699	0.189442	0.186044	0.180193	0.187347	0.183618	0.186253	0.177822	0.182938	0.184392	0.180772	0.179132	0.185052	0.187815	0.187597	0.181835	0.178476	0.176609	0.182608	0.178065	0.189899	0.168464	0.176503
0.187432	0.180187	0.173717	0.18076	0.172762	0.189658	0.186303	0.180157	0.1875	0.183759	0.186396	0.178012	0.183221	0.18445	0.181056	0.179249	0.185185	0.187861	0.187667	0.181988	0.178373	0.176508	0.182918	0.178155	0.190091	0.168361	0.176672
0.187411	0.180184	0.17375	0.180601	0.172832	0.189877	0.186571	0.180122	0.187662	0.183906	0.186543	0.178208	0.183502	0.184508	0.181343	0.179372	0.185321	0.187913	0.187738	0.182146	0.178275	0.17641	0.18323	0.178252	0.190281	0.168267	0.176842
0.187395	0.180182	0.17379	0.180446	0.172907	0.190099	0.186848	0.180089	0.187833	0.184058	0.186692	0.178412	0.18378	0.184566	0.181631	0.179501	0.185463	0.187973	0.187811	0.182307	0.178182	0.176315	0.183545	0.178356	0.19047	0.168182	0.177015
0.187383	0.180183	0.173838	0.180295	0.172989	0.190323	0.187133	0.180056	0.188012	0.184217	0.186846	0.178623	0.184056	0.184625	0.181922	0.179638	0.185609	0.188039	0.187886	0.182473	0.178094	0.176222	0.183862	0.178466	0.190658	0.168107	0.177189
0.187377	0.180185	0.173894	0.180149	0.173077	0.19055	0.187427	0.180026	0.188201	0.184382	0.187003	0.178842	0.18433	0.184685	0.182215	0.179781	0.18576	0.188113	0.187962	0.182643	0.178012	0.176132	0.184181	0.178584	0.190845	0.168042	0.177364
0.187375	0.180189	0.173958	0.180009	0.173172	0.19078	0.18773	0.179997	0.188398	0.184553	0.187164	0.179068	0.1846	0.184745	0.182511	0.179932	0.185917	0.188195	0.18804	0.182818	0.177937	0.176045	0.184503	0.178707	0.19103	0.167987	0.177542
0.187378	0.180195	0.174031	0.179873	0.173273	0.191013	0.188042	0.179971	0.188604	0.184731	0.187328	0.179301	0.184868	0.184806	0.182808	0.180089	0.186078	0.188284	0.188121	0.182997	0.177868	0.175962	0.184826	0.178838	0.191214	0.167944	0.177721
0.187387	0.180203	0.174112	0.179744	0.173381	0.191248	0.188362	0.179948	0.188819	0.184915	0.187497	0.179542	0.185133	0.184869	0.183107	0.180254	0.186244	0.188382	0.188203	0.183182	0.177805	0.175882	0.185151	0.178975	0.191396	0.167912	0.177902
0.187401	0.180215	0.174202	0.179621	0.173495	0.191487	0.188691	0.179927	0.189042	0.185106	0.18767	0.179791	0.185395	0.184933	0.183407	0.180426	0.186415	0.188487	0.188289	0.183371	0.17775	0.175807	0.185478	0.179119	0.191578	0.167892	0.178084
0.187421	0.180228	0.1743	0.179504	0.173615	0.191727	0.189027	0.17991	0.189275	0.185304	0.187847	0.180047	0.185654	0.184998	0.18371	0.180605	0.186592	0.188602	0.188376	0.183564	0.177702	0.175735	0.185807	0.179269	0.191757	0.167883	0.178269
0.187447	0.180245	0.174408	0.179394	0.173742	0.191971	0.189372	0.179896	0.189517	0.185508	0.188028	0.180311	0.18591	0.185064	0.184014	0.180792	0.186774	0.188725	0.188467	0.183763	0.177662	0.175668	0.186137	0.179426	0.191936	0.167888	0.178455
0.187479	0.180264	0.174525	0.179291	0.173876	0.192217	0.189725	0.179886	0.189768	0.18572	0.188213	0.180582	0.186162	0.185132	0.18432	0.180987	0.186961	0.188858	0.18856	0.183967	0.17763	0.175606	0.186468	0.17959	0.192113	0.167905	0.178643
0.187518	0.180287	0.174651	0.179196	0.174016	0.192466	0.190086	0.17988	0.190027	0.185938	0.188403	0.180861	0.18641	0.185202	0.184627	0.181189	0.187153	0.188999	0.188657	0.184176	0.177607	0.175548	0.1868	0.17976	0.192288	0.167935	0.178833
0.187562	0.180313	0.174787	0.179109	0.174163	0.192717	0.190454	0.179879	0.190295	0.186164	0.188597	0.181148	0.186655	0.185273	0.184935	0.181398	0.18735	0.18915	0.188756	0.184391	0.177592	0.175495	0.187134	0.179936	0.192462	0.167978	0.179024
0.187613	0.180342	0.174932	0.179029	0.174316	0.19297	0.19083	0.179883	0.190572	0.186396	0.188795	0.181441	0.186897	0.185347	0.185245	0.181616	0.187553	0.18931	0.188859	0.18461	0.177586	0.175448	0.187468	0.180119	0.192634	0.168035	0.179217
0.18767	0.180375	0.175087	0.178958	0.174475	0.193225	0.191213	0.179891	0.190858	0.186636	0.188997	0.181742	0.187134	0.185422	0.185555	0.181841	0.18776	0.18948	0.188965	0.184835	0.177589	0.175406	0.187803	0.180308	0.192805	0.168106	0.179412
0.187734	0.180411	0.175252	0.178896	0.174641	0.193483	0.191603	0.179905	0.191152	0.186882	0.189204	0.182051	0.187368	0.185499	0.185867	0.182074	0.187973	0.189659	0.189075	0.185065	0.177601	0.175369	0.188139	0.180503	0.192974	0.168191	0.179609
0.187805	0.180451	0.175426	0.178842	0.174813	0.193742	0.191999	0.179924	0.191454	0.187135	0.189415	0.182366	0.187597	0.185579	0.18618	0.182315	0.188191	0.189848	0.189188	0.185301	0.177623	0.175338	0.188475	0.180704	0.193142	0.16829	0.179807
0.187882	0.180495	0.17561	0.178797	0.17499	0.194004	0.192402	0.179949	0.191764	0.187395	0.189631	0.182689	0.187823	0.185661	0.186493	0.182563	0.188413	0.190048	0.189305	0.185542	0.177654	0.175313	0.188811	0.180911	0.193308	0.168403	0.180007
0.187966	0.180543	0.175803	0.178761	0.175174	0.194266	0.192811	0.17998	0.192083	0.187662	0.18985	0.183018	0.188044	0.185745	0.186807	0.182819	0.188641	0.190257	0.189426	0.185789	0.177695	0.175294	0.189147	0.181124	0.193472	0.168532	0.180209
0.188056	0.180595	0.176007	0.178735	0.175364	0.194531	0.193226	0.180018	0.192409	0.187936	0.190074	0.183354	0.188261	0.185831	0.187122	0.183083	0.188873	0.190476	0.18955	0.186041	0.177747	0.175282	0.189483	0.181342	0.193634	0.168675	0.180413
0.188153	0.180651	0.17622	0.178719	0.175559	0.194796	0.193647	0.180061	0.192744	0.188216	0.190302	0.183697	0.188473	0.18592	0.187437	0.183355	0.18911	0.190705	0.189679	0.186298	0.177808	0.175275	0.189819	0.181566	0.193795	0.168833	0.180618
0.188257	0.180712	0.176443	0.178712	0.17576	0.195063	0.194073	0.180112	0.193085	0.188503	0.190534	0.184045	0.188681	0.186012	0.187752	0.183634	0.189352	0.190944	0.189811	0.186561	0.17788	0.175275	0.190154	0.181796	0.193953	0.169006	0.180825
0.188368	0.180776	0.176675	0.178715	0.175967	0.195331	0.194503	0.180169	0.193434	0.188797	0.19077	0.184401	0.188885	0.186106	0.188068	0.183921	0.189598	0.191193	0.189947	0.186829	0.177962	0.175282	0.190489	0.18203	0.19411	0.169194	0.181034
0.188485	0.180845	0.176918	0.178729	0.176178	0.195599	0.194939	0.180234	0.19379	0.189096	0.19101	0.184762	0.189083	0.186202	0.188383	0.184215	0.189849	0.191452	0.190088	0.187102	0.178055	0.175295	0.190822	0.182269	0.194265	0.169397	0.181244
0.188609	0.180919	0.177169	0.178752	0.176395	0.195868	0.195378	0.180305	0.194152	0.189402	0.191253	0.185129	0.189277	0.186302	0.188699	0.184517	0.190104	0.191721	0.190232	0.187381	0.178159	0.175315	0.191155	0.182513	0.194418	0.169615	0.181456
0.18874	0.180997	0.17743	0.178786	0.176617	0.196137	0.195822	0.180385	0.194522	0.189714	0.1915	0.185501	0.189467	0.186404	0.189014	0.184826	0.190363	0.192	0.190381	0.187665	0.178273	0.175342	0.191486	0.182762	0.194568	0.169849	0.18167
0.188876	0.181079	0.177701	0.17883	0.176843	0.196406	0.196269	0.180471	0.194897	0.190032	0.191751	0.185879	0.189651	0.186509	0.189329	0.185143	0.190626	0.192289	0.190533	0.187954	0.178398	0.175376	0.191815	0.183015	0.194717	0.170098	0.181885
0.18902	0.181166	0.17798	0.178885	0.177074	0.196676	0.196719	0.180566	0.195279	0.190356	0.192006	0.186262	0.189831	0.186617	0.189644	0.185467	0.190892	0.192587	0.19069	0.188249	0.178534	0.175417	0.192143	0.183273	0.194863	0.170362	0.182101
0.189169	0.181258	0.178269	0.17895	0.177309	0.196944	0.197172	0.180668	0.195666	0.190685	0.192263	0.186649	0.190006	0.186727	0.189958	0.185798	0.191163	0.192896	0.190851	0.188548	0.178681	0.175465	0.192469	0.183534	0.195008	0.170642	0.18232
0.189325	0.181355	0.178567	0.179026	0.177548	0.197212	0.197628	0.180779	0.196058	0.191019	0.192524	0.187042	0.190175	0.186841	0.190272	0.186136	0.191437	0.193214	0.191016	0.188852	0.178838	0.175519	0.192793	0.183799	0.19515	0.170937	0.182539
0.189487	0.181456	0.178873	0.179113	0.177791	0.197479	0.198085	0.180897	0.196456	0.191359	0.192788	0.187438	0.19034	0.186958	0.190585	0.186481	0.191714	0.193541	0.191186	0.189162	0.179006	0.175581	0.193115	0.184068	0.195289	0.171246	0.18276
0.189655	0.181561	0.179188	0.179211	0.178038	0.197745	0.198544	0.181024	0.196859	0.191703	0.193055	0.187838	0.1905	0.187077	0.190897	0.186832	0.191994	0.193878	0.191359	0.189476	0.179186	0.175651	0.193434	0.18434	0.195427	0.171571	0.182983
0.189828	0.181672	0.179511	0.179319	0.178288	0.198009	0.199004	0.18116	0.197265	0.192052	0.193324	0.188242	0.190654	0.1872	0.191208	0.18719	0.192277	0.194223	0.191537	0.189795	0.179376	0.175727	0.193751	0.184615	0.195562	0.17191	0.183207
0.190007	0.181787	0.179843	0.179437	0.178541	0.198272	0.199465	0.181303	0.197676	0.192405	0.193596	0.18865	0.190803	0.187326	0.191517	0.187555	0.192563	0.194578	0.191718	0.190119	0.179577	0.175811	0.194064	0.184893	0.195695	0.172265	0.183432
0.190192	0.181907	0.180183	0.179567	0.178797	0.198533	0.199927	0.181455	0.198091	0.192763	0.193871	0.18906	0.190948	0.187454	0.191826	0.187926	0.192852	0.194942	0.191904	0.190447	0.179788	0.175902	0.194375	0.185174	0.195825	0.172633	0.183659
0.190382	0.182031	0.18053	0.179707	0.179056	0.198791	0.200388	0.181616	0.19851	0.193125	0.194147	0.189473	0.191087	0.187586	0.192133	0.188303	0.193143	0.195314	0.192094	0.190779	0.18001	0.176	0.194682	0.185457	0.195953	0.173017	0.183887
0.190577	0.182161	0.180884	0.179858	0.179317	0.199047	0.200849	0.181786	0.198931	0.19349	0.194426	0.189889	0.19122	0.187721	0.192439	0.188686	0.193436	0.195694	0.192287	0.191116	0.180243	0.176105	0.194986	0.185742	0.196078	0.173414	0.184116
0.190777	0.182295	0.181246	0.180019	0.17958	0.1993	0.201309	0.181964	0.199355	0.193859	0.194706	0.190306	0.191349	0.187859	0.192743	0.189074	0.19373	0.196083	0.192484	0.191456	0.180486	0.176217	0.195286	0.186029	0.196201	0.173825	0.184346
0.190981	0.182433	0.181615	0.180191	0.179845	0.19955	0.201767	0.18215	0.199782	0.19423	0.194988	0.190726	0.191473	0.188	0.193046	0.189469	0.194027	0.196479	0.192686	0.191801	0.180739	0.176337	0.195582	0.186317	0.196321	0.17425	0.184578
0.19119	0.182577	0.181991	0.180373	0.180112	0.199796	0.202224	0.182346	0.20021	0.194605	0.195271	0.191146	0.191591	0.188144	0.193346	0.189868	0.194325	0.196883	0.192891	0.19215	0.181003	0.176464	0.195874	0.186607	0.196439	0.174688	0.18481
0.191403	0.182724	0.182373	0.180566	0.180379	0.200039	0.202679	0.18255	0.20064	0.194982	0.195556	0.191568	0.191704	0.188291	0.193645	0.190273	0.194624	0.197295	0.193099	0.192502	0.181276	0.176597	0.196162	0.186898	0.196554	0.17514	0.185044
0.19162	0.182877	0.182761	0.180769	0.180648	0.200278	0.203131	0.182763	0.201071	0.195361	0.195842	0.19199	0.191812	0.188441	0.193942	0.190683	0.194924	0.197713	0.193311	0.192857	0.181559	0.176738	0.196445	0.18719	0.196667	0.175604	0.185279
0.191841	0.183033	0.183155	0.180982	0.180918	0.200512	0.20358	0.182984	0.201504	0.195742	0.196128	0.192412	0.191915	0.188594	0.194237	0.191097	0.195225	0.198139	0.193527	0.193216	0.181852	0.176886	0.196724	0.187482	0.196777	0.176081	0.185515
0.192065	0.183195	0.183554	0.181204	0.181188	0.200742	0.204025	0.183214	0.201936	0.196125	0.196415	0.192834	0.192013	0.18875	0.19453	0.191516	0.195526	0.198571	0.193746	0.193579	0.182155	0.17704	0.196998	0.187775	0.196884	0.17657	0.185752
0.192292	0.18336	0.183958	0.181437	0.181458	0.200967	0.204467	0.183453	0.202369	0.196509	0.196702	0.193256	0.192105	0.18891	0.19482	0.191939	0.195828	0.199009	0.193968	0.193944	0.182466	0.177202	0.197267	0.188068	0.196989	0.177072	0.18599
0.192523	0.18353	0.184368	0.181679	0.181727	0.201187	0.204904	0.1837	0.202802	0.196895	0.19699	0.193677	0.192193	0.189072	0.195108	0.192366	0.19613	0.199452	0.194193	0.194312	0.182787	0.17737	0.197531	0.18836	0.197091	0.177584	0.186228
0.192756	0.183704	0.184781	0.18193	0.181997	0.201401	0.205337	0.183956	0.203234	0.19728	0.197277	0.194097	0.192276	0.189237	0.195394	0.192797	0.196431	0.199902	0.194421	0.194682	0.183116	0.177545	0.19779	0.188652	0.197191	0.178108	0.186468
0.192991	0.183882	0.185199	0.182191	0.182266	0.20161	0.205765	0.18422	0.203664	0.197667	0.197564	0.194515	0.192354	0.189405	0.195677	0.193231	0.196732	0.200356	0.194652	0.195055	0.183454	0.177726	0.198043	0.188943	0.197287	0.178643	0.186709
0.193228	0.184065	0.185621	0.182461	0.182533	0.201812	0.206187	0.184492	0.204094	0.198053	0.197851	0.194931	0.192427	0.189576	0.195958	0.193669	0.197032	0.200815	0.194886	0.19543	0.183801	0.177914	0.19829	0.189234	0.197382	0.179188	0.18695
0.193468	0.184251	0.186045	0.18274	0.1828	0.202009	0.206603	0.184772	0.204522	0.198439	0.198137	0.195345	0.192495	0.18975	0.196236	0.194109	0.197332	0.201279	0.195123	0.195808	0.184155	0.178108	0.198532	0.189523	0.197473	0.179742	0.187192
0.193708	0.184441	0.186473	0.183027	0.183065	0.202198	0.207012	0.18506	0.204947	0.198824	0.198421	0.195756	0.192559	0.189927	0.196511	0.194553	0.19763	0.201747	0.195362	0.196187	0.184517	0.178308	0.198768	0.18981	0.197562	0.180307	0.187435
0.193951	0.184635	0.186904	0.183322	0.183328	0.202381	0.207415	0.185356	0.20537	0.199208	0.198705	0.196164	0.192618	0.190106	0.196784	0.194999	0.197927	0.202219	0.195604	0.196567	0.184887	0.178514	0.198998	0.190096	0.197649	0.18088	0.187678
0.194193	0.184832	0.187337	0.183626	0.183589	0.202557	0.207811	0.18566	0.20579	0.199591	0.198987	0.196568	0.192672	0.190289	0.197054	0.195447	0.198222	0.202693	0.195848	0.19695	0.185264	0.178727	0.199222	0.190379	0.197733	0.181462	0.187922
0.194437	0.185033	0.187771	0.183938	0.183848	0.202726	0.2082	0.185972	0.206207	0.199973	0.199267	0.196969	0.192723	0.190474	0.197321	0.195897	0.198515	0.203171	0.196094	0.197333	0.185648	0.178945	0.199439	0.190661	0.197814	0.182053	0.188167
0.194681	0.185238	0.188208	0.184257	0.184104	0.202887	0.20858	0.18629	0.20662	0.200352	0.199546	0.197366	0.192769	0.190662	0.197585	0.196348	0.198807	0.203652	0.196341	0.197717	0.186038	0.179169	0.19965	0.19094	0.197893	0.18265	0.188412
0.194925	0.185446	0.188645	0.184584	0.184357	0.20304	0.208953	0.186616	0.207029	0.20073	0.199823	0.197758	0.19281	0.190852	0.197847	0.196801	0.199096	0.204134	0.196591	0.198102	0.186435	0.179398	0.199855	0.191216	0.19797	0.183256	0.188658
0.195168	0.185657	0.189083	0.184918	0.184607	0.203185	0.209317	0.18695	0.207434	0.201105	0.200097	0.198145	0.192848	0.191045	0.198105	0.197255	0.199382	0.204618	0.196842	0.198488	0.186837	0.179633	0.200053	0.191489	0.198044	0.183867	0.188904
0.195411	0.185871	0.189522	0.185259	0.184854	0.203322	0.209672	0.187289	0.207835	0.201477	0.200369	0.198527	0.192882	0.191241	0.198361	0.19771	0.199665	0.205104	0.197095	0.198874	0.187246	0.179873	0.200244	0.191759	0.198116	0.184485	0.189151
0.195653	0.186089	0.18996	0.185606	0.185097	0.20345	0.210018	0.187636	0.20823	0.201845	0.200638	0.198903	0.192912	0.191439	0.198613	0.198166	0.199946	0.20559	0.19735	0.19926	0.187659	0.180118	0.200429	0.192025	0.198186	0.185109	0.189398
0.195894	0.186309	0.190398	0.185959	0.185336	0.20357	0.210354	0.187989	0.20862	0.202211	0.200904	0.199274	0.192938	0.191639	0.198863	0.198622	0.200223	0.206078	0.197605	0.199647	0.188078	0.180368	0.200606	0.192288	0.198253	0.185738	0.189645
0.196134	0.186532	0.190835	0.186319	0.185572	0.203681	0.210681	0.188348	0.209004	0.202572	0.201167	0.199638	0.192961	0.191842	0.19911	0.199077	0.200497	0.206565	0.197861	0.200032	0.188501	0.180623	0.200777	0.192548	0.198319	0.186371	0.189893
0.196371	0.186758	0.191271	0.186684	0.185803	0.203783	0.210998	0.188713	0.209383	0.20293	0.201427	0.199996	0.19298	0.192048	0.199353	0.199532	0.200768	0.207052	0.198119	0.200418	0.188929	0.180883	0.200941	0.192803	0.198382	0.187009	0.190141
0.196607	0.186986	0.191706	0.187055	0.186029	0.203876	0.211304	0.189084	0.209755	0.203283	0.201683	0.200347	0.192997	0.192255	0.199594	0.199987	0.201034	0.207538	0.198377	0.200803	0.189361	0.181147	0.201098	0.193054	0.198443	0.18765	0.190389
0.19684	0.187216	0.192138	0.18743	0.186251	0.20396	0.211601	0.189461	0.210121	0.203632	0.201935	0.200691	0.19301	0.192465	0.199832	0.200441	0.201297	0.208023	0.198636	0.201186	0.189796	0.181415	0.201247	0.1933	0.198503	0.188294	0.190638
0.19707	0.187449	0.192568	0.18781	0.186468	0.204034	0.211886	0.189842	0.21048	0.203975	0.202184	0.201028	0.19302	0.192677	0.200067	0.200894	0.201555	0.208507	0.198895	0.201569	0.190234	0.181687	0.20139	0.193542	0.19856	0.18894	0.190887
0.197297	0.187684	0.192996	0.188195	0.186681	0.204098	0.21216	0.190229	0.210832	0.204314	0.202429	0.201357	0.193028	0.192892	0.200299	0.201345	0.201809	0.208989	0.199154	0.20195	0.190675	0.181964	0.201525	0.19378	0.198616	0.189589	0.191135
0.197522	0.18792	0.19342	0.188584	0.186887	0.204153	0.212423	0.19062	0.211177	0.204647	0.20267	0.201678	0.193033	0.193108	0.200528	0.201794	0.202059	0.209469	0.199413	0.20233	0.191119	0.182244	0.201654	0.194012	0.198671	0.190239	0.191385
0.197742	0.188159	0.193841	0.188977	0.187089	0.204198	0.212675	0.191016	0.211514	0.204975	0.202906	0.201991	0.193036	0.193327	0.200754	0.202242	0.202303	0.209946	0.199673	0.202708	0.191565	0.182528	0.201775	0.19424	0.198724	0.19089	0.191634
0.197959	0.188399	0.194258	0.189373	0.187285	0.204233	0.212915	0.191416	0.211844	0.205296	0.203138	0.202296	0.193036	0.193547	0.200978	0.202687	0.202543	0.21042	0.199932	0.203084	0.192013	0.182816	0.201889	0.194462	0.198775	0.191541	0.191883
0.198172	0.188641	0.194671	0.189772	0.187476	0.204258	0.213144	0.191819	0.212166	0.205612	0.203366	0.202592	0.193035	0.19377	0.201198	0.203129	0.202778	0.210891	0.200191	0.203458	0.192462	0.183107	0.201996	0.194679	0.198825	0.192192	0.192132
0.19838	0.188884	0.19508	0.190174	0.18766	0.204273	0.213361	0.192227	0.212479	0.205921	0.203589	0.202879	0.193032	0.193994	0.201416	0.203569	0.203008	0.211357	0.200449	0.20383	0.192912	0.1834	0.202096	0.194891	0.198874	0.192842	0.192382
0.198584	0.189129	0.195484	0.190578	0.187839	0.204278	0.213566	0.192637	0.212784	0.206224	0.203807	0.203158	0.193027	0.19422	0.201632	0.204006	0.203233	0.21182	0.200707	0.204199	0.193363	0.183697	0.202189	0.195097	0.198922	0.19349	0.192631
0.198783	0.189375	0.195883	0.190985	0.188012	0.204273	0.213758	0.193051	0.213081	0.20652	0.20402	0.203427	0.193021	0.194448	0.201845	0.204439	0.203452	0.212278	0.200964	0.204565	0.193815	0.183997	0.202275	0.195298	0.198969	0.194137	0.19288
0.198978	0.189622	0.196276	0.191393	0.188179	0.204257	0.213939	0.193467	0.213369	0.206809	0.204228	0.203687	0.193014	0.194677	0.202055	0.204868	0.203666	0.212732	0.20122	0.204928	0.194266	0.184299	0.202354	0.195493	0.199016	0.194782	0.19313
0.199166	0.189869	0.196664	0.191803	0.18834	0.204232	0.214108	0.193885	0.213648	0.20709	0.204431	0.203937	0.193006	0.194909	0.202263	0.205294	0.203874	0.21318	0.201475	0.205289	0.194717	0.184604	0.202426	0.195682	0.199061	0.195424	0.193379
0.19935	0.190118	0.197045	0.192214	0.188494	0.204197	0.214264	0.194306	0.213919	0.207365	0.204629	0.204178	0.192997	0.195142	0.202468	0.205716	0.204076	0.213622	0.201729	0.205645	0.195168	0.184911	0.202492	0.195866	0.199107	0.196062	0.193628
0.199528	0.190367	0.197421	0.192626	0.188643	0.204151	0.214408	0.194728	0.21418	0.207632	0.204821	0.204409	0.192988	0.195376	0.202672	0.206133	0.204273	0.214059	0.201981	0.205999	0.195617	0.185221	0.202551	0.196044	0.199151	0.196696	0.193877
0.1997	0.190617	0.197789	0.193039	0.188785	0.204096	0.21454	0.195152	0.214432	0.207892	0.205008	0.20463	0.192978	0.195612	0.202873	0.206546	0.204464	0.214489	0.202232	0.206349	0.196066	0.185532	0.202603	0.196216	0.199196	0.197326	0.194126
0.199865	0.190867	0.198151	0.193451	0.188921	0.204031	0.21466	0.195576	0.214675	0.208144	0.20519	0.204841	0.192968	0.195849	0.203072	0.206954	0.204649	0.214913	0.202482	0.206695	0.196512	0.185845	0.202648	0.196382	0.19924	0.19795	0.194374
0.200025	0.191117	0.198506	0.193864	0.18905	0.203956	0.214767	0.196002	0.214909	0.208388	0.205367	0.205043	0.192959	0.196088	0.203269	0.207357	0.204828	0.21533	0.20273	0.207037	0.196957	0.18616	0.202687	0.196542	0.199285	0.19857	0.194623
0.200179	0.191367	0.198854	0.194276	0.189174	0.203871	0.214862	0.196428	0.215134	0.208624	0.205538	0.205234	0.19295	0.196328	0.203464	0.207754	0.205001	0.21574	0.202976	0.207375	0.197399	0.186476	0.20272	0.196696	0.19933	0.199183	0.194871
0.200325	0.191618	0.199194	0.194688	0.189291	0.203776	0.214945	0.196854	0.215349	0.208853	0.205704	0.205415	0.192941	0.196569	0.203658	0.208146	0.205167	0.216143	0.20322	0.207709	0.197838	0.186794	0.202747	0.196845	0.199375	0.19979	0.195119
0.200466	0.191868	0.199526	0.195098	0.189402	0.203673	0.215016	0.197279	0.215554	0.209073	0.205865	0.205587	0.192933	0.196812	0.203849	0.208533	0.205328	0.216538	0.203462	0.208039	0.198275	0.187113	0.202768	0.196987	0.199421	0.20039	0.195367
0.200599	0.192118	0.19985	0.195508	0.189506	0.20356	0.215076	0.197705	0.21575	0.209285	0.20602	0.205748	0.192927	0.197055	0.20404	0.208913	0.205483	0.216925	0.203702	0.208364	0.198709	0.187433	0.202783	0.197124	0.199468	0.200983	0.195614
0.200726	0.192368	0.200167	0.195916	0.189605	0.203437	0.215123	0.198129	0.215937	0.209489	0.206169	0.205899	0.192922	0.1973	0.204228	0.209288	0.205631	0.217304	0.20394	0.208684	0.199139	0.187754	0.202792	0.197255	0.199515	0.201568	0.195862
0.200845	0.192617	0.200475	0.196321	0.189697	0.203306	0.215159	0.198553	0.216115	0.209685	0.206314	0.20604	0.192918	0.197546	0.204416	0.209656	0.205774	0.217674	0.204175	0.209	0.199565	0.188075	0.202796	0.19738	0.199564	0.202145	0.196109
0.200958	0.192866	0.200774	0.196725	0.189784	0.203166	0.215183	0.198975	0.216283	0.209872	0.206453	0.206171	0.192916	0.197792	0.204602	0.210018	0.20591	0.218037	0.204408	0.20931	0.199988	0.188398	0.202795	0.1975	0.199613	0.202713	0.196355
0.201063	0.193114	0.201065	0.197127	0.189864	0.203018	0.215196	0.199395	0.216442	0.210052	0.206586	0.206292	0.192917	0.19804	0.204787	0.210373	0.20604	0.21839	0.204639	0.209616	0.200406	0.188721	0.202788	0.197614	0.199665	0.203272	0.196601
0.201162	0.193362	0.201347	0.197526	0.189939	0.202861	0.215198	0.199813	0.216592	0.210223	0.206715	0.206404	0.192919	0.198289	0.204972	0.210722	0.206165	0.218735	0.204868	0.209917	0.200819	0.189044	0.202777	0.197723	0.199717	0.203821	0.196847
0.201253	0.193608	0.201621	0.197922	0.190008	0.202697	0.215189	0.200229	0.216732	0.210386	0.206838	0.206506	0.192924	0.198538	0.205155	0.211063	0.206283	0.21907	0.205093	0.210212	0.201228	0.189368	0.20276	0.197826	0.199772	0.204361	0.197093
0.201337	0.193854	0.201885	0.198314	0.190072	0.202524	0.215169	0.200642	0.216864	0.21054	0.206957	0.206598	0.192932	0.198788	0.205338	0.211398	0.206395	0.219396	0.205316	0.210503	0.201632	0.189692	0.20274	0.197924	0.199828	0.204891	0.197338
0.201413	0.194098	0.202141	0.198704	0.19013	0.202344	0.215139	0.201052	0.216987	0.210687	0.20707	0.206681	0.192943	0.199039	0.20552	0.211725	0.206501	0.219713	0.205537	0.210788	0.202031	0.190016	0.202715	0.198017	0.199887	0.20541	0.197583
0.201482	0.194342	0.202387	0.19909	0.190183	0.202157	0.215098	0.201459	0.2171	0.210825	0.207179	0.206754	0.192957	0.199291	0.205702	0.212045	0.206602	0.220021	0.205755	0.211067	0.202424	0.19034	0.202686	0.198105	0.199948	0.205918	0.197827
0.201544	0.194584	0.202625	0.199472	0.190231	0.201964	0.215048	0.201862	0.217206	0.210956	0.207283	0.206819	0.192974	0.199543	0.205884	0.212358	0.206696	0.220319	0.20597	0.211342	0.202812	0.190664	0.202653	0.198188	0.200011	0.206415	0.198071
0.201599	0.194825	0.202853	0.19985	0.190275	0.201763	0.214988	0.202261	0.217302	0.211079	0.207382	0.206874	0.192995	0.199795	0.206065	0.212663	0.206785	0.220607	0.206182	0.21161	0.203194	0.190987	0.202616	0.198267	0.200077	0.206901	0.198314
0.201647	0.195065	0.203072	0.200224	0.190313	0.201557	0.214919	0.202657	0.217391	0.211193	0.207477	0.206921	0.19302	0.200049	0.206247	0.212961	0.206868	0.220886	0.206391	0.211874	0.20357	0.191311	0.202577	0.198341	0.200146	0.207375	0.198557
0.201688	0.195303	0.203283	0.200594	0.190348	0.201345	0.214841	0.203048	0.217471	0.211301	0.207567	0.20696	0.193049	0.200302	0.206428	0.213251	0.206946	0.221155	0.206598	0.212131	0.20394	0.191633	0.202534	0.198411	0.200217	0.207837	0.1988
0.201721	0.19554	0.203484	0.200959	0.190378	0.201127	0.214754	0.203434	0.217544	0.2114	0.207654	0.20699	0.193082	0.200556	0.20661	0.213533	0.207019	0.221414	0.206802	0.212383	0.204304	0.191956	0.202488	0.198477	0.200292	0.208286	0.199042
0.201747	0.195775	0.203675	0.201319	0.190404	0.200905	0.214659	0.203816	0.217608	0.211492	0.207736	0.207013	0.19312	0.200811	0.206793	0.213807	0.207086	0.221663	0.207003	0.21263	0.204662	0.192278	0.20244	0.198538	0.20037	0.208723	0.199283
0.201767	0.196009	0.203858	0.201674	0.190426	0.200677	0.214556	0.204192	0.217665	0.211577	0.207815	0.207027	0.193162	0.201066	0.206975	0.214074	0.207148	0.221903	0.207201	0.212871	0.205013	0.192599	0.20239	0.198596	0.200452	0.209148	0.199524
0.20178	0.196241	0.204032	0.202025	0.190445	0.200446	0.214446	0.204563	0.217715	0.211655	0.20789	0.207035	0.19321	0.201321	0.207159	0.214332	0.207205	0.222132	0.207397	0.213106	0.205358	0.19292	0.202338	0.198651	0.200537	0.209559	0.199764
0.201786	0.196471	0.204197	0.20237	0.19046	0.200211	0.214329	0.204928	0.217758	0.211726	0.207962	0.207035	0.193262	0.201576	0.207344	0.214583	0.207258	0.222352	0.207589	0.213335	0.205696	0.193239	0.202284	0.198702	0.200626	0.209958	0.200004
0.201786	0.196699	0.204354	0.20271	0.190473	0.199972	0.214204	0.205288	0.217794	0.21179	0.20803	0.207028	0.19332	0.201831	0.207529	0.214825	0.207305	0.222563	0.207779	0.213559	0.206027	0.193558	0.202228	0.198751	0.200719	0.210343	0.200243
0.201779	0.196926	0.204501	0.203044	0.190483	0.199731	0.214074	0.205642	0.217824	0.211848	0.208095	0.207015	0.193384	0.202087	0.207716	0.215059	0.207348	0.222763	0.207967	0.213778	0.206352	0.193876	0.202172	0.198796	0.200816	0.210715	0.200482
0.201767	0.197151	0.204641	0.203373	0.190491	0.199487	0.213938	0.205989	0.217847	0.211899	0.208158	0.206996	0.193453	0.202342	0.207904	0.215286	0.207387	0.222954	0.208151	0.213991	0.20667	0.194194	0.202114	0.198839	0.200917	0.211073	0.20072
0.201748	0.197374	0.204771	0.203697	0.190496	0.199241	0.213796	0.20633	0.217864	0.211944	0.208218	0.206972	0.193528	0.202598	0.208093	0.215504	0.207421	0.223136	0.208333	0.214198	0.206981	0.19451	0.202056	0.19888	0.201023	0.211418	0.200957
0.201723	0.197595	0.204894	0.204014	0.1905	0.198994	0.213649	0.206665	0.217876	0.211984	0.208276	0.206942	0.193609	0.202853	0.208283	0.215714	0.207451	0.223308	0.208513	0.2144	0.207285	0.194825	0.201998	0.198919	0.201133	0.211749	0.201193
0.201693	0.197815	0.205008	0.204326	0.190503	0.198746	0.213498	0.206992	0.217882	0.212017	0.208332	0.206907	0.193696	0.203108	0.208476	0.215917	0.207478	0.223471	0.20869	0.214596	0.207582	0.19514	0.20194	0.198956	0.201248	0.212066	0.201429
0.201657	0.198032	0.205115	0.204632	0.190504	0.198497	0.213343	0.207313	0.217884	0.212046	0.208386	0.206867	0.19379	0.203363	0.20867	0.216111	0.207501	0.223625	0.208864	0.214787	0.207872	0.195453	0.201883	0.198992	0.201367	0.21237	0.201664
0.201617	0.198248	0.205214	0.204932	0.190504	0.198249	0.213184	0.207626	0.21788	0.212069	0.208438	0.206823	0.19389	0.203618	0.208865	0.216297	0.20752	0.22377	0.209036	0.214972	0.208156	0.195765	0.201826	0.199026	0.201492	0.21266	0.201899
0.201571	0.198461	0.205305	0.205226	0.190504	0.198	0.213022	0.207933	0.217872	0.212087	0.208489	0.206776	0.193997	0.203873	0.209063	0.216476	0.207536	0.223906	0.209206	0.215153	0.208433	0.196076	0.20177	0.19906	0.201622	0.212935	0.202133
0.201521	0.198673	0.205389	0.205514	0.190504	0.197753	0.212858	0.208232	0.21786	0.2121	0.208539	0.206725	0.194111	0.204127	0.209263	0.216646	0.207549	0.224034	0.209374	0.215328	0.208703	0.196386	0.201715	0.199093	0.201756	0.213197	0.202365
0.201466	0.198883	0.205467	0.205797	0.190503	0.197508	0.212691	0.208523	0.217844	0.21211	0.208588	0.206672	0.194231	0.204381	0.209465	0.216809	0.207559	0.224153	0.209539	0.215498	0.208966	0.196695	0.201662	0.199125	0.201896	0.213446	0.202598
0.201407	0.19909	0.205537	0.206073	0.190504	0.197264	0.212523	0.208807	0.217825	0.212115	0.208636	0.206616	0.194359	0.204635	0.209669	0.216964	0.207566	0.224264	0.209702	0.215663	0.209223	0.197003	0.201611	0.199158	0.202042	0.21368	0.202829
0.201345	0.199296	0.205601	0.206343	0.190505	0.197024	0.212354	0.209084	0.217803	0.212116	0.208685	0.206558	0.194494	0.204888	0.209876	0.217111	0.207571	0.224367	0.209864	0.215823	0.209474	0.19731	0.201563	0.199191	0.202193	0.213901	0.203059
0.201279	0.1995	0.205659	0.206607	0.190507	0.196786	0.212184	0.209352	0.217778	0.212114	0.208733	0.206498	0.194636	0.205141	0.210085	0.217251	0.207573	0.224463	0.210024	0.215979	0.209717	0.197616	0.201516	0.199225	0.202349	0.214109	0.203288
0.201209	0.199702	0.205711	0.206866	0.190511	0.196552	0.212014	0.209613	0.21775	0.212109	0.208782	0.206438	0.194785	0.205393	0.210296	0.217383	0.207573	0.224551	0.210182	0.21613	0.209955	0.19792	0.201473	0.199259	0.202511	0.214302	0.203517
0.201137	0.199902	0.205757	0.207118	0.190517	0.196322	0.211845	0.209866	0.217721	0.212101	0.208831	0.206377	0.194942	0.205644	0.210511	0.217508	0.207572	0.224632	0.210338	0.216276	0.210186	0.198224	0.201433	0.199295	0.202679	0.214483	0.203744
0.201062	0.200101	0.205798	0.207364	0.190526	0.196097	0.211677	0.21011	0.21769	0.212091	0.208882	0.206315	0.195106	0.205895	0.210727	0.217626	0.207569	0.224706	0.210493	0.216418	0.210412	0.198526	0.201396	0.199332	0.202852	0.21465	0.203971
0.200985	0.200297	0.205835	0.207605	0.190536	0.195878	0.211509	0.210347	0.217657	0.212078	0.208933	0.206255	0.195278	0.206145	0.210947	0.217737	0.207564	0.224773	0.210646	0.216555	0.210631	0.198828	0.201363	0.199372	0.203032	0.214804	0.204196
0.200906	0.200492	0.205866	0.207839	0.19055	0.195664	0.211344	0.210576	0.217624	0.212063	0.208986	0.206195	0.195458	0.206394	0.211169	0.21784	0.207558	0.224834	0.210798	0.216689	0.210845	0.199129	0.201334	0.199413	0.203217	0.214946	0.204421
0.200825	0.200685	0.205893	0.208068	0.190567	0.195456	0.211182	0.210797	0.21759	0.212047	0.209041	0.206136	0.195646	0.206642	0.211394	0.217937	0.207551	0.224889	0.210949	0.216818	0.211053	0.199428	0.201309	0.199457	0.203408	0.215074	0.204644
0.200743	0.200876	0.205916	0.208292	0.190588	0.195256	0.211022	0.211009	0.217555	0.212029	0.209097	0.20608	0.195841	0.206889	0.211622	0.218027	0.207544	0.224939	0.211099	0.216944	0.211255	0.199727	0.201289	0.199503	0.203605	0.21519	0.204866
0.200661	0.201065	0.205936	0.20851	0.190613	0.195063	0.210866	0.211214	0.217521	0.212011	0.209157	0.206025	0.196044	0.207136	0.211853	0.218111	0.207536	0.224983	0.211249	0.217065	0.211453	0.200025	0.201274	0.199553	0.203808	0.215294	0.205087
0.200578	0.201253	0.205952	0.208722	0.190642	0.194877	0.210714	0.211411	0.217487	0.211992	0.209218	0.205974	0.196255	0.207381	0.212087	0.218188	0.207527	0.225022	0.211397	0.217184	0.211645	0.200321	0.201264	0.199606	0.204018	0.215386	0.205307
0.200494	0.201439	0.205965	0.208929	0.190676	0.194701	0.210566	0.211599	0.217454	0.211973	0.209283	0.205926	0.196473	0.207625	0.212324	0.218258	0.207519	0.225056	0.211545	0.217298	0.211833	0.200617	0.20126	0.199662	0.204233	0.215466	0.205526
0.200411	0.201624	0.205976	0.20913	0.190714	0.194533	0.210423	0.21178	0.217423	0.211954	0.209351	0.205882	0.1967	0.207868	0.212563	0.218323	0.20751	0.225087	0.211693	0.21741	0.212016	0.200913	0.201261	0.199723	0.204454	0.215534	0.205743
0.200329	0.201807	0.205984	0.209327	0.190759	0.194375	0.210286	0.211953	0.217392	0.211935	0.209422	0.205842	0.196934	0.20811	0.212806	0.218382	0.207502	0.225113	0.21184	0.217518	0.212194	0.201207	0.201268	0.199788	0.204681	0.215591	0.205959
0.200247	0.201989	0.205991	0.209518	0.190809	0.194226	0.210154	0.212118	0.217364	0.211917	0.209497	0.205807	0.197176	0.208351	0.213052	0.218435	0.207494	0.225135	0.211987	0.217624	0.212369	0.201501	0.201282	0.199857	0.204914	0.215637	0.206173
0.200167	0.202169	0.205997	0.209705	0.190865	0.194089	0.210029	0.212275	0.217338	0.2119	0.209576	0.205777	0.197426	0.20859	0.2133	0.218482	0.207487	0.225155	0.212134	0.217727	0.212539	0.201794	0.201302	0.199931	0.205153	0.215673	0.206386
0.200089	0.202348	0.206001	0.209887	0.190927	0.193962	0.209911	0.212425	0.217314	0.211885	0.20966	0.205753	0.197684	0.208828	0.213552	0.218524	0.207481	0.225171	0.212282	0.217827	0.212706	0.202087	0.201328	0.200011	0.205398	0.215698	0.206598
0.200013	0.202526	0.206005	0.210064	0.190996	0.193847	0.2098	0.212567	0.217293	0.211871	0.209748	0.205735	0.197949	0.209065	0.213806	0.218561	0.207476	0.225185	0.212429	0.217925	0.21287	0.202379	0.201362	0.200096	0.205649	0.215714	0.206808
0.199939	0.202702	0.206008	0.210236	0.191072	0.193743	0.209697	0.212701	0.217275	0.211859	0.20984	0.205724	0.198223	0.2093	0.214063	0.218593	0.207472	0.225197	0.212578	0.218021	0.21303	0.202671	0.201402	0.200186	0.205906	0.215719	0.207016
0.199869	0.202878	0.206012	0.210405	0.191155	0.193652	0.209602	0.212829	0.217261	0.211849	0.209938	0.20572	0.198503	0.209533	0.214324	0.21862	0.20747	0.225207	0.212726	0.218115	0.213187	0.202962	0.20145	0.200282	0.206168	0.215715	0.207223
0.199802	0.203052	0.206016	0.210569	0.191246	0.193574	0.209516	0.212949	0.21725	0.211842	0.210041	0.205723	0.198792	0.209765	0.214587	0.218642	0.207469	0.225216	0.212876	0.218207	0.213342	0.203253	0.201506	0.200385	0.206437	0.215703	0.207428
0.199738	0.203225	0.206021	0.210729	0.191344	0.193509	0.209438	0.213062	0.217244	0.211839	0.21015	0.205735	0.199087	0.209995	0.214852	0.218661	0.207471	0.225224	0.213026	0.218297	0.213494	0.203544	0.201569	0.200494	0.20671	0.215681	0.207632
0.199679	0.203398	0.206028	0.210885	0.191451	0.193458	0.20937	0.213168	0.217242	0.211838	0.210265	0.205755	0.19939	0.210224	0.215121	0.218674	0.207474	0.225232	0.213178	0.218386	0.213645	0.203834	0.201641	0.200609	0.20699	0.215652	0.207834
0.199624	0.203569	0.206036	0.211038	0.191566	0.19342	0.209312	0.213268	0.217244	0.211841	0.210385	0.205784	0.1997	0.210451	0.215392	0.218684	0.20748	0.225239	0.213331	0.218474	0.213793	0.204124	0.20172	0.200732	0.207274	0.215614	0.208033
0.199574	0.203739	0.206046	0.211187	0.19169	0.193398	0.209264	0.213361	0.217251	0.211847	0.210512	0.205822	0.200018	0.210675	0.215665	0.21869	0.207488	0.225247	0.213485	0.218561	0.21394	0.204414	0.201808	0.200861	0.207565	0.21557	0.208232
0.199529	0.203909	0.206058	0.211333	0.191822	0.19339	0.209226	0.213448	0.217264	0.211858	0.210645	0.20587	0.200342	0.210898	0.215941	0.218693	0.207498	0.225255	0.213641	0.218647	0.214086	0.204704	0.201904	0.200998	0.20786	0.215518	0.208428
0.19949	0.204078	0.206074	0.211476	0.191964	0.193397	0.2092	0.213528	0.217282	0.211873	0.210785	0.205929	0.200674	0.211119	0.216219	0.218692	0.207511	0.225264	0.213798	0.218732	0.214231	0.204993	0.202009	0.201142	0.20816	0.21546	0.208622
0.199457	0.204247	0.206092	0.211616	0.192114	0.19342	0.209184	0.213603	0.217305	0.211893	0.210932	0.205998	0.201012	0.211338	0.2165	0.218688	0.207527	0.225274	0.213958	0.218817	0.214375	0.205283	0.202123	0.201294	0.208466	0.215395	0.208814
0.199431	0.204415	0.206115	0.211753	0.192275	0.193458	0.20918	0.213672	0.217335	0.211918	0.211086	0.206077	0.201356	0.211555	0.216782	0.218681	0.207546	0.225287	0.214119	0.218901	0.214519	0.205573	0.202245	0.201454	0.208776	0.215325	0.209005
0.199411	0.204582	0.206141	0.211887	0.192445	0.193513	0.209188	0.213735	0.21737	0.211948	0.211247	0.206168	0.201708	0.21177	0.217067	0.218672	0.207568	0.225301	0.214282	0.218986	0.214663	0.205863	0.202377	0.201622	0.20909	0.215249	0.209193
0.199398	0.204749	0.206171	0.212019	0.192624	0.193584	0.209208	0.213793	0.217412	0.211983	0.211416	0.206271	0.202065	0.211982	0.217353	0.21866	0.207594	0.225318	0.214448	0.21907	0.214807	0.206153	0.202517	0.201798	0.20941	0.215169	0.209379
0.199393	0.204916	0.206206	0.212149	0.192814	0.193672	0.20924	0.213846	0.21746	0.212024	0.211592	0.206385	0.202429	0.212192	0.217641	0.218646	0.207623	0.225338	0.214616	0.219155	0.214951	0.206444	0.202667	0.201982	0.209733	0.215084	0.209563
0.199395	0.205082	0.206246	0.212276	0.193014	0.193777	0.209285	0.213894	0.217515	0.21207	0.211775	0.206511	0.202798	0.2124	0.217931	0.218629	0.207655	0.225361	0.214787	0.21924	0.215097	0.206735	0.202826	0.202175	0.210061	0.214995	0.209744
0.199406	0.205248	0.206291	0.212402	0.193225	0.1939	0.209342	0.213938	0.217577	0.212123	0.211967	0.206651	0.203173	0.212606	0.218222	0.218611	0.207691	0.225387	0.21496	0.219326	0.215243	0.207026	0.202994	0.202376	0.210393	0.214902	0.209924
0.199425	0.205415	0.206342	0.212527	0.193445	0.194039	0.209413	0.213977	0.217646	0.212182	0.212166	0.206802	0.203554	0.212809	0.218514	0.218591	0.20773	0.225418	0.215136	0.219413	0.215391	0.207317	0.203172	0.202586	0.210728	0.214806	0.210101
0.199453	0.205581	0.206399	0.212649	0.193677	0.194196	0.209497	0.214012	0.217722	0.212248	0.212374	0.206967	0.20394	0.21301	0.218807	0.21857	0.207773	0.225453	0.215315	0.219501	0.215541	0.207609	0.203359	0.202805	0.211068	0.214708	0.210275
0.19949	0.205747	0.206462	0.212771	0.193919	0.194372	0.209594	0.214044	0.217805	0.21232	0.212589	0.207146	0.204332	0.213208	0.219102	0.218548	0.20782	0.225492	0.215497	0.21959	0.215692	0.207902	0.203555	0.203033	0.21141	0.214607	0.210448
0.199537	0.205913	0.206532	0.212891	0.194171	0.194565	0.209704	0.214072	0.217896	0.212399	0.212813	0.207337	0.204728	0.213403	0.219397	0.218525	0.207871	0.225536	0.215682	0.219681	0.215846	0.208195	0.203761	0.20327	0.211756	0.214505	0.210617
0.199593	0.206079	0.206608	0.213011	0.194435	0.194776	0.209828	0.214097	0.217994	0.212484	0.213045	0.207543	0.205129	0.213596	0.219692	0.218501	0.207926	0.225585	0.21587	0.219773	0.216002	0.208488	0.203976	0.203516	0.212105	0.214401	0.210785
0.199659	0.206246	0.206692	0.21313	0.194709	0.195005	0.209966	0.214119	0.218099	0.212577	0.213286	0.207762	0.205534	0.213786	0.219988	0.218476	0.207985	0.22564	0.216061	0.219867	0.216161	0.208782	0.204201	0.20377	0.212456	0.214296	0.21095
0.199735	0.206413	0.206782	0.213248	0.194994	0.195253	0.210118	0.214138	0.218212	0.212678	0.213534	0.207995	0.205944	0.213974	0.220285	0.218452	0.208049	0.225701	0.216256	0.219962	0.216323	0.209077	0.204435	0.204034	0.21281	0.21419	0.211112
0.199822	0.20658	0.206881	0.213366	0.19529	0.195519	0.210284	0.214155	0.218333	0.212785	0.213792	0.208243	0.206358	0.214159	0.220581	0.218427	0.208116	0.225768	0.216455	0.22006	0.216489	0.209373	0.204679	0.204307	0.213166	0.214085	0.211272
0.19992	0.206747	0.206987	0.213484	0.195597	0.195803	0.210464	0.21417	0.218462	0.2129	0.214057	0.208505	0.206776	0.214341	0.220877	0.218402	0.208187	0.225841	0.216657	0.22016	0.216657	0.209669	0.204932	0.204589	0.213525	0.213979	0.211429
0.200028	0.206915	0.207101	0.213601	0.195915	0.196106	0.210657	0.214183	0.218598	0.213022	0.214331	0.208781	0.207197	0.21452	0.221172	0.218377	0.208263	0.22592	0.216863	0.220263	0.21683	0.209966	0.205195	0.20488	0.213885	0.213875	0.211583
0.200148	0.207084	0.207223	0.213719	0.196243	0.196428	0.210865	0.214195	0.218742	0.213153	0.214614	0.209072	0.207621	0.214696	0.221467	0.218353	0.208343	0.226006	0.217072	0.220368	0.217007	0.210263	0.205466	0.20518	0.214247	0.213771	0.211735
0.200279	0.207253	0.207354	0.213837	0.196583	0.196768	0.211086	0.214205	0.218894	0.21329	0.214905	0.209378	0.208049	0.21487	0.221761	0.218329	0.208427	0.2261	0.217285	0.220475	0.217188	0.210562	0.205747	0.20549	0.21461	0.21367	0.211884
0.200422	0.207423	0.207494	0.213956	0.196933	0.197126	0.211322	0.214215	0.219054	0.213436	0.215204	0.209698	0.208479	0.21504	0.222054	0.218306	0.208515	0.2262	0.217503	0.220585	0.217373	0.210861	0.206037	0.205808	0.214974	0.21357	0.21203
0.200576	0.207593	0.207642	0.214075	0.197294	0.197502	0.211572	0.214224	0.219221	0.213589	0.215512	0.210033	0.208912	0.215208	0.222345	0.218284	0.208608	0.226308	0.217724	0.220699	0.217563	0.211162	0.206336	0.206135	0.215339	0.213473	0.212174
0.200743	0.207765	0.207799	0.214195	0.197665	0.197897	0.211835	0.214233	0.219396	0.21375	0.215828	0.210382	0.209347	0.215372	0.222635	0.218264	0.208705	0.226424	0.217949	0.220815	0.217758	0.211463	0.206644	0.206471	0.215705	0.213378	0.212315
0.200921	0.207937	0.207965	0.214315	0.198047	0.19831	0.212112	0.214242	0.219579	0.21392	0.216153	0.210746	0.209784	0.215534	0.222923	0.218244	0.208806	0.226547	0.218178	0.220935	0.217957	0.211765	0.20696	0.206815	0.216071	0.213287	0.212453
0.201112	0.20811	0.208141	0.214437	0.19844	0.19874	0.212403	0.214251	0.219769	0.214096	0.216485	0.211125	0.210223	0.215692	0.223209	0.218226	0.208911	0.226678	0.218411	0.221058	0.218163	0.212067	0.207285	0.207169	0.216437	0.213199	0.212588
0.201315	0.208283	0.208325	0.21456	0.198842	0.199189	0.212707	0.214262	0.219967	0.214281	0.216826	0.211519	0.210664	0.215848	0.223493	0.21821	0.20902	0.226818	0.218648	0.221184	0.218373	0.212371	0.207619	0.20753	0.216803	0.213115	0.212721
0.20153	0.208458	0.208519	0.214684	0.199255	0.199655	0.213024	0.214273	0.220172	0.214474	0.217174	0.211926	0.211105	0.216	0.223774	0.218196	0.209133	0.226965	0.218889	0.221314	0.218589	0.212676	0.20796	0.2079	0.217168	0.213035	0.212851
0.201758	0.208634	0.208722	0.21481	0.199678	0.200139	0.213355	0.214285	0.220385	0.214674	0.217531	0.212349	0.211548	0.21615	0.224053	0.218183	0.209251	0.227121	0.219135	0.221447	0.218811	0.212981	0.20831	0.208279	0.217533	0.21296	0.212978
0.201999	0.208811	0.208935	0.214937	0.20011	0.20064	0.213699	0.2143	0.220605	0.214882	0.217895	0.212785	0.211991	0.216296	0.224329	0.218173	0.209372	0.227285	0.219384	0.221584	0.219039	0.213288	0.208668	0.208665	0.217896	0.21289	0.213102
0.202252	0.208988	0.209157	0.215065	0.200552	0.201157	0.214055	0.214316	0.220831	0.215098	0.218266	0.213236	0.212435	0.216439	0.224601	0.218164	0.209497	0.227457	0.219638	0.221725	0.219272	0.213595	0.209034	0.209059	0.218259	0.212825	0.213224
0.202518	0.209167	0.209389	0.215196	0.201003	0.201692	0.214424	0.214334	0.221065	0.215322	0.218645	0.2137	0.212879	0.216579	0.22487	0.218159	0.209626	0.227638	0.219896	0.22187	0.219512	0.213903	0.209407	0.209461	0.21862	0.212765	0.213342
0.202796	0.209347	0.20963	0.215328	0.201464	0.202243	0.214805	0.214355	0.221305	0.215553	0.219032	0.214178	0.213323	0.216716	0.225135	0.218155	0.209759	0.227828	0.220157	0.222018	0.219758	0.214212	0.209788	0.209871	0.218979	0.212712	0.213458
0.203088	0.209529	0.20988	0.215461	0.201933	0.20281	0.215199	0.214378	0.221552	0.215791	0.219425	0.21467	0.213766	0.21685	0.225397	0.218154	0.209896	0.228026	0.220423	0.222171	0.220011	0.214522	0.210175	0.210287	0.219336	0.212665	0.213572
0.203392	0.209711	0.21014	0.215597	0.202411	0.203393	0.215604	0.214405	0.221805	0.216037	0.219825	0.215175	0.214209	0.216981	0.225654	0.218156	0.210036	0.228232	0.220693	0.222328	0.22027	0.214833	0.21057	0.210711	0.219691	0.212624	0.213683
0.203709	0.209895	0.21041	0.215735	0.202897	0.203991	0.21602	0.214435	0.222065	0.21629	0.220232	0.215693	0.214651	0.217109	0.225906	0.218161	0.210179	0.228447	0.220967	0.222488	0.220535	0.215145	0.210971	0.211142	0.220043	0.21259	0.213791
0.204038	0.210079	0.210688	0.215875	0.203391	0.204604	0.216448	0.214469	0.22233	0.21655	0.220645	0.216224	0.215091	0.217234	0.226154	0.218169	0.210326	0.228671	0.221245	0.222653	0.220807	0.215457	0.211379	0.211579	0.220392	0.212563	0.213896
0.20438	0.210266	0.210976	0.216017	0.203893	0.205232	0.216886	0.214506	0.222601	0.216817	0.221064	0.216768	0.21553	0.217355	0.226398	0.218179	0.210476	0.228903	0.221526	0.222822	0.221085	0.21577	0.211792	0.212022	0.220739	0.212543	0.213999
0.204735	0.210453	0.211273	0.216161	0.204403	0.205874	0.217335	0.214548	0.222878	0.217091	0.221489	0.217323	0.215968	0.217474	0.226636	0.218193	0.210629	0.229143	0.221812	0.222996	0.221371	0.216084	0.212212	0.212472	0.221082	0.21253	0.214099
0.205102	0.210642	0.211579	0.216307	0.20492	0.20653	0.217794	0.214595	0.22316	0.217371	0.22192	0.21789	0.216404	0.21759	0.226868	0.21821	0.210786	0.229392	0.222101	0.223173	0.221662	0.216399	0.212637	0.212927	0.221422	0.212526	0.214197
0.205481	0.210832	0.211894	0.216456	0.205444	0.207199	0.218262	0.214646	0.223447	0.217658	0.222357	0.218469	0.216837	0.217703	0.227095	0.21823	0.210945	0.229648	0.222394	0.223355	0.221961	0.216715	0.213068	0.213388	0.221758	0.212529	0.214293
0.205873	0.211023	0.212217	0.216607	0.205974	0.207882	0.21874	0.214702	0.223739	0.217952	0.222799	0.219059	0.217269	0.217813	0.227317	0.218254	0.211107	0.229913	0.22269	0.223541	0.222266	0.217031	0.213503	0.213854	0.22209	0.21254	0.214386
0.206276	0.211216	0.212549	0.21676	0.20651	0.208576	0.219227	0.214763	0.224035	0.218251	0.223245	0.21966	0.217697	0.217921	0.227532	0.21828	0.211272	0.230186	0.22299	0.223731	0.222578	0.217347	0.213944	0.214325	0.222418	0.212559	0.214477
0.206692	0.21141	0.212889	0.216915	0.207053	0.209283	0.219722	0.21483	0.224336	0.218556	0.223696	0.220271	0.218123	0.218025	0.227741	0.218311	0.211439	0.230467	0.223294	0.223925	0.222896	0.217665	0.214389	0.2148	0.222741	0.212587	0.214566
0.207119	0.211606	0.213238	0.217072	0.207601	0.210001	0.220226	0.214902	0.22464	0.218867	0.224152	0.220892	0.218545	0.218127	0.227944	0.218344	0.211609	0.230755	0.223601	0.224124	0.223221	0.217983	0.214838	0.21528	0.22306	0.212624	0.214652
0.207558	0.211803	0.213594	0.217232	0.208154	0.21073	0.220737	0.21498	0.224948	0.219183	0.224612	0.221523	0.218965	0.218226	0.22814	0.218381	0.21178	0.23105	0.223911	0.224327	0.223553	0.218301	0.215291	0.215764	0.223374	0.212669	0.214737
0.208009	0.212001	0.213958	0.217394	0.208711	0.211469	0.221255	0.215065	0.22526	0.219504	0.225075	0.222162	0.219381	0.218323	0.228329	0.218422	0.211954	0.231353	0.224224	0.224534	0.223891	0.21862	0.215747	0.216251	0.223683	0.212722	0.214819
0.20847	0.212201	0.214329	0.217558	0.209273	0.212219	0.221779	0.215155	0.225575	0.219831	0.225542	0.22281	0.219793	0.218417	0.228512	0.218466	0.21213	0.231663	0.22454	0.224745	0.224235	0.21894	0.216207	0.216742	0.223986	0.212785	0.2149
0.208943	0.212402	0.214708	0.217724	0.209839	0.212977	0.22231	0.215252	0.225893	0.220162	0.226012	0.223466	0.220201	0.218509	0.228687	0.218514	0.212308	0.23198	0.224859	0.22496	0.224586	0.21926	0.21667	0.217235	0.224285	0.212857	0.214979
0.209426	0.212605	0.215093	0.217893	0.210409	0.213744	0.222847	0.215356	0.226213	0.220497	0.226484	0.22413	0.220606	0.218598	0.228855	0.218566	0.212488	0.232303	0.22518	0.225179	0.224943	0.21958	0.217135	0.217731	0.224578	0.212937	0.215056
0.209919	0.212809	0.215485	0.218063	0.210982	0.214519	0.223388	0.215467	0.226535	0.220837	0.22696	0.224801	0.221006	0.218685	0.229015	0.218621	0.212669	0.232633	0.225504	0.225402	0.225306	0.2199	0.217602	0.218229	0.224865	0.213027	0.215132
0.210423	0.213014	0.215883	0.218236	0.211557	0.215302	0.223935	0.215584	0.226859	0.221181	0.227437	0.225479	0.221401	0.21877	0.229168	0.218679	0.212851	0.232969	0.225831	0.225629	0.225675	0.220221	0.218072	0.218729	0.225146	0.213126	0.215206
0.210937	0.213221	0.216287	0.21841	0.212135	0.216091	0.224486	0.215709	0.227185	0.221528	0.227916	0.226162	0.221792	0.218853	0.229312	0.218741	0.213035	0.23331	0.22616	0.225859	0.22605	0.220542	0.218543	0.21923	0.225421	0.213234	0.215279
0.21146	0.213429	0.216697	0.218586	0.212715	0.216887	0.22504	0.215841	0.227512	0.221879	0.228397	0.226851	0.222179	0.218934	0.229449	0.218807	0.213219	0.233657	0.226491	0.226093	0.226431	0.220863	0.219015	0.219732	0.225691	0.213351	0.215351
0.211993	0.213639	0.217112	0.218765	0.213296	0.217688	0.225598	0.21598	0.22784	0.222233	0.228878	0.227545	0.22256	0.219013	0.229578	0.218877	0.213405	0.234009	0.226824	0.226331	0.226817	0.221184	0.219489	0.220235	0.225953	0.213477	0.215422
0.212534	0.21385	0.217532	0.218944	0.213879	0.218495	0.226158	0.216127	0.228169	0.22259	0.229361	0.228243	0.222936	0.21909	0.229699	0.218949	0.213592	0.234366	0.227159	0.226573	0.227208	0.221505	0.219963	0.220739	0.22621	0.213613	0.215491
0.213085	0.214062	0.217956	0.219126	0.214462	0.219305	0.22672	0.216282	0.228497	0.222949	0.229843	0.228945	0.223308	0.219166	0.229811	0.219026	0.213779	0.234727	0.227495	0.226818	0.227605	0.221826	0.220437	0.221242	0.22646	0.213757	0.21556
0.213643	0.214276	0.218385	0.219309	0.215045	0.22012	0.227284	0.216444	0.228826	0.223311	0.230326	0.229651	0.223673	0.21924	0.229915	0.219106	0.213966	0.235093	0.227833	0.227066	0.228007	0.222147	0.220911	0.221745	0.226703	0.213911	0.215629
0.21421	0.214491	0.218817	0.219494	0.215628	0.220937	0.227849	0.216615	0.229154	0.223674	0.230809	0.230358	0.224034	0.219312	0.23001	0.219189	0.214154	0.235462	0.228172	0.227317	0.228413	0.222468	0.221385	0.222246	0.22694	0.214074	0.215696
0.214784	0.214708	0.219253	0.219679	0.216211	0.221757	0.228414	0.216793	0.229482	0.22404	0.231291	0.231068	0.224389	0.219383	0.230097	0.219276	0.214343	0.235835	0.228513	0.227572	0.228824	0.222789	0.221859	0.222747	0.22717	0.214245	0.215764
0.215365	0.214926	0.219692	0.219866	0.216792	0.222579	0.22898	0.216979	0.229809	0.224406	0.231772	0.23178	0.224739	0.219454	0.230175	0.219366	0.214531	0.236211	0.228854	0.227829	0.22924	0.223109	0.222331	0.223246	0.227394	0.214426	0.215831
0.215953	0.215145	0.220133	0.220055	0.217372	0.223401	0.229544	0.217173	0.230134	0.224774	0.232252	0.232492	0.225083	0.219523	0.230244	0.21946	0.214719	0.23659	0.229196	0.228089	0.229659	0.223429	0.222802	0.223743	0.22761	0.214615	0.215898
0.216548	0.215366	0.220577	0.220244	0.21795	0.224224	0.230108	0.217375	0.230458	0.225142	0.23273	0.233204	0.225421	0.219591	0.230305	0.219556	0.214907	0.236971	0.229539	0.228352	0.230083	0.223749	0.223271	0.224238	0.22782	0.214812	0.215966
0.217148	0.215588	0.221022	0.220434	0.218526	0.225047	0.23067	0.217586	0.23078	0.225511	0.233206	0.233917	0.225753	0.219658	0.230356	0.219656	0.215095	0.237354	0.229882	0.228617	0.23051	0.224068	0.223738	0.22473	0.228023	0.215019	0.216033
0.217754	0.215811	0.221468	0.220625	0.219099	0.225869	0.23123	0.217804	0.231099	0.22588	0.233679	0.234628	0.22608	0.219725	0.230399	0.219759	0.215282	0.237738	0.230225	0.228884	0.230941	0.224387	0.224203	0.225218	0.228219	0.215233	0.216102
0.218365	0.216036	0.221916	0.220816	0.219668	0.226689	0.231787	0.218031	0.231416	0.226249	0.23415	0.235337	0.2264	0.219791	0.230433	0.219865	0.215469	0.238123	0.230568	0.229154	0.231375	0.224706	0.224666	0.225703	0.228408	0.215456	0.21617
0.218981	0.216262	0.222363	0.221008	0.220235	0.227508	0.232341	0.218265	0.23173	0.226617	0.234618	0.236044	0.226715	0.219857	0.230458	0.219975	0.215655	0.23851	0.230911	0.229426	0.231811	0.225024	0.225125	0.226185	0.22859	0.215687	0.21624
0.219602	0.216489	0.222811	0.2212	0.220797	0.228323	0.232891	0.218508	0.232041	0.226985	0.235082	0.236749	0.227024	0.219922	0.230474	0.220087	0.215841	0.238896	0.231253	0.229699	0.232251	0.225341	0.225582	0.226662	0.228766	0.215926	0.216311
0.220226	0.216718	0.223258	0.221392	0.221355	0.229134	0.233437	0.218759	0.232348	0.227351	0.235543	0.23745	0.227327	0.219988	0.230482	0.220202	0.216025	0.239282	0.231595	0.229974	0.232692	0.225657	0.226035	0.227134	0.228934	0.216172	0.216383
0.220853	0.216947	0.223704	0.221585	0.221908	0.229942	0.233978	0.219018	0.232651	0.227716	0.235999	0.238146	0.227624	0.220054	0.23048	0.220319	0.216209	0.239668	0.231936	0.230251	0.233136	0.225973	0.226484	0.227602	0.229096	0.216426	0.216456
0.221484	0.217178	0.224149	0.221777	0.222456	0.230744	0.234514	0.219284	0.232951	0.22808	0.236452	0.238839	0.227915	0.22012	0.23047	0.22044	0.216391	0.240053	0.232276	0.230529	0.233582	0.226288	0.226929	0.228064	0.229251	0.216687	0.216531
0.222117	0.217411	0.224592	0.221969	0.222998	0.231541	0.235044	0.219559	0.233246	0.228442	0.236899	0.239525	0.2282	0.220186	0.230451	0.220562	0.216572	0.240436	0.232615	0.230808	0.234029	0.226602	0.22737	0.22852	0.2294	0.216955	0.216608
0.222752	0.217644	0.225032	0.222161	0.223534	0.232332	0.235568	0.219841	0.233537	0.228801	0.237342	0.240206	0.22848	0.220254	0.230423	0.220688	0.216752	0.240818	0.232952	0.231088	0.234477	0.226915	0.227806	0.228971	0.229542	0.21723	0.216687
0.223389	0.217879	0.22547	0.222352	0.224064	0.233117	0.236086	0.220132	0.233822	0.229158	0.237779	0.240881	0.228753	0.220322	0.230387	0.220816	0.216931	0.241197	0.233288	0.231369	0.234926	0.227228	0.228237	0.229415	0.229678	0.217512	0.216768
0.224027	0.218115	0.225904	0.222542	0.224588	0.233894	0.236596	0.22043	0.234103	0.229513	0.238211	0.241548	0.229021	0.220391	0.230342	0.220946	0.217108	0.241573	0.233622	0.231651	0.235375	0.227539	0.228664	0.229852	0.229807	0.2178	0.216851
0.224666	0.218352	0.226335	0.222731	0.225104	0.234663	0.237098	0.220735	0.234379	0.229864	0.238637	0.242208	0.229283	0.220461	0.230289	0.221078	0.217284	0.241947	0.233953	0.231932	0.235825	0.227849	0.229085	0.230283	0.229931	0.218094	0.216937
0.225304	0.218591	0.226761	0.22292	0.225613	0.235423	0.237592	0.221048	0.234648	0.230212	0.239057	0.24286	0.22954	0.220532	0.230228	0.221213	0.217458	0.242317	0.234283	0.232214	0.236275	0.228159	0.2295	0.230706	0.230048	0.218394	0.217026
0.225943	0.21883	0.227183	0.223107	0.226114	0.236174	0.238078	0.221368	0.234913	0.230557	0.239471	0.243502	0.229791	0.220605	0.230158	0.221349	0.217631	0.242682	0.23461	0.232496	0.236725	0.228467	0.22991	0.231121	0.230159	0.2187	0.217118
0.226581	0.219071	0.2276	0.223293	0.226607	0.236916	0.238555	0.221695	0.235171	0.230898	0.239878	0.244136	0.230036	0.220679	0.23008	0.221488	0.217802	0.243044	0.234935	0.232777	0.237173	0.228774	0.230314	0.231529	0.230265	0.219011	0.217213
0.227218	0.219313	0.228011	0.223477	0.227092	0.237647	0.239023	0.222029	0.235423	0.231234	0.240278	0.244759	0.230276	0.220756	0.229995	0.221628	0.217971	0.243401	0.235257	0.233058	0.237621	0.22908	0.230711	0.231929	0.230365	0.219327	0.217312
0.227853	0.219556	0.228416	0.22366	0.227569	0.238368	0.239481	0.22237	0.235668	0.231567	0.24067	0.245372	0.230511	0.220834	0.229901	0.22177	0.218139	0.243752	0.235576	0.233338	0.238068	0.229385	0.231102	0.23232	0.23046	0.219647	0.217414
0.228485	0.219801	0.228815	0.223841	0.228036	0.239077	0.239928	0.222717	0.235908	0.231895	0.241056	0.245974	0.230741	0.220914	0.229801	0.221914	0.218305	0.244098	0.235891	0.233618	0.238513	0.229688	0.231487	0.232702	0.23055	0.219972	0.217521
0.229116	0.220046	0.229207	0.22402	0.228495	0.239775	0.240366	0.223071	0.23614	0.232218	0.241434	0.246565	0.230965	0.220997	0.229692	0.222059	0.218469	0.244437	0.236204	0.233896	0.238955	0.22999	0.231865	0.233076	0.230635	0.220302	0.217631
0.229743	0.220293	0.229592	0.224197	0.228944	0.24046	0.240792	0.223431	0.236366	0.232537	0.241804	0.247144	0.231185	0.221083	0.229577	0.222206	0.218631	0.244771	0.236512	0.234173	0.239396	0.230291	0.232236	0.233441	0.230715	0.220635	0.217745
0.230367	0.220541	0.229969	0.224371	0.229383	0.241132	0.241208	0.223797	0.236584	0.23285	0.242167	0.24771	0.2314	0.221171	0.229455	0.222354	0.218792	0.245097	0.236818	0.234448	0.239834	0.230591	0.2326	0.233796	0.23079	0.220971	0.217865
0.230987	0.22079	0.230338	0.224543	0.229812	0.241791	0.241612	0.224169	0.236796	0.233158	0.242521	0.248263	0.231611	0.221261	0.229326	0.222504	0.218951	0.245417	0.237119	0.234722	0.24027	0.230889	0.232956	0.234141	0.230862	0.221311	0.217988
0.231602	0.22104	0.230698	0.224713	0.230231	0.242436	0.242004	0.224547	0.237	0.233461	0.242867	0.248803	0.231817	0.221355	0.22919	0.222654	0.219108	0.245729	0.237416	0.234993	0.240702	0.231186	0.233306	0.234477	0.230929	0.221654	0.218117
0.232213	0.221292	0.23105	0.22488	0.23064	0.243068	0.242385	0.22493	0.237197	0.233758	0.243205	0.249329	0.232019	0.221452	0.229048	0.222806	0.219263	0.246033	0.237709	0.235263	0.24113	0.231481	0.233648	0.234803	0.230993	0.222	0.218251
0.232819	0.221544	0.231392	0.225044	0.231039	0.243684	0.242753	0.225318	0.237387	0.23405	0.243534	0.249841	0.232217	0.221553	0.2289	0.222959	0.219417	0.246328	0.237997	0.235529	0.241555	0.231775	0.233982	0.235119	0.231053	0.222348	0.21839
0.233418	0.221798	0.231725	0.225205	0.231426	0.244286	0.243109	0.225711	0.237569	0.234335	0.243854	0.250338	0.232411	0.221657	0.228746	0.223112	0.219569	0.246616	0.238281	0.235794	0.241976	0.232068	0.234309	0.235425	0.23111	0.222698	0.218534
0.234012	0.222053	0.232048	0.225363	0.231803	0.244872	0.243452	0.226108	0.237744	0.234614	0.244166	0.250821	0.232601	0.221765	0.228587	0.223266	0.219719	0.246894	0.238561	0.236055	0.242393	0.232359	0.234628	0.23572	0.231164	0.223049	0.218685
0.234599	0.222309	0.23236	0.225518	0.232169	0.245442	0.243782	0.22651	0.237911	0.234887	0.244468	0.251288	0.232787	0.221876	0.228422	0.223421	0.219868	0.247163	0.238835	0.236313	0.242805	0.232649	0.234939	0.236005	0.231216	0.223402	0.218841
0.23518	0.222567	0.232662	0.22567	0.232524	0.245997	0.244099	0.226916	0.23807	0.235154	0.244762	0.251739	0.232971	0.221992	0.228253	0.223577	0.220015	0.247423	0.239105	0.236568	0.243211	0.232937	0.235243	0.236279	0.231265	0.223756	0.219003
0.235753	0.222825	0.232953	0.225818	0.232867	0.246535	0.244402	0.227326	0.238222	0.235414	0.245047	0.252174	0.233151	0.222111	0.228078	0.223734	0.220161	0.247673	0.239369	0.23682	0.243613	0.233224	0.235538	0.236542	0.231312	0.224111	0.219171
0.236318	0.223085	0.233233	0.225963	0.233199	0.247056	0.244693	0.227739	0.238366	0.235668	0.245322	0.252592	0.233328	0.222235	0.2279	0.22389	0.220306	0.247913	0.239628	0.237068	0.24401	0.233509	0.235826	0.236795	0.231358	0.224466	0.219346
0.236875	0.223346	0.233501	0.226104	0.23352	0.247561	0.244969	0.228156	0.238502	0.235915	0.245588	0.252995	0.233503	0.222363	0.227717	0.224047	0.220449	0.248143	0.239882	0.237312	0.2444	0.233793	0.236106	0.237036	0.231402	0.224821	0.219527
0.237424	0.223609	0.233757	0.226241	0.233829	0.248048	0.245233	0.228575	0.238631	0.236156	0.245846	0.25338	0.233675	0.222496	0.22753	0.224205	0.220591	0.248362	0.240131	0.237551	0.244785	0.234076	0.236377	0.237267	0.231445	0.225177	0.219716
0.237964	0.223872	0.234001	0.226374	0.234127	0.248518	0.245482	0.228997	0.238752	0.236389	0.246094	0.253748	0.233845	0.222634	0.22734	0.224363	0.220731	0.24857	0.240374	0.237787	0.245163	0.234357	0.236641	0.237487	0.231488	0.225531	0.219911
0.238495	0.224137	0.234233	0.226504	0.234413	0.248971	0.245718	0.229422	0.238865	0.236616	0.246333	0.254098	0.234013	0.222776	0.227147	0.224521	0.220871	0.248768	0.240611	0.238018	0.245535	0.234636	0.236897	0.237696	0.23153	0.225885	0.220113
0.239016	0.224403	0.234452	0.22663	0.234687	0.249405	0.24594	0.229848	0.238971	0.236837	0.246562	0.254431	0.234178	0.222924	0.226951	0.224679	0.22101	0.248954	0.240842	0.238244	0.245901	0.234914	0.237145	0.237894	0.231572	0.226238	0.220322
0.239528	0.22467	0.234658	0.226751	0.23495	0.249822	0.246148	0.230276	0.23907	0.23705	0.246783	0.254746	0.234343	0.223076	0.226753	0.224837	0.221148	0.24913	0.241068	0.238466	0.246259	0.235191	0.237385	0.238081	0.231614	0.226589	0.220539
0.240029	0.224939	0.234852	0.226869	0.235201	0.25022	0.246342	0.230706	0.239161	0.237256	0.246994	0.255043	0.234506	0.223234	0.226552	0.224996	0.221285	0.249293	0.241288	0.238682	0.24661	0.235466	0.237617	0.238256	0.231657	0.226939	0.220763
0.24052	0.225209	0.235032	0.226982	0.235441	0.250601	0.246522	0.231137	0.239245	0.237456	0.247197	0.255323	0.234667	0.223397	0.22635	0.225154	0.221422	0.249446	0.241502	0.238893	0.246954	0.23574	0.237842	0.238421	0.231701	0.227287	0.220995
0.241001	0.22548	0.235199	0.227091	0.235669	0.250963	0.246689	0.231568	0.239322	0.237649	0.24739	0.255584	0.234828	0.223565	0.226147	0.225312	0.221558	0.249586	0.241709	0.239099	0.247291	0.236012	0.238059	0.238575	0.231747	0.227633	0.221234
0.24147	0.225753	0.235352	0.227196	0.235886	0.251306	0.246842	0.232	0.239391	0.237834	0.247575	0.255826	0.234989	0.223739	0.225942	0.22547	0.221694	0.249715	0.241911	0.239299	0.24762	0.236283	0.238268	0.238719	0.231794	0.227976	0.221481
0.241928	0.226027	0.235492	0.227297	0.236091	0.251631	0.246982	0.232432	0.239454	0.238014	0.247751	0.25605	0.235148	0.223918	0.225737	0.225628	0.22183	0.249832	0.242107	0.239493	0.247941	0.236552	0.23847	0.238851	0.231843	0.228316	0.221737
0.242375	0.226302	0.235619	0.227393	0.236285	0.251938	0.247108	0.232864	0.23951	0.238186	0.247918	0.256256	0.235308	0.224103	0.225531	0.225786	0.221966	0.249937	0.242296	0.239682	0.248254	0.23682	0.238664	0.238973	0.231895	0.228654	0.222
0.24281	0.226579	0.235731	0.227485	0.236468	0.252226	0.24722	0.233295	0.239559	0.238351	0.248076	0.256444	0.235467	0.224293	0.225325	0.225944	0.222102	0.25003	0.242479	0.239864	0.248559	0.237087	0.238852	0.239084	0.231949	0.228988	0.222271
0.243233	0.226857	0.23583	0.227573	0.23664	0.252496	0.247319	0.233726	0.239602	0.23851	0.248227	0.256613	0.235627	0.22449	0.22512	0.226101	0.222238	0.250111	0.242656	0.24004	0.248855	0.237352	0.239032	0.239185	0.232007	0.229318	0.222551
0.243644	0.227137	0.235914	0.227656	0.236801	0.252748	0.247406	0.234155	0.239639	0.238663	0.248369	0.256763	0.235787	0.224692	0.224916	0.226259	0.222374	0.250181	0.242827	0.24021	0.249144	0.237616	0.239205	0.239276	0.232068	0.229645	0.222839
0.244043	0.227418	0.235985	0.227735	0.236951	0.252981	0.247479	0.234583	0.239669	0.238809	0.248502	0.256896	0.235948	0.2249	0.224713	0.226416	0.222511	0.250238	0.242991	0.240373	0.249423	0.237879	0.239371	0.239356	0.232133	0.229968	0.223135
0.24443	0.2277	0.236042	0.22781	0.23709	0.253196	0.24754	0.23501	0.239694	0.238949	0.248628	0.25701	0.23611	0.225114	0.224511	0.226572	0.222649	0.250284	0.243149	0.24053	0.249694	0.23814	0.23953	0.239427	0.232202	0.230287	0.223439
0.244803	0.227984	0.236085	0.22788	0.237219	0.253392	0.247588	0.235434	0.239713	0.239082	0.248747	0.257105	0.236273	0.225334	0.224311	0.226729	0.222788	0.250317	0.243301	0.240679	0.249957	0.2384	0.239683	0.239487	0.232276	0.230601	0.223752
0.245164	0.22827	0.236114	0.227947	0.237338	0.253571	0.247624	0.235855	0.239726	0.239209	0.248858	0.257183	0.236437	0.22556	0.224114	0.226885	0.222928	0.250339	0.243447	0.240822	0.25021	0.238659	0.23983	0.239539	0.232354	0.230911	0.224074
0.245512	0.228557	0.236129	0.228009	0.237446	0.253732	0.247648	0.236274	0.239734	0.239331	0.248961	0.257243	0.236603	0.225792	0.223919	0.227041	0.223069	0.250349	0.243586	0.240958	0.250455	0.238917	0.239971	0.23958	0.232438	0.231215	0.224403
0.245848	0.228845	0.23613	0.228067	0.237545	0.253875	0.247661	0.23669	0.239737	0.239446	0.249058	0.257284	0.23677	0.22603	0.223727	0.227196	0.223211	0.250348	0.243719	0.241087	0.250691	0.239173	0.240105	0.239613	0.232527	0.231515	0.224742
0.24617	0.229135	0.236118	0.228121	0.237634	0.254001	0.247662	0.237103	0.239736	0.239556	0.249147	0.257309	0.23694	0.226274	0.223539	0.227352	0.223356	0.250335	0.243846	0.241209	0.250917	0.239428	0.240234	0.239637	0.232622	0.23181	0.225088
0.246479	0.229427	0.236092	0.22817	0.237714	0.254109	0.247652	0.237511	0.23973	0.23966	0.24923	0.257316	0.237112	0.226523	0.223354	0.227507	0.223501	0.250312	0.243967	0.241324	0.251135	0.239682	0.240358	0.239651	0.232724	0.2321	0.225443
0.246774	0.22972	0.236052	0.228216	0.237785	0.254201	0.247631	0.237916	0.23972	0.239759	0.249307	0.257305	0.237286	0.226779	0.223174	0.227662	0.223649	0.250277	0.244082	0.241431	0.251344	0.239934	0.240476	0.239658	0.232832	0.232384	0.225807
0.247057	0.230014	0.235999	0.228258	0.237847	0.254275	0.2476	0.238317	0.239706	0.239853	0.249378	0.257278	0.237462	0.227041	0.222998	0.227817	0.223799	0.250231	0.244191	0.241531	0.251543	0.240185	0.240589	0.239656	0.232946	0.232662	0.226179
0.247326	0.23031	0.235933	0.228297	0.2379	0.254334	0.247559	0.238713	0.239688	0.239942	0.249443	0.257234	0.237641	0.227308	0.222827	0.227972	0.223951	0.250175	0.244295	0.241623	0.251734	0.240436	0.240698	0.239646	0.233068	0.232935	0.226559
0.247582	0.230608	0.235854	0.228331	0.237946	0.254376	0.247508	0.239105	0.239667	0.240026	0.249503	0.257174	0.237824	0.227582	0.222661	0.228126	0.224106	0.250108	0.244392	0.241708	0.251916	0.240685	0.240802	0.239629	0.233198	0.233201	0.226947
0.247824	0.230907	0.235762	0.228362	0.237983	0.254402	0.247448	0.239491	0.239643	0.240105	0.249557	0.257097	0.238009	0.227861	0.2225	0.228281	0.224263	0.250031	0.244483	0.241785	0.252088	0.240933	0.240901	0.239604	0.233334	0.233462	0.227344
0.248054	0.231208	0.235657	0.22839	0.238012	0.254412	0.247379	0.239872	0.239616	0.24018	0.249607	0.257005	0.238197	0.228146	0.222346	0.228436	0.224423	0.249945	0.24457	0.241855	0.252252	0.24118	0.240997	0.239573	0.233479	0.233717	0.227748
0.24827	0.231511	0.23554	0.228414	0.238034	0.254407	0.247302	0.240248	0.239586	0.240251	0.249652	0.256897	0.238389	0.228436	0.222198	0.22859	0.224586	0.249849	0.24465	0.241917	0.252407	0.241425	0.241088	0.239534	0.233632	0.233966	0.228161
0.248473	0.231815	0.235411	0.228435	0.23805	0.254388	0.247217	0.240617	0.239555	0.240318	0.249692	0.256775	0.238584	0.228732	0.222056	0.228745	0.224753	0.249743	0.244725	0.241971	0.252553	0.24167	0.241177	0.239489	0.233794	0.234208	0.228581
0.248662	0.232121	0.23527	0.228453	0.238058	0.254354	0.247124	0.240981	0.239521	0.240382	0.249729	0.256637	0.238783	0.229034	0.221921	0.2289	0.224922	0.249629	0.244795	0.242018	0.25269	0.241914	0.241262	0.239438	0.233964	0.234444	0.229009
0.248839	0.232428	0.235118	0.228468	0.23806	0.254306	0.247024	0.241338	0.239486	0.240442	0.249763	0.256486	0.238986	0.229341	0.221793	0.229055	0.225095	0.249507	0.24486	0.242057	0.252819	0.242156	0.241344	0.239382	0.234144	0.234674	0.229445
0.249003	0.232737	0.234954	0.22848	0.238056	0.254244	0.246918	0.241689	0.23945	0.240499	0.249793	0.25632	0.239192	0.229653	0.221673	0.22921	0.225272	0.249376	0.244919	0.242089	0.252939	0.242397	0.241423	0.23932	0.234332	0.234897	0.229889
0.249154	0.233047	0.234779	0.22849	0.238047	0.254169	0.246805	0.242032	0.239413	0.240553	0.24982	0.256141	0.239403	0.22997	0.221561	0.229366	0.225453	0.249237	0.244974	0.242113	0.25305	0.242638	0.2415	0.239252	0.23453	0.235114	0.230339
0.249292	0.233359	0.234593	0.228497	0.238032	0.254081	0.246687	0.242369	0.239376	0.240604	0.249845	0.255949	0.239618	0.230292	0.221457	0.229522	0.225637	0.249091	0.245024	0.242129	0.253153	0.242877	0.241575	0.23918	0.234737	0.235325	0.230797
0.249418	0.233673	0.234398	0.228502	0.238012	0.253981	0.246564	0.242699	0.239338	0.240653	0.249867	0.255745	0.239837	0.230619	0.221361	0.229679	0.225826	0.248938	0.245069	0.242138	0.253248	0.243115	0.241648	0.239104	0.234955	0.235529	0.231262
0.249531	0.233988	0.234192	0.228505	0.237988	0.253869	0.246436	0.243021	0.2393	0.2407	0.249888	0.255528	0.24006	0.230951	0.221274	0.229836	0.226019	0.248778	0.24511	0.242139	0.253335	0.243352	0.24172	0.239024	0.235182	0.235726	0.231733
0.249632	0.234304	0.233977	0.228506	0.23796	0.253746	0.246304	0.243336	0.239263	0.240746	0.249907	0.2553	0.240287	0.231287	0.221196	0.229994	0.226217	0.248613	0.245147	0.242133	0.253414	0.243588	0.24179	0.23894	0.235419	0.235918	0.232211
0.249721	0.234622	0.233752	0.228505	0.237928	0.253611	0.246169	0.243643	0.239227	0.240789	0.249925	0.255061	0.240519	0.231627	0.221127	0.230153	0.226419	0.248441	0.24518	0.24212	0.253485	0.243823	0.24186	0.238853	0.235667	0.236103	0.232696
0.249798	0.234942	0.233519	0.228502	0.237892	0.253467	0.24603	0.243943	0.239191	0.240832	0.249942	0.254812	0.240755	0.231972	0.221068	0.230313	0.226626	0.248265	0.245209	0.242099	0.253549	0.244057	0.241929	0.238763	0.235925	0.236281	0.233187
0.249864	0.235263	0.233278	0.228499	0.237854	0.253312	0.245889	0.244234	0.239157	0.240873	0.249959	0.254552	0.240996	0.232321	0.221018	0.230473	0.226837	0.248084	0.245234	0.242071	0.253605	0.24429	0.241997	0.23867	0.236193	0.236453	0.233683
0.249918	0.235585	0.233029	0.228494	0.237813	0.253148	0.245746	0.244517	0.239125	0.240914	0.249976	0.254283	0.241241	0.232674	0.220978	0.230635	0.227054	0.247899	0.245255	0.242036	0.253654	0.244521	0.242066	0.238576	0.236472	0.236619	0.234185
0.249961	0.235909	0.232772	0.228488	0.237769	0.252975	0.245602	0.244792	0.239096	0.240954	0.249994	0.254005	0.241491	0.23303	0.220949	0.230797	0.227276	0.24771	0.245273	0.241994	0.253695	0.244752	0.242135	0.238479	0.236762	0.236779	0.234693
0.249993	0.236234	0.232508	0.228482	0.237724	0.252794	0.245457	0.245058	0.239068	0.240994	0.250012	0.253719	0.241746	0.23339	0.220929	0.230961	0.227503	0.247517	0.245289	0.241945	0.25373	0.244981	0.242204	0.238382	0.237062	0.236933	0.235206
0.250014	0.23656	0.232238	0.228475	0.237678	0.252605	0.245311	0.245316	0.239043	0.241035	0.250031	0.253425	0.242005	0.233753	0.220921	0.231127	0.227735	0.247323	0.245301	0.24189	0.253759	0.245209	0.242274	0.238283	0.237373	0.23708	0.235723
0.250025	0.236888	0.231962	0.228468	0.23763	0.252409	0.245166	0.245566	0.239022	0.241076	0.250051	0.253124	0.242268	0.234119	0.220923	0.231293	0.227973	0.247126	0.24531	0.241828	0.253781	0.245436	0.242346	0.238184	0.237695	0.237222	0.236245
0.250026	0.237217	0.23168	0.228461	0.237582	0.252207	0.245021	0.245806	0.239004	0.241118	0.250074	0.252816	0.242536	0.234487	0.220936	0.231462	0.228216	0.246927	0.245317	0.241759	0.253797	0.245662	0.242418	0.238085	0.238028	0.237358	0.236772
0.250017	0.237547	0.231393	0.228454	0.237533	0.251998	0.244878	0.246038	0.238989	0.241161	0.250098	0.252502	0.242809	0.234859	0.22096	0.231632	0.228465	0.246728	0.245321	0.241684	0.253807	0.245886	0.242493	0.237985	0.238372	0.237488	0.237302
0.249998	0.237878	0.231101	0.228447	0.237485	0.251783	0.244737	0.246262	0.238979	0.241205	0.250125	0.252183	0.243086	0.235232	0.220995	0.231803	0.228719	0.246528	0.245324	0.241603	0.253811	0.24611	0.242569	0.237887	0.238726	0.237613	0.237836
0.24997	0.238211	0.230806	0.228442	0.237437	0.251564	0.244598	0.246476	0.238973	0.241251	0.250155	0.251858	0.243367	0.235608	0.221041	0.231977	0.22898	0.246329	0.245325	0.241516	0.253809	0.246331	0.242648	0.237789	0.239092	0.237732	0.238374
0.249934	0.238544	0.230507	0.228437	0.23739	0.25134	0.244462	0.246682	0.238972	0.241299	0.250189	0.25153	0.243653	0.235985	0.221099	0.232152	0.229246	0.24613	0.245324	0.241424	0.253803	0.246552	0.24273	0.237693	0.239468	0.237846	0.238914
0.249888	0.238879	0.230205	0.228433	0.237344	0.251112	0.24433	0.246879	0.238975	0.241349	0.250225	0.251198	0.243943	0.236364	0.221169	0.23233	0.229517	0.245932	0.245321	0.241325	0.253791	0.246771	0.242814	0.237598	0.239855	0.237955	0.239457
0.249835	0.239214	0.229901	0.22843	0.2373	0.250881	0.244201	0.247067	0.238984	0.241401	0.250266	0.250863	0.244237	0.236745	0.22125	0.23251	0.229795	0.245736	0.245318	0.241222	0.253775	0.246988	0.242901	0.237506	0.240253	0.238059	0.240003
0.249773	0.23955	0.229594	0.22843	0.237258	0.250648	0.244078	0.247247	0.238999	0.241457	0.25031	0.250526	0.244535	0.237126	0.221343	0.232692	0.230079	0.245543	0.245313	0.241113	0.253754	0.247204	0.242992	0.237415	0.240661	0.238158	0.24055
0.249705	0.239887	0.229287	0.228431	0.237219	0.250412	0.243959	0.247417	0.239019	0.241515	0.25036	0.250186	0.244837	0.237508	0.221448	0.232876	0.230369	0.245352	0.245308	0.240999	0.25373	0.247419	0.243086	0.237328	0.24108	0.238253	0.241099
0.249629	0.240224	0.228978	0.228434	0.237182	0.250174	0.243847	0.247579	0.239046	0.241577	0.250414	0.249846	0.245143	0.237891	0.221565	0.233063	0.230665	0.245166	0.245302	0.240881	0.253701	0.247632	0.243184	0.237244	0.241509	0.238343	0.241649
0.249546	0.240562	0.228669	0.228439	0.237148	0.249936	0.24374	0.247732	0.239079	0.241643	0.250473	0.249505	0.245453	0.238274	0.221693	0.233253	0.230966	0.244983	0.245296	0.240758	0.253669	0.247843	0.243286	0.237163	0.241948	0.238429	0.2422
0.249457	0.240901	0.228361	0.228447	0.237118	0.249697	0.24364	0.247877	0.239118	0.241712	0.250538	0.249164	0.245766	0.238657	0.221834	0.233445	0.231274	0.244806	0.24529	0.240631	0.253633	0.248053	0.243392	0.237086	0.242397	0.238511	0.242752
0.249362	0.24124	0.228053	0.228458	0.237091	0.249458	0.243548	0.248013	0.239164	0.241786	0.250608	0.248823	0.246083	0.239039	0.221986	0.23364	0.231588	0.244633	0.245285	0.2405	0.253594	0.24826	0.243503	0.237014	0.242856	0.238589	0.243304
0.249261	0.241579	0.227747	0.228472	0.237069	0.24922	0.243463	0.24814	0.239218	0.241864	0.250685	0.248484	0.246403	0.239421	0.222151	0.233838	0.231908	0.244467	0.24528	0.240365	0.253552	0.248466	0.243619	0.236946	0.243325	0.238664	0.243855
0.249155	0.241919	0.227443	0.22849	0.237051	0.248983	0.243386	0.248259	0.239279	0.241947	0.250768	0.248147	0.246726	0.239803	0.222328	0.234039	0.232233	0.244307	0.245275	0.240227	0.253508	0.24867	0.243739	0.236882	0.243804	0.238735	0.244406
0.249044	0.242259	0.227141	0.22851	0.237038	0.248748	0.243318	0.24837	0.239347	0.242035	0.250857	0.247812	0.247052	0.240183	0.222516	0.234244	0.232565	0.244154	0.245272	0.240086	0.253462	0.248872	0.243865	0.236824	0.244291	0.238803	0.244955
0.248928	0.242598	0.226842	0.228535	0.237029	0.248515	0.24326	0.248473	0.239423	0.242128	0.250953	0.24748	0.247381	0.240561	0.222717	0.234451	0.232902	0.244009	0.24527	0.239942	0.253414	0.249072	0.243996	0.236772	0.244788	0.238868	0.245503
0.248809	0.242938	0.226547	0.228563	0.237027	0.248284	0.243211	0.248568	0.239508	0.242226	0.251056	0.247152	0.247712	0.240938	0.222929	0.234662	0.233246	0.243872	0.245269	0.239796	0.253363	0.24927	0.244132	0.236725	0.245293	0.23893	0.24605
0.248686	0.243278	0.226256	0.228596	0.23703	0.248057	0.243172	0.248656	0.2396	0.24233	0.251166	0.246828	0.248046	0.241313	0.223153	0.234876	0.233595	0.243744	0.24527	0.239647	0.253312	0.249465	0.244274	0.236684	0.245807	0.23899	0.246594
0.248559	0.243617	0.22597	0.228634	0.237039	0.247834	0.243143	0.248735	0.239701	0.24244	0.251284	0.246509	0.248382	0.241686	0.223389	0.235094	0.233949	0.243626	0.245273	0.239497	0.253259	0.249659	0.244422	0.236649	0.246329	0.239048	0.247135
0.24843	0.243956	0.225689	0.228675	0.237054	0.247615	0.243125	0.248807	0.239811	0.242556	0.25141	0.246195	0.24872	0.242056	0.223637	0.235315	0.23431	0.243517	0.245278	0.239345	0.253206	0.249849	0.244576	0.236621	0.246859	0.239104	0.247673
0.248299	0.244295	0.225413	0.228722	0.237075	0.247401	0.243119	0.248872	0.239929	0.242679	0.251543	0.245886	0.24906	0.242424	0.223896	0.23554	0.234676	0.243419	0.245285	0.239191	0.253152	0.250038	0.244737	0.2366	0.247397	0.239158	0.248208
0.248165	0.244633	0.225144	0.228774	0.237104	0.247192	0.243125	0.24893	0.240056	0.242807	0.251685	0.245585	0.249402	0.242788	0.224167	0.235769	0.235047	0.243332	0.245295	0.239037	0.253098	0.250224	0.244903	0.236586	0.247942	0.239211	0.248739
0.24803	0.24497	0.224882	0.228831	0.237139	0.246989	0.243142	0.248981	0.240192	0.242943	0.251835	0.24529	0.249744	0.243149	0.224449	0.236001	0.235424	0.243256	0.245308	0.238882	0.253043	0.250407	0.245076	0.236579	0.248494	0.239262	0.249265
0.247893	0.245307	0.224627	0.228894	0.237181	0.246793	0.243172	0.249026	0.240337	0.243085	0.251993	0.245002	0.250088	0.243506	0.224743	0.236238	0.235806	0.243192	0.245325	0.238727	0.252989	0.250588	0.245255	0.23658	0.249053	0.239313	0.249787
0.247756	0.245642	0.22438	0.228963	0.237231	0.246602	0.243215	0.249064	0.240492	0.243235	0.252159	0.244723	0.250433	0.243859	0.225047	0.236478	0.236192	0.24314	0.245344	0.238572	0.252935	0.250766	0.245441	0.236588	0.249618	0.239363	0.250304
0.247618	0.245976	0.224142	0.229037	0.237289	0.246419	0.243271	0.249096	0.240656	0.243392	0.252335	0.244451	0.250779	0.244209	0.225362	0.236723	0.236584	0.243102	0.245367	0.238417	0.252882	0.250941	0.245633	0.236605	0.250189	0.239412	0.250815
0.24748	0.24631	0.223912	0.229118	0.237354	0.246244	0.24334	0.249122	0.24083	0.243556	0.252519	0.244189	0.251125	0.244554	0.225689	0.236971	0.236981	0.243077	0.245394	0.238263	0.25283	0.251113	0.245832	0.236629	0.250765	0.239461	0.25132
0.247343	0.246641	0.223691	0.229204	0.237428	0.246076	0.243423	0.249143	0.241013	0.243727	0.252712	0.243936	0.251471	0.244894	0.226025	0.237224	0.237382	0.243066	0.245425	0.238111	0.252779	0.251283	0.246038	0.236662	0.251347	0.239511	0.251819
0.247206	0.246972	0.223481	0.229297	0.237509	0.245916	0.24352	0.249158	0.241206	0.243906	0.252913	0.243693	0.251817	0.245229	0.226373	0.237481	0.237788	0.243069	0.24546	0.23796	0.252729	0.251449	0.246251	0.236704	0.251933	0.23956	0.252312
0.24707	0.247301	0.223281	0.229397	0.237599	0.245766	0.243631	0.249168	0.241409	0.244093	0.253124	0.24346	0.252162	0.24556	0.22673	0.237743	0.238198	0.243087	0.245499	0.237811	0.252681	0.251612	0.246471	0.236754	0.252524	0.239611	0.252797
0.246936	0.247628	0.223091	0.229504	0.237697	0.245624	0.243757	0.249173	0.241621	0.244288	0.253344	0.243238	0.252507	0.245884	0.227098	0.238008	0.238612	0.24312	0.245543	0.237664	0.252635	0.251771	0.246698	0.236812	0.253119	0.239662	0.253275
0.246804	0.247953	0.222912	0.229617	0.237804	0.245491	0.243898	0.249174	0.241844	0.244491	0.253573	0.243026	0.252852	0.246204	0.227475	0.238278	0.23903	0.243168	0.245592	0.23752	0.252591	0.251928	0.246931	0.23688	0.253717	0.239714	0.253745
0.246674	0.248276	0.222746	0.229738	0.237919	0.245369	0.244053	0.249171	0.242076	0.244702	0.253812	0.242827	0.253195	0.246517	0.227862	0.238552	0.239452	0.243233	0.245646	0.237379	0.25255	0.25208	0.247172	0.236957	0.254318	0.239767	0.254207
0.246547	0.248597	0.222591	0.229866	0.238043	0.245256	0.244224	0.249164	0.242318	0.244922	0.254059	0.242639	0.253537	0.246825	0.228258	0.238831	0.239878	0.243313	0.245705	0.237242	0.252511	0.25223	0.247419	0.237042	0.254922	0.239822	0.25466
0.246423	0.248916	0.222448	0.230001	0.238177	0.245154	0.24441	0.249153	0.24257	0.245149	0.254316	0.242463	0.253877	0.247126	0.228663	0.239114	0.240307	0.24341	0.24577	0.237108	0.252474	0.252376	0.247674	0.237137	0.255527	0.239879	0.255105
0.246302	0.249232	0.222319	0.230144	0.238319	0.245062	0.244611	0.24914	0.242833	0.245385	0.254581	0.242299	0.254215	0.247421	0.229078	0.239402	0.240739	0.243524	0.24584	0.236979	0.252441	0.252518	0.247935	0.237242	0.256135	0.239938	0.25554
0.246185	0.249546	0.222202	0.230294	0.23847	0.244981	0.244828	0.249123	0.243105	0.24563	0.254856	0.242149	0.254551	0.24771	0.229501	0.239694	0.241174	0.243655	0.245916	0.236854	0.25241	0.252656	0.248203	0.237355	0.256744	0.24	0.255966
0.246072	0.249857	0.222099	0.230452	0.23863	0.244912	0.245061	0.249104	0.243387	0.245883	0.25514	0.242012	0.254885	0.247991	0.229932	0.23999	0.241612	0.243804	0.245998	0.236734	0.252383	0.25279	0.248478	0.237478	0.257353	0.240064	0.256382
0.245963	0.250165	0.22201	0.230618	0.238799	0.244854	0.245309	0.249083	0.243679	0.246144	0.255433	0.241888	0.255216	0.248266	0.230371	0.240291	0.242052	0.24397	0.246086	0.23662	0.252359	0.252921	0.24876	0.23761	0.257963	0.240131	0.256788
0.245859	0.25047	0.221936	0.230792	0.238978	0.244807	0.245573	0.24906	0.243981	0.246414	0.255735	0.241777	0.255545	0.248534	0.230819	0.240596	0.242495	0.244155	0.24618	0.236511	0.252339	0.253048	0.249049	0.237752	0.258572	0.240201	0.257183
0.24576	0.250772	0.221875	0.230973	0.239165	0.244772	0.245853	0.249035	0.244293	0.246692	0.256046	0.241681	0.25587	0.248794	0.231273	0.240906	0.24294	0.244357	0.24628	0.236409	0.252322	0.25317	0.249344	0.237903	0.259181	0.240274	0.257568
0.245667	0.251071	0.22183	0.231163	0.239362	0.244749	0.246149	0.24901	0.244614	0.246979	0.256365	0.241598	0.256192	0.249048	0.231736	0.24122	0.243386	0.244578	0.246388	0.236313	0.25231	0.253289	0.249645	0.238063	0.259789	0.24035	0.257942
0.245579	0.251367	0.221799	0.231361	0.239568	0.244738	0.246461	0.248984	0.244946	0.247275	0.256694	0.24153	0.25651	0.249293	0.232205	0.241539	0.243834	0.244817	0.246501	0.236225	0.252301	0.253403	0.249953	0.238233	0.260395	0.24043	0.258304
0.245496	0.251659	0.221784	0.231566	0.239783	0.24474	0.246789	0.248957	0.245286	0.247579	0.25703	0.241477	0.256825	0.249532	0.23268	0.241862	0.244284	0.245075	0.246622	0.236143	0.252296	0.253513	0.250267	0.238412	0.260999	0.240515	0.258655
0.24542	0.251947	0.221785	0.23178	0.240007	0.244754	0.247133	0.248931	0.245637	0.247892	0.257376	0.241438	0.257135	0.249762	0.233163	0.242189	0.244734	0.245351	0.24675	0.23607	0.252296	0.253619	0.250587	0.238601	0.2616	0.240603	0.258994
0.245351	0.252232	0.221802	0.232003	0.24024	0.24478	0.247492	0.248904	0.245997	0.248213	0.257729	0.241414	0.257442	0.249985	0.233651	0.242521	0.245185	0.245646	0.246884	0.236004	0.252299	0.25372	0.250913	0.238799	0.262198	0.240696	0.259321
0.245288	0.252512	0.221834	0.232233	0.240482	0.244819	0.247867	0.248879	0.246366	0.248543	0.25809	0.241405	0.257744	0.2502	0.234145	0.242857	0.245637	0.245961	0.247026	0.235947	0.252307	0.253817	0.251245	0.239006	0.262793	0.240793	0.259635
0.245232	0.252789	0.221883	0.232472	0.240733	0.244871	0.248258	0.248855	0.246745	0.248881	0.25846	0.241411	0.258041	0.250408	0.234645	0.243197	0.24609	0.246294	0.247176	0.235899	0.25232	0.25391	0.251583	0.239222	0.263383	0.240894	0.259938
0.245183	0.253061	0.221948	0.232719	0.240993	0.244936	0.248665	0.248832	0.247132	0.249227	0.258837	0.241433	0.258333	0.250607	0.235149	0.243541	0.246542	0.246646	0.247332	0.23586	0.252337	0.253998	0.251926	0.239447	0.263969	0.241001	0.260227
0.245142	0.253329	0.22203	0.232975	0.241261	0.245013	0.249087	0.248811	0.247529	0.249582	0.259221	0.241469	0.25862	0.250798	0.235659	0.24389	0.246994	0.247017	0.247497	0.235831	0.252358	0.254082	0.252274	0.239681	0.264549	0.241113	0.260504
0.245108	0.253593	0.222128	0.233238	0.241538	0.245104	0.249524	0.248792	0.247934	0.249945	0.259613	0.241521	0.258902	0.250982	0.236173	0.244242	0.247446	0.247408	0.247668	0.235812	0.252384	0.254161	0.252628	0.239923	0.265124	0.241229	0.260769
0.245083	0.253852	0.222243	0.23351	0.241824	0.245207	0.249976	0.248776	0.248348	0.250315	0.260012	0.241588	0.259179	0.251157	0.236692	0.244598	0.247897	0.247817	0.247848	0.235804	0.252415	0.254235	0.252986	0.240174	0.265693	0.241351	0.26102
0.245065	0.254107	0.222376	0.23379	0.242118	0.245323	0.250443	0.248763	0.248771	0.250694	0.260418	0.24167	0.25945	0.251325	0.237214	0.244958	0.248347	0.248245	0.248035	0.235806	0.25245	0.254305	0.25335	0.240434	0.266256	0.241479	0.261257
0.245055	0.254356	0.222525	0.234078	0.24242	0.245452	0.250925	0.248753	0.249202	0.251081	0.26083	0.241768	0.259715	0.251485	0.23774	0.245322	0.248796	0.248692	0.24823	0.235819	0.25249	0.254371	0.253717	0.240702	0.266812	0.241612	0.261482
0.245054	0.254601	0.222691	0.234374	0.24273	0.245593	0.251422	0.248747	0.249641	0.251476	0.261249	0.241881	0.259974	0.251636	0.23827	0.24569	0.249244	0.249157	0.248433	0.235843	0.252535	0.254432	0.254089	0.240979	0.26736	0.241751	0.261693
0.245061	0.254841	0.222875	0.234679	0.243048	0.245748	0.251933	0.248746	0.250089	0.251878	0.261674	0.242009	0.260227	0.25178	0.238802	0.246061	0.249689	0.249641	0.248643	0.23588	0.252584	0.254488	0.254465	0.241263	0.2679	0.241896	0.261891
0.245076	0.255076	0.223075	0.234991	0.243374	0.245915	0.252457	0.248748	0.250544	0.252287	0.262104	0.242152	0.260474	0.251916	0.239338	0.246435	0.250133	0.250143	0.248862	0.235928	0.252638	0.25454	0.254845	0.241555	0.268432	0.242047	0.262075
0.245101	0.255306	0.223293	0.235311	0.243708	0.246095	0.252996	0.248755	0.251007	0.252704	0.26254	0.242311	0.260715	0.252045	0.239875	0.246813	0.250575	0.250664	0.249089	0.235989	0.252696	0.254587	0.255229	0.241855	0.268955	0.242204	0.262246
0.245134	0.255531	0.223528	0.235639	0.244049	0.246287	0.253547	0.248768	0.251477	0.253129	0.262981	0.242484	0.260949	0.252166	0.240415	0.247195	0.251014	0.251202	0.249323	0.236063	0.252759	0.25463	0.255615	0.242162	0.26947	0.242367	0.262403
0.245176	0.25575	0.22378	0.235974	0.244397	0.246491	0.254112	0.248786	0.251955	0.25356	0.263427	0.242672	0.261177	0.252279	0.240957	0.247579	0.25145	0.251758	0.249566	0.23615	0.252827	0.254668	0.256005	0.242477	0.269974	0.242536	0.262547
0.245228	0.255964	0.224049	0.236318	0.244752	0.246708	0.25469	0.248809	0.25244	0.253998	0.263878	0.242875	0.261398	0.252385	0.2415	0.247966	0.251883	0.252332	0.249817	0.23625	0.252899	0.254701	0.256398	0.242798	0.270468	0.242712	0.262677
0.245288	0.256172	0.224335	0.236668	0.245114	0.246937	0.25528	0.248839	0.252931	0.254443	0.264333	0.243093	0.261613	0.252484	0.242044	0.248357	0.252313	0.252922	0.250076	0.236364	0.252975	0.254731	0.256793	0.243126	0.270953	0.242894	0.262793
0.245358	0.256375	0.224637	0.237026	0.245483	0.247178	0.255882	0.248875	0.25343	0.254894	0.264792	0.243325	0.261821	0.252575	0.242589	0.24875	0.25274	0.25353	0.250343	0.236492	0.253056	0.254755	0.25719	0.243461	0.271426	0.243082	0.262897
0.245437	0.256572	0.224957	0.237391	0.245857	0.247431	0.256496	0.248918	0.253934	0.255352	0.265254	0.243571	0.262022	0.25266	0.243135	0.249146	0.253163	0.254154	0.250617	0.236634	0.253141	0.254776	0.257589	0.243802	0.271888	0.243277	0.262986
0.245525	0.256764	0.225293	0.237763	0.246239	0.247695	0.257122	0.248969	0.254445	0.255815	0.26572	0.243831	0.262216	0.252738	0.243681	0.249544	0.253583	0.254794	0.2509	0.236791	0.25323	0.254792	0.25799	0.244149	0.272339	0.243478	0.263063
0.245622	0.25695	0.225646	0.238142	0.246626	0.247971	0.257758	0.249026	0.254962	0.256285	0.266189	0.244105	0.262404	0.252809	0.244228	0.249944	0.253998	0.25545	0.251191	0.236962	0.253324	0.254804	0.258393	0.244502	0.272777	0.243686	0.263126
0.245729	0.25713	0.226015	0.238528	0.247018	0.248257	0.258405	0.249091	0.255485	0.25676	0.26666	0.244392	0.262584	0.252874	0.244774	0.250347	0.254409	0.256122	0.25149	0.237148	0.253421	0.254812	0.258796	0.24486	0.273204	0.243901	0.263177
0.245845	0.257304	0.226401	0.238921	0.247416	0.248555	0.259062	0.249164	0.256014	0.257241	0.267133	0.244693	0.262758	0.252933	0.245319	0.250752	0.254815	0.256809	0.251797	0.23735	0.253522	0.254816	0.259201	0.245224	0.273618	0.244122	0.263214
0.24597	0.257473	0.226802	0.239319	0.24782	0.248864	0.259728	0.249246	0.256547	0.257727	0.267609	0.245007	0.262925	0.252986	0.245864	0.251159	0.255217	0.25751	0.252112	0.237567	0.253627	0.254816	0.259605	0.245592	0.274019	0.24435	0.263239
0.246105	0.257635	0.227219	0.239724	0.248228	0.249183	0.260404	0.249335	0.257086	0.258218	0.268086	0.245334	0.263085	0.253033	0.246408	0.251567	0.255613	0.258226	0.252434	0.237799	0.253735	0.254812	0.26001	0.245966	0.274407	0.244584	0.263251
0.246249	0.257792	0.227652	0.240135	0.248641	0.249512	0.261089	0.249434	0.25763	0.258714	0.268564	0.245673	0.263239	0.253074	0.246951	0.251977	0.256005	0.258955	0.252765	0.238048	0.253847	0.254804	0.260415	0.246344	0.274782	0.244825	0.263251
0.246402	0.257943	0.2281	0.240552	0.249058	0.249851	0.261782	0.249541	0.258178	0.259214	0.269043	0.246024	0.263385	0.253111	0.247493	0.252389	0.256392	0.259697	0.253103	0.238312	0.253962	0.254793	0.26082	0.246726	0.275143	0.245073	0.263239
0.246564	0.258088	0.228563	0.240975	0.24948	0.2502	0.262482	0.249658	0.258731	0.259718	0.269523	0.246387	0.263525	0.253142	0.248032	0.252802	0.256772	0.260453	0.253449	0.238593	0.254081	0.254778	0.261224	0.247111	0.27549	0.245327	0.263214
0.246735	0.258227	0.22904	0.241402	0.249905	0.250559	0.263191	0.249784	0.259287	0.260227	0.270003	0.246761	0.263659	0.253169	0.24857	0.253215	0.257148	0.26122	0.253802	0.23889	0.254202	0.25476	0.261627	0.247501	0.275823	0.245587	0.263178
0.246916	0.258361	0.229533	0.241835	0.250335	0.250926	0.263906	0.24992	0.259848	0.260739	0.270482	0.247147	0.263786	0.253192	0.249106	0.25363	0.257518	0.261999	0.254163	0.239204	0.254327	0.254739	0.262029	0.247894	0.276141	0.245854	0.263131
0.247105	0.258488	0.230039	0.242273	0.250767	0.251302	0.264627	0.250065	0.260413	0.261255	0.270961	0.247544	0.263907	0.25321	0.24964	0.254046	0.257881	0.262789	0.254531	0.239534	0.254454	0.254715	0.262429	0.248289	0.276445	0.246127	0.263073
0.247303	0.25861	0.230559	0.242716	0.251203	0.251687	0.265354	0.250221	0.260981	0.261774	0.271439	0.247951	0.264021	0.253225	0.250171	0.254462	0.258239	0.26359	0.254906	0.239881	0.254583	0.254688	0.262827	0.248688	0.276735	0.246407	0.263004
0.247509	0.258726	0.231093	0.243163	0.251641	0.25208	0.266087	0.250386	0.261552	0.262296	0.271916	0.248368	0.26413	0.253236	0.250699	0.254879	0.258591	0.264401	0.255289	0.240245	0.254715	0.254658	0.263223	0.249089	0.277009	0.246692	0.262924
0.247725	0.258836	0.23164	0.243615	0.252083	0.252481	0.266824	0.250562	0.262126	0.262821	0.272391	0.248795	0.264232	0.253244	0.251224	0.255296	0.258936	0.265221	0.255678	0.240625	0.25485	0.254625	0.263617	0.249492	0.277269	0.246984	0.262834
0.247948	0.25894	0.2322	0.24407	0.252526	0.25289	0.267566	0.250748	0.262703	0.263349	0.272865	0.249231	0.264329	0.253249	0.251747	0.255712	0.259275	0.26605	0.256075	0.241023	0.254986	0.25459	0.264007	0.249897	0.277513	0.247282	0.262735
0.24818	0.259039	0.232772	0.24453	0.252972	0.253306	0.268312	0.250945	0.263282	0.263878	0.273335	0.249676	0.26442	0.253252	0.252266	0.256129	0.259608	0.266888	0.256478	0.241438	0.255124	0.254553	0.264395	0.250303	0.277742	0.247585	0.262626
0.24842	0.259132	0.233356	0.244993	0.253419	0.253729	0.269061	0.251153	0.263863	0.264409	0.273804	0.25013	0.264505	0.253253	0.252782	0.256546	0.259934	0.267733	0.256889	0.24187	0.255264	0.254514	0.26478	0.250711	0.277956	0.247895	0.262508
0.248668	0.25922	0.233952	0.245459	0.253868	0.254158	0.269812	0.251371	0.264447	0.264942	0.274269	0.250592	0.264586	0.253252	0.253294	0.256962	0.260253	0.268585	0.257305	0.242319	0.255406	0.254473	0.265161	0.251119	0.278154	0.24821	0.262381
0.248924	0.259303	0.234559	0.245928	0.254319	0.254593	0.270566	0.2516	0.265033	0.265477	0.274731	0.251062	0.264661	0.25325	0.253803	0.257378	0.260566	0.269443	0.257728	0.242785	0.255548	0.254431	0.265538	0.251529	0.278337	0.24853	0.262247
0.249187	0.25938	0.235177	0.2464	0.25477	0.255035	0.271322	0.25184	0.26562	0.266012	0.275189	0.251539	0.264731	0.253247	0.254307	0.257793	0.260872	0.270307	0.258158	0.243268	0.255692	0.254387	0.26591	0.251939	0.278504	0.248856	0.262104
0.249458	0.259451	0.235805	0.246874	0.255222	0.255482	0.272078	0.252092	0.266208	0.266548	0.275643	0.252023	0.264797	0.253244	0.254808	0.258206	0.261171	0.271175	0.258594	0.243769	0.255837	0.254342	0.266279	0.252348	0.278656	0.249187	0.261954
0.249736	0.259518	0.236444	0.247351	0.255675	0.255934	0.272835	0.252354	0.266797	0.267085	0.276093	0.252513	0.264859	0.25324	0.255305	0.258619	0.261464	0.272049	0.259035	0.244286	0.255983	0.254296	0.266643	0.252758	0.278793	0.249524	0.261797
0.250021	0.259579	0.237092	0.247829	0.256128	0.256391	0.273593	0.252627	0.267388	0.267621	0.276539	0.253009	0.264917	0.253237	0.255798	0.259031	0.261749	0.272925	0.259483	0.244821	0.256129	0.254249	0.267001	0.253168	0.278914	0.249865	0.261634
0.250312	0.259636	0.237748	0.248309	0.256581	0.256852	0.274349	0.252911	0.267979	0.268158	0.276979	0.253512	0.26497	0.253234	0.256287	0.259441	0.262028	0.273805	0.259936	0.245372	0.256276	0.254202	0.267355	0.253576	0.279019	0.250211	0.261464
0.250611	0.259688	0.238414	0.248791	0.257034	0.257318	0.275105	0.253206	0.268571	0.268694	0.277415	0.254019	0.26502	0.253232	0.256772	0.259849	0.2623	0.274688	0.260395	0.24594	0.256423	0.254155	0.267703	0.253984	0.27911	0.250561	0.261289
0.250915	0.259735	0.239088	0.249274	0.257487	0.257787	0.275859	0.253512	0.269163	0.26923	0.277845	0.254531	0.265067	0.253232	0.257252	0.260256	0.262565	0.275571	0.260859	0.246525	0.25657	0.254108	0.268046	0.254391	0.279185	0.250916	0.261109
0.251226	0.259778	0.239769	0.249758	0.257938	0.25826	0.276611	0.25383	0.269755	0.269765	0.278269	0.255047	0.265111	0.253233	0.257728	0.260661	0.262823	0.276456	0.261328	0.247127	0.256717	0.254061	0.268382	0.254796	0.279245	0.251275	0.260925
0.251543	0.259816	0.240457	0.250242	0.258389	0.258735	0.277361	0.254158	0.270347	0.270298	0.278688	0.255568	0.265153	0.253237	0.258199	0.261063	0.263074	0.277341	0.261802	0.247745	0.256864	0.254014	0.268713	0.255199	0.27929	0.251638	0.260737
0.251866	0.25985	0.241153	0.250727	0.258839	0.259214	0.278107	0.254497	0.270938	0.27083	0.2791	0.256092	0.265192	0.253243	0.258666	0.261464	0.263319	0.278226	0.262281	0.24838	0.25701	0.253969	0.269037	0.255601	0.27932	0.252005	0.260545
0.252194	0.25988	0.241854	0.251211	0.259288	0.259695	0.27885	0.254847	0.271529	0.27136	0.279506	0.256618	0.265229	0.253253	0.259128	0.261862	0.263557	0.27911	0.262765	0.249031	0.257156	0.253925	0.269355	0.256	0.279336	0.252376	0.26035
0.252527	0.259906	0.242561	0.251696	0.259735	0.260178	0.279589	0.255207	0.27212	0.271889	0.279905	0.257148	0.265264	0.253266	0.259586	0.262257	0.263789	0.279991	0.263253	0.249698	0.257301	0.253882	0.269666	0.256397	0.279337	0.25275	0.260153
0.252865	0.259928	0.243274	0.25218	0.260181	0.260662	0.280323	0.255578	0.272709	0.272414	0.280297	0.25768	0.265298	0.253282	0.26004	0.26265	0.264013	0.280871	0.263745	0.25038	0.257445	0.253841	0.26997	0.256792	0.279324	0.253127	0.259954
0.253208	0.259947	0.243991	0.252663	0.260624	0.261148	0.281052	0.25596	0.273297	0.272937	0.280682	0.258213	0.265331	0.253303	0.260488	0.26304	0.264232	0.281747	0.264242	0.251079	0.257588	0.253801	0.270267	0.257184	0.279296	0.253507	0.259753
0.253555	0.259963	0.244712	0.253145	0.261066	0.261635	0.281776	0.256351	0.273885	0.273458	0.28106	0.258748	0.265363	0.253329	0.260933	0.263428	0.264444	0.282619	0.264742	0.251792	0.25773	0.253764	0.270557	0.257572	0.279255	0.25389	0.259552
0.253907	0.259975	0.245437	0.253626	0.261505	0.262122	0.282493	0.256753	0.27447	0.273975	0.28143	0.259284	0.265395	0.253359	0.261373	0.263812	0.26465	0.283487	0.265246	0.252521	0.25787	0.25373	0.270839	0.257958	0.279201	0.254276	0.259351
0.254262	0.259984	0.246165	0.254106	0.261942	0.26261	0.283204	0.257165	0.275055	0.274488	0.281793	0.25982	0.265426	0.253396	0.261808	0.264193	0.26485	0.28435	0.265754	0.253264	0.258009	0.253698	0.271114	0.25834	0.279133	0.254664	0.25915
0.254621	0.259991	0.246896	0.254584	0.262376	0.263098	0.283908	0.257587	0.275637	0.274998	0.282148	0.260357	0.265459	0.253437	0.262239	0.26457	0.265043	0.285207	0.266264	0.254022	0.258146	0.25367	0.271381	0.258719	0.279052	0.255054	0.258949
0.254983	0.259995	0.247629	0.255059	0.262807	0.263585	0.284604	0.258018	0.276217	0.275504	0.282495	0.260893	0.265492	0.253486	0.262666	0.264945	0.265231	0.286058	0.266778	0.254794	0.258282	0.253645	0.27164	0.259094	0.278958	0.255446	0.258751
0.255349	0.259996	0.248364	0.255533	0.263236	0.264072	0.285293	0.258459	0.276796	0.276006	0.282834	0.261429	0.265526	0.25354	0.263088	0.265315	0.265413	0.286902	0.267295	0.255581	0.258416	0.253624	0.271892	0.259465	0.278853	0.25584	0.258554
0.255717	0.259996	0.2491	0.256003	0.263661	0.264558	0.285973	0.258909	0.277372	0.276503	0.283165	0.261964	0.265561	0.253602	0.263506	0.265682	0.26559	0.287738	0.267815	0.25638	0.258548	0.253607	0.272135	0.259832	0.278735	0.256235	0.25836
0.256088	0.259993	0.249837	0.256471	0.264084	0.265043	0.286645	0.259368	0.277946	0.276995	0.283487	0.262497	0.265599	0.253671	0.263919	0.266046	0.265761	0.288565	0.268337	0.257194	0.258677	0.253594	0.272371	0.260195	0.278605	0.256631	0.258169
0.256461	0.259989	0.250574	0.256936	0.264503	0.265526	0.287308	0.259835	0.278517	0.277483	0.283801	0.263028	0.265639	0.253748	0.264329	0.266405	0.265927	0.289384	0.268861	0.258019	0.258805	0.253586	0.272598	0.260554	0.278465	0.257029	0.257982
0.256837	0.259984	0.251311	0.257398	0.264918	0.266007	0.287961	0.260311	0.279086	0.277965	0.284107	0.263558	0.265681	0.253833	0.264734	0.266761	0.266088	0.290193	0.269387	0.258858	0.258931	0.253583	0.272817	0.260909	0.278313	0.257427	0.257799
0.257214	0.259977	0.252047	0.257856	0.265331	0.266486	0.288604	0.260795	0.279652	0.278442	0.284404	0.264085	0.265726	0.253926	0.265136	0.267113	0.266245	0.290993	0.269915	0.259709	0.259054	0.253585	0.273027	0.261259	0.278151	0.257826	0.257621
0.257593	0.259969	0.252781	0.258311	0.265739	0.266963	0.289237	0.261287	0.280215	0.278913	0.284693	0.264609	0.265775	0.254027	0.265534	0.26746	0.266396	0.291781	0.270445	0.260571	0.259175	0.253592	0.27323	0.261605	0.277979	0.258224	0.257449
0.257973	0.259961	0.253514	0.258761	0.266144	0.267437	0.289859	0.261786	0.280775	0.279378	0.284973	0.26513	0.265827	0.254138	0.265927	0.267804	0.266543	0.292559	0.270977	0.261445	0.259293	0.253606	0.273423	0.261946	0.277798	0.258623	0.257282
0.258354	0.259952	0.254245	0.259208	0.266545	0.267908	0.29047	0.262293	0.281332	0.279837	0.285244	0.265647	0.265884	0.254258	0.266318	0.268143	0.266686	0.293324	0.271509	0.262329	0.259409	0.253625	0.273609	0.262283	0.277607	0.259022	0.257122
0.258736	0.259943	0.254973	0.25965	0.266942	0.268376	0.29107	0.262806	0.281886	0.280289	0.285507	0.266161	0.265945	0.254388	0.266704	0.268479	0.266826	0.294078	0.272043	0.263224	0.259523	0.253652	0.273786	0.262615	0.277407	0.25942	0.256969
0.259118	0.259933	0.255698	0.260087	0.267335	0.268841	0.291659	0.263326	0.282437	0.280735	0.285761	0.266671	0.26601	0.254528	0.267087	0.26881	0.266961	0.294819	0.272577	0.264129	0.259634	0.253684	0.273955	0.262942	0.2772	0.259818	0.256824
0.259501	0.259925	0.256419	0.26052	0.267724	0.269301	0.292236	0.263852	0.282984	0.281175	0.286007	0.267176	0.266081	0.254678	0.267467	0.269136	0.267093	0.295546	0.273112	0.265043	0.259742	0.253724	0.274115	0.263264	0.276985	0.260215	0.256687
0.259884	0.259916	0.257136	0.260948	0.268109	0.269758	0.292801	0.264384	0.283527	0.281607	0.286244	0.267677	0.266158	0.254838	0.267844	0.269459	0.267221	0.29626	0.273648	0.265967	0.259849	0.253771	0.274267	0.263582	0.276762	0.26061	0.256558
0.260266	0.259909	0.257849	0.26137	0.26849	0.270211	0.293353	0.264922	0.284067	0.282032	0.286472	0.268172	0.26624	0.255009	0.268217	0.269777	0.267347	0.29696	0.274183	0.266899	0.259952	0.253826	0.274411	0.263895	0.276533	0.261005	0.256439
0.260648	0.259902	0.258557	0.261788	0.268866	0.27066	0.293893	0.265465	0.284603	0.282449	0.286693	0.268663	0.266329	0.255191	0.268588	0.27009	0.26747	0.297645	0.274719	0.267839	0.260053	0.253889	0.274546	0.264203	0.276297	0.261397	0.256329
0.26103	0.259897	0.259259	0.2622	0.269239	0.271104	0.29442	0.266012	0.285135	0.282859	0.286904	0.269148	0.266424	0.255384	0.268956	0.2704	0.26759	0.298315	0.275255	0.268786	0.260152	0.25396	0.274673	0.264506	0.276056	0.261788	0.25623
0.26141	0.259893	0.259956	0.262606	0.269607	0.271543	0.294933	0.266564	0.285664	0.283261	0.287108	0.269628	0.266526	0.255589	0.269321	0.270705	0.267709	0.29897	0.27579	0.269741	0.260249	0.254039	0.274792	0.264805	0.27581	0.262177	0.256141
0.26179	0.259891	0.260646	0.263007	0.269971	0.271978	0.295434	0.26712	0.286188	0.283655	0.287303	0.270102	0.266635	0.255805	0.269684	0.271005	0.267825	0.299609	0.276325	0.270702	0.260343	0.254127	0.274904	0.265099	0.275559	0.262564	0.256063
0.262168	0.259891	0.26133	0.263401	0.270331	0.272407	0.295921	0.267679	0.286709	0.284041	0.28749	0.270569	0.266752	0.256033	0.270045	0.271302	0.26794	0.300232	0.276858	0.271669	0.260435	0.254224	0.275007	0.265388	0.275304	0.262948	0.255997
0.262545	0.259893	0.262007	0.26379	0.270687	0.272831	0.296395	0.268242	0.287225	0.284419	0.28767	0.271031	0.266876	0.256272	0.270403	0.271594	0.268053	0.300839	0.277391	0.272641	0.260524	0.25433	0.275102	0.265673	0.275046	0.26333	0.255943
0.26292	0.259898	0.262677	0.264172	0.271038	0.27325	0.296855	0.268807	0.287737	0.284788	0.287841	0.271486	0.267009	0.256524	0.270759	0.271881	0.268165	0.301429	0.277923	0.273618	0.260612	0.254445	0.27519	0.265953	0.274785	0.263709	0.255901
0.263293	0.259906	0.263339	0.264549	0.271386	0.273663	0.297301	0.269375	0.288245	0.285149	0.288005	0.271934	0.26715	0.256788	0.271114	0.272165	0.268277	0.302002	0.278453	0.274599	0.260697	0.25457	0.27527	0.266229	0.274521	0.264084	0.255872
0.263664	0.259917	0.263993	0.264918	0.271729	0.274071	0.297733	0.269944	0.288748	0.285501	0.288162	0.272375	0.2673	0.257064	0.271466	0.272444	0.268388	0.302558	0.278982	0.275584	0.260781	0.254705	0.275343	0.266501	0.274256	0.264457	0.255857
0.264033	0.259931	0.264639	0.265282	0.272068	0.274472	0.298151	0.270515	0.289248	0.285844	0.288311	0.27281	0.267459	0.257353	0.271818	0.272719	0.268499	0.303096	0.27951	0.276571	0.260863	0.25485	0.275408	0.266768	0.273989	0.264826	0.255855
0.2644	0.259949	0.265276	0.265638	0.272403	0.274868	0.298555	0.271088	0.289742	0.286178	0.288453	0.273238	0.267627	0.257654	0.272167	0.272991	0.26861	0.303617	0.280035	0.277562	0.260943	0.255006	0.275467	0.267031	0.273722	0.265191	0.255867
0.264764	0.259971	0.265904	0.265989	0.272734	0.275258	0.298945	0.27166	0.290233	0.286503	0.288589	0.273658	0.267805	0.257967	0.272516	0.273258	0.268721	0.304119	0.280558	0.278554	0.261022	0.255172	0.275519	0.267291	0.273454	0.265553	0.255893
0.265125	0.259996	0.266522	0.266332	0.273061	0.275642	0.299321	0.272233	0.290719	0.286818	0.288717	0.274072	0.267992	0.258293	0.272864	0.273521	0.268833	0.304604	0.281079	0.279547	0.2611	0.255348	0.275563	0.267546	0.273188	0.265911	0.255934
0.265483	0.260026	0.267131	0.266668	0.273384	0.276019	0.299682	0.272806	0.2912	0.287124	0.288839	0.274477	0.268189	0.258632	0.27321	0.27378	0.268946	0.305071	0.281598	0.280541	0.261176	0.255536	0.275602	0.267798	0.272922	0.266264	0.255991
0.265839	0.260061	0.26773	0.266998	0.273703	0.27639	0.300029	0.273378	0.291677	0.287421	0.288956	0.274876	0.268396	0.258983	0.273556	0.274036	0.26906	0.305519	0.282114	0.281535	0.261252	0.255734	0.275634	0.268047	0.272658	0.266614	0.256062
0.266191	0.2601	0.268319	0.267321	0.274018	0.276755	0.300362	0.273949	0.292149	0.287708	0.289066	0.275267	0.268613	0.259347	0.273902	0.274288	0.269175	0.305949	0.282627	0.282529	0.261326	0.255944	0.27566	0.268292	0.272396	0.266958	0.25615
0.26654	0.260144	0.268898	0.267636	0.27433	0.277113	0.300681	0.274519	0.292616	0.287986	0.28917	0.27565	0.268841	0.259723	0.274247	0.274536	0.269293	0.306361	0.283137	0.283521	0.2614	0.256165	0.275681	0.268533	0.272138	0.267299	0.256253
0.266885	0.260194	0.269466	0.267945	0.274638	0.277465	0.300986	0.275086	0.293079	0.288254	0.289269	0.276026	0.26908	0.260112	0.274591	0.274781	0.269412	0.306754	0.283644	0.284512	0.261474	0.256398	0.275696	0.268772	0.271882	0.267634	0.256372
0.267228	0.260248	0.270023	0.268247	0.274942	0.27781	0.301276	0.275652	0.293537	0.288512	0.289363	0.276394	0.269329	0.260513	0.274936	0.275022	0.269535	0.307128	0.284148	0.2855	0.261547	0.256642	0.275705	0.269009	0.271631	0.267965	0.256508
0.267566	0.260309	0.270569	0.268542	0.275243	0.278149	0.301553	0.276214	0.293991	0.28876	0.289452	0.276755	0.269589	0.260927	0.275281	0.275261	0.269659	0.307484	0.284649	0.286485	0.261621	0.256898	0.27571	0.269242	0.271384	0.268291	0.25666
0.267901	0.260375	0.271104	0.26883	0.275541	0.278481	0.301816	0.276773	0.294439	0.288998	0.289536	0.277108	0.26986	0.261353	0.275626	0.275496	0.269787	0.307822	0.285146	0.287466	0.261695	0.257166	0.275709	0.269473	0.271143	0.268611	0.256829
0.268233	0.260447	0.271628	0.26911	0.275835	0.278807	0.302065	0.277329	0.294883	0.289226	0.289616	0.277453	0.270142	0.261791	0.275971	0.275728	0.269918	0.308142	0.28564	0.288443	0.261769	0.257446	0.275705	0.269702	0.270907	0.268926	0.257015
0.26856	0.260525	0.27214	0.269384	0.276127	0.279125	0.3023	0.27788	0.295322	0.289444	0.289693	0.277791	0.270435	0.262241	0.276317	0.275958	0.270053	0.308443	0.286129	0.289415	0.261844	0.257737	0.275696	0.269929	0.270677	0.269236	0.257219
0.268884	0.26061	0.27264	0.269651	0.276415	0.279437	0.302522	0.278427	0.295756	0.289652	0.289765	0.278121	0.270739	0.262703	0.276664	0.276185	0.270191	0.308726	0.286615	0.290382	0.26192	0.258041	0.275683	0.270155	0.270455	0.269541	0.257439
0.269204	0.260701	0.273128	0.269911	0.2767	0.279743	0.302731	0.278969	0.296185	0.28985	0.289834	0.278444	0.271055	0.263176	0.277011	0.276409	0.270333	0.308991	0.287097	0.291343	0.261997	0.258357	0.275666	0.270379	0.27024	0.26984	0.257677
0.26952	0.260799	0.273605	0.270164	0.276982	0.280042	0.302926	0.279506	0.29661	0.290038	0.289901	0.278759	0.271382	0.263661	0.277359	0.276631	0.27048	0.309238	0.287574	0.292296	0.262076	0.258686	0.275647	0.270602	0.270032	0.270134	0.257932
0.269832	0.260904	0.274069	0.27041	0.277262	0.280334	0.303109	0.280037	0.297029	0.290215	0.289964	0.279066	0.27172	0.264158	0.277709	0.276851	0.270631	0.309467	0.288047	0.293243	0.262157	0.259026	0.275624	0.270824	0.269834	0.270421	0.258204
0.270141	0.261016	0.274522	0.270649	0.277539	0.280619	0.303279	0.280562	0.297444	0.290383	0.290025	0.279367	0.272069	0.264665	0.278059	0.277069	0.270787	0.309679	0.288516	0.294182	0.26224	0.259379	0.275598	0.271045	0.269644	0.270704	0.258494
0.270445	0.261135	0.274962	0.270881	0.277814	0.280898	0.303436	0.281081	0.297853	0.29054	0.290084	0.27966	0.27243	0.265183	0.278411	0.277285	0.270949	0.309874	0.28898	0.295112	0.262326	0.259743	0.27557	0.271265	0.269464	0.27098	0.258802
0.270745	0.261261	0.275389	0.271107	0.278086	0.28117	0.303581	0.281593	0.298258	0.290687	0.290142	0.279946	0.272802	0.265712	0.278765	0.277499	0.271115	0.310052	0.289439	0.296033	0.262414	0.260121	0.275541	0.271486	0.269294	0.27125	0.259127
0.271042	0.261395	0.275805	0.271326	0.278356	0.281436	0.303714	0.282098	0.298658	0.290824	0.290198	0.280224	0.273184	0.266251	0.27912	0.277712	0.271287	0.310213	0.289894	0.296944	0.262505	0.26051	0.275509	0.271707	0.269134	0.271515	0.259469
0.271335	0.261536	0.276208	0.271539	0.278624	0.281696	0.303835	0.282595	0.299053	0.290951	0.290253	0.280496	0.273578	0.2668	0.279476	0.277923	0.271465	0.310357	0.290344	0.297845	0.2626	0.260911	0.275476	0.271928	0.268985	0.271774	0.259829
0.271623	0.261685	0.276598	0.271745	0.278891	0.281948	0.303945	0.283085	0.299443	0.291067	0.290307	0.280761	0.273983	0.267359	0.279835	0.278134	0.271649	0.310486	0.290789	0.298735	0.262698	0.261325	0.275442	0.27215	0.268848	0.272026	0.260206
0.271908	0.261841	0.276977	0.271945	0.279155	0.282195	0.304044	0.283566	0.299828	0.291174	0.290361	0.281019	0.274398	0.267927	0.280195	0.278343	0.271839	0.310599	0.291228	0.299614	0.2628	0.26175	0.275408	0.272372	0.268723	0.272273	0.260601
0.27219	0.262006	0.277343	0.272139	0.279418	0.282435	0.304131	0.284039	0.300208	0.29127	0.290415	0.281271	0.274824	0.268504	0.280557	0.278552	0.272035	0.310696	0.291663	0.300481	0.262907	0.262188	0.275373	0.272596	0.268611	0.272514	0.261012
0.272467	0.262178	0.277696	0.272327	0.279679	0.282669	0.304209	0.284503	0.300583	0.291357	0.29047	0.281516	0.275261	0.26909	0.280922	0.27876	0.272238	0.310778	0.292092	0.301336	0.263018	0.262637	0.275338	0.272822	0.268511	0.272749	0.261441
0.272741	0.262358	0.278037	0.272509	0.279938	0.282897	0.304276	0.284958	0.300953	0.291434	0.290525	0.281755	0.275708	0.269685	0.281288	0.278968	0.272448	0.310846	0.292516	0.302177	0.263134	0.263099	0.275304	0.273049	0.268424	0.272978	0.261886
0.273012	0.262546	0.278366	0.272685	0.280197	0.283118	0.304333	0.285404	0.301319	0.2915	0.290581	0.281988	0.276165	0.270287	0.281657	0.279176	0.272665	0.3109	0.292935	0.303006	0.263256	0.263571	0.27527	0.273279	0.268351	0.273201	0.262348
0.273278	0.262742	0.278683	0.272855	0.280454	0.283334	0.30438	0.28584	0.301679	0.291557	0.290639	0.282214	0.276631	0.270897	0.282028	0.279384	0.272888	0.31094	0.293348	0.30382	0.263383	0.264056	0.275237	0.27351	0.268293	0.273418	0.262827
0.273542	0.262946	0.278988	0.27302	0.28071	0.283544	0.304419	0.286266	0.302034	0.291605	0.290698	0.282435	0.277108	0.271514	0.282401	0.279592	0.273119	0.310966	0.293756	0.304619	0.263516	0.264552	0.275206	0.273745	0.268248	0.273629	0.263322
0.273802	0.263158	0.279281	0.273179	0.280966	0.283748	0.304448	0.286683	0.302384	0.291642	0.29076	0.282651	0.277594	0.272138	0.282777	0.279801	0.273357	0.31098	0.294158	0.305404	0.263656	0.265058	0.275177	0.273983	0.268219	0.273835	0.263832
0.274059	0.263378	0.279562	0.273334	0.28122	0.283946	0.304469	0.287089	0.30273	0.29167	0.290824	0.28286	0.278089	0.272768	0.283155	0.280011	0.273603	0.310982	0.294554	0.306174	0.263802	0.265576	0.27515	0.274223	0.268205	0.274034	0.264359
0.274314	0.263607	0.279831	0.273483	0.281474	0.284138	0.304483	0.287484	0.30307	0.291689	0.29089	0.283065	0.278592	0.273405	0.283536	0.280221	0.273856	0.310971	0.294945	0.306927	0.263955	0.266105	0.275125	0.274468	0.268206	0.274228	0.264901
0.274565	0.263843	0.280088	0.273627	0.281728	0.284325	0.304488	0.287869	0.303406	0.291699	0.29096	0.283265	0.279105	0.274046	0.28392	0.280433	0.274118	0.31095	0.29533	0.307665	0.264116	0.266644	0.275104	0.274716	0.268223	0.274417	0.265458
0.274813	0.264088	0.280334	0.273767	0.281981	0.284506	0.304486	0.288243	0.303736	0.291699	0.291033	0.283459	0.279625	0.274693	0.284306	0.280645	0.274386	0.310917	0.295709	0.308385	0.264284	0.267194	0.275085	0.274968	0.268256	0.274599	0.26603
0.275059	0.26434	0.280569	0.273901	0.282234	0.284682	0.304478	0.288605	0.304062	0.29169	0.29111	0.283649	0.280154	0.275345	0.284694	0.28086	0.274663	0.310875	0.296083	0.309089	0.26446	0.267754	0.27507	0.275225	0.268306	0.274777	0.266616
0.275302	0.2646	0.280793	0.274032	0.282486	0.284853	0.304463	0.288957	0.304383	0.291672	0.291191	0.283834	0.28069	0.276001	0.285085	0.281076	0.274948	0.310823	0.29645	0.309775	0.264644	0.268324	0.27506	0.275487	0.268372	0.274949	0.267216
0.275543	0.264869	0.281005	0.274158	0.282739	0.285019	0.304441	0.289298	0.304698	0.291645	0.291276	0.284016	0.281233	0.27666	0.285479	0.281294	0.275241	0.310761	0.296812	0.310443	0.264837	0.268904	0.275053	0.275753	0.268455	0.275115	0.267831
0.275782	0.265145	0.281207	0.274281	0.282992	0.285179	0.304415	0.289627	0.305009	0.29161	0.291366	0.284193	0.281783	0.277323	0.285876	0.281514	0.275542	0.310692	0.297168	0.311094	0.265039	0.269493	0.275051	0.276025	0.268556	0.275277	0.268458
0.276019	0.265429	0.281398	0.2744	0.283245	0.285335	0.304383	0.289944	0.305315	0.291566	0.291461	0.284366	0.282339	0.277988	0.286275	0.281737	0.275851	0.310614	0.297518	0.311726	0.26525	0.270091	0.275054	0.276303	0.268673	0.275433	0.269099
0.276254	0.26572	0.281579	0.274515	0.283498	0.285485	0.304346	0.29025	0.305617	0.291514	0.291561	0.284535	0.282902	0.278656	0.286676	0.281962	0.276168	0.31053	0.297862	0.312339	0.26547	0.270699	0.275063	0.276586	0.268809	0.275584	0.269752
0.276487	0.266019	0.281749	0.274626	0.283752	0.285631	0.304306	0.290544	0.305913	0.291454	0.291667	0.284701	0.283469	0.279326	0.287081	0.28219	0.276494	0.310438	0.298199	0.312933	0.265701	0.271314	0.275077	0.276875	0.268962	0.275731	0.270417
0.276719	0.266326	0.28191	0.274735	0.284007	0.285773	0.304261	0.290827	0.306205	0.291385	0.291778	0.284864	0.284042	0.279997	0.287488	0.28242	0.276827	0.310341	0.298531	0.313507	0.265941	0.271939	0.275097	0.277171	0.269132	0.275872	0.271093
0.27695	0.266639	0.282061	0.27484	0.284262	0.28591	0.304213	0.291098	0.306491	0.291309	0.291895	0.285023	0.28462	0.280668	0.287897	0.282654	0.277169	0.310238	0.298857	0.314062	0.266192	0.272571	0.275123	0.277473	0.269321	0.27601	0.271781
0.277179	0.26696	0.282203	0.274943	0.284518	0.286042	0.304162	0.291358	0.306773	0.291226	0.292018	0.28518	0.285202	0.281341	0.288309	0.282892	0.277519	0.310131	0.299177	0.314598	0.266454	0.27321	0.275156	0.277782	0.269528	0.276143	0.272479
0.277408	0.267289	0.282335	0.275043	0.284775	0.28617	0.304109	0.291605	0.307051	0.291134	0.292148	0.285334	0.285788	0.282013	0.288724	0.283132	0.277877	0.310019	0.299491	0.315113	0.266726	0.273857	0.275196	0.278098	0.269754	0.276271	0.273188
0.277635	0.267624	0.282459	0.275141	0.285033	0.286294	0.304053	0.291841	0.307323	0.291036	0.292285	0.285486	0.286377	0.282684	0.289141	0.283377	0.278244	0.309904	0.299799	0.315608	0.26701	0.274511	0.275243	0.278422	0.269997	0.276396	0.273906
0.277863	0.267965	0.282574	0.275236	0.285291	0.286414	0.303996	0.292066	0.307591	0.29093	0.292428	0.285635	0.286969	0.283354	0.289561	0.283625	0.278618	0.309787	0.300101	0.316083	0.267306	0.275172	0.275298	0.278753	0.270259	0.276516	0.274633
0.27809	0.268313	0.28268	0.27533	0.285551	0.28653	0.303938	0.292279	0.307854	0.290818	0.292578	0.285782	0.287563	0.284023	0.289982	0.283877	0.279	0.309667	0.300397	0.316537	0.267613	0.275839	0.27536	0.279092	0.27054	0.276633	0.275369
0.278317	0.268668	0.282779	0.275422	0.285813	0.286642	0.303879	0.29248	0.308113	0.290699	0.292736	0.285928	0.288158	0.284689	0.290407	0.284134	0.279391	0.309545	0.300688	0.316971	0.267932	0.276512	0.27543	0.279439	0.270838	0.276746	0.276113
0.278544	0.269029	0.28287	0.275512	0.286075	0.28675	0.30382	0.292671	0.308367	0.290574	0.292901	0.286071	0.288756	0.285353	0.290833	0.284395	0.279789	0.309423	0.300972	0.317384	0.268263	0.27719	0.275509	0.279794	0.271156	0.276856	0.276864
0.278771	0.269395	0.282953	0.275601	0.286339	0.286855	0.303762	0.29285	0.308616	0.290442	0.293074	0.286214	0.289353	0.286014	0.291262	0.28466	0.280195	0.309301	0.30125	0.317776	0.268606	0.277874	0.275597	0.280157	0.271491	0.276962	0.277623
0.278999	0.269768	0.28303	0.27569	0.286604	0.286956	0.303703	0.293018	0.308861	0.290305	0.293255	0.286355	0.289951	0.286671	0.291692	0.28493	0.280608	0.309179	0.301523	0.318147	0.268962	0.278562	0.275693	0.280529	0.271845	0.277066	0.278387
0.279228	0.270146	0.283099	0.275777	0.286871	0.287054	0.303646	0.293175	0.309102	0.290162	0.293443	0.286495	0.290549	0.287325	0.292125	0.285205	0.281029	0.309059	0.301789	0.318498	0.269331	0.279255	0.275798	0.28091	0.272218	0.277166	0.279158
0.279457	0.270529	0.283162	0.275863	0.28714	0.287149	0.303591	0.293321	0.309338	0.290014	0.29364	0.286634	0.291146	0.287974	0.292559	0.285484	0.281458	0.30894	0.30205	0.318828	0.269713	0.279951	0.275913	0.2813	0.272608	0.277264	0.279933
0.279688	0.270918	0.283219	0.27595	0.28741	0.28724	0.303537	0.293457	0.309569	0.28986	0.293845	0.286772	0.291742	0.288618	0.292996	0.285769	0.281893	0.308824	0.302306	0.319136	0.270108	0.280652	0.276037	0.281699	0.273017	0.27736	0.280713
0.27992	0.271311	0.28327	0.276036	0.287682	0.287328	0.303486	0.293583	0.309797	0.289702	0.294058	0.28691	0.292335	0.289257	0.293434	0.286059	0.282336	0.30871	0.302555	0.319424	0.270516	0.281355	0.276171	0.282107	0.273444	0.277453	0.281497
0.280154	0.271709	0.283315	0.276122	0.287955	0.287413	0.303438	0.293698	0.31002	0.289539	0.294279	0.287047	0.292926	0.28989	0.293874	0.286354	0.282786	0.308601	0.302799	0.319691	0.270938	0.282061	0.276315	0.282524	0.273888	0.277544	0.282285
0.28039	0.272111	0.283355	0.276208	0.288231	0.287495	0.303393	0.293804	0.310239	0.289372	0.294509	0.287184	0.293514	0.290516	0.294315	0.286655	0.283242	0.308496	0.303037	0.319938	0.271373	0.282769	0.276469	0.282951	0.27435	0.277634	0.283075
0.280628	0.272517	0.283391	0.276295	0.288508	0.287575	0.303351	0.2939	0.310454	0.2892	0.294747	0.287321	0.294099	0.291136	0.294757	0.286961	0.283705	0.308396	0.30327	0.320163	0.271822	0.28348	0.276634	0.283388	0.27483	0.277722	0.283868
0.280868	0.272926	0.283422	0.276382	0.288787	0.287652	0.303314	0.293987	0.310664	0.289025	0.294994	0.287458	0.294679	0.29175	0.295201	0.287272	0.284175	0.308301	0.303497	0.320369	0.272284	0.284192	0.276809	0.283835	0.275328	0.277808	0.284662
0.28111	0.27334	0.283448	0.27647	0.289068	0.287726	0.303281	0.294065	0.310871	0.288847	0.295249	0.287595	0.295254	0.292355	0.295647	0.287589	0.28465	0.308213	0.303719	0.320554	0.27276	0.284905	0.276995	0.284291	0.275842	0.277894	0.285457
0.281355	0.273756	0.283471	0.27656	0.289351	0.287797	0.303253	0.294134	0.311074	0.288665	0.295513	0.287733	0.295825	0.292953	0.296093	0.287912	0.285132	0.308132	0.303935	0.320719	0.27325	0.285618	0.277191	0.284757	0.276373	0.277978	0.286252
0.281603	0.274176	0.283491	0.27665	0.289636	0.287866	0.30323	0.294195	0.311273	0.288481	0.295785	0.287871	0.296389	0.293543	0.29654	0.288241	0.285619	0.308058	0.304146	0.320864	0.273754	0.286332	0.277399	0.285234	0.276921	0.278061	0.287047
0.281854	0.274597	0.283507	0.276742	0.289923	0.287933	0.303213	0.294248	0.311469	0.288294	0.296066	0.28801	0.296947	0.294125	0.296988	0.288575	0.286112	0.307992	0.304352	0.320989	0.274272	0.287046	0.277617	0.28572	0.277486	0.278145	0.287842
0.282109	0.275022	0.283521	0.276836	0.290212	0.287998	0.303202	0.294293	0.31166	0.288104	0.296356	0.28815	0.297499	0.294697	0.297437	0.288915	0.286611	0.307934	0.304552	0.321095	0.274804	0.287759	0.277847	0.286217	0.278067	0.278227	0.288635
0.282367	0.275448	0.283532	0.276931	0.290503	0.28806	0.303197	0.294331	0.311849	0.287913	0.296654	0.28829	0.298043	0.295261	0.297886	0.289261	0.287114	0.307886	0.304747	0.321181	0.27535	0.288471	0.278088	0.286724	0.278663	0.27831	0.289425
0.282628	0.275876	0.283542	0.277028	0.290796	0.28812	0.303199	0.294362	0.312033	0.287721	0.29696	0.288431	0.298578	0.295815	0.298336	0.289613	0.287622	0.307848	0.304938	0.321249	0.27591	0.289181	0.278341	0.287241	0.279275	0.278393	0.290214
0.282894	0.276305	0.283549	0.277128	0.291092	0.288179	0.303208	0.294386	0.312215	0.287527	0.297275	0.288574	0.299106	0.296359	0.298786	0.289971	0.288135	0.307819	0.305123	0.321297	0.276483	0.28989	0.278604	0.287769	0.279903	0.278477	0.290999
0.283164	0.276735	0.283555	0.27723	0.291389	0.288235	0.303224	0.294404	0.312393	0.287332	0.297599	0.288717	0.299624	0.296893	0.299236	0.290335	0.288652	0.307801	0.305303	0.321328	0.277071	0.290597	0.27888	0.288306	0.280545	0.278561	0.29178
0.283438	0.277166	0.283561	0.277335	0.291688	0.288289	0.303248	0.294417	0.312568	0.287137	0.29793	0.288862	0.300133	0.297417	0.299686	0.290705	0.289173	0.307795	0.305479	0.32134	0.277672	0.2913	0.279166	0.288854	0.281202	0.278646	0.292557
0.283716	0.277598	0.283565	0.277442	0.29199	0.288342	0.30328	0.294424	0.31274	0.286941	0.29827	0.289008	0.300632	0.29793	0.300137	0.291081	0.289698	0.3078	0.30565	0.321335	0.278287	0.292001	0.279465	0.289413	0.281873	0.278732	0.293329
0.283999	0.278029	0.283569	0.277552	0.292294	0.288393	0.30332	0.294427	0.312909	0.286745	0.298617	0.289155	0.301121	0.298433	0.300587	0.291462	0.290226	0.307817	0.305816	0.321313	0.278916	0.292698	0.279775	0.289982	0.282557	0.278819	0.294095
0.284286	0.27846	0.283574	0.277665	0.292599	0.288442	0.303369	0.294425	0.313075	0.28655	0.298973	0.289304	0.301598	0.298925	0.301036	0.29185	0.290758	0.307847	0.305977	0.321273	0.279558	0.293392	0.280096	0.29056	0.283255	0.278908	0.294856
0.284579	0.278891	0.283578	0.277782	0.292907	0.28849	0.303427	0.294419	0.313239	0.286356	0.299336	0.289455	0.302064	0.299405	0.301486	0.292243	0.291292	0.307889	0.306134	0.321218	0.280213	0.294081	0.280429	0.29115	0.283967	0.278998	0.29561
0.284877	0.27932	0.283584	0.277901	0.293217	0.288536	0.303493	0.29441	0.3134	0.286163	0.299707	0.289607	0.302518	0.299875	0.301934	0.292642	0.291829	0.307945	0.306287	0.321146	0.280882	0.294766	0.280774	0.291749	0.28469	0.279091	0.296357
0.285179	0.279749	0.28359	0.278024	0.293529	0.28858	0.30357	0.294398	0.313559	0.285972	0.300085	0.28976	0.30296	0.300332	0.302382	0.293046	0.292368	0.308015	0.306435	0.321059	0.281563	0.295445	0.28113	0.292358	0.285426	0.279186	0.297096
0.285488	0.280176	0.283598	0.278151	0.293843	0.288624	0.303656	0.294383	0.313715	0.285782	0.30047	0.289916	0.303389	0.300779	0.302829	0.293456	0.29291	0.308099	0.306578	0.320956	0.282258	0.29612	0.281498	0.292978	0.286174	0.279283	0.297827
0.285801	0.280601	0.283608	0.278282	0.294159	0.288666	0.303751	0.294366	0.31387	0.285595	0.300862	0.290073	0.303805	0.301213	0.303275	0.293872	0.293453	0.308197	0.306718	0.320839	0.282965	0.296788	0.281877	0.293607	0.286932	0.279383	0.298549
0.286121	0.281024	0.283619	0.278416	0.294477	0.288706	0.303857	0.294348	0.314022	0.28541	0.301261	0.290231	0.304208	0.301636	0.30372	0.294293	0.293997	0.30831	0.306854	0.320708	0.283684	0.29745	0.282267	0.294246	0.287702	0.279486	0.299263
0.286446	0.281444	0.283633	0.278555	0.294797	0.288746	0.303973	0.294329	0.314173	0.285228	0.301667	0.290392	0.304596	0.302047	0.304164	0.294719	0.294542	0.308439	0.306985	0.320563	0.284416	0.298107	0.282669	0.294895	0.288482	0.279592	0.299967
0.286777	0.281861	0.28365	0.278697	0.295119	0.288784	0.304099	0.294309	0.314323	0.28505	0.302079	0.290554	0.30497	0.302446	0.304606	0.295151	0.295089	0.308582	0.307113	0.320405	0.285159	0.298756	0.283081	0.295553	0.289271	0.279701	0.300661
0.287114	0.282275	0.283669	0.278844	0.295444	0.288822	0.304237	0.294289	0.314471	0.284875	0.302497	0.290717	0.30533	0.302834	0.305047	0.295587	0.295635	0.308741	0.307236	0.320235	0.285914	0.299398	0.283505	0.296221	0.29007	0.279813	0.301344
0.287456	0.282686	0.283692	0.278995	0.29577	0.288858	0.304384	0.29427	0.314617	0.284705	0.302921	0.290883	0.305674	0.303209	0.305486	0.296029	0.296182	0.308917	0.307356	0.320053	0.286681	0.300033	0.283939	0.296898	0.290878	0.279929	0.302017
0.287805	0.283093	0.283718	0.27915	0.296098	0.288893	0.304543	0.294251	0.314763	0.284539	0.30335	0.29105	0.306003	0.303573	0.305923	0.296475	0.296729	0.309108	0.307473	0.319859	0.287458	0.30066	0.284385	0.297584	0.291694	0.280049	0.302678
0.288161	0.283496	0.283748	0.27931	0.296427	0.288928	0.304713	0.294235	0.314908	0.284377	0.303785	0.291219	0.306316	0.303924	0.306359	0.296925	0.297275	0.309315	0.307586	0.319655	0.288247	0.301279	0.28484	0.298279	0.292518	0.280173	0.303328
0.288522	0.283895	0.283783	0.279475	0.296759	0.288961	0.304894	0.29422	0.315052	0.284221	0.304225	0.291389	0.306614	0.304264	0.306792	0.297381	0.29782	0.309539	0.307695	0.31944	0.289046	0.30189	0.285307	0.298983	0.293349	0.280302	0.303965
0.28889	0.284289	0.283822	0.279644	0.297093	0.288994	0.305086	0.294208	0.315195	0.284071	0.30467	0.291562	0.306895	0.304592	0.307223	0.29784	0.298364	0.309779	0.307801	0.319216	0.289854	0.302493	0.285783	0.299696	0.294187	0.280434	0.304591
0.289264	0.284678	0.283865	0.279817	0.297428	0.289026	0.30529	0.294199	0.315338	0.283927	0.305119	0.291735	0.30716	0.304909	0.307652	0.298303	0.298906	0.310036	0.307904	0.318983	0.290673	0.303087	0.286269	0.300417	0.29503	0.280572	0.305204
0.289645	0.285061	0.283913	0.279996	0.297765	0.289057	0.305505	0.294193	0.315482	0.283789	0.305572	0.291911	0.307408	0.305214	0.308079	0.298771	0.299447	0.31031	0.308003	0.318741	0.291501	0.303672	0.286766	0.301147	0.29588	0.280714	0.305803
0.290032	0.28544	0.283967	0.280179	0.298104	0.289088	0.305731	0.294192	0.315625	0.283657	0.306029	0.292088	0.307639	0.305507	0.308503	0.299241	0.299986	0.310601	0.308099	0.318492	0.292337	0.304247	0.287272	0.301884	0.296735	0.280861	0.30639
0.290426	0.285812	0.284026	0.280368	0.298445	0.289118	0.305969	0.294195	0.315769	0.283533	0.30649	0.292266	0.307854	0.30579	0.308925	0.299716	0.300522	0.310908	0.308193	0.318236	0.293183	0.304813	0.287787	0.302629	0.297594	0.281013	0.306963
0.290826	0.286179	0.284091	0.280561	0.298787	0.289147	0.306219	0.294203	0.315913	0.283417	0.306953	0.292445	0.308051	0.306061	0.309344	0.300193	0.301055	0.311233	0.308283	0.317973	0.294036	0.30537	0.288311	0.303382	0.298457	0.28117	0.307522
0.291233	0.286539	0.284162	0.280759	0.299131	0.289176	0.30648	0.294217	0.316058	0.283308	0.30742	0.292626	0.30823	0.306322	0.309761	0.300674	0.301586	0.311574	0.308371	0.317704	0.294897	0.305917	0.288844	0.304142	0.299324	0.281333	0.308067
0.291646	0.286893	0.284239	0.280962	0.299477	0.289204	0.306753	0.294237	0.316203	0.283207	0.307889	0.292809	0.308393	0.306572	0.310174	0.301157	0.302113	0.311933	0.308456	0.31743	0.295766	0.306453	0.289386	0.304909	0.300193	0.281501	0.308598
0.292066	0.28724	0.284322	0.28117	0.299824	0.289233	0.307037	0.294264	0.31635	0.283115	0.30836	0.292992	0.308538	0.306812	0.310585	0.301643	0.302636	0.312308	0.308538	0.317152	0.296641	0.30698	0.289936	0.305683	0.301065	0.281675	0.309114
0.292492	0.28758	0.284412	0.281383	0.300173	0.28926	0.307333	0.294298	0.316499	0.283032	0.308833	0.293177	0.308665	0.307041	0.310993	0.302131	0.303155	0.3127	0.308618	0.31687	0.297522	0.307496	0.290494	0.306463	0.301939	0.281854	0.309616
0.292925	0.287912	0.284509	0.2816	0.300523	0.289288	0.30764	0.294339	0.316649	0.282958	0.309308	0.293363	0.308775	0.307261	0.311397	0.302621	0.30367	0.313108	0.308695	0.316585	0.29841	0.308002	0.29106	0.30725	0.302813	0.28204	0.310103
0.293364	0.288238	0.284612	0.281823	0.300875	0.289315	0.307959	0.294388	0.316801	0.282894	0.309784	0.293549	0.308867	0.307471	0.311799	0.303112	0.304181	0.313533	0.30877	0.316297	0.299302	0.308497	0.291634	0.308043	0.303689	0.282231	0.310575
0.293809	0.288556	0.284723	0.282051	0.301229	0.289342	0.308289	0.294446	0.316955	0.28284	0.31026	0.293737	0.308941	0.307672	0.312197	0.303605	0.304687	0.313975	0.308842	0.316007	0.3002	0.308982	0.292214	0.308841	0.304564	0.282429	0.311032
0.294261	0.288866	0.284842	0.282284	0.301584	0.289369	0.308631	0.294513	0.317111	0.282796	0.310737	0.293925	0.308998	0.307865	0.312592	0.304099	0.305187	0.314432	0.308913	0.315717	0.301102	0.309456	0.292801	0.309645	0.305439	0.282632	0.311474
0.294719	0.289168	0.284967	0.282521	0.30194	0.289396	0.308984	0.294589	0.31727	0.282763	0.311214	0.294114	0.309037	0.308048	0.312983	0.304594	0.305682	0.314906	0.308981	0.315425	0.302008	0.309919	0.293395	0.310454	0.306313	0.282843	0.311901
0.295183	0.289463	0.285101	0.282764	0.302298	0.289423	0.309348	0.294675	0.317432	0.282741	0.31169	0.294304	0.309058	0.308224	0.313371	0.30509	0.306172	0.315396	0.309047	0.315134	0.302917	0.310371	0.293995	0.311268	0.307186	0.283059	0.312313
0.295653	0.289749	0.285242	0.283011	0.302658	0.28945	0.309723	0.29477	0.317597	0.28273	0.312166	0.294494	0.309062	0.308391	0.313756	0.305586	0.306655	0.315901	0.309112	0.314844	0.303829	0.310813	0.2946	0.312086	0.308056	0.283282	0.31271
0.296129	0.290026	0.285392	0.283264	0.303018	0.289477	0.310108	0.294877	0.317765	0.282731	0.312641	0.294685	0.309049	0.308551	0.314137	0.306082	0.307133	0.316421	0.309174	0.314555	0.304743	0.311243	0.295211	0.312909	0.308924	0.283511	0.313091
0.296611	0.290296	0.28555	0.28352	0.30338	0.289505	0.310505	0.294994	0.317937	0.282745	0.313115	0.294876	0.309019	0.308704	0.314515	0.306577	0.307603	0.316957	0.309235	0.314268	0.305659	0.311663	0.295827	0.313735	0.309788	0.283747	0.313457
0.297099	0.290556	0.285715	0.283782	0.303744	0.289533	0.310912	0.295123	0.318112	0.28277	0.313586	0.295067	0.308972	0.308851	0.314889	0.307072	0.308068	0.317507	0.309294	0.313984	0.306577	0.312071	0.296448	0.314565	0.310649	0.28399	0.313809
0.297592	0.290808	0.28589	0.284048	0.304109	0.289561	0.311329	0.295264	0.318292	0.282808	0.314056	0.295258	0.308908	0.308991	0.315259	0.307565	0.308525	0.318072	0.309351	0.313704	0.307494	0.312469	0.297073	0.315398	0.311505	0.284239	0.314145
0.298091	0.291052	0.286073	0.284319	0.304475	0.289589	0.311757	0.295416	0.318475	0.28286	0.314523	0.29545	0.308827	0.309126	0.315626	0.308058	0.308975	0.318651	0.309408	0.313427	0.308412	0.312856	0.297702	0.316234	0.312357	0.284495	0.314466
0.298596	0.291286	0.286264	0.284594	0.304843	0.289618	0.312194	0.295581	0.318664	0.282924	0.314987	0.295641	0.30873	0.309255	0.315989	0.308548	0.309418	0.319243	0.309462	0.313155	0.30933	0.313232	0.298334	0.317073	0.313203	0.284758	0.314772
0.299105	0.291512	0.286464	0.284874	0.305212	0.289647	0.312641	0.295758	0.318856	0.283002	0.315448	0.295833	0.308617	0.309379	0.316348	0.309037	0.309853	0.319849	0.309515	0.312888	0.310246	0.313597	0.298969	0.317914	0.314043	0.285028	0.315063
0.29962	0.291728	0.286673	0.285158	0.305582	0.289677	0.313098	0.295949	0.319054	0.283094	0.315905	0.296024	0.308488	0.3095	0.316704	0.309524	0.31028	0.320468	0.309567	0.312627	0.311161	0.313952	0.299607	0.318756	0.314877	0.285304	0.31534
0.300139	0.291936	0.286891	0.285446	0.305953	0.289708	0.313565	0.296153	0.319257	0.2832	0.316358	0.296214	0.308343	0.309616	0.317056	0.310008	0.310699	0.321099	0.309618	0.312373	0.312074	0.314296	0.300248	0.3196	0.315705	0.285587	0.315602
0.300663	0.292135	0.287117	0.285738	0.306326	0.28974	0.31404	0.29637	0.319465	0.28332	0.316808	0.296405	0.308183	0.309729	0.317404	0.310488	0.311111	0.321742	0.309668	0.312125	0.312984	0.31463	0.30089	0.320446	0.316525	0.285877	0.31585
0.301192	0.292325	0.287353	0.286035	0.3067	0.289772	0.314524	0.2966	0.319679	0.283455	0.317252	0.296594	0.308009	0.309839	0.317748	0.310966	0.311513	0.322397	0.309717	0.311885	0.313891	0.314953	0.301533	0.321292	0.317337	0.286174	0.316084
0.301725	0.292506	0.287598	0.286335	0.307076	0.289805	0.315017	0.296845	0.319899	0.283605	0.317692	0.296783	0.30782	0.309946	0.318089	0.31144	0.311907	0.323063	0.309765	0.311653	0.314794	0.315266	0.302178	0.322139	0.318141	0.286477	0.316304
0.302262	0.292678	0.287852	0.286639	0.307452	0.28984	0.315518	0.297104	0.320125	0.283771	0.318126	0.296972	0.307616	0.310052	0.318426	0.31191	0.312293	0.32374	0.309812	0.31143	0.315692	0.315569	0.302823	0.322986	0.318936	0.286787	0.316511
0.302803	0.292841	0.288115	0.286946	0.30783	0.289875	0.316028	0.297377	0.320357	0.283951	0.318555	0.29716	0.307399	0.310156	0.318759	0.312376	0.312669	0.324427	0.309858	0.311216	0.316586	0.315862	0.303468	0.323832	0.319722	0.287104	0.316704
0.303348	0.292995	0.288387	0.287258	0.30821	0.289912	0.316544	0.297665	0.320596	0.284147	0.318979	0.297346	0.307169	0.31026	0.319088	0.312837	0.313037	0.325123	0.309903	0.311012	0.317474	0.316146	0.304114	0.324678	0.320499	0.287428	0.316884
0.303897	0.293141	0.288668	0.287572	0.30859	0.28995	0.317069	0.297967	0.320841	0.284359	0.319395	0.297532	0.306926	0.310363	0.319414	0.313293	0.313395	0.325829	0.309948	0.310817	0.318356	0.31642	0.304758	0.325524	0.321265	0.287758	0.317051
0.304448	0.293278	0.288958	0.28789	0.308972	0.289989	0.3176	0.298284	0.321093	0.284587	0.319806	0.297717	0.306671	0.310466	0.319736	0.313744	0.313744	0.326543	0.309992	0.310634	0.319231	0.316684	0.305401	0.326368	0.322021	0.288094	0.317206
0.305003	0.293406	0.289258	0.288211	0.309355	0.29003	0.318139	0.298615	0.321352	0.284831	0.32021	0.297901	0.306403	0.31057	0.320054	0.314189	0.314084	0.327265	0.310036	0.310461	0.320099	0.31694	0.306043	0.32721	0.322766	0.288437	0.317349
0.305561	0.293526	0.289567	0.288535	0.309739	0.290072	0.318684	0.298962	0.321619	0.285092	0.320606	0.298083	0.306124	0.310676	0.320368	0.314629	0.314414	0.327994	0.310079	0.3103	0.320959	0.317186	0.306683	0.32805	0.3235	0.288787	0.31748
0.306121	0.293638	0.289884	0.288862	0.310125	0.290117	0.319235	0.299323	0.321893	0.285369	0.320996	0.298265	0.305835	0.310783	0.320679	0.315062	0.314735	0.328731	0.310122	0.310151	0.321811	0.317424	0.30732	0.328888	0.324223	0.289142	0.317599
0.306684	0.293742	0.290211	0.289191	0.310512	0.290162	0.319792	0.2997	0.322174	0.285662	0.321378	0.298445	0.305535	0.310892	0.320986	0.315488	0.315046	0.329474	0.310164	0.310015	0.322655	0.317654	0.307955	0.329724	0.324933	0.289504	0.317708
0.307249	0.293837	0.290547	0.289523	0.3109	0.29021	0.320355	0.300091	0.322463	0.285973	0.321752	0.298623	0.305225	0.311004	0.32129	0.315908	0.315347	0.330222	0.310207	0.309891	0.323489	0.317875	0.308586	0.330556	0.325631	0.289872	0.317805
0.307816	0.293925	0.290893	0.289858	0.31129	0.29026	0.320922	0.300497	0.32276	0.2863	0.322118	0.298801	0.304906	0.31112	0.32159	0.316321	0.315639	0.330975	0.310249	0.30978	0.324313	0.318089	0.309213	0.331386	0.326316	0.290246	0.317893
0.308385	0.294005	0.291247	0.290194	0.311681	0.290312	0.321495	0.300918	0.323066	0.286645	0.322476	0.298977	0.304578	0.311239	0.321887	0.316726	0.31592	0.331733	0.310291	0.309682	0.325127	0.318294	0.309837	0.332211	0.326989	0.290626	0.31797
0.308955	0.294078	0.29161	0.290533	0.312073	0.290366	0.322072	0.301354	0.323379	0.287007	0.322825	0.299151	0.304242	0.311363	0.32218	0.317123	0.316192	0.332495	0.310333	0.309598	0.32593	0.318493	0.310456	0.333032	0.327648	0.291011	0.318038
0.309526	0.294143	0.291982	0.290874	0.312467	0.290423	0.322653	0.301805	0.323701	0.287386	0.323166	0.299324	0.303898	0.311491	0.32247	0.317512	0.316453	0.33326	0.310375	0.309529	0.326722	0.318685	0.311069	0.33385	0.328294	0.291402	0.318097
0.310097	0.294201	0.292363	0.291216	0.312862	0.290482	0.323238	0.30227	0.324031	0.287782	0.323498	0.299495	0.303548	0.311625	0.322756	0.317893	0.316705	0.334027	0.310417	0.309473	0.327502	0.318869	0.311678	0.334662	0.328925	0.291799	0.318147
0.31067	0.294253	0.292752	0.29156	0.313258	0.290543	0.323826	0.30275	0.32437	0.288196	0.323821	0.299665	0.303191	0.311765	0.323039	0.318266	0.316946	0.334796	0.310459	0.309432	0.32827	0.319048	0.312281	0.33547	0.329543	0.292201	0.31819
0.311243	0.294298	0.293151	0.291905	0.313656	0.290607	0.324417	0.303244	0.324717	0.288627	0.324135	0.299833	0.302829	0.311911	0.323319	0.318629	0.317178	0.335567	0.310502	0.309406	0.329025	0.31922	0.312877	0.336272	0.330146	0.292608	0.318224
0.311816	0.294337	0.293557	0.292252	0.314055	0.290674	0.325011	0.303752	0.325073	0.289075	0.324439	0.299999	0.302461	0.312064	0.323596	0.318983	0.317399	0.336338	0.310544	0.309395	0.329767	0.319387	0.313467	0.337069	0.330735	0.29302	0.318251
0.312388	0.294369	0.293973	0.2926	0.314456	0.290744	0.325607	0.304274	0.325438	0.289542	0.324734	0.300164	0.30209	0.312224	0.323869	0.319328	0.317611	0.337109	0.310587	0.309399	0.330496	0.319548	0.31405	0.33786	0.331309	0.293437	0.318272
0.312961	0.294396	0.294397	0.292948	0.314858	0.290817	0.326205	0.30481	0.325812	0.290025	0.325019	0.300327	0.301714	0.312391	0.324139	0.319664	0.317812	0.33788	0.31063	0.309418	0.331211	0.319704	0.314625	0.338644	0.331868	0.293859	0.318286
0.313532	0.294418	0.294829	0.293297	0.315261	0.290893	0.326804	0.305359	0.326194	0.290526	0.325295	0.300489	0.301336	0.312567	0.324406	0.319989	0.318003	0.338649	0.310674	0.309452	0.331911	0.319855	0.315193	0.339422	0.332411	0.294285	0.318294
0.314103	0.294435	0.295269	0.293647	0.315665	0.290972	0.327405	0.305922	0.326586	0.291045	0.32556	0.300648	0.300955	0.312751	0.32467	0.320305	0.318185	0.339417	0.310718	0.309503	0.332597	0.320002	0.315752	0.340194	0.33294	0.294716	0.318297
0.314672	0.294446	0.295717	0.293997	0.316071	0.291055	0.328006	0.306497	0.326986	0.291581	0.325816	0.300807	0.300572	0.312944	0.324932	0.32061	0.318357	0.340181	0.310763	0.309568	0.333267	0.320144	0.316303	0.340958	0.333452	0.295151	0.318295
0.315239	0.294453	0.296174	0.294347	0.316479	0.291141	0.328608	0.307085	0.327396	0.292134	0.326062	0.300963	0.300188	0.313147	0.32519	0.320905	0.318518	0.340943	0.310808	0.309649	0.333922	0.320283	0.316845	0.341715	0.333949	0.295589	0.318289
0.315805	0.294457	0.296638	0.294698	0.316888	0.291231	0.329209	0.307686	0.327814	0.292704	0.326298	0.301119	0.299804	0.313359	0.325445	0.321189	0.31867	0.341701	0.310854	0.309746	0.334562	0.320419	0.317378	0.342465	0.334431	0.296032	0.318279
0.316369	0.294456	0.29711	0.295048	0.317298	0.291324	0.329811	0.308298	0.328242	0.293292	0.326523	0.301272	0.299421	0.313581	0.325698	0.321462	0.318813	0.342454	0.3109	0.309859	0.335185	0.320551	0.317901	0.343206	0.334896	0.296478	0.318266
0.31693	0.294452	0.297589	0.295397	0.31771	0.291422	0.330411	0.308922	0.328678	0.293897	0.326739	0.301424	0.299038	0.313813	0.325948	0.321724	0.318945	0.343202	0.310947	0.309987	0.335792	0.320681	0.318415	0.34394	0.335345	0.296927	0.318249
0.317489	0.294445	0.298076	0.295746	0.318123	0.291523	0.33101	0.309557	0.329124	0.294519	0.326944	0.301575	0.298657	0.314056	0.326195	0.321975	0.319069	0.343944	0.310995	0.310131	0.336383	0.320809	0.318918	0.344665	0.335779	0.29738	0.318231
0.318045	0.294435	0.29857	0.296095	0.318537	0.291629	0.331607	0.310203	0.329578	0.295158	0.327139	0.301724	0.298278	0.314311	0.326439	0.322215	0.319182	0.34468	0.311044	0.310291	0.336956	0.320934	0.31941	0.345381	0.336196	0.297835	0.31821
0.318597	0.294422	0.299071	0.296442	0.318953	0.291739	0.332203	0.310859	0.330041	0.295813	0.327324	0.301872	0.297902	0.314576	0.326681	0.322444	0.319287	0.345409	0.311094	0.310465	0.337513	0.321058	0.319892	0.346089	0.336597	0.298293	0.318188
0.319146	0.294408	0.299579	0.296789	0.31937	0.291853	0.332796	0.311525	0.330513	0.296485	0.327499	0.302019	0.29753	0.314853	0.326921	0.32266	0.319382	0.346131	0.311144	0.310655	0.338051	0.321181	0.320362	0.346787	0.336982	0.298754	0.318166
0.319692	0.294393	0.300094	0.297134	0.319788	0.291972	0.333387	0.3122	0.330993	0.297173	0.327664	0.302164	0.297163	0.315142	0.327158	0.322865	0.319468	0.346844	0.311195	0.310861	0.338573	0.321303	0.320821	0.347476	0.337351	0.299217	0.318143
0.320233	0.294376	0.300616	0.297478	0.320208	0.292096	0.333974	0.312885	0.331482	0.297877	0.327819	0.302309	0.2968	0.315443	0.327392	0.323059	0.319545	0.347549	0.311248	0.311081	0.339076	0.321424	0.321268	0.348156	0.337703	0.299682	0.31812
0.32077	0.294358	0.301144	0.29782	0.320629	0.292224	0.334558	0.313577	0.331979	0.298598	0.327963	0.302452	0.296444	0.315756	0.327625	0.32324	0.319614	0.348244	0.311301	0.311316	0.339562	0.321545	0.321703	0.348826	0.338039	0.300149	0.318097
0.321303	0.29434	0.301679	0.298161	0.321051	0.292357	0.335139	0.314278	0.332484	0.299334	0.328098	0.302595	0.296093	0.316081	0.327854	0.32341	0.319673	0.34893	0.311355	0.311565	0.34003	0.321666	0.322126	0.349487	0.33836	0.300617	0.318076
0.321831	0.294323	0.302219	0.298499	0.321475	0.292495	0.335715	0.314986	0.332997	0.300085	0.328223	0.302736	0.29575	0.316419	0.328082	0.323568	0.319725	0.349605	0.311411	0.311829	0.340479	0.321788	0.322537	0.350137	0.338664	0.301087	0.318056
0.322354	0.294306	0.302766	0.298836	0.321899	0.292638	0.336287	0.3157	0.333518	0.300852	0.328339	0.302877	0.295414	0.31677	0.328307	0.323714	0.319768	0.350269	0.311468	0.312107	0.34091	0.32191	0.322934	0.350777	0.338952	0.301557	0.318038
0.322872	0.294289	0.303319	0.29917	0.322325	0.292786	0.336854	0.316421	0.334047	0.301633	0.328445	0.303017	0.295086	0.317134	0.328531	0.323848	0.319802	0.350922	0.311525	0.312399	0.341322	0.322034	0.323319	0.351406	0.339224	0.302029	0.318022
0.323385	0.294274	0.303877	0.299502	0.322752	0.29294	0.337415	0.317148	0.334583	0.30243	0.328541	0.303157	0.294768	0.317511	0.328752	0.323969	0.319829	0.351563	0.311584	0.312704	0.341716	0.322159	0.32369	0.352025	0.339481	0.302501	0.31801
0.323892	0.294261	0.30444	0.299832	0.32318	0.293099	0.337971	0.317879	0.335127	0.30324	0.328628	0.303296	0.294459	0.3179	0.328971	0.324079	0.319848	0.352192	0.311645	0.313022	0.342092	0.322286	0.324049	0.352633	0.339722	0.302974	0.318
0.324393	0.29425	0.305009	0.300158	0.323609	0.293263	0.338522	0.318615	0.335677	0.304065	0.328706	0.303435	0.29416	0.318303	0.329188	0.324177	0.319859	0.352807	0.311706	0.313353	0.342449	0.322415	0.324393	0.353231	0.339947	0.303447	0.317995
0.324888	0.294242	0.305583	0.300482	0.324039	0.293434	0.339066	0.319355	0.336234	0.304903	0.328775	0.303574	0.293872	0.318718	0.329403	0.324263	0.319862	0.35341	0.311769	0.313697	0.342787	0.322547	0.324724	0.353817	0.340157	0.303919	0.317993
0.325377	0.294237	0.306162	0.300803	0.32447	0.29361	0.339604	0.320098	0.336798	0.305755	0.328835	0.303713	0.293595	0.319147	0.329616	0.324337	0.319859	0.353998	0.311834	0.314052	0.343107	0.322681	0.325041	0.354393	0.340352	0.304392	0.317996
0.32586	0.294236	0.306746	0.301121	0.324902	0.293791	0.340135	0.320843	0.337368	0.306619	0.328886	0.303852	0.29333	0.319589	0.329827	0.3244	0.319848	0.354572	0.311899	0.314419	0.343408	0.322818	0.325344	0.354957	0.340532	0.304863	0.318004
0.326335	0.294238	0.307334	0.301436	0.325334	0.293979	0.340659	0.321591	0.337943	0.307497	0.328929	0.303992	0.293078	0.320044	0.330036	0.324451	0.319831	0.355132	0.311966	0.314797	0.34369	0.322958	0.325633	0.35551	0.340697	0.305334	0.318017
0.326804	0.294245	0.307927	0.301747	0.325767	0.294173	0.341176	0.322339	0.338524	0.308386	0.328964	0.304131	0.292838	0.320512	0.330243	0.32449	0.319806	0.355677	0.312035	0.315186	0.343955	0.323102	0.325908	0.356051	0.340848	0.305804	0.318036
0.327266	0.294257	0.308524	0.302055	0.326201	0.294373	0.341685	0.323089	0.339111	0.309287	0.328991	0.304271	0.292612	0.320992	0.330448	0.324517	0.319776	0.356207	0.312105	0.315585	0.3442	0.32325	0.326168	0.356581	0.340984	0.306273	0.318061
0.327721	0.294273	0.309125	0.302359	0.326635	0.294579	0.342186	0.323838	0.339702	0.3102	0.32901	0.304412	0.292399	0.321486	0.330652	0.324534	0.319739	0.35672	0.312177	0.315994	0.344428	0.323402	0.326414	0.3571	0.341105	0.30674	0.318093
0.328169	0.294296	0.309729	0.302659	0.32707	0.294791	0.342679	0.324586	0.340298	0.311123	0.329022	0.304554	0.292202	0.321992	0.330853	0.324539	0.319696	0.357218	0.31225	0.316412	0.344637	0.323559	0.326646	0.357607	0.341213	0.307205	0.31813
0.328609	0.294325	0.310337	0.302955	0.327505	0.29501	0.343163	0.325333	0.340898	0.312057	0.329026	0.304697	0.292019	0.32251	0.331053	0.324533	0.319647	0.3577	0.312325	0.316838	0.344829	0.323719	0.326863	0.358102	0.341308	0.307668	0.318175
0.329041	0.29436	0.310949	0.303248	0.32794	0.295235	0.343639	0.326078	0.341502	0.313001	0.329024	0.304841	0.291851	0.32304	0.331251	0.324516	0.319593	0.358165	0.312402	0.317273	0.345002	0.323885	0.327065	0.358585	0.341389	0.308129	0.318228
0.329466	0.294402	0.311564	0.303536	0.328375	0.295467	0.344107	0.32682	0.342109	0.313955	0.329014	0.304986	0.291699	0.323583	0.331448	0.324489	0.319533	0.358613	0.31248	0.317715	0.345158	0.324056	0.327253	0.359057	0.341457	0.308587	0.318287
0.329883	0.294452	0.312182	0.303821	0.32881	0.295705	0.344565	0.327558	0.342719	0.314918	0.328999	0.305133	0.291564	0.324137	0.331642	0.324451	0.319468	0.359044	0.312561	0.318164	0.345297	0.324232	0.327427	0.359517	0.341512	0.309043	0.318355
0.330291	0.294509	0.312802	0.304101	0.329246	0.29595	0.345013	0.328292	0.343331	0.315889	0.328977	0.305281	0.291445	0.324703	0.331835	0.324403	0.319399	0.359457	0.312642	0.31862	0.345418	0.324413	0.327586	0.359965	0.341555	0.309496	0.318431
0.330692	0.294574	0.313426	0.304376	0.32968	0.296201	0.345453	0.329022	0.343946	0.316869	0.328949	0.305432	0.291343	0.325279	0.332026	0.324345	0.319324	0.359853	0.312726	0.319082	0.345523	0.3246	0.32773	0.360402	0.341586	0.309945	0.318514
0.331085	0.294648	0.314051	0.304647	0.330115	0.296459	0.345882	0.329745	0.344562	0.317856	0.328916	0.305584	0.291258	0.325867	0.332215	0.324277	0.319245	0.360232	0.312812	0.319548	0.345611	0.324793	0.32786	0.360826	0.341605	0.310392	0.318607
0.331469	0.294731	0.314679	0.304914	0.330549	0.296724	0.346302	0.330463	0.34518	0.31885	0.328877	0.305738	0.291191	0.326465	0.332403	0.3242	0.319163	0.360592	0.312899	0.32002	0.345682	0.324991	0.327975	0.361239	0.341613	0.310834	0.318708
0.331845	0.294823	0.315309	0.305176	0.330982	0.296996	0.346711	0.331173	0.345798	0.319851	0.328834	0.305895	0.291141	0.327074	0.332588	0.324114	0.319076	0.360935	0.312988	0.320495	0.345737	0.325196	0.328076	0.36164	0.341609	0.311273	0.318817
0.332212	0.294925	0.315941	0.305433	0.331415	0.297274	0.34711	0.331876	0.346416	0.320857	0.328786	0.306055	0.29111	0.327692	0.332772	0.324018	0.318985	0.36126	0.31308	0.320974	0.345776	0.325407	0.328163	0.36203	0.341595	0.311708	0.318936
0.332571	0.295037	0.316575	0.305686	0.331846	0.29756	0.347499	0.332571	0.347034	0.32187	0.328734	0.306217	0.291097	0.32832	0.332954	0.323915	0.318891	0.361566	0.313173	0.321456	0.3458	0.325624	0.328236	0.362407	0.341571	0.312139	0.319064
0.332921	0.295159	0.31721	0.305934	0.332277	0.297852	0.347878	0.333256	0.347651	0.322887	0.328678	0.306381	0.291103	0.328957	0.333135	0.323803	0.318794	0.361854	0.313268	0.321939	0.345809	0.325847	0.328294	0.362773	0.341537	0.312565	0.319201
0.333263	0.295291	0.317847	0.306177	0.332706	0.298151	0.348246	0.333932	0.348267	0.323908	0.328618	0.306549	0.291128	0.329602	0.333313	0.323683	0.318694	0.362124	0.313365	0.322424	0.345803	0.326077	0.328339	0.363128	0.341493	0.312987	0.319348
0.333596	0.295435	0.318485	0.306415	0.333133	0.298457	0.348603	0.334598	0.348881	0.324933	0.328555	0.30672	0.291172	0.330255	0.33349	0.323555	0.318591	0.362376	0.313465	0.32291	0.345782	0.326314	0.32837	0.363471	0.34144	0.313404	0.319503
0.33392	0.295591	0.319123	0.306649	0.333559	0.29877	0.348949	0.335252	0.349493	0.325962	0.328489	0.306895	0.291235	0.330916	0.333665	0.32342	0.318486	0.362609	0.313566	0.323396	0.345747	0.326557	0.328387	0.363802	0.341379	0.313816	0.319669
0.334235	0.295757	0.319763	0.306877	0.333983	0.29909	0.349284	0.335895	0.350101	0.326993	0.32842	0.307073	0.291317	0.331584	0.333838	0.323279	0.318379	0.362824	0.31367	0.323882	0.345699	0.326807	0.328391	0.364122	0.341309	0.314223	0.319844
0.334542	0.295936	0.320403	0.3071	0.334406	0.299417	0.349608	0.336526	0.350707	0.328025	0.32835	0.307254	0.291419	0.332259	0.334009	0.323131	0.318269	0.363021	0.313776	0.324366	0.345638	0.327064	0.328381	0.364431	0.341232	0.314624	0.320028
0.33484	0.296127	0.321043	0.307319	0.334826	0.299751	0.349922	0.337144	0.351308	0.32906	0.328277	0.30744	0.291541	0.332939	0.334178	0.322977	0.318158	0.3632	0.313884	0.324848	0.345563	0.327327	0.328358	0.364728	0.341147	0.315021	0.320222
0.33513	0.296331	0.321684	0.307532	0.335243	0.300091	0.350224	0.337748	0.351905	0.330095	0.328203	0.307629	0.291682	0.333626	0.334345	0.322817	0.318045	0.363361	0.313994	0.325328	0.345477	0.327597	0.328323	0.365015	0.341055	0.315411	0.320425
0.335411	0.296547	0.322325	0.307741	0.335658	0.300439	0.350514	0.338339	0.352496	0.33113	0.328127	0.307823	0.291842	0.334317	0.33451	0.322653	0.317932	0.363504	0.314107	0.325805	0.345378	0.327874	0.328275	0.36529	0.340957	0.315796	0.320637
0.335683	0.296776	0.322966	0.307944	0.33607	0.300793	0.350794	0.338914	0.353082	0.332165	0.328051	0.30802	0.292023	0.335012	0.334674	0.322483	0.317817	0.363629	0.314222	0.326278	0.345268	0.328158	0.328215	0.365555	0.340853	0.316175	0.32086
0.335946	0.297018	0.323606	0.308143	0.336479	0.301154	0.351062	0.339475	0.353662	0.333199	0.327975	0.308223	0.292223	0.335712	0.334835	0.322309	0.317701	0.363736	0.314339	0.326746	0.345147	0.328448	0.328142	0.365809	0.340743	0.316548	0.321091
0.336201	0.297274	0.324246	0.308336	0.336885	0.301522	0.351319	0.34002	0.354235	0.334231	0.327898	0.30843	0.292443	0.336414	0.334994	0.322131	0.317585	0.363826	0.314459	0.327209	0.345015	0.328745	0.328058	0.366052	0.340629	0.316915	0.321332
0.336448	0.297544	0.324886	0.308524	0.337288	0.301896	0.351565	0.340548	0.3548	0.335261	0.327821	0.308641	0.292682	0.33712	0.335151	0.32195	0.317469	0.363899	0.314581	0.327667	0.344874	0.329049	0.327962	0.366285	0.340509	0.317276	0.321581
0.336686	0.297827	0.325524	0.308708	0.337687	0.302277	0.3518	0.34106	0.355357	0.336289	0.327745	0.308857	0.292941	0.337827	0.335306	0.321766	0.317352	0.363955	0.314705	0.328118	0.344723	0.329359	0.327855	0.366507	0.340386	0.317631	0.32184
0.336916	0.298124	0.326162	0.308887	0.338082	0.302665	0.352023	0.341554	0.355906	0.337312	0.32767	0.309079	0.293219	0.338535	0.335458	0.321579	0.317236	0.363995	0.314832	0.328562	0.344563	0.329676	0.327737	0.366719	0.340259	0.317979	0.322107
0.337137	0.298435	0.326799	0.30906	0.338473	0.303059	0.352235	0.342031	0.356446	0.338332	0.327596	0.309305	0.293516	0.339245	0.335609	0.321391	0.31712	0.364017	0.314962	0.328999	0.344394	0.329999	0.327609	0.366921	0.340129	0.31832	0.322383
0.33735	0.298761	0.327434	0.309229	0.338859	0.30346	0.352436	0.34249	0.356976	0.339347	0.327524	0.309537	0.293833	0.339954	0.335757	0.3212	0.317005	0.364024	0.315094	0.329427	0.344217	0.330328	0.32747	0.367114	0.339996	0.318655	0.322668
0.337555	0.299101	0.328068	0.309393	0.339241	0.303866	0.352626	0.342929	0.357496	0.340356	0.327453	0.309774	0.294168	0.340663	0.335903	0.321009	0.31689	0.364015	0.315228	0.329846	0.344033	0.330663	0.327322	0.367296	0.339861	0.318983	0.322961
0.337752	0.299455	0.328701	0.309552	0.339618	0.30428	0.352805	0.34335	0.358005	0.34136	0.327385	0.310016	0.294522	0.34137	0.336046	0.320817	0.316777	0.36399	0.315365	0.330256	0.343842	0.331005	0.327163	0.367469	0.339725	0.319305	0.323262
0.337942	0.299824	0.329332	0.309707	0.33999	0.304699	0.352973	0.343751	0.358503	0.342357	0.32732	0.310264	0.294895	0.342075	0.336188	0.320626	0.316665	0.36395	0.315505	0.330656	0.343645	0.331352	0.326996	0.367633	0.339587	0.31962	0.32357
0.338123	0.300208	0.329961	0.309857	0.340357	0.305124	0.35313	0.344133	0.358989	0.343347	0.327257	0.310518	0.295286	0.342778	0.336326	0.320434	0.316555	0.363896	0.315647	0.331045	0.343441	0.331706	0.32682	0.367788	0.339449	0.319927	0.323887
0.338297	0.300606	0.330587	0.310002	0.340718	0.305556	0.353276	0.344494	0.359462	0.344329	0.327197	0.310777	0.295695	0.343478	0.336463	0.320244	0.316446	0.363827	0.315792	0.331423	0.343233	0.332064	0.326635	0.367933	0.33931	0.320229	0.32421
0.338464	0.30102	0.331212	0.310143	0.341074	0.305993	0.353412	0.344835	0.359922	0.345303	0.327141	0.311042	0.296122	0.344173	0.336596	0.320055	0.316339	0.363744	0.31594	0.33179	0.343019	0.332428	0.326443	0.36807	0.339171	0.320523	0.324541
0.338623	0.301447	0.331835	0.310279	0.341423	0.306436	0.353537	0.345155	0.360369	0.346268	0.327089	0.311312	0.296566	0.344864	0.336728	0.319869	0.316235	0.363647	0.316091	0.332144	0.342802	0.332798	0.326243	0.368198	0.339034	0.32081	0.324878
0.338775	0.30189	0.332455	0.310411	0.341767	0.306885	0.353652	0.345454	0.360801	0.347224	0.32704	0.311589	0.297027	0.345549	0.336856	0.319684	0.316132	0.363537	0.316244	0.332486	0.34258	0.333172	0.326035	0.368318	0.338898	0.32109	0.325221
0.33892	0.302347	0.333072	0.310539	0.342104	0.307339	0.353757	0.345731	0.361219	0.348169	0.326996	0.311871	0.297505	0.346229	0.336983	0.319503	0.316033	0.363415	0.3164	0.332815	0.342356	0.333551	0.325821	0.36843	0.338763	0.321364	0.325571
0.339058	0.302819	0.333687	0.310663	0.342434	0.307799	0.353851	0.345987	0.361622	0.349104	0.326957	0.31216	0.298	0.346901	0.337106	0.319326	0.315936	0.36328	0.316559	0.333129	0.342129	0.333935	0.325601	0.368534	0.338631	0.32163	0.325927
0.33919	0.303306	0.334299	0.310783	0.342757	0.308264	0.353936	0.346222	0.362009	0.350027	0.326922	0.312454	0.29851	0.347567	0.337227	0.319153	0.315842	0.363133	0.31672	0.33343	0.341899	0.334324	0.325375	0.36863	0.338501	0.32189	0.326287
0.339315	0.303807	0.334908	0.310898	0.343073	0.308734	0.354011	0.346434	0.36238	0.350939	0.326893	0.312755	0.299036	0.348224	0.337345	0.318984	0.315751	0.362975	0.316885	0.333717	0.341669	0.334716	0.325143	0.368718	0.338375	0.322143	0.326653
0.339433	0.304323	0.335514	0.31101	0.343381	0.309208	0.354076	0.346624	0.362734	0.351838	0.326869	0.313062	0.299577	0.348873	0.337461	0.31882	0.315664	0.362807	0.317052	0.333988	0.341437	0.335113	0.324907	0.368799	0.338252	0.322389	0.327023
0.339546	0.304853	0.336117	0.311119	0.343682	0.309688	0.354132	0.346792	0.363072	0.352725	0.326851	0.313374	0.300133	0.349512	0.337573	0.318663	0.31558	0.362628	0.317222	0.334245	0.341205	0.335513	0.324666	0.368873	0.338133	0.322628	0.327398
0.339653	0.305398	0.336716	0.311223	0.343975	0.310173	0.354179	0.346938	0.363391	0.353598	0.326838	0.313693	0.300703	0.350141	0.337683	0.318511	0.3155	0.362439	0.317395	0.334485	0.340973	0.335916	0.324421	0.368941	0.338019	0.32286	0.327777
0.339754	0.305957	0.337312	0.311324	0.34426	0.310662	0.354217	0.347061	0.363693	0.354457	0.326832	0.314018	0.301287	0.35076	0.33779	0.318366	0.315423	0.362241	0.317571	0.33471	0.340741	0.336323	0.324173	0.369001	0.33791	0.323086	0.328159
0.339849	0.306529	0.337905	0.311422	0.344536	0.311155	0.354246	0.347162	0.363977	0.355302	0.326831	0.314349	0.301884	0.351367	0.337895	0.318229	0.315351	0.362035	0.31775	0.334918	0.340511	0.336733	0.323922	0.369055	0.337806	0.323305	0.328544
0.339939	0.307116	0.338493	0.311517	0.344804	0.311653	0.354266	0.347241	0.364241	0.356132	0.326838	0.314686	0.302495	0.351962	0.337996	0.318099	0.315283	0.361821	0.317932	0.33511	0.340282	0.337146	0.323668	0.369104	0.337709	0.323518	0.328932
0.340024	0.307716	0.339078	0.311608	0.345063	0.312155	0.354278	0.347297	0.364487	0.356946	0.32685	0.315028	0.303117	0.352545	0.338095	0.317977	0.315219	0.361599	0.318117	0.335286	0.340055	0.337561	0.323412	0.369146	0.337618	0.323724	0.329321
0.340104	0.30833	0.339659	0.311697	0.345313	0.31266	0.354283	0.347331	0.364713	0.357745	0.32687	0.315377	0.303751	0.353115	0.338191	0.317864	0.31516	0.36137	0.318305	0.335444	0.339831	0.337978	0.323155	0.369182	0.337533	0.323924	0.329713
0.34018	0.308957	0.340236	0.311782	0.345554	0.313169	0.354279	0.347343	0.364919	0.358528	0.326897	0.315732	0.304397	0.353671	0.338284	0.317761	0.315106	0.361134	0.318496	0.335584	0.339611	0.338397	0.322896	0.369213	0.337456	0.324117	0.330106
0.340251	0.309596	0.340809	0.311865	0.345785	0.313682	0.354268	0.347333	0.365105	0.359293	0.326931	0.316092	0.305053	0.354212	0.338374	0.317667	0.315056	0.360893	0.31869	0.335708	0.339393	0.338818	0.322637	0.369239	0.337387	0.324305	0.3305
0.340318	0.310249	0.341377	0.311946	0.346007	0.314198	0.354249	0.3473	0.365271	0.360042	0.326972	0.316459	0.30572	0.354739	0.338462	0.317583	0.315011	0.360647	0.318887	0.335814	0.33918	0.33924	0.322379	0.36926	0.337325	0.324487	0.330894
0.340381	0.310914	0.341942	0.312024	0.346219	0.314718	0.354224	0.347246	0.365415	0.360773	0.32702	0.316831	0.306396	0.35525	0.338546	0.31751	0.314972	0.360396	0.319087	0.335902	0.338972	0.339663	0.32212	0.369276	0.337272	0.324662	0.331289
0.34044	0.311591	0.342502	0.3121	0.34642	0.31524	0.354192	0.34717	0.365539	0.361486	0.327076	0.317208	0.307081	0.355746	0.338628	0.317448	0.314938	0.360141	0.31929	0.335972	0.338768	0.340086	0.321863	0.369288	0.337228	0.324833	0.331683
0.340496	0.312281	0.343057	0.312174	0.346612	0.315766	0.354153	0.347073	0.365641	0.36218	0.327139	0.317591	0.307775	0.356225	0.338707	0.317398	0.314909	0.359883	0.319496	0.336025	0.33857	0.340511	0.321607	0.369295	0.337193	0.324997	0.332076
0.340548	0.312981	0.343607	0.312247	0.346793	0.316293	0.354108	0.346954	0.365722	0.362856	0.32721	0.31798	0.308476	0.356687	0.338783	0.31736	0.314886	0.359622	0.319705	0.336059	0.338378	0.340935	0.321354	0.369299	0.337168	0.325156	0.332467
0.340597	0.313693	0.344153	0.312317	0.346964	0.316824	0.354057	0.346815	0.365781	0.363513	0.327289	0.318373	0.309185	0.357132	0.338856	0.317334	0.314868	0.359359	0.319917	0.336075	0.338192	0.34136	0.321103	0.369299	0.337153	0.32531	0.332857
0.340644	0.314416	0.344694	0.312386	0.347124	0.317357	0.354	0.346655	0.365818	0.36415	0.327376	0.318772	0.3099	0.357559	0.338927	0.317321	0.314856	0.359095	0.320132	0.336074	0.338013	0.341784	0.320855	0.369295	0.337148	0.325459	0.333245
0.340688	0.31515	0.34523	0.312454	0.347273	0.317891	0.353939	0.346474	0.365833	0.364768	0.327471	0.319176	0.310622	0.357968	0.338995	0.317322	0.314851	0.358829	0.32035	0.336054	0.337841	0.342207	0.32061	0.369288	0.337153	0.325603	0.33363
0.340729	0.315893	0.345761	0.31252	0.347412	0.318428	0.353872	0.346274	0.365826	0.365366	0.327573	0.319584	0.311349	0.358358	0.33906	0.317336	0.314851	0.358563	0.320572	0.336017	0.337676	0.342629	0.32037	0.369278	0.33717	0.325743	0.334011
0.340769	0.316647	0.346287	0.312585	0.347539	0.318967	0.3538	0.346054	0.365797	0.365944	0.327684	0.319998	0.312081	0.358729	0.339122	0.317364	0.314857	0.358298	0.320796	0.335962	0.33752	0.343051	0.320134	0.369265	0.337198	0.325878	0.334389
0.340806	0.31741	0.346808	0.31265	0.347655	0.319507	0.353724	0.345815	0.365745	0.366501	0.327802	0.320416	0.312817	0.359081	0.339182	0.317406	0.31487	0.358033	0.321023	0.335889	0.337371	0.34347	0.319904	0.36925	0.337237	0.326008	0.334763
0.340842	0.318182	0.347324	0.312714	0.347759	0.320048	0.353644	0.345558	0.365671	0.367037	0.327928	0.320838	0.313557	0.359413	0.33924	0.317463	0.314888	0.35777	0.321254	0.335799	0.337232	0.343888	0.319679	0.369233	0.337289	0.326135	0.335132
0.340877	0.318963	0.347834	0.312777	0.347852	0.32059	0.35356	0.345282	0.365574	0.367552	0.328062	0.321264	0.314299	0.359725	0.339295	0.317536	0.314914	0.357509	0.321487	0.335691	0.337101	0.344304	0.319461	0.369213	0.337352	0.326258	0.335497
0.34091	0.319751	0.348338	0.31284	0.347934	0.321134	0.353473	0.344988	0.365455	0.368046	0.328205	0.321695	0.315045	0.360016	0.339347	0.317624	0.314945	0.35725	0.321724	0.335566	0.336979	0.344718	0.319249	0.369192	0.337428	0.326377	0.335856
0.340942	0.320548	0.348837	0.312903	0.348004	0.321678	0.353382	0.344678	0.365314	0.368519	0.328355	0.322129	0.315792	0.360287	0.339398	0.317727	0.314984	0.356995	0.321963	0.335425	0.336867	0.345129	0.319044	0.369169	0.337517	0.326492	0.336209
0.340974	0.321352	0.349331	0.312966	0.348063	0.322224	0.353289	0.34435	0.36515	0.36897	0.328512	0.322567	0.31654	0.360538	0.339446	0.317847	0.315029	0.356744	0.322206	0.335266	0.336765	0.345537	0.318847	0.369145	0.337618	0.326605	0.336556
0.341005	0.322162	0.349819	0.313029	0.348109	0.322769	0.353193	0.344006	0.364964	0.3694	0.328678	0.323008	0.317289	0.360767	0.339491	0.317983	0.315081	0.356497	0.322451	0.335092	0.336672	0.345942	0.318658	0.369119	0.337733	0.326715	0.336896
0.341036	0.322979	0.350301	0.313093	0.348144	0.323315	0.353094	0.343647	0.364756	0.369807	0.328851	0.323452	0.318038	0.360975	0.339535	0.318135	0.31514	0.356255	0.322699	0.334901	0.33659	0.346344	0.318478	0.369093	0.33786	0.326821	0.337229
0.341067	0.323802	0.350777	0.313157	0.348167	0.323861	0.352994	0.343273	0.364526	0.370193	0.329032	0.3239	0.318787	0.361162	0.339577	0.318305	0.315206	0.356019	0.322951	0.334695	0.336519	0.346742	0.318306	0.369066	0.338002	0.326926	0.337555
0.341098	0.324631	0.351247	0.313222	0.348178	0.324407	0.352893	0.342884	0.364274	0.370557	0.32922	0.32435	0.319534	0.361327	0.339616	0.318491	0.315278	0.355789	0.323205	0.334473	0.336458	0.347137	0.318144	0.369039	0.338157	0.327028	0.337873
0.34113	0.325464	0.351711	0.313288	0.348178	0.324952	0.35279	0.342482	0.364001	0.370899	0.329416	0.324803	0.32028	0.361471	0.339654	0.318695	0.315358	0.355565	0.323462	0.334236	0.336409	0.347527	0.317993	0.369012	0.338326	0.327128	0.338183
0.341162	0.326302	0.352169	0.313355	0.348166	0.325498	0.352686	0.342067	0.363706	0.371218	0.329619	0.325258	0.321023	0.361593	0.339691	0.318916	0.315445	0.355348	0.323722	0.333985	0.33637	0.347913	0.317851	0.368984	0.338509	0.327227	0.338484
0.341194	0.327144	0.352621	0.313423	0.348141	0.326042	0.352581	0.341639	0.36339	0.371516	0.329829	0.325715	0.321764	0.361693	0.339725	0.319154	0.315539	0.35514	0.323985	0.333719	0.336343	0.348295	0.317721	0.368957	0.338706	0.327324	0.338776
0.341228	0.327989	0.353067	0.313493	0.348106	0.326586	0.352477	0.3412	0.363053	0.371792	0.330046	0.326173	0.322501	0.361772	0.339758	0.319411	0.315641	0.354939	0.324251	0.33344	0.336327	0.348672	0.317602	0.368931	0.338918	0.32742	0.339059
0.341263	0.328837	0.353506	0.313564	0.348058	0.327129	0.352372	0.34075	0.362696	0.372045	0.33027	0.326634	0.323234	0.361829	0.33979	0.319685	0.315749	0.354747	0.324519	0.333148	0.336323	0.349044	0.317494	0.368905	0.339144	0.327515	0.339332
0.3413	0.329687	0.353939	0.313638	0.347999	0.327672	0.352267	0.340289	0.362318	0.372276	0.330501	0.327095	0.323963	0.361864	0.339821	0.319978	0.315865	0.354564	0.32479	0.332843	0.336331	0.349411	0.317399	0.368879	0.339384	0.32761	0.339596
0.341338	0.330539	0.354366	0.313713	0.347928	0.328213	0.352164	0.339819	0.361921	0.372486	0.330738	0.327558	0.324686	0.361878	0.33985	0.320288	0.315989	0.354391	0.325064	0.332527	0.33635	0.349773	0.317316	0.368856	0.339639	0.327704	0.339849
0.341377	0.331393	0.354786	0.31379	0.347846	0.328752	0.352061	0.33934	0.361504	0.372673	0.330981	0.328021	0.325405	0.36187	0.339878	0.320617	0.31612	0.354227	0.325341	0.332198	0.336382	0.35013	0.317246	0.368833	0.339908	0.327798	0.340092
0.341419	0.332248	0.355199	0.31387	0.347752	0.32929	0.351959	0.338853	0.361069	0.372839	0.331231	0.328485	0.326117	0.361841	0.339906	0.320964	0.316258	0.354074	0.32562	0.331859	0.336425	0.350481	0.31719	0.368812	0.340192	0.327892	0.340324
0.341463	0.333103	0.355606	0.313953	0.347647	0.329827	0.351859	0.338359	0.360614	0.372983	0.331486	0.328949	0.326823	0.36179	0.339933	0.321329	0.316404	0.353932	0.325902	0.331509	0.336481	0.350826	0.317147	0.368792	0.340491	0.327986	0.340544
0.341509	0.333957	0.356006	0.314038	0.347531	0.330362	0.351761	0.337859	0.360142	0.373106	0.331747	0.329413	0.327522	0.361719	0.339959	0.321713	0.316557	0.353802	0.326186	0.33115	0.336548	0.351166	0.317118	0.368775	0.340804	0.328082	0.340754
0.341558	0.334811	0.356399	0.314126	0.347404	0.330895	0.351665	0.337353	0.359652	0.373207	0.332014	0.329876	0.328214	0.361627	0.339985	0.322115	0.316718	0.353683	0.326473	0.330781	0.336628	0.3515	0.317104	0.368759	0.341132	0.328178	0.340953
0.341609	0.335664	0.356785	0.314217	0.347266	0.331426	0.351572	0.336843	0.359146	0.373287	0.332286	0.330339	0.328897	0.361514	0.340011	0.322535	0.316886	0.353576	0.326762	0.330405	0.336719	0.351827	0.317105	0.368746	0.341475	0.328276	0.341139
0.341663	0.336515	0.357165	0.314311	0.347118	0.331955	0.351481	0.336328	0.358622	0.373346	0.332563	0.330801	0.329573	0.361381	0.340037	0.322973	0.317062	0.353481	0.327054	0.33002	0.336823	0.352149	0.31712	0.368735	0.341832	0.328375	0.341314
0.341719	0.337363	0.357537	0.314409	0.346959	0.332481	0.351393	0.33581	0.358083	0.373384	0.332845	0.331262	0.33024	0.361228	0.340063	0.32343	0.317246	0.353399	0.327348	0.329628	0.336939	0.352464	0.317151	0.368727	0.342204	0.328476	0.341477
0.341779	0.338209	0.357903	0.31451	0.34679	0.333006	0.351309	0.33529	0.357529	0.373402	0.333131	0.331721	0.330898	0.361055	0.340089	0.323904	0.317437	0.35333	0.327645	0.32923	0.337067	0.352773	0.317197	0.368722	0.342591	0.328579	0.341627
0.341842	0.339051	0.358261	0.314614	0.346611	0.333528	0.351228	0.334769	0.35696	0.373399	0.333422	0.332179	0.331546	0.360863	0.340116	0.324397	0.317636	0.353275	0.327944	0.328827	0.337206	0.353076	0.31726	0.36872	0.342991	0.328684	0.341765
0.341909	0.33989	0.358612	0.314723	0.346422	0.334047	0.351151	0.334247	0.356377	0.373376	0.333717	0.332634	0.332185	0.360652	0.340143	0.324907	0.317842	0.353233	0.328245	0.328418	0.337358	0.353372	0.317338	0.368721	0.343406	0.328792	0.341891
0.341978	0.340724	0.358956	0.314835	0.346223	0.334564	0.351078	0.333725	0.355781	0.373334	0.334015	0.333087	0.332813	0.360422	0.340171	0.325435	0.318056	0.353204	0.328548	0.328005	0.337521	0.353661	0.317433	0.368725	0.343836	0.328903	0.342005
0.342051	0.341553	0.359293	0.314952	0.346016	0.335078	0.35101	0.333205	0.355172	0.373272	0.334317	0.333538	0.333432	0.360174	0.3402	0.325981	0.318278	0.35319	0.328853	0.327589	0.337696	0.353944	0.317545	0.368732	0.344279	0.329017	0.342105
0.342128	0.342377	0.359622	0.315072	0.345799	0.33559	0.350946	0.332686	0.354552	0.373191	0.334623	0.333985	0.334039	0.359909	0.34023	0.326544	0.318507	0.35319	0.32916	0.327171	0.337883	0.354221	0.317674	0.368743	0.344736	0.329134	0.342193
0.342209	0.343195	0.359943	0.315197	0.345573	0.336098	0.350887	0.33217	0.35392	0.373092	0.334931	0.334429	0.334636	0.359626	0.340262	0.327124	0.318744	0.353205	0.32947	0.32675	0.33808	0.354491	0.31782	0.368758	0.345207	0.329255	0.342269
0.342293	0.344006	0.360258	0.315327	0.34534	0.336604	0.350833	0.331658	0.353278	0.372974	0.335242	0.33487	0.335221	0.359326	0.340296	0.32772	0.318988	0.353234	0.329781	0.326329	0.338289	0.354754	0.317983	0.368777	0.345691	0.32938	0.342332
0.342381	0.344811	0.360564	0.315461	0.345098	0.337107	0.350785	0.33115	0.352627	0.372838	0.335555	0.335307	0.335795	0.35901	0.340331	0.328334	0.31924	0.353279	0.330094	0.325907	0.33851	0.355011	0.318163	0.3688	0.346189	0.329509	0.342382
0.342473	0.345608	0.360864	0.3156	0.344848	0.337607	0.350742	0.330648	0.351967	0.372684	0.335871	0.33574	0.336357	0.358679	0.340368	0.328964	0.319499	0.353338	0.330409	0.325486	0.338741	0.355261	0.318361	0.368827	0.3467	0.329642	0.342419
0.34257	0.346397	0.361155	0.315744	0.344591	0.338103	0.350705	0.330152	0.351299	0.372513	0.336189	0.336169	0.336907	0.358332	0.340407	0.329609	0.319766	0.353412	0.330726	0.325066	0.338982	0.355504	0.318577	0.368859	0.347224	0.32978	0.342443
0.34267	0.347179	0.361439	0.315893	0.344327	0.338597	0.350674	0.329663	0.350624	0.372326	0.336508	0.336594	0.337445	0.357971	0.340449	0.330271	0.320041	0.353501	0.331045	0.324648	0.339235	0.355742	0.318811	0.368894	0.347761	0.329923	0.342455
0.342774	0.347951	0.361715	0.316047	0.344056	0.339087	0.350649	0.329182	0.349943	0.372122	0.336828	0.337013	0.337971	0.357596	0.340493	0.330948	0.320323	0.353606	0.331365	0.324233	0.339497	0.355972	0.319063	0.368935	0.34831	0.330071	0.342455
0.342883	0.348714	0.361983	0.316206	0.343779	0.339574	0.350631	0.328709	0.349257	0.371902	0.33715	0.337427	0.338484	0.357207	0.34054	0.33164	0.320612	0.353725	0.331687	0.323822	0.33977	0.356197	0.319333	0.36898	0.348871	0.330224	0.342442
0.342996	0.349468	0.362243	0.31637	0.343496	0.340058	0.350619	0.328246	0.348566	0.371667	0.337472	0.337836	0.338985	0.356806	0.34059	0.332347	0.320909	0.353861	0.33201	0.323416	0.340052	0.356415	0.319622	0.369029	0.349444	0.330383	0.342417
0.343113	0.350212	0.362495	0.31654	0.343207	0.340539	0.350614	0.327794	0.347872	0.371417	0.337794	0.33824	0.339473	0.356392	0.340644	0.333068	0.321213	0.354011	0.332334	0.323015	0.340344	0.356626	0.319928	0.369084	0.350029	0.330547	0.34238
0.343235	0.350945	0.36274	0.316715	0.342914	0.341017	0.350616	0.327352	0.347176	0.371152	0.338117	0.338637	0.339948	0.355967	0.3407	0.333803	0.321524	0.354177	0.332661	0.322621	0.340645	0.356832	0.320253	0.369143	0.350625	0.330718	0.34233
0.343361	0.351668	0.362976	0.316896	0.342616	0.341491	0.350626	0.326922	0.346477	0.370874	0.33844	0.339029	0.340411	0.355532	0.340761	0.334552	0.321843	0.354358	0.332988	0.322234	0.340956	0.357031	0.320596	0.369208	0.351233	0.330894	0.342269
0.343491	0.352379	0.363204	0.317083	0.342313	0.341962	0.350642	0.326505	0.345778	0.370582	0.338762	0.339414	0.340861	0.355086	0.340825	0.335313	0.322169	0.354554	0.333317	0.321854	0.341275	0.357225	0.320958	0.369278	0.35185	0.331077	0.342196
0.343625	0.353079	0.363424	0.317275	0.342007	0.34243	0.350666	0.326101	0.34508	0.370277	0.339084	0.339793	0.341298	0.354631	0.340893	0.336088	0.322502	0.354765	0.333647	0.321483	0.341603	0.357413	0.321338	0.369353	0.352479	0.331266	0.342112
0.343764	0.353767	0.363636	0.317473	0.341698	0.342894	0.350698	0.325712	0.344382	0.36996	0.339405	0.340165	0.341722	0.354167	0.340966	0.336874	0.322842	0.354991	0.333978	0.321122	0.341938	0.357595	0.321736	0.369433	0.353117	0.331461	0.342016
0.343908	0.354443	0.36384	0.317677	0.341385	0.343355	0.350737	0.325337	0.343687	0.369631	0.339724	0.34053	0.342133	0.353695	0.341043	0.337672	0.323189	0.355233	0.33431	0.320771	0.342282	0.357771	0.322152	0.369519	0.353765	0.331664	0.34191
0.344055	0.355106	0.364036	0.317887	0.34107	0.343813	0.350785	0.324978	0.342995	0.36929	0.340042	0.340888	0.342531	0.353217	0.341124	0.338481	0.323543	0.355489	0.334643	0.320431	0.342634	0.357942	0.322587	0.36961	0.354422	0.331873	0.341793
0.344207	0.355756	0.364223	0.318103	0.340754	0.344268	0.35084	0.324634	0.342307	0.368939	0.340359	0.341239	0.342917	0.352731	0.341211	0.339301	0.323904	0.355759	0.334977	0.320103	0.342992	0.358108	0.32304	0.369707	0.355088	0.332089	0.341666
0.344364	0.356394	0.364402	0.318325	0.340436	0.34472	0.350903	0.324308	0.341624	0.368577	0.340673	0.341582	0.34329	0.35224	0.341302	0.340131	0.324272	0.356044	0.335312	0.319788	0.343358	0.358269	0.323511	0.36981	0.355762	0.332313	0.341528
0.344524	0.357017	0.364572	0.318553	0.340117	0.345168	0.350975	0.323999	0.340947	0.368206	0.340986	0.341917	0.34365	0.351744	0.341399	0.340971	0.324646	0.356344	0.335648	0.319486	0.34373	0.358424	0.324	0.369918	0.356444	0.332544	0.341381
0.344689	0.357627	0.364734	0.318787	0.339797	0.345614	0.351055	0.323709	0.340278	0.367826	0.341295	0.342245	0.343998	0.351244	0.341501	0.34182	0.325028	0.356657	0.335984	0.319198	0.344109	0.358575	0.324506	0.370031	0.357135	0.332782	0.341224
0.344858	0.358223	0.364888	0.319027	0.339478	0.346056	0.351143	0.323437	0.339616	0.367438	0.341602	0.342564	0.344334	0.350741	0.341609	0.342677	0.325416	0.356984	0.336321	0.318925	0.344493	0.358722	0.325031	0.370151	0.357832	0.333027	0.341058
0.345032	0.358805	0.365033	0.319274	0.33916	0.346495	0.35124	0.323184	0.338964	0.367041	0.341906	0.342876	0.344657	0.350234	0.341722	0.343542	0.32581	0.357325	0.336659	0.318668	0.344884	0.358863	0.325573	0.370276	0.358536	0.333281	0.340884
0.345209	0.359372	0.36517	0.319526	0.338842	0.346932	0.351345	0.322951	0.338321	0.366637	0.342208	0.343179	0.344968	0.349726	0.341841	0.344415	0.326211	0.357679	0.336998	0.318426	0.345279	0.359001	0.326132	0.370407	0.359247	0.333542	0.340701
0.345391	0.359925	0.365298	0.319786	0.338526	0.347365	0.351459	0.322739	0.33769	0.366227	0.342505	0.343473	0.345268	0.349217	0.341967	0.345294	0.326618	0.358046	0.337337	0.318202	0.34568	0.359135	0.326708	0.370545	0.359964	0.33381	0.34051
0.345576	0.360463	0.365418	0.320051	0.338213	0.347796	0.351582	0.322548	0.33707	0.36581	0.342799	0.343759	0.345555	0.348708	0.342099	0.34618	0.327031	0.358425	0.337677	0.317996	0.346085	0.359264	0.327302	0.370687	0.360686	0.334087	0.340311
0.345766	0.360986	0.365529	0.320322	0.337902	0.348224	0.351713	0.322378	0.336464	0.365388	0.34309	0.344037	0.345831	0.348199	0.342237	0.347071	0.32745	0.358817	0.338017	0.317808	0.346495	0.35939	0.327912	0.370836	0.361413	0.334371	0.340106
0.345959	0.361494	0.365632	0.3206	0.337594	0.348649	0.351853	0.322229	0.335871	0.364961	0.343376	0.344305	0.346096	0.347691	0.342382	0.347967	0.327876	0.359221	0.338357	0.317638	0.346908	0.359513	0.328539	0.370991	0.362145	0.334663	0.339894
0.346157	0.361987	0.365725	0.320885	0.33729	0.349071	0.352002	0.322104	0.335293	0.36453	0.343658	0.344565	0.34635	0.347185	0.342534	0.348867	0.328307	0.359637	0.338698	0.317488	0.347326	0.359632	0.329181	0.371152	0.36288	0.334964	0.339676
0.346358	0.362464	0.365811	0.321175	0.33699	0.349491	0.35216	0.322	0.334731	0.364094	0.343936	0.344816	0.346593	0.346682	0.342693	0.349771	0.328745	0.360064	0.339039	0.317359	0.347746	0.359749	0.32984	0.371319	0.36362	0.335272	0.339451
0.346563	0.362926	0.365888	0.321472	0.336696	0.349908	0.352326	0.32192	0.334186	0.363656	0.34421	0.345057	0.346826	0.346183	0.342859	0.350678	0.329188	0.360501	0.33938	0.31725	0.34817	0.359862	0.330515	0.371491	0.364363	0.335588	0.339222
0.346771	0.363372	0.365956	0.321775	0.336406	0.350323	0.352501	0.321863	0.333658	0.363215	0.344479	0.34529	0.347048	0.345688	0.343032	0.351587	0.329636	0.36095	0.339722	0.317162	0.348596	0.359973	0.331205	0.37167	0.365108	0.335912	0.338988
0.346983	0.363803	0.366015	0.322085	0.336123	0.350735	0.352686	0.32183	0.333149	0.362773	0.344743	0.345514	0.347261	0.345197	0.343213	0.352498	0.33009	0.361408	0.340063	0.317096	0.349024	0.360081	0.33191	0.371855	0.365856	0.336244	0.338749
0.347199	0.364218	0.366066	0.3224	0.335846	0.351146	0.352878	0.321821	0.332659	0.362329	0.345002	0.345728	0.347463	0.344713	0.343401	0.35341	0.33055	0.361876	0.340405	0.317052	0.349455	0.360188	0.33263	0.372045	0.366605	0.336583	0.338507
0.347417	0.364617	0.366108	0.322722	0.335576	0.351554	0.35308	0.321837	0.332189	0.361884	0.345256	0.345933	0.347657	0.344234	0.343596	0.354323	0.331014	0.362354	0.340747	0.317031	0.349887	0.360292	0.333364	0.372242	0.367356	0.336931	0.338261
0.34764	0.365001	0.366142	0.32305	0.335313	0.351959	0.35329	0.321877	0.33174	0.361439	0.345505	0.346129	0.347841	0.343763	0.3438	0.355235	0.331484	0.36284	0.341089	0.317033	0.35032	0.360394	0.334112	0.372444	0.368108	0.337286	0.338013
0.347865	0.365369	0.366167	0.323384	0.335058	0.352363	0.35351	0.321941	0.331314	0.360994	0.345749	0.346316	0.348017	0.3433	0.344011	0.356147	0.331959	0.363334	0.341431	0.317058	0.350755	0.360495	0.334874	0.372652	0.368859	0.33765	0.337762
0.348093	0.365722	0.366184	0.323725	0.334812	0.352765	0.353737	0.322031	0.33091	0.36055	0.345988	0.346494	0.348185	0.342846	0.34423	0.357057	0.332439	0.363837	0.341774	0.317108	0.35119	0.360595	0.33565	0.372867	0.369611	0.33802	0.33751
0.348325	0.366059	0.366192	0.324071	0.334575	0.353165	0.353974	0.322145	0.330529	0.360108	0.346221	0.346663	0.348344	0.3424	0.344457	0.357965	0.332923	0.364346	0.342116	0.317181	0.351626	0.360693	0.336438	0.373087	0.370362	0.338399	0.337257
0.348559	0.36638	0.366191	0.324423	0.334348	0.353563	0.354219	0.322285	0.330173	0.359668	0.346449	0.346822	0.348496	0.341965	0.344692	0.35887	0.333412	0.364863	0.342458	0.31728	0.352061	0.360791	0.337239	0.373312	0.371112	0.338785	0.337003
0.348796	0.366686	0.366182	0.324782	0.33413	0.35396	0.354472	0.32245	0.329842	0.359231	0.346672	0.346972	0.348641	0.34154	0.344936	0.359772	0.333905	0.365386	0.3428	0.317403	0.352497	0.360887	0.338052	0.373544	0.37186	0.339178	0.336748
0.349036	0.366977	0.366165	0.325146	0.333924	0.354354	0.354734	0.32264	0.329537	0.358797	0.346889	0.347114	0.348779	0.341126	0.345188	0.360669	0.334403	0.365915	0.343142	0.317552	0.352932	0.360983	0.338876	0.373781	0.372607	0.339578	0.336495
0.349279	0.367252	0.366139	0.325516	0.333728	0.354748	0.355005	0.322856	0.329258	0.358366	0.3471	0.347246	0.348911	0.340723	0.345448	0.361562	0.334905	0.366449	0.343484	0.317726	0.353366	0.361079	0.339712	0.374024	0.37335	0.339986	0.336242
0.349524	0.367513	0.366105	0.325892	0.333543	0.355139	0.355283	0.323097	0.329007	0.35794	0.347306	0.34737	0.349036	0.340333	0.345716	0.362449	0.335411	0.366989	0.343826	0.317926	0.3538	0.361175	0.340559	0.374273	0.374091	0.340401	0.335991
0.349771	0.367758	0.366063	0.326274	0.333371	0.35553	0.35557	0.323363	0.328783	0.357519	0.347506	0.347484	0.349156	0.339956	0.345993	0.36333	0.33592	0.367532	0.344168	0.318152	0.354232	0.36127	0.341416	0.374527	0.374828	0.340822	0.335742
0.350021	0.367989	0.366012	0.326661	0.333211	0.355919	0.355865	0.323654	0.328587	0.357103	0.347701	0.34759	0.34927	0.339592	0.346278	0.364205	0.336434	0.36808	0.34451	0.318403	0.354662	0.361366	0.342282	0.374787	0.375562	0.34125	0.335496
0.350273	0.368205	0.365953	0.327054	0.333064	0.356307	0.356168	0.323971	0.328421	0.356692	0.34789	0.347688	0.34938	0.339243	0.346572	0.365072	0.336951	0.36863	0.344852	0.318681	0.355091	0.361463	0.343158	0.375052	0.37629	0.341685	0.335253
0.350528	0.368407	0.365886	0.327452	0.33293	0.356694	0.356479	0.324312	0.328283	0.356288	0.348074	0.347777	0.349485	0.338907	0.346874	0.365931	0.337471	0.369184	0.345194	0.318986	0.355517	0.361559	0.344043	0.375322	0.377014	0.342126	0.335014
0.350784	0.368595	0.365811	0.327856	0.33281	0.357079	0.356797	0.324678	0.328176	0.355891	0.348252	0.347857	0.349586	0.338587	0.347184	0.366782	0.337995	0.369739	0.345536	0.319316	0.355942	0.361657	0.344937	0.375598	0.377733	0.342573	0.334779
0.351042	0.368769	0.365727	0.328265	0.332703	0.357464	0.357123	0.325069	0.3281	0.355501	0.348425	0.34793	0.349684	0.338282	0.347504	0.367623	0.338521	0.370297	0.345878	0.319673	0.356364	0.361755	0.345838	0.375879	0.378446	0.343026	0.334549
0.351302	0.368929	0.365636	0.32868	0.332612	0.357848	0.357457	0.325484	0.328054	0.355118	0.348592	0.347994	0.349778	0.337993	0.347831	0.368455	0.33905	0.370855	0.34622	0.320057	0.356783	0.361854	0.346747	0.376165	0.379153	0.343485	0.334325
0.351564	0.369076	0.365538	0.329099	0.332535	0.358231	0.357798	0.325924	0.32804	0.354744	0.348755	0.34805	0.349869	0.33772	0.348167	0.369277	0.339583	0.371414	0.346562	0.320466	0.3572	0.361955	0.347662	0.376456	0.379853	0.343949	0.334107
0.351828	0.36921	0.365431	0.329524	0.332474	0.358613	0.358147	0.326387	0.328058	0.354378	0.348912	0.348099	0.349957	0.337463	0.348511	0.370087	0.340117	0.371973	0.346904	0.320902	0.357613	0.362057	0.348584	0.376752	0.380547	0.344419	0.333896
0.352093	0.369331	0.365317	0.329953	0.332428	0.358994	0.358502	0.326874	0.328108	0.354021	0.349064	0.348141	0.350044	0.337224	0.348864	0.370887	0.340654	0.372532	0.347246	0.321365	0.358024	0.36216	0.349512	0.377053	0.381233	0.344893	0.333691
0.35236	0.369439	0.365195	0.330387	0.332399	0.359375	0.358865	0.327384	0.328191	0.353674	0.349211	0.348174	0.350129	0.337002	0.349225	0.371674	0.341193	0.373089	0.347589	0.321853	0.358431	0.362264	0.350445	0.377359	0.381911	0.345373	0.333495
0.352628	0.369535	0.365066	0.330827	0.332385	0.359755	0.359234	0.327916	0.328306	0.353336	0.349353	0.348201	0.350213	0.336797	0.349594	0.372448	0.341735	0.373645	0.347932	0.322367	0.358834	0.36237	0.351383	0.377669	0.382581	0.345857	0.333306
0.352898	0.36962	0.36493	0.33127	0.332388	0.360135	0.35961	0.328472	0.328454	0.353008	0.349491	0.348221	0.350296	0.33661	0.349972	0.37321	0.342278	0.374199	0.348275	0.322907	0.359234	0.362478	0.352324	0.377984	0.383243	0.346345	0.333126
0.353168	0.369692	0.364786	0.331719	0.332408	0.360514	0.359993	0.329049	0.328636	0.352691	0.349624	0.348234	0.350378	0.336442	0.350357	0.373958	0.342822	0.37475	0.348618	0.323473	0.35963	0.362588	0.35327	0.378304	0.383896	0.346837	0.332956
0.35344	0.369754	0.364636	0.332172	0.332446	0.360893	0.360382	0.329648	0.32885	0.352384	0.349752	0.348241	0.35046	0.336292	0.350751	0.374692	0.343368	0.375299	0.348962	0.324064	0.360022	0.3627	0.354218	0.378627	0.384539	0.347333	0.332795
0.353714	0.369805	0.364478	0.332629	0.3325	0.361271	0.360777	0.330268	0.329099	0.352089	0.349877	0.348241	0.350543	0.33616	0.351152	0.375412	0.343916	0.375843	0.349306	0.32468	0.36041	0.362813	0.35517	0.378955	0.385173	0.347833	0.332645
0.353988	0.369846	0.364314	0.33309	0.332573	0.361649	0.361179	0.330909	0.329381	0.351805	0.349997	0.348236	0.350626	0.336047	0.351561	0.376116	0.344464	0.376384	0.34965	0.32532	0.360794	0.362929	0.356123	0.379288	0.385798	0.348335	0.332505
0.354263	0.369876	0.364143	0.333555	0.332663	0.362026	0.361586	0.33157	0.329697	0.351533	0.350114	0.348224	0.35071	0.335953	0.351978	0.376805	0.345013	0.376919	0.349995	0.325985	0.361174	0.363046	0.357077	0.379624	0.386412	0.348841	0.332377
0.354539	0.369897	0.363966	0.334025	0.332771	0.362403	0.361999	0.33225	0.330047	0.351272	0.350227	0.348208	0.350795	0.335878	0.352403	0.377478	0.345564	0.37745	0.350341	0.326674	0.36155	0.363166	0.358032	0.379964	0.387015	0.349349	0.33226
0.354816	0.369909	0.363783	0.334498	0.332898	0.36278	0.362417	0.332949	0.33043	0.351024	0.350336	0.348185	0.350883	0.335822	0.352834	0.378135	0.346114	0.377975	0.350688	0.327387	0.361922	0.363288	0.358988	0.380308	0.387608	0.34986	0.332156
0.355094	0.369912	0.363593	0.334975	0.333043	0.363157	0.362841	0.333667	0.330848	0.350789	0.350442	0.348158	0.350972	0.335785	0.353274	0.378776	0.346665	0.378493	0.351035	0.328123	0.362289	0.363412	0.359943	0.380656	0.38819	0.350372	0.332064
0.355373	0.369906	0.363398	0.335456	0.333207	0.363533	0.36327	0.334403	0.331298	0.350566	0.350546	0.348126	0.351063	0.335767	0.35372	0.379399	0.347216	0.379005	0.351384	0.328881	0.362652	0.363538	0.360898	0.381007	0.388761	0.350886	0.331985
0.355652	0.369893	0.363196	0.33594	0.333389	0.363909	0.363704	0.335155	0.331783	0.350356	0.350646	0.34809	0.351158	0.335768	0.354173	0.380005	0.347767	0.37951	0.351733	0.329662	0.36301	0.363666	0.361851	0.381361	0.38932	0.351401	0.33192
0.355932	0.369872	0.36299	0.336428	0.33359	0.364285	0.364143	0.335925	0.3323	0.35016	0.350744	0.34805	0.351255	0.335789	0.354633	0.380593	0.348318	0.380008	0.352083	0.330465	0.363364	0.363797	0.362802	0.381719	0.389868	0.351918	0.331868
0.356213	0.369844	0.362777	0.336919	0.33381	0.36466	0.364586	0.33671	0.332851	0.349976	0.35084	0.348005	0.351356	0.335829	0.355099	0.381163	0.348868	0.380498	0.352435	0.331289	0.363714	0.363929	0.36375	0.38208	0.390404	0.352435	0.331831
0.356494	0.36981	0.36256	0.337413	0.33405	0.365035	0.365034	0.33751	0.333435	0.349806	0.350933	0.347958	0.35146	0.335887	0.355572	0.381715	0.349418	0.380979	0.352788	0.332134	0.36406	0.364064	0.364696	0.382444	0.390927	0.352952	0.331808
0.356776	0.369769	0.362338	0.33791	0.334308	0.36541	0.365487	0.338325	0.334051	0.34965	0.351025	0.347906	0.351568	0.335965	0.356052	0.382248	0.349967	0.381451	0.353142	0.332998	0.364401	0.3642	0.365638	0.38281	0.391439	0.35347	0.331801
0.357059	0.369723	0.362111	0.338411	0.334585	0.365785	0.365943	0.339154	0.3347	0.349507	0.351115	0.347852	0.35168	0.336061	0.356537	0.382762	0.350514	0.381914	0.353497	0.333883	0.364738	0.364339	0.366576	0.38318	0.391937	0.353987	0.331809
0.357342	0.369671	0.36188	0.338914	0.334881	0.366159	0.366403	0.339995	0.33538	0.349378	0.351204	0.347796	0.351797	0.336176	0.357028	0.383258	0.351061	0.382368	0.353855	0.334786	0.365071	0.364479	0.367509	0.383552	0.392424	0.354503	0.331832
0.357626	0.369615	0.361644	0.339419	0.335196	0.366532	0.366867	0.340849	0.336093	0.349264	0.351292	0.347736	0.351918	0.336309	0.357525	0.383733	0.351606	0.382812	0.354213	0.335708	0.365399	0.364621	0.368437	0.383926	0.392898	0.355019	0.331871
0.35791	0.369555	0.361404	0.339927	0.33553	0.366906	0.367335	0.341715	0.336836	0.349163	0.351379	0.347675	0.352045	0.33646	0.358027	0.38419	0.35215	0.383245	0.354574	0.336647	0.365724	0.364765	0.369359	0.384303	0.393359	0.355533	0.331927
0.358194	0.369491	0.361161	0.340438	0.335884	0.367279	0.367806	0.342591	0.33761	0.349076	0.351466	0.347612	0.352176	0.336629	0.358534	0.384626	0.352692	0.383668	0.354937	0.337603	0.366045	0.364911	0.370275	0.384682	0.393807	0.356046	0.331999
0.358479	0.369424	0.360914	0.340951	0.336256	0.367651	0.36828	0.343477	0.338414	0.349003	0.351553	0.347548	0.352313	0.336816	0.359046	0.385043	0.353232	0.38408	0.355301	0.338575	0.366362	0.365058	0.371184	0.385063	0.394242	0.356556	0.332088
0.358765	0.369353	0.360664	0.341466	0.336646	0.368023	0.368757	0.344372	0.339247	0.348945	0.35164	0.347483	0.352455	0.337021	0.359563	0.38544	0.353769	0.38448	0.355668	0.339563	0.366675	0.365206	0.372086	0.385446	0.394664	0.357065	0.332194
0.359051	0.369281	0.360411	0.341984	0.337056	0.368394	0.369236	0.345276	0.34011	0.3489	0.351727	0.347416	0.352603	0.337242	0.360084	0.385817	0.354305	0.384869	0.356037	0.340566	0.366984	0.365356	0.37298	0.38583	0.395074	0.35757	0.332318
0.359337	0.369207	0.360155	0.342503	0.337483	0.368764	0.369719	0.346187	0.341001	0.34887	0.351815	0.347349	0.352757	0.33748	0.360609	0.386173	0.354838	0.385246	0.356409	0.341582	0.36729	0.365507	0.373865	0.386216	0.39547	0.358073	0.332458
0.359624	0.369131	0.359896	0.343024	0.33793	0.369134	0.370204	0.347105	0.34192	0.348854	0.351904	0.347283	0.352917	0.337734	0.361139	0.38651	0.355368	0.385611	0.356783	0.342612	0.367593	0.365659	0.374742	0.386603	0.395853	0.358572	0.332617
0.359912	0.369055	0.359636	0.343547	0.338394	0.369502	0.370691	0.348028	0.342866	0.348852	0.351994	0.347216	0.353083	0.338005	0.361671	0.386826	0.355895	0.385963	0.35716	0.343655	0.367892	0.365812	0.37561	0.386992	0.396223	0.359068	0.332793
0.3602	0.368978	0.359373	0.344072	0.338876	0.36987	0.371179	0.348957	0.343838	0.348863	0.352086	0.347149	0.353255	0.338291	0.362208	0.387122	0.356419	0.386303	0.35754	0.344709	0.368189	0.365966	0.376467	0.387381	0.39658	0.359559	0.332988
0.360488	0.368901	0.359109	0.344598	0.339376	0.370237	0.37167	0.349891	0.344836	0.348889	0.35218	0.347084	0.353434	0.338592	0.362747	0.387398	0.35694	0.386631	0.357922	0.345774	0.368482	0.36612	0.377315	0.387772	0.396925	0.360047	0.3332
0.360778	0.368825	0.358844	0.345125	0.339893	0.370602	0.372163	0.350827	0.345859	0.348929	0.352276	0.347019	0.35362	0.338908	0.363289	0.387653	0.357458	0.386945	0.358308	0.346849	0.368773	0.366274	0.378152	0.388163	0.397256	0.360529	0.333431
0.361067	0.36875	0.358578	0.345654	0.340428	0.370966	0.372657	0.351766	0.346906	0.348982	0.352375	0.346956	0.353812	0.339238	0.363834	0.387888	0.357972	0.387246	0.358696	0.347933	0.369061	0.366429	0.378978	0.388554	0.397575	0.361007	0.33368
0.361358	0.368677	0.358311	0.346184	0.340979	0.371329	0.373152	0.352707	0.347976	0.34905	0.352476	0.346895	0.35401	0.339581	0.364381	0.388103	0.358482	0.387533	0.359089	0.349025	0.369347	0.366583	0.379792	0.388947	0.397881	0.36148	0.333947
0.361649	0.368605	0.358043	0.346715	0.341547	0.371691	0.373648	0.353649	0.349069	0.34913	0.352581	0.346836	0.354216	0.339938	0.364929	0.388299	0.358988	0.387808	0.359484	0.350125	0.369631	0.366738	0.380594	0.389339	0.398175	0.361947	0.334233
0.361941	0.368536	0.357776	0.347247	0.342131	0.372051	0.374146	0.354591	0.350183	0.349224	0.352689	0.346779	0.354428	0.340308	0.36548	0.388474	0.35949	0.388068	0.359883	0.351232	0.369912	0.366892	0.381385	0.389731	0.398456	0.362408	0.334537
0.362233	0.36847	0.357509	0.34778	0.342731	0.372409	0.374644	0.355532	0.351318	0.349331	0.3528	0.346724	0.354647	0.34069	0.366032	0.388629	0.359988	0.388315	0.360286	0.352344	0.370192	0.367046	0.382162	0.390124	0.398725	0.362863	0.33486
0.362526	0.368407	0.357243	0.348314	0.343347	0.372766	0.375143	0.356472	0.352473	0.349452	0.352916	0.346673	0.354873	0.341083	0.366585	0.388765	0.360482	0.388549	0.360693	0.353461	0.370471	0.367198	0.382926	0.390516	0.398982	0.363312	0.335201
[truncated: 1,429 more rows]

## Sheet: panel a-axis
Time (s)	Energy (eV)		Time (s)	Cutoff energy (eV)	Electron yields (arb. u.)
[truncated: 3,042 more rows]

## Sheet: panel b
1.58645e-49	1.58645e-49	1.58645e-49
[truncated: 3,041 more rows]

[truncated: 1 more sheets: panel b-axis]
