# Supplementary material for: Attosecond field emission
Source: Nature. 2023 Jan 25;613(7945):662–6. doi: 10.1038/s41586-022-05577-1 (PMC9876796; doi:10.1038/s41586-022-05577-1)
Supplement: Supplementary file 6 — Source Data Extended Data Fig. 4 [file 41586_2022_5577_MOESM6_ESM.xlsx]

## Sheet: panel a
Time (fs)	Field (V/Å)		Backscattered electron release time (fs)	Energy (eV)	Ionization rate (arb. u.)		Direct electron release time (fs)	Energy (eV)	Ionization rate (arb. u.)
-8.4986	-0.321884		-8.4986	23.4189	0.000327613		-6.35087	10.5353	8.9152e-282
-8.49567	-0.319847		-8.49567	22.8656	0.00031152		-6.34794	10.5347	1.69904e-108
-8.49274	-0.317809		-8.49274	22.3144	0.00029605		-6.34501	10.5331	2.60047e-68
-8.48981	-0.315772		-8.48981	21.7652	0.000281187		-6.34208	10.5306	2.01691e-50
-8.48688	-0.313734		-8.48688	21.2184	0.000266914		-6.33915	10.5271	3.27142e-40
-8.48395	-0.311677		-8.48395	20.9892	0.000253086		-6.33622	10.5227	1.34813e-33
-8.48102	-0.309605		-8.48102	20.4464	0.00023973		-6.33329	10.5173	5.9141e-29
-8.47809	-0.307533		-8.47809	19.9071	0.000226933		-6.33036	10.5109	1.63707e-25
-8.47516	-0.305461		-8.47516	19.3715	0.00021468		-6.32743	10.5036	7.43912e-23
-8.47223	-0.303389		-8.47223	18.8398	0.000202953		-6.3245	10.4953	9.71398e-21
-8.4693	-0.301316		-8.4693	18.3123	0.000191736		-6.32157	10.4861	5.17114e-19
-8.46637	-0.299244		-8.46637	17.7897	0.000181014		-6.31864	10.4759	1.4122e-17
-8.46344	-0.297172		-8.46344	17.2721	0.000170771		-6.31571	10.4647	2.28096e-16
-8.46051	-0.2951		-8.46051	16.7597	0.000160991		-6.31278	10.4526	2.40467e-15
-8.45758	-0.293028		-8.45758	16.2525	0.00015166		-6.30985	10.4396	1.86515e-14
-8.45465	-0.290949		-8.45465	15.751	0.000142734		-6.30692	10.4257	1.12721e-13
-8.45172	-0.288864		-8.45172	15.5369	0.000134209		-6.30399	10.4108	5.54588e-13
-8.44879	-0.28678		-8.44879	15.044	0.000126093		-6.30106	10.395	2.29835e-12
-8.44586	-0.284696		-8.44586	14.5573	0.000118372		-6.29813	10.3783	8.24192e-12
-8.44293	-0.282611		-8.44293	14.0771	0.000111032		-6.2952	10.3606	2.61313e-11
-8.44	-0.280527		-8.44	13.6035	0.00010406		-6.29227	10.3421	7.45396e-11
-8.43707	-0.278442		-8.43707	13.1369	9.7442e-05		-6.28934	10.3226	1.94046e-10
-8.43414	-0.276358		-8.43414	12.6776	9.11647e-05		-6.28641	10.3022	4.63237e-10
-8.4312	-0.274273		-8.4312	12.48	8.52152e-05		-6.28348	10.2809	1.01593e-09
-8.42827	-0.272189		-8.42827	12.031	7.9581e-05		-6.28055	10.2587	2.10191e-09
-8.42534	-0.27011		-8.42534	11.5895	7.42617e-05		-6.27762	10.2357	4.12922e-09
-8.42241	-0.268034		-8.42241	11.1556	6.92411e-05		-6.27469	10.2117	7.74504e-09
-8.41948	-0.265958		-8.41948	10.7298	6.44972e-05		-6.27176	10.1869	1.39365e-08
-8.41655	-0.263883		-8.41655	10.3122	6.00187e-05		-6.26883	10.1613	2.41572e-08
-8.41362	-0.261807		-8.41362	10.1315	5.57944e-05		-6.2659	10.1347	4.04824e-08
-8.41069	-0.259731		-8.41069	9.72535	5.18135e-05		-6.26297	10.1074	6.57923e-08
-8.40776	-0.257656		-8.40776	9.32733	4.80654e-05		-6.26004	10.0791	1.03986e-07
-8.40483	-0.25558		-8.40483	8.93785	4.454e-05		-6.25711	10.05	1.59495e-07
-8.4019	-0.253504		-8.4019	8.55702	4.12272e-05		-6.25418	10.0201	2.36511e-07
-8.39897	-0.251429		-8.39897	8.39186	3.81173e-05		-6.25125	9.9893	3.43822e-07
-8.39604	-0.249368		-8.39604	8.0233	3.52218e-05		-6.24832	9.95773	4.9075e-07
-8.39311	-0.247321		-8.39311	7.66334	3.25241e-05		-6.24539	9.92536	6.88696e-07
-8.39018	-0.245273		-8.39018	7.31212	2.99973e-05		-6.24246	9.8922	9.51424e-07
-8.38725	-0.243226		-8.38725	6.96987	2.7633e-05		-6.23953	9.85823	1.29535e-06
-8.38432	-0.241178		-8.38432	6.82114	2.54232e-05		-6.2366	9.82348	1.73984e-06
-8.38139	-0.239131		-8.38139	6.49165	2.33602e-05		-6.23367	9.78794	2.30748e-06
-8.37846	-0.237083		-5.60371	0.586526	0.00306803		-6.23074	9.75162	3.0244e-06
-8.37553	-0.235036		-5.60078	3.97856	0.00300871		-6.22781	9.71452	3.90724e-06
-8.3726	-0.232988		-5.59785	7.14476	0.00295023		-6.22488	9.67666	4.95508e-06
-8.36967	-0.230941		-5.59492	10.3045	0.00289259		-6.22195	9.63807	6.22871e-06
-8.36674	-0.228918		-5.59199	13.3104	0.00283578		-6.21902	9.59876	7.76487e-06
-8.36381	-0.226916		-5.58906	16.2952	0.0027798		-6.21609	9.55873	9.60426e-06
-8.36088	-0.224914		-5.58613	19.1236	0.00272463		-6.21316	9.51799	1.17917e-05
-8.35795	-0.222912		-5.5832	22.1853	0.00267024		-6.21023	9.47654	1.43764e-05
-8.35502	-0.22091		-5.58027	24.9329	0.00261651		-6.2073	9.43439	1.74118e-05
-8.35209	-0.218908		-5.57734	27.8357	0.00256359		-6.20437	9.39155	2.09561e-05
-8.34916	-0.216906		-5.57441	30.8893	0.00251145		-6.20144	9.34801	2.50721e-05
-8.34623	-0.214904		-5.57148	33.4647	0.0024601		-6.19851	9.30379	2.97459e-05
-8.3433	-0.212902		-5.56855	36.7712	0.00240953		-6.19558	9.2589	3.48627e-05
-8.34037	-0.2109		-5.56562	38.8808	0.00235974		-6.19265	9.21338	4.06741e-05
-8.33744	-0.208931		-5.56269	41.7102	0.00231071		-6.18972	9.16723	4.72485e-05
-8.33451	-0.20699		-5.55976	44.6152	0.00226243		-6.18679	9.12047	5.46584e-05
-8.33158	-0.205049		-5.55683	46.8814	0.00221491		-6.18386	9.0731	6.298e-05
-8.32865	-0.203108		-5.5539	49.9006	0.00216833		-6.18093	9.02512	7.22936e-05
-8.32572	-0.201167		-5.55097	52.2489	0.00212332		-6.178	8.97654	8.26834e-05
-8.32279	-0.199225		-5.54804	54.6263	0.00207901		-6.17507	8.92736	9.42378e-05
-8.31986	-0.197284		-5.54511	57.0298	0.00203538		-6.17214	8.8776	0.000107049
-8.31693	-0.195343		-5.54218	59.4578	0.00199244		-6.16921	8.82725	0.000120933
-8.314	-0.193402		-5.53925	61.9054	0.00195018		-6.16628	8.77634	0.000135393
-8.31107	-0.191461		-5.53632	63.6112	0.00190858		-6.16335	8.7249	0.000151194
-8.30814	-0.189559		-5.53339	66.0833	0.00186765		-6.16042	8.67296	0.000168421
-8.30521	-0.187692		-5.53046	68.5663	0.00182738		-6.15749	8.6205	0.000187164
-8.30228	-0.185824		-5.52753	70.2927	0.00178776		-6.15456	8.56754	0.000207515
-8.29935	-0.183957		-5.5246	72.7814	0.00174914		-6.15163	8.51409	0.000229569
-8.29642	-0.182089		-5.52167	74.5103	0.00171262		-6.1487	8.46014	0.000253423
-8.29349	-0.180222		-5.51874	76.9967	0.00167669		-6.14577	8.40571	0.000279178
-8.29056	-0.178354		-5.51581	78.7205	0.00164131		-6.14284	8.3508	0.000306936
-8.28763	-0.176487		-5.51288	80.4397	0.0016065		-6.13991	8.29542	0.000336128
-8.2847	-0.174619		-5.50995	82.1534	0.00157225		-6.13698	8.23959	0.000365467
-8.28177	-0.172752		-5.50702	84.602	0.00153854		-6.13405	8.18336	0.00039676
-8.27884	-0.170929		-5.50409	86.2963	0.00150538		-6.13112	8.12672	0.000430092
-8.27591	-0.169146		-5.50116	87.9794	0.00147275		-6.12819	8.06969	0.000465552
-8.27298	-0.167362		-5.49823	89.6505	0.00144066		-6.12526	8.01227	0.00050323
-8.27005	-0.165579		-5.4953	91.3089	0.00140954		-6.12233	7.95447	0.000543219
-8.26712	-0.163795		-5.49237	92.9536	0.0013808		-6.1194	7.8963	0.00058561
-8.26419	-0.162012		-5.48944	94.5824	0.0013525		-6.11647	7.83776	0.000630498
-8.26126	-0.160228		-5.48651	96.1929	0.00132464		-6.11354	7.77886	0.00067798
-8.25833	-0.158445		-5.48358	97.7844	0.00129722		-6.11061	7.7196	0.000726861
-8.2554	-0.156661		-5.48065	99.3561	0.00127022		-6.10768	7.66001	0.000774606
-8.25247	-0.154878		-5.47772	100.907	0.00124365		-6.10475	7.60013	0.000824708
-8.24954	-0.153143		-5.47479	101.791	0.0012175		-6.10182	7.53997	0.000877241
-8.24661	-0.151451		-5.47186	103.307	0.00119177		-6.09889	7.47954	0.000932282
-8.24368	-0.149759		-5.46893	104.797	0.00116645		-6.09596	7.41883	0.000989905
-8.24075	-0.148067		-5.466	106.261	0.00114201		-6.09303	7.35787	0.00105019
-8.23782	-0.146375		-5.46307	107.698	0.00112004		-6.0901	7.29664	0.00111321
-8.23489	-0.144683		-5.46014	108.525	0.00109839		-6.08717	7.23517	0.00117905
-8.23196	-0.142992		-5.45721	109.918	0.00107706		-6.08424	7.17345	0.00124779
-8.22903	-0.1413		-5.45428	111.28	0.00105604		-6.08131	7.1115	0.00131739
-8.2261	-0.139608		-5.45135	112.068	0.00103534		-6.07838	7.04933	0.00138367
-8.22317	-0.137916		-5.44842	113.38	0.00101494		-6.07545	6.98699	0.00145241
-8.22024	-0.136275		-5.44549	114.144	0.000994848		-6.07252	6.92449	0.00152369
-8.21731	-0.13468		-5.44256	115.406	0.000975061		-6.06959	6.86183	0.00159756
-8.21438	-0.133084		-5.43963	116.631	0.000955573		-6.06666	6.79901	0.00167407
-8.21145	-0.131489		-5.4367	117.351	0.000936859		-6.06373	6.73606	0.00175329
-8.20852	-0.129894		-5.43377	118.519	0.000920575		-6.0608	6.67296	0.00183527
-8.20559	-0.128298		-5.43084	119.209	0.000904507		-6.05787	6.60973	0.00192007
-8.20266	-0.126703		-5.42791	120.318	0.000888652		-6.05494	6.54638	0.00200775
-8.19973	-0.125108		-5.42498	120.979	0.00087301		-6.05201	6.4829	0.00209534
-8.1968	-0.123512		-5.42205	122.028	0.000857578		-6.04908	6.41932	0.00217665
-8.19387	-0.121917		-5.41912	122.658	0.000842355		-6.04615	6.35569	0.00226028
-8.19094	-0.120374		-5.41619	123.641	0.000827338		-6.04322	6.29201	0.00234626
-8.18801	-0.118877		-5.41326	124.238	0.000812526		-6.04029	6.22829	0.00243464
-8.18508	-0.11738		-5.41033	124.824	0.000797917		-6.03736	6.16453	0.00252545
-8.18215	-0.115884		-5.4074	125.718	0.000783972		-6.03443	6.10074	0.00261874
-8.17922	-0.114387		-5.40447	126.27	0.000772356		-6.0315	6.03692	0.00271454
-8.17629	-0.112891		-5.40154	127.096	0.000760872		-6.02857	5.97308	0.0028129
-8.17336	-0.111394		-5.39861	127.612	0.000749518		-6.02564	5.90923	0.00291386
-8.17043	-0.109897		-5.39568	128.117	0.000738295		-6.02271	5.84536	0.00301345
-8.1675	-0.108401		-5.39275	128.846	0.0007272		-6.01978	5.78151	0.00310341
-8.16457	-0.106904		-5.38982	129.314	0.000716233		-6.01685	5.71771	0.00319533
-8.16164	-0.105459		-5.38689	129.77	0.000705393		-6.01392	5.65397	0.00328923
-8.15871	-0.10406		-5.38396	130.4	0.000694679		-6.01099	5.5903	0.00338513
-8.15578	-0.102662		-5.38103	130.818	0.00068409		-6.00806	5.5267	0.00348306
-8.15285	-0.101263		-5.3781	131.224	0.000674065		-6.00513	5.46317	0.00358304
-8.14992	-0.0998648		-5.37517	131.751	0.000666249		-6.0022	5.39972	0.0036851
-8.14699	-0.0984664		-5.37224	132.117	0.000658502		-5.99927	5.33635	0.00378927
-8.14406	-0.0970679		-5.36931	132.47	0.000650825		-5.99634	5.27308	0.00389556
-8.14113	-0.0956694		-5.36638	132.81	0.000643216		-5.99341	5.2099	0.00399912
-8.1382	-0.094271		-5.36345	133.206	0.000635676		-5.99048	5.14683	0.00408969
-8.13527	-0.0928725		-5.36052	133.506	0.000628203		-5.98755	5.08392	0.00418175
-8.13234	-0.0915231		-5.35759	133.793	0.000620798		-5.98462	5.02117	0.0042753
-8.12941	-0.0902195		-5.35466	134.066	0.000613461		-5.98169	4.95858	0.00437035
-8.12648	-0.088916		-5.35173	134.327	0.00060619		-5.97876	4.89615	0.00446693
-8.12355	-0.0876124		-5.3488	134.559	0.000599401		-5.97583	4.83391	0.00456505
-8.12062	-0.0863088		-5.34587	134.776	0.000594707		-5.9729	4.77183	0.00466472
-8.11769	-0.0850053		-5.34294	134.98	0.000590041		-5.96997	4.70994	0.00476595
-8.11476	-0.0837017		-5.34001	135.17	0.000585403		-5.96704	4.64823	0.00486876
-8.11183	-0.0823981		-5.33708	135.347	0.000580794		-5.96411	4.58671	0.00496757
-8.1089	-0.0810945		-5.33415	135.415	0.000576212		-5.96118	4.5254	0.0050504
-8.10597	-0.079791		-5.33122	135.549	0.000571658		-5.95825	4.46433	0.00513423
-8.10304	-0.0785331		-5.32829	135.67	0.000567132		-5.95532	4.40351	0.00521906
-8.10011	-0.0773186		-5.32536	135.776	0.000562634		-5.95239	4.34294	0.00530489
-8.09718	-0.0761041		-5.32243	135.868	0.000558163		-5.94946	4.28263	0.00539173
-8.09425	-0.0748896		-5.3195	135.946	0.000554112		-5.94653	4.22257	0.00547959
-8.09132	-0.0736751		-5.31657	135.818	0.000552064		-5.9436	4.16278	0.00556847
-8.08839	-0.0724606		-5.31364	135.853	0.000550022		-5.94067	4.10325	0.00565839
-8.08546	-0.0712461		-5.31071	135.875	0.000547985		-5.93774	4.04399	0.00574935
-8.08253	-0.0700316		-5.30778	135.882	0.000545955		-5.93481	3.985	0.00583528
-8.0796	-0.0688171		-5.30485	135.875	0.00054393		-5.93188	3.9263	0.00590296
-8.07667	-0.0676026		-5.30192	135.854	0.000541911		-5.92895	3.86792	0.0059712
-8.07374	-0.0664293		-5.29899	135.819	0.000539898		-5.92602	3.80986	0.00604
-8.07081	-0.0652956		-5.29606	135.77	0.000537891		-5.92309	3.75213	0.00610937
-8.06788	-0.064162		-5.29313	135.707	0.000535889		-5.92016	3.69473	0.00617931
-8.06495	-0.0630283		-5.2902	135.298	0.000534265		-5.91723	3.63766	0.00624982
-8.06202	-0.0618947		-5.28727	135.193	0.000534581		-5.9143	3.58093	0.0063209
-8.05909	-0.0607611		-5.28434	135.073	0.000534896		-5.91137	3.52453	0.00639256
-8.05616	-0.0596274		-5.28141	134.94	0.000535211		-5.90844	3.46847	0.0064648
-8.05323	-0.0584938		-5.27848	134.793	0.000535527		-5.90551	3.41276	0.00653137
-8.0503	-0.0573601		-5.27555	134.632	0.000535842		-5.90258	3.35739	0.00657831
-8.04737	-0.0562265		-5.27262	134.458	0.000536158		-5.89965	3.30242	0.00662549
-8.04444	-0.0551284		-5.26969	134.269	0.000536474		-5.89672	3.24783	0.00667292
-8.04151	-0.0540652		-5.26676	134.067	0.00053679		-5.89379	3.19363	0.00672058
-8.03858	-0.053002		-5.26383	133.851	0.000537106		-5.89086	3.13982	0.00676849
-8.03565	-0.0519388		-5.2609	133.622	0.000537777		-5.88793	3.0864	0.00681664
-8.03272	-0.0508756		-5.25797	133.378	0.000540348		-5.885	3.03337	0.00686504
-8.02979	-0.0498124		-5.25504	133.122	0.000542928		-5.88207	2.98074	0.00691368
-8.02686	-0.0487492		-5.25211	132.852	0.000545518		-5.87914	2.92851	0.00696256
-8.02393	-0.047686		-5.24918	132.034	0.000548117		-5.87621	2.87667	0.00700553
-8.021	-0.0466228		-5.24625	131.725	0.000550725		-5.87328	2.82525	0.00702853
-8.01807	-0.0455595		-5.24332	131.403	0.000553344		-5.87035	2.77426	0.00705159
-8.01514	-0.0445255		-5.24039	131.067	0.000555971		-5.86742	2.7237	0.00707469
-8.01221	-0.0435203		-5.23746	130.719	0.000558609		-5.86449	2.67358	0.00709786
-8.00928	-0.0425152		-5.23453	130.358	0.000561256		-5.86156	2.6239	0.00712107
-8.00635	-0.04151		-5.2316	129.984	0.00056425		-5.85863	2.57466	0.00714434
-8.00342	-0.0405049		-5.22867	129.597	0.000569121		-5.8557	2.52585	0.00716766
-8.00049	-0.0394997		-5.22574	129.197	0.000574025		-5.85277	2.47749	0.00719104
-7.99756	-0.0384945		-5.22281	128.786	0.000578961		-5.84984	2.42956	0.00721447
-7.99463	-0.0374894		-5.21988	128.362	0.000583929		-5.84691	2.38208	0.00723215
-7.9917	-0.0364842		-5.21695	127.926	0.00058893		-5.84398	2.33504	0.00723052
-7.98877	-0.0354791		-5.21402	127.478	0.000593964		-5.84105	2.28848	0.00722888
-7.98584	-0.0344958		-5.21109	127.018	0.000599031		-5.83812	2.24239	0.00722724
-7.98291	-0.0335346		-5.20816	126.546	0.000604131		-5.83518	2.19677	0.00722561
-7.97998	-0.0325735		-5.20523	126.062	0.000609265		-5.83225	2.15161	0.00722397
-7.97705	-0.0316123		-5.2023	125.566	0.00061475		-5.82932	2.10693	0.00722233
-7.97412	-0.0306511		-5.19937	125.059	0.000622089		-5.82639	2.06272	0.0072207
-7.97119	-0.0296899		-5.19644	124.541	0.000629495		-5.82346	2.01898	0.00721906
-7.96826	-0.0287288		-5.19351	124.011	0.000636968		-5.82053	1.97571	0.00721743
-7.96533	-0.0277676		-5.19058	123.47	0.000644509		-5.8176	1.93291	0.00721055
-7.9624	-0.0268064		-5.18764	122.919	0.000652118		-5.81467	1.89059	0.0071859
-7.95947	-0.0258452		-5.18471	122.357	0.000659796		-5.81174	1.84876	0.0071613
-7.95654	-0.0248982		-5.18178	121.784	0.000667543		-5.80881	1.80742	0.00713677
-7.95361	-0.0239655		-5.17885	121.2	0.00067536		-5.80588	1.76658	0.00711229
-7.95068	-0.0230329		-5.17592	120.606	0.000683246		-5.80295	1.72622	0.00708788
-7.94775	-0.0221003		-5.17299	120.002	0.000691496		-5.80002	1.68636	0.00706352
-7.94482	-0.0211676		-5.17006	119.387	0.000701548		-5.79709	1.64698	0.00703922
-7.94189	-0.020235		-5.16713	118.762	0.000711711		-5.79416	1.60809	0.00701499
-7.93896	-0.0193023		-5.1642	118.128	0.000721986		-5.79123	1.56969	0.00699081
-7.93603	-0.0183697		-5.16127	117.484	0.000732374		-5.7883	1.53178	0.00696217
-7.9331	-0.017437		-5.15834	116.831	0.000742876		-5.78537	1.49435	0.00691797
-7.93017	-0.0165044		-5.15541	116.168	0.000753493		-5.78244	1.45743	0.00687397
-7.92724	-0.0155776		-5.15248	115.496	0.000764225		-5.77951	1.42102	0.00683017
-7.92431	-0.014657		-5.14955	114.816	0.000775073		-5.77658	1.3851	0.00678657
-7.92138	-0.0137364		-5.14662	114.126	0.000786039		-5.77365	1.34968	0.00674317
-7.91845	-0.0128158		-5.14369	113.428	0.00079738		-5.77072	1.31476	0.00669996
-7.91552	-0.0118952		-5.14076	112.72	0.000810404		-5.76779	1.28033	0.00665696
-7.91259	-0.0109745		-5.13783	112.005	0.000823589		-5.76486	1.2464	0.00661415
-7.90966	-0.0100539		-5.1349	111.281	0.000836937		-5.76193	1.21296	0.00657154
-7.90673	-0.0091333		-5.13197	110.549	0.00085045		-5.759	1.18001	0.0065254
-7.9038	-0.00821268		-5.12904	109.81	0.000864128		-5.75607	1.14756	0.00646637
-7.90087	-0.00729206		-5.12611	109.063	0.000877972		-5.75314	1.1156	0.00640771
-7.89794	-0.00636892		-5.12318	108.309	0.000891985		-5.75021	1.08415	0.00634945
-7.89501	-0.00544312		-5.12025	107.547	0.000906167		-5.74728	1.05319	0.00629156
-7.89208	-0.00451733		-5.11732	105.774	0.00092052		-5.74435	1.02274	0.00623404
-7.88915	-0.00359153		-5.11439	104.991	0.000935247		-5.74142	0.99277	0.00617691
-7.88622	-0.00266574		-5.11146	104.202	0.000951424		-5.73849	0.963297	0.00612015
-7.88329	-0.00173994		-5.10853	103.406	0.000967813		-5.73556	0.934313	0.00606377
-7.88036	-0.000814145		-5.1056	102.604	0.000984414		-5.73263	0.905817	0.00600776
-7.87743	0.00011165		-5.10267	101.797	0.00100123		-5.7297	0.877806	0.00594922
-7.8745	0.00103745		-5.09974	100.983	0.00101826		-5.72677	0.850281	0.00588063
-7.87157	0.00196324		-5.09681	100.164	0.00103552		-5.72384	0.823247	0.00581261
-7.86864	0.00290002		-5.09388	99.34	0.00105299		-5.72091	0.796702	0.00574516
-7.86571	0.00384852		-5.09095	98.5102	0.00107068		-5.71798	0.770643	0.00567828
-7.86278	0.00479702		-5.08802	97.6751	0.0010886		-5.71505	0.745068	0.00561195
-7.85985	0.00574552		-5.08509	96.8349	0.00110687		-5.71212	0.719974	0.00554619
-7.85692	0.00669402		-5.08216	95.9896	0.00112618		-5.70919	0.695359	0.00548097
-7.85399	0.00764252		-5.07923	95.1398	0.00114574		-5.70626	0.67122	0.00541632
-7.85106	0.00859102		-5.0763	94.286	0.00116556		-5.70333	0.647554	0.00535221
-7.84813	0.00953952		-5.07337	93.4282	0.00118563		-5.7004	0.62436	0.00528652
-7.8452	0.010488		-5.07044	92.5666	0.00120596		-5.69747	0.601635	0.00521361
-7.84227	0.0114365		-5.06751	91.7013	0.00122656		-5.69454	0.579383	0.00514142
-7.83934	0.0124043		-5.06458	90.8323	0.00124742		-5.69161	0.5576	0.00506995
-7.83641	0.013393		-5.06165	89.9598	0.00126855		-5.68868	0.536285	0.00499921
-7.83348	0.0143817		-5.05872	89.084	0.00128994		-5.68575	0.515434	0.00492917
-7.83055	0.0153704		-5.05579	88.2048	0.00131162		-5.68282	0.495044	0.00485985
-7.82762	0.016359		-5.05286	87.3225	0.00133369		-5.67989	0.475111	0.00479124
-7.82469	0.0173477		-5.04993	86.4375	0.00135603		-5.67696	0.455635	0.00472333
-7.82176	0.0183364		-5.047	85.5504	0.00137866		-5.67403	0.43661	0.00465612
-7.81883	0.0193251		-5.04407	84.6613	0.00140157		-5.6711	0.418035	0.00458817
-7.8159	0.0203138		-5.04114	82.6622	0.00142476		-5.66817	0.399907	0.00451557
-7.81297	0.0213024		-5.03821	81.7682	0.00144824		-5.66524	0.382228	0.0044438
-7.81004	0.0223184		-5.03528	80.8725	0.00147201		-5.66231	0.364993	0.00437287
-7.80711	0.0233643		-5.03235	79.9753	0.00149607		-5.65938	0.3482	0.00430276
-7.80418	0.0244102		-5.02942	79.0767	0.00152043		-5.65645	0.331846	0.00423347
-7.80125	0.0254561		-5.02649	78.1769	0.00154495		-5.65352	0.315926	0.00416499
-7.79832	0.026502		-5.02356	77.2763	0.00156892		-5.65059	0.300439	0.00409732
-7.79539	0.0275479		-5.02063	76.3754	0.00159316		-5.64766	0.285382	0.00403045
-7.79246	0.0285938		-5.0177	75.4742	0.00161768		-5.64473	0.27075	0.00396438
-7.78953	0.0296398		-5.01477	74.573	0.00164248		-5.6418	0.256541	0.00389825
-7.7866	0.0306857		-5.01184	73.6718	0.00166757		-5.63887	0.242752	0.00382969
-7.78366	0.0317316		-5.00891	72.7707	0.00169294		-5.63594	0.229382	0.00376201
-7.78073	0.0328122		-5.00598	71.8698	0.00171859		-5.63301	0.216428	0.00369521
-7.7778	0.0339316		-5.00305	69.8654	0.00174454		-5.63008	0.203886	0.00362927
-7.77487	0.0350509		-5.00012	68.9665	0.00177077		-5.62715	0.191754	0.0035642
-7.77194	0.0361703		-4.99719	68.0687	0.001797		-5.62422	0.180027	0.00349998
-7.76901	0.0372897		-4.99426	67.1725	0.00182139		-5.62129	0.168703	0.00343661
-7.76608	0.038409		-4.99133	66.2778	0.00184603		-5.61836	0.157778	0.00337408
-7.76315	0.0395284		-4.9884	65.3847	0.00187091		-5.61543	0.14725	0.00331239
-7.76022	0.0406478		-4.98547	64.4934	0.00189604		-5.6125	0.137114	0.00325115
-7.75729	0.0417671		-4.98254	63.6039	0.00192143		-5.60957	0.127368	0.00318924
-7.75436	0.0428865		-4.97961	62.7164	0.00194706		-5.60664	0.11801	0.0031282
-7.75143	0.0440474		-4.97668	61.8309	0.00197295		-3.27433	29.7782	7.40217e-133
-7.7485	0.0452553		-4.97375	59.8737	0.00199909		-3.2714	29.7761	5.51748e-55
-7.74557	0.0464631		-4.97082	58.9962	0.00202549		-3.26847	29.7707	1.7435e-35
-7.74264	0.047671		-4.96789	58.1219	0.00205164		-3.26554	29.7622	1.08428e-26
-7.73971	0.0488789		-4.96496	57.2508	0.00207435		-3.26261	29.7505	1.38211e-21
-7.73678	0.0500867		-4.96203	56.383	0.00209724		-3.25968	29.7356	3.12091e-18
-7.73385	0.0512946		-4.9591	55.5185	0.00212033		-3.25675	29.7176	7.4659e-16
-7.73092	0.0525025		-4.95617	54.6574	0.0021436		-3.25382	29.6965	4.49445e-14
-7.72799	0.0537103		-4.95324	53.7998	0.00216706		-3.25089	29.6722	1.08942e-12
-7.72506	0.0549182		-4.95031	51.9136	0.0021907		-3.24796	29.6448	1.40345e-11
-7.72213	0.0561736		-4.94738	51.0682	0.00221454		-3.24503	29.6142	1.14425e-10
-7.7192	0.0574834		-4.94445	50.2269	0.00223858		-3.24209	29.5806	6.62663e-10
-7.71627	0.0587933		-4.94152	49.3903	0.0022628		-3.23916	29.5438	2.95117e-09
-7.71334	0.0601032		-4.93859	48.5583	0.00228649		-3.23623	29.5039	1.03253e-08
-7.71041	0.0614131		-4.93566	47.7311	0.00230488		-3.2333	29.461	3.07942e-08
-7.70748	0.0627229		-4.93273	46.9087	0.00232337		-3.23037	29.4151	8.0876e-08
-7.70455	0.0640328		-4.9298	45.1071	0.00234197		-3.22744	29.3662	1.91164e-07
-7.70162	0.0653427		-4.92687	44.3005	0.00236069		-3.22451	29.3144	4.13637e-07
-7.69869	0.0666526		-4.92394	43.499	0.00237951		-3.22158	29.2595	8.30473e-07
-7.69576	0.0679624		-4.92101	42.7025	0.00239844		-3.21865	29.2017	1.56401e-06
-7.69283	0.0693248		-4.91808	41.9116	0.00241749		-3.21572	29.141	2.78738e-06
-7.6899	0.0707483		-4.91515	41.1264	0.00243665		-3.21279	29.0772	4.73531e-06
-7.68697	0.0721718		-4.91222	39.4129	0.00245591		-3.20986	29.0106	7.71458e-06
-7.68404	0.0735953		-4.90929	38.6471	0.00247435		-3.20693	28.941	1.19173e-05
-7.68111	0.0750188		-4.90636	37.8873	0.00248548		-3.204	28.8686	1.783e-05
-7.67818	0.0764424		-4.90343	37.1335	0.00249665		-3.20107	28.7935	2.59694e-05
-7.67525	0.0778659		-4.9005	36.3858	0.00250786		-3.19814	28.7156	3.69243e-05
-7.67232	0.0792894		-4.89757	34.7569	0.00251911		-3.19521	28.6349	5.13733e-05
-7.66939	0.0807129		-4.89464	34.0295	0.00253039		-3.19228	28.5514	7.00875e-05
-7.66646	0.0821364		-4.89171	33.3091	0.00254171		-3.18935	28.4653	9.39311e-05
-7.66353	0.0836163		-4.88878	32.5955	0.00255307		-3.18642	28.3764	0.000123862
-7.6606	0.0851629		-4.88585	31.8889	0.00256446		-3.18349	28.2848	0.000160929
-7.65767	0.0867095		-4.88292	30.354	0.00257589		-3.18056	28.1905	0.000206273
-7.65474	0.0882561		-4.87999	29.6699	0.00258622		-3.17763	28.0935	0.000258355
-7.65181	0.0898027		-4.87706	28.9928	0.00258731		-3.1747	27.994	0.000319846
-7.64888	0.0913493		-4.87413	28.3228	0.00258841		-3.17177	27.892	0.000392191
-7.64595	0.0928959		-4.8712	26.8697	0.00258951		-3.16884	27.7876	0.000476634
-7.64302	0.0944424		-4.86827	26.2233	0.00259061		-3.16591	27.6806	0.000574478
-7.64009	0.095989		-4.86534	25.5845	0.00259171		-3.16298	27.5712	0.000687079
-7.63716	0.0975356		-4.86241	24.9533	0.0025928		-3.16005	27.4593	0.000815843
-7.63423	0.0991413		-4.85948	24.3298	0.0025939		-3.15712	27.345	0.000962224
-7.6313	0.100818		-4.85655	22.9817	0.002595		-3.15419	27.2283	0.00112772
-7.62837	0.102495		-4.85362	22.3828	0.0025961		-3.15126	27.1092	0.00131386
-7.62544	0.104171		-4.85069	21.7917	0.00259591		-3.14833	26.9878	0.00151007
-7.62251	0.105848		-4.84776	21.2083	0.00258487		-3.1454	26.8641	0.00172586
-7.61958	0.107525		-4.84483	19.9497	0.00257387		-3.14247	26.7382	0.00196387
-7.61665	0.109201		-4.8419	19.3921	0.0025629		-3.13954	26.6102	0.00222546
-7.61372	0.110878		-4.83897	18.8426	0.00255196		-3.13661	26.4801	0.00251201
-7.61079	0.112555		-4.83604	17.6594	0.00254106		-3.13368	26.3478	0.0028249
-7.60786	0.114231		-2.51544	3.4031	0.0460213		-3.13075	26.2134	0.00316555
-7.60493	0.115968		-2.51251	11.8183	0.0452541		-3.12782	26.0769	0.00353536
-7.602	0.117779		-2.50958	19.7984	0.0444953		-3.12489	25.9384	0.00393575
-7.59907	0.11959		-2.50665	27.6749	0.043745		-3.12196	25.7978	0.00436814
-7.59614	0.121401		-2.50372	35.6103	0.043012		-3.11903	25.6552	0.00480257
-7.59321	0.123212		-2.50079	43.1571	0.0422893		-3.1161	25.5107	0.00526326
-7.59028	0.125023		-2.49786	49.966	0.0415746		-3.11317	25.3644	0.00575495
-7.58735	0.126835		-2.49493	57.167	0.040868		-3.11024	25.2163	0.00627879
-7.58442	0.128646		-2.492	64.7287	0.0401694		-3.10731	25.0665	0.0068359
-7.58149	0.130457		-2.48907	71.0764	0.0394787		-3.10438	24.9149	0.00742742
-7.57856	0.132268		-2.48614	77.6136	0.038796		-3.10145	24.7615	0.00805447
-7.57563	0.134139		-2.48321	84.3087	0.0381213		-3.09852	24.6064	0.00871819
-7.5727	0.136086		-2.48028	89.5203	0.0374543		-3.09559	24.4497	0.00941969
-7.56977	0.138033		-2.47735	96.4425	0.0367952		-3.09266	24.2913	0.0101601
-7.56684	0.139979		-2.47442	101.796	0.036163		-3.08973	24.1312	0.0108799
-7.56391	0.141926		-2.47149	108.855	0.0355425		-3.0868	23.9696	0.0116267
-7.56098	0.143873		-2.46856	114.29	0.0349292		-3.08387	23.8066	0.0124086
-7.55805	0.14582		-2.46563	119.735	0.034323		-3.08094	23.6423	0.0132264
-7.55512	0.147766		-2.4627	125.182	0.0337239		-3.07801	23.4765	0.0140811
-7.55219	0.149713		-2.45977	128.965	0.0331318		-3.07508	23.3094	0.0149733
-7.54926	0.15166		-2.45684	134.39	0.0325467		-3.07215	23.1409	0.015904
-7.54633	0.153666		-2.45391	139.779	0.0319686		-3.06922	22.9711	0.0168739
-7.5434	0.155747		-2.45098	143.51	0.0313974		-3.06629	22.8	0.0178839
-7.54047	0.157828		-2.44805	148.821	0.0308331		-3.06336	22.6276	0.0189346
-7.53754	0.159909		-2.44512	154.062	0.0303015		-3.06043	22.454	0.0199296
-7.53461	0.161989		-2.44219	157.679	0.0297823		-3.0575	22.2793	0.0209464
-7.53168	0.16407		-2.43926	161.26	0.029269		-3.05457	22.1035	0.0219981
-7.52875	0.166151		-2.43633	166.3	0.0287618		-3.05164	21.9268	0.0230853
-7.52582	0.168232		-2.4334	169.771	0.0282605		-3.04871	21.7491	0.0242084
-7.52289	0.170313		-2.43047	173.191	0.0277652		-3.04578	21.5704	0.0253681
-7.51996	0.172394		-2.42754	176.556	0.0272757		-3.04285	21.3908	0.0265649
-7.51703	0.174531		-2.42461	179.866	0.0267921		-3.03992	21.2102	0.0277992
-7.5141	0.176741		-2.42168	184.45	0.0263143		-3.03699	21.0287	0.0290718
-7.51117	0.178951		-2.41875	187.597	0.0258424		-3.03406	20.8464	0.030383
-7.50824	0.181162		-2.41582	190.674	0.0254059		-3.03113	20.6632	0.0315951
-7.50531	0.183372		-2.41289	193.678	0.0249816		-3.0282	20.4793	0.0328197
-7.50238	0.185582		-2.40996	196.607	0.0245622		-3.02527	20.2949	0.0340758
-7.49945	0.187792		-2.40703	198.313	0.0241476		-3.02234	20.1098	0.0353636
-7.49652	0.190002		-2.4041	201.121	0.0237378		-3.01941	19.9241	0.0366835
-7.49359	0.192212		-2.40117	203.844	0.0233327		-3.01648	19.7378	0.0380359
-7.49066	0.194422		-2.39824	206.479	0.0229324		-3.01355	19.551	0.0394211
-7.48773	0.196685		-2.39531	209.025	0.0225367		-3.01062	19.3637	0.0408394
-7.4848	0.199016		-2.39238	211.478	0.0221458		-3.00769	19.1759	0.0422911
-7.48187	0.201348		-2.38945	212.943	0.0217594		-3.00476	18.9875	0.0437767
-7.47894	0.203679		-2.38652	215.25	0.0214091		-3.00183	18.7987	0.0451169
-7.47601	0.206011		-2.38359	217.457	0.0210705		-2.9989	18.6097	0.046458
-7.47308	0.208342		-2.38066	219.562	0.0207356		-2.99597	18.4204	0.0478251
-7.47015	0.210673		-2.37773	220.852	0.0204043		-2.99304	18.2308	0.0492184
-7.46722	0.213005		-2.3748	222.801	0.0200766		-2.99011	18.0411	0.0506382
-7.46429	0.215336		-2.37187	224.641	0.0197526		-2.98718	17.8512	0.0520846
-7.46136	0.217667		-2.36894	225.797	0.0194322		-2.98425	17.6611	0.0535579
-7.45843	0.220046		-2.36601	227.471	0.0191153		-2.98132	17.4709	0.0550583
-7.4555	0.222488		-2.36308	228.543	0.0188021		-2.97839	17.2805	0.0565859
-7.45257	0.224929		-2.36015	230.048	0.0184923		-2.97546	17.09	0.058141
-7.44964	0.227371		-2.35722	231.439	0.0182176		-2.97253	16.8995	0.0595065
-7.44671	0.229812		-2.35429	232.366	0.0179537		-2.9696	16.709	0.0608604
-7.44378	0.232253		-2.35136	233.581	0.0176925		-2.96667	16.5187	0.0622342
-7.44085	0.234695		-2.34843	234.419	0.0174339		-2.96374	16.3284	0.0636281
-7.43792	0.237136		-2.3455	235.455	0.0171779		-2.96081	16.1384	0.0650421
-7.43499	0.239578		-2.34257	236.204	0.0169246		-2.95788	15.9485	0.0664764
-7.43206	0.242019		-2.33964	237.059	0.0166738		-2.95495	15.7588	0.067931
-7.42913	0.244502		-2.33671	237.715	0.0164256		-2.95202	15.5693	0.0694061
-7.4262	0.247039		-2.33378	238.387	0.0161799		-2.94909	15.3801	0.0709018
-7.42327	0.249576		-2.33085	238.951	0.0159368		-2.94616	15.1911	0.0724182
-7.42034	0.252113		-2.32792	239.483	0.0157268		-2.94323	15.0023	0.073707
-7.41741	0.25465		-2.32499	239.907	0.0155267		-2.9403	14.8139	0.0749725
-7.41448	0.257187		-2.32206	240.346	0.0153284		-2.93737	14.6261	0.0762519
-7.41155	0.259724		-2.31913	240.584	0.0151318		-2.93444	14.4387	0.0775454
-7.40862	0.262261		-2.3162	240.929	0.014937		-2.93151	14.2517	0.0788528
-7.40569	0.264798		-2.31327	241.241	0.0147439		-2.92858	14.0653	0.0801744
-7.40276	0.267336		-2.31034	241.231	0.0145526		-2.92565	13.8794	0.0815101
-7.39983	0.269906		-2.30741	241.449	0.014363		-2.92272	13.694	0.08286
-7.3969	0.272521		-2.30448	241.635	0.0141751		-2.91979	13.5091	0.0842242
-7.39397	0.275137		-2.30155	241.375	0.0139889		-2.91686	13.3249	0.0856028
-7.39104	0.277752		-2.29862	241.467	0.0138334		-2.91393	13.1411	0.0867249
-7.38811	0.280368		-2.29569	241.527	0.0136868		-2.911	12.9581	0.0878137
-7.38518	0.282983		-2.29276	241.019	0.0135414		-2.90807	12.7759	0.0889112
-7.38225	0.285599		-2.28983	240.986	0.013397		-2.90514	12.5944	0.0900175
-7.37932	0.288214		-2.2869	240.921	0.0132537		-2.90221	12.4137	0.0911325
-7.37639	0.290829		-2.28397	240.825	0.0131114		-2.89928	12.2338	0.0922563
-7.37346	0.293445		-2.28104	240.012	0.0129703		-2.89635	12.0546	0.093389
-7.37053	0.296085		-2.27811	239.824	0.0128301		-2.89342	11.8763	0.0945304
-7.3676	0.298758		-2.27518	239.604	0.0126911		-2.89049	11.6988	0.0956808
-7.36467	0.301432		-2.27225	238.549	0.0125531		-2.88756	11.5222	0.09684
-7.36174	0.304105		-2.26932	238.239	0.0124431		-2.88463	11.3463	0.097725
-7.35881	0.306779		-2.26639	237.899	0.0123412		-2.8817	11.1715	0.0985692
-7.35588	0.309452		-2.26346	237.528	0.0122398		-2.87877	10.9976	0.099418
-7.35295	0.312126		-2.26053	237.128	0.0121391		-2.87584	10.8248	0.100271
-7.35002	0.314799		-2.2576	235.723	0.0120389		-2.87291	10.653	0.10113
-7.34709	0.317472		-2.25467	235.235	0.0119393		-2.86998	10.4822	0.101992
-7.34416	0.320146		-2.25174	234.717	0.0118403		-2.86705	10.3124	0.10286
-7.34123	0.322834		-2.24881	234.17	0.0117419		-2.86412	10.1437	0.103732
-7.3383	0.325543		-2.24588	233.595	0.011644		-2.86119	9.97609	0.104609
-7.33537	0.328251		-2.24295	231.852	0.0115467		-2.85826	9.8095	0.10549
-7.33244	0.33096		-2.24002	231.193	0.0114747		-2.85533	9.64398	0.106091
-7.32951	0.333668		-2.23709	230.507	0.0114099		-2.8524	9.47964	0.106647
-7.32658	0.336377		-2.23416	229.793	0.0113455		-2.84947	9.31652	0.107205
-7.32365	0.339086		-2.23123	229.052	0.0112812		-2.84654	9.1546	0.107764
-7.32072	0.341794		-2.2283	228.284	0.0112173		-2.84361	8.99391	0.108326
-7.31779	0.344503		-2.22537	226.168	0.0111535		-2.84068	8.83444	0.108889
-7.31486	0.347211		-2.22244	225.322	0.0110901		-2.83775	8.67619	0.109454
-7.31193	0.349924		-2.21951	224.45	0.0110269		-2.83482	8.51919	0.110021
-7.309	0.352642		-2.21658	223.552	0.0109639		-2.83189	8.36342	0.110589
-7.30607	0.355361		-2.21365	222.63	0.0109012		-2.82896	8.2089	0.11116
-7.30314	0.358079		-2.21072	221.682	0.010861		-2.82603	8.05563	0.111456
-7.30021	0.360798		-2.20779	219.226	0.0108274		-2.8231	7.9037	0.111704
-7.29728	0.363516		-2.20486	218.207	0.0107939		-2.82017	7.75315	0.111954
-7.29435	0.366234		-2.20193	217.164	0.0107604		-2.81724	7.60395	0.112203
-7.29142	0.368953		-2.199	216.097	0.0107269		-2.81431	7.45613	0.112453
-7.28849	0.371671		-2.19607	215.007	0.0106936		-2.81138	7.30969	0.112703
-7.28556	0.374389		-2.19314	213.896	0.0106603		-2.80845	7.16461	0.112953
-7.28263	0.377101		-2.19021	212.763	0.0106271		-2.80552	7.02092	0.113204
-7.2797	0.379801		-2.18728	211.608	0.010594		-2.80259	6.8786	0.113455
-7.27677	0.382502		-2.18435	210.431	0.010561		-2.79966	6.73766	0.113707
-7.27384	0.385203		-2.18142	207.543	0.0105477		-2.79673	6.59811	0.113699
-7.27091	0.387904		-2.17849	206.306	0.0105402		-2.7938	6.46003	0.113645
-7.26798	0.390604		-2.17556	205.048	0.0105327		-2.79087	6.32341	0.113592
-7.26505	0.393305		-2.17263	203.77	0.0105252		-2.78794	6.18828	0.113538
-7.26212	0.396006		-2.1697	202.473	0.0105177		-2.78501	6.05461	0.113485
-7.25919	0.398707		-2.16677	201.159	0.0105102		-2.78208	5.92243	0.113431
-7.25626	0.401407		-2.16384	199.826	0.0105028		-2.77915	5.79171	0.113377
-7.25333	0.404089		-2.16091	198.476	0.0104953		-2.77622	5.66247	0.113324
-7.2504	0.406743		-2.15798	197.108	0.0104878		-2.77329	5.5347	0.11327
-7.24747	0.409397		-2.15505	195.723	0.0104804		-2.77036	5.40841	0.113217
-7.24454	0.412051		-2.15212	192.448	0.0104897		-2.76743	5.28359	0.112928
-7.24161	0.414705		-2.14919	191.014	0.010504		-2.7645	5.1603	0.112597
-7.23868	0.417359		-2.14626	189.565	0.0105184		-2.76157	5.03855	0.112267
-7.23575	0.420013		-2.14333	188.101	0.0105328		-2.75864	4.91834	0.111937
-7.23282	0.422667		-2.1404	186.623	0.0105472		-2.75571	4.79966	0.111608
-7.22989	0.425321		-2.13747	185.131	0.0105616		-2.75278	4.68252	0.11128
-7.22696	0.427975		-2.13454	183.626	0.0105761		-2.74985	4.56691	0.110952
-7.22403	0.430598		-2.13161	182.108	0.0105905		-2.74692	4.45282	0.110625
-7.2211	0.433174		-2.12868	180.577	0.010605		-2.74399	4.34026	0.110298
-7.21817	0.435751		-2.12575	179.033	0.0106195		-2.74106	4.22921	0.109972
-7.21524	0.438328		-2.12282	177.476	0.0106474		-2.73813	4.11969	0.109442
-7.21231	0.440905		-2.11989	175.907	0.0106796		-2.7352	4.01172	0.108874
-7.20938	0.443481		-2.11696	172.305	0.0107118		-2.73227	3.90533	0.108308
-7.20645	0.446058		-2.11403	170.707	0.0107441		-2.72934	3.80049	0.107745
-7.20352	0.448635		-2.1111	169.099	0.0107764		-2.72641	3.69721	0.107183
-7.20059	0.451211		-2.10817	167.483	0.0108089		-2.72348	3.59548	0.106623
-7.19766	0.453788		-2.10524	165.857	0.0108414		-2.72055	3.49529	0.106064
-7.19473	0.456321		-2.10231	164.223	0.0108739		-2.71762	3.39664	0.105508
-7.1918	0.458789		-2.09938	162.581	0.0109065		-2.71469	3.29953	0.104954
-7.18887	0.461257		-2.09645	160.93	0.0109392		-2.71176	3.20395	0.104401
-7.18594	0.463725		-2.09352	159.272	0.0109817		-2.70883	3.10989	0.103677
-7.18301	0.466193		-2.09059	157.606	0.0110272		-2.7059	3.01738	0.102924
-7.18008	0.468661		-2.08766	155.934	0.0110729		-2.70297	2.92643	0.102174
-7.17715	0.471129		-2.08473	154.258	0.0111187		-2.70004	2.83703	0.101428
-7.17422	0.473597		-2.0818	152.576	0.0111646		-2.69711	2.74916	0.100685
-7.17129	0.476065		-2.07887	148.794	0.0112107		-2.69418	2.66283	0.0999459
-7.16836	0.478533		-2.07594	147.101	0.0112569		-2.69125	2.57803	0.09921
-7.16543	0.480945		-2.07301	145.403	0.0113033		-2.68832	2.49474	0.0984776
-7.1625	0.483272		-2.07008	143.702	0.0113497		-2.68539	2.41297	0.0977486
-7.15957	0.485599		-2.06715	141.998	0.0113963		-2.68246	2.33269	0.0970231
-7.15664	0.487926		-2.06422	140.29	0.0114483		-2.67953	2.25392	0.0961623
-7.15371	0.490254		-2.06129	138.581	0.011502		-2.6766	2.17666	0.0952792
-7.15078	0.492581		-2.05836	136.871	0.0115559		-2.67367	2.10091	0.0944013
-7.14785	0.494908		-2.05543	135.16	0.01161		-2.67074	2.02667	0.0935286
-7.14492	0.497235		-2.0525	133.449	0.0116642		-2.66781	1.95392	0.092661
-7.14199	0.499563		-2.04957	131.737	0.0117187		-2.66488	1.88266	0.0917986
-7.13906	0.50189		-2.04664	130.025	0.0117733		-2.66195	1.81287	0.0909414
-7.13613	0.504149		-2.04371	126.226	0.0118281		-2.65902	1.74455	0.0900893
-7.13319	0.506304		-2.04078	124.518	0.0118831		-2.65609	1.67769	0.0892423
-7.13026	0.508458		-2.03785	122.81	0.0119382		-2.65316	1.61228	0.0884004
-7.12733	0.510613		-2.03492	121.105	0.0119936		-2.65023	1.54832	0.0874581
-7.1244	0.512767		-2.03199	119.403	0.0120491		-2.6473	1.4858	0.0865011
-7.12147	0.514922		-2.02906	117.704	0.0121048		-2.64437	1.42473	0.0855507
-7.11854	0.517077		-2.02613	116.009	0.0121606		-2.64144	1.36509	0.0846072
-7.11561	0.519231		-2.0232	114.317	0.0122167		-2.63851	1.30688	0.0836703
-7.11268	0.521386		-2.02027	112.629	0.0122729		-2.63558	1.25008	0.0827401
-7.10975	0.52354		-2.01734	110.945	0.0123293		-2.63265	1.19469	0.0818165
-7.10682	0.525615		-2.01441	107.24	0.0123859		-2.62972	1.14069	0.0808997
-7.10389	0.527566		-2.01148	105.572	0.0124427		-2.62679	1.08808	0.0799894
-7.10096	0.529516		-2.00855	103.91	0.0124997		-2.62386	1.03685	0.0790858
-7.09803	0.531466		-2.00562	102.254	0.012551		-2.62093	0.986976	0.0781141
-7.0951	0.533417		-2.00269	100.606	0.0126004		-2.618	0.938473	0.0771347
-7.09217	0.535367		-1.99976	98.9641	0.0126501		-2.61507	0.891327	0.0761633
-7.08924	0.537317		-1.99683	97.3294	0.0126998		-2.61214	0.845529	0.0751999
-7.08631	0.539267		-1.9939	95.702	0.0127497		-2.60921	0.801068	0.0742443
-7.08338	0.541218		-1.99097	94.0821	0.0127998		-2.60628	0.757933	0.0732966
-7.08045	0.543168		-1.98804	90.5416	0.0128499		-2.60335	0.716114	0.0723567
-7.07752	0.545028		-1.98511	88.9478	0.0129002		-2.60042	0.6756	0.0714247
-7.07459	0.546743		-1.98218	87.3633	0.0129507		-2.59749	0.636381	0.0705005
-7.07166	0.548459		-1.97925	85.7885	0.0130013		-2.59455	0.598446	0.069584
-7.06873	0.550174		-1.97632	84.2237	0.0130397		-2.59162	0.561785	0.068628
-7.0658	0.55189		-1.97339	82.669	0.0130741		-2.58869	0.526392	0.0676706
-7.06287	0.553605		-1.97046	81.1243	0.0131086		-2.58576	0.492259	0.0667219
-7.05994	0.555321		-1.96753	79.5898	0.0131431		-2.58283	0.459373	0.0657819
-7.05701	0.557036		-1.9646	76.2538	0.0131777		-2.5799	0.427725	0.0648505
-7.05408	0.558751		-1.96167	74.7537	0.0132123		-2.57697	0.397303	0.0639278
-7.05115	0.560467		-1.95874	73.2645	0.013247		-2.57404	0.368096	0.0630136
-7.04822	0.562082		-1.95581	71.7873	0.0132818		-2.57111	0.340093	0.0621079
-7.04529	0.563533		-1.95288	70.3224	0.0133166		-2.56818	0.313284	0.0612108
-7.04236	0.564984		-1.94995	68.8701	0.0133515		-2.56525	0.287658	0.0603222
-7.03943	0.566436		-1.94702	67.4304	0.0133676		-2.56232	0.263203	0.0594179
-7.0365	0.567887		-1.94408	64.3141	0.0133771		-2.55939	0.239912	0.0585173
-7.03357	0.569338		-1.94115	62.9153	0.0133866		-2.55646	0.217774	0.0576257
-7.03064	0.57079		-1.93822	61.5294	0.0133961		-2.55353	0.196777	0.056743
-7.02771	0.572241		-1.93529	60.1563	0.0134056		-2.5506	0.176912	0.0558692
-7.02478	0.573692		-1.93236	58.7966	0.0134151		-2.54767	0.158166	0.0550042
-7.02185	0.575143		-1.92943	57.4509	0.0134246		-2.54474	0.140529	0.0541481
-7.01892	0.576485		-1.9265	54.5495	0.0134342		-2.54181	0.12399	0.0533007
-7.01599	0.577645		-1.92357	53.2501	0.0134437		-2.53888	0.108539	0.0524621
-7.01306	0.578804		-1.92064	51.9654	0.0134533		-2.53595	0.0941636	0.0516322
-7.01013	0.579964		-1.91771	50.6953	0.0134373		-2.53302	0.0808544	0.0508055
-7.0072	0.581124		-1.91478	49.4397	0.0134124		-2.53009	0.0686005	0.0499865
-7.00427	0.582284		-1.91185	48.1987	0.0133875		-2.52716	0.0573913	0.0491761
-7.00134	0.583444		-1.90892	45.5297	0.0133627		-2.52423	0.047216	0.0483745
-6.99841	0.584604		-1.90599	44.3368	0.0133379		-2.5213	0.0380641	0.0475815
-6.99548	0.585763		-1.90306	43.1598	0.0133132		-2.51837	0.0299247	0.0467971
-6.99255	0.586923		-1.90013	41.9987	0.0132884		-0.376511	51.6168	5.33838e-54
-6.98962	0.587965		-1.8972	40.8534	0.0132637		-0.373581	51.6096	1.24855e-28
-6.98669	0.588808		-1.89427	38.3983	0.0132391		-0.370651	51.5954	5.71737e-20
-6.98376	0.589651		-1.89134	37.3036	0.0132144		-0.367721	51.574	1.48381e-15
-6.98083	0.590495		-1.88841	36.2248	0.0131584		-0.364791	51.5455	7.21303e-13
-6.9779	0.591338		-1.88548	35.1617	0.0130914		-0.361861	51.51	4.7511e-11
-6.97497	0.592181		-1.88255	32.8882	0.0130246		-0.358931	51.4674	9.98939e-10
-6.97204	0.593024		-1.87962	31.8773	0.012958		-0.356	51.4178	1.02037e-08
-6.96911	0.593868		-1.87669	30.883	0.0128917		-0.35307	51.3612	6.40846e-08
-6.96618	0.594711		-1.87376	29.9052	0.0128256		-0.35014	51.2976	2.85377e-07
-6.96325	0.595554		0.227079	0.145486	0.754179		-0.34721	51.2271	9.87304e-07
-6.96032	0.596272		0.230009	3.49993	0.744149		-0.34428	51.1495	2.82168e-06
-6.95739	0.596776		0.232939	2.93246	0.734195		-0.34135	51.065	6.95295e-06
-6.95446	0.597281		0.235869	1.40289	0.724319		-0.33842	50.9735	1.52335e-05
-6.95153	0.597785		0.238799	6.9336	0.71452		-0.33549	50.8752	3.01741e-05
-6.9486	0.598289		0.241729	9.80807	0.704798		-0.33256	50.77	5.51227e-05
-6.94567	0.598794		0.244659	9.49808	0.695152		-0.32963	50.658	9.45913e-05
-6.94274	0.599298		0.247589	1.63319	0.685583		-0.3267	50.5393	0.000153986
-6.93981	0.599803		0.250519	6.53284	0.675333		-0.32377	50.4139	0.000239684
-6.93688	0.600307		0.253449	11.5904	0.664322		-0.32084	50.2818	0.000358989
-6.93395	0.600811		0.256379	16.3181	0.653415		-0.31791	50.1431	0.000520065
-6.93102	0.601184		0.259309	20.812	0.642613		-0.31498	49.9977	0.000731852
-6.92809	0.601331		0.262239	24.7726	0.631915		-0.31205	49.8457	0.00100398
-6.92516	0.601477		0.265169	28.0646	0.621321		-0.30912	49.6872	0.00134667
-6.92223	0.601623		0.268099	31.0794	0.610831		-0.30619	49.5221	0.0017638
-6.9193	0.601769		0.271029	33.5438	0.600444		-0.30326	49.3506	0.00226344
-6.91637	0.601916		0.273959	35.483	0.590161		-0.30033	49.1729	0.00286086
-6.91344	0.602062		0.276889	37.044	0.579981		-0.2974	48.9888	0.00356679
-6.91051	0.602208		0.279819	38.1466	0.569293		-0.29447	48.7986	0.00439207
-6.90758	0.602354		0.282749	38.8983	0.558027		-0.291539	48.6022	0.00534763
-6.90465	0.602501		0.285679	39.2795	0.546892		-0.288609	48.3997	0.00644444
-6.90172	0.602511		0.288609	39.2988	0.535888		-0.285679	48.191	0.00769341
-6.89879	0.602284		0.291539	38.9608	0.525014		-0.282749	47.9764	0.00910543
-6.89586	0.602056		0.29447	38.429	0.514271		-0.279819	47.7557	0.0106913
-6.89293	0.601829		0.2974	37.6414	0.503658		-0.276889	47.529	0.0124243
-6.89	0.601601		0.30033	36.618	0.493174		-0.273959	47.2966	0.0143085
-6.88707	0.601373		0.30326	35.3825	0.482819		-0.271029	47.0585	0.0163824
-6.88414	0.601146		0.30619	33.9614	0.472593		-0.268099	46.8149	0.0186551
-6.88121	0.600918		0.30912	32.3829	0.462026		-0.265169	46.5657	0.0211352
-6.87828	0.600691		0.31205	30.9496	0.451059		-0.262239	46.311	0.0238316
-6.87535	0.600463		0.31498	29.1539	0.440247		-0.259309	46.0509	0.0267527
-6.87242	0.600097		0.31791	27.2873	0.429589		-0.256379	45.7854	0.0299068
-6.86949	0.599483		0.32084	25.3794	0.419086		-0.253449	45.5146	0.0333019
-6.86656	0.59887		0.32377	23.7439	0.408736		-0.250519	45.2386	0.036946
-6.86363	0.598257		0.3267	21.8295	0.398539		-0.247589	44.9573	0.0407433
-6.8607	0.597643		0.32963	19.9488	0.388494		-0.244659	44.671	0.0446941
-6.85777	0.59703		0.33256	18.1233	0.378602		-0.241729	44.3798	0.0488901
-6.85484	0.596417		0.33549	16.3707	0.368861		-0.238799	44.084	0.0533375
-6.85191	0.595803		0.33842	14.7058	0.358929		-0.235869	43.7834	0.0580422
-6.84898	0.59519		0.34135	13.1405	0.348762		-0.232939	43.4782	0.0630099
-6.84605	0.594576		0.34428	11.6833	0.338768		-0.230009	43.1684	0.0682462
-6.84312	0.593823		0.34721	10.3399	0.328948		-0.227079	42.8541	0.0737566
-6.84019	0.592816		0.35014	9.11229	0.3193		-0.224148	42.5353	0.0795464
-6.83726	0.591809		0.35307	7.84509	0.309825		-0.221218	42.2121	0.0856207
-6.83433	0.590802		0.356	6.86281	0.30052		-0.218288	41.8846	0.0917782
-6.8314	0.589795		0.358931	5.86661	0.291386		-0.215358	41.553	0.0980187
-6.82847	0.588788		0.361861	5.11004	0.282421		-0.212428	41.2175	0.104523
-6.82554	0.587781		0.364791	4.35422	0.273624		-0.209498	40.8783	0.111295
-6.82261	0.586774		0.367721	3.71032	0.264765		-0.206568	40.5352	0.118338
-6.81968	0.585767		0.370651	3.23545	0.255811		-0.203638	40.1885	0.125656
-6.81675	0.58476		3.15712	0.288295	0.00709723		-0.200708	39.8382	0.133253
-6.81382	0.583613		3.16005	2.03769	0.00685227		-0.197778	39.4844	0.141131
-6.81089	0.582208		3.16298	3.17499	0.00661341		-0.194848	39.1271	0.149295
-6.80796	0.580804		3.16591	3.74552	0.00638056		-0.191918	38.7663	0.157746
-6.80503	0.5794		3.16884	3.78136	0.00615364		-0.188988	38.4022	0.166149
-6.8021	0.577995		3.17177	0.384614	0.00593255		-0.186058	38.0351	0.174505
-6.79917	0.576591		3.1747	1.44116	0.00571722		-0.183128	37.6651	0.183116
-6.79624	0.575187		3.17763	2.49308	0.00550756		-0.180198	37.2924	0.191985
-6.79331	0.573782		3.18056	3.47769	0.00530089		-0.177268	36.9169	0.201113
-6.79038	0.572378		3.18349	4.40122	0.00507781		-0.174338	36.5388	0.210503
-6.78745	0.570974		3.18642	5.20411	0.00486158		-0.171408	36.1582	0.220157
-6.78452	0.569431		3.18935	6.00243	0.00465208		-0.168478	35.7751	0.230078
-6.78159	0.567631		3.19228	6.70271	0.00444919		-0.165548	35.3895	0.240266
-6.77866	0.56583		3.19521	7.29781	0.00425278		-0.162618	35.0017	0.250725
-6.77573	0.564029		3.19814	7.84598	0.00406274		-0.159687	34.6115	0.260959
-6.7728	0.562228		3.20107	8.28722	0.00387895		-0.156757	34.2194	0.270973
-6.76987	0.560427		3.204	8.67576	0.00370129		-0.153827	33.8255	0.281217
-6.76694	0.558626		3.20693	9.00487	0.00352963		-0.150897	33.4299	0.291691
-6.76401	0.556826		3.20986	9.24679	0.00336233		-0.147967	33.0328	0.302397
-6.76108	0.555025		3.21279	9.45071	0.00318751		-0.145037	32.6341	0.313336
-6.75815	0.553224		3.21572	9.57922	0.00301944		-0.142107	32.234	0.32451
-6.75522	0.551288		3.21865	9.65235	0.00285797		-0.139177	31.8324	0.335919
-6.75229	0.549096		3.22158	9.66938	0.00270294		-0.136247	31.4296	0.347565
-6.74936	0.546904		3.22451	9.65401	0.00255418		-0.133317	31.0255	0.359449
-6.74643	0.544712		3.22744	9.56831	0.00241156		-0.130387	30.6203	0.370908
-6.7435	0.54252		3.23037	9.46823	0.0022749		-0.127457	30.2142	0.381949
-6.74057	0.540328		3.2333	9.2841	0.00214406		-0.124527	29.8074	0.393183
-6.73764	0.538136		3.23623	9.10462	0.00201889		-0.121597	29.4001	0.404612
-6.73471	0.535944		3.23916	8.89183	0.00189845		-0.118667	28.9923	0.416235
-6.73178	0.533752		3.24209	8.58058	0.00177637		-0.115737	28.584	0.428053
-6.72885	0.53156		3.24503	8.3021	0.00166024		-0.112807	28.1755	0.440068
-6.72592	0.529238		3.24796	7.99741	0.00154988		-0.109877	27.7666	0.452279
-6.72299	0.526664		3.25089	7.66984	0.00144511		-0.106947	27.3575	0.464688
-6.72006	0.524091		3.25382	7.32185	0.00134574		-0.104017	26.9483	0.477295
-6.71713	0.521518		3.25675	6.95714	0.00125159		-0.101087	26.5391	0.48927
-6.7142	0.518944		3.25968	6.48952	0.0011625		-0.0981565	26.13	0.500618
-6.71127	0.516371		3.26261	6.09918	0.00107828		-0.0952265	25.7214	0.51212
-6.70834	0.513797		3.26554	5.70208	0.000998754		-0.0922964	25.3133	0.523774
-6.70541	0.511224		3.26847	5.30182	0.000923427		-0.0893664	24.9058	0.535583
-6.70248	0.50865		3.2714	4.90122	0.000849422		-0.0864363	24.499	0.547546
-6.69955	0.506077		3.27433	4.41555	0.00078002		-0.0835063	24.0929	0.559663
-6.69662	0.50338		3.27726	4.02583	0.00071503		-0.0805762	23.6877	0.571936
-6.69369	0.500439		3.28019	3.64524	0.000654264		-0.0776462	23.2832	0.584364
-6.69076	0.497499		3.28312	3.19675	0.000597536		-0.0747162	22.8797	0.596947
-6.68783	0.494558		3.28605	2.77015	0.000544664		-0.0717861	22.4772	0.608698
-6.6849	0.491618		3.28898	2.43957	0.00049547		-0.0688561	22.0759	0.619619
-6.68197	0.488677		3.29191	2.06145	0.000449777		-0.065926	21.6762	0.630653
-6.67904	0.485737		3.29484	1.6547	0.000407413		-0.062996	21.278	0.6418
-6.67611	0.482796		3.29777	1.3452	0.000368106		-0.0600659	20.8814	0.65306
-6.67318	0.479855		4.08302	2.46073	2.24947e-285		-0.0571359	20.4865	0.664433
-6.67025	0.476915		4.08595	2.46101	8.5721e-170		-0.0542058	20.0933	0.675921
-6.66732	0.473858		4.08888	2.46149	1.6326e-121		-0.0512758	19.7019	0.687522
-6.66439	0.470569		4.09181	2.46216	8.03596e-96		-0.0483457	19.3124	0.699238
-6.66146	0.46728		4.09474	2.46301	2.55767e-79		-0.0454157	18.9248	0.711067
-6.65853	0.463991		4.09767	2.46406	8.24373e-68		-0.0424857	18.5392	0.721885
-6.6556	0.460702		4.1006	2.46529	2.53638e-59		-0.0395556	18.1558	0.731686
-6.65267	0.457413		4.10353	2.46671	8.44195e-53		-0.0366256	17.7749	0.741563
-6.64974	0.454124		4.10646	2.39836	1.25086e-47		-0.0336955	17.3964	0.751517
-6.64681	0.450836		4.10939	2.40012	1.98989e-43		-0.0307655	17.0205	0.761547
-6.64388	0.447547		4.11232	2.40208	6.04916e-40		-0.0278354	16.6472	0.771653
-6.64095	0.444258		4.11525	2.40422	5.20821e-37		-0.0249054	16.2765	0.781836
-6.63802	0.440861		4.11818	2.40654	1.67659e-34		-0.0219753	15.9086	0.792096
-6.63509	0.437247		4.12111	2.33985	1.80126e-32		-0.0190453	15.5434	0.802432
-6.63216	0.433632		4.12404	2.34249	1.10394e-30		-0.0161152	15.181	0.812845
-6.62923	0.430018		4.12697	2.34531	4.26487e-29		-0.0131852	14.8214	0.822098
-6.6263	0.426403		4.1299	2.27987	1.11856e-27		-0.0102552	14.465	0.830176
-6.62337	0.422789		4.13283	2.28299	2.11278e-26		-0.00732511	14.1117	0.8383
-6.62044	0.419174		4.13576	2.28628	3.01407e-25		-0.00439507	13.7619	0.846468
-6.61751	0.41556		4.13869	2.22207	3.37606e-24		-0.00146502	13.4153	0.854682
-6.61458	0.411945		4.14162	2.22564	3.06545e-23		0.00146502	13.0722	0.862941
-6.61165	0.408331		4.14455	2.16253	2.31704e-22		0.00439507	12.7325	0.871245
-6.60872	0.404619		4.14748	2.16638	1.49068e-21		0.00732511	12.3963	0.879595
-6.60579	0.400706		4.15041	2.1704	7.07736e-21		0.0102552	12.0636	0.887991
-6.60286	0.396793		4.15334	2.10845	3.01912e-20		0.0131852	11.7344	0.896431
-6.59993	0.392879		4.15627	2.1127	1.1729e-19		0.0161152	11.4089	0.903603
-6.597	0.388966		4.1592	2.05177	4.18671e-19		0.0190453	11.0871	0.909478
-6.59407	0.385053		4.16213	2.05626	1.38391e-18		0.0219753	10.7693	0.915375
-6.59114	0.38114		4.16506	1.99634	4.26531e-18		0.0249054	10.4555	0.921293
-6.58821	0.377227		4.16799	2.00105	1.2332e-17		0.0278354	10.1457	0.927233
-6.58528	0.373313		4.17092	1.94214	3.36279e-17		0.0307655	9.83998	0.933195
-6.58235	0.3694		4.17385	1.88415	8.69014e-17		0.0336955	9.53831	0.939179
-6.57942	0.3654		4.17678	1.88913	2.13735e-16		0.0366256	9.24074	0.945184
-6.57649	0.361219		4.17971	1.83217	4.49384e-16		0.0395556	8.94731	0.951211
-6.57356	0.357038		4.18264	1.83734	9.12864e-16		0.0424857	8.65803	0.95726
-6.57063	0.352856		4.18557	1.78138	1.80001e-15		0.0454157	8.37295	0.961975
-6.5677	0.348675		4.1885	1.72639	3.45174e-15		0.0483457	8.09221	0.965314
-6.56477	0.344494		4.19143	1.73175	6.44823e-15		0.0512758	7.81595	0.96866
-6.56184	0.340312		4.19436	1.67773	1.17535e-14		0.0542058	7.5442	0.972013
-6.55891	0.336131		4.19729	1.62467	2.09339e-14		0.0571359	7.27697	0.975372
-6.55598	0.33195		4.20022	1.57255	3.64815e-14		0.0600659	7.01427	0.978738
-6.55305	0.327768		4.20315	1.5781	6.22831e-14		0.062996	6.75613	0.98211
-6.55012	0.323512		4.20608	1.52694	1.0429e-13		0.065926	6.50255	0.985489
-6.54719	0.319096		4.20901	1.47671	1.57006e-13		0.0688561	6.25355	0.988874
-6.54426	0.314681		4.21194	1.42738	2.33069e-13		0.0717861	6.00915	0.992266
-6.54133	0.310265		4.21487	1.43305	3.42145e-13		0.0747162	5.76937	0.994306
-6.5384	0.305849		4.2178	1.38462	4.96936e-13		0.0776462	5.53431	0.994938
-6.53547	0.301433		4.22073	1.33712	7.14415e-13		0.0805762	5.3041	0.99557
-6.53254	0.297018		4.22366	1.29058	1.01706e-12		0.0835063	5.07874	0.996202
-6.52961	0.292602		4.22659	1.24499	1.43436e-12		0.0864363	4.85822	0.996834
-6.52668	0.288186		5.97876	0.302669	0.00016865		0.0893664	4.64256	0.997467
-6.52375	0.283771		5.98169	0.888535	0.000160235		0.0922964	4.43175	0.9981
-6.52082	0.279293		5.98462	1.39091	0.000152155		0.0952265	4.22579	0.998733
-6.51789	0.274679		5.98755	1.86423	0.000144402		0.0981565	4.0247	0.999366
-6.51496	0.270066		5.99048	2.23492	0.000136965		0.101087	3.82847	1
-6.51203	0.265453		5.99341	2.5901	0.000129836		0.104017	3.6371	0.999308
-6.5091	0.260839		5.99634	2.85878	0.000122154		0.106947	3.45068	0.997224
-6.50617	0.256226		5.99927	3.12569	0.000114571		0.109877	3.26929	0.995141
-6.50324	0.251613		6.0022	3.31128	0.000107367		0.112807	3.09291	0.993061
-6.50031	0.247		6.00513	3.48315	0.000100529		0.115737	2.92153	0.990984
-6.49738	0.242386		6.00806	3.59235	9.4044e-05		0.118667	2.75514	0.988909
-6.49445	0.237773		6.01099	3.68257	8.78977e-05		0.121597	2.59374	0.986837
-6.49152	0.23311		6.01392	3.73695	8.20775e-05		0.124527	2.43731	0.984767
-6.48859	0.228339		6.01685	3.75901	7.65704e-05		0.127457	2.28584	0.982699
-6.48565	0.223567		6.01978	3.75412	7.1364e-05		0.130387	2.13933	0.980634
-6.48272	0.218795		6.02271	3.72268	6.64461e-05		0.133317	1.99776	0.977314
-6.47979	0.214024		6.02564	3.66552	6.13809e-05		0.136247	1.86118	0.97266
-6.47686	0.209252		6.02857	3.58371	5.64978e-05		0.139177	1.72964	0.968019
-6.47393	0.20448		6.0315	3.47895	5.19332e-05		0.142107	1.6031	0.96339
-6.471	0.199709		6.03443	3.35293	4.76715e-05		0.145037	1.48155	0.958775
-6.46807	0.194937		6.03736	3.20793	4.36976e-05		0.147967	1.36496	0.954171
-6.46514	0.190165		6.04029	3.04638	3.99966e-05		0.150897	1.25332	0.949581
-6.46221	0.185357		6.04322	2.90512	3.65544e-05		0.153827	1.14659	0.945002
-6.45928	0.180469		6.04615	2.7198	3.33571e-05		0.156757	1.04477	0.940437
-6.45635	0.17558		6.04908	2.52537	3.03914e-05		0.159687	0.947826	0.935884
-6.45342	0.170691		6.05201	2.32493	2.76445e-05		0.162618	0.855738	0.930183
-6.45049	0.165802		6.05494	2.12114	2.49344e-05		0.165548	0.768518	0.923249
-6.44756	0.160913		6.05787	1.87955	2.23922e-05		0.168478	0.686173	0.916344
-6.44463	0.156024		6.0608	1.67821	2.00665e-05		0.171408	0.608671	0.909469
-6.4417	0.151135		6.06373	1.48173	1.7943e-05		0.174338	0.535977	0.902624
-6.43877	0.146246		6.06666	1.25924	1.60079e-05		0.177268	0.468061	0.895808
-6.43584	0.141358		6.06959	1.05035	1.42482e-05		0.180198	0.404889	0.889021
-6.43291	0.136446		6.07252	0.829698	1.26514e-05		0.183128	0.346427	0.882264
-6.42998	0.131482		6.08717	0.0792388	6.60902e-06		0.186058	0.292645	0.875537
-6.42705	0.126519		6.0901	0.0955481	5.71775e-06		0.188988	0.243509	0.868838
-6.42412	0.121556		6.09303	0.106947	4.92928e-06		0.191918	0.198987	0.861129
-6.42119	0.116592		6.09596	0.11692	4.234e-06		0.194848	0.159061	0.852322
-6.41826	0.111629		6.09889	0.123206	3.62297e-06		0.197778	0.123707	0.843566
-6.41533	0.106665		6.10182	0.127393	3.08785e-06		0.200708	0.0928827	0.834862
-6.4124	0.101702		6.10475	0.12939	2.62094e-06		0.203638	0.0665455	0.826209
-6.40947	0.0967382		6.10768	0.129324	2.21509e-06		0.206568	0.044653	0.817608
-6.40654	0.0917748		6.11061	0.127215	1.86372e-06		0.209498	0.027163	0.809059
-6.40361	0.086802		6.11354	0.1249	1.55128e-06		0.212428	0.0140334	0.800561
-6.40068	0.0818074		6.11647	0.119296	1.28161e-06		0.215358	0.00522207	0.792114
-6.39775	0.0768129		6.1194	0.114318	1.05292e-06		0.218288	0.000687293	0.783719
-6.39482	0.0718183		6.12233	0.108287	8.59983e-07		0.221218	0.000387318	0.774472
-6.39189	0.0668238		6.12526	0.101348	6.98106e-07		0.224148	0.00427843	0.764287
-6.38896	0.0618292		6.12819	0.0936152	5.63064e-07		2.55646	7.01649	5.06774e-118
-6.38603	0.0568347		6.13112	0.0852616	4.51089e-07		2.55939	7.01532	1.88655e-66
-6.3831	0.0518401		6.13405	0.0794035	3.58826e-07		2.56232	7.0132	7.85006e-47
-6.38017	0.0468456		6.13698	0.0703003	2.83313e-07		2.56525	7.01012	1.89232e-36
-6.37724	0.041851		6.13991	0.0639946	2.21942e-07		2.56818	7.00608	5.42653e-30
-6.37431	0.0368602		6.14284	0.0547178	1.7156e-07		2.57111	7.00109	1.36561e-25
-6.37138	0.0318784		6.14577	0.0483738	1.31163e-07		2.57404	6.99513	2.15203e-22
-6.36845	0.0268966		6.88707	3.23032	1.25279e-252		2.57697	6.98822	5.82149e-20
-6.36552	0.0219147		6.89	3.23068	2.21401e-164		2.5799	6.98035	4.78518e-18
-6.36259	0.0169329		6.89293	3.23124	2.33111e-122		2.58283	6.97153	1.69236e-16
-6.35966	0.0119511		6.89586	3.23201	9.32833e-98		2.58576	6.96175	3.22191e-15
-6.35673	0.00696924		6.89879	3.23297	1.36885e-81		2.58869	6.95102	3.83962e-14
-6.3538	0.00198741		6.90172	3.23413	3.78451e-70		2.59162	6.93935	3.18257e-13
-6.35087	-0.00299442		6.90465	3.21883	9.31655e-62		2.59455	6.92672	1.97462e-12
-6.34794	-0.00797625		6.90758	3.22038	2.71222e-55		2.59749	6.91316	9.63237e-12
-6.34501	-0.0129416		6.91051	3.22213	4.14365e-50		2.60042	6.89866	3.90005e-11
-6.34208	-0.0178672		6.91344	3.22407	7.39379e-46		2.60335	6.88323	1.35306e-10
-6.33915	-0.0227927		6.91637	3.20891	2.62897e-42		2.60628	6.86688	4.12378e-10
-6.33622	-0.0277183		6.9193	3.21124	2.69772e-39		2.60921	6.8496	1.12618e-09
-6.33329	-0.0326439		6.92223	3.21376	1.04124e-36		2.61214	6.8314	2.80008e-09
-6.33036	-0.0375695		6.92516	3.19856	1.83622e-34		2.61507	6.81228	6.42121e-09
-6.32743	-0.0424951		6.92809	3.20146	1.71215e-32		2.618	6.79226	1.37271e-08
-6.3245	-0.0474206		6.93102	3.18604	9.4398e-31		2.62093	6.77132	2.75996e-08
-6.32157	-0.0523462		6.93395	3.18932	3.00238e-29		2.62386	6.74948	5.24636e-08
-6.31864	-0.0572718		6.93688	3.19279	6.36334e-28		2.62679	6.72674	9.41915e-08
-6.31571	-0.0621687		6.93981	3.17734	1.01288e-26		2.62972	6.70313	1.62354e-07
-6.31278	-0.0669954		6.94274	3.18116	1.25881e-25		2.63265	6.67865	2.69823e-07
-6.30985	-0.0718221		6.94567	3.16549	1.26137e-24		2.63558	6.6533	4.33976e-07
-6.30692	-0.0766487		6.9486	3.14941	1.04671e-23		2.63851	6.6271	6.77671e-07
-6.30399	-0.0814754		6.95153	3.15376	7.35683e-23		2.64144	6.60003	1.03028e-06
-6.30106	-0.086302		6.95446	3.13746	4.46377e-22		2.64437	6.57212	1.52876e-06
-6.29813	-0.0911287		6.95739	3.14217	2.37636e-21		2.6473	6.54336	2.21877e-06
-6.2952	-0.0959553		6.96032	3.12565	1.12555e-20		2.65023	6.51377	3.15572e-06
-6.29227	-0.100782		6.96325	3.10873	4.48262e-20		2.65316	6.48334	4.39788e-06
-6.28934	-0.105609		6.96618	3.11395	1.57741e-19		2.65609	6.4521	5.97524e-06
-6.28641	-0.110395		6.96911	3.0968	5.15707e-19		2.65902	6.42006	7.99982e-06
-6.28348	-0.115082		6.97204	3.07924	1.57644e-18		2.66195	6.38724	1.05656e-05
-6.28055	-0.119768		6.97497	3.06131	4.53127e-18		2.66488	6.35365	1.37792e-05
-6.27762	-0.124455		6.9779	3.06715	1.23089e-17		2.66781	6.31929	1.77607e-05
-6.27469	-0.129141		6.98083	3.049	3.17411e-17		2.67074	6.28416	2.26439e-05
-6.27176	-0.133828		6.98376	3.0305	7.80162e-17		2.67367	6.24828	2.85771e-05
-6.26883	-0.138514		6.98669	3.01165	1.83433e-16		2.6766	6.21165	3.57232e-05
-6.2659	-0.143201		6.98962	2.99247	4.13923e-16		2.67953	6.17429	4.42602e-05
-6.26297	-0.147887		6.99255	2.99906	8.54676e-16		2.68246	6.13618	5.42969e-05
-6.26004	-0.152574		6.99548	2.97967	1.66186e-15		2.68539	6.09737	6.55965e-05
-6.25711	-0.15721		6.99841	2.95993	3.14624e-15		2.68832	6.05787	7.87172e-05
-6.25418	-0.161717		7.00134	2.93983	5.80887e-15		2.69125	6.0177	9.38655e-05
-6.25125	-0.166224		7.00427	2.9194	1.04746e-14		2.69418	5.97688	0.000111261
-6.24832	-0.170731		7.0072	2.89862	1.84724e-14		2.69711	5.93539	0.000131134
-6.24539	-0.175238		7.01013	2.87753	3.19006e-14		2.70004	5.89327	0.000153731
-6.24246	-0.179745		7.01306	2.85613	5.40094e-14		2.70297	5.85051	0.000179307
-6.23953	-0.184252		7.01599	2.83446	8.97443e-14		2.7059	5.80711	0.00020813
-6.2366	-0.188759		7.01892	2.81251	1.46503e-13		2.70883	5.7631	0.000240481
-6.23367	-0.193266		7.02185	2.79028	2.25673e-13		2.71176	5.71848	0.000276276
-6.23074	-0.197774		7.02478	2.76778	3.34798e-13		2.71469	5.67327	0.000313933
-6.22781	-0.20222		7.02771	2.74499	4.91133e-13		2.71762	5.62751	0.000355479
-6.22488	-0.206512		7.03064	2.72192	7.12756e-13		2.72055	5.58121	0.000401181
-6.22195	-0.210803		7.03357	2.69858	1.02378e-12		2.72348	5.53439	0.000451314
-6.21902	-0.215094		7.0365	2.67497	1.45608e-12		2.72641	5.48705	0.00050616
-6.21609	-0.219385		7.03943	2.6511	2.05142e-12		2.72934	5.4392	0.000566008
-6.21316	-0.223676		7.04236	2.59428	2.86405e-12		2.73227	5.39086	0.000631157
-6.21023	-0.227967		7.04529	2.56971	3.96391e-12		2.7352	5.34202	0.000701909
-6.2073	-0.232258		7.04822	2.54495	5.44044e-12		2.73813	5.2927	0.000778573
-6.20437	-0.236549		7.05115	2.52	7.14704e-12		2.74106	5.24291	0.000860417
-6.20144	-0.24084		7.05408	2.49484	9.13305e-12		2.74399	5.19267	0.000942614
-6.19851	-0.245062		7.05701	2.46949	1.16134e-11		2.74692	5.14203	0.00103064
-6.19558	-0.249103		7.05994	2.44394	1.46968e-11		2.74985	5.09101	0.00112475
-6.19265	-0.253145		7.06287	2.38349	1.85126e-11		2.75278	5.03961	0.00122521
-6.18972	-0.257186		7.0658	2.35739	2.32144e-11		2.75571	4.98784	0.0013323
-6.18679	-0.261227		7.06873	2.33116	2.89835e-11		2.75864	4.93571	0.00144627
-6.18386	-0.265268		7.07166	2.30482	3.60331e-11		2.76157	4.88323	0.0015674
-6.18093	-0.26931		7.07459	2.24293	4.46133e-11		2.7645	4.83041	0.00169597
-6.178	-0.273351		7.07752	2.21622	5.50164e-11		2.76743	4.77727	0.00183225
-6.17507	-0.277392		7.08045	2.18941	6.54276e-11		2.77036	4.72381	0.00197435
-6.17214	-0.281433		7.08338	2.1625	7.60637e-11		2.77329	4.67005	0.0021118
-6.16921	-0.285399		7.08631	2.09949	8.82484e-11		2.77622	4.61604	0.00225622
-6.16628	-0.28916		7.08924	2.07231	1.0218e-10		2.77915	4.56181	0.00240783
-6.16335	-0.292922		7.09217	2.04508	1.18081e-10		2.78208	4.50736	0.00256684
-6.16042	-0.296683		7.0951	1.98174	1.36193e-10		2.78501	4.4527	0.00273346
-6.15749	-0.300444		7.09803	1.95442	1.5679e-10		2.78794	4.39784	0.00290791
-6.15456	-0.304206		7.10096	1.92707	1.80169e-10		2.79087	4.34279	0.0030904
-6.15163	-0.307967		7.10389	1.86363	2.06661e-10		2.7938	4.28755	0.00328114
-6.1487	-0.311728		7.10682	1.83625	2.3663e-10		2.79673	4.23215	0.00348036
-6.14577	-0.31549		7.10975	1.80888	2.62368e-10		2.79966	4.17659	0.00368453
-6.14284	-0.319251		7.11268	1.74568	2.85085e-10		2.80259	4.12088	0.00387522
-6.13991	-0.322931		7.11561	1.71845	3.09565e-10		2.80552	4.0651	0.00407299
-6.13698	-0.326386		7.11854	1.69126	3.35928e-10		2.80845	4.00925	0.004278
-6.13405	-0.329841		7.12147	1.62867	3.64301e-10		2.81138	3.95334	0.00449038
-6.13112	-0.333296		7.1244	1.60168	3.9482e-10		2.81431	3.89737	0.00471031
-6.12819	-0.336752		7.12733	1.57476	4.27626e-10		2.81724	3.84137	0.00493791
-6.12526	-0.340207		7.13026	1.51295	4.62871e-10		2.82017	3.78533	0.00517335
-6.12233	-0.343662		7.13319	1.48633	5.00714e-10		2.8231	3.72927	0.00541677
-6.1194	-0.347117		7.13613	1.42549	5.41322e-10		2.82603	3.6732	0.00566832
-6.11647	-0.350572		7.13906	1.39931	5.67873e-10		2.82896	3.61712	0.00592257
-6.11354	-0.354028		7.14199	1.33954	5.84389e-10		2.83189	3.56107	0.00615136
-6.11061	-0.357396		7.14492	1.3138	6.01337e-10		2.83482	3.50509	0.00638642
-6.10768	-0.360523		7.14785	1.28819	6.18726e-10		2.83775	3.44919	0.00662782
-6.10475	-0.363651		7.15078	1.22989	6.36566e-10		2.84068	3.3934	0.00687568
-6.10182	-0.366778		7.15371	1.2048	6.54867e-10		2.84361	3.3377	0.00713008
-6.09889	-0.369905		7.15664	1.14794	6.73641e-10		2.84654	3.28212	0.00739112
-6.09596	-0.373032		7.15957	1.1235	6.92898e-10		2.84947	3.22666	0.00765889
-6.09303	-0.376159		7.1625	1.06819	7.12648e-10		2.8524	3.17133	0.00793348
-6.0901	-0.379286		7.16543	1.04441	7.32904e-10		2.85533	3.11614	0.00821498
-6.08717	-0.382413		7.16836	0.990689	7.31809e-10		2.85826	3.0611	0.008496
-6.08424	-0.38554		7.17129	0.967604	7.16719e-10		2.86119	3.00622	0.00873781
-6.08131	-0.388577		7.17422	0.915617	7.0191e-10		2.86412	2.95157	0.00898443
-6.07838	-0.391359		7.17715	0.893318	6.87376e-10		2.86705	2.89716	0.00923594
-6.07545	-0.394141		7.18008	0.843215	6.73114e-10		2.86998	2.84298	0.00949238
-6.07252	-0.396922		7.18301	0.821727	6.59119e-10		2.87291	2.78905	0.00975379
-6.06959	-0.399704		7.18594	0.773531	6.45386e-10		2.87584	2.73538	0.0100202
-6.06666	-0.402485		7.18887	0.752865	6.31911e-10		2.87877	2.68197	0.0102918
-6.06373	-0.405267		7.1918	0.706643	6.1869e-10		2.8817	2.62883	0.0105684
-6.0608	-0.408049		7.19473	0.686879	6.05718e-10		2.88463	2.57597	0.0108503
-6.05787	-0.41083		7.19766	0.642801	5.75304e-10		2.88756	2.52339	0.0111281
-6.05494	-0.413612		7.20059	0.623966	5.35293e-10		2.89049	2.47112	0.0113529
-6.05201	-0.416301						2.89342	2.41921	0.0115809
-6.04908	-0.418725						2.89635	2.36766	0.0118121
-6.04615	-0.421148						2.89928	2.31648	0.0120465
-6.04322	-0.423572						2.90221	2.26568	0.0122841
-6.04029	-0.425995						2.90514	2.21526	0.012525
-6.03736	-0.428419						2.90807	2.16523	0.0127691
-6.03443	-0.430842						2.911	2.11559	0.0130166
-6.0315	-0.433266						2.91393	2.06635	0.0132673
-6.02857	-0.435689						2.91686	2.01752	0.0135109
-6.02564	-0.438113						2.91979	1.96911	0.0136893
-6.02271	-0.440444						2.92272	1.92117	0.0138694
-6.01978	-0.442501						2.92565	1.87371	0.0140511
-6.01685	-0.444559						2.92858	1.82673	0.0142345
-6.01392	-0.446617						2.93151	1.78023	0.0144195
-6.01099	-0.448674						2.93444	1.73422	0.0146062
-6.00806	-0.450732						2.93737	1.6887	0.0147945
-6.00513	-0.452789						2.9403	1.64368	0.0149846
-6.0022	-0.454847						2.94323	1.59916	0.0151763
-5.99927	-0.456905						2.94616	1.55514	0.0153583
-5.99634	-0.458962						2.94909	1.51164	0.0154663
-5.99341	-0.460928						2.95202	1.46871	0.0155749
-5.99048	-0.462618						2.95495	1.42633	0.015684
-5.98755	-0.464307						2.95788	1.38452	0.0157937
-5.98462	-0.465996						2.96081	1.34328	0.0159038
-5.98169	-0.467685						2.96374	1.30261	0.0160145
-5.97876	-0.469375						2.96667	1.26251	0.0161257
-5.97583	-0.471064						2.9696	1.22298	0.0162375
-5.9729	-0.472753						2.97253	1.18403	0.0163498
-5.96997	-0.474442						2.97546	1.14567	0.016451
-5.96704	-0.476132						2.97839	1.10789	0.0164737
-5.96411	-0.477731						2.98132	1.07073	0.0164963
-5.96118	-0.479054						2.98425	1.0342	0.016519
-5.95825	-0.480377						2.98718	0.998293	0.0165417
-5.95532	-0.481701						2.99011	0.963011	0.0165645
-5.95239	-0.483024						2.99304	0.928355	0.0165872
-5.94946	-0.484347						2.99597	0.894325	0.01661
-5.94653	-0.48567						2.9989	0.860922	0.0166328
-5.9436	-0.486994						3.00183	0.828146	0.0166556
-5.94067	-0.488317						3.00476	0.795998	0.0166673
-5.93774	-0.48964						3.00769	0.764482	0.0166005
-5.93481	-0.490876						3.01062	0.733626	0.0165339
-5.93188	-0.491841						3.01355	0.703428	0.0164674
-5.92895	-0.492806						3.01648	0.673888	0.0164012
-5.92602	-0.49377						3.01941	0.645004	0.0163351
-5.92309	-0.494735						3.02234	0.616773	0.0162692
-5.92016	-0.495699						3.02527	0.589196	0.0162035
-5.91723	-0.496664						3.0282	0.56227	0.016138
-5.9143	-0.497629						3.03113	0.535994	0.0160727
-5.91137	-0.498593						3.03406	0.510366	0.0159973
-5.90844	-0.499558						3.03699	0.485388	0.0158482
-5.90551	-0.50044						3.03992	0.46108	0.0157
-5.90258	-0.501058						3.04285	0.437438	0.0155528
-5.89965	-0.501676						3.04578	0.414459	0.0154066
-5.89672	-0.502294						3.04871	0.39214	0.0152613
-5.89379	-0.502913						3.05164	0.370476	0.015117
-5.89086	-0.503531						3.05457	0.349466	0.0149736
-5.88793	-0.504149						3.0575	0.329105	0.0148311
-5.885	-0.504767						3.06043	0.309391	0.0146896
-5.88207	-0.505385						3.06336	0.290319	0.0145402
-5.87914	-0.506003						3.06629	0.271889	0.0143257
-5.87621	-0.506544						3.06922	0.254113	0.0141135
-5.87328	-0.506833						3.07215	0.236985	0.0139034
-5.87035	-0.507121						3.07508	0.2205	0.0136955
-5.86742	-0.50741						3.07801	0.204653	0.0134897
-5.86449	-0.507698						3.08094	0.18944	0.0132861
-5.86156	-0.507987						3.08387	0.174855	0.0130847
-5.85863	-0.508275						3.0868	0.160893	0.0128854
-5.8557	-0.508564						3.08973	0.14755	0.0126882
-5.85277	-0.508852						3.09266	0.134819	0.0124859
-5.84984	-0.509141						3.09559	0.122699	0.0122301
-5.84691	-0.509358						3.09852	0.111192	0.0119779
-5.84398	-0.509338						3.10145	0.100293	0.0117294
-5.84105	-0.509318						3.10438	0.0899945	0.0114845
-5.83812	-0.509298						3.10731	0.0802905	0.0112432
-5.83518	-0.509277						3.11024	0.0711746	0.0110055
-5.83225	-0.509257						3.11317	0.0626402	0.0107713
-5.82932	-0.509237						3.1161	0.0546809	0.0105406
-5.82639	-0.509217						3.11903	0.0472903	0.0103135
-5.82346	-0.509197						3.12196	0.0404622	0.0100842
-5.82053	-0.509177						3.12489	0.0341907	0.00981432
-5.8176	-0.509092						3.12782	0.0284738	0.00954955
-5.81467	-0.508789						3.13075	0.0233038	0.00928985
-5.81174	-0.508485						3.13368	0.018673	0.00903518
-5.80881	-0.508181						3.13661	0.0145739	0.00878547
-5.80588	-0.507878						3.13954	0.0109987	0.00854069
-5.80295	-0.507574						3.14247	0.00793999	0.00830078
-5.80002	-0.50727						3.1454	0.0053902	0.00806568
-5.79709	-0.506967						3.14833	0.00334187	0.00783534
-5.79416	-0.506663						3.15126	0.00178754	0.00760575
-5.79123	-0.506359						3.15419	0.000719878	0.00734836
-5.7883	-0.505998						5.45428	1.98834	8.05448e-201
-5.78537	-0.50544						5.45721	1.98798	1.04176e-103
-5.78244	-0.504881						5.46014	1.98728	1.15666e-70
-5.77951	-0.504322						5.46307	1.98622	5.74963e-54
-5.77658	-0.503763						5.466	1.98481	7.13849e-44
-5.77365	-0.503204						5.46893	1.98305	3.63302e-37
-5.77072	-0.502646						5.47186	1.98095	2.41323e-32
-5.76779	-0.502087						5.47479	1.97851	1.06966e-28
-5.76486	-0.501528						5.47772	1.97572	7.69425e-26
-5.76193	-0.500969						5.48065	1.97259	1.53737e-23
-5.759	-0.500361						5.48358	1.96912	1.2039e-21
-5.75607	-0.499579						5.48651	1.96531	4.65403e-20
-5.75314	-0.498796						5.48944	1.96116	1.04282e-18
-5.75021	-0.498014						5.49237	1.95667	1.51965e-17
-5.74728	-0.497231						5.4953	1.95185	1.56761e-16
-5.74435	-0.496449						5.49823	1.94669	1.1681e-15
-5.74142	-0.495667						5.50116	1.9412	6.90043e-15
-5.73849	-0.494884						5.50409	1.93539	3.38619e-14
-5.73556	-0.494102						5.50702	1.92926	1.41978e-13
-5.73263	-0.493319						5.50995	1.92281	5.20316e-13
-5.7297	-0.492496						5.51288	1.91604	1.69783e-12
-5.72677	-0.491524						5.51581	1.90895	5.00876e-12
-5.72384	-0.490552						5.51874	1.90155	1.35294e-11
-5.72091	-0.489579						5.52167	1.89384	3.38183e-11
-5.71798	-0.488607						5.5246	1.88581	7.89315e-11
-5.71505	-0.487635						5.52753	1.87747	1.68929e-10
-5.71212	-0.486663						5.53046	1.86884	3.41634e-10
-5.70919	-0.485691						5.53339	1.85992	6.60415e-10
-5.70626	-0.484719						5.53632	1.85071	1.22562e-09
-5.70333	-0.483747						5.53925	1.84121	2.19192e-09
-5.7004	-0.482742						5.54218	1.83143	3.79031e-09
-5.69747	-0.481616						5.54511	1.82137	6.35597e-09
-5.69454	-0.48049						5.54804	1.81103	1.03628e-08
-5.69161	-0.479364						5.55097	1.80041	1.64654e-08
-5.68868	-0.478238						5.5539	1.78951	2.55481e-08
-5.68575	-0.477112						5.55683	1.77835	3.8065e-08
-5.68282	-0.475986						5.55976	1.76693	5.54368e-08
-5.67989	-0.47486						5.56269	1.75527	7.9393e-08
-5.67696	-0.473734						5.56562	1.74336	1.11937e-07
-5.67403	-0.472608						5.56855	1.7312	1.55536e-07
-5.6711	-0.471458						5.57148	1.71881	2.13187e-07
-5.66817	-0.470215						5.57441	1.70618	2.885e-07
-5.66524	-0.468972						5.57734	1.69332	3.8577e-07
-5.66231	-0.46773						5.58027	1.68022	5.10069e-07
-5.65938	-0.466487						5.5832	1.6669	6.67325e-07
-5.65645	-0.465244						5.58613	1.65336	8.51578e-07
-5.65352	-0.464001						5.58906	1.63962	1.07383e-06
-5.65059	-0.462759						5.59199	1.62567	1.34377e-06
-5.64766	-0.461516						5.59492	1.61153	1.66937e-06
-5.64473	-0.460273						5.59785	1.59721	2.05961e-06
-5.6418	-0.459014						5.60078	1.58269	2.52446e-06
-5.63887	-0.457692						5.60371	1.568	3.07498e-06
-5.63594	-0.45637						5.60664	1.55312	3.72336e-06
-5.63301	-0.455049						5.60957	1.53807	4.483e-06
-5.63008	-0.453727						5.6125	1.52284	5.36856e-06
-5.62715	-0.452405						5.61543	1.50745	6.3154e-06
-5.62422	-0.451083						5.61836	1.49191	7.3747e-06
-5.62129	-0.449761						5.62129	1.47623	8.57809e-06
-5.61836	-0.448439						5.62422	1.46041	9.94046e-06
-5.61543	-0.447117						5.62715	1.44446	1.14777e-05
-5.6125	-0.445787						5.63008	1.42838	1.32069e-05
-5.60957	-0.444424						5.63301	1.41218	1.51459e-05
-5.60664	-0.443061						5.63594	1.39586	1.73138e-05
-5.60371	-0.441697						5.63887	1.37942	1.97311e-05
-5.60078	-0.440334						5.6418	1.36286	2.24189e-05
-5.59785	-0.438971						5.64473	1.34619	2.51179e-05
-5.59492	-0.437607						5.64766	1.32944	2.79979e-05
-5.59199	-0.436244						5.65059	1.31261	3.11422e-05
-5.58906	-0.434881						5.65352	1.2957	3.45688e-05
-5.58613	-0.433517						5.65645	1.27873	3.82962e-05
-5.5832	-0.432153						5.65938	1.26168	4.2344e-05
-5.58027	-0.430785						5.66231	1.24457	4.67321e-05
-5.57734	-0.429417						5.66524	1.2274	5.14816e-05
-5.57441	-0.428049						5.66817	1.21017	5.6614e-05
-5.57148	-0.426681						5.6711	1.19288	6.21519e-05
-5.56855	-0.425314						5.67403	1.17555	6.74348e-05
-5.56562	-0.423946						5.67696	1.15819	7.28817e-05
-5.56269	-0.422578						5.67989	1.14082	7.86767e-05
-5.55976	-0.42121						5.68282	1.12343	8.48358e-05
-5.55683	-0.419842						5.68575	1.10602	9.13754e-05
-5.5539	-0.41848						5.68868	1.08861	9.83123e-05
-5.55097	-0.417143						5.69161	1.0712	0.000105664
-5.54804	-0.415806						5.69454	1.05378	0.000113448
-5.54511	-0.41447						5.69747	1.03637	0.000121682
-5.54218	-0.413133						5.7004	1.01896	0.000130384
-5.53925	-0.411796						5.70333	1.00156	0.000138284
-5.53632	-0.410459						5.70626	0.984191	0.000146195
-5.53339	-0.409122						5.70919	0.966864	0.00015446
-5.53046	-0.407785						5.71212	0.949579	0.000163092
-5.52753	-0.406448						5.71505	0.932341	0.0001721
-5.5246	-0.405124						5.71798	0.915152	0.000181498
-5.52167	-0.403851						5.72091	0.898015	0.000191296
-5.51874	-0.402579						5.72384	0.880933	0.000201506
-5.51581	-0.401306						5.72677	0.863909	0.000212141
-5.51288	-0.400034						5.7297	0.846946	0.000223212
-5.50995	-0.398762						5.73263	0.830048	0.0002327
-5.50702	-0.397489						5.73556	0.813235	0.000241925
-5.50409	-0.396217						5.73849	0.796516	0.000251434
-5.50116	-0.394945						5.74142	0.779891	0.000261234
-5.49823	-0.393672						5.74435	0.763365	0.00027133
-5.4953	-0.392418						5.74728	0.746939	0.000281729
-5.49237	-0.391241						5.75021	0.730616	0.000292438
-5.48944	-0.390064						5.75314	0.714398	0.000303461
-5.48651	-0.388887						5.75607	0.698288	0.000314806
-5.48358	-0.38771						5.759	0.682289	0.00032648
-5.48065	-0.386533						5.76193	0.666403	0.00033571
-5.47772	-0.385356						5.76486	0.650649	0.000344345
-5.47479	-0.384179						5.76779	0.635033	0.000353151
-5.47186	-0.383002						5.77072	0.619558	0.000362132
-5.46893	-0.381825						5.77365	0.604225	0.00037129
-5.466	-0.380671						5.77658	0.589036	0.000380626
-5.46307	-0.379617						5.77951	0.573993	0.000390143
-5.46014	-0.378563						5.78244	0.559098	0.000399845
-5.45721	-0.377509						5.78537	0.544352	0.000409732
-5.45428	-0.376455						5.7883	0.529758	0.000419808
-5.45135	-0.375401						5.79123	0.515317	0.000426695
-5.44842	-0.374347						5.79416	0.501046	0.000432688
-5.44549	-0.373294						5.79709	0.48695	0.000438746
-5.44256	-0.37224						5.80002	0.47303	0.000444869
-5.43963	-0.371186						5.80295	0.459287	0.000451059
-5.4367	-0.370158						5.80588	0.445723	0.000457314
-5.43377	-0.369252						5.80881	0.432338	0.000463637
-5.43084	-0.368345						5.81174	0.419134	0.000470026
-5.42791	-0.367438						5.81467	0.406112	0.000476484
-5.42498	-0.366531						5.8176	0.393272	0.00048301
-5.42205	-0.365624						5.82053	0.380616	0.00048589
-5.41912	-0.364717						5.82346	0.368158	0.000487689
-5.41619	-0.363811						5.82639	0.355901	0.000489494
-5.41326	-0.362904						5.82932	0.343846	0.000491304
-5.41033	-0.361997						5.83225	0.331992	0.00049312
-5.4074	-0.361119						5.83518	0.320341	0.00049494
-5.40447	-0.360379						5.83812	0.308893	0.000496765
-5.40154	-0.359639						5.84105	0.297648	0.000498596
-5.39861	-0.358899						5.84398	0.286605	0.000500432
-5.39568	-0.358159						5.84691	0.275767	0.000502273
-5.39275	-0.357419						5.84984	0.265132	0.000500399
-5.38982	-0.356679						5.85277	0.254711	0.000497421
-5.38689	-0.355939						5.8557	0.244507	0.000494456
-5.38396	-0.355199						5.85863	0.23452	0.000491505
-5.38103	-0.354459						5.86156	0.224748	0.000488567
-5.3781	-0.35375						5.86449	0.215192	0.000485644
-5.37517	-0.353192						5.86742	0.205851	0.000482733
-5.37224	-0.352633						5.87035	0.196724	0.000479836
-5.36931	-0.352075						5.87328	0.187811	0.000476953
-5.36638	-0.351517						5.87621	0.179111	0.000474083
-5.36345	-0.350959						5.87914	0.170624	0.000467822
-5.36052	-0.3504						5.88207	0.162358	0.000460597
-5.35759	-0.349842						5.885	0.154313	0.000453458
-5.35466	-0.349284						5.88793	0.146488	0.000446405
-5.35173	-0.348726						5.89086	0.138882	0.000439437
-5.3488	-0.3482						5.89379	0.131493	0.000432554
-5.34587	-0.347834						5.89672	0.124321	0.000425754
-5.34294	-0.347467						5.89965	0.117365	0.000419038
-5.34001	-0.347101						5.90258	0.110622	0.000412404
-5.33708	-0.346735						5.90551	0.104092	0.000405851
-5.33415	-0.346368						5.90844	0.0977736	0.000396541
-5.33122	-0.346002						5.91137	0.091671	0.000386529
-5.32829	-0.345636						5.9143	0.085784	0.000376713
-5.32536	-0.345269						5.91723	0.0801108	0.000367093
-5.32243	-0.344903						5.92016	0.0746494	0.000357664
-5.3195	-0.344569						5.92309	0.069398	0.000348425
-5.31657	-0.3444						5.92602	0.0643546	0.000339373
-5.31364	-0.34423						5.92895	0.0595173	0.000330505
-5.31071	-0.344061						5.93188	0.0548842	0.000321818
-5.30778	-0.343891						5.93481	0.0504535	0.000313311
-5.30485	-0.343722						5.93774	0.0462231	0.000302837
-5.30192	-0.343552						5.94067	0.0421949	0.000291976
-5.29899	-0.343383						5.9436	0.0383673	0.000281421
-5.29606	-0.343213						5.94653	0.0347381	0.000271167
-5.29313	-0.343044						5.94946	0.0313046	0.000261207
-5.2902	-0.342906						5.95239	0.0280643	0.000251537
-5.28727	-0.342933						5.95532	0.0250149	0.000242149
-5.28434	-0.342959						5.95825	0.0221538	0.000233038
-5.28141	-0.342986						5.96118	0.0194786	0.000224199
-5.27848	-0.343013						5.96411	0.0169869	0.000215626
-5.27555	-0.34304						5.96704	0.0146762	0.000205868
-5.27262	-0.343066						5.96997	0.0125459	0.00019601
-5.26969	-0.343093						5.9729	0.0105937	0.000186528
-5.26676	-0.34312						5.97583	0.00881664	0.000177411
-5.26383	-0.343147						8.24368	0.916625	0
-5.2609	-0.343204						8.24661	0.916472	1.74374e-146
-5.25797	-0.343421						8.24954	0.916136	4.46585e-96
-5.25504	-0.343638						8.25247	0.915615	6.68754e-72
-5.25211	-0.343855						8.2554	0.91491	1.10512e-57
-5.24918	-0.344072						8.25833	0.91402	2.5047e-48
-5.24625	-0.344289						8.26126	0.912945	1.06845e-41
-5.24332	-0.344506						8.26419	0.911686	9.49267e-37
-5.24039	-0.344723						8.26712	0.910244	6.53592e-33
-5.23746	-0.34494						8.27005	0.908618	7.60101e-30
-5.23453	-0.345157						8.27298	0.90681	2.44053e-27
-5.2316	-0.345401						8.27591	0.904819	2.99524e-25
-5.22867	-0.345797						8.27884	0.902647	1.75789e-23
-5.22574	-0.346193						8.28177	0.900293	5.70195e-22
-5.22281	-0.346588						8.2847	0.89776	1.15254e-20
-5.21988	-0.346984						8.28763	0.89505	1.61111e-19
-5.21695	-0.34738						8.29056	0.892162	1.66179e-18
-5.21402	-0.347775						8.29349	0.889099	1.33016e-17
-5.21109	-0.348171						8.29642	0.88586	8.59815e-17
-5.20816	-0.348567						8.29935	0.882448	4.63353e-16
-5.20523	-0.348962						8.30228	0.878862	2.13616e-15
-5.2023	-0.349382						8.30521	0.875104	8.6049e-15
-5.19937	-0.34994						8.30814	0.871175	3.08196e-14
-5.19644	-0.350497						8.31107	0.867077	9.83554e-14
-5.19351	-0.351055						8.314	0.862813	2.83366e-13
-5.19058	-0.351612						8.31693	0.858385	7.55996e-13
-5.18764	-0.35217						8.31986	0.853797	1.88324e-12
-5.18471	-0.352727						8.32279	0.849048	4.41163e-12
-5.18178	-0.353284						8.32572	0.84414	9.77856e-12
-5.17885	-0.353842						8.32865	0.839076	2.06186e-11
-5.17592	-0.354399						8.33158	0.833856	4.15516e-11
-5.17299	-0.354977						8.33451	0.828482	8.03611e-11
-5.17006	-0.355674						8.33744	0.822955	1.49695e-10
-5.16713	-0.356371						8.34037	0.817278	2.66722e-10
-5.1642	-0.357068						8.3433	0.811455	4.55773e-10
-5.16127	-0.357765						8.34623	0.805492	7.5819e-10
-5.15834	-0.358462						8.34916	0.79939	1.23035e-09
-5.15541	-0.359159						8.35209	0.793151	1.95119e-09
-5.15248	-0.359856						8.35502	0.786777	3.02906e-09
-5.14955	-0.360553						8.35795	0.78027	4.61002e-09
-5.14662	-0.36125						8.36088	0.773631	6.88774e-09
-5.14369	-0.361963						8.36381	0.766864	1.0115e-08
-5.14076	-0.362773						8.36674	0.75997	1.46171e-08
-5.13783	-0.363582						8.36967	0.75295	2.06293e-08
-5.1349	-0.364392						8.3726	0.745812	2.84417e-08
-5.13197	-0.365201						8.37553	0.738562	3.87481e-08
-5.12904	-0.366011						8.37846	0.731202	5.21994e-08
-5.12611	-0.36682						8.38139	0.723734	6.9578e-08
-5.12318	-0.36763						8.38432	0.71616	9.18171e-08
-5.12025	-0.368439						8.38725	0.708484	1.2002e-07
-5.11732	-0.369248						8.39018	0.700706	1.55482e-07
-5.11439	-0.370069						8.39311	0.69283	1.99712e-07
-5.11146	-0.370959						8.39604	0.684858	2.54457e-07
-5.10853	-0.37185						8.39897	0.676792	3.19329e-07
-5.1056	-0.37274						8.4019	0.668639	3.9449e-07
-5.10267	-0.37363						8.40483	0.660407	4.84415e-07
-5.09974	-0.37452						8.40776	0.6521	5.91425e-07
-5.09681	-0.375411						8.41069	0.643718	7.18109e-07
-5.09388	-0.376301						8.41362	0.635264	8.67349e-07
-5.09095	-0.377191						8.41655	0.626742	1.04233e-06
-5.08802	-0.378081						8.41948	0.618153	1.24657e-06
-5.08509	-0.378978						8.42241	0.6095	1.48393e-06
-5.08216	-0.379913						8.42534	0.600786	1.75865e-06
-5.07923	-0.380848						8.42827	0.592013	2.06149e-06
-5.0763	-0.381783						8.4312	0.583189	2.38792e-06
-5.07337	-0.382718						8.43414	0.574323	2.75701e-06
-5.07044	-0.383654						8.43707	0.565417	3.17311e-06
-5.06751	-0.384589						8.44	0.556474	3.64089e-06
-5.06458	-0.385524						8.44293	0.547496	4.16534e-06
-5.06165	-0.386459						8.44586	0.538486	4.75179e-06
-5.05872	-0.387394						8.44879	0.529446	5.40592e-06
-5.05579	-0.38833						8.45172	0.520379	6.13375e-06
-5.05286	-0.389271						8.45465	0.511289	6.94168e-06
-5.04993	-0.390212						8.45758	0.502176	7.78871e-06
-5.047	-0.391153						8.46051	0.493051	8.65449e-06
-5.04407	-0.392093						8.46344	0.48392	9.59881e-06
-5.04114	-0.393034						8.46637	0.474788	1.06271e-05
-5.03821	-0.393975						8.4693	0.465656	1.17452e-05
-5.03528	-0.394916						8.47223	0.456527	1.29589e-05
-5.03235	-0.395856						8.47516	0.447404	1.42745e-05
-5.02942	-0.396797						8.47809	0.438289	1.56984e-05
-5.02649	-0.397733						8.48102	0.429184	1.72374e-05
-5.02356	-0.398637						8.48395	0.420093	1.88986e-05
-5.02063	-0.399541						8.48688	0.411018	2.0572e-05
-5.0177	-0.400445						8.48981	0.401966	2.2206e-05
-5.01477	-0.401349						8.49274	0.392948	2.39449e-05
-5.01184	-0.402253						8.49567	0.383964	2.57938e-05
-5.00891	-0.403157						8.4986	0.375018	2.77579e-05
-5.00598	-0.404061
-5.00305	-0.404964
-5.00012	-0.405868
-4.99719	-0.406762
-4.99426	-0.407584
-4.99133	-0.408407
-4.9884	-0.409229
-4.98547	-0.410052
-4.98254	-0.410874
-4.97961	-0.411696
-4.97668	-0.412519
-4.97375	-0.413341
-4.97082	-0.414163
-4.96789	-0.41497
-4.96496	-0.415665
-4.96203	-0.416359
-4.9591	-0.417054
-4.95617	-0.417748
-4.95324	-0.418443
-4.95031	-0.419137
-4.94738	-0.419831
-4.94445	-0.420526
-4.94152	-0.42122
-4.93859	-0.421894
-4.93566	-0.422414
-4.93273	-0.422933
-4.9298	-0.423453
-4.92687	-0.423972
-4.92394	-0.424491
-4.92101	-0.425011
-4.91808	-0.42553
-4.91515	-0.42605
-4.91222	-0.426569
-4.90929	-0.427063
-4.90636	-0.42736
-4.90343	-0.427657
-4.9005	-0.427954
-4.89757	-0.428252
-4.89464	-0.428549
-4.89171	-0.428846
-4.88878	-0.429143
-4.88585	-0.42944
-4.88292	-0.429737
-4.87999	-0.430005
-4.87706	-0.430033
-4.87413	-0.430061
-4.8712	-0.43009
-4.86827	-0.430118
-4.86534	-0.430147
-4.86241	-0.430175
-4.85948	-0.430203
-4.85655	-0.430232
-4.85362	-0.43026
-4.85069	-0.430255
-4.84776	-0.42997
-4.84483	-0.429685
-4.8419	-0.429399
-4.83897	-0.429114
-4.83604	-0.428829
-4.83311	-0.428544
-4.83018	-0.428258
-4.82725	-0.427973
-4.82432	-0.427688
-4.82139	-0.427366
-4.81846	-0.426725
-4.81553	-0.426084
-4.8126	-0.425442
-4.80967	-0.424801
-4.80674	-0.42416
-4.80381	-0.423518
-4.80088	-0.422877
-4.79795	-0.422236
-4.79502	-0.421595
-4.79209	-0.420914
-4.78916	-0.419878
-4.78623	-0.418841
-4.7833	-0.417804
-4.78037	-0.416768
-4.77744	-0.415731
-4.77451	-0.414695
-4.77158	-0.413658
-4.76865	-0.412622
-4.76572	-0.411585
-4.76279	-0.410507
-4.75986	-0.40904
-4.75693	-0.407573
-4.754	-0.406106
-4.75107	-0.404639
-4.74814	-0.403172
-4.74521	-0.401705
-4.74228	-0.400238
-4.73935	-0.398771
-4.73642	-0.397304
-4.73349	-0.395794
-4.73056	-0.393866
-4.72763	-0.391938
-4.7247	-0.39001
-4.72177	-0.388082
-4.71884	-0.386154
-4.71591	-0.384226
-4.71298	-0.382298
-4.71005	-0.38037
-4.70712	-0.378442
-4.70419	-0.376471
-4.70126	-0.374057
-4.69833	-0.371643
-4.6954	-0.369228
-4.69247	-0.366814
-4.68954	-0.3644
-4.68661	-0.361986
-4.68368	-0.359572
-4.68075	-0.357158
-4.67782	-0.354743
-4.67489	-0.352287
-4.67196	-0.349367
-4.66903	-0.346448
-4.6661	-0.343528
-4.66317	-0.340609
-4.66024	-0.33769
-4.65731	-0.33477
-4.65438	-0.331851
-4.65145	-0.328932
-4.64852	-0.326012
-4.64559	-0.323051
-4.64266	-0.319614
-4.63973	-0.316177
-4.6368	-0.31274
-4.63387	-0.309303
-4.63094	-0.305866
-4.62801	-0.302429
-4.62508	-0.298991
-4.62215	-0.295554
-4.61922	-0.292117
-4.61629	-0.28864
-4.61336	-0.28468
-4.61043	-0.280719
-4.6075	-0.276759
-4.60457	-0.272799
-4.60164	-0.268838
-4.59871	-0.264878
-4.59578	-0.260918
-4.59285	-0.256957
-4.58992	-0.252997
-4.58699	-0.248998
-4.58406	-0.244517
-4.58113	-0.240035
-4.5782	-0.235553
-4.57527	-0.231071
-4.57234	-0.226589
-4.56941	-0.222108
-4.56648	-0.217626
-4.56355	-0.213144
-4.56062	-0.208662
-4.55769	-0.204145
-4.55476	-0.199151
-4.55183	-0.194157
-4.5489	-0.189164
-4.54597	-0.18417
-4.54304	-0.179176
-4.5401	-0.174182
-4.53717	-0.169189
-4.53424	-0.164195
-4.53131	-0.159201
-4.52838	-0.154175
-4.52545	-0.148686
-4.52252	-0.143198
-4.51959	-0.137709
-4.51666	-0.13222
-4.51373	-0.126732
-4.5108	-0.121243
-4.50787	-0.115755
-4.50494	-0.110266
-4.50201	-0.104778
-4.49908	-0.0992597
-4.49615	-0.0933013
-4.49322	-0.0873429
-4.49029	-0.0813845
-4.48736	-0.075426
-4.48443	-0.0694676
-4.4815	-0.0635092
-4.47857	-0.0575507
-4.47564	-0.0515923
-4.47271	-0.0456339
-4.46978	-0.0396498
-4.46685	-0.0332541
-4.46392	-0.0268585
-4.46099	-0.0204628
-4.45806	-0.0140672
-4.45513	-0.00767156
-4.4522	-0.00127592
-4.44927	0.00511972
-4.44634	0.0115154
-4.44341	0.017911
-4.44048	0.0243285
-4.43755	0.0311212
-4.43462	0.0379139
-4.43169	0.0447066
-4.42876	0.0514993
-4.42583	0.058292
-4.4229	0.0650847
-4.41997	0.0718774
-4.41704	0.0786701
-4.41411	0.0854628
-4.41118	0.0922735
-4.40825	0.0994159
-4.40532	0.106558
-4.40239	0.113701
-4.39946	0.120843
-4.39653	0.127986
-4.3936	0.135128
-4.39067	0.14227
-4.38774	0.149413
-4.38481	0.156555
-4.38188	0.163712
-4.37895	0.17115
-4.37602	0.178588
-4.37309	0.186026
-4.37016	0.193464
-4.36723	0.200902
-4.3643	0.20834
-4.36137	0.215778
-4.35844	0.223216
-4.35551	0.230654
-4.35258	0.238103
-4.34965	0.245776
-4.34672	0.25345
-4.34379	0.261123
-4.34086	0.268796
-4.33793	0.27647
-4.335	0.284143
-4.33207	0.291817
-4.32914	0.29949
-4.32621	0.307163
-4.32328	0.314844
-4.32035	0.322687
-4.31742	0.330529
-4.31449	0.338372
-4.31156	0.346215
-4.30863	0.354058
-4.3057	0.361901
-4.30277	0.369744
-4.29984	0.377586
-4.29691	0.385429
-4.29398	0.393276
-4.29105	0.401217
-4.28812	0.409159
-4.28519	0.4171
-4.28226	0.425042
-4.27933	0.432984
-4.2764	0.440925
-4.27347	0.448867
-4.27054	0.456808
-4.26761	0.46475
-4.26468	0.472692
-4.26175	0.480658
-4.25882	0.488623
-4.25589	0.496589
-4.25296	0.504554
-4.25003	0.51252
-4.2471	0.520485
-4.24417	0.52845
-4.24124	0.536416
-4.23831	0.544381
-4.23538	0.552345
-4.23245	0.560257
-4.22952	0.568168
-4.22659	0.57608
-4.22366	0.583991
-4.22073	0.591903
-4.2178	0.599814
-4.21487	0.607726
-4.21194	0.615637
-4.20901	0.623549
-4.20608	0.631457
-4.20315	0.639234
-4.20022	0.647012
-4.19729	0.654789
-4.19436	0.662567
-4.19143	0.670344
-4.1885	0.678122
-4.18557	0.685899
-4.18264	0.693676
-4.17971	0.701454
-4.17678	0.709226
-4.17385	0.716789
-4.17092	0.724351
-4.16799	0.731913
-4.16506	0.739475
-4.16213	0.747037
-4.1592	0.754599
-4.15627	0.762161
-4.15334	0.769723
-4.15041	0.777285
-4.14748	0.784842
-4.14455	0.792107
-4.14162	0.799372
-4.13869	0.806638
-4.13576	0.813903
-4.13283	0.821168
-4.1299	0.828433
-4.12697	0.835699
-4.12404	0.842964
-4.12111	0.850229
-4.11818	0.857489
-4.11525	0.864377
-4.11232	0.871265
-4.10939	0.878153
-4.10646	0.885041
-4.10353	0.891929
-4.1006	0.898817
-4.09767	0.905705
-4.09474	0.912593
-4.09181	0.919481
-4.08888	0.926364
-4.08595	0.932796
-4.08302	0.939228
-4.08009	0.945661
-4.07716	0.952093
-4.07423	0.958525
-4.0713	0.964957
-4.06837	0.971389
-4.06544	0.977822
-4.06251	0.984254
-4.05958	0.990682
-4.05665	0.996583
-4.05372	1.00248
-4.05079	1.00839
-4.04786	1.01429
-4.04493	1.02019
-4.042	1.02609
-4.03907	1.03199
-4.03614	1.03789
-4.03321	1.04379
-4.03028	1.04969
-4.02735	1.05499
-4.02442	1.06029
-4.02149	1.06559
-4.01856	1.07088
-4.01563	1.07618
-4.0127	1.08148
-4.00977	1.08678
-4.00684	1.09208
-4.00391	1.09738
-4.00098	1.10267
-3.99805	1.1073
-3.99512	1.11193
-3.99219	1.11656
-3.98926	1.12119
-3.98633	1.12582
-3.9834	1.13045
-3.98047	1.13508
-3.97754	1.13971
-3.97461	1.14434
-3.97168	1.14897
-3.96875	1.15287
-3.96582	1.15677
-3.96289	1.16067
-3.95996	1.16457
-3.95703	1.16847
-3.9541	1.17237
-3.95117	1.17627
-3.94824	1.18018
-3.94531	1.18408
-3.94238	1.18798
-3.93945	1.1911
-3.93652	1.19422
-3.93359	1.19734
-3.93066	1.20045
-3.92773	1.20357
-3.9248	1.20669
-3.92187	1.20981
-3.91894	1.21293
-3.91601	1.21604
-3.91308	1.21916
-3.91015	1.22146
-3.90722	1.22375
-3.90429	1.22604
-3.90136	1.22833
-3.89843	1.23062
-3.8955	1.23291
-3.89257	1.2352
-3.88963	1.23749
-3.8867	1.23978
-3.88377	1.24207
-3.88084	1.24351
-3.87791	1.24493
-3.87498	1.24636
-3.87205	1.24778
-3.86912	1.24921
-3.86619	1.25063
-3.86326	1.25205
-3.86033	1.25348
-3.8574	1.2549
-3.85447	1.25633
-3.85154	1.25688
-3.84861	1.25741
-3.84568	1.25794
-3.84275	1.25847
-3.83982	1.259
-3.83689	1.25953
-3.83396	1.26006
-3.83103	1.26059
-3.8281	1.26112
-3.82517	1.26165
-3.82224	1.26129
-3.81931	1.26091
-3.81638	1.26053
-3.81345	1.26015
-3.81052	1.25977
-3.80759	1.25938
-3.80466	1.259
-3.80173	1.25862
-3.7988	1.25824
-3.79587	1.25786
-3.79294	1.25658
-3.79001	1.25528
-3.78708	1.25397
-3.78415	1.25267
-3.78122	1.25137
-3.77829	1.25006
-3.77536	1.24876
-3.77243	1.24746
-3.7695	1.24615
-3.76657	1.24485
-3.76364	1.24265
-3.76071	1.24043
-3.75778	1.23821
-3.75485	1.23598
-3.75192	1.23376
-3.74899	1.23154
-3.74606	1.22931
-3.74313	1.22709
-3.7402	1.22487
-3.73727	1.22264
-3.73434	1.21954
-3.73141	1.21641
-3.72848	1.21327
-3.72555	1.21014
-3.72262	1.20701
-3.71969	1.20387
-3.71676	1.20074
-3.71383	1.19761
-3.7109	1.19448
-3.70797	1.19134
-3.70504	1.18735
-3.70211	1.18333
-3.69918	1.17931
-3.69625	1.17529
-3.69332	1.17127
-3.69039	1.16725
-3.68746	1.16323
-3.68453	1.1592
-3.6816	1.15518
-3.67867	1.15116
-3.67574	1.14632
-3.67281	1.14144
-3.66988	1.13656
-3.66695	1.13168
-3.66402	1.1268
-3.66109	1.12193
-3.65816	1.11705
-3.65523	1.11217
-3.6523	1.10729
-3.64937	1.10241
-3.64644	1.09675
-3.64351	1.09106
-3.64058	1.08536
-3.63765	1.07967
-3.63472	1.07397
-3.63179	1.06828
-3.62886	1.06258
-3.62593	1.05689
-3.623	1.05119
-3.62007	1.0455
-3.61714	1.03907
-3.61421	1.03261
-3.61128	1.02614
-3.60835	1.01968
-3.60542	1.01322
-3.60249	1.00676
-3.59956	1.0003
-3.59663	0.993833
-3.5937	0.987371
-3.59077	0.980908
-3.58784	0.973773
-3.58491	0.966602
-3.58198	0.959431
-3.57905	0.95226
-3.57612	0.945088
-3.57319	0.937917
-3.57026	0.930746
-3.56733	0.923575
-3.5644	0.916403
-3.56147	0.909232
-3.55854	0.901453
-3.55561	0.893639
-3.55268	0.885824
-3.54975	0.87801
-3.54682	0.870196
-3.54389	0.862381
-3.54096	0.854567
-3.53803	0.846753
-3.5351	0.838938
-3.53217	0.831124
-3.52924	0.822773
-3.52631	0.814388
-3.52338	0.806004
-3.52045	0.797619
-3.51752	0.789235
-3.51459	0.78085
-3.51166	0.772466
-3.50873	0.764081
-3.5058	0.755697
-3.50287	0.747312
-3.49994	0.738467
-3.49701	0.729591
-3.49408	0.720715
-3.49115	0.71184
-3.48822	0.702964
-3.48529	0.694088
-3.48236	0.685212
-3.47943	0.676336
-3.4765	0.667461
-3.47357	0.658585
-3.47064	0.649329
-3.46771	0.640046
-3.46478	0.630763
-3.46185	0.62148
-3.45892	0.612196
-3.45599	0.602913
-3.45306	0.59363
-3.45013	0.584347
-3.4472	0.575064
-3.44427	0.565781
-3.44134	0.556201
-3.43841	0.546599
-3.43548	0.536996
-3.43255	0.527394
-3.42962	0.517791
-3.42669	0.508189
-3.42376	0.498587
-3.42083	0.488984
-3.4179	0.479382
-3.41497	0.46978
-3.41204	0.459965
-3.40911	0.450134
-3.40618	0.440304
-3.40325	0.430473
-3.40032	0.420642
-3.39739	0.410811
-3.39446	0.40098
-3.39153	0.391149
-3.3886	0.381318
-3.38567	0.371487
-3.38274	0.361531
-3.37981	0.351564
-3.37688	0.341597
-3.37395	0.33163
-3.37102	0.321663
-3.36809	0.311696
-3.36516	0.301729
-3.36223	0.291762
-3.3593	0.281795
-3.35637	0.271828
-3.35344	0.261821
-3.35051	0.251811
-3.34758	0.241801
-3.34465	0.231791
-3.34172	0.221781
-3.33879	0.211771
-3.33586	0.201761
-3.33293	0.191751
-3.33	0.181741
-3.32707	0.171731
-3.32414	0.161766
-3.32121	0.151805
-3.31828	0.141844
-3.31535	0.131883
-3.31242	0.121922
-3.30949	0.111961
-3.30656	0.102
-3.30363	0.0920392
-3.3007	0.0820782
-3.29777	0.0721173
-3.29484	0.0622835
-3.29191	0.0524619
-3.28898	0.0426404
-3.28605	0.0328188
-3.28312	0.0229972
-3.28019	0.0131757
-3.27726	0.00335411
-3.27433	-0.00646745
-3.2714	-0.016289
-3.26847	-0.0261106
-3.26554	-0.0357263
-3.26261	-0.0453213
-3.25968	-0.0549162
-3.25675	-0.0645112
-3.25382	-0.0741062
-3.25089	-0.0837012
-3.24796	-0.0932962
-3.24503	-0.102891
-3.24209	-0.112486
-3.23916	-0.122081
-3.23623	-0.131396
-3.2333	-0.140681
-3.23037	-0.149967
-3.22744	-0.159252
-3.22451	-0.168538
-3.22158	-0.177823
-3.21865	-0.187109
-3.21572	-0.196394
-3.21279	-0.205679
-3.20986	-0.214965
-3.20693	-0.223901
-3.204	-0.232799
-3.20107	-0.241698
-3.19814	-0.250596
-3.19521	-0.259494
-3.19228	-0.268392
-3.18935	-0.27729
-3.18642	-0.286188
-3.18349	-0.295087
-3.18056	-0.303985
-3.17763	-0.312471
-3.1747	-0.320911
-3.17177	-0.32935
-3.16884	-0.33779
-3.16591	-0.346229
-3.16298	-0.354668
-3.16005	-0.363108
-3.15712	-0.371547
-3.15419	-0.379987
-3.15126	-0.388426
-3.14833	-0.396398
-3.1454	-0.404315
-3.14247	-0.412231
-3.13954	-0.420148
-3.13661	-0.428064
-3.13368	-0.435981
-3.13075	-0.443897
-3.12782	-0.451813
-3.12489	-0.45973
-3.12196	-0.467646
-3.11903	-0.475047
-3.1161	-0.482384
-3.11317	-0.489721
-3.11024	-0.497058
-3.10731	-0.504395
-3.10438	-0.511732
-3.10145	-0.519069
-3.09852	-0.526406
-3.09559	-0.533743
-3.09266	-0.54108
-3.08973	-0.547862
-3.0868	-0.554571
-3.08387	-0.561281
-3.08094	-0.567991
-3.07801	-0.574701
-3.07508	-0.581411
-3.07215	-0.588121
-3.06922	-0.594831
-3.06629	-0.60154
-3.06336	-0.60825
-3.06043	-0.614372
-3.0575	-0.620416
-3.05457	-0.62646
-3.05164	-0.632504
-3.04871	-0.638548
-3.04578	-0.644592
-3.04285	-0.650636
-3.03992	-0.65668
-3.03699	-0.662724
-3.03406	-0.668768
-3.03113	-0.674201
-3.0282	-0.67955
-3.02527	-0.684899
-3.02234	-0.690248
-3.01941	-0.695597
-3.01648	-0.700946
-3.01355	-0.706295
-3.01062	-0.711644
-3.00769	-0.716993
-3.00476	-0.722342
-3.00183	-0.727066
-2.9989	-0.7317
-2.99597	-0.736335
-2.99304	-0.740969
-2.99011	-0.745604
-2.98718	-0.750238
-2.98425	-0.754873
-2.98132	-0.759508
-2.97839	-0.764142
-2.97546	-0.768777
-2.97253	-0.77278
-2.9696	-0.776691
-2.96667	-0.780601
-2.96374	-0.784512
-2.96081	-0.788423
-2.95788	-0.792333
-2.95495	-0.796244
-2.95202	-0.800155
-2.94909	-0.804065
-2.94616	-0.807976
-2.94323	-0.811258
-2.9403	-0.814446
-2.93737	-0.817633
-2.93444	-0.82082
-2.93151	-0.824007
-2.92858	-0.827194
-2.92565	-0.830381
-2.92272	-0.833568
-2.91979	-0.836755
-2.91686	-0.839942
-2.91393	-0.842512
-2.911	-0.844986
-2.90807	-0.847459
-2.90514	-0.849933
-2.90221	-0.852406
-2.89928	-0.85488
-2.89635	-0.857353
-2.89342	-0.859827
-2.89049	-0.8623
-2.88756	-0.864774
-2.88463	-0.866649
-2.8817	-0.868429
-2.87877	-0.870208
-2.87584	-0.871987
-2.87291	-0.873766
-2.86998	-0.875545
-2.86705	-0.877324
-2.86412	-0.879104
-2.86119	-0.880883
-2.85826	-0.882662
-2.85533	-0.88387
-2.8524	-0.884983
-2.84947	-0.886096
-2.84654	-0.887209
-2.84361	-0.888322
-2.84068	-0.889435
-2.83775	-0.890548
-2.83482	-0.891661
-2.83189	-0.892774
-2.82896	-0.893887
-2.82603	-0.894462
-2.8231	-0.894945
-2.82017	-0.895428
-2.81724	-0.895912
-2.81431	-0.896395
-2.81138	-0.896878
-2.80845	-0.897361
-2.80552	-0.897844
-2.80259	-0.898327
-2.79966	-0.89881
-2.79673	-0.898795
-2.7938	-0.898692
-2.79087	-0.898589
-2.78794	-0.898487
-2.78501	-0.898384
-2.78208	-0.898281
-2.77915	-0.898178
-2.77622	-0.898075
-2.77329	-0.897972
-2.77036	-0.897869
-2.76743	-0.897313
-2.7645	-0.896674
-2.76157	-0.896036
-2.75864	-0.895397
-2.75571	-0.894759
-2.75278	-0.89412
-2.74985	-0.893482
-2.74692	-0.892843
-2.74399	-0.892205
-2.74106	-0.891566
-2.73813	-0.890524
-2.7352	-0.889406
-2.73227	-0.888288
-2.72934	-0.88717
-2.72641	-0.886052
-2.72348	-0.884934
-2.72055	-0.883816
-2.71762	-0.882698
-2.71469	-0.88158
-2.71176	-0.880462
-2.70883	-0.878993
-2.7059	-0.877456
-2.70297	-0.875919
-2.70004	-0.874383
-2.69711	-0.872846
-2.69418	-0.871309
-2.69125	-0.869773
-2.68832	-0.868236
-2.68539	-0.866699
-2.68246	-0.865163
-2.67953	-0.86333
-2.6766	-0.861439
-2.67367	-0.859548
-2.67074	-0.857657
-2.66781	-0.855766
-2.66488	-0.853875
-2.66195	-0.851984
-2.65902	-0.850093
-2.65609	-0.848201
-2.65316	-0.84631
-2.65023	-0.84418
-2.6473	-0.842001
-2.64437	-0.839823
[truncated: 3,000 more rows]

## Sheet: panel b
0.0352495	0.0545806	0.0605994	0.0928385	0.0858133	0.127228	0.152703	0.153633	0.188887	0.180265	0.206403	0.234611	0.300754	0.333131	0.34628	0.351014	0.362712	0.509484	0.576911	0.548786	0.408437	0.403596	0.465251	0.49446	0.659518	0.540705	0.692279	0.71474	0.863684	0.923	0.819728	0.804237	0.8943	0.795609	0.614668	0.861805	0.664544	0.860342	0.716044	1
0.0321362	0.0449467	0.0584884	0.0721722	0.0846009	0.108712	0.134269	0.145597	0.173123	0.185712	0.205711	0.216553	0.263234	0.273328	0.296884	0.332115	0.34743	0.427032	0.439881	0.440347	0.473224	0.503859	0.54967	0.527298	0.564248	0.557384	0.604823	0.622279	0.687297	0.669982	0.697186	0.792433	0.781431	0.788694	0.821445	0.856389	0.814221	0.925106	0.842817	0.933641
0.0293663	0.03996	0.0514175	0.0661244	0.0789335	0.0967052	0.118079	0.127668	0.155619	0.17298	0.189902	0.212583	0.23952	0.256028	0.285858	0.291233	0.329432	0.366822	0.38565	0.41515	0.438389	0.449684	0.487812	0.517691	0.523003	0.523488	0.584519	0.614522	0.6566	0.659155	0.663341	0.731493	0.705756	0.72517	0.714204	0.783224	0.769447	0.800366	0.844453	0.876992
0.0212573	0.0356646	0.0511722	0.0588581	0.0702703	0.086897	0.106098	0.11874	0.142305	0.157193	0.177812	0.196352	0.220364	0.236098	0.263756	0.285706	0.308043	0.346329	0.355019	0.383174	0.399364	0.422458	0.457305	0.469478	0.499925	0.501749	0.553421	0.583086	0.628924	0.61405	0.643194	0.672571	0.684231	0.71323	0.73304	0.761871	0.737774	0.767744	0.781972	0.808514
0.0165476	0.0278895	0.0407399	0.0569527	0.0673437	0.0802539	0.0980829	0.109676	0.129399	0.144834	0.165203	0.180827	0.206372	0.221926	0.246069	0.263041	0.285049	0.320346	0.342825	0.357952	0.385636	0.404106	0.422844	0.439021	0.46715	0.473831	0.519582	0.533276	0.574006	0.579258	0.607656	0.636373	0.670821	0.699417	0.681348	0.711465	0.716289	0.743544	0.779504	0.80097
0.0126392	0.0218401	0.0341023	0.0471667	0.0661708	0.0738034	0.0871912	0.102026	0.115923	0.13544	0.153821	0.169477	0.190076	0.201647	0.225137	0.246178	0.26719	0.282286	0.302764	0.328028	0.360657	0.391452	0.409105	0.431515	0.422893	0.449411	0.480719	0.503439	0.530724	0.539072	0.582612	0.609548	0.61587	0.66075	0.689227	0.69538	0.71358	0.70705	0.758623	0.760443
0.00916659	0.0167098	0.0271781	0.0412127	0.0555382	0.0696794	0.0797458	0.0935896	0.107474	0.117952	0.141745	0.157821	0.177657	0.189336	0.207138	0.229145	0.241491	0.2732	0.284539	0.29643	0.324108	0.339475	0.359213	0.394347	0.425258	0.423266	0.449319	0.475146	0.503095	0.528768	0.537805	0.5641	0.590779	0.587112	0.631772	0.665698	0.672573	0.716902	0.742914	0.741634
0.00584892	0.0129277	0.0213804	0.0337881	0.0487133	0.0641179	0.0740416	0.0850392	0.0977896	0.112589	0.127472	0.147025	0.162227	0.17918	0.19841	0.206205	0.229952	0.246041	0.268345	0.288334	0.303887	0.31454	0.338155	0.364887	0.388549	0.410057	0.435326	0.447398	0.474304	0.499866	0.527817	0.526198	0.551491	0.586318	0.589109	0.616377	0.633074	0.634588	0.678862	0.712486
0.00265523	0.00940866	0.0169638	0.0273688	0.041073	0.0546757	0.0729779	0.0796033	0.0935368	0.105991	0.120177	0.132197	0.145144	0.165687	0.181659	0.200033	0.218309	0.230975	0.25953	0.271869	0.287019	0.293763	0.327559	0.351509	0.364574	0.383832	0.401083	0.438134	0.445619	0.465883	0.496725	0.524106	0.549756	0.545422	0.570304	0.597802	0.600107	0.63278	0.647933	0.647089
0.000256444	0.00572749	0.0123169	0.0211539	0.0333168	0.0477621	0.0638862	0.083933	0.085396	0.0939759	0.108754	0.123319	0.13857	0.15353	0.166457	0.189583	0.20525	0.217242	0.237412	0.252697	0.271372	0.291843	0.306002	0.313783	0.340658	0.36388	0.387718	0.393342	0.422847	0.446607	0.478455	0.469507	0.492681	0.523381	0.547443	0.564079	0.588473	0.612922	0.613122	0.636764
8.45028e-05	0.000592693	0.00860333	0.0169481	0.0264468	0.0398331	0.0559625	0.0705311	0.0828741	0.0905765	0.101038	0.117009	0.13147	0.139142	0.161219	0.167392	0.183752	0.212572	0.225865	0.240365	0.264588	0.279584	0.288117	0.29613	0.31899	0.338029	0.360553	0.388407	0.405514	0.412423	0.434028	0.449368	0.449839	0.49027	0.513435	0.530391	0.556169	0.6027	0.60084	0.624512
4.83268e-05	0.000203907	0.00110738	0.0121194	0.0225636	0.0341058	0.0479923	0.0645892	0.080044	0.0881179	0.095462	0.107665	0.12337	0.137136	0.146284	0.15957	0.173536	0.191173	0.218735	0.22197	0.245576	0.25893	0.271621	0.291359	0.312727	0.31957	0.335247	0.344451	0.366211	0.407501	0.423732	0.432474	0.454809	0.478288	0.462473	0.487954	0.527782	0.55069	0.566603	0.584252
4.38105e-05	9.44922e-05	0.000538826	0.00574443	0.0152032	0.0276644	0.0414726	0.0555931	0.0736117	0.0882195	0.0955515	0.105454	0.112904	0.126456	0.141849	0.152809	0.165599	0.179651	0.196761	0.219058	0.233999	0.249949	0.257254	0.283082	0.294908	0.31374	0.325629	0.341582	0.354468	0.377055	0.384914	0.407924	0.443064	0.44656	0.468391	0.492836	0.488942	0.49453	0.518174	0.561504
4.36749e-05	7.03069e-05	0.000188487	0.000981286	0.00988613	0.0215	0.0325934	0.0481547	0.0636013	0.0812854	0.0928726	0.100014	0.111863	0.12268	0.131252	0.14866	0.159063	0.171302	0.181244	0.201611	0.214613	0.232212	0.249984	0.26784	0.280265	0.296311	0.310815	0.335259	0.345225	0.365508	0.37432	0.396018	0.397714	0.412857	0.458332	0.480262	0.502471	0.517695	0.49819	0.528318
4.36618e-05	5.84378e-05	9.80395e-05	0.000456196	0.00156292	0.0138289	0.0265762	0.0388535	0.0565105	0.0718017	0.0885713	0.0964186	0.101272	0.110577	0.124364	0.134084	0.149706	0.167809	0.176725	0.185563	0.205753	0.218121	0.235215	0.242541	0.269683	0.281249	0.301254	0.310309	0.330993	0.327084	0.347469	0.366619	0.38857	0.40807	0.404597	0.424607	0.456757	0.495362	0.494596	0.486199
4.2489e-05	6.50168e-05	9.78838e-05	0.000201138	0.000831244	0.00541148	0.0205062	0.0309613	0.0464234	0.0640738	0.0805031	0.0980514	0.0999767	0.103543	0.116653	0.125677	0.139368	0.152092	0.17311	0.189015	0.194347	0.204636	0.230948	0.237305	0.239044	0.279605	0.291099	0.300733	0.313887	0.328827	0.336532	0.357114	0.353722	0.382501	0.401227	0.423345	0.434081	0.456808	0.45376	0.504973
4.84296e-05	6.63661e-05	8.172e-05	0.000121308	0.000371033	0.0014654	0.0119661	0.0244776	0.0382793	0.0540246	0.0718482	0.0894028	0.10824	0.10544	0.113519	0.127196	0.134076	0.144541	0.152226	0.173739	0.188631	0.206925	0.206995	0.233293	0.23857	0.247512	0.269783	0.290555	0.310224	0.318803	0.331312	0.345453	0.351791	0.36338	0.383582	0.40316	0.432894	0.453361	0.466135	0.461466
4.13891e-05	6.48535e-05	7.92255e-05	0.000112445	0.000203503	0.000781931	0.00217853	0.0164413	0.0289984	0.04465	0.0607291	0.079857	0.0984728	0.11055	0.1109	0.12238	0.131146	0.139254	0.149163	0.156231	0.170229	0.192307	0.209914	0.215106	0.237316	0.247092	0.259582	0.269573	0.281052	0.30808	0.327945	0.326967	0.346815	0.360458	0.364841	0.375133	0.393885	0.413801	0.44514	0.454255
4.70931e-05	6.46354e-05	9.54154e-05	0.0001119	0.000154586	0.000355319	0.00134414	0.00322772	0.0220512	0.0386974	0.0547177	0.0693346	0.0903615	0.107565	0.112332	0.115019	0.122892	0.139515	0.147158	0.156512	0.162549	0.181397	0.195046	0.212146	0.227313	0.238087	0.248325	0.25843	0.277556	0.277845	0.292809	0.32539	0.354421	0.360872	0.366255	0.372991	0.384001	0.404069	0.423205	0.443658
3.9354e-05	6.32151e-05	7.73868e-05	0.000108156	0.000121672	0.000231438	0.000678807	0.00196546	0.0132687	0.0285408	0.0447514	0.0611511	0.076711	0.0989615	0.117387	0.117429	0.123541	0.120844	0.144725	0.151592	0.160363	0.165316	0.183918	0.206694	0.2081	0.228567	0.238005	0.260117	0.268672	0.274924	0.274885	0.309256	0.337376	0.357348	0.369233	0.390026	0.377632	0.38393	0.392639	0.413395
4.48571e-05	6.15803e-05	9.07581e-05	0.000130865	0.000147613	0.000194021	0.00033734	0.00122757	0.00320935	0.018545	0.0354495	0.0513581	0.0693963	0.0862223	0.10762	0.126506	0.121396	0.122891	0.130244	0.14755	0.157614	0.171008	0.17105	0.195027	0.199119	0.219556	0.227988	0.24997	0.259362	0.269417	0.272234	0.297666	0.30367	0.323715	0.352477	0.361075	0.381734	0.385066	0.406085	0.423323
3.90957e-05	5.11896e-05	7.54589e-05	0.000105985	0.000142249	0.000154598	0.000238116	0.000617972	0.001925	0.0041686	0.024597	0.0407755	0.0570434	0.0762087	0.0940142	0.116883	0.127008	0.12503	0.130514	0.131958	0.150447	0.164523	0.18192	0.172796	0.191129	0.209801	0.220054	0.232945	0.24922	0.256965	0.281455	0.282996	0.302343	0.298488	0.316623	0.335222	0.370204	0.373969	0.375998	0.394206
4.35751e-05	5.98407e-05	9.09749e-05	0.000105935	0.000151914	0.000188628	0.000239284	0.000365662	0.00102298	0.00284483	0.0112887	0.0312133	0.0466834	0.0644384	0.0854008	0.101746	0.125491	0.126074	0.133158	0.140308	0.138556	0.146408	0.16769	0.180176	0.182897	0.201797	0.210308	0.220048	0.231866	0.247648	0.278709	0.278495	0.282596	0.29626	0.306044	0.309775	0.327735	0.355792	0.380987	0.400807
3.7081e-05	6.6861e-05	8.82466e-05	0.000124125	0.000139535	0.000181396	0.00019088	0.000259568	0.000633405	0.00169659	0.00406118	0.0201227	0.0402789	0.0602222	0.0757415	0.0961217	0.115554	0.134987	0.129391	0.13487	0.147579	0.148018	0.152313	0.171679	0.190782	0.193183	0.202277	0.221145	0.218462	0.242271	0.24983	0.276162	0.273512	0.277567	0.307964	0.316391	0.335155	0.354171	0.356337	0.393164
4.22446e-05	5.97848e-05	7.12429e-05	0.000106628	0.000139687	0.000194305	0.000181988	0.000241581	0.000376308	0.00099715	0.00247386	0.00564618	0.0264859	0.0490382	0.0676491	0.0873393	0.106319	0.126773	0.133462	0.131298	0.133688	0.141662	0.15436	0.161861	0.177349	0.192582	0.193706	0.21274	0.22054	0.228852	0.23989	0.256708	0.287836	0.284724	0.288351	0.306158	0.308789	0.326638	0.344966	0.364027
3.51177e-05	5.94017e-05	8.37093e-05	0.000124734	0.000139089	0.000150867	0.000233216	0.000241516	0.000311087	0.000591217	0.00152622	0.0035328	0.00705307	0.0340886	0.0539399	0.0737571	0.0967974	0.113956	0.140434	0.134493	0.133105	0.14055	0.150847	0.164043	0.167276	0.1789	0.196509	0.203842	0.212246	0.223663	0.226499	0.23697	0.267609	0.283032	0.291704	0.296234	0.298713	0.305553	0.317475	0.335054
4.10294e-05	5.52985e-05	8.34268e-05	0.000100959	0.000136223	0.000177838	0.000241519	0.000230147	0.000298576	0.000425035	0.000981729	0.0023782	0.00491058	0.0168595	0.0423888	0.0603626	0.0817513	0.103815	0.122282	0.149921	0.142645	0.140113	0.147084	0.150513	0.15962	0.168609	0.188739	0.196195	0.203464	0.222526	0.221599	0.236622	0.24206	0.263534	0.285068	0.313114	0.307025	0.309534	0.327445	0.344913
3.99775e-05	5.49942e-05	8.38666e-05	9.71687e-05	0.000135913	0.000177102	0.000186851	0.000282664	0.000270056	0.000374442	0.000593522	0.00142609	0.00333667	0.00673764	0.0275533	0.0524476	0.0674263	0.0903172	0.11382	0.134207	0.158062	0.144284	0.14168	0.15637	0.159583	0.164707	0.171257	0.198566	0.189754	0.206464	0.23295	0.231462	0.233047	0.252068	0.27397	0.279354	0.305991	0.313808	0.299102	0.317598
3.98594e-05	5.22988e-05	8.36022e-05	0.000114717	0.000139973	0.000141306	0.000228529	0.000293375	0.000271321	0.00034767	0.000484402	0.000870864	0.00211042	0.00465929	0.00833143	0.0355159	0.0585618	0.0849018	0.0967757	0.121787	0.14168	0.153889	0.144285	0.148124	0.162199	0.165049	0.173868	0.180393	0.191302	0.190567	0.216152	0.222616	0.241876	0.23427	0.246981	0.252545	0.302552	0.306771	0.324687	0.324862
3.80514e-05	5.49231e-05	6.94826e-05	9.82161e-05	0.000132848	0.000179885	0.000227865	0.00022539	0.0002847	0.000328998	0.000425646	0.000615795	0.00121845	0.00315896	0.00638566	0.0110364	0.0450216	0.0695585	0.0912796	0.111172	0.128917	0.150202	0.154477	0.14417	0.147095	0.151391	0.174321	0.167915	0.184201	0.190506	0.199394	0.214062	0.232697	0.238196	0.243787	0.268644	0.262073	0.295724	0.298882	0.31619
4.26447e-05	6.25768e-05	7.70172e-05	9.77733e-05	0.000127841	0.000172313	0.000218333	0.000235206	0.000362185	0.000328559	0.000322453	0.000495185	0.000874372	0.0019847	0.00438673	0.00787663	0.0225396	0.0549691	0.0768644	0.0999309	0.117963	0.140495	0.158673	0.162377	0.152882	0.155596	0.159928	0.179274	0.176627	0.193393	0.199706	0.2087	0.214716	0.242605	0.247954	0.237951	0.262675	0.271569	0.306299	0.309156
3.77562e-05	5.19959e-05	6.55355e-05	0.000111395	0.000126991	0.00014423	0.000181981	0.000276409	0.000292754	0.000327597	0.000393943	0.000360125	0.000664451	0.0011569	0.00280335	0.00600131	0.0104164	0.0361074	0.0610327	0.08205	0.10906	0.132832	0.14851	0.171692	0.162406	0.150028	0.161042	0.164332	0.188638	0.185551	0.183436	0.208983	0.206068	0.224169	0.23877	0.257825	0.247056	0.261743	0.263497	0.27976
4.21296e-05	5.21232e-05	7.72178e-05	9.54536e-05	0.000129585	0.000175385	0.000222693	0.000275134	0.00027744	0.000423272	0.00039618	0.000358464	0.000571807	0.000934705	0.00181886	0.00411233	0.00733253	0.0123062	0.045701	0.0736466	0.0901494	0.115623	0.143232	0.162955	0.164181	0.160555	0.155508	0.169812	0.172953	0.189185	0.19458	0.185394	0.218504	0.214993	0.233504	0.248359	0.252427	0.239989	0.271127	0.273442
4.09738e-05	5.68217e-05	7.90061e-05	9.17397e-05	0.000128886	0.00016207	0.000221977	0.000219799	0.000276654	0.000339095	0.000393678	0.000469022	0.000420584	0.000725251	0.00116876	0.00262357	0.00555228	0.00975743	0.0256683	0.0570419	0.0842733	0.111985	0.125098	0.151155	0.175892	0.154701	0.158648	0.155492	0.174141	0.181644	0.192987	0.187451	0.193874	0.220178	0.224209	0.229158	0.258293	0.262338	0.249194	0.262905
4.0837e-05	5.6578e-05	7.51225e-05	8.67717e-05	0.000151452	0.000161658	0.000177858	0.000218928	0.000325625	0.000320265	0.000415773	0.000444273	0.000424289	0.000659147	0.000936974	0.00170202	0.00357088	0.00746457	0.0114693	0.0408365	0.0686775	0.0919322	0.118414	0.132074	0.163134	0.184409	0.155041	0.167366	0.160104	0.1717	0.185512	0.20207	0.195818	0.202405	0.217109	0.208666	0.238428	0.252882	0.27194	0.257968
3.97116e-05	5.79474e-05	7.6934e-05	8.95615e-05	0.000126007	0.00016489	0.000217567	0.00026884	0.000259227	0.000322676	0.000409083	0.00044118	0.000550131	0.000492347	0.00076144	0.00111257	0.0026301	0.00515417	0.00907868	0.0136292	0.0453925	0.0751492	0.0998896	0.127996	0.146011	0.171291	0.174887	0.161543	0.172749	0.16412	0.165982	0.194315	0.188901	0.204427	0.211116	0.215894	0.217141	0.247167	0.25097	0.264933
3.37169e-05	5.64261e-05	7.31576e-05	0.000105773	0.000125492	0.000163966	0.000208509	0.000214753	0.000272483	0.000321445	0.000406563	0.000466321	0.000523057	0.000488188	0.000710645	0.000981049	0.00169877	0.00362284	0.00684257	0.0108522	0.0175096	0.0566615	0.0872719	0.105172	0.134097	0.156135	0.179153	0.173234	0.17353	0.17401	0.172248	0.173699	0.197488	0.190783	0.205866	0.219825	0.224659	0.211073	0.25663	0.260327
3.84912e-05	5.62838e-05	7.29481e-05	9.05346e-05	0.000143018	0.000163658	0.000165732	0.000213877	0.000270855	0.000298381	0.000388131	0.000460195	0.000517147	0.000641442	0.000529039	0.000838345	0.0010351	0.00242922	0.00488598	0.00839698	0.0137399	0.0338366	0.0697988	0.094672	0.114686	0.144804	0.163285	0.186914	0.175523	0.17804	0.182549	0.184173	0.176444	0.206278	0.198986	0.214433	0.207105	0.233404	0.219204	0.250284
3.82064e-05	6.27932e-05	8.15354e-05	0.000103034	0.000117997	0.000160791	0.000204203	0.000262913	0.000317421	0.000314887	0.000385447	0.000455557	0.000549071	0.000604475	0.000524066	0.000608652	0.00103768	0.00158718	0.00326388	0.0063854	0.0109374	0.0162321	0.0503593	0.083198	0.109981	0.140312	0.151622	0.185745	0.199996	0.171525	0.187116	0.176834	0.191857	0.184268	0.20399	0.195946	0.223122	0.215307	0.225454	0.227227
3.64842e-05	5.32735e-05	7.32017e-05	0.000102704	0.000122232	0.000160432	0.000203474	0.000251423	0.000252417	0.000314888	0.000452774	0.000459832	0.000415685	0.000566537	0.000526711	0.000595575	0.000944535	0.00107629	0.00225185	0.00445436	0.00836854	0.0126563	0.0188778	0.0552583	0.0876934	0.115373	0.146197	0.162965	0.193522	0.189466	0.168709	0.192036	0.185029	0.187027	0.186225	0.205733	0.203966	0.219705	0.223445	0.223507
3.62656e-05	6.09157e-05	8.1706e-05	8.79612e-05	0.000139372	0.000159164	0.000202923	0.000198514	0.00025208	0.000312873	0.000359402	0.000456739	0.000536731	0.000601653	0.000656083	0.000598347	0.000687244	0.00108109	0.00148208	0.00327971	0.006008	0.0100494	0.0149861	0.0219659	0.0682029	0.103828	0.124556	0.157286	0.169942	0.203378	0.183564	0.173409	0.188249	0.188261	0.178239	0.194111	0.214059	0.204106	0.2282	0.231732
3.53334e-05	5.05011e-05	6.94807e-05	0.000100104	0.000115046	0.000150474	0.000199653	0.000208719	0.000311889	0.000308246	0.000356934	0.000455403	0.000509383	0.000448563	0.000650996	0.000557696	0.00067991	0.000982084	0.00107484	0.00221362	0.00436404	0.00766216	0.0126542	0.0174277	0.0410585	0.0829792	0.112126	0.129785	0.164009	0.185511	0.210958	0.195844	0.177594	0.19226	0.196506	0.185521	0.202105	0.222553	0.211675	0.227398
3.44374e-05	5.16851e-05	7.92853e-05	0.000112064	0.000140303	0.00015623	0.000206901	0.000256467	0.000311519	0.000308952	0.000356795	0.000425207	0.000508068	0.000589916	0.000691813	0.000738533	0.000622707	0.000778574	0.00114922	0.00145398	0.00299487	0.00546053	0.0099395	0.014827	0.0202116	0.0623393	0.0978832	0.125342	0.13892	0.170794	0.198	0.224336	0.190079	0.182025	0.188995	0.199218	0.186848	0.203042	0.214598	0.219648
3.79755e-05	5.76333e-05	7.74154e-05	0.00010099	0.000112157	0.000155498	0.000197865	0.000255541	0.000247004	0.000307647	0.000353329	0.000449817	0.000504304	0.00058894	0.000517603	0.000745691	0.000637061	0.000707793	0.00109334	0.00113812	0.00205241	0.00404215	0.00714699	0.011502	0.0175012	0.0231526	0.0738478	0.102769	0.134742	0.155984	0.182405	0.205063	0.20826	0.185711	0.18534	0.201053	0.206369	0.194362	0.210932	0.214314
3.70051e-05	4.88252e-05	7.69413e-05	9.7692e-05	0.000111847	0.000152808	0.00015672	0.000204402	0.000245925	0.000379489	0.000349302	0.000424551	0.000375945	0.000589827	0.000516084	0.000788983	0.000839624	0.000705983	0.00080572	0.00126477	0.00151201	0.00290001	0.00543634	0.00917139	0.0134761	0.0201328	0.0440857	0.0896357	0.110083	0.14393	0.176085	0.188782	0.224997	0.192972	0.189914	0.178912	0.209019	0.199268	0.201812	0.218864
4.09716e-05	5.58574e-05	6.54055e-05	9.59508e-05	0.000132375	0.000146231	0.000193726	0.00025093	0.000304243	0.000377581	0.000349105	0.000423199	0.000496313	0.000591056	0.000677348	0.00054364	0.000843512	0.000711476	0.000797621	0.000902664	0.00108039	0.00206667	0.00402387	0.00709083	0.0117568	0.0172462	0.0232394	0.0574819	0.0969073	0.12963	0.148359	0.182851	0.200923	0.238598	0.205146	0.197962	0.181301	0.211735	0.187178	0.202022
3.66517e-05	4.85489e-05	7.48016e-05	9.52971e-05	0.000109493	0.000145675	0.000193059	0.000249985	0.000303704	0.000300983	0.000347654	0.000311522	0.000497025	0.000435859	0.000637065	0.000546274	0.000842012	0.000708645	0.000795553	0.00082283	0.00137464	0.00148409	0.00264917	0.00526449	0.0085008	0.0133418	0.0199739	0.0261866	0.0731466	0.113411	0.135138	0.158655	0.19454	0.207239	0.223279	0.197036	0.197563	0.188523	0.220037	0.193972
3.57516e-05	4.62973e-05	6.35913e-05	9.31768e-05	0.000129555	0.0001488	0.000153155	0.000199428	0.000240735	0.000299681	0.00043334	0.000415955	0.000495029	0.00043984	0.000635867	0.000728055	0.000616259	0.0009475	0.000794229	0.000804218	0.00100223	0.00116004	0.00198979	0.00353771	0.00638553	0.0106864	0.0156424	0.0230472	0.029826	0.0887779	0.117979	0.153939	0.164799	0.200824	0.227555	0.22919	0.190628	0.200173	0.193456	0.221766
3.55594e-05	5.30429e-05	7.25482e-05	0.000106647	0.000129257	0.000148124	0.000189086	0.000198296	0.000298034	0.000299226	0.000362129	0.000414256	0.000463658	0.000578155	0.000636854	0.000731087	0.000619685	0.000945932	0.000792163	0.000891516	0.000907012	0.00139775	0.00154536	0.00262668	0.00473335	0.00840935	0.013166	0.0181572	0.0263756	0.0515616	0.104075	0.126765	0.158093	0.183582	0.215668	0.240885	0.206924	0.20607	0.208001	0.211052
3.85542e-05	5.06889e-05	7.06144e-05	0.000105962	0.000126862	0.000169129	0.000188471	0.000244481	0.00029692	0.000370018	0.000361311	0.000412913	0.000338232	0.000576238	0.000505127	0.000724973	0.000617761	0.00069362	0.001064	0.000890017	0.000896229	0.0010872	0.00120243	0.00191119	0.00351906	0.00630322	0.00986987	0.0152303	0.020805	0.02734	0.0775491	0.110693	0.144246	0.168647	0.206286	0.222079	0.247319	0.223146	0.214022	0.199516
3.70042e-05	5.71826e-05	8.11113e-05	8.99709e-05	0.00013081	0.000145195	0.00014957	0.00023323	0.000234947	0.000294423	0.000360057	0.000513175	0.000485994	0.000574579	0.000665856	0.00072711	0.000772351	0.000702955	0.0010622	0.000807639	0.000993957	0.00100637	0.00152195	0.00156253	0.00257892	0.00465961	0.007552	0.0118418	0.0179652	0.0240525	0.0306071	0.0839403	0.118865	0.151228	0.173672	0.215379	0.228061	0.228408	0.213187	0.211891
3.89458e-05	5.57834e-05	6.87782e-05	9.08129e-05	0.000104561	0.000165719	0.000176547	0.000183961	0.000233584	0.00029258	0.000338308	0.000430218	0.000485937	0.000432037	0.000625386	0.000534499	0.000830092	0.000632737	0.000788883	0.00118093	0.000902825	0.000982663	0.00120007	0.00129858	0.00197818	0.00345823	0.0061873	0.00984253	0.0149917	0.0205012	0.0271881	0.0342286	0.101227	0.134593	0.167779	0.186743	0.227528	0.240904	0.235377	0.205071
3.93154e-05	4.93374e-05	6.9021e-05	8.74592e-05	0.000123214	0.000165547	0.000176119	0.000228491	0.000245981	0.00036098	0.000423581	0.000404282	0.000484474	0.000393794	0.00062074	0.000576957	0.000818794	0.000935577	0.000715416	0.001179	0.000900252	0.000982251	0.0010997	0.00164857	0.00152558	0.00245592	0.00444134	0.00722505	0.0114404	0.0174597	0.0234987	0.030398	0.0618874	0.117634	0.143883	0.178112	0.193122	0.233608	0.250383	0.23226
3.84425e-05	5.54185e-05	6.87329e-05	0.000100134	0.000122603	0.000136635	0.000183149	0.000227452	0.00028909	0.000286515	0.000334147	0.000403341	0.000482654	0.000528616	0.0006189	0.000713983	0.000606645	0.000928145	0.000707108	0.000797105	0.00131223	0.000991359	0.00108492	0.00119775	0.00140223	0.00203314	0.00343198	0.0060783	0.00963097	0.0136239	0.0203181	0.0269852	0.0338602	0.0879802	0.125812	0.159921	0.185494	0.213926	0.239397	0.240485
3.76126e-05	5.41217e-05	7.70099e-05	8.4699e-05	0.000123675	0.00016795	0.000187889	0.000179355	0.000228663	0.00028581	0.000331982	0.000402861	0.00050575	0.000528794	0.00046001	0.000712757	0.000655663	0.0009315	0.000790048	0.000794522	0.00130143	0.000998789	0.00108447	0.00120966	0.00131914	0.00159786	0.00246923	0.00434443	0.00703976	0.0112004	0.0171073	0.0231338	0.0300512	0.0380837	0.0947247	0.130035	0.169638	0.196395	0.2388	0.256035
4.25198e-05	5.88001e-05	7.53498e-05	9.70922e-05	0.000123019	0.00016771	0.000179904	0.000222976	0.00022798	0.00028486	0.000330491	0.00050215	0.000476195	0.000527495	0.000451132	0.000710722	0.000658185	0.000856139	0.000965841	0.000872453	0.000888593	0.00109668	0.00109483	0.00119302	0.00117893	0.00133343	0.00211521	0.0033277	0.00525945	0.00918813	0.0123948	0.0196474	0.0263186	0.0334978	0.063998	0.114411	0.149467	0.176747	0.20144	0.244908
4.22539e-05	5.7484e-05	8.31605e-05	9.50328e-05	0.000120278	0.000133284	0.000213324	0.000222199	0.000282438	0.000284097	0.000325867	0.000397408	0.000443885	0.000560607	0.000610547	0.000524735	0.000807714	0.000687264	0.000964199	0.000799097	0.000877465	0.00143919	0.00108033	0.00107135	0.00132565	0.00141866	0.00169626	0.00257198	0.00389116	0.00686848	0.0109223	0.0152613	0.0226315	0.0299088	0.0346072	0.0695675	0.132675	0.158029	0.200381	0.212807
4.42756e-05	5.51239e-05	7.34839e-05	8.34705e-05	0.000115904	0.00015767	0.000176595	0.000221915	0.000223304	0.000335134	0.000325342	0.000395549	0.000473384	0.000553537	0.000608111	0.000526195	0.000805289	0.000742789	0.000967334	0.00107818	0.000875432	0.00098594	0.00120021	0.00120424	0.00130701	0.00126771	0.00143984	0.00203518	0.00292511	0.00514763	0.00818574	0.0120289	0.0192972	0.0258199	0.0303243	0.0377912	0.103296	0.139516	0.164285	0.205483
4.4837e-05	5.49519e-05	7.19153e-05	9.26821e-05	0.000116763	0.000129679	0.000176312	0.000228104	0.000222505	0.000262577	0.00034417	0.000393046	0.00047313	0.000553434	0.000606649	0.000471155	0.000748741	0.000913596	0.00076948	0.00107633	0.00088307	0.000884861	0.00157365	0.00118793	0.00117353	0.0012827	0.00154083	0.00180313	0.00261698	0.00396575	0.00668826	0.0106053	0.0138491	0.0220726	0.0291638	0.0340863	0.0423043	0.104731	0.141884	0.185041
4.59645e-05	5.48301e-05	6.28041e-05	9.50146e-05	0.000111902	0.00015853	0.000209676	0.000227431	0.000275905	0.000262204	0.000342324	0.000365129	0.000465985	0.000517357	0.000484018	0.000692783	0.000599548	0.000843869	0.000762073	0.00107445	0.000880289	0.000961405	0.0010782	0.00119928	0.00131966	0.00142693	0.00137898	0.00152994	0.00202746	0.00294716	0.00503408	0.00798054	0.0124441	0.0187659	0.0252534	0.0296258	0.0376138	0.0721191	0.126494	0.164965
4.61293e-05	5.47422e-05	7.18389e-05	9.30956e-05	0.000128899	0.000136712	0.000173676	0.000259462	0.000275469	0.000328014	0.000423232	0.000363469	0.00043525	0.000513347	0.000637306	0.000696824	0.000592893	0.000904838	0.000759901	0.000778054	0.00118864	0.000979733	0.000966551	0.00172579	0.00130138	0.00128103	0.0013957	0.00149816	0.00189186	0.00269781	0.00377779	0.00650883	0.0103353	0.0136157	0.0215985	0.0262139	0.0330499	0.0416692	0.0911543	0.145964
4.79477e-05	5.87556e-05	6.86405e-05	0.000104379	0.000109422	0.000159604	0.000172553	0.000213951	0.000274911	0.000257113	0.000317693	0.000387239	0.000433674	0.000516527	0.000637894	0.000691693	0.000533961	0.000614872	0.00101387	0.000855067	0.00117788	0.000889323	0.00106283	0.00117341	0.00131416	0.00144112	0.00155281	0.00149551	0.00101297	0.00215806	0.00297928	0.00485041	0.00774036	0.0121697	0.0155624	0.024284	0.0294837	0.0369379	0.0414058	0.113364
5.12678e-05	5.65141e-05	7.55604e-05	9.10561e-05	0.000129583	0.000153558	0.000196047	0.000213408	0.000230351	0.000256642	0.000316303	0.000409237	0.000433306	0.000509906	0.00059555	0.000507784	0.000733247	0.000612915	0.000947314	0.000853975	0.000859835	0.00132441	0.00107178	0.00106303	0.0018858	0.00127552	0.00137301	0.00147045	0.00161959	0.00178971	0.00257409	0.00363638	0.00629556	0.00997867	0.0131302	0.0210082	0.025604	0.0322241	0.0414082	0.061393
5.51965e-05	5.90828e-05	7.39541e-05	0.000102032	0.000106809	0.000121092	0.000160529	0.000254499	0.000282455	0.000255883	0.000316545	0.000406747	0.000427424	0.000506232	0.000551437	0.000730709	0.000738324	0.000610336	0.000944069	0.000850957	0.000873839	0.00130185	0.000972247	0.00116873	0.00128558	0.00143505	0.00139129	0.00168467	0.00161732	0.00106038	0.0022736	0.00298711	0.00469631	0.00721241	0.0114702	0.0149968	0.0240258	0.0288114	0.0363553	0.0408316
6.32238e-05	5.90123e-05	7.24054e-05	9.97596e-05	0.00012294	0.000143282	0.00019796	0.0002116	0.000269715	0.000336605	0.000394137	0.000378149	0.000453631	0.000507638	0.00059686	0.000725503	0.000783032	0.000666715	0.000762893	0.00105137	0.000952076	0.00121037	0.00107879	0.00104587	0.00129796	0.00156072	0.00136931	0.00148899	0.0015897	0.00174673	0.00190818	0.00266275	0.00363564	0.00614869	0.00965076	0.012738	0.0194221	0.0245921	0.0317246	0.0406654
7.50475e-05	6.00862e-05	7.25424e-05	8.71743e-05	0.000108077	0.00014298	0.000170061	0.000210311	0.000253517	0.00033521	0.000309954	0.000353238	0.000453856	0.000502506	0.000436421	0.000677501	0.00058002	0.000823597	0.000696333	0.0010567	0.000949346	0.000952495	0.00133676	0.00119074	0.00114776	0.00138769	0.00152565	0.00144356	0.00163627	0.00174442	0.00114404	0.00239901	0.00304043	0.00428324	0.00696121	0.0110161	0.0147314	0.0231156	0.0280455	0.0354273
6.85818e-05	6.23182e-05	7.8798e-05	9.74529e-05	0.000127513	0.000145139	0.000199137	0.000248922	0.000253004	0.000267245	0.000309096	0.000352501	0.000450986	0.000498535	0.000581408	0.000631535	0.000774626	0.000826054	0.000682566	0.000765658	0.00094729	0.00104817	0.00132301	0.00106651	0.00114558	0.00140181	0.00168049	0.00148494	0.00161021	0.00171408	0.00184788	0.00200055	0.00272461	0.00364762	0.00596734	0.00932251	0.0128783	0.0183915	0.0237407	0.0313778
6.3677e-05	6.55469e-05	7.88426e-05	9.54515e-05	0.00012133	0.000166811	0.000191094	0.000204598	0.000252927	0.000329978	0.000308582	0.000352749	0.000449584	0.000493656	0.000544191	0.00068219	0.00082572	0.000654824	0.000670153	0.000769488	0.00116792	0.00104692	0.00105334	0.00146543	0.00130518	0.00123746	0.00150976	0.00165469	0.00156009	0.00156359	0.00184576	0.00123212	0.00249601	0.0028407	0.00418103	0.00671128	0.0109238	0.015607	0.0225562	0.026898
5.8929e-05	6.74798e-05	8.47911e-05	9.52508e-05	0.000117636	0.000136874	0.000156258	0.00020328	0.000249484	0.000328742	0.000366823	0.000369653	0.000415998	0.000527149	0.000542253	0.000498032	0.000770733	0.000653419	0.000924619	0.000767502	0.00107702	0.00104403	0.00104077	0.00157093	0.00115537	0.00123529	0.00150783	0.00165115	0.00160579	0.00173669	0.00184361	0.0019829	0.00131344	0.00283382	0.00362804	0.00569207	0.00867488	0.0123934	0.0176749	0.0250615
5.17837e-05	6.93929e-05	8.14657e-05	9.57266e-05	0.000118746	0.000136607	0.000184951	0.000208167	0.000250884	0.000308912	0.000304104	0.000368006	0.00041513	0.000526572	0.000424998	0.000621014	0.000715545	0.000875627	0.000927568	0.000765137	0.000860923	0.00128366	0.00115774	0.00103902	0.0011532	0.00126594	0.00134604	0.00163759	0.00178956	0.00148063	0.00168257	0.00174707	0.00107381	0.00237088	0.00290292	0.00413588	0.00737242	0.0105371	0.0145421	0.0202508
4.53361e-05	7.22898e-05	8.14952e-05	9.14782e-05	0.000133217	0.000138858	0.000184561	0.000206669	0.000249284	0.00030878	0.000322491	0.000367066	0.000415329	0.0005248	0.00057106	0.000621761	0.000773338	0.000926251	0.000738325	0.00102758	0.000858242	0.00129088	0.00104658	0.00115709	0.00157157	0.00124681	0.00134366	0.00163548	0.00178569	0.00170453	0.00186845	0.00197829	0.00212309	0.00136035	0.00295491	0.00371268	0.00514407	0.00839812	0.0130875	0.0168612
3.80969e-05	8.13357e-05	7.99748e-05	0.00010323	0.000116085	0.000143692	0.000181043	0.000205239	0.000296346	0.000308362	0.000397143	0.000343589	0.000413493	0.00038983	0.000571944	0.000667785	0.00051681	0.000871146	0.000736702	0.00103248	0.000767634	0.000939955	0.00104249	0.00115432	0.00111267	0.00140432	0.00136057	0.00148079	0.00115981	0.00193029	0.00159167	0.0017756	0.00187034	0.00111621	0.00250404	0.00292923	0.00410618	0.00704834	0.00978268	0.0140549
3.0326e-05	8.78775e-05	8.70624e-05	0.000101214	0.000130188	0.000164267	0.000180667	0.000200241	0.000242096	0.000308243	0.000395379	0.000434069	0.000406726	0.000482333	0.000609612	0.000485323	0.00070405	0.000804571	0.000974376	0.00102943	0.000838218	0.00084834	0.00141326	0.00115115	0.00125557	0.00171009	0.00137509	0.00128563	0.0017689	0.00192607	0.00183326	0.00200549	0.00211813	0.00226846	0.00144583	0.00308779	0.00344864	0.00504728	0.00806339	0.012531
1.61113e-05	0.000114714	8.72301e-05	9.92404e-05	0.000117116	0.000161145	0.000177267	0.000188452	0.000252397	0.000304759	0.000297899	0.000361323	0.000405829	0.000480272	0.000605162	0.000612868	0.000704489	0.000750312	0.00097124	0.000821904	0.00113436	0.000934903	0.00130161	0.00126851	0.00123986	0.00170724	0.00137291	0.00145714	0.00158047	0.001257	0.00186062	0.00170707	0.00190147	0.00195932	0.00115199	0.00259934	0.00301403	0.0043791	0.00666796	0.00943705
2.51447e-37	0.000109694	8.41274e-05	0.000110313	0.000127299	0.000156105	0.000170063	0.000188001	0.000258702	0.000305695	0.00035338	0.000383557	0.000405917	0.00044993	0.000601657	0.000654323	0.000703289	0.000583531	0.000969788	0.000820157	0.00105235	0.000843409	0.00103839	0.00114508	0.00138205	0.00124317	0.00137031	0.00132312	0.00155527	0.00188423	0.00201853	0.0019671	0.00214783	0.00226313	0.00241899	0.00154184	0.00285753	0.0036657	0.00496882	0.00760623
2.51447e-37	0.000101886	8.92627e-05	0.000108221	0.000124775	0.00015285	0.000139448	0.000184633	0.000256916	0.000304335	0.000352883	0.00038202	0.000404985	0.000349926	0.000415101	0.000695648	0.000503706	0.000583618	0.000903431	0.00081749	0.00113685	0.000832043	0.000937287	0.00153639	0.00124789	0.00136889	0.00169697	0.00147151	0.00157576	0.00168081	0.00111598	0.0019671	0.00182685	0.00203203	0.00208845	0.00123155	0.00172413	0.00345446	0.00464652	0.0061422
2.51447e-37	9.21643e-05	9.24038e-05	9.79985e-05	0.000112574	0.000130637	0.000179747	0.000184202	0.000254853	0.000297911	0.000351798	0.000447875	0.000509454	0.000474659	0.000557214	0.000650419	0.000503943	0.000734225	0.000842441	0.00100877	0.000824844	0.00125421	0.000924142	0.00102395	0.0012306	0.00136762	0.00132086	0.00148684	0.00141038	0.00167694	0.00202693	0.00216557	0.00207339	0.00229545	0.00241328	0.0025747	0.00136761	0.00298956	0.00365564	0.00490967
2.51447e-37	8.38595e-05	9.71543e-05	0.000103824	0.000125733	0.000149693	0.000179399	0.000219808	0.00024845	0.000295804	0.000294267	0.000354943	0.000425838	0.000471738	0.000555182	0.000650616	0.00074294	0.000792113	0.000658095	0.00108339	0.000914614	0.00116329	0.000931776	0.00102082	0.00168053	0.00136404	0.0013354	0.00200643	0.00159171	0.00169953	0.00180785	0.00120358	0.00210607	0.001951	0.00216727	0.00222196	0.00131409	0.00176826	0.00358528	0.00466217
2.51447e-37	7.46407e-05	0.000103449	0.000109729	0.000123301	0.000149498	0.000176202	0.000180542	0.000233877	0.000246623	0.000367992	0.000418975	0.000452862	0.000439038	0.000516629	0.000518131	0.000743815	0.000571671	0.000650636	0.00100462	0.000904462	0.000916301	0.000918915	0.00101805	0.0015464	0.00134687	0.00147222	0.00143249	0.00140315	0.00172239	0.00180365	0.00217531	0.00231819	0.00217867	0.00244837	0.00252526	0.00236155	0.00145596	0.00313185	0.00371902
2.51447e-37	6.56033e-05	0.00011011	0.000112551	0.000121065	0.000146473	0.00020189	0.000223721	0.000233319	0.000301816	0.000368375	0.000418516	0.000424223	0.000471972	0.000367726	0.00063807	0.000739065	0.000510815	0.000824471	0.000664059	0.00112097	0.000906747	0.00138093	0.00101496	0.00112228	0.00135711	0.00148435	0.00143043	0.00156421	0.00171717	0.00161254	0.00193995	0.00129493	0.00225015	0.00207952	0.00226077	0.00235986	0.0013996	0.00187002	0.00391447
2.51447e-37	5.1586e-05	0.000121814	0.000113211	0.000133132	0.000146316	0.000166436	0.000223285	0.000229258	0.000299172	0.000290437	0.000441216	0.000525922	0.000591345	0.000544852	0.000591523	0.000788717	0.0005649	0.000889862	0.000733023	0.00119817	0.000911394	0.00127073	0.0011301	0.00111884	0.00167035	0.00148247	0.00157954	0.00195642	0.00149141	0.00182846	0.0019379	0.00154096	0.00251353	0.00232185	0.00260658	0.0026823	0.00250394	0.00154745	0.00322205
2.51447e-37	3.5427e-05	0.000135572	0.000111356	0.000134097	0.000148209	0.000191509	0.00018501	0.000228725	0.000296599	0.00034071	0.000328425	0.00041696	0.000497544	0.000543843	0.000589892	0.000542401	0.000839602	0.000575739	0.00065392	0.00111629	0.00100361	0.0010036	0.00100013	0.000984472	0.00119954	0.0014611	0.00157777	0.00152749	0.00168697	0.00160754	0.00170274	0.00204583	0.00139005	0.00239936	0.00221241	0.00240177	0.00250213	0.00148806	0.00197728
2.51447e-37	1.76374e-06	0.000161614	0.000116559	0.00013066	0.000145532	0.000163154	0.000227628	0.000272446	0.000288369	0.000356161	0.000414313	0.000390918	0.000464126	0.000506217	0.000420389	0.000540353	0.00083826	0.000572967	0.000916922	0.000735905	0.00123999	0.00100141	0.00138512	0.00111235	0.00106743	0.00147493	0.00161038	0.00154543	0.00210368	0.00182053	0.00196256	0.00204368	0.00161864	0.00268041	0.00246985	0.00277008	0.00250139	0.0026507	0.00157962
2.51447e-37	2.51447e-37	0.000154965	0.000117511	0.000131749	0.000150171	0.000193849	0.000227188	0.000224297	0.000271139	0.000297728	0.000419345	0.000491607	0.000494137	0.000506625	0.000421874	0.000726025	0.000835234	0.000640874	0.000985638	0.000812827	0.00132556	0.00100679	0.0013828	0.00110777	0.00119312	0.001812	0.00158919	0.00172706	0.00167095	0.00162859	0.00169724	0.00182284	0.00218531	0.00148894	0.00255368	0.00234966	0.00254729	0.00264878	0.0015795
2.51447e-37	2.51447e-37	0.000140252	0.000119685	0.000126058	0.000138212	0.000193597	0.000223266	0.000266965	0.000284901	0.000363308	0.000416205	0.000491602	0.000493512	0.000541983	0.00058051	0.00067316	0.000828557	0.00087509	0.000912903	0.000724514	0.00123474	0.00110155	0.00109384	0.00109574	0.00120298	0.00132052	0.0015847	0.00155879	0.00164706	0.00181484	0.0019839	0.00185324	0.00218299	0.00144833	0.00255037	0.00230069	0.00225424	0.002648	0.00274113
2.51447e-37	2.51447e-37	0.000127701	0.000131515	0.000137063	0.000159661	0.000183579	0.000255454	0.000266471	0.000266392	0.000360738	0.000346559	0.000386548	0.000486794	0.000536356	0.000579305	0.000670287	0.000612938	0.000935888	0.000718746	0.000812574	0.000810134	0.00135879	0.00109157	0.00151276	0.00120049	0.00131664	0.00141061	0.00172139	0.00184187	0.00155943	0.00172167	0.00184958	0.00194738	0.0023297	0.00150984	0.00266468	0.00249126	0.00264419	0.00279978
2.51447e-37	2.51447e-37	0.000113705	0.000141037	0.000141474	0.000156802	0.000183389	0.00021084	0.000219558	0.000265822	0.000356948	0.000425557	0.000386567	0.000456287	0.000536384	0.00057845	0.000429127	0.000609983	0.00093261	0.000636226	0.00101142	0.000807935	0.0014603	0.00109795	0.00107128	0.00120983	0.00131311	0.00141596	0.00151286	0.00163924	0.00177159	0.00194783	0.0018474	0.00194738	0.00232721	0.00154772	0.00266468	0.00243857	0.00238758	0.00279896
2.51447e-37	2.51447e-37	9.99674e-05	0.000142851	0.000139251	0.000177455	0.000186138	0.000242277	0.000272312	0.000265263	0.000346509	0.000336984	0.000461029	0.00045577	0.000570222	0.000579599	0.000477636	0.000756258	0.000870975	0.000714393	0.00101439	0.000804056	0.00136003	0.00108616	0.00119842	0.00119636	0.00130927	0.00126036	0.0016938	0.00185682	0.00176751	0.00167317	0.00184361	0.00197985	0.00203996	0.00252233	0.00160983	0.00282554	0.00263721	0.00279491
2.51447e-37	2.51447e-37	8.4373e-05	0.000149738	0.000140561	0.000153977	0.000159956	0.000198354	0.000271812	0.000260698	0.000326142	0.00033332	0.000492481	0.000571283	0.000569677	0.000457691	0.000658911	0.000758496	0.000691507	0.00104277	0.000792242	0.000896739	0.000895276	0.00148125	0.00119589	0.00163262	0.00113532	0.00141114	0.00211422	0.00163118	0.00197904	0.00190107	0.00180854	0.00194098	0.00207634	0.00247633	0.00165073	0.00282554	0.00258064	0.00240427
2.51447e-37	2.51447e-37	6.38626e-05	0.000170053	0.000144646	0.000174279	0.000188968	0.000229042	0.000226007	0.000260145	0.000308598	0.000410428	0.000386316	0.000420057	0.000527273	0.000613796	0.000608712	0.000757835	0.000682083	0.000973735	0.000711441	0.00111975	0.000892797	0.00146745	0.00119239	0.00116945	0.001302	0.00125501	0.00153173	0.00184868	0.00176312	0.00187244	0.00180545	0.00197008	0.00211159	0.00213052	0.00169348	0.00171333	0.00293932	0.00278749
2.51447e-37	2.51447e-37	3.45179e-05	0.000234015	0.000142557	0.000171303	0.000185741	0.000228777	0.000266663	0.000311834	0.00025527	0.00042851	0.000383072	0.000418089	0.000525789	0.000614454	0.00065856	0.000484556	0.000687499	0.00104166	0.000792915	0.00111051	0.000889502	0.00148446	0.00118992	0.00130845	0.00113175	0.00142065	0.00136363	0.00162532	0.00197233	0.00212638	0.00179127	0.00190037	0.00206947	0.00220973	0.00258727	0.0017574	0.00299132	0.00272688
2.51447e-37	2.51447e-37	2.51447e-37	0.000215075	0.000159301	0.000163721	0.000185594	0.00020233	0.000221978	0.000255219	0.000319889	0.000338881	0.000500965	0.000452276	0.00052687	0.000654884	0.000656197	0.000542201	0.000849795	0.000699069	0.00108178	0.000786373	0.000887104	0.000977803	0.00161878	0.00130564	0.00175664	0.0012475	0.00152333	0.00163318	0.00175439	0.00189192	0.00203551	0.00196315	0.00206624	0.0019457	0.00226204	0.00175641	0.00182032	0.00304988
2.51447e-37	2.51447e-37	2.51447e-37	0.000200615	0.000162278	0.000182944	0.000176265	0.000232277	0.00025128	0.000268482	0.000319219	0.000309584	0.000397276	0.000569045	0.000623322	0.000610255	0.000471806	0.000742139	0.000779167	0.000700566	0.00107884	0.000789767	0.000882873	0.000975171	0.0014765	0.00130181	0.0012725	0.00141269	0.00133868	0.00143168	0.00196477	0.0019155	0.00203072	0.00191373	0.00202549	0.00216407	0.00234755	0.00274286	0.00186771	0.00316203
2.51447e-37	2.51447e-37	2.51447e-37	0.000185159	0.000170942	0.00018442	0.000197382	0.000198627	0.000207736	0.000318927	0.000313861	0.000387454	0.000393173	0.000542351	0.000622374	0.000603468	0.000698183	0.000685856	0.00060997	0.000768001	0.00107704	0.000781643	0.00112655	0.00097168	0.00162255	0.00115723	0.00140866	0.00122742	0.00149865	0.00147146	0.00176975	0.00185794	0.00224656	0.00217491	0.0020598	0.00219973	0.00234755	0.00273964	0.00150516	0.00193082
2.51447e-37	2.51447e-37	2.51447e-37	0.000170911	0.000181194	0.000181522	0.000200123	0.000195247	0.000246501	0.000277306	0.000313197	0.000366293	0.000482717	0.000419796	0.000520731	0.000645216	0.000695174	0.000744936	0.000546503	0.000691904	0.00107433	0.000879264	0.000870234	0.000969134	0.00107197	0.00175131	0.00126584	0.00189974	0.0013496	0.00144489	0.00175718	0.0018825	0.00199569	0.00210742	0.00117139	0.00223663	0.00229832	0.00244401	0.00295632	0.00187217
2.51447e-37	2.51447e-37	2.51447e-37	0.000150744	0.000183212	0.000183443	0.000200085	0.000231967	0.000246146	0.000326505	0.000312542	0.000283029	0.000477988	0.000446113	0.000485258	0.000603273	0.000695558	0.000742233	0.000546087	0.000946117	0.00086111	0.00128384	0.000860121	0.000956116	0.00106903	0.00160721	0.00140175	0.00136458	0.00152847	0.00146246	0.00156291	0.00185017	0.00226648	0.00216974	0.00200366	0.002192	0.00233967	0.00248979	0.00289975	0.00159816
2.51447e-37	2.51447e-37	2.51447e-37	0.000128275	0.000204451	0.000180897	0.000196807	0.000207974	0.000241836	0.000325944	0.000291087	0.000380181	0.000398429	0.000583277	0.000617404	0.000561526	0.00069431	0.000533752	0.000831486	0.00087308	0.000771765	0.00118178	0.000858081	0.00135145	0.000938908	0.00175597	0.00125909	0.00151236	0.00132744	0.00141835	0.00153596	0.00117074	0.0020155	0.00216432	0.00228244	0.00125319	0.00237672	0.00243684	0.00253746	0.00197687
2.51447e-37	2.51447e-37	2.51447e-37	0.000108879	0.000225269	0.000193916	0.000216478	0.00022784	0.000241533	0.000271913	0.000307399	0.000359281	0.000364507	0.000433422	0.000621856	0.000710309	0.000513525	0.000788216	0.000767169	0.000609997	0.000773558	0.00118882	0.000959514	0.000949531	0.00106235	0.00117113	0.00140931	0.00137317	0.00147754	0.00143581	0.00153161	0.00165297	0.00225774	0.00219239	0.00231371	0.00213182	0.00228847	0.00248138	0.00263645	0.00301109
2.51447e-37	2.51447e-37	2.51447e-37	7.3684e-05	0.000252138	0.000191296	0.000193676	0.00019671	0.000278464	0.000307057	0.000323644	0.000277976	0.000455243	0.000458504	0.000525239	0.000555031	0.000685703	0.000786946	0.000770665	0.000605289	0.000771907	0.000866122	0.00131317	0.000840797	0.000932843	0.0011566	0.00174405	0.00152041	0.00147576	0.00143185	0.00157411	0.00167791	0.00200818	0.00212421	0.00227519	0.00243202	0.0019634	0.00213692	0.00227035	0.00268134
2.51447e-37	2.51447e-37	2.51447e-37	2.51447e-37	0.00029949	0.00018893	0.000190612	0.000223931	0.000237094	0.00025438	0.000383861	0.000352498	0.000430032	0.000562571	0.00048603	0.000554737	0.000685467	0.000785929	0.000832022	0.000609313	0.000963441	0.00086288	0.00130968	0.000951871	0.00146949	0.00102555	0.00190647	0.00136579	0.00163539	0.00141064	0.0015257	0.00164652	0.00202013	0.00215342	0.00227254	0.00238937	0.00133808	0.00242632	0.0025796	0.00278751
2.51447e-37	2.51447e-37	2.51447e-37	2.51447e-37	0.000279331	0.000202629	0.000209382	0.000242439	0.000273143	0.000301361	0.000317922	0.000351824	0.000308837	0.000555111	0.000516278	0.00055497	0.000638111	0.000782632	0.000602548	0.000929478	0.000674688	0.00085173	0.00130749	0.000950489	0.00103327	0.0011495	0.00127531	0.00151277	0.00146842	0.00159372	0.00154492	0.00164374	0.00177016	0.00211524	0.00229936	0.00242379	0.00226419	0.00212834	0.00221381	0.00240455
2.51447e-37	2.51447e-37	2.51447e-37	2.51447e-37	0.000257986	0.000200391	0.000212271	0.000246233	0.00025338	0.000300929	0.000376773	0.000445095	0.000333075	0.000403989	0.000540911	0.000708227	0.000807227	0.000525989	0.00088501	0.000857265	0.00067659	0.000847792	0.00129657	0.00106113	0.00104115	0.00101886	0.00125911	0.00188702	0.00164445	0.00159177	0.00154064	0.00186647	0.00176524	0.00135279	0.00229623	0.00245645	0.00253735	0.00142608	0.00256839	0.00272661
2.51447e-37	2.51447e-37	2.51447e-37	2.51447e-37	0.000238099	0.000219187	0.000215378	0.000246201	0.000288559	0.0002958	0.000312389	0.000365633	0.000421961	0.000424915	0.000500652	0.000567319	0.000629911	0.000774778	0.000818716	0.000858361	0.00075586	0.00116039	0.000951564	0.00132639	0.00102722	0.00115331	0.00111659	0.00206379	0.00147735	0.00176372	0.00149565	0.00165918	0.00176321	0.00186389	0.00226193	0.00237919	0.00261647	0.00240077	0.00256839	0.00233964
2.51447e-37	2.51447e-37	2.51447e-37	2.51447e-37	0.00021005	0.000227561	0.000212533	0.000242185	0.000249214	0.00029543	0.000311837	0.000385253	0.000327249	0.000529657	0.000494823	0.000561703	0.000582634	0.000773389	0.000881894	0.000855438	0.000675021	0.00106487	0.000947082	0.00142891	0.00103493	0.00100344	0.00124091	0.00137227	0.00163613	0.0015838	0.00171475	0.00165845	0.00178683	0.00189172	0.0022549	0.00240959	0.00257159	0.00269319	0.00115733	0.00239188
2.51447e-37	2.51447e-37	2.51447e-37	2.51447e-37	0.000190462	0.000246927	0.000229754	0.000246317	0.000273505	0.000245306	0.000353519	0.000364924	0.000414151	0.000499945	0.000647714	0.000556529	0.000632413	0.000719689	0.000880607	0.000674118	0.000948138	0.000656672	0.000938793	0.00143258	0.00114759	0.00113739	0.00109902	0.0013545	0.00203613	0.00175546	0.00168986	0.00165383	0.00175334	0.00188641	0.00144938	0.0024068	0.00256855	0.00268998	0.00146732	0.00271469
2.51447e-37	2.51447e-37	2.51447e-37	2.51447e-37	0.000151847	0.000264038	0.000220245	0.000238384	0.000235174	0.00029014	0.000291189	0.000359127	0.000389647	0.00035951	0.000510292	0.000591654	0.000633583	0.000719664	0.000591842	0.000742811	0.000953231	0.000751162	0.000936896	0.00104195	0.00115514	0.000997078	0.00123369	0.00120022	0.00221403	0.00159379	0.00189737	0.00160456	0.00175038	0.00188102	0.00198742	0.00236549	0.00224195	0.00238913	0.00254154	0.00232795
2.51447e-37	2.51447e-37	2.51447e-37	2.51447e-37	0.000113838	0.000297055	0.000223653	0.000234535	0.000268815	0.000289862	0.000347413	0.00037859	0.000413362	0.000388094	0.000465053	0.000578881	0.000758321	0.000657892	0.000654316	0.000915703	0.000946114	0.000743139	0.00118085	0.00103823	0.00155567	0.00113054	0.00157452	0.00118289	0.00146775	0.00176485	0.00170399	0.00183834	0.00150512	0.00184933	0.0019822	0.00151641	0.00255942	0.00272372	0.00284726	0.00161142
2.51447e-37	2.51447e-37	2.51447e-37	2.51447e-37	6.39205e-05	0.000398597	0.000261949	0.000266295	0.00026448	0.000297989	0.000346951	0.000448033	0.000406588	0.000490737	0.000456042	0.00057316	0.000646575	0.000656067	0.000807569	0.000984682	0.00095125	0.00074518	0.00082318	0.00103603	0.00156285	0.00112901	0.00121713	0.0011926	0.00146559	0.00217573	0.00188844	0.0018134	0.00174358	0.00187363	0.00173087	0.00215177	0.00255644	0.00267841	0.00279872	0.00268651
2.51447e-37	2.51447e-37	2.51447e-37	2.51447e-37	2.51447e-37	0.000376366	0.000258353	0.000262084	0.000306755	0.000297717	0.000340954	0.000372147	0.000430089	0.000353156	0.000610824	0.000567234	0.000638848	0.000713982	0.000806453	0.000913519	0.000752772	0.00104922	0.000720285	0.00101877	0.00114211	0.00126196	0.00107609	0.0011757	0.00129883	0.00238355	0.00171512	0.00180852	0.000957406	0.00187044	0.00200616	0.00214796	0.00254846	0.00271401	0.00288713	0.00296004
2.51447e-37	2.51447e-37	2.51447e-37	2.51447e-37	2.51447e-37	0.000347815	0.000261777	0.00026624	0.000270437	0.00029307	0.000340539	0.000371493	0.000453496	0.000352389	0.000576148	0.000700367	0.000633768	0.000660826	0.000807057	0.000662674	0.000829536	0.00105513	0.000818591	0.00103018	0.00102384	0.00157096	0.00121023	0.00118516	0.00127965	0.00158394	0.00188136	0.00182901	0.00196891	0.00189346	0.00169147	0.00210959	0.00161778	0.00271082	0.00288366	0.00300916
2.51447e-37	2.51447e-37	2.51447e-37	2.51447e-37	2.51447e-37	0.000326192	0.000280261	0.000240726	0.000291695	0.000292851	0.000280701	0.000346764	0.000452573	0.000481822	0.000414809	0.000543749	0.000504141	0.000718751	0.00073909	0.000730406	0.00101653	0.00104703	0.00082546	0.00128184	0.00113548	0.00169363	0.00122017	0.00115855	0.00127532	0.00158158	0.00233555	0.00179952	0.00191656	0.00183485	0.00196653	0.00210395	0.00224722	0.00232687	0.00247259	0.00267336
2.51447e-37	2.51447e-37	2.51447e-37	2.51447e-37	2.51447e-37	0.000288578	0.000270601	0.000262981	0.000256313	0.000275804	0.000334372	0.000327064	0.000422592	0.000480907	0.000448189	0.0005236	0.000659202	0.000718893	0.000800197	0.000901909	0.00101546	0.000741604	0.000823644	0.000905911	0.00101143	0.00155349	0.00135402	0.00116777	0.00127181	0.00138466	0.0023528	0.00181954	0.00193644	0.00102856	0.0019948	0.00213565	0.00220352	0.00168125	0.00287335	0.00300068
2.51447e-37	2.51447e-37	2.51447e-37	2.51447e-37	2.51447e-37	0.000256926	0.000288821	0.000259356	0.000297266	0.000275618	0.000334067	0.000393542	0.000421839	0.000374109	0.00053252	0.000522289	0.000653605	0.000676178	0.000741472	0.000969308	0.00101341	0.000828456	0.00114993	0.00090271	0.00112284	0.00123929	0.00122364	0.001164	0.00126754	0.00138068	0.00168573	0.00179572	0.00193223	0.00210434	0.0020199	0.00183101	0.00195774	0.00142283	0.00282231	0.00299611
2.51447e-37	2.51447e-37	2.51447e-37	2.51447e-37	2.51447e-37	0.000214518	0.000318129	0.000247855	0.000292608	0.000316534	0.000344297	0.000412615	0.000415347	0.000473188	0.00040761	0.000698855	0.000645084	0.000722754	0.000739848	0.00090144	0.000734694	0.000831001	0.00106251	0.000788836	0.00101325	0.00109982	0.00184114	0.00133631	0.00125337	0.001376	0.00170248	0.00247972	0.00192674	0.00204733	0.00195625	0.00209283	0.00223521	0.00238348	0.00281853	0.00303742
2.51447e-37	2.51447e-37	2.51447e-37	2.51447e-37	2.51447e-37	0.000174593	0.000369609	0.000277236	0.000292719	0.000311394	0.000359847	0.000340265	0.000438386	0.000500916	0.000406728	0.000658739	0.000794063	0.000769639	0.000803758	0.000830972	0.000735971	0.00112192	0.00115386	0.000901457	0.00140119	0.00123231	0.00168966	0.00132042	0.00125112	0.00135813	0.00149034	0.00252036	0.00192717	0.00204218	0.0011026	0.00185907	0.00219241	0.00233642	0.00178672	0.00298755
2.51447e-37	2.51447e-37	2.51447e-37	2.51447e-37	2.51447e-37	0.000123901	0.000417691	0.000309831	0.000298608	0.0003505	0.000302832	0.000405155	0.000437618	0.000499952	0.000555629	0.000474812	0.000615793	0.000572068	0.000954714	0.000824047	0.00100282	0.00112491	0.00081066	0.000795324	0.000869723	0.00108655	0.00135108	0.00149181	0.0012478	0.00135378	0.00146996	0.00178884	0.00192263	0.00206454	0.00221244	0.00211511	0.00194552	0.00203551	0.00146845	0.00260201
2.51447e-37	2.51447e-37	2.51447e-37	2.51447e-37	2.51447e-37	2.51447e-37	0.000477939	0.000297903	0.000294346	0.000319087	0.000354056	0.000334543	0.000408343	0.000395464	0.000521895	0.000474812	0.000595323	0.000745469	0.000810487	0.000824796	0.0010774	0.00111972	0.000910527	0.001262	0.000981258	0.00122743	0.00121074	0.00183384	0.0014208	0.00135454	0.00146519	0.00182831	0.00264961	0.00205867	0.00218271	0.00117956	0.00222332	0.00237067	0.00252398	0.00189568
2.51447e-37	2.51447e-37	2.51447e-37	2.51447e-37	2.51447e-37	2.51447e-37	0.000456156	0.000303085	0.00029056	0.000357362	0.000298455	0.000334137	0.000384842	0.000492351	0.000399795	0.000473798	0.000593839	0.000683949	0.000760017	0.000894735	0.000998859	0.000816621	0.000914558	0.00116167	0.000858113	0.00108928	0.00134338	0.00199213	0.00141759	0.00116023	0.00146128	0.00158238	0.00269407	0.00205913	0.00217721	0.00114679	0.00193936	0.00202738	0.00215915	0.00156393
2.51447e-37	2.51447e-37	2.51447e-37	2.51447e-37	2.51447e-37	2.51447e-37	0.000427811	0.000309505	0.00031813	0.000314395	0.000333116	0.00039762	0.000462514	0.000491478	0.000545847	0.000466712	0.000593839	0.000729055	0.0008125	0.000825853	0.000920905	0.000814469	0.00123728	0.00126129	0.000982066	0.0010701	0.00120349	0.00182607	0.00158992	0.00134633	0.00126887	0.00157798	0.00191588	0.00176889	0.00220155	0.00235493	0.00224753	0.00202372	0.0021552	0.00266871
2.51447e-37	2.51447e-37	2.51447e-37	2.51447e-37	2.51447e-37	2.51447e-37	0.000378543	0.000337375	0.000297664	0.000351842	0.000332893	0.000347909	0.000461964	0.000484075	0.000578242	0.00050495	0.0007478	0.000894048	0.000651636	0.000830155	0.000912964	0.000818698	0.00113187	0.000892629	0.000865839	0.000942423	0.00118273	0.00146515	0.00142485	0.00134426	0.000822792	0.00135133	0.00193906	0.00204809	0.00219528	0.00202572	0.00125942	0.00235799	0.00246472	0.00261448
2.51447e-37	2.51447e-37	2.51447e-37	2.51447e-37	2.51447e-37	2.51447e-37	0.000357731	0.000369094	0.000340134	0.000322521	0.000327922	0.000429038	0.00040084	0.00048329	0.000544862	0.000465706	0.000539584	0.000639032	0.000787091	0.000828509	0.000912195	0.00110549	0.00123044	0.000998684	0.00138	0.00106431	0.00118864	0.00129988	0.00196729	0.00154684	0.00145559	0.0015686	0.00169498	0.00287391	0.00219578	0.00231684	0.001224	0.00205719	0.00214655	0.00228271
2.51447e-37	2.51447e-37	2.51447e-37	2.51447e-37	2.51447e-37	2.51447e-37	0.000309333	0.000391033	0.000310394	0.000359134	0.00037589	0.000361701	0.000476685	0.00048254	0.000458534	0.000596627	0.000539584	0.000672425	0.000836235	0.000851242	0.000915084	0.00110533	0.000804127	0.000897239	0.0012573	0.000943397	0.00118594	0.00145679	0.00196259	0.00152768	0.0014507	0.00158559	0.00169022	0.00202542	0.00188542	0.0023121	0.00246729	0.00234544	0.00249684	0.0022785
2.51447e-37	2.51447e-37	2.51447e-37	2.51447e-37	2.51447e-37	2.51447e-37	0.00025662	0.000432887	0.000316684	0.000353856	0.000323089	0.000422298	0.000371639	0.000476073	0.000568536	0.000457903	0.000538437	0.000670757	0.000767317	0.000916473	0.000921053	0.00110558	0.000898111	0.00135516	0.00137163	0.00107291	0.00101759	0.00128354	0.00140314	0.00153784	0.00143241	0.000890879	0.0014472	0.00207293	0.00218394	0.00204408	0.00215152	0.00134222	0.00217929	0.00222338
2.51447e-37	2.51447e-37	2.51447e-37	2.51447e-37	2.51447e-37	2.51447e-37	0.000182102	0.000496114	0.00037746	0.000348719	0.000385566	0.000421986	0.000371204	0.000448345	0.000567531	0.000457903	0.000530529	0.000618293	0.000756344	0.000908636	0.000918615	0.000723789	0.000902152	0.0012427	0.000979218	0.000945971	0.00102595	0.00143111	0.00141046	0.00153603	0.00163401	0.00154664	0.00167939	0.00181182	0.00305988	0.00227257	0.00246107	0.00130401	0.00217873	0.0022693
2.51447e-37	2.51447e-37	2.51447e-37	2.51447e-37	2.51447e-37	2.51447e-37	0.000104755	0.000612201	0.000362459	0.000322762	0.000431504	0.000397229	0.000445475	0.000447705	0.00041863	0.000624665	0.000530529	0.000843401	0.000792721	0.000730349	0.000661923	0.000920178	0.00121766	0.0013477	0.00109566	0.00150395	0.00101192	0.00126777	0.00140702	0.00211499	0.0016465	0.00154165	0.0016801	0.00178193	0.00215996	0.00200592	0.00245598	0.00261649	0.00248347	0.00263987
2.51447e-37	2.51447e-37	2.51447e-37	2.51447e-37	2.51447e-37	2.51447e-37	2.51447e-37	0.000584398	0.000369172	0.000344454	0.000380047	0.000378294	0.000387943	0.000537593	0.000559155	0.00066218	0.000529391	0.000609182	0.000715245	0.000879166	0.000847779	0.0010098	0.00121675	0.000881046	0.000984608	0.0013608	0.00102588	0.00125577	0.00140211	0.00150169	0.00164089	0.00153767	0.000941963	0.00154669	0.00221165	0.00232446	0.00214106	0.00228133	0.00142794	0.00225902
2.51447e-37	2.51447e-37	2.51447e-37	2.51447e-37	2.51447e-37	2.51447e-37	2.51447e-37	0.000548097	0.000365857	0.000352962	0.000425011	0.000436338	0.000410425	0.000440705	0.000558253	0.000623542	0.000677199	0.000609182	0.000754964	0.000865729	0.00095386	0.000926229	0.00121808	0.000985551	0.00110033	0.00149469	0.00102247	0.00109456	0.001389	0.001701	0.00163716	0.00155348	0.00165671	0.00177431	0.0019329	0.00322523	0.00241336	0.00257012	0.00134311	0.00225603
2.51447e-37	2.51447e-37	2.51447e-37	2.51447e-37	2.51447e-37	2.51447e-37	2.51447e-37	0.000502842	0.000395156	0.00038598	0.000390234	0.000372317	0.000404703	0.000528558	0.000443858	0.000487694	0.000677199	0.000607893	0.0007531	0.000857858	0.00101908	0.00101522	0.000798656	0.000885156	0.00135498	0.00107047	0.00102002	0.00110036	0.00138423	0.00149341	0.00227514	0.00176807	0.0014158	0.00179578	0.00190044	0.00229913	0.00213037	0.00260443	0.00277027	0.0015166
2.51447e-37	2.51447e-37	2.51447e-37	2.51447e-37	2.51447e-37	2.51447e-37	2.51447e-37	0.000458443	0.000418945	0.000367724	0.000418609	0.000429166	0.000404339	0.000433263	0.00051769	0.000613018	0.000520664	0.000378147	0.000693708	0.000843466	0.000751241	0.00101571	0.00111355	0.00133811	0.00147475	0.00119785	0.00163389	0.00110716	0.00138122	0.00150592	0.0022516	0.0017657	0.00166705	0.00153692	0.00162683	0.00232541	0.00246964	0.00227017	0.00241513	0.00147244
2.51447e-37	2.51447e-37	2.51447e-37	2.51447e-37	2.51447e-37	2.51447e-37	2.51447e-37	0.000396457	0.00044409	0.000412667	0.000369537	0.000366761	0.000475328	0.000432758	0.00051769	0.000650111	0.000563924	0.000599118	0.000742711	0.000882393	0.00073969	0.00101474	0.0011129	0.00123175	0.000962688	0.00107141	0.00147751	0.00110452	0.0013682	0.00149913	0.00163056	0.001743	0.00166437	0.00100781	0.00162102	0.00205822	0.00342121	0.00255859	0.0027205	0.00142552
2.51447e-37	2.51447e-37	2.51447e-37	2.51447e-37	2.51447e-37	2.51447e-37	2.51447e-37	0.000344714	0.000487402	0.000390399	0.00038017	0.000422436	0.00039858	0.000432313	0.000516954	0.000480149	0.000709727	0.000597838	0.000683654	0.000784221	0.000976699	0.00103234	0.0011131	0.00133097	0.00108848	0.00119704	0.00161729	0.00110097	0.00119336	0.00148657	0.00162514	0.00174099	0.00185662	0.00153541	0.00191565	0.00199767	0.00213433	0.00225877	0.00240324	0.00292864
2.51447e-37	2.51447e-37	2.51447e-37	2.51447e-37	2.51447e-37	2.51447e-37	2.51447e-37	0.000273509	0.000546217	0.000429519	0.000422278	0.000380306	0.000468347	0.000452753	0.000477619	0.000602859	0.000708456	0.00054674	0.000683654	0.000775777	0.000961238	0.0010552	0.00111504	0.00087709	0.000962219	0.00147709	0.00116643	0.0011072	0.00119057	0.00148	0.00163565	0.00241781	0.00187511	0.00173991	0.00163929	0.00202408	0.00247138	0.00261947	0.00236471	0.00251015
2.51447e-37	2.51447e-37	2.51447e-37	2.51447e-37	2.51447e-37	2.51447e-37	2.51447e-37	0.000172856	0.000644988	0.000410982	0.000401007	0.000434847	0.000445743	0.000479298	0.000477008	0.000639671	0.000555121	0.000763674	0.000624921	0.000775777	0.000952545	0.00113071	0.0010211	0.000874722	0.00108585	0.0016033	0.00130529	0.00161208	0.00119824	0.0014757	0.00161772	0.00173587	0.00163537	0.00176051	0.00103351	0.00175651	0.00215981	0.00362317	0.00270823	0.0028753
2.51447e-37	2.51447e-37	2.51447e-37	2.51447e-37	2.51447e-37	2.51447e-37	2.51447e-37	2.51447e-37	0.000733804	0.000441346	0.000371506	0.000447266	0.000439064	0.000536796	0.000609868	0.000509582	0.000555121	0.000588136	0.000425202	0.00077408	0.000933612	0.000832921	0.000807205	0.00111553	0.00133921	0.00105274	0.00116764	0.00159956	0.00119533	0.0012894	0.00161394	0.0015317	0.00188354	0.00175799	0.00161692	0.00201115	0.00212229	0.00226374	0.00239112	0.00254028
2.51447e-37	2.51447e-37	2.51447e-37	2.51447e-37	2.51447e-37	2.51447e-37	2.51447e-37	2.51447e-37	0.000688234	0.000450369	0.000412045	0.000466098	0.000438856	0.000445893	0.000500597	0.000592978	0.000696694	0.000588136	0.000672528	0.000829498	0.000976649	0.000819783	0.00102735	0.00122176	0.00145717	0.00118596	0.00114878	0.00125209	0.00119148	0.00130094	0.00139737	0.00172618	0.00237066	0.00200444	0.0015866	0.00172117	0.00218136	0.00262207	0.00273966	0.00249888
2.51447e-37	2.51447e-37	2.51447e-37	2.51447e-37	2.51447e-37	2.51447e-37	2.51447e-37	2.51447e-37	0.000642837	0.000473487	0.000406917	0.000441139	0.000505456	0.000472345	0.000500016	0.000592978	0.000546679	0.000801105	0.000614374	0.000763038	0.000863254	0.00107961	0.00114077	0.00112077	0.00133733	0.00105236	0.00159746	0.00126712	0.00119845	0.00109826	0.00159299	0.00174137	0.00185997	0.00176864	0.0018781	0.00113233	0.00186685	0.00229135	0.00379276	0.00286228
2.51447e-37	2.51447e-37	2.51447e-37	2.51447e-37	2.51447e-37	2.51447e-37	2.51447e-37	2.51447e-37	0.000575803	0.000468491	0.000445859	0.000441315	0.000432456	0.000466143	0.000468359	0.000592138	0.000546679	0.00075052	0.000613232	0.000763038	0.000861317	0.0010642	0.00116186	0.00122455	0.000961494	0.00117733	0.00160267	0.00125601	0.00173109	0.00129337	0.000966124	0.00171652	0.00186143	0.00199586	0.00187538	0.000867023	0.00211051	0.0022509	0.00239717	0.0025274
2.51447e-37	2.51447e-37	2.51447e-37	2.51447e-37	2.51447e-37	2.51447e-37	2.51447e-37	2.51447e-37	0.000530873	0.000532157	0.000455814	0.00043537	0.000497706	0.000465765	0.000492548	0.000546841	0.000685339	0.000799675	0.000669671	0.000696938	0.000861317	0.000967268	0.000931652	0.000774867	0.00120944	0.00145617	0.00114009	0.00124125	0.00171736	0.00129018	0.00137493	0.0017182	0.00183424	0.00199349	0.00211645	0.00171855	0.00182871	0.00228061	0.00277749	0.00289618
2.51447e-37	2.51447e-37	2.51447e-37	2.51447e-37	2.51447e-37	2.51447e-37	2.51447e-37	2.51447e-37	0.000453073	0.00055387	0.000509852	0.000485287	0.000426429	0.000519964	0.000523638	0.000546144	0.000684382	0.000627679	0.000604209	0.00047545	0.00085944	0.00075178	0.000824159	0.000886449	0.00121952	0.00145854	0.00114638	0.00124758	0.00134636	0.00127205	0.00137178	0.00169573	0.0018322	0.00273454	0.00213845	0.00194961	0.000903227	0.0019516	0.00242703	0.00400376
2.51447e-37	2.51447e-37	2.51447e-37	2.51447e-37	2.51447e-37	2.51447e-37	2.51447e-37	2.51447e-37	0.000388422	0.00063725	0.000505003	0.000449138	0.000490353	0.000493324	0.000523138	0.000582418	0.000580723	0.000577603	0.000660366	0.00047545	0.000611222	0.000988632	0.000904096	0.00113377	0.00121963	0.00145299	0.00114115	0.00173056	0.00135543	0.00129378	0.00116936	0.00171056	0.0016316	0.00196915	0.00183825	0.0019998	0.00120603	0.00191205	0.00238351	0.00253462
2.51447e-37	2.51447e-37	2.51447e-37	2.51447e-37	2.51447e-37	2.51447e-37	2.51447e-37	2.51447e-37	0.00029338	0.000666422	0.000482468	0.000479422	0.000443027	0.000485746	0.000547278	0.000573743	0.000674295	0.000786606	0.000660366	0.000685341	0.000847366	0.00095401	0.00109348	0.00126147	0.00122132	0.00104257	0.00113788	0.00172799	0.00136023	0.0018506	0.00136441	0.000825691	0.00183913	0.00175537	0.0021267	0.00196769	0.00180138	0.00193973	0.00241555	0.00290196
2.51447e-37	2.51447e-37	2.51447e-37	2.51447e-37	2.51447e-37	2.51447e-37	2.51447e-37	2.51447e-37	0.00012361	0.000905522	0.000494032	0.000473075	0.00055037	0.000485552	0.000546791	0.00053693	0.000631357	0.000618288	0.000898858	0.000749206	0.000847366	0.000951879	0.00117292	0.00127796	0.00122033	0.000916434	0.00113965	0.0012324	0.00134394	0.00184909	0.0011891	0.00147631	0.00184095	0.00197754	0.00269331	0.00227713	0.00209922	0.00096424	0.0020669	0.00256684
2.51447e-37	2.51447e-37	2.51447e-37	2.51447e-37	2.51447e-37	2.51447e-37	2.51447e-37	2.51447e-37	2.51447e-37	0.000849301	0.000530165	0.000439993	0.000459832	0.000504888	0.000508895	0.000536408	0.000631357	0.000568718	0.00089726	0.000684071	0.000773384	0.000951879	0.00106243	0.00102361	0.000855714	0.0013173	0.00158072	0.0012457	0.00134126	0.00127265	0.00136921	0.00147288	0.00180004	0.00197932	0.00210334	0.0019853	0.00212562	0.00125796	0.00202434	0.0025201
2.51447e-37	2.51447e-37	2.51447e-37	2.51447e-37	2.51447e-37	2.51447e-37	2.51447e-37	2.51447e-37	2.51447e-37	0.00079328	0.000542048	0.000467699	0.000498514	0.00050479	0.000508514	0.000451583	0.000621574	0.000773989	0.000649934	0.000674159	0.000528917	0.000949812	0.000824269	0.000904677	0.000861304	0.00132154	0.0017214	0.00124	0.00186231	0.00145069	0.00139323	0.00125527	0.00109046	0.00195019	0.00210088	0.00224112	0.00209089	0.00191088	0.00205256	0.0025201
2.51447e-37	2.51447e-37	2.51447e-37	2.51447e-37	2.51447e-37	2.51447e-37	2.51447e-37	2.51447e-37	2.51447e-37	0.000710717	0.00056836	0.000480855	0.000514185	0.000580518	0.000508134	0.000600712	0.000620784	0.000609279	0.000705425	0.000674159	0.000528917	0.000677104	0.00108427	0.000992518	0.00124525	0.00132397	0.00113349	0.00123044	0.00186674	0.00146056	0.00198778	0.00146491	0.00156763	0.00196833	0.00182728	0.00197671	0.00236756	0.00190331	0.00103543	0.00218571
2.51447e-37	2.51447e-37	2.51447e-37	2.51447e-37	2.51447e-37	2.51447e-37	2.51447e-37	2.51447e-37	2.51447e-37	0.00067001	0.000581081	0.000526258	0.000572799	0.000497911	0.0006011	0.000564178	0.000662477	0.00065736	0.000703993	0.000737396	0.000760687	0.000936662	0.00104982	0.00119706	0.00140769	0.00132903	0.00113487	0.00138471	0.00133491	0.00145126	0.00197135	0.00126366	0.00156226	0.00169621	0.00208956	0.0028112	0.00211313	0.00222356	0.000993814	0.00214
2.51447e-37	2.51447e-37	2.51447e-37	2.51447e-37	2.51447e-37	2.51447e-37	2.51447e-37	2.51447e-37	2.51447e-37	0.000574539	0.000624492	0.000539981	0.00050795	0.000572126	0.000501467	0.000592459	0.000611166	0.000761716	0.000826375	0.000800341	0.000760687	0.000936662	0.00104748	0.00128495	0.00102758	0.000929949	0.00142905	0.00170907	0.00134287	0.00144831	0.00137054	0.00147035	0.00134628	0.00193966	0.0018621	0.00223722	0.00207919	0.00222585	0.00102306	0.00213713
2.51447e-37	2.51447e-37	2.51447e-37	2.51447e-37	2.51447e-37	2.51447e-37	2.51447e-37	2.51447e-37	2.51447e-37	0.000495173	0.000669814	0.000554476	0.000565487	0.000517738	0.000561375	0.000591965	0.000610486	0.000712741	0.000695035	0.000938539	0.000759282	0.000854277	0.00104748	0.00126262	0.00111985	0.0010605	0.00143749	0.00186081	0.00133675	0.00145416	0.00156238	0.00128287	0.00157291	0.000937406	0.00209821	0.00199582	0.00240706	0.00254051	0.00201573	0.00110154
2.51447e-37	2.51447e-37	2.51447e-37	2.51447e-37	2.51447e-37	2.51447e-37	2.51447e-37	2.51447e-37	2.51447e-37	0.000384851	0.000742073	0.00055795	0.000502234	0.00061673	0.000650211	0.00059153	0.000609894	0.000712741	0.000693768	0.00100126	0.000759282	0.000505192	0.00104521	0.000902227	0.000988775	0.00133875	0.00143772	0.00122504	0.00134078	0.00200343	0.0015733	0.00213029	0.00156935	0.00167564	0.00210035	0.00222767	0.0020753	0.00256852	0.00232623	0.00105684
2.51447e-37	2.51447e-37	2.51447e-37	2.51447e-37	2.51447e-37	2.51447e-37	2.51447e-37	2.51447e-37	2.51447e-37	0.000268163	0.000936886	0.000572053	0.000581922	0.000537802	0.00055304	0.000583695	0.000514704	0.000701883	0.000868869	0.000725912	0.000748442	0.000585626	0.000746802	0.00117805	0.00108925	0.00149141	0.00144495	0.00122987	0.00133035	0.0014342	0.00155382	0.00211224	0.00135388	0.00165278	0.00178974	0.0022251	0.002381	0.0022056	0.00235757	0.00108617
2.51447e-37	2.51447e-37	2.51447e-37	2.51447e-37	2.51447e-37	2.51447e-37	2.51447e-37	2.51447e-37	2.51447e-37	2.51447e-37	0.00103227	0.000586831	0.00055256	0.000582319	0.000552981	0.000619411	0.000642664	0.000700994	0.000685067	0.000724544	0.000819257	0.000760385	0.00103094	0.00115068	0.00141988	0.00153708	0.00144385	0.00108065	0.00184712	0.0014407	0.00155998	0.00147249	0.00157547	0.00142236	0.00125416	0.00193477	0.00207324	0.00249853	0.00234927	0.00209994
2.51447e-37	2.51447e-37	2.51447e-37	2.51447e-37	2.51447e-37	2.51447e-37	2.51447e-37	2.51447e-37	2.51447e-37	2.51447e-37	0.000964176	0.000629429	0.000606125	0.000505096	0.000576066	0.000583261	0.000684075	0.000700994	0.000629374	0.000786816	0.000819257	0.000840433	0.00103094	0.00114813	0.00140128	0.0012429	0.00100832	0.00154682	0.00184439	0.00144786	0.00156659	0.0016647	0.00137509	0.00166087	0.00100544	0.00221301	0.00206797	0.00222921	0.00265951	0.00209652
2.51447e-37	2.51447e-37	2.51447e-37	2.51447e-37	2.51447e-37	2.51447e-37	2.51447e-37	2.51447e-37	2.51447e-37	2.51447e-37	0.000896205	0.000621304	0.0005685	0.000574686	0.000576118	0.00065319	0.000549708	0.000690316	0.000855303	0.000714919	0.00104147	0.000838886	0.00093963	0.00114813	0.00137274	0.00109959	0.00101836	0.0015474	0.00132882	0.0014315	0.00214142	0.00167703	0.00227813	0.00143103	0.00180436	0.00195262	0.0023652	0.00220688	0.00234445	0.00252778
2.51447e-37	2.51447e-37	2.51447e-37	2.51447e-37	2.51447e-37	2.51447e-37	2.51447e-37	2.51447e-37	2.51447e-37	2.51447e-37	0.000814594	0.000696039	0.000563339	0.000567055	0.000661528	0.000539737	0.000674296	0.000689551	0.000799811	0.000776968	0.00104147	0.000838886	0.000556416	0.00114566	0.000979881	0.00120386	0.00146086	0.0015567	0.00132523	0.00143621	0.00135289	0.00166944	0.00156476	0.00142727	0.00176269	0.00218452	0.00208809	0.00252368	0.00233597	0.00245383
2.51447e-37	2.51447e-37	2.51447e-37	2.51447e-37	2.51447e-37	2.51447e-37	2.51447e-37	2.51447e-37	2.51447e-37	2.51447e-37	0.00074735	0.000748236	0.00055755	0.000567523	0.000599543	0.000679249	0.000632603	0.000688884	0.000744521	0.000775559	0.000806673	0.000827078	0.000645592	0.000820335	0.00125662	0.00106084	0.0016241	0.00156262	0.00116555	0.00144197	0.00154379	0.00166608	0.00157853	0.0016846	0.00151705	0.00134083	0.00205636	0.00217319	0.00270599	0.00281217
2.51447e-37	2.51447e-37	2.51447e-37	2.51447e-37	2.51447e-37	2.51447e-37	2.51447e-37	2.51447e-37	2.51447e-37	2.51447e-37	0.000650165	0.000745335	0.000633231	0.000587454	0.000683198	0.000634327	0.000542986	0.000535372	0.000619994	0.000907084	0.000876668	0.000827078	0.000555138	0.00113023	0.00125662	0.00154323	0.00123675	0.00109487	0.00166562	0.00197886	0.00154928	0.00168372	0.00178429	0.00145499	0.00175373	0.00107865	0.0023523	0.00219432	0.00229643	0.00251268
2.51447e-37	2.51447e-37	2.51447e-37	2.51447e-37	2.51447e-37	2.51447e-37	2.51447e-37	2.51447e-37	2.51447e-37	2.51447e-37	0.000535198	0.000833084	0.000602475	0.000653197	0.000623238	0.000634166	0.00066505	0.000582707	0.000786828	0.000765994	0.000805159	0.000905975	0.000924592	0.00102945	0.00125384	0.0013978	0.00134987	0.000945537	0.00151223	0.00198171	0.00154243	0.00229585	0.0015695	0.00241566	0.00150899	0.0018764	0.00202433	0.00218746	0.00264769	0.00247029
2.51447e-37	2.51447e-37	2.51447e-37	2.51447e-37	2.51447e-37	2.51447e-37	2.51447e-37	2.51447e-37	2.51447e-37	2.51447e-37	0.000393577	0.000959773	0.000676576	0.00058156	0.000584978	0.000634098	0.000664559	0.000773812	0.000731938	0.000703274	0.00109431	0.000905975	0.000834565	0.00102945	0.00125384	0.0010998	0.00119762	0.00111414	0.00167049	0.00143358	0.00153949	0.00144135	0.00178967	0.00167358	0.00152257	0.00161234	0.00232155	0.00218193	0.00233072	0.00279775
2.51447e-37	2.51447e-37	2.51447e-37	2.51447e-37	2.51447e-37	2.51447e-37	2.51447e-37	2.51447e-37	2.51447e-37	2.51447e-37	0.000163702	0.00123801	0.000646297	0.000646148	0.000585226	0.000625341	0.000743125	0.000575668	0.00061076	0.000955107	0.000794627	0.00115038	0.000922895	0.000610391	0.00125115	0.000931448	0.00130638	0.00158914	0.00168088	0.00125246	0.00155313	0.0016593	0.00178601	0.00168866	0.00179772	0.00161506	0.00112948	0.00247354	0.00232466	0.00246574
2.51447e-37	2.51447e-37	2.51447e-37	2.51447e-37	2.51447e-37	2.51447e-37	2.51447e-37	2.51447e-37	2.51447e-37	2.51447e-37	2.51447e-37	0.00115634	0.000664569	0.000637644	0.000665394	0.000625462	0.000615165	0.000575118	0.000774179	0.000892611	0.000793314	0.000972291	0.000546959	0.000708829	0.000786379	0.00124688	0.00114987	0.00176982	0.00117466	0.00125899	0.00211969	0.00165598	0.0015716	0.00190844	0.00153127	0.00186681	0.00115233	0.0022031	0.00263389	0.00247323
2.51447e-37	2.51447e-37	2.51447e-37	2.51447e-37	2.51447e-37	2.51447e-37	2.51447e-37	2.51447e-37	2.51447e-37	2.51447e-37	2.51447e-37	0.00107481	0.000681646	0.000666341	0.000656746	0.000758698	0.000614769	0.000762943	0.000774179	0.000830338	0.000862569	0.000892243	0.000910081	0.000608995	0.00123452	0.00124442	0.00167654	0.00133826	0.00118592	0.00179304	0.00193133	0.00167201	0.0024452	0.00167893	0.00257272	0.00160642	0.00199392	0.00214742	0.00231739	0.00280038
2.51447e-37	2.51447e-37	2.51447e-37	2.51447e-37	2.51447e-37	2.51447e-37	2.51447e-37	2.51447e-37	2.51447e-37	2.51447e-37	2.51447e-37	0.0010364	0.000797835	0.000659345	0.000657284	0.000688583	0.000732055	0.000615369	0.000601996	0.000692949	0.00078309	0.000890575	0.000997572	0.00101317	0.00112375	0.00124442	0.00151198	0.00131817	0.00119246	0.0018041	0.0015398	0.00166851	0.00154536	0.00191452	0.00176963	0.00162123	0.00171638	0.00149633	0.00231146	0.00239727
2.51447e-37	2.51447e-37	2.51447e-37	2.51447e-37	2.51447e-37	2.51447e-37	2.51447e-37	2.51447e-37	2.51447e-37	2.51447e-37	2.51447e-37	0.00089652	0.000820451	0.000652732	0.00064912	0.000784129	0.000680778	0.000705727	0.000655653	0.000817386	0.0008521	0.000890575	0.000997572	0.000913806	0.00112375	0.00124206	0.00119047	0.00129492	0.00169476	0.00180835	0.00153289	0.00145631	0.00177946	0.00189438	0.0018029	0.00163545	0.00170904	0.00117985	0.00264448	0.002459
2.51447e-37	2.51447e-37	2.51447e-37	2.51447e-37	2.51447e-37	2.51447e-37	2.51447e-37	2.51447e-37	2.51447e-37	2.51447e-37	2.51447e-37	0.000780054	0.000855379	0.000741262	0.000649853	0.000680583	0.000721865	0.000705252	0.000816428	0.000816502	0.000781856	0.000879098	0.000995497	0.00101132	0.000667121	0.00124206	0.00100493	0.00126412	0.00187813	0.00162592	0.0013588	0.00166659	0.00177585	0.00166556	0.00203717	0.00163084	0.00198368	0.00122875	0.00227436	0.0024513
2.51447e-37	2.51447e-37	2.51447e-37	2.51447e-37	2.51447e-37	2.51447e-37	2.51447e-37	2.51447e-37	2.51447e-37	2.51447e-37	2.51447e-37	0.000699496	0.000919734	0.000678094	0.000642203	0.000578958	0.000721789	0.000752113	0.000815703	0.000682784	0.000780626	0.000879098	0.00126529	0.000600132	0.000667121	0.000857037	0.00135193	0.00124686	0.00146427	0.00127165	0.00192281	0.00206251	0.00156266	0.0026102	0.00179244	0.00271197	0.00170713	0.00211525	0.00227436	0.00241823
2.51447e-37	2.51447e-37	2.51447e-37	2.51447e-37	2.51447e-37	2.51447e-37	2.51447e-37	2.51447e-37	2.51447e-37	2.51447e-37	2.51447e-37	0.000528611	0.0010335	0.000699713	0.000643134	0.00063646	0.000712005	0.000839844	0.000647259	0.000803762	0.000991174	0.000877651	0.000982641	0.000997461	0.000665602	0.000857037	0.00134928	0.00180965	0.0014432	0.00109175	0.00173586	0.00164746	0.00176651	0.00164158	0.002044	0.00188501	0.00172326	0.00182103	0.00128125	0.00241536
2.51447e-37	2.51447e-37	2.51447e-37	2.51447e-37	2.51447e-37	2.51447e-37	2.51447e-37	2.51447e-37	2.51447e-37	2.51447e-37	2.51447e-37	0.00036016	0.00123443	0.000756482	0.000667057	0.00063671	0.000712142	0.000648739	0.000804588	0.000864415	0.000702022	0.000954831	0.000982641	0.000997461	0.000665602	0.00122252	0.00134928	0.0016299	0.00142107	0.00128854	0.00193773	0.00165277	0.00154922	0.00189261	0.00202205	0.00190325	0.0017388	0.00179019	0.00127878	0.00243717
2.51447e-37	2.51447e-37	2.51447e-37	2.51447e-37	2.51447e-37	2.51447e-37	2.51447e-37	2.51447e-37	2.51447e-37	2.51447e-37	2.51447e-37	2.51447e-37	0.00139545	0.000778258	0.000707926	0.00062882	0.00074371	0.000695549	0.000804056	0.000673137	0.000770542	0.000866509	0.000980812	0.00109406	0.000996945	0.00122252	0.00134672	0.00127904	0.00139536	0.00183399	0.00174341	0.00144285	0.0017655	0.00188536	0.00177804	0.00217048	0.00173383	0.00183374	0.00221711	0.00240515
2.51447e-37	2.51447e-37	2.51447e-37	2.51447e-37	2.51447e-37	2.51447e-37	2.51447e-37	2.51447e-37	2.51447e-37	2.51447e-37	2.51447e-37	2.51447e-37	0.0012992	0.00079864	0.000731983	0.000718537	0.00078498	0.000827543	0.00063925	0.000673137	0.000907258	0.00086515	0.000980812	0.000995622	0.000996945	0.000847354	0.00134672	0.00108054	0.00136818	0.00204782	0.001365	0.00144808	0.00241868	0.00165779	0.00202874	0.00191003	0.00287758	0.00178304	0.00190274	0.00166201
2.51447e-37	2.51447e-37	2.51447e-37	2.51447e-37	2.51447e-37	2.51447e-37	2.51447e-37	2.51447e-37	2.51447e-37	2.51447e-37	2.51447e-37	2.51447e-37	0.00122855	0.000855954	0.000655195	0.000621751	0.000785271	0.000769332	0.000846618	0.000733592	0.00090628	0.00086515	0.000968352	0.00138622	0.00065603	0.000726611	0.000931017	0.0014615	0.00134219	0.00158081	0.00136289	0.0018541	0.00154765	0.00189033	0.00175255	0.00190522	0.00200436	0.00182866	0.00192899	0.00136114
2.51447e-37	2.51447e-37	2.51447e-37	2.51447e-37	2.51447e-37	2.51447e-37	2.51447e-37	2.51447e-37	2.51447e-37	2.51447e-37	2.51447e-37	2.51447e-37	0.00108899	0.000929868	0.000758736	0.000709901	0.000734701	0.000769206	0.000792872	0.000911525	0.000759402	0.000863795	0.000966765	0.00098204	0.00065603	0.000845154	0.000931017	0.00145864	0.00178695	0.00138466	0.0011859	0.00206179	0.00175205	0.00164701	0.00176744	0.00215426	0.00199968	0.00182336	0.00189575	0.0013585
2.51447e-37	2.51447e-37	2.51447e-37	2.51447e-37	2.51447e-37	2.51447e-37	2.51447e-37	2.51447e-37	2.51447e-37	2.51447e-37	2.51447e-37	2.51447e-37	0.000966785	0.000922461	0.000751646	0.0006523	0.000660903	0.000678287	0.000792342	0.000725039	0.000892342	0.00109553	0.000966765	0.00107788	0.00108922	0.000724963	0.00132576	0.00145864	0.00126423	0.00152707	0.00139863	0.00206671	0.00153637	0.00190562	0.00200053	0.00189456	0.00228914	0.00184025	0.00191846	0.00234421
2.51447e-37	2.51447e-37	2.51447e-37	2.51447e-37	2.51447e-37	2.51447e-37	2.51447e-37	2.51447e-37	2.51447e-37	2.51447e-37	2.51447e-37	2.51447e-37	0.000856675	0.000998862	0.000786172	0.000739094	0.000725583	0.000805271	0.000782642	0.000724354	0.000960297	0.000776433	0.00096527	0.000980369	0.00108922	0.00120362	0.00132576	0.00145589	0.00121516	0.00150649	0.00197949	0.00186769	0.00154493	0.00259873	0.00175798	0.00216173	0.00203172	0.00304832	0.00188813	0.00198479
2.51447e-37	2.51447e-37	2.51447e-37	2.51447e-37	2.51447e-37	2.51447e-37	2.51447e-37	2.51447e-37	2.51447e-37	2.51447e-37	2.51447e-37	2.51447e-37	0.000693838	0.00109929	0.000777831	0.0008603	0.000725866	0.000805425	0.000729074	0.000898716	0.000891533	0.000852803	0.000954668	0.00107589	0.00119545	0.00108398	0.00092063	0.00145589	0.00111274	0.001475	0.00162975	0.00146667	0.00155077	0.00164652	0.00201878	0.001849	0.00202653	0.00212766	0.00193743	0.00200694
2.51447e-37	2.51447e-37	2.51447e-37	2.51447e-37	2.51447e-37	2.51447e-37	2.51447e-37	2.51447e-37	2.51447e-37	2.51447e-37	2.51447e-37	2.51447e-37	0.000530895	0.00126209	0.000877275	0.000767058	0.000717046	0.000841741	0.000728663	0.000716132	0.000748831	0.00100237	0.000953177	0.000773748	0.00108722	0.00120144	0.000788861	0.00100832	0.00157559	0.00196549	0.00170401	0.00126926	0.00199333	0.00188728	0.00175885	0.00186555	0.002291	0.00212263	0.00190206	0.00200451
2.51447e-37	2.51447e-37	2.51447e-37	2.51447e-37	2.51447e-37	2.51447e-37	2.51447e-37	2.51447e-37	2.51447e-37	2.51447e-37	2.51447e-37	2.51447e-37	0.000232869	0.00163672	0.000902948	0.000850713	0.000818875	0.000841741	0.000772492	0.00071554	0.000816567	0.00100129	0.000953177	0.0010624	0.00151316	0.000714655	0.000788861	0.00100832	0.00157252	0.0019155	0.00166776	0.00147523	0.00219748	0.00164628	0.00177267	0.00213177	0.00201513	0.00243001	0.00192646	0.00202907
2.51447e-37	2.51447e-37	2.51447e-37	2.51447e-37	2.51447e-37	2.51447e-37	2.51447e-37	2.51447e-37	2.51447e-37	2.51447e-37	2.51447e-37	2.51447e-37	2.51447e-37	0.00152381	0.000927011	0.000841523	0.000709152	0.000842028	0.000917314	0.000886413	0.000945793	0.000764775	0.00095169	0.00106067	0.00117798	0.00118537	0.00078708	0.00143347	0.00157252	0.00135437	0.00164469	0.00150379	0.00199419	0.00165642	0.00201978	0.0018736	0.00229932	0.00211102	0.00225768	0.00199642
2.51447e-37	2.51447e-37	2.51447e-37	2.51447e-37	2.51447e-37	2.51447e-37	2.51447e-37	2.51447e-37	2.51447e-37	2.51447e-37	2.51447e-37	2.51447e-37	2.51447e-37	0.00144106	0.000887186	0.000753733	0.000809229	0.000831736	0.000864011	0.000946278	0.000807203	0.000763734	0.0012057	0.00106067	0.00117798	0.00118537	0.00117668	0.00143347	0.00156956	0.00128716	0.0014257	0.00213502	0.00135173	0.00165286	0.00249635	0.00186939	0.00196636	0.00213402	0.00225493	0.00169549
2.51447e-37	2.51447e-37	2.51447e-37	2.51447e-37	2.51447e-37	2.51447e-37	2.51447e-37	2.51447e-37	2.51447e-37	2.51447e-37	2.51447e-37	2.51447e-37	2.51447e-37	0.00132846	0.000985091	0.000872719	0.000810141	0.0007493	0.000709851	0.000885823	0.000806445	0.00106185	0.000855035	0.000764614	0.00117581	0.00130175	0.00117491	0.000997205	0.00156956	0.0011922	0.00158571	0.00176291	0.00156595	0.00210727	0.00200509	0.00211716	0.00198436	0.00241464	0.00224954	0.00201158
2.51447e-37	2.51447e-37	2.51447e-37	2.51447e-37	2.51447e-37	2.51447e-37	2.51447e-37	2.51447e-37	2.51447e-37	2.51447e-37	2.51447e-37	2.51447e-37	2.51447e-37	0.00116556	0.0010378	0.000864743	0.000841827	0.000821604	0.000905211	0.000814806	0.000931984	0.000985214	0.000769131	0.00104758	0.00117581	0.0011832	0.00117491	0.00085387	0.00108894	0.00169418	0.00210233	0.0016191	0.00135445	0.00211611	0.00198683	0.00187295	0.00226756	0.00212235	0.00257538	0.00203789
2.51447e-37	2.51447e-37	2.51447e-37	2.51447e-37	2.51447e-37	2.51447e-37	2.51447e-37	2.51447e-37	2.51447e-37	2.51447e-37	2.51447e-37	2.51447e-37	2.51447e-37	0.00108503	0.0010672	0.00086703	0.00084303	0.000774671	0.000905383	0.000814806	0.000797444	0.000829107	0.00110274	0.00104595	0.000847304	0.00129907	0.000776011	0.00085387	0.00108894	0.00169089	0.00204734	0.00179212	0.00159389	0.00210914	0.0017574	0.00213663	0.00197387	0.00211747	0.0022175	0.0023891
2.51447e-37	2.51447e-37	2.51447e-37	2.51447e-37	2.51447e-37	2.51447e-37	2.51447e-37	2.51447e-37	2.51447e-37	2.51447e-37	2.51447e-37	2.51447e-37	2.51447e-37	0.000893178	0.00122425	0.000857493	0.00087543	0.000764686	0.000754308	0.00081435	0.00079679	0.000829107	0.00110156	0.00104595	0.00116127	0.00116746	0.000776011	0.000851951	0.00154563	0.00169089	0.00143954	0.00175704	0.00224605	0.00143011	0.00176774	0.00264254	0.00196969	0.00207076	0.00226201	0.00238616
2.51447e-37	2.51447e-37	2.51447e-37	2.51447e-37	2.51447e-37	2.51447e-37	2.51447e-37	2.51447e-37	2.51447e-37	2.51447e-37	2.51447e-37	2.51447e-37	2.51447e-37	0.000735411	0.00140054	0.000887688	0.000927604	0.000765105	0.000946859	0.000803834	0.000986574	0.000828244	0.000842363	0.00104433	0.00115938	0.00128294	0.00128591	0.000851951	0.00154563	0.00168772	0.00137887	0.00152087	0.00250104	0.00166802	0.00151016	0.00186144	0.00225191	0.00209047	0.00255901	0.00238039
2.51447e-37	2.51447e-37	2.51447e-37	2.51447e-37	2.51447e-37	2.51447e-37	2.51447e-37	2.51447e-37	2.51447e-37	2.51447e-37	2.51447e-37	2.51447e-37	2.51447e-37	0.000458761	0.00167862	0.000967395	0.000825397	0.000755558	0.00094718	0.0010252	0.00098592	0.000894405	0.000841222	0.0012265	0.00115938	0.00116549	0.00128591	0.00126972	0.00107708	0.00117593	0.0012807	0.00169253	0.001965	0.0014317	0.00223185	0.00213629	0.00197848	0.00239139	0.00224958	0.00270371
2.51447e-37	2.51447e-37	2.51447e-37	2.51447e-37	2.51447e-37	2.51447e-37	2.51447e-37	2.51447e-37	2.51447e-37	2.51447e-37	2.51447e-37	2.51447e-37	2.51447e-37	2.51447e-37	0.00177047	0.00102968	0.000817177	0.000803356	0.000935806	0.000965134	0.000985267	0.000818302	0.00108507	0.000937841	0.000837428	0.00128058	0.00141295	0.00126972	0.000921636	0.00117288	0.00163245	0.00204179	0.00174465	0.00144884	0.00248777	0.00186194	0.00197426	0.00209596	0.00222037	0.002346
2.51447e-37	2.51447e-37	2.51447e-37	2.51447e-37	2.51447e-37	2.51447e-37	2.51447e-37	2.51447e-37	2.51447e-37	2.51447e-37	2.51447e-37	2.51447e-37	2.51447e-37	2.51447e-37	0.00167445	0.00102113	0.000818665	0.000916229	0.000791075	0.000793663	0.000787522	0.000893569	0.00108409	0.000842976	0.00103986	0.000809863	0.00128356	0.000840096	0.000921636	0.00117288	0.00181374	0.00219083	0.00191877	0.00169523	0.00225667	0.00187017	0.00198004	0.00209146	0.00219456	0.00236723
2.51447e-37	2.51447e-37	2.51447e-37	2.51447e-37	2.51447e-37	2.51447e-37	2.51447e-37	2.51447e-37	2.51447e-37	2.51447e-37	2.51447e-37	2.51447e-37	2.51447e-37	2.51447e-37	0.00157918	0.00113379	0.000854922	0.000795515	0.000791075	0.000952021	0.000905977	0.00110613	0.000913991	0.000936546	0.00114349	0.000924573	0.00139548	0.000840096	0.000919573	0.00100404	0.00181374	0.00153237	0.00188232	0.00241204	0.00152826	0.00186633	0.00198102	0.00240906	0.00221588	0.00270785
2.51447e-37	2.51447e-37	2.51447e-37	2.51447e-37	2.51447e-37	2.51447e-37	2.51447e-37	2.51447e-37	2.51447e-37	2.51447e-37	2.51447e-37	2.51447e-37	2.51447e-37	2.51447e-37	0.00144866	0.00112929	0.000945136	0.000906524	0.000871399	0.00101208	0.000838458	0.000808008	0.000913991	0.00111383	0.00103844	0.00114857	0.00126668	0.00139082	0.000919573	0.00166223	0.00181035	0.00145761	0.00184874	0.00201095	0.00153043	0.00239002	0.00226019	0.00209855	0.002211	0.00235448
2.51447e-37	2.51447e-37	2.51447e-37	2.51447e-37	2.51447e-37	2.51447e-37	2.51447e-37	2.51447e-37	2.51447e-37	2.51447e-37	2.51447e-37	2.51447e-37	2.51447e-37	2.51447e-37	0.00126095	0.0011853	0.000891741	0.000835862	0.000729602	0.000843998	0.000711867	0.000883034	0.000997763	0.000924116	0.00114172	0.0012629	0.00139276	0.00139082	0.00136841	0.00116025	0.0012634	0.00137254	0.00181993	0.00211838	0.00155373	0.00238749	0.00195119	0.00211401	0.00220437	0.00234933
2.51447e-37	2.51447e-37	2.51447e-37	2.51447e-37	2.51447e-37	2.51447e-37	2.51447e-37	2.51447e-37	2.51447e-37	2.51447e-37	2.51447e-37	2.51447e-37	2.51447e-37	2.51447e-37	0.00113057	0.00136528	0.00097843	0.0009923	0.000860828	0.00105913	0.000893959	0.00109143	0.000903032	0.000922869	0.00133882	0.00114703	0.00126455	0.00152906	0.00136841	0.000992155	0.00126013	0.00174603	0.00217048	0.0018542	0.00180735	0.00239257	0.00199698	0.00241194	0.00221941	0.00134102
2.51447e-37	2.51447e-37	2.51447e-37	2.51447e-37	2.51447e-37	2.51447e-37	2.51447e-37	2.51447e-37	2.51447e-37	2.51447e-37	2.51447e-37	2.51447e-37	2.51447e-37	2.51447e-37	0.000907286	0.00141674	0.00101336	0.000933991	0.00104282	0.00105949	0.00107262	0.00109143	0.000902247	0.00118925	0.00102486	0.000913927	0.00139021	0.00138829	0.000755585	0.000992155	0.00126013	0.00194105	0.00169677	0.00204	0.00182148	0.00161871	0.0019926	0.00208741	0.00253705	0.00231982
2.51447e-37	2.51447e-37	2.51447e-37	2.51447e-37	2.51447e-37	2.51447e-37	2.51447e-37	2.51447e-37	2.51447e-37	2.51447e-37	2.51447e-37	2.51447e-37	2.51447e-37	2.51447e-37	0.000632545	0.00157615	0.00101127	0.000935462	0.000904448	0.00104698	0.000882833	0.00109071	0.000985755	0.00118818	0.000920521	0.00113224	0.000880315	0.00152594	0.000906908	0.000824803	0.00107805	0.00194105	0.00141212	0.00177785	0.00257196	0.00190407	0.00171509	0.00209775	0.002208	0.00231504
2.51447e-37	2.51447e-37	2.51447e-37	2.51447e-37	2.51447e-37	2.51447e-37	2.51447e-37	2.51447e-37	2.51447e-37	2.51447e-37	2.51447e-37	2.51447e-37	2.51447e-37	2.51447e-37	0.000223054	0.00211113	0.00109603	0.000926324	0.000905437	0.00088588	0.000882823	0.00100262	0.00113557	0.000910818	0.00102345	0.00124579	0.00137344	0.00137023	0.000906908	0.000989943	0.00178327	0.00193743	0.00148483	0.00197313	0.00215147	0.00162142	0.00252159	0.00208902	0.00222029	0.00235452
2.51447e-37	2.51447e-37	2.51447e-37	2.51447e-37	2.51447e-37	2.51447e-37	2.51447e-37	2.51447e-37	2.51447e-37	2.51447e-37	2.51447e-37	2.51447e-37	2.51447e-37	2.51447e-37	2.51447e-37	0.00192917	0.00104114	0.000977819	0.000895794	0.00088588	0.00105826	0.00100262	0.000975096	0.0010035	0.0012153	0.0011307	0.0012464	0.00137023	0.0015001	0.000823331	0.00124671	0.00135417	0.00146771	0.00193246	0.00201273	0.0016312	0.00281242	0.00208944	0.0025605	0.00234926
2.51447e-37	2.51447e-37	2.51447e-37	2.51447e-37	2.51447e-37	2.51447e-37	2.51447e-37	2.51447e-37	2.51447e-37	2.51447e-37	2.51447e-37	2.51447e-37	2.51447e-37	2.51447e-37	2.51447e-37	0.00181952	0.00124731	0.000969562	0.000897103	0.000974705	0.00105826	0.00100206	0.00089106	0.0010035	0.00101004	0.00124388	0.00137123	0.00136794	0.0015001	0.00147096	0.00106542	0.00115735	0.00125441	0.00231201	0.00196558	0.00191332	0.00252211	0.00209948	0.00221376	0.00234689
2.51447e-37	2.51447e-37	2.51447e-37	2.51447e-37	2.51447e-37	2.51447e-37	2.51447e-37	2.51447e-37	2.51447e-37	2.51447e-37	2.51447e-37	2.51447e-37	2.51447e-37	2.51447e-37	2.51447e-37	0.0016691	0.00129006	0.00107146	0.00107528	0.000816833	0.000939477	0.000914736	0.000890401	0.00126347	0.00090641	0.00145647	0.000869703	0.00136794	0.00149738	0.00147096	0.00106542	0.00135068	0.00207281	0.00179852	0.002176	0.00271047	0.00172054	0.00179116	0.00220892	0.00233713
2.51447e-37	2.51447e-37	2.51447e-37	2.51447e-37	2.51447e-37	2.51447e-37	2.51447e-37	2.51447e-37	2.51447e-37	2.51447e-37	2.51447e-37	2.51447e-37	2.51447e-37	2.51447e-37	2.51447e-37	0.00151816	0.00123193	0.00101084	0.000996949	0.00096308	0.00117862	0.000989508	0.00120298	0.00108403	0.00100868	0.00111609	0.000994119	0.00095397	0.00149738	0.000976444	0.000884926	0.00115481	0.00186055	0.00148294	0.00188276	0.00198493	0.00172634	0.00266239	0.00252365	0.00235857
2.51447e-37	2.51447e-37	2.51447e-37	2.51447e-37	2.51447e-37	2.51447e-37	2.51447e-37	2.51447e-37	2.51447e-37	2.51447e-37	2.51447e-37	2.51447e-37	2.51447e-37	2.51447e-37	2.51447e-37	0.00134608	0.00143934	0.00110881	0.00106421	0.00096308	0.00117901	0.00118649	0.0011192	0.00099078	0.00129748	0.00100177	0.00122887	0.00095397	0.00104382	0.000976444	0.00106305	0.00190872	0.00206896	0.0015662	0.0020909	0.00229735	0.00174221	0.00266927	0.0022137	0.00235334
2.51447e-37	2.51447e-37	2.51447e-37	2.51447e-37	2.51447e-37	2.51447e-37	2.51447e-37	2.51447e-37	2.51447e-37	2.51447e-37	2.51447e-37	2.51447e-37	2.51447e-37	2.51447e-37	2.51447e-37	0.00109018	0.00155145	0.0010552	0.000998204	0.000951469	0.000996977	0.000902469	0.000963309	0.000990058	0.000995685	0.00111456	0.00135287	0.00134851	0.00147812	0.00161374	0.000883352	0.00133645	0.00144824	0.0015662	0.00180035	0.00212948	0.00173448	0.00267592	0.002229	0.00234349
2.51447e-37	2.51447e-37	2.51447e-37	2.51447e-37	2.51447e-37	2.51447e-37	2.51447e-37	2.51447e-37	2.51447e-37	2.51447e-37	2.51447e-37	2.51447e-37	2.51447e-37	2.51447e-37	2.51447e-37	0.000925502	0.00167119	0.00109523	0.00087162	0.000952341	0.000919359	0.000977366	0.00110475	0.000979386	0.00109764	0.00132152	0.00122721	0.00134851	0.00162697	0.00161374	0.00157736	0.00114142	0.00123702	0.00133782	0.00244585	0.00235264	0.00204836	0.00182051	0.00190195	0.00234195
2.51447e-37	2.51447e-37	2.51447e-37	2.51447e-37	2.51447e-37	2.51447e-37	2.51447e-37	2.51447e-37	2.51447e-37	2.51447e-37	2.51447e-37	2.51447e-37	2.51447e-37	2.51447e-37	2.51447e-37	0.000614693	0.00217785	0.00124337	0.00104539	0.000941508	0.000986881	0.00117085	0.00102124	0.000978665	0.00109764	0.00110014	0.0013508	0.00134671	0.00147565	0.00161374	0.00157736	0.00114142	0.00144453	0.002209	0.00190134	0.00203835	0.00287882	0.00181494	0.00193468	0.00233685
2.51447e-37	2.51447e-37	2.51447e-37	2.51447e-37	2.51447e-37	2.51447e-37	2.51447e-37	2.51447e-37	2.51447e-37	2.51447e-37	2.51447e-37	2.51447e-37	2.51447e-37	2.51447e-37	2.51447e-37	2.51447e-37	0.00228554	0.00118107	0.00116143	0.000942734	0.00108464	0.000965764	0.000870158	0.00107062	0.00109652	0.000986585	0.00121154	0.0009426	0.00162402	0.00161082	0.000872134	0.000947246	0.00123432	0.00198173	0.00157218	0.00201351	0.00241689	0.00183758	0.00281355	0.0023272
2.51447e-37	2.51447e-37	2.51447e-37	2.51447e-37	2.51447e-37	2.51447e-37	2.51447e-37	2.51447e-37	2.51447e-37	2.51447e-37	2.51447e-37	2.51447e-37	2.51447e-37	2.51447e-37	2.51447e-37	2.51447e-37	0.00220562	0.00127764	0.00103811	0.00114183	0.000842119	0.00104079	0.00100754	0.000977945	0.00108485	0.00109867	0.00121154	0.00107801	0.00103083	0.00161082	0.0010487	0.0011389	0.00203857	0.0022049	0.001668	0.00223455	0.00221783	0.00184922	0.00282101	0.00232248
2.51447e-37	2.51447e-37	2.51447e-37	2.51447e-37	2.51447e-37	2.51447e-37	2.51447e-37	2.51447e-37	2.51447e-37	2.51447e-37	2.51447e-37	2.51447e-37	2.51447e-37	2.51447e-37	2.51447e-37	2.51447e-37	0.00195608	0.00132243	0.00115231	0.00105499	0.000909741	0.00123065	0.00109051	0.00132058	0.00108391	0.00130007	0.00108671	0.00132975	0.00103083	0.00159033	0.0010487	0.0011389	0.00203857	0.00154561	0.001668	0.00191256	0.00226311	0.0021409	0.00189988	0.00235886
2.51447e-37	2.51447e-37	2.51447e-37	2.51447e-37	2.51447e-37	2.51447e-37	2.51447e-37	2.51447e-37	2.51447e-37	2.51447e-37	2.51447e-37	2.51447e-37	2.51447e-37	2.51447e-37	2.51447e-37	2.51447e-37	0.00173572	0.00139762	0.00108372	0.00119161	0.00107192	0.0011047	0.00130679	0.000967039	0.0011854	0.00108469	0.00120989	0.00146472	0.00145491	0.00159033	0.00173173	0.00149677	0.00122016	0.00131944	0.00142399	0.0018279	0.00248463	0.00219325	0.00192824	0.00201266
2.51447e-37	2.51447e-37	2.51447e-37	2.51447e-37	2.51447e-37	2.51447e-37	2.51447e-37	2.51447e-37	2.51447e-37	2.51447e-37	2.51447e-37	2.51447e-37	2.51447e-37	2.51447e-37	2.51447e-37	2.51447e-37	0.00166142	0.00149532	0.00119355	0.000985302	0.0010592	0.00102992	0.000994214	0.000966321	0.00108313	0.00108469	0.00143249	0.00132796	0.00145491	0.00158768	0.00173173	0.00168759	0.00122016	0.00154166	0.00234959	0.00200495	0.00216418	0.00221461	0.00193549	0.00295506
2.51447e-37	2.51447e-37	2.51447e-37	2.51447e-37	2.51447e-37	2.51447e-37	2.51447e-37	2.51447e-37	2.51447e-37	2.51447e-37	2.51447e-37	2.51447e-37	2.51447e-37	2.51447e-37	2.51447e-37	2.51447e-37	0.00136767	0.00168291	0.00118916	0.00117995	0.00106016	0.00101885	0.00107732	0.0012124	0.00107084	0.00119644	0.00119443	0.00146248	0.00145298	0.00158768	0.00172861	0.000933677	0.00101175	0.00131657	0.00210676	0.00165142	0.00213476	0.00256995	0.00195279	0.00296678
2.51447e-37	2.51447e-37	2.51447e-37	2.51447e-37	2.51447e-37	2.51447e-37	2.51447e-37	2.51447e-37	2.51447e-37	2.51447e-37	2.51447e-37	2.51447e-37	2.51447e-37	2.51447e-37	2.51447e-37	2.51447e-37	0.00112632	0.00179436	0.00123476	0.00103911	0.00106133	0.00109412	0.0012898	0.00112015	0.00107084	0.00119521	0.00107042	0.00131121	0.00101868	0.00111089	0.00172861	0.00112366	0.00101175	0.00217279	0.00234524	0.00177309	0.00235727	0.00242747	0.00192852	0.00295913
2.51447e-37	2.51447e-37	2.51447e-37	2.51447e-37	2.51447e-37	2.51447e-37	2.51447e-37	2.51447e-37	2.51447e-37	2.51447e-37	2.51447e-37	2.51447e-37	2.51447e-37	2.51447e-37	2.51447e-37	2.51447e-37	0.000833485	0.00205469	0.00140166	0.00117091	0.00111718	0.00101923	0.00106472	0.000956023	0.00107005	0.00118267	0.00119283	0.00131121	0.00101675	0.00111089	0.00120889	0.00112366	0.00121747	0.00217279	0.00164625	0.00151291	0.00201355	0.00239716	0.00228457	0.00203114
2.51447e-37	2.51447e-37	2.51447e-37	2.51447e-37	2.51447e-37	2.51447e-37	2.51447e-37	2.51447e-37	2.51447e-37	2.51447e-37	2.51447e-37	2.51447e-37	2.51447e-37	2.51447e-37	2.51447e-37	2.51447e-37	0.000235334	0.00259457	0.00127534	0.00116045	0.00104966	0.000932987	0.00114795	0.00110532	0.00134323	0.00118166	0.00140949	0.00117535	0.00143489	0.00127088	0.00170684	0.00185405	0.00100996	0.00130161	0.0014046	0.00151291	0.00192234	0.00264787	0.00230975	0.00204229
2.51447e-37	2.51447e-37	2.51447e-37	2.51447e-37	2.51447e-37	2.51447e-37	2.51447e-37	2.51447e-37	2.51447e-37	2.51447e-37	2.51447e-37	2.51447e-37	2.51447e-37	2.51447e-37	2.51447e-37	2.51447e-37	2.51447e-37	0.00250418	0.00126505	0.00128774	0.00110629	0.00100837	0.00135651	0.00110501	0.00134245	0.00118166	0.00117784	0.00117535	0.00143296	0.00156559	0.00170684	0.00185405	0.00180164	0.00130161	0.00164207	0.00249456	0.00181886	0.00229041	0.00234965	0.00205027
2.51447e-37	2.51447e-37	2.51447e-37	2.51447e-37	2.51447e-37	2.51447e-37	2.51447e-37	2.51447e-37	2.51447e-37	2.51447e-37	2.51447e-37	2.51447e-37	2.51447e-37	2.51447e-37	2.51447e-37	2.51447e-37	2.51447e-37	0.00230831	0.00142872	0.00115307	0.00117567	0.00118738	0.00113575	0.00143352	0.00115915	0.00118081	0.00117784	0.0015482	0.00143296	0.00156559	0.00170401	0.0016624	0.000997389	0.00107844	0.00140155	0.00223562	0.00169443	0.00224556	0.00241471	0.00204882
2.51447e-37	2.51447e-37	2.51447e-37	2.51447e-37	2.51447e-37	2.51447e-37	2.51447e-37	2.51447e-37	2.51447e-37	2.51447e-37	2.51447e-37	2.51447e-37	2.51447e-37	2.51447e-37	2.51447e-37	2.51447e-37	2.51447e-37	0.00211181	0.00148098	0.0012135	0.0013273	0.000922799	0.00113616	0.00109089	0.0010575	0.00116844	0.00129988	0.00115925	0.00157892	0.00109793	0.00170401	0.00185072	0.000997389	0.00107844	0.00140155	0.00223562	0.00188146	0.0021995	0.0025851	0.00206126
2.51447e-37	2.51447e-37	2.51447e-37	2.51447e-37	2.51447e-37	2.51447e-37	2.51447e-37	2.51447e-37	2.51447e-37	2.51447e-37	2.51447e-37	2.51447e-37	2.51447e-37	2.51447e-37	2.51447e-37	2.51447e-37	2.51447e-37	0.00188655	0.00162242	0.0012014	0.00124463	0.00109836	0.00112414	0.00118269	0.00122408	0.00116759	0.0011767	0.00115792	0.00141509	0.00109793	0.00119415	0.00129952	0.00120133	0.00129876	0.00231137	0.00175016	0.00160455	0.00211487	0.00251974	0.00243878
2.51447e-37	2.51447e-37	2.51447e-37	2.51447e-37	2.51447e-37	2.51447e-37	2.51447e-37	2.51447e-37	2.51447e-37	2.51447e-37	2.51447e-37	2.51447e-37	2.51447e-37	2.51447e-37	2.51447e-37	2.51447e-37	2.51447e-37	0.00169129	0.0017427	0.00133245	0.00108811	0.00117457	0.00120765	0.00141513	0.00122408	0.00116759	0.000951542	0.00129117	0.00141509	0.00109586	0.00119415	0.00129626	0.00120133	0.00107654	0.00138578	0.00149247	0.00160455	0.00232264	0.00246853	0.00246559
2.51447e-37	2.51447e-37	2.51447e-37	2.51447e-37	2.51447e-37	2.51447e-37	2.51447e-37	2.51447e-37	2.51447e-37	2.51447e-37	2.51447e-37	2.51447e-37	2.51447e-37	2.51447e-37	2.51447e-37	2.51447e-37	2.51447e-37	0.00135719	0.00186998	0.00132166	0.00123398	0.00116163	0.00112455	0.00116906	0.000945059	0.00116674	0.00116235	0.00115665	0.00126768	0.00154426	0.00119176	0.00182765	0.00198069	0.00191948	0.00138578	0.00174574	0.00264388	0.00190472	0.00241943	0.00250937
2.51447e-37	2.51447e-37	2.51447e-37	2.51447e-37	2.51447e-37	2.51447e-37	2.51447e-37	2.51447e-37	2.51447e-37	2.51447e-37	2.51447e-37	2.51447e-37	2.51447e-37	2.51447e-37	2.51447e-37	2.51447e-37	2.51447e-37	0.00114292	0.00216518	0.00150835	0.00123603	0.00116313	0.00102911	0.00126101	0.00120808	0.00146243	0.00128402	0.00127513	0.00126768	0.00154219	0.00168053	0.00182462	0.00198069	0.00106326	0.0011473	0.00148925	0.0023683	0.00170304	0.00238802	0.0025804
2.51447e-37	2.51447e-37	2.51447e-37	2.51447e-37	2.51447e-37	2.51447e-37	2.51447e-37	2.51447e-37	2.51447e-37	2.51447e-37	2.51447e-37	2.51447e-37	2.51447e-37	2.51447e-37	2.51447e-37	2.51447e-37	2.51447e-37	0.000736931	0.00262513	0.00142911	0.00122431	0.00124017	0.00111275	0.0014892	0.00120774	0.00115408	0.00116161	0.00127513	0.00126625	0.00154219	0.00167831	0.00182462	0.00197715	0.00106326	0.0011473	0.00148925	0.0023683	0.00199309	0.00230739	0.00271302
2.51447e-37	2.51447e-37	2.51447e-37	2.51447e-37	2.51447e-37	2.51447e-37	2.51447e-37	2.51447e-37	2.51447e-37	2.51447e-37	2.51447e-37	2.51447e-37	2.51447e-37	2.51447e-37	2.51447e-37	2.51447e-37	2.51447e-37	2.51447e-37	0.00282513	0.00141778	0.00143459	0.00130384	0.00102951	0.0012478	0.00129353	0.00115323	0.00094285	0.00140798	0.00125051	0.00154013	0.00118036	0.00109423	0.00197715	0.00128169	0.00138275	0.00245429	0.00185733	0.00169892	0.00223225	0.00266204
2.51447e-37	2.51447e-37	2.51447e-37	2.51447e-37	2.51447e-37	2.51447e-37	2.51447e-37	2.51447e-37	2.51447e-37	2.51447e-37	2.51447e-37	2.51447e-37	2.51447e-37	2.51447e-37	2.51447e-37	2.51447e-37	2.51447e-37	2.51447e-37	0.002665	0.00147639	0.00128514	0.00130607	0.00101805	0.00124825	0.00119251	0.00144427	0.00126892	0.00140798	0.00124907	0.00152317	0.00118036	0.0012806	0.00118548	0.00128169	0.00114528	0.00147264	0.00158306	0.00169892	0.00243548	0.00260692
2.51447e-37	2.51447e-37	2.51447e-37	2.51447e-37	2.51447e-37	2.51447e-37	2.51447e-37	2.51447e-37	2.51447e-37	2.51447e-37	2.51447e-37	2.51447e-37	2.51447e-37	2.51447e-37	2.51447e-37	2.51447e-37	2.51447e-37	2.51447e-37	0.0024445	0.00166021	0.00135174	0.00121731	0.00129443	0.00123523	0.00119265	0.00133304	0.00126892	0.00103237	0.00124907	0.00152317	0.00117815	0.0012806	0.00195273	0.00149918	0.00114528	0.00147264	0.00185265	0.00279754	0.00200392	0.00256949
2.51447e-37	2.51447e-37	2.51447e-37	2.51447e-37	2.51447e-37	2.51447e-37	2.51447e-37	2.51447e-37	2.51447e-37	2.51447e-37	2.51447e-37	2.51447e-37	2.51447e-37	2.51447e-37	2.51447e-37	2.51447e-37	2.51447e-37	2.51447e-37	0.00222325	0.00164373	0.00133848	0.00137953	0.00129559	0.00123523	0.00154687	0.00103083	0.001268	0.00139218	0.00124771	0.00136369	0.00165786	0.00127805	0.00195273	0.00211163	0.0020411	0.00147264	0.00157965	0.00250476	0.00180033	0.00283063
2.51447e-37	2.51447e-37	2.51447e-37	2.51447e-37	2.51447e-37	2.51447e-37	2.51447e-37	2.51447e-37	2.51447e-37	2.51447e-37	2.51447e-37	2.51447e-37	2.51447e-37	2.51447e-37	2.51447e-37	2.51447e-37	2.51447e-37	2.51447e-37	0.00197224	0.00188105	0.00126477	0.00120671	0.00109294	0.00123568	0.0012788	0.00103021	0.001268	0.001391	0.00123217	0.00136369	0.00165565	0.00179972	0.00194951	0.00189131	0.00113128	0.00121831	0.00157965	0.00250476	0.00210798	0.0024153
2.51447e-37	2.51447e-37	2.51447e-37	2.51447e-37	2.51447e-37	2.51447e-37	2.51447e-37	2.51447e-37	2.51447e-37	2.51447e-37	2.51447e-37	2.51447e-37	2.51447e-37	2.51447e-37	2.51447e-37	2.51447e-37	2.51447e-37	2.51447e-37	0.00168692	0.00199798	0.00147335	0.00136793	0.00119802	0.00113052	0.00137997	0.00131582	0.00158799	0.00125775	0.00137656	0.00136215	0.00165565	0.00179735	0.00194951	0.00210787	0.00136473	0.00121831	0.00260152	0.00167633	0.00179599	0.0023179
2.51447e-37	2.51447e-37	2.51447e-37	2.51447e-37	2.51447e-37	2.51447e-37	2.51447e-37	2.51447e-37	2.51447e-37	2.51447e-37	2.51447e-37	2.51447e-37	2.51447e-37	2.51447e-37	2.51447e-37	2.51447e-37	2.51447e-37	2.51447e-37	0.0014432	0.00225665	0.00146221	0.00119867	0.00128318	0.00113052	0.00138046	0.00131546	0.00125442	0.00139	0.00137656	0.00134541	0.00165344	0.00126596	0.00137024	0.00126493	0.00136473	0.00121617	0.00156219	0.00167633	0.00179599	0.00254824
2.51447e-37	2.51447e-37	2.51447e-37	2.51447e-37	2.51447e-37	2.51447e-37	2.51447e-37	2.51447e-37	2.51447e-37	2.51447e-37	2.51447e-37	2.51447e-37	2.51447e-37	2.51447e-37	2.51447e-37	2.51447e-37	2.51447e-37	2.51447e-37	0.000983885	0.0025198	0.001593	0.00135741	0.00135379	0.00113095	0.00136572	0.00129908	0.0012535	0.00124278	0.00152072	0.00134387	0.00163544	0.001079	0.00137024	0.0014806	0.00136473	0.00121617	0.00156219	0.00167633	0.00295551	0.00210435
2.51447e-37	2.51447e-37	2.51447e-37	2.51447e-37	2.51447e-37	2.51447e-37	2.51447e-37	2.51447e-37	2.51447e-37	2.51447e-37	2.51447e-37	2.51447e-37	2.51447e-37	2.51447e-37	2.51447e-37	2.51447e-37	2.51447e-37	2.51447e-37	0.000301623	0.00316874	0.00158058	0.00151346	0.00135592	0.00111854	0.00136621	0.00129908	0.00156851	0.00137484	0.00137524	0.00134387	0.00146337	0.0012636	0.00116806	0.00208208	0.00224685	0.00216648	0.00156219	0.00167274	0.00264498	0.00190031
2.51447e-37	2.51447e-37	2.51447e-37	2.51447e-37	2.51447e-37	2.51447e-37	2.51447e-37	2.51447e-37	2.51447e-37	2.51447e-37	2.51447e-37	2.51447e-37	2.51447e-37	2.51447e-37	2.51447e-37	2.51447e-37	2.51447e-37	2.51447e-37	2.51447e-37	0.00298929	0.00156899	0.0013481	0.0016238	0.00121159	0.00110866	0.00129923	0.00144703	0.00124199	0.00111679	0.0013424	0.00146337	0.00177567	0.00192315	0.00186365	0.0020114	0.00120144	0.00129147	0.00167274	0.00264498	0.00222609
2.51447e-37	2.51447e-37	2.51447e-37	2.51447e-37	2.51447e-37	2.51447e-37	2.51447e-37	2.51447e-37	2.51447e-37	2.51447e-37	2.51447e-37	2.51447e-37	2.51447e-37	2.51447e-37	2.51447e-37	2.51447e-37	2.51447e-37	2.51447e-37	2.51447e-37	0.0027419	0.00177237	0.00142088	0.00134381	0.00132989	0.00135216	0.00139396	0.000998734	0.00137384	0.00135885	0.00132588	0.00146337	0.00177331	0.00192315	0.00207866	0.0020114	0.00120144	0.00129147	0.00275304	0.00177229	0.00189575
2.51447e-37	2.51447e-37	2.51447e-37	2.51447e-37	2.51447e-37	2.51447e-37	2.51447e-37	2.51447e-37	2.51447e-37	2.51447e-37	2.51447e-37	2.51447e-37	2.51447e-37	2.51447e-37	2.51447e-37	2.51447e-37	2.51447e-37	2.51447e-37	2.51447e-37	0.00249366	0.00183318	0.00148401	0.00124591	0.00110777	0.00135265	0.00139396	0.00111937	0.00158747	0.00150259	0.00148211	0.00146172	0.00177331	0.00135472	0.00186117	0.00224286	0.00145045	0.00128921	0.00165442	0.00177229	0.00189575
2.51447e-37	2.51447e-37	2.51447e-37	2.51447e-37	2.51447e-37	2.51447e-37	2.51447e-37	2.51447e-37	2.51447e-37	2.51447e-37	2.51447e-37	2.51447e-37	2.51447e-37	2.51447e-37	2.51447e-37	2.51447e-37	2.51447e-37	2.51447e-37	2.51447e-37	0.00238776	0.0019032	0.00140321	0.00124775	0.00140804	0.000998435	0.00150485	0.00130744	0.00135931	0.001358	0.00148211	0.00144395	0.00177096	0.00135472	0.00146305	0.00134703	0.00145045	0.00128921	0.00165442	0.00177229	0.00278895
2.51447e-37	2.51447e-37	2.51447e-37	2.51447e-37	2.51447e-37	2.51447e-37	2.51447e-37	2.51447e-37	2.51447e-37	2.51447e-37	2.51447e-37	2.51447e-37	2.51447e-37	2.51447e-37	2.51447e-37	2.51447e-37	2.51447e-37	2.51447e-37	2.51447e-37	0.00196557	0.00230195	0.0016345	0.00142485	0.00140984	0.00123722	0.0013944	0.00142817	0.00122686	0.00110684	0.00163811	0.0014423	0.00175189	0.001154	0.00146305	0.00157757	0.00145045	0.00202939	0.00165442	0.0017685	0.00278895
2.51447e-37	2.51447e-37	2.51447e-37	2.51447e-37	2.51447e-37	2.51447e-37	2.51447e-37	2.51447e-37	2.51447e-37	2.51447e-37	2.51447e-37	2.51447e-37	2.51447e-37	2.51447e-37	2.51447e-37	2.51447e-37	2.51447e-37	2.51447e-37	2.51447e-37	0.00171759	0.00224142	0.00162234	0.00132358	0.00128527	0.00123769	0.00148952	0.00141059	0.00135832	0.00134202	0.0014807	0.0014423	0.0015667	0.00135221	0.0012465	0.00198222	0.00238633	0.00127373	0.00136676	0.0017685	0.00187506
2.51447e-37	2.51447e-37	2.51447e-37	2.51447e-37	2.51447e-37	2.51447e-37	2.51447e-37	2.51447e-37	2.51447e-37	2.51447e-37	2.51447e-37	2.51447e-37	2.51447e-37	2.51447e-37	2.51447e-37	2.51447e-37	2.51447e-37	2.51447e-37	2.51447e-37	0.00127507	0.00250499	0.00176708	0.00149828	0.00148812	0.00137059	0.00149005	0.00141059	0.00156604	0.00148534	0.00120482	0.00144073	0.0015667	0.0016976	0.0020508	0.00198222	0.0021352	0.00127373	0.00136676	0.0017685	0.00187092
2.51447e-37	2.51447e-37	2.51447e-37	2.51447e-37	2.51447e-37	2.51447e-37	2.51447e-37	2.51447e-37	2.51447e-37	2.51447e-37	2.51447e-37	2.51447e-37	2.51447e-37	2.51447e-37	2.51447e-37	2.51447e-37	2.51447e-37	2.51447e-37	2.51447e-37	0.000762547	0.00334776	0.00153158	0.00148489	0.00149045	0.0012243	0.00109917	0.00141076	0.00121326	0.00134117	0.00146326	0.00142319	0.0015667	0.00189518	0.00183512	0.00221204	0.0023821	0.00153882	0.00165084	0.0017493	0.00187092
2.51447e-37	2.51447e-37	2.51447e-37	2.51447e-37	2.51447e-37	2.51447e-37	2.51447e-37	2.51447e-37	2.51447e-37	2.51447e-37	2.51447e-37	2.51447e-37	2.51447e-37	2.51447e-37	2.51447e-37	2.51447e-37	2.51447e-37	2.51447e-37	2.51447e-37	2.51447e-37	0.00333519	0.00174088	0.00148819	0.00147734	0.00145488	0.00147494	0.00139352	0.00108121	0.00148427	0.0016188	0.00159179	0.00156494	0.00189518	0.00144664	0.00132992	0.00143179	0.00153882	0.00136438	0.0017493	0.00187092
2.51447e-37	2.51447e-37	2.51447e-37	2.51447e-37	2.51447e-37	2.51447e-37	2.51447e-37	2.51447e-37	2.51447e-37	2.51447e-37	2.51447e-37	2.51447e-37	2.51447e-37	2.51447e-37	2.51447e-37	2.51447e-37	2.51447e-37	2.51447e-37	2.51447e-37	2.51447e-37	0.00313651	0.00183366	0.00138591	0.0013843	0.00145619	0.00147547	0.00151454	0.00121254	0.00185583	0.00146234	0.00159179	0.00154611	0.00133704	0.00144664	0.00155903	0.00143179	0.00153882	0.00136438	0.0017493	0.00186693
2.51447e-37	2.51447e-37	2.51447e-37	2.51447e-37	2.51447e-37	2.51447e-37	2.51447e-37	2.51447e-37	2.51447e-37	2.51447e-37	2.51447e-37	2.51447e-37	2.51447e-37	2.51447e-37	2.51447e-37	2.51447e-37	2.51447e-37	2.51447e-37	2.51447e-37	2.51447e-37	0.00286101	0.00203451	0.00163806	0.00136948	0.00121269	0.00108969	0.00163565	0.00154586	0.00146876	0.00119421	0.00159179	0.00154436	0.00187251	0.00144396	0.00155903	0.00235348	0.00253005	0.00134813	0.00144418	0.00186693
2.51447e-37	2.51447e-37	2.51447e-37	2.51447e-37	2.51447e-37	2.51447e-37	2.51447e-37	2.51447e-37	2.51447e-37	2.51447e-37	2.51447e-37	2.51447e-37	2.51447e-37	2.51447e-37	2.51447e-37	2.51447e-37	2.51447e-37	2.51447e-37	2.51447e-37	2.51447e-37	0.00266421	0.0020231	0.00154983	0.0013715	0.00143968	0.00134924	0.00151502	0.00119958	0.00146769	0.00103798	0.00159028	0.00154436	0.00167368	0.00202389	0.00155597	0.00210448	0.00226271	0.00134813	0.00144418	0.00186693
2.51447e-37	2.51447e-37	2.51447e-37	2.51447e-37	2.51447e-37	2.51447e-37	2.51447e-37	2.51447e-37	2.51447e-37	2.51447e-37	2.51447e-37	2.51447e-37	2.51447e-37	2.51447e-37	2.51447e-37	2.51447e-37	2.51447e-37	2.51447e-37	2.51447e-37	2.51447e-37	0.0023882	0.00224773	0.00180515	0.00135904	0.00154313	0.00123835	0.00161921	0.00152706	0.00146769	0.00160042	0.00112834	0.00136094	0.00167368	0.00180956	0.00218265	0.00234964	0.00226271	0.00134813	0.00144418	0.00184683
2.51447e-37	2.51447e-37	2.51447e-37	2.51447e-37	2.51447e-37	2.51447e-37	2.51447e-37	2.51447e-37	2.51447e-37	2.51447e-37	2.51447e-37	2.51447e-37	2.51447e-37	2.51447e-37	2.51447e-37	2.51447e-37	2.51447e-37	2.51447e-37	2.51447e-37	2.51447e-37	0.00191635	0.00236771	0.00179194	0.00136142	0.00162955	0.00134975	0.00161978	0.00152706	0.00169007	0.00144442	0.00112713	0.00104008	0.00167368	0.00202122	0.00195211	0.00234964	0.0017854	0.00162984	0.00144167	0.00184683
2.51447e-37	2.51447e-37	2.51447e-37	2.51447e-37	2.51447e-37	2.51447e-37	2.51447e-37	2.51447e-37	2.51447e-37	2.51447e-37	2.51447e-37	2.51447e-37	2.51447e-37	2.51447e-37	2.51447e-37	2.51447e-37	2.51447e-37	2.51447e-37	2.51447e-37	2.51447e-37	0.0016984	0.00266423	0.00195142	0.0015526	0.00163209	0.00133534	0.00119551	0.00152724	0.0013105	0.00159927	0.00157175	0.0015241	0.0016718	0.00202122	0.0015417	0.00141375	0.00151919	0.00162984	0.00144167	0.00184683
2.51447e-37	2.51447e-37	2.51447e-37	2.51447e-37	2.51447e-37	2.51447e-37	2.51447e-37	2.51447e-37	2.51447e-37	2.51447e-37	2.51447e-37	2.51447e-37	2.51447e-37	2.51447e-37	2.51447e-37	2.51447e-37	2.51447e-37	2.51447e-37	2.51447e-37	2.51447e-37	0.00123173	0.0031801	0.00169156	0.00163247	0.00150249	0.00133645	0.00160357	0.00118727	0.00116719	0.0014435	0.00157077	0.00170558	0.00165189	0.00142792	0.0015417	0.00165816	0.00178102	0.00162984	0.00226484	0.0015237
2.51447e-37	2.51447e-37	2.51447e-37	2.51447e-37	2.51447e-37	2.51447e-37	2.51447e-37	2.51447e-37	2.51447e-37	2.51447e-37	2.51447e-37	2.51447e-37	2.51447e-37	2.51447e-37	2.51447e-37	2.51447e-37	2.51447e-37	2.51447e-37	2.51447e-37	2.51447e-37	0.000187497	0.00392484	0.00177396	0.00163608	0.00161794	0.00158605	0.00160414	0.00164054	0.00130973	0.00158276	0.00111755	0.00170558	0.00145432	0.00142792	0.00153886	0.00141126	0.0022304	0.0023939	0.00142464	0.0015237
2.51447e-37	2.51447e-37	2.51447e-37	2.51447e-37	2.51447e-37	2.51447e-37	2.51447e-37	2.51447e-37	2.51447e-37	2.51447e-37	2.51447e-37	2.51447e-37	2.51447e-37	2.51447e-37	2.51447e-37	2.51447e-37	2.51447e-37	2.51447e-37	2.51447e-37	2.51447e-37	2.51447e-37	0.00348245	0.0019293	0.00152345	0.00149958	0.00132285	0.00130637	0.00177238	0.00166853	0.00142721	0.00111656	0.00170396	0.00165002	0.00178428	0.00215426	0.00165492	0.0022304	0.0023939	0.00142464	0.0015237
2.51447e-37	2.51447e-37	2.51447e-37	2.51447e-37	2.51447e-37	2.51447e-37	2.51447e-37	2.51447e-37	2.51447e-37	2.51447e-37	2.51447e-37	2.51447e-37	2.51447e-37	2.51447e-37	2.51447e-37	2.51447e-37	2.51447e-37	2.51447e-37	2.51447e-37	2.51447e-37	2.51447e-37	0.00330932	0.0021038	0.00180066	0.00150177	0.00156971	0.00146656	0.00164105	0.00115301	0.00158161	0.0015527	0.00121072	0.00145307	0.00178428	0.00192515	0.00231868	0.00249143	0.00267326	0.0017235	0.00152106
2.51447e-37	2.51447e-37	2.51447e-37	2.51447e-37	2.51447e-37	2.51447e-37	2.51447e-37	2.51447e-37	2.51447e-37	2.51447e-37	2.51447e-37	2.51447e-37	2.51447e-37	2.51447e-37	2.51447e-37	2.51447e-37	2.51447e-37	2.51447e-37	2.51447e-37	2.51447e-37	2.51447e-37	0.00295809	0.00199564	0.00170468	0.00160711	0.00168307	0.00134545	0.00162336	0.00164846	0.0014263	0.00172007	0.00120942	0.00111277	0.00157195	0.00215143	0.00139699	0.00150021	0.00160921	0.0017235	0.00152106
2.51447e-37	2.51447e-37	2.51447e-37	2.51447e-37	2.51447e-37	2.51447e-37	2.51447e-37	2.51447e-37	2.51447e-37	2.51447e-37	2.51447e-37	2.51447e-37	2.51447e-37	2.51447e-37	2.51447e-37	2.51447e-37	2.51447e-37	2.51447e-37	2.51447e-37	2.51447e-37	2.51447e-37	0.00274109	0.00238341	0.00188446	0.00159435	0.00142352	0.00146712	0.00162336	0.00150579	0.00181911	0.00155172	0.00168432	0.00162858	0.000992019	0.00192303	0.00163989	0.00150021	0.00160921	0.0017235	0.00152106
2.51447e-37	2.51447e-37	2.51447e-37	2.51447e-37	2.51447e-37	2.51447e-37	2.51447e-37	2.51447e-37	2.51447e-37	2.51447e-37	2.51447e-37	2.51447e-37	2.51447e-37	2.51447e-37	2.51447e-37	2.51447e-37	2.51447e-37	2.51447e-37	2.51447e-37	2.51447e-37	2.51447e-37	0.00243505	0.00248167	0.00179912	0.00149091	0.0017781	0.00145165	0.00129628	0.00164865	0.00125667	0.00171885	0.00186502	0.00182347	0.00120236	0.00152192	0.00139473	0.00176044	0.00264169	0.0028301	0.00150324
2.51447e-37	2.51447e-37	2.51447e-37	2.51447e-37	2.51447e-37	2.51447e-37	2.51447e-37	2.51447e-37	2.51447e-37	2.51447e-37	2.51447e-37	2.51447e-37	2.51447e-37	2.51447e-37	2.51447e-37	2.51447e-37	2.51447e-37	2.51447e-37	2.51447e-37	2.51447e-37	2.51447e-37	0.00200589	0.00260302	0.00197694	0.00147831	0.00178085	0.00133035	0.00173806	0.00128275	0.00141092	0.00197904	0.00168327	0.00182347	0.0015496	0.00152192	0.00163689	0.00149757	0.00235998	0.00252875	0.00150324
2.51447e-37	2.51447e-37	2.51447e-37	2.51447e-37	2.51447e-37	2.51447e-37	2.51447e-37	2.51447e-37	2.51447e-37	2.51447e-37	2.51447e-37	2.51447e-37	2.51447e-37	2.51447e-37	2.51447e-37	2.51447e-37	2.51447e-37	2.51447e-37	2.51447e-37	2.51447e-37	2.51447e-37	0.0014841	0.00295238	0.0018605	0.00168369	0.00152907	0.0017234	0.00160642	0.00177195	0.00125606	0.0017013	0.0013797	0.00182175	0.00175928	0.00189849	0.00228878	0.00175701	0.00235998	0.00252875	0.00150324
2.51447e-37	2.51447e-37	2.51447e-37	2.51447e-37	2.51447e-37	2.51447e-37	2.51447e-37	2.51447e-37	2.51447e-37	2.51447e-37	2.51447e-37	2.51447e-37	2.51447e-37	2.51447e-37	2.51447e-37	2.51447e-37	2.51447e-37	2.51447e-37	2.51447e-37	2.51447e-37	2.51447e-37	0.000744739	0.00422025	0.00184738	0.00168726	0.00165345	0.00143827	0.00173868	0.00191504	0.00179617	0.00153343	0.00119821	0.00129617	0.00154828	0.00189849	0.00204437	0.00219704	0.0026374	0.00200196	0.00181978
2.51447e-37	2.51447e-37	2.51447e-37	2.51447e-37	2.51447e-37	2.51447e-37	2.51447e-37	2.51447e-37	2.51447e-37	2.51447e-37	2.51447e-37	2.51447e-37	2.51447e-37	2.51447e-37	2.51447e-37	2.51447e-37	2.51447e-37	2.51447e-37	2.51447e-37	2.51447e-37	2.51447e-37	2.51447e-37	0.00399803	0.00212216	0.00166824	0.00163621	0.00131678	0.00128541	0.0017725	0.00124156	0.00170007	0.00184429	0.00129617	0.00175738	0.0016715	0.00228578	0.00148256	0.00158926	0.00170185	0.00181978
2.51447e-37	2.51447e-37	2.51447e-37	2.51447e-37	2.51447e-37	2.51447e-37	2.51447e-37	2.51447e-37	2.51447e-37	2.51447e-37	2.51447e-37	2.51447e-37	2.51447e-37	2.51447e-37	2.51447e-37	2.51447e-37	2.51447e-37	2.51447e-37	2.51447e-37	2.51447e-37	2.51447e-37	2.51447e-37	0.00375362	0.00231494	0.00175828	0.00163858	0.00170588	0.00145737	0.00175362	0.0017748	0.00195314	0.00166307	0.00129479	0.00173663	0.00105611	0.00204212	0.00174121	0.00186585	0.00170185	0.00181978
2.51447e-37	2.51447e-37	2.51447e-37	2.51447e-37	2.51447e-37	2.51447e-37	2.51447e-37	2.51447e-37	2.51447e-37	2.51447e-37	2.51447e-37	2.51447e-37	2.51447e-37	2.51447e-37	2.51447e-37	2.51447e-37	2.51447e-37	2.51447e-37	2.51447e-37	2.51447e-37	2.51447e-37	2.51447e-37	0.00341352	0.00219588	0.00176288	0.00162411	0.00154844	0.0015898	0.00175362	0.0016204	0.001517	0.00184298	0.00180096	0.00194544	0.00128097	0.00161903	0.00148018	0.00158649	0.00249318	0.00266723
2.51447e-37	2.51447e-37	2.51447e-37	2.51447e-37	2.51447e-37	2.51447e-37	2.51447e-37	2.51447e-37	2.51447e-37	2.51447e-37	2.51447e-37	2.51447e-37	2.51447e-37	2.51447e-37	2.51447e-37	2.51447e-37	2.51447e-37	2.51447e-37	2.51447e-37	2.51447e-37	2.51447e-37	2.51447e-37	0.00326953	0.00246937	0.00195892	0.00162692	0.00167265	0.00114232	0.00140148	0.00177501	0.00134963	0.00166202	0.00179984	0.00194544	0.00164795	0.00161903	0.00173803	0.00158649	0.00249318	0.00266723
2.51447e-37	2.51447e-37	2.51447e-37	2.51447e-37	2.51447e-37	2.51447e-37	2.51447e-37	2.51447e-37	2.51447e-37	2.51447e-37	2.51447e-37	2.51447e-37	2.51447e-37	2.51447e-37	2.51447e-37	2.51447e-37	2.51447e-37	2.51447e-37	2.51447e-37	2.51447e-37	2.51447e-37	2.51447e-37	0.00279151	0.00271908	0.00186574	0.00174383	0.0018121	0.00157326	0.0015449	0.0013822	0.00151611	0.00164472	0.00128404	0.00194544	0.00187212	0.00201629	0.00242742	0.00186223	0.00278752	0.00298116
2.51447e-37	2.51447e-37	2.51447e-37	2.51447e-37	2.51447e-37	2.51447e-37	2.51447e-37	2.51447e-37	2.51447e-37	2.51447e-37	2.51447e-37	2.51447e-37	2.51447e-37	2.51447e-37	2.51447e-37	2.51447e-37	2.51447e-37	2.51447e-37	2.51447e-37	2.51447e-37	2.51447e-37	2.51447e-37	0.00235154	0.00277681	0.00216614	0.00173102	0.00153881	0.00157456	0.00173555	0.00190877	0.00134898	0.00164367	0.00128292	0.00194361	0.00164655	0.00201629	0.00216719	0.00157073	0.00168092	0.00179709
2.51447e-37	2.51447e-37	2.51447e-37	2.51447e-37	2.51447e-37	2.51447e-37	2.51447e-37	2.51447e-37	2.51447e-37	2.51447e-37	2.51447e-37	2.51447e-37	2.51447e-37	2.51447e-37	2.51447e-37	2.51447e-37	2.51447e-37	2.51447e-37	2.51447e-37	2.51447e-37	2.51447e-37	2.51447e-37	0.00198146	0.0031375	0.00203845	0.00195535	0.00192042	0.00142514	0.00187908	0.00190936	0.00150046	0.00164367	0.00177957	0.0013847	0.00187011	0.00177413	0.00242425	0.00157073	0.00168092	0.00179709
2.51447e-37	2.51447e-37	2.51447e-37	2.51447e-37	2.51447e-37	2.51447e-37	2.51447e-37	2.51447e-37	2.51447e-37	2.51447e-37	2.51447e-37	2.51447e-37	2.51447e-37	2.51447e-37	2.51447e-37	2.51447e-37	2.51447e-37	2.51447e-37	2.51447e-37	2.51447e-37	2.51447e-37	2.51447e-37	0.00138529	0.0038679	0.00202428	0.0018408	0.00152737	0.00155895	0.00138989	0.00190936	0.00133358	0.00164263	0.00177846	0.00138323	0.00126585	0.00112224	0.00216481	0.00184564	0.00197437	0.00210981
2.51447e-37	2.51447e-37	2.51447e-37	2.51447e-37	2.51447e-37	2.51447e-37	2.51447e-37	2.51447e-37	2.51447e-37	2.51447e-37	2.51447e-37	2.51447e-37	2.51447e-37	2.51447e-37	2.51447e-37	2.51447e-37	2.51447e-37	2.51447e-37	2.51447e-37	2.51447e-37	2.51447e-37	2.51447e-37	0.000117424	0.00450427	0.00220965	0.00182031	0.00165645	0.00184818	0.00157408	0.00188926	0.00190606	0.00209215	0.00177846	0.00192165	0.00184824	0.00136216	0.00171923	0.00156821	0.00167799	0.00262998
2.51447e-37	2.51447e-37	2.51447e-37	2.51447e-37	2.51447e-37	2.51447e-37	2.51447e-37	2.51447e-37	2.51447e-37	2.51447e-37	2.51447e-37	2.51447e-37	2.51447e-37	2.51447e-37	2.51447e-37	2.51447e-37	2.51447e-37	2.51447e-37	2.51447e-37	2.51447e-37	2.51447e-37	2.51447e-37	2.51447e-37	0.00413116	0.00241957	0.00191925	0.00178195	0.00184818	0.00157408	0.00188926	0.00173942	0.00144607	0.00197167	0.00192047	0.00207148	0.00174934	0.00171923	0.00184228	0.00167799	0.00262998
2.51447e-37	2.51447e-37	2.51447e-37	2.51447e-37	2.51447e-37	2.51447e-37	2.51447e-37	2.51447e-37	2.51447e-37	2.51447e-37	2.51447e-37	2.51447e-37	2.51447e-37	2.51447e-37	2.51447e-37	2.51447e-37	2.51447e-37	2.51447e-37	2.51447e-37	2.51447e-37	2.51447e-37	2.51447e-37	2.51447e-37	0.00375677	0.00240686	0.00192423	0.00176642	0.00167911	0.00123479	0.00151111	0.00148559	0.00144607	0.00177734	0.00137186	0.00207148	0.00198852	0.00213766	0.00229359	0.00197056	0.00294176
2.51447e-37	2.51447e-37	2.51447e-37	2.51447e-37	2.51447e-37	2.51447e-37	2.51447e-37	2.51447e-37	2.51447e-37	2.51447e-37	2.51447e-37	2.51447e-37	2.51447e-37	2.51447e-37	2.51447e-37	2.51447e-37	2.51447e-37	2.51447e-37	2.51447e-37	2.51447e-37	2.51447e-37	2.51447e-37	2.51447e-37	0.00359862	0.00258646	0.00190954	0.00176946	0.00196412	0.00170015	0.00151111	0.00148559	0.00144538	0.00195197	0.00137068	0.00206954	0.00174785	0.00213766	0.00229359	0.00166147	0.00177515
2.51447e-37	2.51447e-37	2.51447e-37	2.51447e-37	2.51447e-37	2.51447e-37	2.51447e-37	2.51447e-37	2.51447e-37	2.51447e-37	2.51447e-37	2.51447e-37	2.51447e-37	2.51447e-37	2.51447e-37	2.51447e-37	2.51447e-37	2.51447e-37	2.51447e-37	2.51447e-37	2.51447e-37	2.51447e-37	2.51447e-37	0.00322551	0.00269363	0.00191484	0.00177287	0.00209977	0.00155683	0.00187002	0.00205099	0.00188694	0.00175792	0.00137068	0.00147628	0.00174785	0.00187981	0.00256683	0.00195316	0.00177515
2.51447e-37	2.51447e-37	2.51447e-37	2.51447e-37	2.51447e-37	2.51447e-37	2.51447e-37	2.51447e-37	2.51447e-37	2.51447e-37	2.51447e-37	2.51447e-37	2.51447e-37	2.51447e-37	2.51447e-37	2.51447e-37	2.51447e-37	2.51447e-37	2.51447e-37	2.51447e-37	2.51447e-37	2.51447e-37	2.51447e-37	0.00270065	0.00304314	0.00224804	0.00188335	0.00166884	0.00187319	0.00202534	0.00188451	0.0016087	0.00195058	0.00189905	0.00147473	0.00134622	0.00119042	0.00229109	0.00165881	0.00177207
2.51447e-37	2.51447e-37	2.51447e-37	2.51447e-37	2.51447e-37	2.51447e-37	2.51447e-37	2.51447e-37	2.51447e-37	2.51447e-37	2.51447e-37	2.51447e-37	2.51447e-37	2.51447e-37	2.51447e-37	2.51447e-37	2.51447e-37	2.51447e-37	2.51447e-37	2.51447e-37	2.51447e-37	2.51447e-37	2.51447e-37	0.00244044	0.00315374	0.00210777	0.00212676	0.00194896	0.00168488	0.00149877	0.00205163	0.00142905	0.00175681	0.00189787	0.00147473	0.00196337	0.0014459	0.00182252	0.00165881	0.00177207
2.51447e-37	2.51447e-37	2.51447e-37	2.51447e-37	2.51447e-37	2.51447e-37	2.51447e-37	2.51447e-37	2.51447e-37	2.51447e-37	2.51447e-37	2.51447e-37	2.51447e-37	2.51447e-37	2.51447e-37	2.51447e-37	2.51447e-37	2.51447e-37	2.51447e-37	2.51447e-37	2.51447e-37	2.51447e-37	2.51447e-37	0.0018055	0.00356131	0.00209176	0.00174515	0.00165659	0.00154135	0.0016956	0.00203027	0.00204222	0.00173948	0.00189787	0.00182283	0.00220157	0.00185375	0.00182252	0.00194962	0.00177207
2.51447e-37	2.51447e-37	2.51447e-37	2.51447e-37	2.51447e-37	2.51447e-37	2.51447e-37	2.51447e-37	2.51447e-37	2.51447e-37	2.51447e-37	2.51447e-37	2.51447e-37	2.51447e-37	2.51447e-37	2.51447e-37	2.51447e-37	2.51447e-37	2.51447e-37	2.51447e-37	2.51447e-37	2.51447e-37	2.51447e-37	0.000905971	0.00479646	0.00241218	0.00197966	0.0017953	0.00199663	0.0016956	0.00203027	0.00186283	0.00154599	0.00189668	0.00204512	0.00220157	0.00185375	0.00226259	0.00242356	0.00259148
2.51447e-37	2.51447e-37	2.51447e-37	2.51447e-37	2.51447e-37	2.51447e-37	2.51447e-37	2.51447e-37	2.51447e-37	2.51447e-37	2.51447e-37	2.51447e-37	2.51447e-37	2.51447e-37	2.51447e-37	2.51447e-37	2.51447e-37	2.51447e-37	2.51447e-37	2.51447e-37	2.51447e-37	2.51447e-37	2.51447e-37	2.51447e-37	0.00464468	0.00245048	0.00208798	0.00151039	0.00181553	0.00133113	0.00162516	0.00159294	0.00154599	0.00187735	0.00146274	0.00196165	0.00185218	0.00226259	0.00242356	0.00175477
2.51447e-37	2.51447e-37	2.51447e-37	2.51447e-37	2.51447e-37	2.51447e-37	2.51447e-37	2.51447e-37	2.51447e-37	2.51447e-37	2.51447e-37	2.51447e-37	2.51447e-37	2.51447e-37	2.51447e-37	2.51447e-37	2.51447e-37	2.51447e-37	2.51447e-37	2.51447e-37	2.51447e-37	2.51447e-37	2.51447e-37	2.51447e-37	0.00423633	0.00243997	0.00209337	0.00191526	0.00181553	0.00133113	0.00162516	0.00159294	0.00154525	0.00187616	0.00146148	0.00157092	0.00185218	0.00198852	0.00271349	0.00206376
2.51447e-37	2.51447e-37	2.51447e-37	2.51447e-37	2.51447e-37	2.51447e-37	2.51447e-37	2.51447e-37	2.51447e-37	2.51447e-37	2.51447e-37	2.51447e-37	2.51447e-37	2.51447e-37	2.51447e-37	2.51447e-37	2.51447e-37	2.51447e-37	2.51447e-37	2.51447e-37	2.51447e-37	2.51447e-37	2.51447e-37	2.51447e-37	0.00394545	0.00250869	0.0020776	0.00191853	0.00212276	0.00167723	0.00200982	0.0021986	0.00201613	0.00187616	0.00202254	0.00133174	0.00142912	0.00126062	0.00242092	0.00175198
2.51447e-37	2.51447e-37	2.51447e-37	2.51447e-37	2.51447e-37	2.51447e-37	2.51447e-37	2.51447e-37	2.51447e-37	2.51447e-37	2.51447e-37	2.51447e-37	2.51447e-37	2.51447e-37	2.51447e-37	2.51447e-37	2.51447e-37	2.51447e-37	2.51447e-37	2.51447e-37	2.51447e-37	2.51447e-37	2.51447e-37	2.51447e-37	0.00365635	0.00280932	0.00208333	0.00190296	0.00180459	0.00183381	0.00200982	0.00201938	0.00152796	0.00187498	0.00202128	0.00156927	0.00208202	0.0015322	0.00192888	0.00175198
2.51447e-37	2.51447e-37	2.51447e-37	2.51447e-37	2.51447e-37	2.51447e-37	2.51447e-37	2.51447e-37	2.51447e-37	2.51447e-37	2.51447e-37	2.51447e-37	2.51447e-37	2.51447e-37	2.51447e-37	2.51447e-37	2.51447e-37	2.51447e-37	2.51447e-37	2.51447e-37	2.51447e-37	2.51447e-37	2.51447e-37	2.51447e-37	0.00324779	0.00326884	0.00244577	0.00190705	0.00195227	0.00165896	0.00161205	0.00175773	0.00152796	0.00187498	0.00202128	0.00217514	0.00233569	0.00196117	0.00163719	0.00206004
2.51447e-37	2.51447e-37	2.51447e-37	2.51447e-37	2.51447e-37	2.51447e-37	2.51447e-37	2.51447e-37	2.51447e-37	2.51447e-37	2.51447e-37	2.51447e-37	2.51447e-37	2.51447e-37	2.51447e-37	2.51447e-37	2.51447e-37	2.51447e-37	2.51447e-37	2.51447e-37	2.51447e-37	2.51447e-37	2.51447e-37	2.51447e-37	0.00267574	0.00316897	0.00229301	0.00230602	0.00179152	0.00166075	0.00161205	0.00157837	0.00199062	0.00185667	0.00202003	0.0021738	0.00233569	0.00196117	0.00239105	0.00255707
2.51447e-37	2.51447e-37	2.51447e-37	2.51447e-37	2.51447e-37	2.51447e-37	2.51447e-37	2.51447e-37	2.51447e-37	2.51447e-37	2.51447e-37	2.51447e-37	2.51447e-37	2.51447e-37	2.51447e-37	2.51447e-37	2.51447e-37	2.51447e-37	2.51447e-37	2.51447e-37	2.51447e-37	2.51447e-37	2.51447e-37	2.51447e-37	0.00226473	0.00355429	0.00192496	0.00189255	0.00194019	0.00181839	0.0018219	0.00217663	0.00199062	0.00164935	0.00202003	0.00155665	0.0020802	0.00195952	0.00239105	0.00255707
2.51447e-37	2.51447e-37	2.51447e-37	2.51447e-37	2.51447e-37	2.51447e-37	2.51447e-37	2.51447e-37	2.51447e-37	2.51447e-37	2.51447e-37	2.51447e-37	2.51447e-37	2.51447e-37	2.51447e-37	2.51447e-37	2.51447e-37	2.51447e-37	2.51447e-37	2.51447e-37	2.51447e-37	2.51447e-37	2.51447e-37	2.51447e-37	0.00167223	0.00430925	0.00241265	0.0021463	0.00208836	0.00179952	0.00126349	0.00174363	0.00170421	0.00164935	0.00199964	0.00131845	0.0016686	0.00195952	0.00210024	0.00286421
2.51447e-37	2.51447e-37	2.51447e-37	2.51447e-37	2.51447e-37	2.51447e-37	2.51447e-37	2.51447e-37	2.51447e-37	2.51447e-37	2.51447e-37	2.51447e-37	2.51447e-37	2.51447e-37	2.51447e-37	2.51447e-37	2.51447e-37	2.51447e-37	2.51447e-37	2.51447e-37	2.51447e-37	2.51447e-37	2.51447e-37	2.51447e-37	0.000141699	0.00507387	0.00252807	0.00226449	0.00163309	0.00195769	0.00143134	0.00174363	0.00170421	0.00164857	0.00199839	0.00155531	0.0016686	0.00151456	0.00133285	0.00173208
2.51447e-37	2.51447e-37	2.51447e-37	2.51447e-37	2.51447e-37	2.51447e-37	2.51447e-37	2.51447e-37	2.51447e-37	2.51447e-37	2.51447e-37	2.51447e-37	2.51447e-37	2.51447e-37	2.51447e-37	2.51447e-37	2.51447e-37	2.51447e-37	2.51447e-37	2.51447e-37	2.51447e-37	2.51447e-37	2.51447e-37	2.51447e-37	2.51447e-37	0.0048195	0.00265618	0.0022703	0.00192443	0.00196086	0.00180239	0.00215495	0.00235159	0.00163064	0.00199839	0.00215003	0.00166686	0.00151456	0.00162102	0.00173208
2.51447e-37	2.51447e-37	2.51447e-37	2.51447e-37	2.51447e-37	2.51447e-37	2.51447e-37	2.51447e-37	2.51447e-37	2.51447e-37	2.51447e-37	2.51447e-37	2.51447e-37	2.51447e-37	2.51447e-37	2.51447e-37	2.51447e-37	2.51447e-37	2.51447e-37	2.51447e-37	2.51447e-37	2.51447e-37	2.51447e-37	2.51447e-37	2.51447e-37	0.00449872	0.0027303	0.00225342	0.00207413	0.00228802	0.00180239	0.00215495	0.00215911	0.0016303	0.00199713	0.00214869	0.00166686	0.00220417	0.00207158	0.0017293
2.51447e-37	2.51447e-37	2.51447e-37	2.51447e-37	2.51447e-37	2.51447e-37	2.51447e-37	2.51447e-37	2.51447e-37	2.51447e-37	2.51447e-37	2.51447e-37	2.51447e-37	2.51447e-37	2.51447e-37	2.51447e-37	2.51447e-37	2.51447e-37	2.51447e-37	2.51447e-37	2.51447e-37	2.51447e-37	2.51447e-37	2.51447e-37	2.51447e-37	0.00431006	0.00285938	0.00225959	0.00205751	0.00194607	0.00178297	0.00172973	0.00188142	0.0016303	0.00143607	0.00214869	0.00205387	0.00247382	0.00207158	0.00252302
2.51447e-37	2.51447e-37	2.51447e-37	2.51447e-37	2.51447e-37	2.51447e-37	2.51447e-37	2.51447e-37	2.51447e-37	2.51447e-37	2.51447e-37	2.51447e-37	2.51447e-37	2.51447e-37	2.51447e-37	2.51447e-37	2.51447e-37	2.51447e-37	2.51447e-37	2.51447e-37	2.51447e-37	2.51447e-37	2.51447e-37	2.51447e-37	2.51447e-37	0.00368051	0.00321565	0.00224352	0.00206191	0.00227082	0.00195251	0.00172973	0.0016888	0.00212277	0.00175616	0.00214736	0.00165358	0.00220225	0.00206984	0.00252302
2.51447e-37	2.51447e-37	2.51447e-37	2.51447e-37	2.51447e-37	2.51447e-37	2.51447e-37	2.51447e-37	2.51447e-37	2.51447e-37	2.51447e-37	2.51447e-37	2.51447e-37	2.51447e-37	2.51447e-37	2.51447e-37	2.51447e-37	2.51447e-37	2.51447e-37	2.51447e-37	2.51447e-37	2.51447e-37	2.51447e-37	2.51447e-37	2.51447e-37	0.00309953	0.00325982	0.00248678	0.00234548	0.00193216	0.00178489	0.00195299	0.00232834	0.00212277	0.00175616	0.0015415	0.00139991	0.00176931	0.00206984	0.00221496
2.51447e-37	2.51447e-37	2.51447e-37	2.51447e-37	2.51447e-37	2.51447e-37	2.51447e-37	2.51447e-37	2.51447e-37	2.51447e-37	2.51447e-37	2.51447e-37	2.51447e-37	2.51447e-37	2.51447e-37	2.51447e-37	2.51447e-37	2.51447e-37	2.51447e-37	2.51447e-37	2.51447e-37	2.51447e-37	2.51447e-37	2.51447e-37	2.51447e-37	0.00274929	0.00371647	0.0020878	0.00204644	0.0020911	0.00231189	0.00195299	0.00167302	0.00181941	0.0015348	0.00212457	0.00165217	0.00176931	0.00131597	0.00140708
2.51447e-37	2.51447e-37	2.51447e-37	2.51447e-37	2.51447e-37	2.51447e-37	2.51447e-37	2.51447e-37	2.51447e-37	2.51447e-37	2.51447e-37	2.51447e-37	2.51447e-37	2.51447e-37	2.51447e-37	2.51447e-37	2.51447e-37	2.51447e-37	2.51447e-37	2.51447e-37	2.51447e-37	2.51447e-37	2.51447e-37	2.51447e-37	2.51447e-37	0.00216247	0.00423413	0.00246838	0.00202637	0.00209376	0.0021056	0.00153541	0.00186651	0.00181941	0.00175533	0.00212457	0.00165217	0.00149857	0.00160252	0.00140708
2.51447e-37	2.51447e-37	2.51447e-37	2.51447e-37	2.51447e-37	2.51447e-37	2.51447e-37	2.51447e-37	2.51447e-37	2.51447e-37	2.51447e-37	2.51447e-37	2.51447e-37	2.51447e-37	2.51447e-37	2.51447e-37	2.51447e-37	2.51447e-37	2.51447e-37	2.51447e-37	2.51447e-37	2.51447e-37	2.51447e-37	2.51447e-37	2.51447e-37	0.00108504	0.00556736	0.00274299	0.00230059	0.0019219	0.0021056	0.00175101	0.00186723	0.00250992	0.00173642	0.00212457	0.00228008	0.00176747	0.0023298	0.00140523
2.51447e-37	2.51447e-37	2.51447e-37	2.51447e-37	2.51447e-37	2.51447e-37	2.51447e-37	2.51447e-37	2.51447e-37	2.51447e-37	2.51447e-37	2.51447e-37	2.51447e-37	2.51447e-37	2.51447e-37	2.51447e-37	2.51447e-37	2.51447e-37	2.51447e-37	2.51447e-37	2.51447e-37	2.51447e-37	2.51447e-37	2.51447e-37	2.51447e-37	2.51447e-37	0.00538596	0.00288247	0.00245502	0.00207433	0.00245988	0.00193229	0.0023054	0.00230368	0.00173607	0.00212325	0.00228008	0.0021746	0.00261595	0.00218496
2.51447e-37	2.51447e-37	2.51447e-37	2.51447e-37	2.51447e-37	2.51447e-37	2.51447e-37	2.51447e-37	2.51447e-37	2.51447e-37	2.51447e-37	2.51447e-37	2.51447e-37	2.51447e-37	2.51447e-37	2.51447e-37	2.51447e-37	2.51447e-37	2.51447e-37	2.51447e-37	2.51447e-37	2.51447e-37	2.51447e-37	2.51447e-37	2.51447e-37	2.51447e-37	0.00489753	0.00296219	0.002437	0.00207756	0.00209327	0.0019117	0.0018518	0.00200953	0.00173607	0.00210292	0.00202711	0.00244314	0.00232777	0.00248934
2.51447e-37	2.51447e-37	2.51447e-37	2.51447e-37	2.51447e-37	2.51447e-37	2.51447e-37	2.51447e-37	2.51447e-37	2.51447e-37	2.51447e-37	2.51447e-37	2.51447e-37	2.51447e-37	2.51447e-37	2.51447e-37	2.51447e-37	2.51447e-37	2.51447e-37	2.51447e-37	2.51447e-37	2.51447e-37	2.51447e-37	2.51447e-37	2.51447e-37	2.51447e-37	0.00469251	0.00294701	0.00244363	0.00221857	0.00209327	0.0019117	0.0018518	0.00180314	0.00225926	0.00186639	0.00227867	0.00175353	0.00158728	0.00218312
2.51447e-37	2.51447e-37	2.51447e-37	2.51447e-37	2.51447e-37	2.51447e-37	2.51447e-37	2.51447e-37	2.51447e-37	2.51447e-37	2.51447e-37	2.51447e-37	2.51447e-37	2.51447e-37	2.51447e-37	2.51447e-37	2.51447e-37	2.51447e-37	2.51447e-37	2.51447e-37	2.51447e-37	2.51447e-37	2.51447e-37	2.51447e-37	2.51447e-37	2.51447e-37	0.00420564	0.00333063	0.00242647	0.00222328	0.0020785	0.00191374	0.00208884	0.00248537	0.00225926	0.00186639	0.00225611	0.00148388	0.00187304	0.0013894
2.51447e-37	2.51447e-37	2.51447e-37	2.51447e-37	2.51447e-37	2.51447e-37	2.51447e-37	2.51447e-37	2.51447e-37	2.51447e-37	2.51447e-37	2.51447e-37	2.51447e-37	2.51447e-37	2.51447e-37	2.51447e-37	2.51447e-37	2.51447e-37	2.51447e-37	2.51447e-37	2.51447e-37	2.51447e-37	2.51447e-37	2.51447e-37	2.51447e-37	2.51447e-37	0.00371682	0.00347489	0.00268907	0.0022068	0.00190896	0.00209683	0.00208884	0.00178646	0.00193852	0.0016302	0.00225471	0.00175204	0.00158574	0.00169298
2.51447e-37	2.51447e-37	2.51447e-37	2.51447e-37	2.51447e-37	2.51447e-37	2.51447e-37	2.51447e-37	2.51447e-37	2.51447e-37	2.51447e-37	2.51447e-37	2.51447e-37	2.51447e-37	2.51447e-37	2.51447e-37	2.51447e-37	2.51447e-37	2.51447e-37	2.51447e-37	2.51447e-37	2.51447e-37	2.51447e-37	2.51447e-37	2.51447e-37	2.51447e-37	0.00318259	0.00366682	0.00225783	0.0022068	0.00224803	0.00207554	0.00164334	0.00199378	0.00193852	0.00186551	0.00225471	0.00214762	0.0018711	0.00245888
2.51447e-37	2.51447e-37	2.51447e-37	2.51447e-37	2.51447e-37	2.51447e-37	2.51447e-37	2.51447e-37	2.51447e-37	2.51447e-37	2.51447e-37	2.51447e-37	2.51447e-37	2.51447e-37	2.51447e-37	2.51447e-37	2.51447e-37	2.51447e-37	2.51447e-37	2.51447e-37	2.51447e-37	2.51447e-37	2.51447e-37	2.51447e-37	2.51447e-37	2.51447e-37	0.00250712	0.00439809	0.00266942	0.00218539	0.00189398	0.00225923	0.00164334	0.00178708	0.0026736	0.00160974	0.0022533	0.00241541	0.0018711	0.00276205
2.51447e-37	2.51447e-37	2.51447e-37	2.51447e-37	2.51447e-37	2.51447e-37	2.51447e-37	2.51447e-37	2.51447e-37	2.51447e-37	2.51447e-37	2.51447e-37	2.51447e-37	2.51447e-37	2.51447e-37	2.51447e-37	2.51447e-37	2.51447e-37	2.51447e-37	2.51447e-37	2.51447e-37	2.51447e-37	2.51447e-37	2.51447e-37	2.51447e-37	2.51447e-37	0.00198946	0.00527967	0.00296745	0.00248052	0.00189694	0.00226285	0.00206693	0.00246113	0.00245307	0.00184523	0.0022533	0.00241541	0.00229879	0.00276205
2.51447e-37	2.51447e-37	2.51447e-37	2.51447e-37	2.51447e-37	2.51447e-37	2.51447e-37	2.51447e-37	2.51447e-37	2.51447e-37	2.51447e-37	2.51447e-37	2.51447e-37	2.51447e-37	2.51447e-37	2.51447e-37	2.51447e-37	2.51447e-37	2.51447e-37	2.51447e-37	2.51447e-37	2.51447e-37	2.51447e-37	2.51447e-37	2.51447e-37	2.51447e-37	0.000168529	0.00584511	0.00295312	0.00248658	0.00223022	0.00224256	0.0018733	0.00197825	0.00214205	0.00184523	0.00198004	0.00241393	0.00185648	0.00245675
2.51447e-37	2.51447e-37	2.51447e-37	2.51447e-37	2.51447e-37	2.51447e-37	2.51447e-37	2.51447e-37	2.51447e-37	2.51447e-37	2.51447e-37	2.51447e-37	2.51447e-37	2.51447e-37	2.51447e-37	2.51447e-37	2.51447e-37	2.51447e-37	2.51447e-37	2.51447e-37	2.51447e-37	2.51447e-37	2.51447e-37	2.51447e-37	2.51447e-37	2.51447e-37	2.51447e-37	0.00531492	0.00320436	0.00262833	0.00188279	0.00224619	0.00204513	0.00197825	0.00192136	0.00240007	0.00198004	0.00173677	0.00157033	0.00197977
2.51447e-37	2.51447e-37	2.51447e-37	2.51447e-37	2.51447e-37	2.51447e-37	2.51447e-37	2.51447e-37	2.51447e-37	2.51447e-37	2.51447e-37	2.51447e-37	2.51447e-37	2.51447e-37	2.51447e-37	2.51447e-37	2.51447e-37	2.51447e-37	2.51447e-37	2.51447e-37	2.51447e-37	2.51447e-37	2.51447e-37	2.51447e-37	2.51447e-37	2.51447e-37	2.51447e-37	0.00509282	0.00278485	0.00263545	0.0022143	0.00186136	0.00204731	0.00177123	0.0026477	0.00182568	0.00198004	0.00212172	0.00185491	0.0016754
2.51447e-37	2.51447e-37	2.51447e-37	2.51447e-37	2.51447e-37	2.51447e-37	2.51447e-37	2.51447e-37	2.51447e-37	2.51447e-37	2.51447e-37	2.51447e-37	2.51447e-37	2.51447e-37	2.51447e-37	2.51447e-37	2.51447e-37	2.51447e-37	2.51447e-37	2.51447e-37	2.51447e-37	2.51447e-37	2.51447e-37	2.51447e-37	2.51447e-37	2.51447e-37	2.51447e-37	0.00472001	0.00343282	0.00261717	0.00239116	0.00223053	0.00204731	0.00222943	0.00190378	0.00206152	0.00172848	0.00238877	0.00185491	0.0016754
2.51447e-37	2.51447e-37	2.51447e-37	2.51447e-37	2.51447e-37	2.51447e-37	2.51447e-37	2.51447e-37	2.51447e-37	2.51447e-37	2.51447e-37	2.51447e-37	2.51447e-37	2.51447e-37	2.51447e-37	2.51447e-37	2.51447e-37	2.51447e-37	2.51447e-37	2.51447e-37	2.51447e-37	2.51447e-37	2.51447e-37	2.51447e-37	2.51447e-37	2.51447e-37	2.51447e-37	0.00419222	0.00375963	0.00262446	0.00237365	0.00204804	0.00222135	0.0015472	0.00212544	0.00206152	0.00136063	0.00238877	0.0022705	0.00197773
2.51447e-37	2.51447e-37	2.51447e-37	2.51447e-37	2.51447e-37	2.51447e-37	2.51447e-37	2.51447e-37	2.51447e-37	2.51447e-37	2.51447e-37	2.51447e-37	2.51447e-37	2.51447e-37	2.51447e-37	2.51447e-37	2.51447e-37	2.51447e-37	2.51447e-37	2.51447e-37	2.51447e-37	2.51447e-37	2.51447e-37	2.51447e-37	2.51447e-37	2.51447e-37	2.51447e-37	0.00366215	0.00357022	0.00243503	0.00237365	0.00222788	0.00241859	0.0017551	0.00190443	0.00284258	0.00170697	0.00238729	0.00255469	0.0024264
2.51447e-37	2.51447e-37	2.51447e-37	2.51447e-37	2.51447e-37	2.51447e-37	2.51447e-37	2.51447e-37	2.51447e-37	2.51447e-37	2.51447e-37	2.51447e-37	2.51447e-37	2.51447e-37	2.51447e-37	2.51447e-37	2.51447e-37	2.51447e-37	2.51447e-37	2.51447e-37	2.51447e-37	2.51447e-37	2.51447e-37	2.51447e-37	2.51447e-37	2.51447e-37	2.51447e-37	0.00308722	0.00454311	0.00287895	0.00235086	0.00203215	0.00222456	0.00220629	0.00262214	0.00260726	0.00195778	0.00172243	0.00226932	0.00196242
2.51447e-37	2.51447e-37	2.51447e-37	2.51447e-37	2.51447e-37	2.51447e-37	2.51447e-37	2.51447e-37	2.51447e-37	2.51447e-37	2.51447e-37	2.51447e-37	2.51447e-37	2.51447e-37	2.51447e-37	2.51447e-37	2.51447e-37	2.51447e-37	2.51447e-37	2.51447e-37	2.51447e-37	2.51447e-37	2.51447e-37	2.51447e-37	2.51447e-37	2.51447e-37	2.51447e-37	0.00235595	0.0047413	0.00302553	0.00266769	0.00239209	0.00282336	0.00220629	0.00188706	0.00227895	0.00170693	0.00209707	0.00255312	0.00165926
2.51447e-37	2.51447e-37	2.51447e-37	2.51447e-37	2.51447e-37	2.51447e-37	2.51447e-37	2.51447e-37	2.51447e-37	2.51447e-37	2.51447e-37	2.51447e-37	2.51447e-37	2.51447e-37	2.51447e-37	2.51447e-37	2.51447e-37	2.51447e-37	2.51447e-37	2.51447e-37	2.51447e-37	2.51447e-37	2.51447e-37	2.51447e-37	2.51447e-37	2.51447e-37	2.51447e-37	0.0010938	0.00632474	0.00292356	0.00267417	0.00239579	0.00220628	0.00218325	0.00210906	0.00204346	0.00254518	0.00209707	0.00183889	0.00165926
2.51447e-37	2.51447e-37	2.51447e-37	2.51447e-37	2.51447e-37	2.51447e-37	2.51447e-37	2.51447e-37	2.51447e-37	2.51447e-37	2.51447e-37	2.51447e-37	2.51447e-37	2.51447e-37	2.51447e-37	2.51447e-37	2.51447e-37	2.51447e-37	2.51447e-37	2.51447e-37	2.51447e-37	2.51447e-37	2.51447e-37	2.51447e-37	2.51447e-37	2.51447e-37	2.51447e-37	2.51447e-37	0.00591667	0.00319834	0.00252211	0.00202031	0.00240482	0.00197562	0.00188772	0.00281532	0.00193723	0.00182965	0.00252675	0.00196077
2.51447e-37	2.51447e-37	2.51447e-37	2.51447e-37	2.51447e-37	2.51447e-37	2.51447e-37	2.51447e-37	2.51447e-37	2.51447e-37	2.51447e-37	2.51447e-37	2.51447e-37	2.51447e-37	2.51447e-37	2.51447e-37	2.51447e-37	2.51447e-37	2.51447e-37	2.51447e-37	2.51447e-37	2.51447e-37	2.51447e-37	2.51447e-37	2.51447e-37	2.51447e-37	2.51447e-37	2.51447e-37	0.005511	0.00300447	0.00283502	0.00237523	0.00238824	0.00218557	0.00237476	0.00202494	0.0021884	0.00209609	0.00252675	0.00239677
2.51447e-37	2.51447e-37	2.51447e-37	2.51447e-37	2.51447e-37	2.51447e-37	2.51447e-37	2.51447e-37	2.51447e-37	2.51447e-37	2.51447e-37	2.51447e-37	2.51447e-37	2.51447e-37	2.51447e-37	2.51447e-37	2.51447e-37	2.51447e-37	2.51447e-37	2.51447e-37	2.51447e-37	2.51447e-37	2.51447e-37	2.51447e-37	2.51447e-37	2.51447e-37	2.51447e-37	2.51447e-37	0.005511	0.00345285	0.00281559	0.00238	0.00219228	0.00239619	0.00164842	0.00226147	0.0021884	0.00144261	0.00224216	0.00269788
2.51447e-37	2.51447e-37	2.51447e-37	2.51447e-37	2.51447e-37	2.51447e-37	2.51447e-37	2.51447e-37	2.51447e-37	2.51447e-37	2.51447e-37	2.51447e-37	2.51447e-37	2.51447e-37	2.51447e-37	2.51447e-37	2.51447e-37	2.51447e-37	2.51447e-37	2.51447e-37	2.51447e-37	2.51447e-37	2.51447e-37	2.51447e-37	2.51447e-37	2.51447e-37	2.51447e-37	2.51447e-37	0.00470669	0.00362285	0.00282339	0.00254696	0.0025799	0.00237234	0.0018707	0.00202563	0.00301686	0.00180707	0.00252518	0.00269788
2.51447e-37	2.51447e-37	2.51447e-37	2.51447e-37	2.51447e-37	2.51447e-37	2.51447e-37	2.51447e-37	2.51447e-37	2.51447e-37	2.51447e-37	2.51447e-37	2.51447e-37	2.51447e-37	2.51447e-37	2.51447e-37	2.51447e-37	2.51447e-37	2.51447e-37	2.51447e-37	2.51447e-37	2.51447e-37	2.51447e-37	2.51447e-37	2.51447e-37	2.51447e-37	2.51447e-37	2.51447e-37	0.00396271	0.00412755	0.0026194	0.00254696	0.00197563	0.00258365	0.00164904	0.00278841	0.00276624	0.0020737	0.00182384	0.00239554
2.51447e-37	2.51447e-37	2.51447e-37	2.51447e-37	2.51447e-37	2.51447e-37	2.51447e-37	2.51447e-37	2.51447e-37	2.51447e-37	2.51447e-37	2.51447e-37	2.51447e-37	2.51447e-37	2.51447e-37	2.51447e-37	2.51447e-37	2.51447e-37	2.51447e-37	2.51447e-37	2.51447e-37	2.51447e-37	2.51447e-37	2.51447e-37	2.51447e-37	2.51447e-37	2.51447e-37	2.51447e-37	0.00373793	0.00428057	0.00309695	0.00252275	0.00197822	0.00237575	0.00235035	0.00200735	0.00242023	0.00180702	0.00221749	0.00194398
2.51447e-37	2.51447e-37	2.51447e-37	2.51447e-37	2.51447e-37	2.51447e-37	2.51447e-37	2.51447e-37	2.51447e-37	2.51447e-37	2.51447e-37	2.51447e-37	2.51447e-37	2.51447e-37	2.51447e-37	2.51447e-37	2.51447e-37	2.51447e-37	2.51447e-37	2.51447e-37	2.51447e-37	2.51447e-37	2.51447e-37	2.51447e-37	2.51447e-37	2.51447e-37	2.51447e-37	2.51447e-37	0.00276504	0.00469052	0.00296866	0.00286209	0.00255993	0.00235644	0.00163263	0.00224422	0.00216942	0.00269457	0.00221749	0.00164206
2.51447e-37	2.51447e-37	2.51447e-37	2.51447e-37	2.51447e-37	2.51447e-37	2.51447e-37	2.51447e-37	2.51447e-37	2.51447e-37	2.51447e-37	2.51447e-37	2.51447e-37	2.51447e-37	2.51447e-37	2.51447e-37	2.51447e-37	2.51447e-37	2.51447e-37	2.51447e-37	2.51447e-37	2.51447e-37	2.51447e-37	2.51447e-37	2.51447e-37	2.51447e-37	2.51447e-37	2.51447e-37	0.00215526	0.00594629	0.00295525	0.00251223	0.00216295	0.00256913	0.00232605	0.00200804	0.00298821	0.00205213	0.00193369	0.00266861
2.51447e-37	2.51447e-37	2.51447e-37	2.51447e-37	2.51447e-37	2.51447e-37	2.51447e-37	2.51447e-37	2.51447e-37	2.51447e-37	2.51447e-37	2.51447e-37	2.51447e-37	2.51447e-37	2.51447e-37	2.51447e-37	2.51447e-37	2.51447e-37	2.51447e-37	2.51447e-37	2.51447e-37	2.51447e-37	2.51447e-37	2.51447e-37	2.51447e-37	2.51447e-37	2.51447e-37	2.51447e-37	2.51447e-37	0.00664732	0.00344179	0.00251917	0.00216295	0.00191812	0.0023285	0.0025248	0.00214995	0.00231915	0.00221645	0.00266861
2.51447e-37	2.51447e-37	2.51447e-37	2.51447e-37	2.51447e-37	2.51447e-37	2.51447e-37	2.51447e-37	2.51447e-37	2.51447e-37	2.51447e-37	2.51447e-37	2.51447e-37	2.51447e-37	2.51447e-37	2.51447e-37	2.51447e-37	2.51447e-37	2.51447e-37	2.51447e-37	2.51447e-37	2.51447e-37	2.51447e-37	2.51447e-37	2.51447e-37	2.51447e-37	2.51447e-37	2.51447e-37	2.51447e-37	0.00620555	0.00353835	0.00304235	0.0025421	0.00255162	0.0023285	0.00175294	0.00240185	0.00231915	0.00124362	0.0023671
2.51447e-37	2.51447e-37	2.51447e-37	2.51447e-37	2.51447e-37	2.51447e-37	2.51447e-37	2.51447e-37	2.51447e-37	2.51447e-37	2.51447e-37	2.51447e-37	2.51447e-37	2.51447e-37	2.51447e-37	2.51447e-37	2.51447e-37	2.51447e-37	2.51447e-37	2.51447e-37	2.51447e-37	2.51447e-37	2.51447e-37	2.51447e-37	2.51447e-37	2.51447e-37	2.51447e-37	2.51447e-37	2.51447e-37	0.00594706	0.0035189	0.00269982	0.00215296	0.00234168	0.0025285	0.00199012	0.00215068	0.00292997	0.00191001	0.00192821
2.51447e-37	2.51447e-37	2.51447e-37	2.51447e-37	2.51447e-37	2.51447e-37	2.51447e-37	2.51447e-37	2.51447e-37	2.51447e-37	2.51447e-37	2.51447e-37	2.51447e-37	2.51447e-37	2.51447e-37	2.51447e-37	2.51447e-37	2.51447e-37	2.51447e-37	2.51447e-37	2.51447e-37	2.51447e-37	2.51447e-37	2.51447e-37	2.51447e-37	2.51447e-37	2.51447e-37	2.51447e-37	2.51447e-37	0.00532962	0.00369884	0.00303006	0.00272672	0.00254418	0.0025285	0.00175359	0.00240277	0.00292997	0.00219298	0.00162711
2.51447e-37	2.51447e-37	2.51447e-37	2.51447e-37	2.51447e-37	2.51447e-37	2.51447e-37	2.51447e-37	2.51447e-37	2.51447e-37	2.51447e-37	2.51447e-37	2.51447e-37	2.51447e-37	2.51447e-37	2.51447e-37	2.51447e-37	2.51447e-37	2.51447e-37	2.51447e-37	2.51447e-37	2.51447e-37	2.51447e-37	2.51447e-37	2.51447e-37	2.51447e-37	2.51447e-37	2.51447e-37	2.51447e-37	0.00470974	0.00418085	0.00281093	0.0023391	0.00232391	0.00253212	0.0024991	0.00213145	0.00256586	0.00190996	0.00234126
2.51447e-37	2.51447e-37	2.51447e-37	2.51447e-37	2.51447e-37	2.51447e-37	2.51447e-37	2.51447e-37	2.51447e-37	2.51447e-37	2.51447e-37	2.51447e-37	2.51447e-37	2.51447e-37	2.51447e-37	2.51447e-37	2.51447e-37	2.51447e-37	2.51447e-37	2.51447e-37	2.51447e-37	2.51447e-37	2.51447e-37	2.51447e-37	2.51447e-37	2.51447e-37	2.51447e-37	2.51447e-37	2.51447e-37	0.00403381	0.00440237	0.00281093	0.00270106	0.00211259	0.00275875	0.00173632	0.00238372	0.00229922	0.0028482	0.00234126
2.51447e-37	2.51447e-37	2.51447e-37	2.51447e-37	2.51447e-37	2.51447e-37	2.51447e-37	2.51447e-37	2.51447e-37	2.51447e-37	2.51447e-37	2.51447e-37	2.51447e-37	2.51447e-37	2.51447e-37	2.51447e-37	2.51447e-37	2.51447e-37	2.51447e-37	2.51447e-37	2.51447e-37	2.51447e-37	2.51447e-37	2.51447e-37	2.51447e-37	2.51447e-37	2.51447e-37	2.51447e-37	2.51447e-37	0.00360535	0.00479819	0.00318687	0.0030637	0.00273372	0.00251176	0.0024735	0.00213219	0.00256682	0.00217036	0.00204057
2.51447e-37	2.51447e-37	2.51447e-37	2.51447e-37	2.51447e-37	2.51447e-37	2.51447e-37	2.51447e-37	2.51447e-37	2.51447e-37	2.51447e-37	2.51447e-37	2.51447e-37	2.51447e-37	2.51447e-37	2.51447e-37	2.51447e-37	2.51447e-37	2.51447e-37	2.51447e-37	2.51447e-37	2.51447e-37	2.51447e-37	2.51447e-37	2.51447e-37	2.51447e-37	2.51447e-37	2.51447e-37	2.51447e-37	0.00275149	0.00577516	0.00317266	0.00268997	0.00231071	0.00273912	0.00223662	0.00213219	0.00227878	0.00245374	0.00234017
2.51447e-37	2.51447e-37	2.51447e-37	2.51447e-37	2.51447e-37	2.51447e-37	2.51447e-37	2.51447e-37	2.51447e-37	2.51447e-37	2.51447e-37	2.51447e-37	2.51447e-37	2.51447e-37	2.51447e-37	2.51447e-37	2.51447e-37	2.51447e-37	2.51447e-37	2.51447e-37	2.51447e-37	2.51447e-37	2.51447e-37	2.51447e-37	2.51447e-37	2.51447e-37	2.51447e-37	2.51447e-37	2.51447e-37	0.00105449	0.00734541	0.00348717	0.00269736	0.0023155	0.0022738	0.0024761	0.00186075	0.00254657	0.00245374	0.00131362
2.51447e-37	2.51447e-37	2.51447e-37	2.51447e-37	2.51447e-37	2.51447e-37	2.51447e-37	2.51447e-37	2.51447e-37	2.51447e-37	2.51447e-37	2.51447e-37	2.51447e-37	2.51447e-37	2.51447e-37	2.51447e-37	2.51447e-37	2.51447e-37	2.51447e-37	2.51447e-37	2.51447e-37	2.51447e-37	2.51447e-37	2.51447e-37	2.51447e-37	2.51447e-37	2.51447e-37	2.51447e-37	2.51447e-37	2.51447e-37	0.00667875	0.00379761	0.00325742	0.0027149	0.0024962	0.00195934	0.00186075	0.00227955	0.00309843	0.00231559
2.51447e-37	2.51447e-37	2.51447e-37	2.51447e-37	2.51447e-37	2.51447e-37	2.51447e-37	2.51447e-37	2.51447e-37	2.51447e-37	2.51447e-37	2.51447e-37	2.51447e-37	2.51447e-37	2.51447e-37	2.51447e-37	2.51447e-37	2.51447e-37	2.51447e-37	2.51447e-37	2.51447e-37	2.51447e-37	2.51447e-37	2.51447e-37	2.51447e-37	2.51447e-37	2.51447e-37	2.51447e-37	2.51447e-37	2.51447e-37	0.00640098	0.00356756	0.00289147	0.00269283	0.0024962	0.00268981	0.00186144	0.00227955	0.00309843	0.00231559
2.51447e-37	2.51447e-37	2.51447e-37	2.51447e-37	2.51447e-37	2.51447e-37	2.51447e-37	2.51447e-37	2.51447e-37	2.51447e-37	2.51447e-37	2.51447e-37	2.51447e-37	2.51447e-37	2.51447e-37	2.51447e-37	2.51447e-37	2.51447e-37	2.51447e-37	2.51447e-37	2.51447e-37	2.51447e-37	2.51447e-37	2.51447e-37	2.51447e-37	2.51447e-37	2.51447e-37	2.51447e-37	2.51447e-37	2.51447e-37	0.0059328	0.00407946	0.00324446	0.00291292	0.00224863	0.00269365	0.00239911	0.00225937	0.00271582	0.00270603
2.51447e-37	2.51447e-37	2.51447e-37	2.51447e-37	2.51447e-37	2.51447e-37	2.51447e-37	2.51447e-37	2.51447e-37	2.51447e-37	2.51447e-37	2.51447e-37	2.51447e-37	2.51447e-37	2.51447e-37	2.51447e-37	2.51447e-37	2.51447e-37	2.51447e-37	2.51447e-37	2.51447e-37	2.51447e-37	2.51447e-37	2.51447e-37	2.51447e-37	2.51447e-37	2.51447e-37	2.51447e-37	2.51447e-37	2.51447e-37	0.00526898	0.00427099	0.00300959	0.00249979	0.00247746	0.00269365	0.00240042	0.00225937	0.00243285	0.00300606
2.51447e-37	2.51447e-37	2.51447e-37	2.51447e-37	2.51447e-37	2.51447e-37	2.51447e-37	2.51447e-37	2.51447e-37	2.51447e-37	2.51447e-37	2.51447e-37	2.51447e-37	2.51447e-37	2.51447e-37	2.51447e-37	2.51447e-37	2.51447e-37	2.51447e-37	2.51447e-37	2.51447e-37	2.51447e-37	2.51447e-37	2.51447e-37	2.51447e-37	2.51447e-37	2.51447e-37	2.51447e-37	2.51447e-37	2.51447e-37	0.00460231	0.00445044	0.00300959	0.0026717	0.00225156	0.0026722	0.00184327	0.00226014	0.00243285	0.00229191
2.51447e-37	2.51447e-37	2.51447e-37	2.51447e-37	2.51447e-37	2.51447e-37	2.51447e-37	2.51447e-37	2.51447e-37	2.51447e-37	2.51447e-37	2.51447e-37	2.51447e-37	2.51447e-37	2.51447e-37	2.51447e-37	2.51447e-37	2.51447e-37	2.51447e-37	2.51447e-37	2.51447e-37	2.51447e-37	2.51447e-37	2.51447e-37	2.51447e-37	2.51447e-37	2.51447e-37	2.51447e-37	2.51447e-37	2.51447e-37	0.00408496	0.0054394	0.00319638	0.0028931	0.0026868	0.0026722	0.00237332	0.00226014	0.00241142	0.00259215
2.51447e-37	2.51447e-37	2.51447e-37	2.51447e-37	2.51447e-37	2.51447e-37	2.51447e-37	2.51447e-37	2.51447e-37	2.51447e-37	2.51447e-37	2.51447e-37	2.51447e-37	2.51447e-37	2.51447e-37	2.51447e-37	2.51447e-37	2.51447e-37	2.51447e-37	2.51447e-37	2.51447e-37	2.51447e-37	2.51447e-37	2.51447e-37	2.51447e-37	2.51447e-37	2.51447e-37	2.51447e-37	2.51447e-37	2.51447e-37	0.00321159	0.00548203	0.00339826	0.00287409	0.00246356	0.00217758	0.00262834	0.00257134	0.00241142	0.00259215
2.51447e-37	2.51447e-37	2.51447e-37	2.51447e-37	2.51447e-37	2.51447e-37	2.51447e-37	2.51447e-37	2.51447e-37	2.51447e-37	2.51447e-37	2.51447e-37	2.51447e-37	2.51447e-37	2.51447e-37	2.51447e-37	2.51447e-37	2.51447e-37	2.51447e-37	2.51447e-37	2.51447e-37	2.51447e-37	2.51447e-37	2.51447e-37	2.51447e-37	2.51447e-37	2.51447e-37	2.51447e-37	2.51447e-37	2.51447e-37	0.00204662	0.00666756	0.00373458	0.00288195	0.00246864	0.00242092	0.00262834	0.00197183	0.00241224	0.00327159
2.51447e-37	2.51447e-37	2.51447e-37	2.51447e-37	2.51447e-37	2.51447e-37	2.51447e-37	2.51447e-37	2.51447e-37	2.51447e-37	2.51447e-37	2.51447e-37	2.51447e-37	2.51447e-37	2.51447e-37	2.51447e-37	2.51447e-37	2.51447e-37	2.51447e-37	2.51447e-37	2.51447e-37	2.51447e-37	2.51447e-37	2.51447e-37	2.51447e-37	2.51447e-37	2.51447e-37	2.51447e-37	2.51447e-37	2.51447e-37	2.51447e-37	0.00737813	0.00374805	0.00326272	0.00266551	0.00265585	0.00285626	0.00197256	0.00241224	0.00327159
2.51447e-37	2.51447e-37	2.51447e-37	2.51447e-37	2.51447e-37	2.51447e-37	2.51447e-37	2.51447e-37	2.51447e-37	2.51447e-37	2.51447e-37	2.51447e-37	2.51447e-37	2.51447e-37	2.51447e-37	2.51447e-37	2.51447e-37	2.51447e-37	2.51447e-37	2.51447e-37	2.51447e-37	2.51447e-37	2.51447e-37	2.51447e-37	2.51447e-37	2.51447e-37	2.51447e-37	2.51447e-37	2.51447e-37	2.51447e-37	2.51447e-37	0.00687274	0.00350652	0.00309003	0.00287032	0.00265585	0.00285626	0.00197256	0.00239107	0.00226962
2.51447e-37	2.51447e-37	2.51447e-37	2.51447e-37	2.51447e-37	2.51447e-37	2.51447e-37	2.51447e-37	2.51447e-37	2.51447e-37	2.51447e-37	2.51447e-37	2.51447e-37	2.51447e-37	2.51447e-37	2.51447e-37	2.51447e-37	2.51447e-37	2.51447e-37	2.51447e-37	2.51447e-37	2.51447e-37	2.51447e-37	2.51447e-37	2.51447e-37	2.51447e-37	2.51447e-37	2.51447e-37	2.51447e-37	2.51447e-37	2.51447e-37	0.00657962	0.00405961	0.0030739	0.00310554	0.00239199	0.00286031	0.00281056	0.00239107	0.00257029
2.51447e-37	2.51447e-37	2.51447e-37	2.51447e-37	2.51447e-37	2.51447e-37	2.51447e-37	2.51447e-37	2.51447e-37	2.51447e-37	2.51447e-37	2.51447e-37	2.51447e-37	2.51447e-37	2.51447e-37	2.51447e-37	2.51447e-37	2.51447e-37	2.51447e-37	2.51447e-37	2.51447e-37	2.51447e-37	2.51447e-37	2.51447e-37	2.51447e-37	2.51447e-37	2.51447e-37	2.51447e-37	2.51447e-37	2.51447e-37	2.51447e-37	0.00587041	0.0040396	0.00321539	0.00266607	0.00239509	0.00232264	0.00195348	0.00239188	0.00187998
2.51447e-37	2.51447e-37	2.51447e-37	2.51447e-37	2.51447e-37	2.51447e-37	2.51447e-37	2.51447e-37	2.51447e-37	2.51447e-37	2.51447e-37	2.51447e-37	2.51447e-37	2.51447e-37	2.51447e-37	2.51447e-37	2.51447e-37	2.51447e-37	2.51447e-37	2.51447e-37	2.51447e-37	2.51447e-37	2.51447e-37	2.51447e-37	2.51447e-37	2.51447e-37	2.51447e-37	2.51447e-37	2.51447e-37	2.51447e-37	2.51447e-37	0.00515835	0.00446778	0.00321539	0.00284803	0.00264013	0.00283776	0.00278229	0.00239188	0.00254785
2.51447e-37	2.51447e-37	2.51447e-37	2.51447e-37	2.51447e-37	2.51447e-37	2.51447e-37	2.51447e-37	2.51447e-37	2.51447e-37	2.51447e-37	2.51447e-37	2.51447e-37	2.51447e-37	2.51447e-37	2.51447e-37	2.51447e-37	2.51447e-37	2.51447e-37	2.51447e-37	2.51447e-37	2.51447e-37	2.51447e-37	2.51447e-37	2.51447e-37	2.51447e-37	2.51447e-37	2.51447e-37	2.51447e-37	2.51447e-37	2.51447e-37	0.00466192	0.00529711	0.0034157	0.00308463	0.002375	0.00309604	0.00251411	0.00300298	0.00254785
2.51447e-37	2.51447e-37	2.51447e-37	2.51447e-37	2.51447e-37	2.51447e-37	2.51447e-37	2.51447e-37	2.51447e-37	2.51447e-37	2.51447e-37	2.51447e-37	2.51447e-37	2.51447e-37	2.51447e-37	2.51447e-37	2.51447e-37	2.51447e-37	2.51447e-37	2.51447e-37	2.51447e-37	2.51447e-37	2.51447e-37	2.51447e-37	2.51447e-37	2.51447e-37	2.51447e-37	2.51447e-37	2.51447e-37	2.51447e-37	2.51447e-37	0.00367295	0.00551827	0.00377718	0.00306459	0.00262149	0.00231373	0.00278519	0.00208617	0.00254871
2.51447e-37	2.51447e-37	2.51447e-37	2.51447e-37	2.51447e-37	2.51447e-37	2.51447e-37	2.51447e-37	2.51447e-37	2.51447e-37	2.51447e-37	2.51447e-37	2.51447e-37	2.51447e-37	2.51447e-37	2.51447e-37	2.51447e-37	2.51447e-37	2.51447e-37	2.51447e-37	2.51447e-37	2.51447e-37	2.51447e-37	2.51447e-37	2.51447e-37	2.51447e-37	2.51447e-37	2.51447e-37	2.51447e-37	2.51447e-37	2.51447e-37	0.00291565	0.00634266	0.00364561	0.00307292	0.0030782	0.00282059	0.0022064	0.00208617	0.00254871
2.51447e-37	2.51447e-37	2.51447e-37	2.51447e-37	2.51447e-37	2.51447e-37	2.51447e-37	2.51447e-37	2.51447e-37	2.51447e-37	2.51447e-37	2.51447e-37	2.51447e-37	2.51447e-37	2.51447e-37	2.51447e-37	2.51447e-37	2.51447e-37	2.51447e-37	2.51447e-37	2.51447e-37	2.51447e-37	2.51447e-37	2.51447e-37	2.51447e-37	2.51447e-37	2.51447e-37	2.51447e-37	2.51447e-37	2.51447e-37	2.51447e-37	0.00121887	0.00790354	0.00400522	0.00323742	0.00283486	0.00282059	0.0030278	0.00208694	0.00252654
2.51447e-37	2.51447e-37	2.51447e-37	2.51447e-37	2.51447e-37	2.51447e-37	2.51447e-37	2.51447e-37	2.51447e-37	2.51447e-37	2.51447e-37	2.51447e-37	2.51447e-37	2.51447e-37	2.51447e-37	2.51447e-37	2.51447e-37	2.51447e-37	2.51447e-37	2.51447e-37	2.51447e-37	2.51447e-37	2.51447e-37	2.51447e-37	2.51447e-37	2.51447e-37	2.51447e-37	2.51447e-37	2.51447e-37	2.51447e-37	2.51447e-37	2.51447e-37	0.00768085	0.00374697	0.00305328	0.00305367	0.0025399	0.00303208	0.00268737	0.00252654
2.51447e-37	2.51447e-37	2.51447e-37	2.51447e-37	2.51447e-37	2.51447e-37	2.51447e-37	2.51447e-37	2.51447e-37	2.51447e-37	2.51447e-37	2.51447e-37	2.51447e-37	2.51447e-37	2.51447e-37	2.51447e-37	2.51447e-37	2.51447e-37	2.51447e-37	2.51447e-37	2.51447e-37	2.51447e-37	2.51447e-37	2.51447e-37	2.51447e-37	2.51447e-37	2.51447e-37	2.51447e-37	2.51447e-37	2.51447e-37	2.51447e-37	2.51447e-37	0.00736232	0.00409543	0.0030347	0.00330455	0.0025399	0.00303208	0.00206694	0.00282806
2.51447e-37	2.51447e-37	2.51447e-37	2.51447e-37	2.51447e-37	2.51447e-37	2.51447e-37	2.51447e-37	2.51447e-37	2.51447e-37	2.51447e-37	2.51447e-37	2.51447e-37	2.51447e-37	2.51447e-37	2.51447e-37	2.51447e-37	2.51447e-37	2.51447e-37	2.51447e-37	2.51447e-37	2.51447e-37	2.51447e-37	2.51447e-37	2.51447e-37	2.51447e-37	2.51447e-37	2.51447e-37	2.51447e-37	2.51447e-37	2.51447e-37	2.51447e-37	0.0065975	0.00431678	0.00342828	0.00283792	0.00254318	0.00246774	0.00235369	0.00252739
2.51447e-37	2.51447e-37	2.51447e-37	2.51447e-37	2.51447e-37	2.51447e-37	2.51447e-37	2.51447e-37	2.51447e-37	2.51447e-37	2.51447e-37	2.51447e-37	2.51447e-37	2.51447e-37	2.51447e-37	2.51447e-37	2.51447e-37	2.51447e-37	2.51447e-37	2.51447e-37	2.51447e-37	2.51447e-37	2.51447e-37	2.51447e-37	2.51447e-37	2.51447e-37	2.51447e-37	2.51447e-37	2.51447e-37	2.51447e-37	2.51447e-37	2.51447e-37	0.00606025	0.00477531	0.00342828	0.00303019	0.00329057	0.00300841	0.00265899	0.00252739
2.51447e-37	2.51447e-37	2.51447e-37	2.51447e-37	2.51447e-37	2.51447e-37	2.51447e-37	2.51447e-37	2.51447e-37	2.51447e-37	2.51447e-37	2.51447e-37	2.51447e-37	2.51447e-37	2.51447e-37	2.51447e-37	2.51447e-37	2.51447e-37	2.51447e-37	2.51447e-37	2.51447e-37	2.51447e-37	2.51447e-37	2.51447e-37	2.51447e-37	2.51447e-37	2.51447e-37	2.51447e-37	2.51447e-37	2.51447e-37	2.51447e-37	2.51447e-37	0.00529316	0.00509466	0.00364263	0.0030375	0.00252205	0.00245413	0.00294664	0.00220376
2.51447e-37	2.51447e-37	2.51447e-37	2.51447e-37	2.51447e-37	2.51447e-37	2.51447e-37	2.51447e-37	2.51447e-37	2.51447e-37	2.51447e-37	2.51447e-37	2.51447e-37	2.51447e-37	2.51447e-37	2.51447e-37	2.51447e-37	2.51447e-37	2.51447e-37	2.51447e-37	2.51447e-37	2.51447e-37	2.51447e-37	2.51447e-37	2.51447e-37	2.51447e-37	2.51447e-37	2.51447e-37	2.51447e-37	2.51447e-37	2.51447e-37	2.51447e-37	0.00446383	0.00589827	0.00402757	0.00326143	0.0025262	0.00272951	0.00233554	0.00220376
2.51447e-37	2.51447e-37	2.51447e-37	2.51447e-37	2.51447e-37	2.51447e-37	2.51447e-37	2.51447e-37	2.51447e-37	2.51447e-37	2.51447e-37	2.51447e-37	2.51447e-37	2.51447e-37	2.51447e-37	2.51447e-37	2.51447e-37	2.51447e-37	2.51447e-37	2.51447e-37	2.51447e-37	2.51447e-37	2.51447e-37	2.51447e-37	2.51447e-37	2.51447e-37	2.51447e-37	2.51447e-37	2.51447e-37	2.51447e-37	2.51447e-37	2.51447e-37	0.00369393	0.00592457	0.00363596	0.00327025	0.00326865	0.0029904	0.0026241	0.00220456
2.51447e-37	2.51447e-37	2.51447e-37	2.51447e-37	2.51447e-37	2.51447e-37	2.51447e-37	2.51447e-37	2.51447e-37	2.51447e-37	2.51447e-37	2.51447e-37	2.51447e-37	2.51447e-37	2.51447e-37	2.51447e-37	2.51447e-37	2.51447e-37	2.51447e-37	2.51447e-37	2.51447e-37	2.51447e-37	2.51447e-37	2.51447e-37	2.51447e-37	2.51447e-37	2.51447e-37	2.51447e-37	2.51447e-37	2.51447e-37	2.51447e-37	2.51447e-37	0.00210518	0.00739741	0.00427133	0.00299276	0.0027723	0.0029904	0.00320444	0.00220456
2.51447e-37	2.51447e-37	2.51447e-37	2.51447e-37	2.51447e-37	2.51447e-37	2.51447e-37	2.51447e-37	2.51447e-37	2.51447e-37	2.51447e-37	2.51447e-37	2.51447e-37	2.51447e-37	2.51447e-37	2.51447e-37	2.51447e-37	2.51447e-37	2.51447e-37	2.51447e-37	2.51447e-37	2.51447e-37	2.51447e-37	2.51447e-37	2.51447e-37	2.51447e-37	2.51447e-37	2.51447e-37	2.51447e-37	2.51447e-37	2.51447e-37	2.51447e-37	2.51447e-37	0.00820966	0.00423657	0.00324957	0.00324286	0.00269235	0.00320895	0.00218362
2.51447e-37	2.51447e-37	2.51447e-37	2.51447e-37	2.51447e-37	2.51447e-37	2.51447e-37	2.51447e-37	2.51447e-37	2.51447e-37	2.51447e-37	2.51447e-37	2.51447e-37	2.51447e-37	2.51447e-37	2.51447e-37	2.51447e-37	2.51447e-37	2.51447e-37	2.51447e-37	2.51447e-37	2.51447e-37	2.51447e-37	2.51447e-37	2.51447e-37	2.51447e-37	2.51447e-37	2.51447e-37	2.51447e-37	2.51447e-37	2.51447e-37	2.51447e-37	2.51447e-37	0.00786966	0.00435239	0.00323	0.00301534	0.0026958	0.00260851	0.00218362
2.51447e-37	2.51447e-37	2.51447e-37	2.51447e-37	2.51447e-37	2.51447e-37	2.51447e-37	2.51447e-37	2.51447e-37	2.51447e-37	2.51447e-37	2.51447e-37	2.51447e-37	2.51447e-37	2.51447e-37	2.51447e-37	2.51447e-37	2.51447e-37	2.51447e-37	2.51447e-37	2.51447e-37	2.51447e-37	2.51447e-37	2.51447e-37	2.51447e-37	2.51447e-37	2.51447e-37	2.51447e-37	2.51447e-37	2.51447e-37	2.51447e-37	2.51447e-37	2.51447e-37	0.00729449	0.00458619	0.00364826	0.00301534	0.0026958	0.00318413	0.00280792
2.51447e-37	2.51447e-37	2.51447e-37	2.51447e-37	2.51447e-37	2.51447e-37	2.51447e-37	2.51447e-37	2.51447e-37	2.51447e-37	2.51447e-37	2.51447e-37	2.51447e-37	2.51447e-37	2.51447e-37	2.51447e-37	2.51447e-37	2.51447e-37	2.51447e-37	2.51447e-37	2.51447e-37	2.51447e-37	2.51447e-37	2.51447e-37	2.51447e-37	2.51447e-37	2.51447e-37	2.51447e-37	2.51447e-37	2.51447e-37	2.51447e-37	2.51447e-37	2.51447e-37	0.00647784	0.00482773	0.00364826	0.00321817	0.00321428	0.00318866	0.00280792
2.51447e-37	2.51447e-37	2.51447e-37	2.51447e-37	2.51447e-37	2.51447e-37	2.51447e-37	2.51447e-37	2.51447e-37	2.51447e-37	2.51447e-37	2.51447e-37	2.51447e-37	2.51447e-37	2.51447e-37	2.51447e-37	2.51447e-37	2.51447e-37	2.51447e-37	2.51447e-37	2.51447e-37	2.51447e-37	2.51447e-37	2.51447e-37	2.51447e-37	2.51447e-37	2.51447e-37	2.51447e-37	2.51447e-37	2.51447e-37	2.51447e-37	2.51447e-37	2.51447e-37	0.00565773	0.00543391	0.00387715	0.0027394	0.00295251	0.00259877	0.00311267
2.51447e-37	2.51447e-37	2.51447e-37	2.51447e-37	2.51447e-37	2.51447e-37	2.51447e-37	2.51447e-37	2.51447e-37	2.51447e-37	2.51447e-37	2.51447e-37	2.51447e-37	2.51447e-37	2.51447e-37	2.51447e-37	2.51447e-37	2.51447e-37	2.51447e-37	2.51447e-37	2.51447e-37	2.51447e-37	2.51447e-37	2.51447e-37	2.51447e-37	2.51447e-37	2.51447e-37	2.51447e-37	2.51447e-37	2.51447e-37	2.51447e-37	2.51447e-37	2.51447e-37	0.00533839	0.00541334	0.00388929	0.0034646	0.00267799	0.00260331	0.00246841
2.51447e-37	2.51447e-37	2.51447e-37	2.51447e-37	2.51447e-37	2.51447e-37	2.51447e-37	2.51447e-37	2.51447e-37	2.51447e-37	2.51447e-37	2.51447e-37	2.51447e-37	2.51447e-37	2.51447e-37	2.51447e-37	2.51447e-37	2.51447e-37	2.51447e-37	2.51447e-37	2.51447e-37	2.51447e-37	2.51447e-37	2.51447e-37	2.51447e-37	2.51447e-37	2.51447e-37	2.51447e-37	2.51447e-37	2.51447e-37	2.51447e-37	2.51447e-37	2.51447e-37	0.00394848	0.00599689	0.0038702	0.00320217	0.00318956	0.00316527	0.00338613
2.51447e-37	2.51447e-37	2.51447e-37	2.51447e-37	2.51447e-37	2.51447e-37	2.51447e-37	2.51447e-37	2.51447e-37	2.51447e-37	2.51447e-37	2.51447e-37	2.51447e-37	2.51447e-37	2.51447e-37	2.51447e-37	2.51447e-37	2.51447e-37	2.51447e-37	2.51447e-37	2.51447e-37	2.51447e-37	2.51447e-37	2.51447e-37	2.51447e-37	2.51447e-37	2.51447e-37	2.51447e-37	2.51447e-37	2.51447e-37	2.51447e-37	2.51447e-37	2.51447e-37	0.0033393	0.00751871	0.00427496	0.00317884	0.00293976	0.00287671	0.00308423
2.51447e-37	2.51447e-37	2.51447e-37	2.51447e-37	2.51447e-37	2.51447e-37	2.51447e-37	2.51447e-37	2.51447e-37	2.51447e-37	2.51447e-37	2.51447e-37	2.51447e-37	2.51447e-37	2.51447e-37	2.51447e-37	2.51447e-37	2.51447e-37	2.51447e-37	2.51447e-37	2.51447e-37	2.51447e-37	2.51447e-37	2.51447e-37	2.51447e-37	2.51447e-37	2.51447e-37	2.51447e-37	2.51447e-37	2.51447e-37	2.51447e-37	2.51447e-37	2.51447e-37	0.00139592	0.00875692	0.00450964	0.00318666	0.00343786	0.0028493	0.00339088
2.51447e-37	2.51447e-37	2.51447e-37	2.51447e-37	2.51447e-37	2.51447e-37	2.51447e-37	2.51447e-37	2.51447e-37	2.51447e-37	2.51447e-37	2.51447e-37	2.51447e-37	2.51447e-37	2.51447e-37	2.51447e-37	2.51447e-37	2.51447e-37	2.51447e-37	2.51447e-37	2.51447e-37	2.51447e-37	2.51447e-37	2.51447e-37	2.51447e-37	2.51447e-37	2.51447e-37	2.51447e-37	2.51447e-37	2.51447e-37	2.51447e-37	2.51447e-37	2.51447e-37	2.51447e-37	0.00839474	0.00425284	0.00343159	0.0031983	0.00285294	0.00276255
2.51447e-37	2.51447e-37	2.51447e-37	2.51447e-37	2.51447e-37	2.51447e-37	2.51447e-37	2.51447e-37	2.51447e-37	2.51447e-37	2.51447e-37	2.51447e-37	2.51447e-37	2.51447e-37	2.51447e-37	2.51447e-37	2.51447e-37	2.51447e-37	2.51447e-37	2.51447e-37	2.51447e-37	2.51447e-37	2.51447e-37	2.51447e-37	2.51447e-37	2.51447e-37	2.51447e-37	2.51447e-37	2.51447e-37	2.51447e-37	2.51447e-37	2.51447e-37	2.51447e-37	2.51447e-37	0.0080381	0.00450814	0.00344121	0.00292205	0.00285294	0.00336489
2.51447e-37	2.51447e-37	2.51447e-37	2.51447e-37	2.51447e-37	2.51447e-37	2.51447e-37	2.51447e-37	2.51447e-37	2.51447e-37	2.51447e-37	2.51447e-37	2.51447e-37	2.51447e-37	2.51447e-37	2.51447e-37	2.51447e-37	2.51447e-37	2.51447e-37	2.51447e-37	2.51447e-37	2.51447e-37	2.51447e-37	2.51447e-37	2.51447e-37	2.51447e-37	2.51447e-37	2.51447e-37	2.51447e-37	2.51447e-37	2.51447e-37	2.51447e-37	2.51447e-37	2.51447e-37	0.00717121	0.00449081	0.00387529	0.00341193	0.00282966	0.00274762
2.51447e-37	2.51447e-37	2.51447e-37	2.51447e-37	2.51447e-37	2.51447e-37	2.51447e-37	2.51447e-37	2.51447e-37	2.51447e-37	2.51447e-37	2.51447e-37	2.51447e-37	2.51447e-37	2.51447e-37	2.51447e-37	2.51447e-37	2.51447e-37	2.51447e-37	2.51447e-37	2.51447e-37	2.51447e-37	2.51447e-37	2.51447e-37	2.51447e-37	2.51447e-37	2.51447e-37	2.51447e-37	2.51447e-37	2.51447e-37	2.51447e-37	2.51447e-37	2.51447e-37	2.51447e-37	0.00630087	0.00542253	0.00341254	0.00290523	0.00283428	0.00274762
2.51447e-37	2.51447e-37	2.51447e-37	2.51447e-37	2.51447e-37	2.51447e-37	2.51447e-37	2.51447e-37	2.51447e-37	2.51447e-37	2.51447e-37	2.51447e-37	2.51447e-37	2.51447e-37	2.51447e-37	2.51447e-37	2.51447e-37	2.51447e-37	2.51447e-37	2.51447e-37	2.51447e-37	2.51447e-37	2.51447e-37	2.51447e-37	2.51447e-37	2.51447e-37	2.51447e-37	2.51447e-37	2.51447e-37	2.51447e-37	2.51447e-37	2.51447e-37	2.51447e-37	2.51447e-37	0.00569469	0.00511928	0.00413207	0.00339516	0.00283428	0.00334516
2.51447e-37	2.51447e-37	2.51447e-37	2.51447e-37	2.51447e-37	2.51447e-37	2.51447e-37	2.51447e-37	2.51447e-37	2.51447e-37	2.51447e-37	2.51447e-37	2.51447e-37	2.51447e-37	2.51447e-37	2.51447e-37	2.51447e-37	2.51447e-37	2.51447e-37	2.51447e-37	2.51447e-37	2.51447e-37	2.51447e-37	2.51447e-37	2.51447e-37	2.51447e-37	2.51447e-37	2.51447e-37	2.51447e-37	2.51447e-37	2.51447e-37	2.51447e-37	2.51447e-37	2.51447e-37	0.00509012	0.00643354	0.00411199	0.00339516	0.00337486	0.00334516
2.51447e-37	2.51447e-37	2.51447e-37	2.51447e-37	2.51447e-37	2.51447e-37	2.51447e-37	2.51447e-37	2.51447e-37	2.51447e-37	2.51447e-37	2.51447e-37	2.51447e-37	2.51447e-37	2.51447e-37	2.51447e-37	2.51447e-37	2.51447e-37	2.51447e-37	2.51447e-37	2.51447e-37	2.51447e-37	2.51447e-37	2.51447e-37	2.51447e-37	2.51447e-37	2.51447e-37	2.51447e-37	2.51447e-37	2.51447e-37	2.51447e-37	2.51447e-37	2.51447e-37	2.51447e-37	0.00388503	0.00646085	0.00439828	0.00337066	0.00311223	0.00242745
2.51447e-37	2.51447e-37	2.51447e-37	2.51447e-37	2.51447e-37	2.51447e-37	2.51447e-37	2.51447e-37	2.51447e-37	2.51447e-37	2.51447e-37	2.51447e-37	2.51447e-37	2.51447e-37	2.51447e-37	2.51447e-37	2.51447e-37	2.51447e-37	2.51447e-37	2.51447e-37	2.51447e-37	2.51447e-37	2.51447e-37	2.51447e-37	2.51447e-37	2.51447e-37	2.51447e-37	2.51447e-37	2.51447e-37	2.51447e-37	2.51447e-37	2.51447e-37	2.51447e-37	2.51447e-37	0.00211298	0.00832499	0.00438283	0.00337891	0.00363865	0.00301074
2.51447e-37	2.51447e-37	2.51447e-37	2.51447e-37	2.51447e-37	2.51447e-37	2.51447e-37	2.51447e-37	2.51447e-37	2.51447e-37	2.51447e-37	2.51447e-37	2.51447e-37	2.51447e-37	2.51447e-37	2.51447e-37	2.51447e-37	2.51447e-37	2.51447e-37	2.51447e-37	2.51447e-37	2.51447e-37	2.51447e-37	2.51447e-37	2.51447e-37	2.51447e-37	2.51447e-37	2.51447e-37	2.51447e-37	2.51447e-37	2.51447e-37	2.51447e-37	2.51447e-37	2.51447e-37	2.51447e-37	0.00893748	0.00451821	0.00363946	0.00338677	0.00301458
2.51447e-37	2.51447e-37	2.51447e-37	2.51447e-37	2.51447e-37	2.51447e-37	2.51447e-37	2.51447e-37	2.51447e-37	2.51447e-37	2.51447e-37	2.51447e-37	2.51447e-37	2.51447e-37	2.51447e-37	2.51447e-37	2.51447e-37	2.51447e-37	2.51447e-37	2.51447e-37	2.51447e-37	2.51447e-37	2.51447e-37	2.51447e-37	2.51447e-37	2.51447e-37	2.51447e-37	2.51447e-37	2.51447e-37	2.51447e-37	2.51447e-37	2.51447e-37	2.51447e-37	2.51447e-37	2.51447e-37	0.00893748	0.00449641	0.0036496	0.00309367	0.00270697
2.51447e-37	2.51447e-37	2.51447e-37	2.51447e-37	2.51447e-37	2.51447e-37	2.51447e-37	2.51447e-37	2.51447e-37	2.51447e-37	2.51447e-37	2.51447e-37	2.51447e-37	2.51447e-37	2.51447e-37	2.51447e-37	2.51447e-37	2.51447e-37	2.51447e-37	2.51447e-37	2.51447e-37	2.51447e-37	2.51447e-37	2.51447e-37	2.51447e-37	2.51447e-37	2.51447e-37	2.51447e-37	2.51447e-37	2.51447e-37	2.51447e-37	2.51447e-37	2.51447e-37	2.51447e-37	2.51447e-37	0.00800854	0.00520592	0.00410934	0.00361145	0.00299019
2.51447e-37	2.51447e-37	2.51447e-37	2.51447e-37	2.51447e-37	2.51447e-37	2.51447e-37	2.51447e-37	2.51447e-37	2.51447e-37	2.51447e-37	2.51447e-37	2.51447e-37	2.51447e-37	2.51447e-37	2.51447e-37	2.51447e-37	2.51447e-37	2.51447e-37	2.51447e-37	2.51447e-37	2.51447e-37	2.51447e-37	2.51447e-37	2.51447e-37	2.51447e-37	2.51447e-37	2.51447e-37	2.51447e-37	2.51447e-37	2.51447e-37	2.51447e-37	2.51447e-37	2.51447e-37	2.51447e-37	0.00735673	0.00576215	0.00361946	0.00307604	0.00299505
2.51447e-37	2.51447e-37	2.51447e-37	2.51447e-37	2.51447e-37	2.51447e-37	2.51447e-37	2.51447e-37	2.51447e-37	2.51447e-37	2.51447e-37	2.51447e-37	2.51447e-37	2.51447e-37	2.51447e-37	2.51447e-37	2.51447e-37	2.51447e-37	2.51447e-37	2.51447e-37	2.51447e-37	2.51447e-37	2.51447e-37	2.51447e-37	2.51447e-37	2.51447e-37	2.51447e-37	2.51447e-37	2.51447e-37	2.51447e-37	2.51447e-37	2.51447e-37	2.51447e-37	2.51447e-37	2.51447e-37	0.00642501	0.00614654	0.00408342	0.00359391	0.00299505
2.51447e-37	2.51447e-37	2.51447e-37	2.51447e-37	2.51447e-37	2.51447e-37	2.51447e-37	2.51447e-37	2.51447e-37	2.51447e-37	2.51447e-37	2.51447e-37	2.51447e-37	2.51447e-37	2.51447e-37	2.51447e-37	2.51447e-37	2.51447e-37	2.51447e-37	2.51447e-37	2.51447e-37	2.51447e-37	2.51447e-37	2.51447e-37	2.51447e-37	2.51447e-37	2.51447e-37	2.51447e-37	2.51447e-37	2.51447e-37	2.51447e-37	2.51447e-37	2.51447e-37	2.51447e-37	2.51447e-37	0.00606299	0.00615041	0.00405981	0.00359391	0.00297265
2.51447e-37	2.51447e-37	2.51447e-37	2.51447e-37	2.51447e-37	2.51447e-37	2.51447e-37	2.51447e-37	2.51447e-37	2.51447e-37	2.51447e-37	2.51447e-37	2.51447e-37	2.51447e-37	2.51447e-37	2.51447e-37	2.51447e-37	2.51447e-37	2.51447e-37	2.51447e-37	2.51447e-37	2.51447e-37	2.51447e-37	2.51447e-37	2.51447e-37	2.51447e-37	2.51447e-37	2.51447e-37	2.51447e-37	2.51447e-37	2.51447e-37	2.51447e-37	2.51447e-37	2.51447e-37	2.51447e-37	0.00448424	0.00650055	0.00466539	0.00356821	0.00328968
2.51447e-37	2.51447e-37	2.51447e-37	2.51447e-37	2.51447e-37	2.51447e-37	2.51447e-37	2.51447e-37	2.51447e-37	2.51447e-37	2.51447e-37	2.51447e-37	2.51447e-37	2.51447e-37	2.51447e-37	2.51447e-37	2.51447e-37	2.51447e-37	2.51447e-37	2.51447e-37	2.51447e-37	2.51447e-37	2.51447e-37	2.51447e-37	2.51447e-37	2.51447e-37	2.51447e-37	2.51447e-37	2.51447e-37	2.51447e-37	2.51447e-37	2.51447e-37	2.51447e-37	2.51447e-37	2.51447e-37	0.00379316	0.00821968	0.00464919	0.0035769	0.00384519
2.51447e-37	2.51447e-37	2.51447e-37	2.51447e-37	2.51447e-37	2.51447e-37	2.51447e-37	2.51447e-37	2.51447e-37	2.51447e-37	2.51447e-37	2.51447e-37	2.51447e-37	2.51447e-37	2.51447e-37	2.51447e-37	2.51447e-37	2.51447e-37	2.51447e-37	2.51447e-37	2.51447e-37	2.51447e-37	2.51447e-37	2.51447e-37	2.51447e-37	2.51447e-37	2.51447e-37	2.51447e-37	2.51447e-37	2.51447e-37	2.51447e-37	2.51447e-37	2.51447e-37	2.51447e-37	2.51447e-37	0.00126895	0.00990655	0.00479182	0.00385357	0.00358074
2.51447e-37	2.51447e-37	2.51447e-37	2.51447e-37	2.51447e-37	2.51447e-37	2.51447e-37	2.51447e-37	2.51447e-37	2.51447e-37	2.51447e-37	2.51447e-37	2.51447e-37	2.51447e-37	2.51447e-37	2.51447e-37	2.51447e-37	2.51447e-37	2.51447e-37	2.51447e-37	2.51447e-37	2.51447e-37	2.51447e-37	2.51447e-37	2.51447e-37	2.51447e-37	2.51447e-37	2.51447e-37	2.51447e-37	2.51447e-37	2.51447e-37	2.51447e-37	2.51447e-37	2.51447e-37	2.51447e-37	2.51447e-37	0.00949783	0.00445971	0.00386426	0.00327026
2.51447e-37	2.51447e-37	2.51447e-37	2.51447e-37	2.51447e-37	2.51447e-37	2.51447e-37	2.51447e-37	2.51447e-37	2.51447e-37	2.51447e-37	2.51447e-37	2.51447e-37	2.51447e-37	2.51447e-37	2.51447e-37	2.51447e-37	2.51447e-37	2.51447e-37	2.51447e-37	2.51447e-37	2.51447e-37	2.51447e-37	2.51447e-37	2.51447e-37	2.51447e-37	2.51447e-37	2.51447e-37	2.51447e-37	2.51447e-37	2.51447e-37	2.51447e-37	2.51447e-37	2.51447e-37	2.51447e-37	2.51447e-37	0.00880412	0.00520693	0.00435038	0.0038167
2.51447e-37	2.51447e-37	2.51447e-37	2.51447e-37	2.51447e-37	2.51447e-37	2.51447e-37	2.51447e-37	2.51447e-37	2.51447e-37	2.51447e-37	2.51447e-37	2.51447e-37	2.51447e-37	2.51447e-37	2.51447e-37	2.51447e-37	2.51447e-37	2.51447e-37	2.51447e-37	2.51447e-37	2.51447e-37	2.51447e-37	2.51447e-37	2.51447e-37	2.51447e-37	2.51447e-37	2.51447e-37	2.51447e-37	2.51447e-37	2.51447e-37	2.51447e-37	2.51447e-37	2.51447e-37	2.51447e-37	2.51447e-37	0.00781794	0.00537872	0.0038326	0.00325181
2.51447e-37	2.51447e-37	2.51447e-37	2.51447e-37	2.51447e-37	2.51447e-37	2.51447e-37	2.51447e-37	2.51447e-37	2.51447e-37	2.51447e-37	2.51447e-37	2.51447e-37	2.51447e-37	2.51447e-37	2.51447e-37	2.51447e-37	2.51447e-37	2.51447e-37	2.51447e-37	2.51447e-37	2.51447e-37	2.51447e-37	2.51447e-37	2.51447e-37	2.51447e-37	2.51447e-37	2.51447e-37	2.51447e-37	2.51447e-37	2.51447e-37	2.51447e-37	2.51447e-37	2.51447e-37	2.51447e-37	2.51447e-37	0.00682763	0.00651983	0.0043232	0.00379837
2.51447e-37	2.51447e-37	2.51447e-37	2.51447e-37	2.51447e-37	2.51447e-37	2.51447e-37	2.51447e-37	2.51447e-37	2.51447e-37	2.51447e-37	2.51447e-37	2.51447e-37	2.51447e-37	2.51447e-37	2.51447e-37	2.51447e-37	2.51447e-37	2.51447e-37	2.51447e-37	2.51447e-37	2.51447e-37	2.51447e-37	2.51447e-37	2.51447e-37	2.51447e-37	2.51447e-37	2.51447e-37	2.51447e-37	2.51447e-37	2.51447e-37	2.51447e-37	2.51447e-37	2.51447e-37	2.51447e-37	2.51447e-37	0.00644324	0.00617243	0.00429843	0.00379837
2.51447e-37	2.51447e-37	2.51447e-37	2.51447e-37	2.51447e-37	2.51447e-37	2.51447e-37	2.51447e-37	2.51447e-37	2.51447e-37	2.51447e-37	2.51447e-37	2.51447e-37	2.51447e-37	2.51447e-37	2.51447e-37	2.51447e-37	2.51447e-37	2.51447e-37	2.51447e-37	2.51447e-37	2.51447e-37	2.51447e-37	2.51447e-37	2.51447e-37	2.51447e-37	2.51447e-37	2.51447e-37	2.51447e-37	2.51447e-37	2.51447e-37	2.51447e-37	2.51447e-37	2.51447e-37	2.51447e-37	2.51447e-37	0.00545122	0.00680528	0.00461815	0.00377145
2.51447e-37	2.51447e-37	2.51447e-37	2.51447e-37	2.51447e-37	2.51447e-37	2.51447e-37	2.51447e-37	2.51447e-37	2.51447e-37	2.51447e-37	2.51447e-37	2.51447e-37	2.51447e-37	2.51447e-37	2.51447e-37	2.51447e-37	2.51447e-37	2.51447e-37	2.51447e-37	2.51447e-37	2.51447e-37	2.51447e-37	2.51447e-37	2.51447e-37	2.51447e-37	2.51447e-37	2.51447e-37	2.51447e-37	2.51447e-37	2.51447e-37	2.51447e-37	2.51447e-37	2.51447e-37	2.51447e-37	2.51447e-37	0.00439596	0.00697798	0.00459847	0.0037806
2.51447e-37	2.51447e-37	2.51447e-37	2.51447e-37	2.51447e-37	2.51447e-37	2.51447e-37	2.51447e-37	2.51447e-37	2.51447e-37	2.51447e-37	2.51447e-37	2.51447e-37	2.51447e-37	2.51447e-37	2.51447e-37	2.51447e-37	2.51447e-37	2.51447e-37	2.51447e-37	2.51447e-37	2.51447e-37	2.51447e-37	2.51447e-37	2.51447e-37	2.51447e-37	2.51447e-37	2.51447e-37	2.51447e-37	2.51447e-37	2.51447e-37	2.51447e-37	2.51447e-37	2.51447e-37	2.51447e-37	2.51447e-37	0.00239055	0.00907801	0.00507365	0.00355312
2.51447e-37	2.51447e-37	2.51447e-37	2.51447e-37	2.51447e-37	2.51447e-37	2.51447e-37	2.51447e-37	2.51447e-37	2.51447e-37	2.51447e-37	2.51447e-37	2.51447e-37	2.51447e-37	2.51447e-37	2.51447e-37	2.51447e-37	2.51447e-37	2.51447e-37	2.51447e-37	2.51447e-37	2.51447e-37	2.51447e-37	2.51447e-37	2.51447e-37	2.51447e-37	2.51447e-37	2.51447e-37	2.51447e-37	2.51447e-37	2.51447e-37	2.51447e-37	2.51447e-37	2.51447e-37	2.51447e-37	2.51447e-37	2.51447e-37	0.0100757	0.00427056	0.00408514
2.51447e-37	2.51447e-37	2.51447e-37	2.51447e-37	2.51447e-37	2.51447e-37	2.51447e-37	2.51447e-37	2.51447e-37	2.51447e-37	2.51447e-37	2.51447e-37	2.51447e-37	2.51447e-37	2.51447e-37	2.51447e-37	2.51447e-37	2.51447e-37	2.51447e-37	2.51447e-37	2.51447e-37	2.51447e-37	2.51447e-37	2.51447e-37	2.51447e-37	2.51447e-37	2.51447e-37	2.51447e-37	2.51447e-37	2.51447e-37	2.51447e-37	2.51447e-37	2.51447e-37	2.51447e-37	2.51447e-37	2.51447e-37	2.51447e-37	0.00964919	0.00506849	0.00459838
2.51447e-37	2.51447e-37	2.51447e-37	2.51447e-37	2.51447e-37	2.51447e-37	2.51447e-37	2.51447e-37	2.51447e-37	2.51447e-37	2.51447e-37	2.51447e-37	2.51447e-37	2.51447e-37	2.51447e-37	2.51447e-37	2.51447e-37	2.51447e-37	2.51447e-37	2.51447e-37	2.51447e-37	2.51447e-37	2.51447e-37	2.51447e-37	2.51447e-37	2.51447e-37	2.51447e-37	2.51447e-37	2.51447e-37	2.51447e-37	2.51447e-37	2.51447e-37	2.51447e-37	2.51447e-37	2.51447e-37	2.51447e-37	2.51447e-37	0.00860803	0.00536019	0.00405194
2.51447e-37	2.51447e-37	2.51447e-37	2.51447e-37	2.51447e-37	2.51447e-37	2.51447e-37	2.51447e-37	2.51447e-37	2.51447e-37	2.51447e-37	2.51447e-37	2.51447e-37	2.51447e-37	2.51447e-37	2.51447e-37	2.51447e-37	2.51447e-37	2.51447e-37	2.51447e-37	2.51447e-37	2.51447e-37	2.51447e-37	2.51447e-37	2.51447e-37	2.51447e-37	2.51447e-37	2.51447e-37	2.51447e-37	2.51447e-37	2.51447e-37	2.51447e-37	2.51447e-37	2.51447e-37	2.51447e-37	2.51447e-37	2.51447e-37	0.00797651	0.00647319	0.00456991
2.51447e-37	2.51447e-37	2.51447e-37	2.51447e-37	2.51447e-37	2.51447e-37	2.51447e-37	2.51447e-37	2.51447e-37	2.51447e-37	2.51447e-37	2.51447e-37	2.51447e-37	2.51447e-37	2.51447e-37	2.51447e-37	2.51447e-37	2.51447e-37	2.51447e-37	2.51447e-37	2.51447e-37	2.51447e-37	2.51447e-37	2.51447e-37	2.51447e-37	2.51447e-37	2.51447e-37	2.51447e-37	2.51447e-37	2.51447e-37	2.51447e-37	2.51447e-37	2.51447e-37	2.51447e-37	2.51447e-37	2.51447e-37	2.51447e-37	0.0068354	0.00611098	0.00404558
2.51447e-37	2.51447e-37	2.51447e-37	2.51447e-37	2.51447e-37	2.51447e-37	2.51447e-37	2.51447e-37	2.51447e-37	2.51447e-37	2.51447e-37	2.51447e-37	2.51447e-37	2.51447e-37	2.51447e-37	2.51447e-37	2.51447e-37	2.51447e-37	2.51447e-37	2.51447e-37	2.51447e-37	2.51447e-37	2.51447e-37	2.51447e-37	2.51447e-37	2.51447e-37	2.51447e-37	2.51447e-37	2.51447e-37	2.51447e-37	2.51447e-37	2.51447e-37	2.51447e-37	2.51447e-37	2.51447e-37	2.51447e-37	2.51447e-37	0.0064334	0.00685693	0.00488244
2.51447e-37	2.51447e-37	2.51447e-37	2.51447e-37	2.51447e-37	2.51447e-37	2.51447e-37	2.51447e-37	2.51447e-37	2.51447e-37	2.51447e-37	2.51447e-37	2.51447e-37	2.51447e-37	2.51447e-37	2.51447e-37	2.51447e-37	2.51447e-37	2.51447e-37	2.51447e-37	2.51447e-37	2.51447e-37	2.51447e-37	2.51447e-37	2.51447e-37	2.51447e-37	2.51447e-37	2.51447e-37	2.51447e-37	2.51447e-37	2.51447e-37	2.51447e-37	2.51447e-37	2.51447e-37	2.51447e-37	2.51447e-37	2.51447e-37	0.00505533	0.00730227	0.00486185
2.51447e-37	2.51447e-37	2.51447e-37	2.51447e-37	2.51447e-37	2.51447e-37	2.51447e-37	2.51447e-37	2.51447e-37	2.51447e-37	2.51447e-37	2.51447e-37	2.51447e-37	2.51447e-37	2.51447e-37	2.51447e-37	2.51447e-37	2.51447e-37	2.51447e-37	2.51447e-37	2.51447e-37	2.51447e-37	2.51447e-37	2.51447e-37	2.51447e-37	2.51447e-37	2.51447e-37	2.51447e-37	2.51447e-37	2.51447e-37	2.51447e-37	2.51447e-37	2.51447e-37	2.51447e-37	2.51447e-37	2.51447e-37	2.51447e-37	0.00427704	0.00876855	0.00487983
2.51447e-37	2.51447e-37	2.51447e-37	2.51447e-37	2.51447e-37	2.51447e-37	2.51447e-37	2.51447e-37	2.51447e-37	2.51447e-37	2.51447e-37	2.51447e-37	2.51447e-37	2.51447e-37	2.51447e-37	2.51447e-37	2.51447e-37	2.51447e-37	2.51447e-37	2.51447e-37	2.51447e-37	2.51447e-37	2.51447e-37	2.51447e-37	2.51447e-37	2.51447e-37	2.51447e-37	2.51447e-37	2.51447e-37	2.51447e-37	2.51447e-37	2.51447e-37	2.51447e-37	2.51447e-37	2.51447e-37	2.51447e-37	2.51447e-37	0.00143076	0.0106711	0.00503562
2.51447e-37	2.51447e-37	2.51447e-37	2.51447e-37	2.51447e-37	2.51447e-37	2.51447e-37	2.51447e-37	2.51447e-37	2.51447e-37	2.51447e-37	2.51447e-37	2.51447e-37	2.51447e-37	2.51447e-37	2.51447e-37	2.51447e-37	2.51447e-37	2.51447e-37	2.51447e-37	2.51447e-37	2.51447e-37	2.51447e-37	2.51447e-37	2.51447e-37	2.51447e-37	2.51447e-37	2.51447e-37	2.51447e-37	2.51447e-37	2.51447e-37	2.51447e-37	2.51447e-37	2.51447e-37	2.51447e-37	2.51447e-37	2.51447e-37	2.51447e-37	0.0106711	0.00500842
2.51447e-37	2.51447e-37	2.51447e-37	2.51447e-37	2.51447e-37	2.51447e-37	2.51447e-37	2.51447e-37	2.51447e-37	2.51447e-37	2.51447e-37	2.51447e-37	2.51447e-37	2.51447e-37	2.51447e-37	2.51447e-37	2.51447e-37	2.51447e-37	2.51447e-37	2.51447e-37	2.51447e-37	2.51447e-37	2.51447e-37	2.51447e-37	2.51447e-37	2.51447e-37	2.51447e-37	2.51447e-37	2.51447e-37	2.51447e-37	2.51447e-37	2.51447e-37	2.51447e-37	2.51447e-37	2.51447e-37	2.51447e-37	2.51447e-37	2.51447e-37	0.00956143	0.00566743
2.51447e-37	2.51447e-37	2.51447e-37	2.51447e-37	2.51447e-37	2.51447e-37	2.51447e-37	2.51447e-37	2.51447e-37	2.51447e-37	2.51447e-37	2.51447e-37	2.51447e-37	2.51447e-37	2.51447e-37	2.51447e-37	2.51447e-37	2.51447e-37	2.51447e-37	2.51447e-37	2.51447e-37	2.51447e-37	2.51447e-37	2.51447e-37	2.51447e-37	2.51447e-37	2.51447e-37	2.51447e-37	2.51447e-37	2.51447e-37	2.51447e-37	2.51447e-37	2.51447e-37	2.51447e-37	2.51447e-37	2.51447e-37	2.51447e-37	2.51447e-37	0.00878361	0.00648568
2.51447e-37	2.51447e-37	2.51447e-37	2.51447e-37	2.51447e-37	2.51447e-37	2.51447e-37	2.51447e-37	2.51447e-37	2.51447e-37	2.51447e-37	2.51447e-37	2.51447e-37	2.51447e-37	2.51447e-37	2.51447e-37	2.51447e-37	2.51447e-37	2.51447e-37	2.51447e-37	2.51447e-37	2.51447e-37	2.51447e-37	2.51447e-37	2.51447e-37	2.51447e-37	2.51447e-37	2.51447e-37	2.51447e-37	2.51447e-37	2.51447e-37	2.51447e-37	2.51447e-37	2.51447e-37	2.51447e-37	2.51447e-37	2.51447e-37	2.51447e-37	0.00767061	0.00646147
2.51447e-37	2.51447e-37	2.51447e-37	2.51447e-37	2.51447e-37	2.51447e-37	2.51447e-37	2.51447e-37	2.51447e-37	2.51447e-37	2.51447e-37	2.51447e-37	2.51447e-37	2.51447e-37	2.51447e-37	2.51447e-37	2.51447e-37	2.51447e-37	2.51447e-37	2.51447e-37	2.51447e-37	2.51447e-37	2.51447e-37	2.51447e-37	2.51447e-37	2.51447e-37	2.51447e-37	2.51447e-37	2.51447e-37	2.51447e-37	2.51447e-37	2.51447e-37	2.51447e-37	2.51447e-37	2.51447e-37	2.51447e-37	2.51447e-37	2.51447e-37	0.00723943	0.00693819
2.51447e-37	2.51447e-37	2.51447e-37	2.51447e-37	2.51447e-37	2.51447e-37	2.51447e-37	2.51447e-37	2.51447e-37	2.51447e-37	2.51447e-37	2.51447e-37	2.51447e-37	2.51447e-37	2.51447e-37	2.51447e-37	2.51447e-37	2.51447e-37	2.51447e-37	2.51447e-37	2.51447e-37	2.51447e-37	2.51447e-37	2.51447e-37	2.51447e-37	2.51447e-37	2.51447e-37	2.51447e-37	2.51447e-37	2.51447e-37	2.51447e-37	2.51447e-37	2.51447e-37	2.51447e-37	2.51447e-37	2.51447e-37	2.51447e-37	2.51447e-37	0.00570448	0.00728274
2.51447e-37	2.51447e-37	2.51447e-37	2.51447e-37	2.51447e-37	2.51447e-37	2.51447e-37	2.51447e-37	2.51447e-37	2.51447e-37	2.51447e-37	2.51447e-37	2.51447e-37	2.51447e-37	2.51447e-37	2.51447e-37	2.51447e-37	2.51447e-37	2.51447e-37	2.51447e-37	2.51447e-37	2.51447e-37	2.51447e-37	2.51447e-37	2.51447e-37	2.51447e-37	2.51447e-37	2.51447e-37	2.51447e-37	2.51447e-37	2.51447e-37	2.51447e-37	2.51447e-37	2.51447e-37	2.51447e-37	2.51447e-37	2.51447e-37	2.51447e-37	0.00493943	0.00769595
2.51447e-37	2.51447e-37	2.51447e-37	2.51447e-37	2.51447e-37	2.51447e-37	2.51447e-37	2.51447e-37	2.51447e-37	2.51447e-37	2.51447e-37	2.51447e-37	2.51447e-37	2.51447e-37	2.51447e-37	2.51447e-37	2.51447e-37	2.51447e-37	2.51447e-37	2.51447e-37	2.51447e-37	2.51447e-37	2.51447e-37	2.51447e-37	2.51447e-37	2.51447e-37	2.51447e-37	2.51447e-37	2.51447e-37	2.51447e-37	2.51447e-37	2.51447e-37	2.51447e-37	2.51447e-37	2.51447e-37	2.51447e-37	2.51447e-37	2.51447e-37	0.00268575	0.0109712
2.51447e-37	2.51447e-37	2.51447e-37	2.51447e-37	2.51447e-37	2.51447e-37	2.51447e-37	2.51447e-37	2.51447e-37	2.51447e-37	2.51447e-37	2.51447e-37	2.51447e-37	2.51447e-37	2.51447e-37	2.51447e-37	2.51447e-37	2.51447e-37	2.51447e-37	2.51447e-37	2.51447e-37	2.51447e-37	2.51447e-37	2.51447e-37	2.51447e-37	2.51447e-37	2.51447e-37	2.51447e-37	2.51447e-37	2.51447e-37	2.51447e-37	2.51447e-37	2.51447e-37	2.51447e-37	2.51447e-37	2.51447e-37	2.51447e-37	2.51447e-37	2.51447e-37	0.0112839
2.51447e-37	2.51447e-37	2.51447e-37	2.51447e-37	2.51447e-37	2.51447e-37	2.51447e-37	2.51447e-37	2.51447e-37	2.51447e-37	2.51447e-37	2.51447e-37	2.51447e-37	2.51447e-37	2.51447e-37	2.51447e-37	2.51447e-37	2.51447e-37	2.51447e-37	2.51447e-37	2.51447e-37	2.51447e-37	2.51447e-37	2.51447e-37	2.51447e-37	2.51447e-37	2.51447e-37	2.51447e-37	2.51447e-37	2.51447e-37	2.51447e-37	2.51447e-37	2.51447e-37	2.51447e-37	2.51447e-37	2.51447e-37	2.51447e-37	2.51447e-37	2.51447e-37	0.0104602
2.51447e-37	2.51447e-37	2.51447e-37	2.51447e-37	2.51447e-37	2.51447e-37	2.51447e-37	2.51447e-37	2.51447e-37	2.51447e-37	2.51447e-37	2.51447e-37	2.51447e-37	2.51447e-37	2.51447e-37	2.51447e-37	2.51447e-37	2.51447e-37	2.51447e-37	2.51447e-37	2.51447e-37	2.51447e-37	2.51447e-37	2.51447e-37	2.51447e-37	2.51447e-37	2.51447e-37	2.51447e-37	2.51447e-37	2.51447e-37	2.51447e-37	2.51447e-37	2.51447e-37	2.51447e-37	2.51447e-37	2.51447e-37	2.51447e-37	2.51447e-37	2.51447e-37	0.00928795
2.51447e-37	2.51447e-37	2.51447e-37	2.51447e-37	2.51447e-37	2.51447e-37	2.51447e-37	2.51447e-37	2.51447e-37	2.51447e-37	2.51447e-37	2.51447e-37	2.51447e-37	2.51447e-37	2.51447e-37	2.51447e-37	2.51447e-37	2.51447e-37	2.51447e-37	2.51447e-37	2.51447e-37	2.51447e-37	2.51447e-37	2.51447e-37	2.51447e-37	2.51447e-37	2.51447e-37	2.51447e-37	2.51447e-37	2.51447e-37	2.51447e-37	2.51447e-37	2.51447e-37	2.51447e-37	2.51447e-37	2.51447e-37	2.51447e-37	2.51447e-37	2.51447e-37	0.00846971
2.51447e-37	2.51447e-37	2.51447e-37	2.51447e-37	2.51447e-37	2.51447e-37	2.51447e-37	2.51447e-37	2.51447e-37	2.51447e-37	2.51447e-37	2.51447e-37	2.51447e-37	2.51447e-37	2.51447e-37	2.51447e-37	2.51447e-37	2.51447e-37	2.51447e-37	2.51447e-37	2.51447e-37	2.51447e-37	2.51447e-37	2.51447e-37	2.51447e-37	2.51447e-37	2.51447e-37	2.51447e-37	2.51447e-37	2.51447e-37	2.51447e-37	2.51447e-37	2.51447e-37	2.51447e-37	2.51447e-37	2.51447e-37	2.51447e-37	2.51447e-37	2.51447e-37	0.00765527
2.51447e-37	2.51447e-37	2.51447e-37	2.51447e-37	2.51447e-37	2.51447e-37	2.51447e-37	2.51447e-37	2.51447e-37	2.51447e-37	2.51447e-37	2.51447e-37	2.51447e-37	2.51447e-37	2.51447e-37	2.51447e-37	2.51447e-37	2.51447e-37	2.51447e-37	2.51447e-37	2.51447e-37	2.51447e-37	2.51447e-37	2.51447e-37	2.51447e-37	2.51447e-37	2.51447e-37	2.51447e-37	2.51447e-37	2.51447e-37	2.51447e-37	2.51447e-37	2.51447e-37	2.51447e-37	2.51447e-37	2.51447e-37	2.51447e-37	2.51447e-37	2.51447e-37	0.00684289
2.51447e-37	2.51447e-37	2.51447e-37	2.51447e-37	2.51447e-37	2.51447e-37	2.51447e-37	2.51447e-37	2.51447e-37	2.51447e-37	2.51447e-37	2.51447e-37	2.51447e-37	2.51447e-37	2.51447e-37	2.51447e-37	2.51447e-37	2.51447e-37	2.51447e-37	2.51447e-37	2.51447e-37	2.51447e-37	2.51447e-37	2.51447e-37	2.51447e-37	2.51447e-37	2.51447e-37	2.51447e-37	2.51447e-37	2.51447e-37	2.51447e-37	2.51447e-37	2.51447e-37	2.51447e-37	2.51447e-37	2.51447e-37	2.51447e-37	2.51447e-37	2.51447e-37	0.00566148
2.51447e-37	2.51447e-37	2.51447e-37	2.51447e-37	2.51447e-37	2.51447e-37	2.51447e-37	2.51447e-37	2.51447e-37	2.51447e-37	2.51447e-37	2.51447e-37	2.51447e-37	2.51447e-37	2.51447e-37	2.51447e-37	2.51447e-37	2.51447e-37	2.51447e-37	2.51447e-37	2.51447e-37	2.51447e-37	2.51447e-37	2.51447e-37	2.51447e-37	2.51447e-37	2.51447e-37	2.51447e-37	2.51447e-37	2.51447e-37	2.51447e-37	2.51447e-37	2.51447e-37	2.51447e-37	2.51447e-37	2.51447e-37	2.51447e-37	2.51447e-37	2.51447e-37	0.0044159
2.51447e-37	2.51447e-37	2.51447e-37	2.51447e-37	2.51447e-37	2.51447e-37	2.51447e-37	2.51447e-37	2.51447e-37	2.51447e-37	2.51447e-37	2.51447e-37	2.51447e-37	2.51447e-37	2.51447e-37	2.51447e-37	2.51447e-37	2.51447e-37	2.51447e-37	2.51447e-37	2.51447e-37	2.51447e-37	2.51447e-37	2.51447e-37	2.51447e-37	2.51447e-37	2.51447e-37	2.51447e-37	2.51447e-37	2.51447e-37	2.51447e-37	2.51447e-37	2.51447e-37	2.51447e-37	2.51447e-37	2.51447e-37	2.51447e-37	2.51447e-37	2.51447e-37	0.000796486
2.51447e-37	2.51447e-37	2.51447e-37	2.51447e-37	2.51447e-37	2.51447e-37	2.51447e-37	2.51447e-37	2.51447e-37	2.51447e-37	2.51447e-37	2.51447e-37	2.51447e-37	2.51447e-37	2.51447e-37	2.51447e-37	2.51447e-37	2.51447e-37	2.51447e-37	2.51447e-37	2.51447e-37	2.51447e-37	2.51447e-37	2.51447e-37	2.51447e-37	2.51447e-37	2.51447e-37	2.51447e-37	2.51447e-37	2.51447e-37	2.51447e-37	2.51447e-37	2.51447e-37	2.51447e-37	2.51447e-37	2.51447e-37	2.51447e-37	2.51447e-37	2.51447e-37	2.51447e-37
2.51447e-37	2.51447e-37	2.51447e-37	2.51447e-37	2.51447e-37	2.51447e-37	2.51447e-37	2.51447e-37	2.51447e-37	2.51447e-37	2.51447e-37	2.51447e-37	2.51447e-37	2.51447e-37	2.51447e-37	2.51447e-37	2.51447e-37	2.51447e-37	2.51447e-37	2.51447e-37	2.51447e-37	2.51447e-37	2.51447e-37	2.51447e-37	2.51447e-37	2.51447e-37	2.51447e-37	2.51447e-37	2.51447e-37	2.51447e-37	2.51447e-37	2.51447e-37	2.51447e-37	2.51447e-37	2.51447e-37	2.51447e-37	2.51447e-37	2.51447e-37	2.51447e-37	2.51447e-37
2.51447e-37	2.51447e-37	2.51447e-37	2.51447e-37	2.51447e-37	2.51447e-37	2.51447e-37	2.51447e-37	2.51447e-37	2.51447e-37	2.51447e-37	2.51447e-37	2.51447e-37	2.51447e-37	2.51447e-37	2.51447e-37	2.51447e-37	2.51447e-37	2.51447e-37	2.51447e-37	2.51447e-37	2.51447e-37	2.51447e-37	2.51447e-37	2.51447e-37	2.51447e-37	2.51447e-37	2.51447e-37	2.51447e-37	2.51447e-37	2.51447e-37	2.51447e-37	2.51447e-37	2.51447e-37	2.51447e-37	2.51447e-37	2.51447e-37	2.51447e-37	2.51447e-37	2.51447e-37
2.51447e-37	2.51447e-37	2.51447e-37	2.51447e-37	2.51447e-37	2.51447e-37	2.51447e-37	2.51447e-37	2.51447e-37	2.51447e-37	2.51447e-37	2.51447e-37	2.51447e-37	2.51447e-37	2.51447e-37	2.51447e-37	2.51447e-37	2.51447e-37	2.51447e-37	2.51447e-37	2.51447e-37	2.51447e-37	2.51447e-37	2.51447e-37	2.51447e-37	2.51447e-37	2.51447e-37	2.51447e-37	2.51447e-37	2.51447e-37	2.51447e-37	2.51447e-37	2.51447e-37	2.51447e-37	2.51447e-37	2.51447e-37	2.51447e-37	2.51447e-37	2.51447e-37	2.51447e-37
2.51447e-37	2.51447e-37	2.51447e-37	2.51447e-37	2.51447e-37	2.51447e-37	2.51447e-37	2.51447e-37	2.51447e-37	2.51447e-37	2.51447e-37	2.51447e-37	2.51447e-37	2.51447e-37	2.51447e-37	2.51447e-37	2.51447e-37	2.51447e-37	2.51447e-37	2.51447e-37	2.51447e-37	2.51447e-37	2.51447e-37	2.51447e-37	2.51447e-37	2.51447e-37	2.51447e-37	2.51447e-37	2.51447e-37	2.51447e-37	2.51447e-37	2.51447e-37	2.51447e-37	2.51447e-37	2.51447e-37	2.51447e-37	2.51447e-37	2.51447e-37	2.51447e-37	2.51447e-37
2.51447e-37	2.51447e-37	2.51447e-37	2.51447e-37	2.51447e-37	2.51447e-37	2.51447e-37	2.51447e-37	2.51447e-37	2.51447e-37	2.51447e-37	2.51447e-37	2.51447e-37	2.51447e-37	2.51447e-37	2.51447e-37	2.51447e-37	2.51447e-37	2.51447e-37	2.51447e-37	2.51447e-37	2.51447e-37	2.51447e-37	2.51447e-37	2.51447e-37	2.51447e-37	2.51447e-37	2.51447e-37	2.51447e-37	2.51447e-37	2.51447e-37	2.51447e-37	2.51447e-37	2.51447e-37	2.51447e-37	2.51447e-37	2.51447e-37	2.51447e-37	2.51447e-37	2.51447e-37
2.51447e-37	2.51447e-37	2.51447e-37	2.51447e-37	2.51447e-37	2.51447e-37	2.51447e-37	2.51447e-37	2.51447e-37	2.51447e-37	2.51447e-37	2.51447e-37	2.51447e-37	2.51447e-37	2.51447e-37	2.51447e-37	2.51447e-37	2.51447e-37	2.51447e-37	2.51447e-37	2.51447e-37	2.51447e-37	2.51447e-37	2.51447e-37	2.51447e-37	2.51447e-37	2.51447e-37	2.51447e-37	2.51447e-37	2.51447e-37	2.51447e-37	2.51447e-37	2.51447e-37	2.51447e-37	2.51447e-37	2.51447e-37	2.51447e-37	2.51447e-37	2.51447e-37	2.51447e-37
2.51447e-37	2.51447e-37	2.51447e-37	2.51447e-37	2.51447e-37	2.51447e-37	2.51447e-37	2.51447e-37	2.51447e-37	2.51447e-37	2.51447e-37	2.51447e-37	2.51447e-37	2.51447e-37	2.51447e-37	2.51447e-37	2.51447e-37	2.51447e-37	2.51447e-37	2.51447e-37	2.51447e-37	2.51447e-37	2.51447e-37	2.51447e-37	2.51447e-37	2.51447e-37	2.51447e-37	2.51447e-37	2.51447e-37	2.51447e-37	2.51447e-37	2.51447e-37	2.51447e-37	2.51447e-37	2.51447e-37	2.51447e-37	2.51447e-37	2.51447e-37	2.51447e-37	2.51447e-37
2.51447e-37	2.51447e-37	2.51447e-37	2.51447e-37	2.51447e-37	2.51447e-37	2.51447e-37	2.51447e-37	2.51447e-37	2.51447e-37	2.51447e-37	2.51447e-37	2.51447e-37	2.51447e-37	2.51447e-37	2.51447e-37	2.51447e-37	2.51447e-37	2.51447e-37	2.51447e-37	2.51447e-37	2.51447e-37	2.51447e-37	2.51447e-37	2.51447e-37	2.51447e-37	2.51447e-37	2.51447e-37	2.51447e-37	2.51447e-37	2.51447e-37	2.51447e-37	2.51447e-37	2.51447e-37	2.51447e-37	2.51447e-37	2.51447e-37	2.51447e-37	2.51447e-37	2.51447e-37
2.51447e-37	2.51447e-37	2.51447e-37	2.51447e-37	2.51447e-37	2.51447e-37	2.51447e-37	2.51447e-37	2.51447e-37	2.51447e-37	2.51447e-37	2.51447e-37	2.51447e-37	2.51447e-37	2.51447e-37	2.51447e-37	2.51447e-37	2.51447e-37	2.51447e-37	2.51447e-37	2.51447e-37	2.51447e-37	2.51447e-37	2.51447e-37	2.51447e-37	2.51447e-37	2.51447e-37	2.51447e-37	2.51447e-37	2.51447e-37	2.51447e-37	2.51447e-37	2.51447e-37	2.51447e-37	2.51447e-37	2.51447e-37	2.51447e-37	2.51447e-37	2.51447e-37	2.51447e-37
2.51447e-37	2.51447e-37	2.51447e-37	2.51447e-37	2.51447e-37	2.51447e-37	2.51447e-37	2.51447e-37	2.51447e-37	2.51447e-37	2.51447e-37	2.51447e-37	2.51447e-37	2.51447e-37	2.51447e-37	2.51447e-37	2.51447e-37	2.51447e-37	2.51447e-37	2.51447e-37	2.51447e-37	2.51447e-37	2.51447e-37	2.51447e-37	2.51447e-37	2.51447e-37	2.51447e-37	2.51447e-37	2.51447e-37	2.51447e-37	2.51447e-37	2.51447e-37	2.51447e-37	2.51447e-37	2.51447e-37	2.51447e-37	2.51447e-37	2.51447e-37	2.51447e-37	2.51447e-37
2.51447e-37	2.51447e-37	2.51447e-37	2.51447e-37	2.51447e-37	2.51447e-37	2.51447e-37	2.51447e-37	2.51447e-37	2.51447e-37	2.51447e-37	2.51447e-37	2.51447e-37	2.51447e-37	2.51447e-37	2.51447e-37	2.51447e-37	2.51447e-37	2.51447e-37	2.51447e-37	2.51447e-37	2.51447e-37	2.51447e-37	2.51447e-37	2.51447e-37	2.51447e-37	2.51447e-37	2.51447e-37	2.51447e-37	2.51447e-37	2.51447e-37	2.51447e-37	2.51447e-37	2.51447e-37	2.51447e-37	2.51447e-37	2.51447e-37	2.51447e-37	2.51447e-37	2.51447e-37
2.51447e-37	2.51447e-37	2.51447e-37	2.51447e-37	2.51447e-37	2.51447e-37	2.51447e-37	2.51447e-37	2.51447e-37	2.51447e-37	2.51447e-37	2.51447e-37	2.51447e-37	2.51447e-37	2.51447e-37	2.51447e-37	2.51447e-37	2.51447e-37	2.51447e-37	2.51447e-37	2.51447e-37	2.51447e-37	2.51447e-37	2.51447e-37	2.51447e-37	2.51447e-37	2.51447e-37	2.51447e-37	2.51447e-37	2.51447e-37	2.51447e-37	2.51447e-37	2.51447e-37	2.51447e-37	2.51447e-37	2.51447e-37	2.51447e-37	2.51447e-37	2.51447e-37	2.51447e-37
2.51447e-37	2.51447e-37	2.51447e-37	2.51447e-37	2.51447e-37	2.51447e-37	2.51447e-37	2.51447e-37	2.51447e-37	2.51447e-37	2.51447e-37	2.51447e-37	2.51447e-37	2.51447e-37	2.51447e-37	2.51447e-37	2.51447e-37	2.51447e-37	2.51447e-37	2.51447e-37	2.51447e-37	2.51447e-37	2.51447e-37	2.51447e-37	2.51447e-37	2.51447e-37	2.51447e-37	2.51447e-37	2.51447e-37	2.51447e-37	2.51447e-37	2.51447e-37	2.51447e-37	2.51447e-37	2.51447e-37	2.51447e-37	2.51447e-37	2.51447e-37	2.51447e-37	2.51447e-37
2.51447e-37	2.51447e-37	2.51447e-37	2.51447e-37	2.51447e-37	2.51447e-37	2.51447e-37	2.51447e-37	2.51447e-37	2.51447e-37	2.51447e-37	2.51447e-37	2.51447e-37	2.51447e-37	2.51447e-37	2.51447e-37	2.51447e-37	2.51447e-37	2.51447e-37	2.51447e-37	2.51447e-37	2.51447e-37	2.51447e-37	2.51447e-37	2.51447e-37	2.51447e-37	2.51447e-37	2.51447e-37	2.51447e-37	2.51447e-37	2.51447e-37	2.51447e-37	2.51447e-37	2.51447e-37	2.51447e-37	2.51447e-37	2.51447e-37	2.51447e-37	2.51447e-37	2.51447e-37
2.51447e-37	2.51447e-37	2.51447e-37	2.51447e-37	2.51447e-37	2.51447e-37	2.51447e-37	2.51447e-37	2.51447e-37	2.51447e-37	2.51447e-37	2.51447e-37	2.51447e-37	2.51447e-37	2.51447e-37	2.51447e-37	2.51447e-37	2.51447e-37	2.51447e-37	2.51447e-37	2.51447e-37	2.51447e-37	2.51447e-37	2.51447e-37	2.51447e-37	2.51447e-37	2.51447e-37	2.51447e-37	2.51447e-37	2.51447e-37	2.51447e-37	2.51447e-37	2.51447e-37	2.51447e-37	2.51447e-37	2.51447e-37	2.51447e-37	2.51447e-37	2.51447e-37	2.51447e-37
2.51447e-37	2.51447e-37	2.51447e-37	2.51447e-37	2.51447e-37	2.51447e-37	2.51447e-37	2.51447e-37	2.51447e-37	2.51447e-37	2.51447e-37	2.51447e-37	2.51447e-37	2.51447e-37	2.51447e-37	2.51447e-37	2.51447e-37	2.51447e-37	2.51447e-37	2.51447e-37	2.51447e-37	2.51447e-37	2.51447e-37	2.51447e-37	2.51447e-37	2.51447e-37	2.51447e-37	2.51447e-37	2.51447e-37	2.51447e-37	2.51447e-37	2.51447e-37	2.51447e-37	2.51447e-37	2.51447e-37	2.51447e-37	2.51447e-37	2.51447e-37	2.51447e-37	2.51447e-37
2.51447e-37	2.51447e-37	2.51447e-37	2.51447e-37	2.51447e-37	2.51447e-37	2.51447e-37	2.51447e-37	2.51447e-37	2.51447e-37	2.51447e-37	2.51447e-37	2.51447e-37	2.51447e-37	2.51447e-37	2.51447e-37	2.51447e-37	2.51447e-37	2.51447e-37	2.51447e-37	2.51447e-37	2.51447e-37	2.51447e-37	2.51447e-37	2.51447e-37	2.51447e-37	2.51447e-37	2.51447e-37	2.51447e-37	2.51447e-37	2.51447e-37	2.51447e-37	2.51447e-37	2.51447e-37	2.51447e-37	2.51447e-37	2.51447e-37	2.51447e-37	2.51447e-37	2.51447e-37

## Sheet: panel b-axis
Intensity (TW/cm2)	Energh (eV)		Intensity (TW/cm2)	Backscattered electron cutoff (eV)	Direct electron cutoff (eV)
7.88481	5		7.88481	46.1091	9.22183
8.74213	5.59118		8.74213	51.1226	10.2245
9.59945	6.18236		9.59945	56.1361	11.2272
10.4568	6.77355		10.4568	61.1496	12.2299
11.3141	7.36473		11.3141	66.1631	13.2326
12.1714	7.95591		12.1714	71.1766	14.2353
13.0287	8.54709		13.0287	76.1901	15.238
13.8861	9.13828		13.8861	81.2035	16.2407
14.7434	9.72946		14.7434	86.217	17.2434
15.6007	10.3206		15.6007	91.2305	18.2461
16.458	10.9118		16.458	96.244	19.2488
17.3154	11.503		17.3154	101.257	20.2515
18.1727	12.0942		18.1727	106.271	21.2542
19.03	12.6854		19.03	111.284	22.2569
19.8873	13.2766		19.8873	116.298	23.2596
20.7446	13.8677		20.7446	121.311	24.2623
21.602	14.4589		21.602	126.325	25.265
22.4593	15.0501		22.4593	131.338	26.2677
23.3166	15.6413		23.3166	136.352	27.2704
24.1739	16.2325		24.1739	141.365	28.2731
25.0313	16.8236		25.0313	146.379	29.2758
25.8886	17.4148		25.8886	151.392	30.2785
26.7459	18.006		26.7459	156.406	31.2812
27.6032	18.5972		27.6032	161.419	32.2839
28.4605	19.1884		28.4605	166.433	33.2866
29.3179	19.7796		29.3179	171.446	34.2893
30.1752	20.3707		30.1752	176.46	35.292
31.0325	20.9619		31.0325	181.473	36.2947
31.8898	21.5531		31.8898	186.487	37.2974
32.7472	22.1443		32.7472	191.5	38.3001
33.6045	22.7355		33.6045	196.514	39.3028
34.4618	23.3267		34.4618	201.527	40.3054
35.3191	23.9178		35.3191	206.541	41.3081
36.1764	24.509		36.1764	211.554	42.3108
37.0338	25.1002		37.0338	216.568	43.3135
37.8911	25.6914		37.8911	221.581	44.3162
38.7484	26.2826		38.7484	226.595	45.3189
39.6057	26.8737		39.6057	231.608	46.3216
40.4631	27.4649		40.4631	236.622	47.3243
41.3204	28.0561		41.3204	241.635	48.327
	28.6473
	29.2385
	29.8297
	30.4208
	31.012
	31.6032
	32.1944
	32.7856
	33.3768
	33.9679
	34.5591
	35.1503
	35.7415
	36.3327
	36.9238
	37.515
	38.1062
	38.6974
	39.2886
	39.8798
	40.4709
	41.0621
	41.6533
	42.2445
	42.8357
	43.4269
	44.018
	44.6092
	45.2004
	45.7916
	46.3828
	46.9739
	47.5651
	48.1563
	48.7475
	49.3387
	49.9299
	50.521
	51.1122
	51.7034
	52.2946
	52.8858
	53.477
	54.0681
	54.6593
	55.2505
	55.8417
	56.4329
	57.024
	57.6152
	58.2064
	58.7976
	59.3888
	59.98
	60.5711
	61.1623
	61.7535
	62.3447
	62.9359
	63.5271
	64.1182
	64.7094
	65.3006
	65.8918
	66.483
	67.0741
	67.6653
	68.2565
	68.8477
	69.4389
	70.0301
	70.6212
	71.2124
	71.8036
	72.3948
	72.986
	73.5772
	74.1683
	74.7595
	75.3507
	75.9419
	76.5331
	77.1242
	77.7154
	78.3066
	78.8978
	79.489
	80.0802
	80.6713
	81.2625
	81.8537
	82.4449
	83.0361
	83.6273
	84.2184
	84.8096
	85.4008
	85.992
	86.5832
	87.1743
	87.7655
	88.3567
	88.9479
	89.5391
	90.1303
	90.7214
	91.3126
	91.9038
	92.495
	93.0862
	93.6774
	94.2685
	94.8597
	95.4509
	96.0421
	96.6333
	97.2244
	97.8156
	98.4068
	98.998
	99.5892
	100.18
	100.772
	101.363
	101.954
	102.545
	103.136
	103.727
	104.319
	104.91
	105.501
	106.092
	106.683
	107.275
	107.866
	108.457
	109.048
	109.639
	110.23
	110.822
	111.413
	112.004
	112.595
	113.186
	113.778
	114.369
	114.96
	115.551
	116.142
	116.733
	117.325
	117.916
	118.507
	119.098
	119.689
	120.281
	120.872
	121.463
	122.054
	122.645
	123.236
	123.828
	124.419
	125.01
	125.601
	126.192
	126.784
	127.375
	127.966
	128.557
	129.148
	129.739
	130.331
	130.922
	131.513
	132.104
	132.695
	133.287
	133.878
	134.469
	135.06
	135.651
	136.242
	136.834
	137.425
	138.016
	138.607
	139.198
	139.79
	140.381
	140.972
	141.563
	142.154
	142.745
	143.337
	143.928
	144.519
	145.11
	145.701
	146.293
	146.884
	147.475
	148.066
	148.657
	149.248
	149.84
	150.431
	151.022
	151.613
	152.204
	152.796
	153.387
	153.978
	154.569
	155.16
	155.752
	156.343
	156.934
	157.525
	158.116
	158.707
	159.299
	159.89
	160.481
	161.072
	161.663
	162.255
	162.846
	163.437
	164.028
	164.619
	165.21
	165.802
	166.393
	166.984
	167.575
	168.166
	168.758
	169.349
	169.94
	170.531
	171.122
	171.713
	172.305
	172.896
	173.487
	174.078
	174.669
	175.261
	175.852
	176.443
	177.034
	177.625
	178.216
	178.808
	179.399
	179.99
	180.581
	181.172
	181.764
	182.355
	182.946
	183.537
	184.128
	184.719
	185.311
	185.902
	186.493
	187.084
	187.675
	188.267
	188.858
	189.449
	190.04
	190.631
	191.222
	191.814
	192.405
	192.996
	193.587
	194.178
	194.77
	195.361
	195.952
	196.543
	197.134
	197.725
	198.317
	198.908
	199.499
	200.09
	200.681
	201.273
	201.864
	202.455
	203.046
	203.637
	204.228
	204.82
	205.411
	206.002
	206.593
	207.184
	207.776
	208.367
	208.958
	209.549
	210.14
	210.731
	211.323
	211.914
	212.505
	213.096
	213.687
	214.279
	214.87
	215.461
	216.052
	216.643
	217.234
	217.826
	218.417
	219.008
	219.599
	220.19
	220.782
	221.373
	221.964
	222.555
	223.146
	223.737
	224.329
	224.92
	225.511
	226.102
	226.693
	227.285
	227.876
	228.467
	229.058
	229.649
	230.24
	230.832
	231.423
	232.014
	232.605
	233.196
	233.788
	234.379
	234.97
	235.561
	236.152
	236.743
	237.335
	237.926
	238.517
	239.108
	239.699
	240.291
	240.882
	241.473
	242.064
	242.655
	243.246
	243.838
	244.429
	245.02
	245.611
	246.202
	246.794
	247.385
	247.976
	248.567
	249.158
	249.749
	250.341
	250.932
	251.523
	252.114
	252.705
	253.297
	253.888
	254.479
