# Supplementary material for: Attosecond field emission
Source: Nature. 2023 Jan 25;613(7945):662–6. doi: 10.1038/s41586-022-05577-1 (PMC9876796; doi:10.1038/s41586-022-05577-1)
Supplement: Supplementary file 7 — Source Data Extended Data Fig. 5 [file 41586_2022_5577_MOESM7_ESM.xlsx]

## Sheet: panel a
0.400806	0.405514	0.410265	0.415061	0.419899	0.424781	0.429707	0.434676	0.439688	0.444745	0.449846	0.454991	0.460183	0.46542	0.470705	0.476038	0.48142	0.486852	0.492335	0.497871	0.503462	0.509108	0.51481	0.520571	0.526393	0.532275	0.538221	0.544232	0.550309	0.556453	0.562666	0.56895	0.575305	0.581732	0.588233	0.594809	0.60146	0.608186	0.614987	0.621865	0.628818	0.635845	0.642948	0.650123	0.65737	0.664688	0.672074	0.679526	0.687042	0.694618
0.403137	0.407898	0.412706	0.417561	0.422462	0.42741	0.432405	0.437447	0.442536	0.447672	0.452857	0.45809	0.463373	0.468705	0.474089	0.479526	0.485015	0.490558	0.496158	0.501814	0.507528	0.513302	0.519137	0.525035	0.530997	0.537025	0.54312	0.549285	0.555519	0.561825	0.568205	0.574659	0.581189	0.587796	0.59448	0.601244	0.608086	0.615009	0.622011	0.629094	0.636256	0.643498	0.650819	0.658218	0.665693	0.673243	0.680867	0.688561	0.696324	0.704152
0.405487	0.410303	0.415169	0.420085	0.42505	0.430065	0.435131	0.440246	0.445412	0.45063	0.455899	0.46122	0.466595	0.472024	0.477509	0.483049	0.488646	0.494302	0.500018	0.505795	0.511634	0.517537	0.523506	0.529542	0.535646	0.541821	0.548067	0.554387	0.560781	0.567252	0.5738	0.580427	0.587135	0.593924	0.600795	0.60775	0.614789	0.621912	0.62912	0.636413	0.643791	0.651253	0.658799	0.666428	0.674139	0.68193	0.689799	0.697745	0.705764	0.713854
0.407854	0.412727	0.417653	0.42263	0.427661	0.432744	0.437881	0.443071	0.448316	0.453615	0.45897	0.464381	0.469849	0.475375	0.48096	0.486605	0.492312	0.498081	0.503914	0.509813	0.515778	0.521812	0.527915	0.53409	0.540338	0.546661	0.55306	0.559537	0.566093	0.57273	0.57945	0.586253	0.593141	0.600116	0.607178	0.614328	0.621567	0.628896	0.636315	0.643824	0.651423	0.659112	0.66689	0.674756	0.68271	0.69075	0.698874	0.70708	0.715366	0.723728
0.410238	0.415169	0.420154	0.425195	0.430292	0.435445	0.440654	0.445921	0.451244	0.456627	0.462068	0.467569	0.473131	0.478755	0.484442	0.490193	0.49601	0.501893	0.507845	0.513866	0.519958	0.526124	0.532363	0.538679	0.545072	0.551544	0.558098	0.564734	0.571454	0.57826	0.585154	0.592136	0.599208	0.606372	0.613628	0.620978	0.628422	0.635961	0.643596	0.651326	0.659152	0.667074	0.675091	0.683203	0.691408	0.699705	0.708093	0.716569	0.725131	0.733776
0.412636	0.417625	0.422672	0.427778	0.432942	0.438165	0.443448	0.448791	0.454196	0.459662	0.46519	0.470783	0.47644	0.482162	0.487952	0.49381	0.499738	0.505736	0.511807	0.517952	0.524173	0.530471	0.536848	0.543306	0.549846	0.55647	0.56318	0.569977	0.576864	0.583841	0.590911	0.598075	0.605335	0.612691	0.620146	0.627699	0.635353	0.643107	0.650963	0.65892	0.66698	0.675141	0.683405	0.691769	0.700233	0.708796	0.717457	0.726212	0.735061	0.744001
0.415046	0.420095	0.425205	0.430376	0.435609	0.440903	0.446261	0.451682	0.457167	0.462718	0.468335	0.47402	0.479773	0.485595	0.491488	0.497454	0.503494	0.509609	0.5158	0.52207	0.528421	0.534853	0.541368	0.54797	0.554658	0.561435	0.568304	0.575264	0.58232	0.589471	0.596721	0.60407	0.61152	0.619072	0.626729	0.63449	0.642358	0.650333	0.658415	0.666606	0.674905	0.683313	0.69183	0.700455	0.709186	0.718024	0.726967	0.736013	0.745159	0.754404
0.417466	0.422577	0.42775	0.432988	0.43829	0.443657	0.44909	0.45459	0.460158	0.465794	0.471501	0.477278	0.483128	0.489051	0.495049	0.501123	0.507276	0.513508	0.519821	0.526218	0.532699	0.539266	0.545922	0.552668	0.559507	0.566439	0.573468	0.580595	0.587821	0.595149	0.602581	0.610118	0.617762	0.625515	0.633377	0.641351	0.649438	0.657638	0.665953	0.674383	0.682928	0.69159	0.700367	0.70926	0.718268	0.72739	0.736625	0.745971	0.755426	0.764988
0.419896	0.425068	0.430307	0.435611	0.440984	0.446424	0.451934	0.457514	0.463165	0.468888	0.474684	0.480555	0.486503	0.492527	0.498631	0.504816	0.511082	0.517432	0.523869	0.530392	0.537005	0.54371	0.550507	0.5574	0.564391	0.57148	0.578671	0.585966	0.593366	0.600874	0.608491	0.616219	0.62406	0.632017	0.640089	0.64828	0.656591	0.665022	0.673574	0.68225	0.691048	0.69997	0.709016	0.718186	0.727479	0.736895	0.746431	0.756088	0.765863	0.775754
0.422332	0.427568	0.432872	0.438245	0.443689	0.449203	0.454791	0.460451	0.466186	0.471996	0.477884	0.48385	0.489896	0.496023	0.502233	0.508528	0.51491	0.52138	0.52794	0.534592	0.541338	0.548181	0.555122	0.562163	0.569307	0.576556	0.583912	0.591376	0.598953	0.606642	0.614447	0.62237	0.630413	0.638577	0.646864	0.655276	0.663816	0.672483	0.681279	0.690206	0.699264	0.708454	0.717777	0.727232	0.736818	0.746537	0.756386	0.766365	0.776472	0.786704
0.424774	0.430073	0.435444	0.440887	0.446402	0.451992	0.457658	0.4634	0.469219	0.475118	0.481098	0.487159	0.493305	0.499535	0.505853	0.51226	0.518757	0.525348	0.532033	0.538815	0.545696	0.552678	0.559764	0.566955	0.574255	0.581664	0.589187	0.596824	0.604579	0.612453	0.62045	0.62857	0.636817	0.645193	0.653699	0.662338	0.671111	0.68002	0.689066	0.698251	0.707575	0.717041	0.726648	0.736396	0.746286	0.756317	0.76649	0.776802	0.787252	0.797839
0.42722	0.432584	0.438022	0.443535	0.449123	0.454789	0.460534	0.466358	0.472263	0.478251	0.484323	0.490481	0.496727	0.503062	0.509488	0.516008	0.522622	0.529334	0.536146	0.543059	0.550076	0.557199	0.564431	0.571774	0.57923	0.586803	0.594494	0.602307	0.610243	0.618305	0.626495	0.634817	0.643273	0.651864	0.660593	0.669463	0.678474	0.68763	0.696932	0.706382	0.71598	0.725728	0.735627	0.745678	0.755881	0.766235	0.776741	0.787398	0.798204	0.809159
0.429668	0.435097	0.440603	0.446187	0.451849	0.457592	0.463416	0.469323	0.475315	0.481393	0.487559	0.493814	0.500161	0.506601	0.513137	0.51977	0.526502	0.533337	0.540276	0.547321	0.554475	0.561741	0.56912	0.576617	0.584232	0.59197	0.599832	0.607822	0.615941	0.624194	0.632582	0.641109	0.649776	0.658587	0.667543	0.676648	0.685904	0.695313	0.704877	0.714597	0.724476	0.734515	0.744715	0.755077	0.765602	0.77629	0.787141	0.798154	0.809329	0.820664
0.432117	0.437612	0.443187	0.448842	0.454579	0.460399	0.466304	0.472295	0.478374	0.484542	0.490802	0.497156	0.503604	0.51015	0.516796	0.523544	0.530395	0.537353	0.544421	0.551599	0.558892	0.566301	0.57383	0.581481	0.589258	0.597162	0.605198	0.613367	0.621673	0.630119	0.638707	0.647442	0.656325	0.665359	0.674547	0.683893	0.693398	0.703065	0.712896	0.722895	0.733061	0.743399	0.753908	0.76459	0.775447	0.786479	0.797686	0.809068	0.820625	0.832355
0.434564	0.440127	0.445771	0.451498	0.45731	0.463208	0.469194	0.47527	0.481436	0.487696	0.494051	0.500503	0.507055	0.513708	0.520464	0.527327	0.534299	0.541381	0.548578	0.555891	0.563323	0.570878	0.578558	0.586365	0.594304	0.602378	0.610588	0.618939	0.627434	0.636076	0.644868	0.653814	0.662916	0.672178	0.681602	0.691193	0.700953	0.710884	0.720989	0.731272	0.741734	0.752377	0.763204	0.774216	0.785415	0.796802	0.808376	0.82014	0.832092	0.844231
0.437009	0.442639	0.448353	0.454154	0.460041	0.466018	0.472086	0.478246	0.484501	0.490853	0.497304	0.503855	0.51051	0.51727	0.524139	0.531118	0.53821	0.545418	0.552745	0.560194	0.567767	0.575468	0.5833	0.591266	0.599369	0.607613	0.616001	0.624536	0.633223	0.642063	0.651062	0.660222	0.669547	0.67904	0.688706	0.698546	0.708565	0.718766	0.729152	0.739726	0.75049	0.761448	0.772601	0.783952	0.795503	0.807255	0.819209	0.831366	0.843727	0.856291
0.43945	0.445148	0.450933	0.456806	0.46277	0.468826	0.474976	0.481222	0.487566	0.494011	0.500557	0.507209	0.513968	0.520836	0.527817	0.534913	0.542127	0.549462	0.55692	0.564505	0.572221	0.580069	0.588055	0.59618	0.60445	0.612866	0.621433	0.630155	0.639035	0.648077	0.657285	0.666663	0.676214	0.685943	0.695854	0.705949	0.716233	0.726709	0.737381	0.748253	0.759327	0.770607	0.782095	0.793794	0.805708	0.817836	0.830182	0.842746	0.85553	0.868533
0.441886	0.447652	0.453508	0.459455	0.465496	0.471631	0.477864	0.484196	0.490629	0.497167	0.50381	0.510562	0.517426	0.524403	0.531497	0.538711	0.546047	0.553509	0.561099	0.568822	0.576681	0.584679	0.592819	0.601105	0.609542	0.618133	0.626881	0.635792	0.644868	0.654114	0.663535	0.673133	0.682915	0.692883	0.703042	0.713397	0.723951	0.734708	0.745673	0.756849	0.76824	0.77985	0.791682	0.80374	0.816026	0.828542	0.841291	0.854276	0.867496	0.880954
0.444314	0.450149	0.456076	0.462098	0.468215	0.474431	0.480747	0.487165	0.493689	0.500319	0.50706	0.513913	0.520882	0.527968	0.535176	0.542508	0.549967	0.557557	0.565281	0.573143	0.581145	0.589293	0.597589	0.606038	0.614644	0.62341	0.632342	0.641443	0.650718	0.660171	0.669806	0.679629	0.689644	0.699856	0.710268	0.720887	0.731716	0.74276	0.754023	0.765511	0.777226	0.789175	0.801359	0.813784	0.826453	0.839369	0.852534	0.865952	0.879624	0.893552
0.446733	0.452637	0.458636	0.464732	0.470927	0.477223	0.483623	0.490128	0.496742	0.503467	0.510305	0.517259	0.524334	0.53153	0.538852	0.546303	0.553886	0.561604	0.569462	0.577463	0.585611	0.593909	0.602363	0.610976	0.619752	0.628696	0.637812	0.647106	0.656581	0.666243	0.676097	0.686147	0.696399	0.706857	0.717527	0.728414	0.739523	0.750859	0.762427	0.774233	0.78628	0.798575	0.811121	0.823923	0.836985	0.850311	0.863905	0.87777	0.891909	0.906323
0.449142	0.455116	0.461187	0.467358	0.47363	0.480007	0.48649	0.493083	0.499787	0.506606	0.513542	0.520599	0.527779	0.535085	0.542522	0.550092	0.557799	0.565647	0.573639	0.58178	0.590074	0.598525	0.607136	0.615914	0.624862	0.633985	0.643288	0.652776	0.662455	0.672328	0.682402	0.692682	0.703174	0.713883	0.724814	0.735974	0.747368	0.759001	0.77088	0.78301	0.795397	0.808046	0.820962	0.83415	0.847617	0.861365	0.8754	0.889726	0.904346	0.919263
0.451539	0.457583	0.463726	0.469972	0.476322	0.48278	0.489347	0.496027	0.502822	0.509735	0.51677	0.523928	0.531215	0.538632	0.546183	0.553873	0.561705	0.569683	0.57781	0.586092	0.594532	0.603136	0.611907	0.62085	0.629971	0.639275	0.648766	0.65845	0.668333	0.67842	0.688718	0.699231	0.709965	0.720928	0.732125	0.743562	0.755245	0.767181	0.779377	0.791838	0.804571	0.817581	0.830876	0.844461	0.858342	0.872524	0.887012	0.901813	0.916929	0.932366
0.453923	0.460036	0.466252	0.472573	0.479001	0.48554	0.492192	0.498959	0.505845	0.512853	0.519985	0.527246	0.534639	0.542167	0.549834	0.557644	0.565601	0.573708	0.581972	0.590395	0.598982	0.607739	0.61667	0.625781	0.635076	0.644561	0.654242	0.664124	0.674213	0.684516	0.695039	0.705787	0.716768	0.727988	0.739453	0.751171	0.763149	0.775393	0.787911	0.800709	0.813795	0.827176	0.840858	0.854848	0.869154	0.883781	0.898736	0.914025	0.929653	0.945625
0.456292	0.462475	0.468763	0.475159	0.481666	0.488286	0.495022	0.501876	0.508853	0.515956	0.523187	0.53055	0.538049	0.545688	0.553471	0.561401	0.569483	0.577721	0.586121	0.594685	0.603421	0.612332	0.621424	0.630702	0.640172	0.64984	0.659711	0.669793	0.68009	0.690611	0.701361	0.712347	0.723576	0.735057	0.746795	0.758798	0.771074	0.783631	0.796476	0.809618	0.823064	0.836822	0.850899	0.865305	0.880046	0.895129	0.910563	0.926354	0.942509	0.959034
0.458645	0.464898	0.471258	0.477729	0.484314	0.491015	0.497835	0.504777	0.511845	0.519042	0.526372	0.533838	0.541443	0.549193	0.557091	0.565142	0.573349	0.581718	0.590254	0.598961	0.607844	0.61691	0.626163	0.63561	0.645256	0.655107	0.665171	0.675452	0.68596	0.696699	0.707679	0.718905	0.730386	0.742129	0.754142	0.766435	0.779014	0.791888	0.805066	0.818557	0.832369	0.846512	0.860993	0.875823	0.891009	0.90656	0.922486	0.938793	0.95549	0.972585
0.460979	0.467302	0.473735	0.480281	0.486944	0.493726	0.50063	0.50766	0.514819	0.52211	0.529538	0.537106	0.544819	0.552679	0.560693	0.568864	0.577197	0.585697	0.594368	0.603218	0.61225	0.62147	0.630885	0.6405	0.650323	0.660359	0.670615	0.681098	0.691817	0.702777	0.713987	0.725456	0.73719	0.749199	0.761491	0.774075	0.786961	0.800157	0.813673	0.827519	0.841704	0.856238	0.871131	0.886394	0.902035	0.918066	0.934494	0.951332	0.968586	0.986267
0.463294	0.469687	0.476192	0.482813	0.489554	0.496416	0.503404	0.510521	0.517771	0.525157	0.532683	0.540353	0.548172	0.556144	0.564273	0.572564	0.581022	0.589653	0.598461	0.607452	0.616633	0.626008	0.635585	0.64537	0.655369	0.66559	0.67604	0.686726	0.697656	0.708838	0.720281	0.731993	0.743983	0.75626	0.768834	0.781713	0.794909	0.808431	0.82229	0.836495	0.851059	0.865992	0.881305	0.897008	0.913115	0.929635	0.946579	0.96396	0.981787	1.00007
0.465589	0.47205	0.478627	0.485324	0.492141	0.499085	0.506156	0.513361	0.520701	0.528181	0.535805	0.543577	0.551502	0.559584	0.567828	0.576239	0.584823	0.593584	0.602528	0.611662	0.620991	0.630521	0.64026	0.650214	0.660391	0.670797	0.681441	0.69233	0.703473	0.714878	0.726554	0.738512	0.750759	0.763306	0.776163	0.789341	0.80285	0.816702	0.830907	0.845478	0.860426	0.875764	0.891503	0.907657	0.924237	0.941257	0.958729	0.976666	0.995081	1.01398
0.46786	0.474391	0.48104	0.48781	0.494706	0.501729	0.508884	0.516175	0.523605	0.531179	0.538901	0.546774	0.554805	0.562997	0.571356	0.579887	0.588595	0.597487	0.606567	0.615842	0.62532	0.635005	0.644906	0.655029	0.665383	0.675974	0.686812	0.697905	0.709261	0.72089	0.732801	0.745005	0.757511	0.77033	0.783473	0.796951	0.810777	0.824961	0.839517	0.854457	0.869795	0.885543	0.901716	0.918327	0.935391	0.952921	0.970932	0.989438	1.00845	1.02799
0.470108	0.476707	0.483428	0.490272	0.497244	0.504348	0.511586	0.518963	0.526483	0.53415	0.541968	0.549943	0.558079	0.566381	0.574854	0.583504	0.592337	0.601358	0.610574	0.619991	0.629616	0.639456	0.649518	0.659811	0.670341	0.681118	0.69215	0.703446	0.715016	0.726869	0.739016	0.751467	0.764232	0.777324	0.790755	0.804536	0.81868	0.8332	0.84811	0.863424	0.879156	0.89532	0.911933	0.929009	0.946563	0.964613	0.983174	1.00226	1.02189	1.04209
0.47233	0.478998	0.485789	0.492707	0.499756	0.506938	0.514259	0.521722	0.529331	0.53709	0.545005	0.553081	0.561321	0.569732	0.578319	0.587088	0.596044	0.605194	0.614545	0.624103	0.633875	0.643869	0.654093	0.664554	0.675261	0.686223	0.697449	0.708949	0.720732	0.732809	0.745192	0.75789	0.770916	0.784282	0.798001	0.812086	0.826551	0.84141	0.856677	0.872368	0.888498	0.905083	0.922141	0.939688	0.957742	0.97632	0.995441	1.01512	1.03538	1.05624
0.474525	0.481261	0.488123	0.495114	0.502238	0.509499	0.516902	0.52445	0.532147	0.539999	0.54801	0.556185	0.564529	0.573049	0.581749	0.590635	0.599714	0.608993	0.618478	0.628176	0.638094	0.648242	0.658625	0.669255	0.680138	0.691284	0.702704	0.714407	0.726403	0.738704	0.751322	0.764268	0.777555	0.791196	0.805204	0.819595	0.834381	0.84958	0.865207	0.881277	0.897809	0.91482	0.932329	0.950353	0.968913	0.988028	1.00772	1.028	1.04891	1.07045
0.476692	0.483495	0.490427	0.49749	0.50469	0.512029	0.519513	0.527145	0.53493	0.542873	0.550979	0.559253	0.567701	0.576327	0.585139	0.594143	0.603344	0.61275	0.622368	0.632205	0.642269	0.652569	0.663112	0.673908	0.684967	0.696297	0.707909	0.719814	0.732023	0.744548	0.7574	0.770594	0.784141	0.798057	0.812355	0.827052	0.842161	0.857701	0.873689	0.890142	0.907079	0.924518	0.942482	0.960988	0.98006	0.999719	1.01999	1.04089	1.06245	1.08468
0.478829	0.485699	0.492699	0.499835	0.507108	0.514525	0.522089	0.529805	0.537677	0.545711	0.553911	0.562283	0.570832	0.579566	0.588489	0.597608	0.60693	0.616463	0.626212	0.636188	0.646396	0.656847	0.667549	0.678511	0.689743	0.701255	0.713059	0.725165	0.737586	0.750333	0.76342	0.77686	0.790668	0.804858	0.819446	0.834448	0.849881	0.865763	0.882113	0.898949	0.916293	0.934164	0.952586	0.971579	0.991169	1.01138	1.03223	1.05376	1.07598	1.09893
0.480934	0.48787	0.494939	0.502145	0.509493	0.516986	0.52463	0.532428	0.540386	0.548509	0.556803	0.565272	0.573922	0.582761	0.591794	0.601028	0.61047	0.620127	0.630008	0.64012	0.650471	0.661072	0.67193	0.683057	0.694462	0.706155	0.718149	0.730455	0.743086	0.756054	0.769374	0.78306	0.797127	0.81159	0.826467	0.841774	0.85753	0.873754	0.890467	0.907688	0.925439	0.943744	0.962626	0.98211	1.00222	1.02299	1.04443	1.06659	1.08949	1.11316
0.483007	0.490008	0.497145	0.504421	0.511842	0.519411	0.527133	0.535013	0.543056	0.551267	0.559652	0.568217	0.576968	0.585911	0.595052	0.604399	0.61396	0.623741	0.63375	0.643998	0.654491	0.665239	0.676253	0.687543	0.699118	0.710991	0.723173	0.735677	0.748517	0.761705	0.775256	0.789185	0.803509	0.818245	0.833409	0.84902	0.865099	0.881664	0.898738	0.916344	0.934504	0.953243	0.972587	0.992564	1.0132	1.03453	1.05657	1.07937	1.10295	1.12734
0.485046	0.492111	0.499314	0.50666	0.514152	0.521796	0.529595	0.537556	0.545683	0.553982	0.562458	0.571117	0.579966	0.589012	0.59826	0.607719	0.617396	0.6273	0.637437	0.647818	0.658451	0.669346	0.680513	0.691963	0.703707	0.715757	0.728126	0.740826	0.753872	0.767277	0.781057	0.795229	0.809808	0.824813	0.840263	0.856177	0.872575	0.889481	0.906916	0.924905	0.943472	0.962646	0.982453	1.00292	1.02409	1.04597	1.06862	1.09206	1.11633	1.14147
0.487048	0.494177	0.501446	0.50886	0.516423	0.524141	0.532017	0.540057	0.548266	0.556651	0.565216	0.573969	0.582915	0.592062	0.601416	0.610985	0.620777	0.630801	0.641064	0.651576	0.662347	0.673386	0.684704	0.696313	0.708224	0.720449	0.733002	0.745896	0.759145	0.772765	0.786772	0.801182	0.816014	0.831287	0.847019	0.863233	0.87995	0.897192	0.914986	0.933356	0.95233	0.971937	0.992206	1.01317	1.03486	1.05731	1.08056	1.10465	1.12962	1.1555
0.489014	0.496206	0.50354	0.511021	0.518654	0.526443	0.534394	0.542513	0.550803	0.559272	0.567926	0.57677	0.585812	0.595058	0.604516	0.614194	0.624099	0.634241	0.644628	0.655269	0.666176	0.677357	0.688824	0.700589	0.712664	0.725061	0.737795	0.75088	0.76433	0.778162	0.792392	0.807039	0.82212	0.837657	0.853669	0.870179	0.88721	0.904787	0.922936	0.941685	0.961063	0.9811	1.00183	1.02328	1.0455	1.06852	1.09237	1.11711	1.14278	1.16941
0.490942	0.498195	0.505592	0.513139	0.520841	0.528702	0.536727	0.544922	0.553292	0.561845	0.570585	0.579519	0.588654	0.597998	0.607559	0.617343	0.627359	0.637617	0.648125	0.658894	0.669933	0.681254	0.692868	0.704786	0.717022	0.729589	0.742501	0.755773	0.76942	0.78346	0.797911	0.81279	0.828117	0.843913	0.860201	0.877004	0.894346	0.912253	0.930754	0.949877	0.969654	0.990118	1.0113	1.03325	1.05599	1.07957	1.10403	1.12941	1.15578	1.18317
0.49283	0.500143	0.507603	0.515215	0.522984	0.530914	0.539012	0.547283	0.555731	0.564365	0.57319	0.582212	0.59144	0.60088	0.61054	0.620429	0.630554	0.640926	0.651553	0.662447	0.673616	0.685074	0.696831	0.708899	0.721293	0.734026	0.747113	0.760568	0.77441	0.788655	0.803321	0.818428	0.833996	0.850048	0.866607	0.883697	0.901345	0.919577	0.938425	0.957917	0.978089	0.998975	1.02061	1.04304	1.0663	1.09044	1.1155	1.14153	1.16859	1.19673
0.494677	0.502049	0.509571	0.517246	0.525081	0.53308	0.541249	0.549593	0.558119	0.566832	0.57574	0.584849	0.594166	0.6037	0.613458	0.623449	0.633681	0.644164	0.654908	0.665923	0.677221	0.688812	0.700709	0.712925	0.725473	0.738368	0.751626	0.765261	0.779293	0.793737	0.808614	0.823945	0.83975	0.856052	0.872877	0.890249	0.908196	0.926748	0.945935	0.965792	0.986351	1.00765	1.02973	1.05264	1.07641	1.1011	1.12676	1.15343	1.18119	1.21008
0.496482	0.503912	0.511493	0.519231	0.527131	0.535197	0.543435	0.551851	0.560452	0.569243	0.578232	0.587426	0.596831	0.606457	0.616311	0.626401	0.636737	0.647329	0.658187	0.669321	0.680743	0.692465	0.704498	0.716858	0.729557	0.742611	0.756035	0.769846	0.784062	0.798702	0.813785	0.829333	0.845369	0.861916	0.879	0.896648	0.914888	0.933753	0.953273	0.973485	0.994425	1.01613	1.03865	1.06203	1.0863	1.11154	1.13778	1.16509	1.19353	1.22317
0.498243	0.50573	0.51337	0.521169	0.529131	0.537263	0.545569	0.554056	0.56273	0.571597	0.580666	0.589941	0.599433	0.609148	0.619095	0.629282	0.63972	0.650418	0.661386	0.672636	0.68418	0.696028	0.708195	0.720694	0.73354	0.746748	0.760334	0.774316	0.788712	0.803542	0.818826	0.834586	0.850847	0.867632	0.884968	0.902884	0.92141	0.940579	0.960424	0.980982	1.00229	1.0244	1.04735	1.07118	1.09595	1.12172	1.14854	1.17648	1.20559	1.23597
0.49996	0.507502	0.5152	0.523058	0.531082	0.539277	0.547649	0.556205	0.56495	0.573892	0.583037	0.592393	0.601968	0.61177	0.621808	0.63209	0.642627	0.653427	0.664504	0.675866	0.687527	0.699499	0.711795	0.72443	0.737418	0.750776	0.764519	0.778667	0.793238	0.808251	0.82373	0.839696	0.856174	0.87319	0.890771	0.908947	0.927751	0.947214	0.967374	0.98827	1.00994	1.03244	1.0558	1.08008	1.10533	1.13162	1.159	1.18755	1.21733	1.24843
0.501631	0.509227	0.516981	0.524896	0.53298	0.541237	0.549674	0.558297	0.567112	0.576126	0.585346	0.59478	0.604436	0.614322	0.624448	0.634822	0.645454	0.656355	0.667536	0.679007	0.690782	0.702874	0.715295	0.728061	0.741187	0.754689	0.768585	0.782893	0.797632	0.812824	0.82849	0.844655	0.861343	0.878582	0.8964	0.914828	0.933899	0.953647	0.974112	0.995333	1.01735	1.04022	1.06399	1.0887	1.11442	1.14122	1.16915	1.19829	1.22872	1.26051
0.503255	0.510904	0.518711	0.526684	0.534826	0.543143	0.551643	0.56033	0.569212	0.578296	0.587589	0.597099	0.606834	0.616802	0.627013	0.637476	0.648201	0.659198	0.67048	0.682057	0.693942	0.706149	0.718691	0.731584	0.744843	0.758484	0.772527	0.786989	0.801891	0.817254	0.833101	0.849457	0.866348	0.883801	0.901846	0.920516	0.939843	0.959866	0.980624	1.00216	1.02451	1.04774	1.07189	1.09702	1.1232	1.15048	1.17894	1.20865	1.23971	1.27219
0.504832	0.512531	0.520391	0.528418	0.536617	0.544993	0.553553	0.562303	0.571251	0.580403	0.589766	0.599349	0.60916	0.619207	0.629501	0.640049	0.650863	0.661954	0.673333	0.685012	0.697003	0.709321	0.72198	0.734994	0.748381	0.762157	0.77634	0.79095	0.806008	0.821536	0.837556	0.854095	0.87118	0.888838	0.907101	0.926002	0.945575	0.965861	0.986898	1.00873	1.03141	1.05498	1.0795	1.10503	1.13164	1.15938	1.18835	1.21862	1.25027	1.28341
0.506359	0.514108	0.522019	0.530099	0.538352	0.546785	0.555404	0.564215	0.573226	0.582443	0.591874	0.601528	0.611412	0.621536	0.631909	0.64254	0.65344	0.664621	0.676093	0.68787	0.699963	0.712388	0.725158	0.738289	0.751798	0.765702	0.78002	0.794772	0.809979	0.825664	0.84185	0.858563	0.875832	0.893686	0.912156	0.931277	0.951085	0.971619	0.992922	1.01504	1.03802	1.06192	1.08679	1.1127	1.13971	1.1679	1.19735	1.22814	1.26037	1.29414
0.507836	0.515633	0.523594	0.531724	0.54003	0.548518	0.557194	0.566064	0.575135	0.584416	0.593913	0.603635	0.613589	0.623787	0.634235	0.644946	0.655929	0.667196	0.678758	0.690628	0.702819	0.715346	0.728223	0.741465	0.755091	0.769118	0.783564	0.798451	0.813799	0.829633	0.845976	0.862856	0.8803	0.898338	0.917005	0.936333	0.956362	0.977131	0.998685	1.02107	1.04434	1.06854	1.09375	1.12001	1.14741	1.17602	1.20592	1.23721	1.26997	1.30433
0.509262	0.517105	0.525114	0.533294	0.541651	0.550192	0.558922	0.567848	0.576979	0.58632	0.59588	0.605667	0.61569	0.625957	0.636479	0.647266	0.658328	0.669677	0.681325	0.693284	0.705569	0.718192	0.731171	0.74452	0.758257	0.772399	0.786968	0.801982	0.817465	0.833439	0.849931	0.866967	0.884576	0.902789	0.921639	0.941163	0.961399	0.982389	1.00418	1.02681	1.05035	1.07484	1.10035	1.12695	1.15471	1.18371	1.21403	1.24578	1.27905	1.31396
0.510637	0.518524	0.526579	0.534806	0.543213	0.551804	0.560587	0.569568	0.578754	0.588154	0.597774	0.607624	0.617711	0.628046	0.638638	0.649497	0.660635	0.672063	0.683792	0.695836	0.708209	0.720925	0.734	0.74745	0.761291	0.775544	0.790227	0.805362	0.820971	0.837078	0.853709	0.870892	0.888655	0.907031	0.926054	0.94576	0.966189	0.987384	1.00939	1.03226	1.05604	1.0808	1.1066	1.1335	1.16159	1.19095	1.22166	1.25382	1.28756	1.32297
0.511959	0.519889	0.527988	0.536261	0.544714	0.553354	0.562187	0.571221	0.580461	0.589916	0.599594	0.609503	0.619653	0.630052	0.640711	0.651639	0.662848	0.67435	0.686157	0.698282	0.710739	0.723542	0.736708	0.750252	0.764193	0.778549	0.79334	0.808588	0.824315	0.840546	0.857307	0.874626	0.892533	0.91106	0.930242	0.950117	0.970724	0.992107	1.01431	1.03739	1.06141	1.08641	1.11246	1.13965	1.16803	1.19771	1.22878	1.26133	1.29548	1.33135
0.513227	0.521198	0.52934	0.537656	0.546155	0.554842	0.563723	0.572806	0.582097	0.591606	0.601339	0.611305	0.621514	0.631974	0.642695	0.653689	0.664967	0.676539	0.688419	0.70062	0.713156	0.726041	0.739292	0.752925	0.766959	0.781411	0.796303	0.811656	0.827493	0.843839	0.860721	0.878166	0.896205	0.914871	0.9342	0.954228	0.974998	0.996553	1.01894	1.04222	1.06643	1.09165	1.11794	1.14537	1.17403	1.204	1.23537	1.26826	1.30278	1.33906
0.514441	0.522452	0.530634	0.538992	0.547534	0.556265	0.565192	0.574322	0.583663	0.593222	0.603007	0.613028	0.623292	0.63381	0.644591	0.655647	0.666988	0.678627	0.690576	0.702848	0.715458	0.72842	0.741751	0.755467	0.769587	0.784129	0.799115	0.814565	0.830503	0.846955	0.863947	0.881508	0.899668	0.918461	0.937922	0.95809	0.979007	1.00072	1.02327	1.04671	1.07111	1.09652	1.12302	1.15067	1.17956	1.20978	1.24142	1.27461	1.30944	1.34607
0.5156	0.523649	0.531869	0.540267	0.54885	0.557624	0.566594	0.57577	0.585157	0.594764	0.604598	0.61467	0.624987	0.635559	0.646397	0.657511	0.668912	0.680613	0.692627	0.704966	0.717644	0.730678	0.744083	0.757876	0.772076	0.786701	0.801772	0.817312	0.833343	0.849892	0.866984	0.88465	0.902919	0.921826	0.941407	0.961699	0.982746	1.00459	1.02729	1.05088	1.07544	1.10102	1.12769	1.15553	1.18462	1.21505	1.24692	1.28035	1.31545	1.35236
0.516704	0.524788	0.533045	0.541481	0.550103	0.558917	0.567929	0.577147	0.586578	0.59623	0.606111	0.61623	0.626597	0.63722	0.648111	0.65928	0.670737	0.682496	0.69457	0.706971	0.719713	0.732813	0.746287	0.760151	0.774423	0.789124	0.804274	0.819895	0.836011	0.852646	0.869829	0.887589	0.905956	0.924964	0.94465	0.965052	0.986212	1.00818	1.031	1.05472	1.07941	1.10513	1.13195	1.15995	1.1892	1.2198	1.25186	1.28548	1.32078	1.35792
0.517751	0.525869	0.534161	0.542634	0.551292	0.560144	0.569195	0.578453	0.587925	0.59762	0.607545	0.617709	0.628122	0.638794	0.649733	0.660953	0.672463	0.684276	0.696404	0.708862	0.721664	0.734825	0.748361	0.762289	0.776629	0.791398	0.806619	0.822313	0.838504	0.855218	0.872482	0.890324	0.908777	0.927874	0.94765	0.968147	0.989404	1.01147	1.03439	1.05822	1.08303	1.10886	1.1358	1.16392	1.1933	1.22403	1.25622	1.28998	1.32544	1.36273
0.518742	0.526892	0.535217	0.543723	0.552417	0.561304	0.570392	0.579687	0.589198	0.598933	0.608899	0.619105	0.629562	0.640277	0.651263	0.662529	0.674087	0.68595	0.69813	0.71064	0.723496	0.736712	0.750305	0.764292	0.778691	0.793522	0.808807	0.824566	0.840824	0.857606	0.87494	0.892855	0.911381	0.930553	0.950408	0.970983	0.992322	1.01447	1.03748	1.06139	1.08628	1.11221	1.13923	1.16744	1.19691	1.22773	1.26002	1.29387	1.32941	1.36679
0.519676	0.527856	0.536212	0.54475	0.553476	0.562397	0.571519	0.58085	0.590397	0.600169	0.610173	0.620418	0.630914	0.641671	0.652699	0.664008	0.675611	0.687519	0.699745	0.712303	0.725208	0.738474	0.752118	0.766157	0.78061	0.795496	0.810836	0.826652	0.842968	0.85981	0.877204	0.89518	0.913769	0.933004	0.952921	0.973561	0.994964	1.01718	1.04025	1.06423	1.08918	1.11516	1.14225	1.17052	1.20004	1.23092	1.26324	1.29713	1.33271	1.37011
0.520552	0.52876	0.537146	0.545713	0.55447	0.563422	0.572576	0.58194	0.59152	0.601326	0.611366	0.621647	0.63218	0.642975	0.654041	0.66539	0.677033	0.688982	0.70125	0.713851	0.726799	0.74011	0.7538	0.767885	0.782385	0.797319	0.812707	0.828573	0.844938	0.86183	0.879274	0.897301	0.91594	0.935225	0.955193	0.975881	0.997333	1.01959	1.04271	1.06673	1.09172	1.11774	1.14486	1.17315	1.20269	1.23358	1.26591	1.29979	1.33534	1.3727
0.52137	0.529605	0.538017	0.546613	0.555398	0.564379	0.573563	0.582957	0.592568	0.602406	0.612478	0.622792	0.633359	0.644188	0.655289	0.666673	0.678353	0.690339	0.702645	0.715284	0.728271	0.741621	0.75535	0.769476	0.784017	0.798991	0.814421	0.830327	0.846734	0.863666	0.881151	0.899218	0.917896	0.937219	0.957224	0.977947	0.999431	1.02172	1.04486	1.06891	1.09392	1.11995	1.14707	1.17535	1.20488	1.23574	1.26803	1.30184	1.33731	1.37457
0.52213	0.530389	0.538827	0.547448	0.556259	0.565267	0.574478	0.5839	0.59354	0.603407	0.613508	0.623853	0.63445	0.64531	0.656442	0.667859	0.679571	0.69159	0.703929	0.716602	0.729622	0.743007	0.75677	0.77093	0.785505	0.800514	0.815977	0.831917	0.848356	0.865321	0.882837	0.900933	0.919639	0.938988	0.959016	0.97976	1.00126	1.02356	1.04671	1.07076	1.09576	1.12178	1.14888	1.17713	1.20661	1.23741	1.26961	1.30332	1.33866	1.37575
0.522831	0.531113	0.539574	0.548219	0.557054	0.566087	0.575323	0.58477	0.594436	0.604329	0.614457	0.624829	0.635453	0.646341	0.657502	0.668946	0.680687	0.692734	0.705102	0.717804	0.730854	0.744267	0.758059	0.772248	0.78685	0.801887	0.817377	0.833342	0.849807	0.866795	0.884332	0.902448	0.921171	0.940535	0.960574	0.981325	1.00283	1.02513	1.04827	1.0723	1.09728	1.12326	1.15031	1.1785	1.2079	1.2386	1.27068	1.30424	1.3394	1.37627
0.523473	0.531777	0.540259	0.548925	0.557783	0.566838	0.576096	0.585567	0.595256	0.605173	0.615324	0.62572	0.636369	0.647281	0.658466	0.669936	0.681701	0.693773	0.706166	0.718892	0.731966	0.745403	0.759219	0.77343	0.788054	0.803112	0.818622	0.834606	0.851087	0.86809	0.88564	0.903765	0.922496	0.941863	0.961901	0.982646	1.00414	1.02642	1.04953	1.07353	1.09846	1.12439	1.15137	1.17947	1.20876	1.23933	1.27125	1.30463	1.33956	1.37617
0.524056	0.532379	0.540881	0.549567	0.558444	0.567519	0.576799	0.58629	0.596	0.605937	0.61611	0.626527	0.637197	0.64813	0.659337	0.670828	0.682614	0.694707	0.70712	0.719866	0.732959	0.746415	0.760249	0.774477	0.789118	0.80419	0.819713	0.835708	0.852199	0.869208	0.886763	0.904889	0.923616	0.942976	0.963001	0.983728	1.0052	1.02744	1.05052	1.07446	1.09933	1.12518	1.15206	1.18005	1.20922	1.23962	1.27136	1.30452	1.33919	1.37548
0.524581	0.532921	0.54144	0.550144	0.559039	0.568132	0.57743	0.586939	0.596667	0.606623	0.616814	0.627249	0.637938	0.648889	0.660114	0.671622	0.683425	0.695535	0.707965	0.720727	0.733835	0.747305	0.761151	0.775391	0.790042	0.805123	0.820653	0.836653	0.853145	0.870154	0.887704	0.905822	0.924537	0.943879	0.963881	0.984578	1.00601	1.02821	1.05123	1.0751	1.09989	1.12565	1.15242	1.18028	1.20928	1.23951	1.27103	1.30394	1.33832	1.37426
0.525046	0.533401	0.541936	0.550656	0.559567	0.568676	0.577989	0.587514	0.597259	0.60723	0.617437	0.627888	0.638592	0.649558	0.660797	0.67232	0.684136	0.69626	0.708701	0.721475	0.734594	0.748073	0.761927	0.776174	0.79083	0.805913	0.821443	0.837441	0.853929	0.870929	0.888466	0.906568	0.925261	0.944577	0.964545	0.985202	1.00658	1.02873	1.05167	1.07547	1.10016	1.12581	1.15245	1.18015	1.20898	1.23901	1.27029	1.30292	1.33698	1.37255
0.525452	0.533821	0.542369	0.551103	0.560028	0.569151	0.578478	0.588016	0.597774	0.607759	0.617979	0.628442	0.639159	0.650137	0.661388	0.672921	0.684748	0.69688	0.709331	0.722111	0.735236	0.74872	0.762578	0.776826	0.791482	0.806562	0.822087	0.838076	0.854552	0.871537	0.889055	0.907132	0.925795	0.945075	0.965	0.985606	1.00693	1.029	1.05187	1.07557	1.10015	1.12567	1.15217	1.17971	1.20834	1.23814	1.26917	1.30151	1.33522	1.37039
0.525798	0.53418	0.54274	0.551486	0.560422	0.569557	0.578895	0.588445	0.598214	0.60821	0.61844	0.628914	0.639639	0.650627	0.661886	0.673427	0.68526	0.697399	0.709853	0.722638	0.735765	0.749249	0.763106	0.77735	0.792	0.807072	0.822586	0.838561	0.855019	0.871981	0.889473	0.907518	0.926144	0.945379	0.965253	0.985799	1.00705	1.02904	1.05182	1.07542	1.09988	1.12526	1.1516	1.17895	1.20738	1.23694	1.2677	1.29972	1.33308	1.36784
0.526086	0.534478	0.543048	0.551804	0.56075	0.569894	0.579242	0.588801	0.598579	0.608583	0.618821	0.629302	0.640035	0.651028	0.662292	0.673838	0.685675	0.697815	0.710271	0.723055	0.73618	0.749661	0.763512	0.777748	0.792387	0.807446	0.822943	0.838899	0.855332	0.872267	0.889725	0.907731	0.926312	0.945495	0.965309	0.985787	1.00696	1.02886	1.05154	1.07502	1.09935	1.12458	1.15075	1.17791	1.20612	1.23544	1.26591	1.29761	1.3306	1.36494
0.526315	0.534715	0.543294	0.552057	0.561012	0.570163	0.579519	0.589085	0.598869	0.608879	0.619122	0.629608	0.640345	0.651342	0.662608	0.674155	0.685992	0.698132	0.710585	0.723365	0.736484	0.749957	0.763798	0.778022	0.792646	0.807687	0.823162	0.839092	0.855496	0.872396	0.889815	0.907776	0.926305	0.945429	0.965177	0.985578	1.00667	1.02847	1.05104	1.07439	1.09858	1.12365	1.14964	1.17661	1.20459	1.23364	1.26383	1.2952	1.32781	1.36173
0.526484	0.534891	0.543477	0.552247	0.561207	0.570364	0.579725	0.589296	0.599084	0.609098	0.619345	0.629833	0.640571	0.651568	0.662834	0.674379	0.686214	0.698349	0.710797	0.723569	0.736679	0.75014	0.763966	0.778174	0.792778	0.807796	0.823246	0.839145	0.855514	0.872375	0.889748	0.907658	0.92613	0.945189	0.964862	0.985181	1.00617	1.02788	1.05032	1.07355	1.09759	1.12249	1.1483	1.17505	1.2028	1.23159	1.26148	1.29252	1.32476	1.35826
0.526595	0.535007	0.543598	0.552372	0.561337	0.570498	0.579862	0.589435	0.599226	0.609241	0.619488	0.629976	0.640713	0.651708	0.662971	0.674512	0.686341	0.698468	0.710907	0.723668	0.736765	0.750211	0.76402	0.778207	0.792787	0.807778	0.823196	0.839061	0.855391	0.872206	0.88953	0.907383	0.925791	0.944779	0.964373	0.984603	1.0055	1.02709	1.04941	1.0725	1.09639	1.12112	1.14673	1.17327	1.20078	1.2293	1.2589	1.2896	1.32147	1.35456
0.526648	0.535064	0.543657	0.552434	0.561401	0.570564	0.579929	0.589504	0.599294	0.609308	0.619554	0.63004	0.640773	0.651764	0.663021	0.674554	0.686374	0.698491	0.710918	0.723665	0.736745	0.750172	0.763959	0.778122	0.792675	0.807635	0.823018	0.838843	0.855129	0.871895	0.889164	0.906956	0.925295	0.944207	0.963716	0.983852	1.00464	1.02612	1.04831	1.07125	1.09498	1.11954	1.14495	1.17128	1.19854	1.2268	1.2561	1.28647	1.31798	1.35066
0.526642	0.53506	0.543655	0.552433	0.561401	0.570564	0.579928	0.589501	0.59929	0.609301	0.619543	0.630024	0.640751	0.651735	0.662983	0.674507	0.686315	0.698419	0.71083	0.72356	0.736621	0.750026	0.763788	0.777923	0.792445	0.807369	0.822714	0.838496	0.854733	0.871446	0.888655	0.906381	0.924648	0.943478	0.962899	0.982935	1.00362	1.02497	1.04703	1.06983	1.09339	1.11777	1.14299	1.16909	1.19611	1.2241	1.25311	1.28316	1.31431	1.3466
0.526579	0.534997	0.543592	0.55237	0.561336	0.570497	0.579859	0.589429	0.599213	0.60922	0.619456	0.629929	0.640648	0.651622	0.66286	0.674371	0.686165	0.698254	0.710647	0.723356	0.736395	0.749774	0.763509	0.777612	0.792099	0.806985	0.822287	0.838022	0.854208	0.870863	0.888009	0.905665	0.923855	0.942601	0.961928	0.981861	1.00243	1.02366	1.04558	1.06823	1.09163	1.11582	1.14084	1.16672	1.19351	1.22123	1.24994	1.27968	1.31048	1.34239
0.526458	0.534875	0.543468	0.552244	0.561207	0.570364	0.579722	0.589287	0.599065	0.609065	0.619293	0.629757	0.640466	0.651428	0.662653	0.674149	0.685926	0.697996	0.710368	0.723055	0.736068	0.749419	0.763123	0.777192	0.791641	0.806486	0.821742	0.837426	0.853556	0.870151	0.887229	0.904812	0.922922	0.941579	0.96081	0.980637	1.00109	1.02219	1.04397	1.06647	1.0897	1.11371	1.13853	1.16419	1.19073	1.2182	1.24662	1.27605	1.30651	1.33805
0.52628	0.534694	0.543284	0.552056	0.561014	0.570167	0.579518	0.589076	0.598847	0.608837	0.619055	0.629508	0.640205	0.651153	0.662362	0.673841	0.685599	0.697648	0.709997	0.722658	0.735643	0.748963	0.762633	0.776665	0.791073	0.805873	0.82108	0.836711	0.852782	0.869313	0.886322	0.903828	0.921854	0.940421	0.959551	0.97927	0.999603	1.02058	1.04222	1.06455	1.08762	1.11145	1.13606	1.16151	1.18781	1.21502	1.24316	1.27228	1.30242	1.33361
0.526045	0.534455	0.54304	0.551806	0.560759	0.569904	0.579248	0.588797	0.598558	0.608538	0.618744	0.629184	0.639866	0.650798	0.661989	0.673449	0.685186	0.697211	0.709535	0.722168	0.735122	0.748409	0.762042	0.776034	0.790398	0.805151	0.820306	0.835881	0.851891	0.868355	0.885291	0.902718	0.920658	0.939131	0.958159	0.977767	0.997979	1.01882	1.04032	1.0625	1.0854	1.10904	1.13346	1.15869	1.18476	1.21171	1.23958	1.2684	1.29822	1.32907
0.525753	0.534157	0.542737	0.551496	0.560441	0.569578	0.578913	0.588451	0.598201	0.608168	0.61836	0.628785	0.63945	0.650364	0.661536	0.672974	0.684688	0.696687	0.708983	0.721585	0.734506	0.747758	0.761351	0.775301	0.78962	0.804322	0.819424	0.834939	0.850885	0.86728	0.884141	0.901487	0.919338	0.937715	0.95664	0.976135	0.996225	1.01693	1.03829	1.06032	1.08304	1.1065	1.13072	1.15574	1.18158	1.20828	1.23588	1.26441	1.29391	1.32443
0.525405	0.533803	0.542375	0.551126	0.560062	0.569188	0.578512	0.588039	0.597775	0.607728	0.617905	0.628313	0.638959	0.649853	0.661003	0.672417	0.684106	0.696078	0.708343	0.720913	0.733799	0.747012	0.760565	0.77447	0.78874	0.80339	0.818435	0.833889	0.84977	0.866093	0.882876	0.900139	0.917899	0.936179	0.954998	0.974379	0.994346	1.01492	1.03613	1.058	1.08057	1.10384	1.12787	1.15267	1.17828	1.20474	1.23207	1.26032	1.28952	1.31971
0.525002	0.533392	0.541954	0.550695	0.559621	0.568736	0.578047	0.58756	0.597282	0.607219	0.617378	0.627767	0.638394	0.649266	0.660392	0.671781	0.683442	0.695384	0.707618	0.720153	0.733002	0.746175	0.759684	0.773542	0.787762	0.802358	0.817344	0.832735	0.848547	0.864797	0.881501	0.898678	0.916347	0.934528	0.953241	0.972507	0.99235	1.01279	1.03386	1.05558	1.07797	1.10107	1.1249	1.1495	1.17488	1.2011	1.22817	1.25614	1.28504	1.3149
0.524544	0.532924	0.541476	0.550206	0.559119	0.568222	0.577519	0.587017	0.596722	0.606641	0.616782	0.627151	0.637756	0.648604	0.659705	0.671067	0.682698	0.694608	0.706808	0.719307	0.732116	0.745247	0.758711	0.77252	0.786688	0.801228	0.816153	0.831479	0.847222	0.863396	0.88002	0.897111	0.914686	0.932767	0.951372	0.970523	0.990242	1.01055	1.03148	1.05304	1.07527	1.09819	1.12183	1.14622	1.17139	1.19737	1.22419	1.25188	1.28048	1.31003
0.524031	0.5324	0.540941	0.549658	0.558558	0.567646	0.576927	0.586409	0.596096	0.605997	0.616117	0.626464	0.637045	0.647868	0.658942	0.670275	0.681875	0.693752	0.705916	0.718377	0.731145	0.744232	0.757649	0.771407	0.785521	0.800003	0.814866	0.830126	0.845797	0.861895	0.878437	0.895439	0.912921	0.930901	0.949398	0.968433	0.988028	1.0082	1.02899	1.0504	1.07246	1.09521	1.11867	1.14286	1.16781	1.19356	1.22013	1.24755	1.27586	1.30509
0.523464	0.531821	0.540349	0.549053	0.557938	0.56701	0.576274	0.585738	0.595406	0.605286	0.615384	0.625707	0.636264	0.64706	0.658105	0.669407	0.680975	0.692817	0.704944	0.717364	0.73009	0.743131	0.756499	0.770206	0.784264	0.798686	0.813485	0.828677	0.844275	0.860296	0.876755	0.893669	0.911056	0.928934	0.947323	0.966243	0.985714	1.00576	1.0264	1.04766	1.06957	1.09214	1.11541	1.13941	1.16415	1.18967	1.216	1.24316	1.27119	1.3001
0.522844	0.531187	0.539701	0.54839	0.557259	0.566314	0.57556	0.585004	0.594652	0.60451	0.614584	0.624883	0.635412	0.646181	0.657195	0.668465	0.679999	0.691804	0.703892	0.716271	0.728953	0.741947	0.755264	0.768917	0.782918	0.797279	0.812014	0.827137	0.842661	0.858603	0.874978	0.891802	0.909094	0.926871	0.945151	0.963956	0.983304	1.00322	1.02372	1.04483	1.06658	1.08899	1.11208	1.13588	1.16042	1.18572	1.21182	1.23873	1.26647	1.29508
0.52217	0.530499	0.538997	0.54767	0.556522	0.565558	0.574785	0.584209	0.593834	0.603669	0.613719	0.623991	0.634493	0.645231	0.656214	0.667451	0.678948	0.690716	0.702763	0.7151	0.727735	0.740681	0.753947	0.767545	0.781487	0.795786	0.810455	0.825507	0.840957	0.856819	0.873109	0.889844	0.90704	0.924715	0.942888	0.961577	0.980803	1.00059	1.02095	1.04192	1.06351	1.08575	1.10867	1.13228	1.15663	1.18172	1.20759	1.23425	1.26174	1.29005
0.521444	0.529758	0.538239	0.546894	0.555728	0.564745	0.573951	0.583352	0.592955	0.602765	0.612789	0.623033	0.633505	0.644213	0.655163	0.666364	0.677825	0.689553	0.701559	0.713851	0.72644	0.739335	0.752549	0.766091	0.779973	0.794209	0.808811	0.823792	0.839166	0.854948	0.871153	0.887797	0.904897	0.922471	0.940535	0.95911	0.978215	0.997871	1.0181	1.03892	1.06036	1.08244	1.10519	1.12862	1.15277	1.17766	1.20332	1.22975	1.25699	1.28503
0.520666	0.528963	0.537427	0.546063	0.554877	0.563873	0.573058	0.582436	0.592014	0.601798	0.611795	0.62201	0.632452	0.643127	0.654043	0.665208	0.67663	0.688318	0.700281	0.712528	0.725068	0.737913	0.751072	0.764557	0.778379	0.79255	0.807084	0.821993	0.83729	0.852992	0.869111	0.885665	0.902669	0.920141	0.938098	0.95656	0.975545	0.995074	1.01517	1.03585	1.05714	1.07906	1.10164	1.1249	1.14887	1.17356	1.19901	1.22523	1.25224	1.28004
0.519837	0.528116	0.536561	0.545178	0.553971	0.562945	0.572107	0.581461	0.591013	0.60077	0.610738	0.620923	0.631333	0.641975	0.652856	0.663983	0.675366	0.687012	0.69893	0.71113	0.723622	0.736414	0.749518	0.762945	0.776705	0.790812	0.805277	0.820113	0.835334	0.850954	0.866987	0.88345	0.900359	0.917729	0.93558	0.953929	0.972795	0.992198	1.01216	1.0327	1.05384	1.07561	1.09803	1.12112	1.14491	1.16942	1.19468	1.2207	1.2475	1.27509
0.518956	0.527217	0.535642	0.544238	0.553009	0.561961	0.571098	0.580427	0.589952	0.599681	0.60962	0.619774	0.630151	0.640758	0.651602	0.662691	0.674033	0.685636	0.697509	0.709661	0.722102	0.734842	0.74789	0.761257	0.774955	0.788996	0.803391	0.818154	0.833298	0.848836	0.864784	0.881156	0.897969	0.915239	0.932983	0.95122	0.969969	0.989248	1.00908	1.02948	1.05048	1.0721	1.09436	1.11729	1.1409	1.16524	1.19031	1.21615	1.24277	1.27018
0.518026	0.526266	0.534671	0.543245	0.551994	0.560921	0.570033	0.579336	0.588833	0.598533	0.60844	0.618562	0.628905	0.639476	0.650283	0.661332	0.672632	0.684192	0.696019	0.708122	0.720512	0.733197	0.746188	0.759496	0.773131	0.787105	0.80143	0.816119	0.831185	0.846642	0.862504	0.878785	0.895503	0.912672	0.930311	0.948437	0.967069	0.986226	1.00593	1.0262	1.04706	1.06853	1.09063	1.1134	1.13685	1.16101	1.18591	1.21157	1.23803	1.26529
0.517045	0.525265	0.533649	0.5422	0.550925	0.559827	0.568913	0.578188	0.587657	0.597326	0.607201	0.61729	0.627598	0.638132	0.6489	0.659909	0.671166	0.68268	0.69446	0.706514	0.718852	0.731482	0.744416	0.757662	0.771234	0.785141	0.799396	0.814011	0.828999	0.844373	0.860149	0.87634	0.892963	0.910032	0.927566	0.945582	0.964099	0.983135	1.00271	1.02285	1.04357	1.06489	1.08685	1.10946	1.13275	1.15674	1.18147	1.20696	1.23325	1.26037
0.516016	0.524214	0.532575	0.541103	0.549802	0.558679	0.567738	0.576984	0.586423	0.596061	0.605904	0.615958	0.62623	0.636726	0.647454	0.658421	0.669635	0.681104	0.692836	0.704839	0.717124	0.729698	0.742574	0.755759	0.769266	0.783106	0.79729	0.81183	0.82674	0.842032	0.857722	0.873823	0.890351	0.907321	0.924751	0.942658	0.961061	0.979977	0.999429	1.01944	1.04002	1.0612	1.08301	1.10546	1.12859	1.15242	1.17698	1.2023	1.22842	1.25539
0.514938	0.523114	0.531451	0.539954	0.548628	0.557478	0.566508	0.575725	0.585133	0.594739	0.604548	0.614567	0.624802	0.63526	0.645947	0.656872	0.668041	0.679463	0.691146	0.703098	0.715329	0.727848	0.740664	0.753787	0.76723	0.781001	0.795114	0.809579	0.824411	0.839621	0.855225	0.871236	0.887669	0.904541	0.921868	0.939667	0.957956	0.976755	0.996083	1.01596	1.03641	1.05745	1.07911	1.10142	1.12439	1.14805	1.17244	1.19758	1.22352	1.2503
0.513812	0.521964	0.530277	0.538755	0.547402	0.556224	0.565225	0.574412	0.583789	0.593361	0.603136	0.613119	0.623316	0.633734	0.64438	0.655261	0.666385	0.67776	0.689393	0.701293	0.71347	0.725931	0.738688	0.751749	0.765126	0.778829	0.79287	0.807261	0.822014	0.837142	0.85266	0.868581	0.88492	0.901694	0.918918	0.93661	0.954788	0.97347	0.992677	1.01243	1.03275	1.05365	1.07517	1.09732	1.12013	1.14363	1.16785	1.19281	1.21854	1.24509
0.512639	0.520767	0.529054	0.537505	0.546125	0.554919	0.56389	0.573045	0.58239	0.591928	0.601667	0.611613	0.621772	0.632149	0.642753	0.653591	0.664668	0.675995	0.687578	0.699425	0.711547	0.723951	0.736647	0.749645	0.762956	0.776591	0.79056	0.804876	0.81955	0.834597	0.850028	0.86586	0.882106	0.898782	0.915905	0.93349	0.951558	0.970125	0.989211	1.00884	1.02902	1.04979	1.07117	1.09318	1.11583	1.13917	1.16321	1.18798	1.2135	1.2398
0.511419	0.519522	0.527783	0.536207	0.544799	0.553562	0.562503	0.571626	0.580937	0.590441	0.600144	0.610052	0.620171	0.630507	0.641068	0.651861	0.662892	0.67417	0.685701	0.697496	0.709562	0.721907	0.734543	0.747478	0.760723	0.774288	0.788185	0.802426	0.817022	0.831986	0.847333	0.863075	0.879228	0.895807	0.912828	0.930309	0.948266	0.966719	0.985687	1.00519	1.02525	1.04589	1.06712	1.08899	1.11149	1.13467	1.15853	1.18311	1.20841	1.23444
0.510152	0.518229	0.526464	0.53486	0.543422	0.552156	0.561065	0.570156	0.579432	0.588901	0.598566	0.608436	0.618514	0.628809	0.639326	0.650073	0.661057	0.672285	0.683765	0.695506	0.707515	0.719803	0.732377	0.745249	0.758427	0.771923	0.785748	0.799913	0.81443	0.829313	0.844574	0.860227	0.876288	0.89277	0.909691	0.927067	0.944916	0.963256	0.982107	1.00149	1.02142	1.04193	1.06303	1.08475	1.10711	1.13013	1.15382	1.17821	1.20329	1.22906
0.50884	0.516891	0.525097	0.533465	0.541997	0.5507	0.559577	0.568634	0.577875	0.587307	0.596936	0.606765	0.616803	0.627055	0.637528	0.648229	0.659164	0.670342	0.68177	0.693457	0.70541	0.717638	0.730151	0.742958	0.75607	0.769497	0.783249	0.797338	0.811777	0.826578	0.841754	0.857319	0.873287	0.889673	0.906494	0.923767	0.941508	0.959736	0.978471	0.997733	1.01754	1.03792	1.05889	1.08047	1.10269	1.12556	1.1491	1.17331	1.19819	1.22369
0.507483	0.515506	0.523684	0.532022	0.540524	0.549195	0.558039	0.567061	0.576268	0.585663	0.595252	0.605042	0.615038	0.625247	0.635675	0.646329	0.657216	0.668343	0.679718	0.69135	0.703245	0.715414	0.727866	0.740609	0.753653	0.76701	0.78069	0.794704	0.809064	0.823783	0.838874	0.85435	0.870226	0.886518	0.903239	0.920409	0.938043	0.95616	0.97478	0.993923	1.01361	1.03386	1.0547	1.07615	1.09823	1.12096	1.14436	1.16843	1.19316	1.21847
0.506082	0.514076	0.522226	0.530533	0.539004	0.547642	0.556452	0.56544	0.574609	0.583967	0.593517	0.603266	0.61322	0.623385	0.633767	0.644374	0.655212	0.666288	0.67761	0.689186	0.701024	0.713133	0.725522	0.7382	0.751178	0.764465	0.778072	0.79201	0.806292	0.82093	0.835936	0.851324	0.867108	0.883304	0.899927	0.916994	0.934522	0.952529	0.971035	0.99006	1.00962	1.02975	1.05046	1.07178	1.09373	1.11634	1.13961	1.16357	1.1882	1.21347
0.504636	0.512602	0.520721	0.528998	0.537437	0.546041	0.554817	0.563769	0.572902	0.582221	0.591731	0.601439	0.61135	0.621471	0.631807	0.642365	0.653153	0.664177	0.675446	0.686966	0.698746	0.710795	0.723122	0.735735	0.748645	0.761862	0.775397	0.78926	0.803463	0.818019	0.83294	0.84824	0.863933	0.880035	0.896559	0.913524	0.930946	0.948844	0.967236	0.986144	1.00559	1.02559	1.04618	1.06737	1.08919	1.11167	1.13484	1.15871	1.1833	1.20862
0.503147	0.511083	0.519172	0.527417	0.535823	0.544394	0.553135	0.562051	0.571146	0.580425	0.589896	0.599561	0.609429	0.619504	0.629794	0.640304	0.651041	0.662013	0.673228	0.684692	0.696414	0.708402	0.720666	0.733214	0.746057	0.759203	0.772665	0.786452	0.800577	0.815052	0.829888	0.845101	0.860703	0.87671	0.893137	0.91	0.927316	0.945105	0.963384	0.982175	1.0015	1.02138	1.04183	1.0629	1.0846	1.10696	1.13002	1.15381	1.17838	1.2038
0.501615	0.509521	0.517579	0.525792	0.534164	0.542701	0.551406	0.560284	0.569341	0.578581	0.58801	0.597634	0.607457	0.617487	0.627729	0.63819	0.648877	0.659796	0.670956	0.682364	0.694027	0.705955	0.718155	0.730638	0.743413	0.756489	0.769878	0.78359	0.797636	0.812029	0.826782	0.841907	0.857418	0.873331	0.88966	0.906422	0.923633	0.941313	0.959479	0.978152	0.997353	1.01711	1.03744	1.05837	1.07994	1.10217	1.12511	1.14882	1.17336	1.19889
0.500041	0.507916	0.515942	0.524122	0.532461	0.540962	0.549631	0.558472	0.56749	0.57669	0.586077	0.595657	0.605436	0.61542	0.625614	0.636026	0.646661	0.657527	0.668632	0.679983	0.691587	0.703454	0.715591	0.728009	0.740715	0.753721	0.767037	0.780673	0.794642	0.808953	0.823622	0.83866	0.854081	0.869899	0.886131	0.902791	0.919898	0.937468	0.955521	0.974076	0.993155	1.01278	1.03298	1.05378	1.07521	1.0973	1.12011	1.14369	1.16814	1.19366
0.498425	0.506269	0.514262	0.522409	0.530713	0.539178	0.54781	0.556613	0.565591	0.57475	0.584096	0.593632	0.603366	0.613303	0.623449	0.633811	0.644395	0.655208	0.666257	0.67755	0.689095	0.700901	0.712975	0.725326	0.737965	0.750901	0.764143	0.777704	0.791594	0.805825	0.820409	0.83536	0.85069	0.866416	0.88255	0.89911	0.916111	0.933572	0.951511	0.969947	0.988903	1.0084	1.02846	1.04912	1.0704	1.09234	1.11499	1.1384	1.16265	1.18785
0.496768	0.50458	0.51254	0.520652	0.528921	0.53735	0.545945	0.554709	0.563647	0.572765	0.582067	0.59156	0.601248	0.611138	0.621235	0.631546	0.642078	0.652837	0.663831	0.675067	0.686552	0.698296	0.710306	0.722592	0.735163	0.748028	0.761197	0.774683	0.788494	0.802644	0.817145	0.832009	0.847249	0.862881	0.878919	0.895378	0.912274	0.929626	0.947451	0.965768	0.984597	1.00396	1.02388	1.04439	1.06551	1.08728	1.10975	1.13297	1.157	1.18187
0.49507	0.502849	0.510776	0.518853	0.527086	0.535479	0.544035	0.55276	0.561657	0.570733	0.579993	0.589441	0.599083	0.608925	0.618973	0.629234	0.639713	0.650418	0.661355	0.672533	0.683959	0.695641	0.707587	0.719807	0.732309	0.745104	0.7582	0.77161	0.785344	0.799413	0.81383	0.828607	0.843758	0.859297	0.875238	0.891597	0.908389	0.925632	0.943342	0.961539	0.980241	0.999471	1.01925	1.0396	1.06055	1.08214	1.1044	1.12741	1.15126	1.17612
0.493331	0.501078	0.50897	0.517012	0.525209	0.533564	0.542082	0.550766	0.559623	0.568657	0.577872	0.587275	0.596871	0.606665	0.616664	0.626873	0.637299	0.64795	0.658831	0.669951	0.681316	0.692936	0.704819	0.716972	0.729406	0.74213	0.755153	0.768488	0.782143	0.796132	0.810465	0.825156	0.840218	0.855664	0.871509	0.887768	0.904456	0.92159	0.939187	0.957263	0.975838	0.99493	1.01456	1.03475	1.05552	1.07691	1.09894	1.12168	1.14525	1.16997
0.491553	0.499266	0.507124	0.51513	0.52329	0.531607	0.540085	0.54873	0.557545	0.566536	0.575707	0.585064	0.594613	0.604359	0.614307	0.624465	0.634838	0.645434	0.656258	0.66732	0.678625	0.690183	0.702001	0.714088	0.726453	0.739106	0.752057	0.765316	0.778894	0.792802	0.807052	0.821657	0.83663	0.851984	0.867734	0.883893	0.900478	0.917504	0.934987	0.952943	0.97139	0.990345	1.00982	1.02985	1.05043	1.07159	1.09336	1.11574	1.13874	1.16231
0.489736	0.497414	0.505237	0.513207	0.521329	0.529608	0.538047	0.54665	0.555423	0.564371	0.573498	0.582809	0.59231	0.602007	0.611905	0.622011	0.63233	0.642871	0.653638	0.664641	0.675886	0.687381	0.699134	0.711155	0.723452	0.736034	0.748912	0.762096	0.775596	0.789424	0.803591	0.818111	0.832995	0.848258	0.863912	0.879973	0.896456	0.913374	0.930745	0.948583	0.966904	0.985722	1.00505	1.02491	1.0453	1.06623	1.08772	1.10974	1.13221	1.15472
0.48788	0.495524	0.50331	0.511244	0.519328	0.527567	0.535966	0.544528	0.553259	0.562163	0.571244	0.580509	0.589962	0.59961	0.609457	0.619511	0.629776	0.640261	0.650972	0.661915	0.673099	0.684532	0.696221	0.708175	0.720403	0.732915	0.745719	0.758828	0.77225	0.785998	0.800083	0.814518	0.829314	0.844486	0.860046	0.87601	0.892391	0.909204	0.926464	0.944186	0.962382	0.981066	1.00025	1.01994	1.04014	1.06084	1.08206	1.10378	1.12604	1.14881
0.485986	0.493594	0.501344	0.50924	0.517286	0.525486	0.533844	0.542365	0.551052	0.559912	0.568948	0.578166	0.587571	0.597169	0.606965	0.616966	0.627177	0.637606	0.648259	0.659143	0.670267	0.681636	0.69326	0.705148	0.717307	0.729748	0.74248	0.755513	0.768858	0.782526	0.796529	0.810878	0.825587	0.840669	0.856136	0.872003	0.888284	0.904994	0.922146	0.939754	0.957831	0.976387	0.995428	1.01496	1.03497	1.05544	1.07636	1.0977	1.1196	1.14283
0.484054	0.491626	0.49934	0.507198	0.515205	0.523365	0.531682	0.54016	0.548804	0.557619	0.566609	0.57578	0.585136	0.594684	0.604428	0.614376	0.624533	0.634906	0.645501	0.656326	0.667388	0.678694	0.690254	0.702074	0.714165	0.726535	0.739194	0.752152	0.76542	0.779008	0.792929	0.807194	0.821816	0.836807	0.852182	0.867954	0.884137	0.900746	0.917793	0.935292	0.953254	0.971689	0.990601	1.00998	1.02982	1.05008	1.07065	1.09138	1.11195	1.13183
0.482085	0.489621	0.497297	0.505117	0.513084	0.521204	0.529479	0.537914	0.546515	0.555284	0.564228	0.573351	0.582658	0.592156	0.601849	0.611743	0.621845	0.632161	0.642699	0.653464	0.664464	0.675707	0.687202	0.698955	0.710977	0.723276	0.735862	0.748745	0.761935	0.775444	0.789283	0.803464	0.818	0.832902	0.848186	0.863864	0.879951	0.89646	0.913405	0.930799	0.948655	0.966979	0.985776	1.00504	1.02475	1.04484	1.06518	1.08547	1.10493	1.12156
0.480079	0.487578	0.495216	0.502997	0.510925	0.519003	0.527237	0.535629	0.544185	0.552909	0.561806	0.570881	0.580139	0.589585	0.599226	0.609067	0.619114	0.629373	0.639852	0.650557	0.661496	0.672676	0.684105	0.695791	0.707744	0.719972	0.732485	0.745293	0.758406	0.771836	0.785593	0.79969	0.81414	0.828954	0.844147	0.859732	0.875723	0.892135	0.908982	0.926277	0.944031	0.962256	0.980957	1.00013	1.01976	1.03981	1.06016	1.0806	1.10059	1.11865
0.478037	0.485498	0.493098	0.50084	0.508727	0.516764	0.524955	0.533304	0.541815	0.550493	0.559343	0.568369	0.577577	0.586973	0.596561	0.606348	0.616339	0.626542	0.636962	0.647607	0.658484	0.6696	0.680964	0.692583	0.704466	0.716623	0.729063	0.741796	0.754832	0.768183	0.781859	0.795872	0.810235	0.824962	0.840064	0.855557	0.871455	0.887771	0.904522	0.921721	0.939381	0.957517	0.976137	0.995248	1.01485	1.03494	1.0555	1.07651	1.09816	1.1219
0.475959	0.483382	0.490943	0.498645	0.506492	0.514487	0.522635	0.53094	0.539405	0.548037	0.556839	0.565817	0.574975	0.584319	0.593854	0.603587	0.613522	0.623668	0.634029	0.644614	0.655428	0.666481	0.677779	0.68933	0.701145	0.713231	0.725598	0.738255	0.751214	0.764485	0.77808	0.79201	0.806287	0.820926	0.835938	0.85134	0.867144	0.883366	0.900022	0.917127	0.934697	0.952748	0.971298	0.990364	1.00997	1.03015	1.05095	1.07239	1.09412	1.114
0.473845	0.48123	0.488752	0.496413	0.504219	0.512172	0.520276	0.528537	0.536957	0.545542	0.554296	0.563225	0.572332	0.581624	0.591106	0.600784	0.610664	0.620752	0.631054	0.641578	0.65233	0.663318	0.67455	0.686035	0.69778	0.709794	0.722088	0.73467	0.747552	0.760744	0.774257	0.788103	0.802295	0.816846	0.831768	0.847078	0.862788	0.878916	0.895477	0.912488	0.929968	0.947937	0.966417	0.985439	1.00505	1.02535	1.04654	1.06907	1.09357	1.11875
0.471696	0.479042	0.486524	0.494146	0.501909	0.50982	0.51788	0.526096	0.53447	0.543008	0.551714	0.560593	0.569649	0.578889	0.588318	0.597941	0.607764	0.617794	0.628037	0.6385	0.649189	0.660113	0.67128	0.682696	0.694372	0.706315	0.718535	0.731042	0.743847	0.756959	0.77039	0.784153	0.798259	0.812721	0.827553	0.84277	0.858387	0.874419	0.890883	0.907798	0.925184	0.943064	0.961466	0.980425	1	1.02033	1.04177	1.06551	1.09573	1.14794
0.469512	0.47682	0.484262	0.491842	0.499563	0.50743	0.515447	0.523617	0.531945	0.540436	0.549093	0.557922	0.566927	0.576114	0.585489	0.595057	0.604824	0.614795	0.624978	0.63538	0.646007	0.656867	0.667967	0.679315	0.690921	0.702793	0.714939	0.727371	0.740098	0.753131	0.76648	0.780159	0.794178	0.808552	0.823293	0.838417	0.853937	0.869871	0.886235	0.903049	0.920334	0.938115	0.95642	0.975284	0.994752	1.01487	1.0357	1.0573	1.07997	1.10483
0.467295	0.474562	0.481964	0.489502	0.497181	0.505005	0.512977	0.521102	0.529383	0.537825	0.546433	0.555212	0.564166	0.5733	0.582621	0.592133	0.601843	0.611756	0.621879	0.632219	0.642783	0.653578	0.664612	0.675893	0.687428	0.699228	0.711301	0.723657	0.736306	0.749259	0.762527	0.776121	0.790054	0.804338	0.818988	0.834016	0.849438	0.865271	0.88153	0.898236	0.915409	0.933074	0.951262	0.970007	0.98934	1.00925	1.02948	1.04885	1.06305	1.05883
0.465043	0.472271	0.479631	0.487128	0.494764	0.502543	0.510471	0.518549	0.526783	0.535177	0.543736	0.552464	0.561366	0.570447	0.579714	0.58917	0.598822	0.608677	0.61874	0.629018	0.639519	0.650249	0.661216	0.672428	0.683894	0.695622	0.707621	0.719901	0.732473	0.745345	0.758531	0.77204	0.785886	0.80008	0.814636	0.829568	0.84489	0.860617	0.876766	0.893354	0.910402	0.927932	0.945974	0.96457	0.98378	1.0037	1.02441	1.04555	1.06358	1.05738
0.462758	0.469945	0.477264	0.484718	0.492311	0.500047	0.507928	0.51596	0.524147	0.532493	0.541002	0.549678	0.558528	0.567556	0.576767	0.586168	0.595762	0.605558	0.615561	0.625777	0.636214	0.646879	0.65778	0.668923	0.680319	0.691974	0.703899	0.716104	0.728597	0.741389	0.754492	0.767916	0.781674	0.795778	0.81024	0.825074	0.840293	0.855912	0.871944	0.888405	0.90531	0.922679	0.940532	0.958903	0.97786	0.997617	1.01895	1.04488	1.08743	1.19534
0.46044	0.467586	0.474863	0.482275	0.489824	0.497515	0.505351	0.513336	0.521475	0.529771	0.53823	0.546856	0.555653	0.564627	0.573783	0.583127	0.592664	0.6024	0.612342	0.622497	0.63287	0.643469	0.654303	0.665378	0.676702	0.688286	0.700137	0.712264	0.724679	0.737391	0.750411	0.76375	0.77742	0.791432	0.8058	0.820535	0.835649	0.851156	0.867066	0.883391	0.900141	0.917322	0.934938	0.952976	0.971393	0.990054	1.00865	1.02663	1.04367	1.061
0.45809	0.465194	0.472429	0.479797	0.487302	0.494948	0.502738	0.510676	0.518767	0.527014	0.535422	0.543996	0.55274	0.56166	0.570761	0.580048	0.589527	0.599204	0.609085	0.619177	0.629486	0.64002	0.650786	0.661792	0.673046	0.684557	0.696333	0.708384	0.720721	0.733352	0.746289	0.759542	0.773124	0.787045	0.801317	0.815952	0.830961	0.846355	0.86214	0.878324	0.894909	0.911888	0.929245	0.946932	0.964812	0.98244	0.998367	1.00802	0.998557	0.944842
0.455707	0.46277	0.469962	0.477286	0.484747	0.492347	0.500091	0.507981	0.516023	0.524221	0.532578	0.5411	0.549791	0.558657	0.567702	0.576932	0.586352	0.595969	0.605789	0.615818	0.626063	0.636531	0.64723	0.658166	0.66935	0.680787	0.692489	0.704464	0.716722	0.729272	0.742126	0.755293	0.768787	0.782616	0.796794	0.811329	0.826233	0.841514	0.857175	0.873218	0.889634	0.906406	0.923504	0.940883	0.958487	0.976196	0.993417	1.00658	0.995867	0.868317
0.453292	0.460313	0.467462	0.474743	0.482158	0.489712	0.497409	0.505252	0.513245	0.521392	0.529698	0.538168	0.546806	0.555616	0.564605	0.573778	0.58314	0.592697	0.602455	0.612421	0.622602	0.633004	0.643634	0.654502	0.665614	0.676979	0.688606	0.700504	0.712682	0.725151	0.737922	0.751004	0.764409	0.778148	0.792231	0.806668	0.82147	0.83664	0.852182	0.868089	0.884342	0.900905	0.917719	0.934723	0.951942	0.96991	0.991312	1.02744	1.12439	0.663062
0.450846	0.457824	0.46493	0.472166	0.479536	0.487044	0.494694	0.502488	0.510432	0.518529	0.526784	0.535201	0.543784	0.55254	0.561473	0.570588	0.579891	0.589387	0.599084	0.608986	0.619102	0.629438	0.640001	0.650798	0.661839	0.673131	0.684682	0.696503	0.708603	0.720991	0.733678	0.746675	0.759992	0.77364	0.78763	0.801971	0.816673	0.83174	0.847171	0.862956	0.879064	0.895433	0.911945	0.928389	0.944406	0.959462	0.972968	0.985016	0.998063	0.52192
0.448368	0.455304	0.462365	0.469557	0.476882	0.484343	0.491945	0.499691	0.507585	0.515631	0.523834	0.532198	0.540728	0.549428	0.558304	0.567361	0.576605	0.586041	0.595675	0.605514	0.615565	0.625834	0.636329	0.647056	0.658025	0.669244	0.68072	0.692464	0.704484	0.716791	0.729395	0.742306	0.755535	0.769093	0.782991	0.797239	0.811846	0.826816	0.842151	0.857837	0.873841	0.890087	0.906409	0.922462	0.93748	0.949664	0.954495	0.940656	0.887018	0.438182
0.44586	0.452752	0.45977	0.466916	0.474195	0.481609	0.489163	0.49686	0.504704	0.512699	0.52085	0.529161	0.537636	0.54628	0.555099	0.564098	0.573282	0.582658	0.59223	0.602005	0.611991	0.622193	0.632619	0.643277	0.654174	0.665319	0.67672	0.688386	0.700327	0.712552	0.725072	0.737898	0.751039	0.764508	0.778315	0.792471	0.806986	0.821869	0.837121	0.852738	0.868696	0.884931	0.901308	0.91753	0.932968	0.946163	0.952779	0.934894	0.810112	0.31823
0.443321	0.45017	0.457143	0.464244	0.471476	0.478843	0.486349	0.493996	0.50179	0.509734	0.517832	0.526089	0.534509	0.543098	0.55186	0.5608	0.569924	0.579238	0.588748	0.598459	0.608379	0.618514	0.628872	0.639459	0.650284	0.661355	0.672681	0.684269	0.696131	0.708274	0.720711	0.73345	0.746504	0.759883	0.773599	0.787665	0.802092	0.816891	0.832073	0.847644	0.863602	0.879928	0.896564	0.913392	0.930322	0.948173	0.973938	1.04707	0.610521	0.0775623
0.440753	0.447557	0.454485	0.46154	0.468726	0.476045	0.483502	0.4911	0.498843	0.506735	0.51478	0.522983	0.531349	0.539881	0.548585	0.557467	0.566531	0.575783	0.58523	0.594877	0.604731	0.614799	0.625088	0.635605	0.646357	0.657354	0.668604	0.680114	0.691896	0.703958	0.71631	0.728963	0.741929	0.755218	0.768843	0.782818	0.797156	0.811873	0.826986	0.842519	0.858498	0.874956	0.891919	0.909313	0.926581	0.941305	0.945263	0.918449	0.460808	0.0671
0.438154	0.444914	0.451797	0.458805	0.465944	0.473215	0.480623	0.488171	0.495863	0.503703	0.511695	0.519844	0.528154	0.53663	0.545276	0.554099	0.563103	0.572293	0.581677	0.59126	0.601048	0.611048	0.621267	0.631713	0.642394	0.653316	0.664489	0.675922	0.687623	0.699603	0.71187	0.724437	0.737314	0.750512	0.764045	0.777926	0.792171	0.8068	0.821837	0.837318	0.853299	0.869885	0.887266	0.90577	0.925628	0.944754	0.945705	0.838188	0.331311	0.0647852
0.435526	0.442241	0.449078	0.45604	0.463131	0.470354	0.477713	0.48521	0.492851	0.500639	0.508578	0.516672	0.524926	0.533345	0.541933	0.550696	0.559639	0.568768	0.578088	0.587606	0.597328	0.60726	0.617411	0.627786	0.638393	0.649241	0.660338	0.671692	0.683313	0.69521	0.707393	0.719872	0.732658	0.745764	0.759202	0.772986	0.787133	0.801663	0.816604	0.831996	0.847908	0.864475	0.882027	0.901522	0.926143	0.96736	1.06916	0.636081	0.0779943	0.0650669
0.432869	0.439539	0.44633	0.453245	0.460288	0.467463	0.474771	0.482218	0.489807	0.497542	0.505427	0.513467	0.521665	0.530026	0.538556	0.54726	0.556142	0.565208	0.574465	0.583918	0.593573	0.603438	0.613518	0.623822	0.634356	0.645129	0.65615	0.667425	0.678965	0.690779	0.702877	0.715268	0.727963	0.740975	0.754315	0.767997	0.782038	0.796456	0.811277	0.826535	0.842272	0.858541	0.87538	0.892778	0.910658	0.92916	0.94928	0.500069	0.0663439	0.0611454
0.430184	0.436808	0.443552	0.45042	0.457415	0.46454	0.471799	0.479195	0.486732	0.494414	0.502245	0.510229	0.518371	0.526675	0.535146	0.54379	0.552611	0.561615	0.570807	0.580195	0.589783	0.599579	0.60959	0.619822	0.630284	0.640982	0.651925	0.663122	0.674581	0.686311	0.698323	0.710625	0.723229	0.736145	0.749384	0.76296	0.776887	0.791181	0.805864	0.820961	0.836495	0.852441	0.868563	0.883797	0.89435	0.888973	0.844997	0.420399	0.0631411	0.0583407
0.427469	0.434047	0.440745	0.447566	0.454512	0.461588	0.468796	0.476141	0.483626	0.491254	0.499031	0.506959	0.515044	0.523291	0.531703	0.540286	0.549046	0.557987	0.567115	0.576437	0.585959	0.595686	0.605627	0.615787	0.626175	0.636799	0.647665	0.658782	0.67016	0.681807	0.693733	0.705946	0.718457	0.731275	0.744412	0.757878	0.771685	0.785845	0.800375	0.815299	0.830652	0.846491	0.862852	0.879372	0.89298	0.885871	0.77412	0.307042	0.0626982	0.0567004
0.424727	0.431259	0.43791	0.444682	0.45158	0.458606	0.465763	0.473056	0.480488	0.488063	0.495785	0.503658	0.511686	0.519874	0.528227	0.53675	0.545448	0.554326	0.56339	0.572646	0.5821	0.591759	0.601629	0.611718	0.622032	0.63258	0.643369	0.654407	0.665704	0.677267	0.689106	0.70123	0.713648	0.726369	0.739402	0.752755	0.766437	0.780454	0.794813	0.809524	0.824622	0.840256	0.857049	0.877504	0.911604	0.999624	0.59158	0.0767518	0.0634479	0.0555878
[truncated: 151 more columns]

## Sheet: panel a-axis
x axis (nm)	y axis (nm)
-100	40
-99	39
-98	38
-97	37
-96	36
-95	35
-94	34
-93	33
-92	32
-91	31
-90	30
-89	29
-88	28
-87	27
-86	26
-85	25
-84	24
-83	23
-82	22
-81	21
-80	20
-79	19
-78	18
-77	17
-76	16
-75	15
-74	14
-73	13
-72	12
-71	11
-70	10
-69	9
-68	8
-67	7
-66	6
-65	5
-64	4
-63	3
-62	2
-61	1
-60	-1.42109e-14
-59	-1
-58	-2
-57	-3
-56	-4
-55	-5
-54	-6
-53	-7
-52	-8
-51	-9
-50	-10
-49	-11
-48	-12
-47	-13
-46	-14
-45	-15
-44	-16
-43	-17
-42	-18
-41	-19
-40	-20
-39	-21
-38	-22
-37	-23
-36	-24
-35	-25
-34	-26
-33	-27
-32	-28
-31	-29
-30	-30
-29	-31
-28	-32
-27	-33
-26	-34
-25	-35
-24	-36
-23	-37
-22	-38
-21	-39
-20	-40
-19	-41
-18	-42
-17	-43
-16	-44
-15	-45
-14	-46
-13	-47
-12	-48
-11	-49
-10	-50
-9	-51
-8	-52
-7	-53
-6	-54
-5	-55
-4	-56
-3	-57
-2	-58
-1	-59
0	-60
1	-61
2	-62
3	-63
4	-64
5	-65
6	-66
7	-67
8	-68
9	-69
10	-70
11	-71
12	-72
13	-73
14	-74
15	-75
16	-76
17	-77
18	-78
19	-79
20	-80
21	-81
22	-82
23	-83
24	-84
25	-85
26	-86
27	-87
28	-88
29	-89
30	-90
31	-91
32	-92
33	-93
34	-94
35	-95
36	-96
37	-97
38	-98
39	-99
40	-100
41
42
43
44
45
46
47
48
49
50
51
52
53
54
55
56
57
58
59
60
61
62
63
64
65
66
67
68
69
70
71
72
73
74
75
76
77
78
79
80
81
82
83
84
85
86
87
88
89
90
91
92
93
94
95
96
97
98
99
100

## Sheet: panel b
1.0074	1.00806	1.00874	1.00944	1.01014	1.01087	1.01161	1.01236	1.01314	1.01393	1.01474	1.01557	1.01643	1.01731	1.01821	1.01914	1.0201	1.02109	1.02211	1.02317	1.02426	1.02538	1.02655	1.02776	1.02902	1.03032	1.03167	1.03308	1.03454	1.03605	1.03763	1.03926	1.04096	1.04273	1.04456	1.04647	1.04845	1.0505	1.05263	1.05485	1.05714	1.05952	1.06198	1.06452	1.06716	1.06988	1.07269	1.07558	1.07857	1.08165
1.0069	1.00756	1.00822	1.00891	1.00961	1.01033	1.01106	1.01181	1.01258	1.01337	1.01418	1.01502	1.01587	1.01676	1.01767	1.0186	1.01957	1.02057	1.0216	1.02267	1.02378	1.02492	1.02611	1.02734	1.02862	1.02995	1.03133	1.03276	1.03425	1.0358	1.03741	1.03908	1.04082	1.04263	1.04451	1.04647	1.0485	1.05061	1.0528	1.05508	1.05743	1.05988	1.06241	1.06504	1.06775	1.07056	1.07346	1.07645	1.07954	1.08272
1.0064	1.00704	1.0077	1.00837	1.00907	1.00977	1.0105	1.01125	1.01201	1.0128	1.01361	1.01445	1.01531	1.01619	1.0171	1.01805	1.01902	1.02003	1.02107	1.02215	1.02327	1.02443	1.02564	1.02689	1.02819	1.02954	1.03095	1.03241	1.03393	1.03551	1.03715	1.03886	1.04064	1.0425	1.04442	1.04643	1.04851	1.05068	1.05293	1.05526	1.05769	1.0602	1.06281	1.06551	1.06831	1.0712	1.07419	1.07728	1.08047	1.08376
1.00588	1.00652	1.00716	1.00783	1.00851	1.00921	1.00993	1.01068	1.01144	1.01222	1.01303	1.01386	1.01472	1.01561	1.01652	1.01747	1.01845	1.01947	1.02052	1.02161	1.02274	1.02392	1.02514	1.02641	1.02773	1.0291	1.03053	1.03202	1.03356	1.03518	1.03685	1.0386	1.04042	1.04232	1.04429	1.04634	1.04847	1.05069	1.053	1.0554	1.05789	1.06047	1.06316	1.06594	1.06882	1.0718	1.07489	1.07808	1.08137	1.08478
1.00536	1.00598	1.00662	1.00728	1.00795	1.00864	1.00936	1.01009	1.01085	1.01163	1.01243	1.01326	1.01412	1.01501	1.01592	1.01687	1.01786	1.01888	1.01994	1.02104	1.02218	1.02337	1.02461	1.02589	1.02723	1.02862	1.03008	1.03159	1.03316	1.0348	1.03651	1.0383	1.04015	1.04209	1.0441	1.0462	1.04839	1.05066	1.05303	1.05549	1.05805	1.0607	1.06346	1.06632	1.06929	1.07236	1.07554	1.07884	1.08224	1.08576
1.00483	1.00544	1.00607	1.00671	1.00737	1.00806	1.00876	1.00949	1.01024	1.01101	1.01182	1.01264	1.0135	1.01438	1.0153	1.01626	1.01724	1.01827	1.01934	1.02044	1.0216	1.02279	1.02404	1.02534	1.0267	1.02811	1.02958	1.03112	1.03272	1.03439	1.03613	1.03795	1.03984	1.04181	1.04387	1.04602	1.04825	1.05058	1.053	1.05553	1.05815	1.06088	1.06371	1.06665	1.06971	1.07288	1.07616	1.07956	1.08307	1.08671
1.00429	1.00489	1.0055	1.00613	1.00679	1.00746	1.00816	1.00888	1.00962	1.01039	1.01118	1.01201	1.01286	1.01374	1.01466	1.01561	1.0166	1.01763	1.0187	1.01982	1.02098	1.02219	1.02345	1.02476	1.02613	1.02756	1.02905	1.03061	1.03223	1.03393	1.0357	1.03755	1.03948	1.04149	1.04359	1.04578	1.04806	1.05044	1.05293	1.05551	1.0582	1.061	1.06391	1.06693	1.07008	1.07334	1.07672	1.08023	1.08386	1.08762
1.00374	1.00432	1.00492	1.00555	1.00619	1.00685	1.00754	1.00825	1.00898	1.00974	1.01053	1.01135	1.0122	1.01308	1.014	1.01495	1.01594	1.01697	1.01804	1.01916	1.02033	1.02154	1.02281	1.02414	1.02552	1.02697	1.02848	1.03005	1.0317	1.03342	1.03522	1.0371	1.03906	1.04111	1.04325	1.04549	1.04782	1.05025	1.05279	1.05543	1.05819	1.06106	1.06405	1.06716	1.07039	1.07375	1.07723	1.08085	1.0846	1.08848
1.00317	1.00374	1.00433	1.00494	1.00558	1.00623	1.0069	1.0076	1.00833	1.00908	1.00986	1.01068	1.01152	1.01239	1.01331	1.01426	1.01525	1.01628	1.01735	1.01847	1.01964	1.02087	1.02214	1.02348	1.02487	1.02633	1.02786	1.02945	1.03112	1.03286	1.03469	1.0366	1.03859	1.04068	1.04286	1.04513	1.04751	1.05	1.05259	1.0553	1.05812	1.06106	1.06413	1.06732	1.07065	1.0741	1.07769	1.08142	1.08529	1.0893
1.0026	1.00316	1.00373	1.00433	1.00495	1.00559	1.00625	1.00694	1.00766	1.0084	1.00918	1.00998	1.01081	1.01169	1.01259	1.01354	1.01452	1.01555	1.01663	1.01775	1.01893	1.02015	1.02144	1.02278	1.02418	1.02565	1.02719	1.0288	1.03049	1.03225	1.0341	1.03604	1.03806	1.04018	1.0424	1.04472	1.04715	1.04968	1.05233	1.0551	1.05799	1.061	1.06415	1.06742	1.07084	1.07439	1.07809	1.08193	1.08592	1.09007
1.00201	1.00255	1.00312	1.0037	1.00431	1.00493	1.00559	1.00626	1.00697	1.0077	1.00847	1.00926	1.01009	1.01095	1.01185	1.01279	1.01377	1.0148	1.01587	1.017	1.01817	1.0194	1.02069	1.02204	1.02345	1.02493	1.02648	1.0281	1.02981	1.03159	1.03346	1.03542	1.03748	1.03963	1.04188	1.04424	1.04671	1.0493	1.052	1.05483	1.05778	1.06087	1.06409	1.06745	1.07096	1.07461	1.07842	1.08238	1.0865	1.09078
1.00141	1.00194	1.00249	1.00306	1.00365	1.00426	1.0049	1.00557	1.00626	1.00698	1.00773	1.00852	1.00934	1.01019	1.01109	1.01202	1.01299	1.01402	1.01509	1.01621	1.01738	1.01861	1.0199	1.02125	1.02267	1.02416	1.02572	1.02735	1.02907	1.03087	1.03277	1.03475	1.03683	1.03901	1.0413	1.0437	1.04621	1.04885	1.0516	1.05449	1.05751	1.06066	1.06396	1.06741	1.07101	1.07476	1.07868	1.08276	1.087	1.09142
1.0008	1.00131	1.00184	1.0024	1.00298	1.00358	1.0042	1.00485	1.00553	1.00624	1.00698	1.00775	1.00856	1.00941	1.01029	1.01121	1.01218	1.0132	1.01426	1.01538	1.01655	1.01778	1.01907	1.02042	1.02184	1.02334	1.0249	1.02655	1.02828	1.0301	1.03201	1.03401	1.03612	1.03833	1.04065	1.04308	1.04564	1.04832	1.05113	1.05407	1.05715	1.06038	1.06376	1.06729	1.07098	1.07484	1.07886	1.08306	1.08744	1.09199
1.00017	1.00067	1.00119	1.00173	1.00229	1.00287	1.00348	1.00412	1.00478	1.00548	1.0062	1.00696	1.00776	1.00859	1.00947	1.01038	1.01134	1.01235	1.0134	1.01451	1.01568	1.0169	1.01819	1.01954	1.02097	1.02246	1.02404	1.02569	1.02743	1.02926	1.03119	1.03321	1.03534	1.03758	1.03993	1.0424	1.04499	1.04771	1.05057	1.05357	1.05672	1.06001	1.06347	1.06708	1.07087	1.07483	1.07896	1.08328	1.08779	1.09249
0.999535	1.00001	1.00051	1.00104	1.00158	1.00215	1.00274	1.00336	1.00401	1.00469	1.00541	1.00615	1.00693	1.00775	1.00861	1.00952	1.01046	1.01146	1.01251	1.01361	1.01477	1.01599	1.01727	1.01862	1.02004	1.02154	1.02311	1.02477	1.02652	1.02836	1.0303	1.03234	1.03449	1.03675	1.03913	1.04163	1.04426	1.04703	1.04993	1.05299	1.05619	1.05956	1.06309	1.06679	1.07066	1.07472	1.07897	1.08342	1.08806	1.09291
0.998883	0.999345	0.999827	1.00033	1.00086	1.00141	1.00199	1.00259	1.00322	1.00389	1.00458	1.00531	1.00608	1.00688	1.00773	1.00862	1.00955	1.01054	1.01157	1.01267	1.01381	1.01503	1.0163	1.01765	1.01906	1.02056	1.02214	1.0238	1.02555	1.0274	1.02935	1.0314	1.03357	1.03585	1.03825	1.04078	1.04345	1.04625	1.04921	1.05231	1.05558	1.05901	1.06261	1.0664	1.07037	1.07453	1.07889	1.08345	1.08823	1.09323
0.998217	0.998661	0.999125	0.999611	1.00012	1.00065	1.00121	1.0018	1.00241	1.00306	1.00373	1.00445	1.0052	1.00598	1.00681	1.00769	1.00861	1.00958	1.0106	1.01168	1.01282	1.01402	1.01528	1.01662	1.01803	1.01952	1.0211	1.02276	1.02451	1.02637	1.02832	1.03039	1.03257	1.03487	1.03729	1.03985	1.04255	1.04539	1.04839	1.05154	1.05486	1.05836	1.06204	1.0659	1.06996	1.07423	1.0787	1.08339	1.0883	1.09345
0.997537	0.997962	0.998407	0.998873	0.999363	0.999876	1.00042	1.00098	1.00158	1.0022	1.00286	1.00356	1.00429	1.00506	1.00587	1.00672	1.00763	1.00858	1.00959	1.01065	1.01178	1.01296	1.01422	1.01555	1.01695	1.01843	1.02	1.02166	1.02341	1.02527	1.02723	1.0293	1.03149	1.0338	1.03625	1.03883	1.04156	1.04443	1.04747	1.05067	1.05405	1.05761	1.06135	1.0653	1.06945	1.07381	1.0784	1.08321	1.08827	1.09356
0.996844	0.997249	0.997674	0.99812	0.998589	0.999082	0.999601	1.00015	1.00072	1.00133	1.00197	1.00264	1.00335	1.0041	1.00489	1.00573	1.00661	1.00755	1.00854	1.00958	1.01069	1.01186	1.0131	1.01442	1.01581	1.01728	1.01884	1.02049	1.02224	1.02409	1.02605	1.02813	1.03033	1.03265	1.03511	1.03772	1.04047	1.04338	1.04645	1.0497	1.05312	1.05674	1.06056	1.06458	1.06882	1.07328	1.07798	1.08292	1.08811	1.09356
0.996138	0.996522	0.996925	0.99735	0.997798	0.998269	0.998766	0.99929	0.999843	1.00043	1.00104	1.00169	1.00238	1.00311	1.00388	1.0047	1.00556	1.00647	1.00744	1.00847	1.00956	1.01071	1.01193	1.01323	1.01461	1.01607	1.01762	1.01926	1.021	1.02285	1.0248	1.02688	1.02908	1.03141	1.03389	1.03651	1.03928	1.04222	1.04532	1.04861	1.05209	1.05576	1.05964	1.06374	1.06806	1.07262	1.07743	1.08249	1.08782	1.09343
0.995418	0.99578	0.996162	0.996565	0.99699	0.997438	0.997912	0.998413	0.998943	0.999503	1.0001	1.00072	1.00139	1.00209	1.00284	1.00363	1.00447	1.00536	1.00631	1.00731	1.00838	1.00951	1.01071	1.01199	1.01335	1.01479	1.01633	1.01795	1.01968	1.02152	1.02347	1.02555	1.02775	1.03008	1.03256	1.0352	1.03799	1.04095	1.04408	1.04741	1.05093	1.05465	1.0586	1.06277	1.06717	1.07183	1.07674	1.08193	1.0874	1.09315
0.994684	0.995024	0.995383	0.995763	0.996164	0.996589	0.997039	0.997515	0.99802	0.998555	0.999122	0.999724	1.00036	1.00104	1.00176	1.00253	1.00334	1.00421	1.00513	1.00611	1.00715	1.00826	1.00944	1.0107	1.01203	1.01345	1.01497	1.01658	1.01829	1.02012	1.02206	1.02413	1.02632	1.02866	1.03114	1.03378	1.03658	1.03956	1.04272	1.04608	1.04964	1.05342	1.05742	1.06166	1.06614	1.07089	1.07591	1.08122	1.08682	1.09273
0.993938	0.994255	0.99459	0.994945	0.995322	0.995722	0.996146	0.996596	0.997075	0.997583	0.998124	0.998699	0.999311	0.999962	1.00065	1.00139	1.00218	1.00302	1.00391	1.00486	1.00588	1.00696	1.00811	1.00934	1.01065	1.01205	1.01354	1.01513	1.01683	1.01864	1.02056	1.02262	1.0248	1.02713	1.02961	1.03226	1.03507	1.03806	1.04124	1.04463	1.04822	1.05204	1.0561	1.0604	1.06496	1.0698	1.07492	1.08035	1.08608	1.09215
0.993179	0.993471	0.993782	0.994112	0.994463	0.994837	0.995234	0.995657	0.996108	0.996589	0.997101	0.997646	0.998229	0.99885	0.999513	1.00022	1.00098	1.00178	1.00265	1.00357	1.00455	1.0056	1.00673	1.00793	1.00921	1.01058	1.01205	1.01361	1.01528	1.01707	1.01898	1.02101	1.02319	1.02551	1.02798	1.03062	1.03344	1.03644	1.03963	1.04304	1.04666	1.05052	1.05462	1.05899	1.06362	1.06854	1.07376	1.0793	1.08517	1.09139
0.992408	0.992675	0.99296	0.993264	0.993588	0.993934	0.994303	0.994698	0.99512	0.99557	0.996052	0.996567	0.997119	0.997708	0.998339	0.999015	0.999738	1.00051	1.00134	1.00223	1.00318	1.0042	1.00529	1.00646	1.00771	1.00905	1.01048	1.01202	1.01366	1.01542	1.0173	1.01932	1.02147	1.02377	1.02624	1.02887	1.03168	1.03468	1.03789	1.04131	1.04496	1.04885	1.05299	1.05741	1.06211	1.06711	1.07243	1.07808	1.08407	1.09044
0.991624	0.991865	0.992124	0.9924	0.992696	0.993014	0.993354	0.993719	0.99411	0.994529	0.994979	0.995462	0.99598	0.996536	0.997132	0.997773	0.998461	0.999199	0.999992	1.00084	1.00176	1.00274	1.00379	1.00492	1.00614	1.00744	1.00884	1.01034	1.01195	1.01368	1.01554	1.01752	1.01965	1.02193	1.02438	1.027	1.0298	1.0328	1.036	1.03943	1.0431	1.04702	1.0512	1.05566	1.06042	1.0655	1.0709	1.07666	1.08278	1.08929
0.990829	0.991044	0.991274	0.991522	0.99179	0.992077	0.992387	0.99272	0.993079	0.993466	0.993882	0.99433	0.994813	0.995333	0.995893	0.996497	0.997147	0.997847	0.998601	0.999413	1.00029	1.00123	1.00224	1.00333	1.00451	1.00577	1.00713	1.00859	1.01017	1.01186	1.01368	1.01563	1.01773	1.01998	1.0224	1.025	1.02778	1.03077	1.03398	1.03741	1.04108	1.04502	1.04923	1.05373	1.05855	1.06369	1.06918	1.07503	1.08127	1.08792
0.990023	0.99021	0.990412	0.990631	0.990868	0.991124	0.991402	0.991703	0.992028	0.99238	0.992761	0.993173	0.993619	0.994101	0.994622	0.995186	0.995795	0.996454	0.997166	0.997936	0.998767	0.999665	1.00063	1.00168	1.00281	1.00403	1.00535	1.00676	1.00829	1.00994	1.01172	1.01364	1.0157	1.01792	1.0203	1.02287	1.02564	1.02861	1.0318	1.03522	1.0389	1.04285	1.04708	1.05162	1.05647	1.06167	1.06724	1.07318	1.07954	1.08632
0.989207	0.989365	0.989538	0.989726	0.989932	0.990156	0.990401	0.990667	0.990957	0.991273	0.991617	0.991991	0.992398	0.99284	0.99332	0.993841	0.994408	0.995023	0.99569	0.996414	0.997198	0.998049	0.998971	0.999969	1.00105	1.00222	1.00349	1.00486	1.00634	1.00794	1.00967	1.01154	1.01356	1.01574	1.01808	1.02062	1.02335	1.02629	1.02946	1.03288	1.03655	1.0405	1.04474	1.0493	1.05419	1.05944	1.06507	1.0711	1.07756	1.08447
0.988381	0.988509	0.988652	0.988809	0.988982	0.989173	0.989383	0.989614	0.989868	0.990146	0.990451	0.990785	0.99115	0.99155	0.991987	0.992464	0.992985	0.993553	0.994172	0.994846	0.995581	0.996381	0.997251	0.998197	0.999225	1.00034	1.00155	1.00287	1.0043	1.00584	1.00752	1.00934	1.01131	1.01344	1.01574	1.01823	1.02092	1.02383	1.02697	1.03036	1.03401	1.03795	1.0422	1.04677	1.05169	1.05698	1.06267	1.06877	1.07532	1.08235
0.987546	0.987644	0.987755	0.98788	0.988019	0.988176	0.98835	0.988544	0.98876	0.988999	0.989263	0.989555	0.989878	0.990233	0.990624	0.991054	0.991526	0.992045	0.992613	0.993235	0.993916	0.994661	0.995475	0.996364	0.997335	0.998393	0.999546	1.0008	1.00217	1.00366	1.00527	1.00703	1.00894	1.01101	1.01326	1.0157	1.01835	1.02121	1.02431	1.02767	1.03129	1.03522	1.03945	1.04403	1.04896	1.05428	1.06001	1.06618	1.07282	1.07995
0.986703	0.98677	0.986848	0.98694	0.987045	0.987165	0.987303	0.987459	0.987635	0.987833	0.988055	0.988303	0.98858	0.988889	0.989232	0.989613	0.990034	0.9905	0.991014	0.991581	0.992205	0.992891	0.993645	0.994473	0.995381	0.996375	0.997464	0.998655	0.999956	1.00138	1.00293	1.00462	1.00646	1.00847	1.01066	1.01304	1.01562	1.01843	1.02148	1.02479	1.02838	1.03228	1.03649	1.04105	1.04599	1.05133	1.05709	1.06331	1.07002	1.07726
0.985852	0.985887	0.985932	0.985989	0.986059	0.986143	0.986242	0.986358	0.986493	0.986649	0.986827	0.98703	0.98726	0.98752	0.987813	0.988141	0.988509	0.988919	0.989376	0.989884	0.990447	0.991071	0.991762	0.992524	0.993364	0.99429	0.995309	0.996428	0.997657	0.999006	1.00048	1.0021	1.00387	1.00581	1.00792	1.01023	1.01275	1.01549	1.01848	1.02174	1.02528	1.02912	1.03331	1.03785	1.04277	1.04811	1.05389	1.06015	1.06692	1.07424
0.984995	0.984997	0.985009	0.98503	0.985063	0.985109	0.985169	0.985244	0.985337	0.985449	0.985581	0.985737	0.985918	0.986127	0.986367	0.986641	0.986952	0.987304	0.987701	0.988146	0.988646	0.989203	0.989825	0.990517	0.991286	0.992138	0.993081	0.994123	0.995273	0.996542	0.997939	0.999475	1.00116	1.00302	1.00505	1.00728	1.00972	1.01238	1.0153	1.01849	1.02197	1.02576	1.02989	1.03439	1.03929	1.04462	1.05041	1.05669	1.0635	1.07089
0.984132	0.984101	0.984077	0.984063	0.984059	0.984065	0.984085	0.984118	0.984167	0.984233	0.984318	0.984425	0.984555	0.984711	0.984897	0.985114	0.985366	0.985656	0.985989	0.986369	0.986801	0.987288	0.987838	0.988455	0.989147	0.989919	0.990781	0.99174	0.992805	0.993987	0.995295	0.996742	0.998339	1.0001	1.00204	1.00418	1.00653	1.00911	1.01194	1.01505	1.01845	1.02217	1.02624	1.03069	1.03554	1.04084	1.04662	1.0529	1.05974	1.06718
0.983264	0.983199	0.98314	0.983089	0.983046	0.983013	0.982991	0.982981	0.982984	0.983003	0.98304	0.983096	0.983173	0.983275	0.983403	0.98356	0.983751	0.983977	0.984244	0.984555	0.984915	0.985328	0.985801	0.986339	0.986949	0.987637	0.988411	0.989281	0.990254	0.991342	0.992554	0.993902	0.9954	0.997062	0.998902	1.00094	1.00318	1.00567	1.0084	1.01141	1.01472	1.01835	1.02234	1.02672	1.03152	1.03677	1.04251	1.04878	1.05563	1.06309
0.982394	0.982293	0.982198	0.982109	0.982027	0.981953	0.981888	0.981833	0.981791	0.981762	0.981748	0.981751	0.981774	0.981818	0.981887	0.981983	0.982109	0.982269	0.982466	0.982705	0.98299	0.983325	0.983717	0.984171	0.984694	0.985292	0.985974	0.986747	0.987622	0.988608	0.989716	0.990958	0.992347	0.993898	0.995626	0.997548	0.999682	1.00205	1.00467	1.00757	1.01077	1.01431	1.0182	1.02249	1.0272	1.03239	1.03807	1.04431	1.05114	1.05862
0.98152	0.981385	0.981253	0.981125	0.981003	0.980887	0.980778	0.980678	0.980588	0.980509	0.980443	0.980393	0.980359	0.980345	0.980352	0.980384	0.980443	0.980534	0.980658	0.980822	0.981028	0.981281	0.981588	0.981954	0.982384	0.982887	0.98347	0.984142	0.984911	0.985788	0.986784	0.98791	0.989181	0.990612	0.992216	0.994013	0.996021	0.998261	1.00076	1.00353	1.00661	1.01002	1.0138	1.01798	1.02259	1.02769	1.0333	1.03948	1.04627	1.05373
0.980646	0.980474	0.980305	0.980138	0.979975	0.979816	0.979663	0.979516	0.979377	0.979247	0.979129	0.979022	0.978931	0.978856	0.9788	0.978765	0.978756	0.978774	0.978823	0.978907	0.979031	0.979199	0.979417	0.979689	0.980023	0.980426	0.980904	0.981467	0.982123	0.982884	0.983759	0.984762	0.985905	0.987204	0.988674	0.990334	0.992203	0.994302	0.996654	0.999285	1.00222	1.0055	1.00914	1.01319	1.01768	1.02266	1.02817	1.03427	1.04099	1.04841
0.979771	0.979564	0.979356	0.97915	0.978945	0.978742	0.978544	0.978349	0.97816	0.977979	0.977805	0.977642	0.977491	0.977353	0.977232	0.977129	0.977048	0.976991	0.976962	0.976965	0.977003	0.977082	0.977206	0.977381	0.977614	0.97791	0.978278	0.978726	0.979263	0.979899	0.980646	0.981515	0.982521	0.983678	0.985002	0.986512	0.988228	0.990171	0.992365	0.994837	0.997615	1.00073	1.00422	1.00811	1.01246	1.0173	1.02269	1.02867	1.0353	1.04264
0.978898	0.978654	0.978408	0.978161	0.977914	0.977667	0.977422	0.977179	0.97694	0.976705	0.976476	0.976254	0.976042	0.97584	0.975652	0.975479	0.975324	0.97519	0.97508	0.974997	0.974947	0.974933	0.97496	0.975033	0.975159	0.975344	0.975596	0.975922	0.976333	0.976837	0.977447	0.978174	0.979032	0.980037	0.981203	0.982551	0.9841	0.985872	0.987891	0.990186	0.992785	0.995721	0.99903	1.00275	1.00693	1.0116	1.01683	1.02267	1.02917	1.03641
0.978028	0.977746	0.977461	0.977173	0.976884	0.976592	0.9763	0.976008	0.975717	0.975428	0.975142	0.974861	0.974586	0.974318	0.974061	0.973816	0.973585	0.973371	0.973178	0.973008	0.972866	0.972755	0.972681	0.972648	0.972663	0.972731	0.972861	0.97306	0.973338	0.973703	0.974167	0.974743	0.975444	0.976284	0.977281	0.978454	0.979821	0.981407	0.983235	0.985334	0.987735	0.99047	0.993576	0.997095	1.00107	1.00555	1.0106	1.01626	1.0226	1.0297
0.977162	0.976842	0.976518	0.976189	0.975856	0.975519	0.975179	0.974837	0.974494	0.97415	0.973806	0.973464	0.973125	0.972791	0.972463	0.972144	0.971835	0.97154	0.971261	0.971001	0.970763	0.970553	0.970373	0.970231	0.97013	0.970077	0.970079	0.970145	0.970282	0.970501	0.970812	0.971227	0.97176	0.972426	0.973242	0.974225	0.975397	0.97678	0.9784	0.980285	0.982466	0.984978	0.987858	0.991149	0.994898	0.999156	1.00398	1.00943	1.01557	1.02249
0.976301	0.975944	0.97558	0.975209	0.974833	0.97445	0.974062	0.97367	0.973273	0.972873	0.972471	0.972067	0.971663	0.971261	0.970861	0.970466	0.970078	0.969699	0.969331	0.968978	0.968643	0.96833	0.968042	0.967785	0.967564	0.967385	0.967255	0.967181	0.967172	0.967236	0.967386	0.967632	0.967988	0.968468	0.96909	0.969871	0.970833	0.971998	0.973391	0.975043	0.976983	0.979248	0.981877	0.984913	0.988405	0.992405	0.996974	1.00218	1.00808	1.01477
0.975447	0.975052	0.974648	0.974236	0.973815	0.973387	0.97295	0.972507	0.972056	0.9716	0.971138	0.970672	0.970203	0.969731	0.969258	0.968786	0.968316	0.967852	0.967394	0.966945	0.96651	0.966091	0.965691	0.965317	0.964972	0.964662	0.964394	0.964175	0.964012	0.963916	0.963896	0.963964	0.964133	0.964417	0.964833	0.965399	0.966136	0.967066	0.968216	0.969614	0.971292	0.973286	0.975637	0.97839	0.981593	0.985303	0.98958	0.994493	1.00012	1.00654
0.974602	0.974169	0.973725	0.973271	0.972806	0.972331	0.971846	0.971351	0.970847	0.970333	0.969811	0.969282	0.968746	0.968203	0.967657	0.967106	0.966554	0.966002	0.965452	0.964906	0.964368	0.96384	0.963326	0.962831	0.962358	0.961913	0.961502	0.961132	0.960811	0.960547	0.96035	0.960231	0.960203	0.960281	0.960479	0.960817	0.961314	0.961994	0.962881	0.964006	0.965399	0.967099	0.969146	0.971585	0.974467	0.97785	0.981798	0.986381	0.991678	0.997777
0.973766	0.973295	0.972812	0.972316	0.971807	0.971285	0.970751	0.970205	0.969646	0.969075	0.968493	0.9679	0.967296	0.966683	0.966061	0.965431	0.964795	0.964154	0.96351	0.962866	0.962222	0.961584	0.960952	0.960332	0.959728	0.959144	0.958586	0.95806	0.957574	0.957136	0.956755	0.956441	0.956208	0.956068	0.956038	0.956134	0.956377	0.95679	0.957397	0.958228	0.959316	0.960696	0.962411	0.964506	0.967034	0.970054	0.973631	0.97784	0.982762	0.988488
0.972942	0.972434	0.97191	0.971372	0.970819	0.970251	0.969668	0.96907	0.968457	0.967828	0.967185	0.966528	0.965856	0.965171	0.964473	0.963764	0.963043	0.962312	0.961573	0.960828	0.960078	0.959326	0.958575	0.957828	0.957089	0.956362	0.955653	0.954967	0.95431	0.953692	0.95312	0.952604	0.952156	0.951789	0.951519	0.951361	0.951337	0.951466	0.951776	0.952294	0.953052	0.954088	0.955443	0.957164	0.959304	0.961922	0.965088	0.968875	0.973371	0.97867
0.972131	0.971585	0.971022	0.970443	0.969846	0.969231	0.968599	0.967949	0.967282	0.966596	0.965892	0.96517	0.96443	0.963673	0.962899	0.962108	0.961302	0.96048	0.959645	0.958798	0.95794	0.957073	0.9562	0.955324	0.954447	0.953575	0.95271	0.951859	0.951028	0.950224	0.949454	0.948728	0.948058	0.947455	0.946934	0.946511	0.946204	0.946036	0.94603	0.946215	0.946623	0.94729	0.948257	0.949572	0.951288	0.953467	0.956177	0.959496	0.963512	0.968326
0.971335	0.970752	0.97015	0.969528	0.968888	0.968227	0.967547	0.966845	0.966123	0.96538	0.964615	0.963829	0.963021	0.962191	0.961341	0.960469	0.959576	0.958664	0.957732	0.956781	0.955814	0.954831	0.953834	0.952827	0.95181	0.950789	0.949766	0.948747	0.947736	0.946741	0.945768	0.944826	0.943926	0.943078	0.942296	0.941595	0.940994	0.940513	0.940176	0.940009	0.940044	0.940317	0.940869	0.941747	0.943005	0.944704	0.946914	0.949715	0.953198	0.957464
0.970555	0.969935	0.969294	0.968632	0.967948	0.967242	0.966513	0.96576	0.964984	0.964183	0.963358	0.962507	0.961631	0.96073	0.959803	0.958849	0.957871	0.956866	0.955837	0.954783	0.953705	0.952605	0.951484	0.950343	0.949185	0.948013	0.946829	0.945638	0.944445	0.943254	0.942073	0.940909	0.939771	0.93867	0.937618	0.93663	0.935722	0.934914	0.934229	0.933692	0.933333	0.933189	0.933299	0.933709	0.934473	0.935653	0.937319	0.939551	0.942443	0.9461
0.969793	0.969136	0.968457	0.967755	0.967028	0.966276	0.965499	0.964696	0.963866	0.963009	0.962123	0.961209	0.960266	0.959292	0.958289	0.957254	0.956189	0.955093	0.953966	0.952809	0.95162	0.950402	0.949155	0.947881	0.94658	0.945255	0.943908	0.942543	0.941164	0.939774	0.93838	0.936989	0.935608	0.934247	0.932917	0.931632	0.930406	0.929258	0.928209	0.927285	0.926513	0.925928	0.925569	0.925481	0.925717	0.926338	0.927414	0.929028	0.931271	0.934253
0.969051	0.968358	0.967641	0.966899	0.96613	0.965334	0.96451	0.963657	0.962774	0.96186	0.960915	0.959938	0.958927	0.957882	0.956803	0.955688	0.954537	0.95335	0.952126	0.950864	0.949565	0.948229	0.946856	0.945447	0.944002	0.942523	0.941012	0.939471	0.937904	0.936312	0.934702	0.93308	0.93145	0.929823	0.928208	0.926617	0.925063	0.923563	0.922138	0.920809	0.919606	0.918558	0.917705	0.917089	0.916764	0.916787	0.91723	0.918173	0.919711	0.921952
0.968329	0.967602	0.966848	0.966066	0.965256	0.964416	0.963545	0.962643	0.961708	0.960739	0.959735	0.958696	0.957619	0.956503	0.955349	0.954154	0.952919	0.951641	0.95032	0.948955	0.947546	0.946092	0.944593	0.943049	0.941461	0.939828	0.938152	0.936434	0.934676	0.932881	0.931052	0.929195	0.927313	0.925415	0.923509	0.921604	0.919714	0.917852	0.916038	0.914291	0.912638	0.911108	0.909737	0.908567	0.907646	0.907035	0.9068	0.907023	0.907796	0.90923
0.96763	0.966869	0.966079	0.965259	0.964408	0.963525	0.962609	0.961659	0.960673	0.959649	0.958588	0.957487	0.956345	0.95516	0.953932	0.952658	0.951338	0.949971	0.948554	0.947087	0.945569	0.943998	0.942374	0.940696	0.938964	0.937177	0.935336	0.93344	0.931492	0.929493	0.927444	0.925349	0.923213	0.92104	0.918838	0.916614	0.91438	0.912148	0.909934	0.907756	0.905639	0.903608	0.901697	0.899946	0.898402	0.89712	0.896166	0.895619	0.895571	0.896132
0.966955	0.966161	0.965335	0.964478	0.963588	0.962664	0.961703	0.960706	0.95967	0.958593	0.957475	0.956314	0.955108	0.953855	0.952554	0.951204	0.949801	0.948345	0.946834	0.945266	0.94364	0.941954	0.940206	0.938396	0.936521	0.934581	0.932575	0.930503	0.928365	0.92616	0.923891	0.921558	0.919165	0.916716	0.914215	0.911668	0.909085	0.906476	0.903853	0.901234	0.898639	0.896092	0.893623	0.891268	0.889071	0.887085	0.885373	0.88401	0.883086	0.882709
0.966307	0.96548	0.96462	0.963727	0.962799	0.961833	0.96083	0.959787	0.958702	0.957574	0.956401	0.955181	0.953913	0.952594	0.951222	0.949795	0.948312	0.946769	0.945166	0.943499	0.941767	0.939967	0.938097	0.936155	0.93414	0.932049	0.92988	0.927633	0.925305	0.922897	0.920408	0.917838	0.915188	0.912461	0.909659	0.906788	0.903852	0.900861	0.897824	0.894756	0.891673	0.888596	0.885552	0.882574	0.879701	0.876981	0.874475	0.872252	0.8704	0.869023
0.965685	0.964827	0.963935	0.963007	0.962041	0.961037	0.959992	0.958904	0.957772	0.956594	0.955368	0.954091	0.952762	0.951378	0.949937	0.948437	0.946875	0.945248	0.943554	0.941791	0.939955	0.938044	0.936054	0.933984	0.93183	0.92959	0.927261	0.924841	0.922327	0.919717	0.91701	0.914204	0.911299	0.908295	0.905194	0.901996	0.898707	0.895331	0.891877	0.888354	0.884775	0.88116	0.877529	0.873911	0.87034	0.866862	0.863529	0.860408	0.85758	0.855145
0.965092	0.964204	0.96328	0.962319	0.961318	0.960275	0.95919	0.95806	0.956883	0.955656	0.954379	0.953047	0.951659	0.950213	0.948705	0.947134	0.945495	0.943787	0.942005	0.940148	0.938211	0.936191	0.934085	0.93189	0.929601	0.927215	0.924729	0.922139	0.919442	0.916633	0.913712	0.910673	0.907516	0.904238	0.900839	0.897317	0.893676	0.889916	0.886043	0.882062	0.877985	0.873825	0.869598	0.865328	0.861045	0.856787	0.852602	0.848549	0.844703	0.841157
0.964529	0.963613	0.962659	0.961665	0.96063	0.959552	0.958428	0.957257	0.956036	0.954763	0.953436	0.952052	0.950608	0.949102	0.94753	0.945889	0.944177	0.94239	0.940524	0.938576	0.936541	0.934416	0.932198	0.92988	0.927461	0.924933	0.922294	0.919539	0.916663	0.913661	0.910529	0.907262	0.903857	0.90031	0.896617	0.892776	0.888785	0.884644	0.880354	0.875919	0.871342	0.866635	0.861808	0.85688	0.851874	0.846822	0.841763	0.836752	0.831853	0.827152
0.963998	0.963055	0.962072	0.961048	0.95998	0.958867	0.957707	0.956497	0.955235	0.953918	0.952544	0.951109	0.949612	0.948048	0.946414	0.944708	0.942926	0.941063	0.939115	0.93708	0.934952	0.932726	0.930399	0.927964	0.925418	0.922754	0.919967	0.917052	0.914003	0.910813	0.907476	0.903988	0.900341	0.896531	0.892551	0.888396	0.884063	0.879547	0.874846	0.869959	0.864888	0.859636	0.85421	0.848622	0.842889	0.837034	0.831091	0.825102	0.819124	0.813231
0.9635	0.962531	0.961521	0.960468	0.95937	0.958225	0.95703	0.955783	0.954481	0.953123	0.951704	0.950221	0.948673	0.947055	0.945363	0.943594	0.941744	0.93981	0.937785	0.935667	0.933449	0.931127	0.928696	0.926149	0.923482	0.920687	0.917759	0.91469	0.911474	0.908103	0.90457	0.900867	0.896987	0.892921	0.888662	0.884203	0.879536	0.874654	0.869551	0.864222	0.858663	0.852875	0.846856	0.840614	0.834156	0.827499	0.820666	0.81369	0.806616	0.799508
0.963035	0.962042	0.961007	0.959927	0.9588	0.957625	0.956397	0.955116	0.953778	0.95238	0.950919	0.949392	0.947795	0.946125	0.944379	0.942551	0.940638	0.938635	0.936538	0.934341	0.932039	0.929626	0.927096	0.924443	0.921661	0.918742	0.915678	0.912463	0.909088	0.905544	0.901823	0.897915	0.893811	0.889501	0.884974	0.880222	0.875232	0.869996	0.864503	0.858745	0.852713	0.846399	0.839801	0.832915	0.825743	0.818291	0.810574	0.802612	0.794439	0.786103
0.962606	0.961591	0.960532	0.959427	0.958274	0.95707	0.955812	0.954498	0.953126	0.951691	0.950191	0.948622	0.946981	0.945263	0.943465	0.941582	0.93961	0.937544	0.935378	0.933108	0.930726	0.928228	0.925606	0.922853	0.919962	0.916926	0.913736	0.910383	0.906858	0.903151	0.899251	0.895149	0.890833	0.88629	0.881509	0.876476	0.871179	0.865604	0.859738	0.853567	0.847078	0.840259	0.833098	0.825587	0.817719	0.80949	0.800904	0.79197	0.782707	0.773147
0.962213	0.961178	0.960097	0.958969	0.957791	0.956561	0.955275	0.953932	0.952528	0.951059	0.949523	0.947916	0.946233	0.944471	0.942626	0.940692	0.938665	0.93654	0.934311	0.931972	0.929517	0.926939	0.924231	0.921386	0.918395	0.915249	0.911941	0.908459	0.904794	0.900934	0.896868	0.892584	0.888068	0.883307	0.878286	0.87299	0.867403	0.861508	0.855288	0.848725	0.841802	0.8345	0.826803	0.818692	0.810154	0.801176	0.791748	0.781868	0.771539	0.760775
0.961858	0.960804	0.959703	0.958554	0.957354	0.9561	0.954789	0.953419	0.951986	0.950486	0.948917	0.947274	0.945554	0.943752	0.941863	0.939883	0.937806	0.935627	0.93334	0.930938	0.928416	0.925765	0.922979	0.920048	0.916965	0.913719	0.910302	0.906701	0.902907	0.898907	0.894687	0.890235	0.885535	0.880571	0.875328	0.869787	0.86393	0.857736	0.851186	0.844257	0.836927	0.829172	0.820968	0.812292	0.803119	0.793428	0.783198	0.772411	0.761056	0.749129
0.961541	0.96047	0.959352	0.958184	0.956963	0.955688	0.954354	0.95296	0.951501	0.949974	0.948375	0.946701	0.944946	0.943108	0.94118	0.939158	0.937036	0.934808	0.932469	0.930011	0.927428	0.924711	0.921854	0.918846	0.915679	0.912343	0.908827	0.905119	0.901208	0.897079	0.89272	0.888114	0.883246	0.878098	0.872652	0.866887	0.860783	0.854316	0.847462	0.840196	0.832491	0.824317	0.815645	0.806444	0.796681	0.786325	0.775343	0.763704	0.751381	0.738351
0.961262	0.960177	0.959043	0.957859	0.956621	0.955326	0.953973	0.952557	0.951075	0.949523	0.947898	0.946196	0.944412	0.942541	0.940579	0.938519	0.936358	0.934087	0.931702	0.929194	0.926557	0.923782	0.920861	0.917785	0.914544	0.911127	0.907523	0.90372	0.899704	0.895462	0.890978	0.886236	0.881218	0.875905	0.870277	0.864311	0.857985	0.851272	0.844146	0.836576	0.828532	0.81998	0.810884	0.801205	0.790905	0.779942	0.768271	0.75585	0.742633	0.72858
0.961024	0.959926	0.958779	0.95758	0.956327	0.955016	0.953645	0.952211	0.950709	0.949137	0.947489	0.945763	0.943952	0.942054	0.940062	0.93797	0.935774	0.933467	0.931041	0.92849	0.925807	0.922981	0.920006	0.916871	0.913565	0.910078	0.906398	0.902512	0.898406	0.894064	0.889472	0.88461	0.879462	0.874005	0.868218	0.862077	0.855557	0.848629	0.841263	0.833427	0.825085	0.816199	0.806728	0.796628	0.785852	0.774349	0.762065	0.748943	0.734926	0.719952
0.960826	0.959717	0.958559	0.957348	0.956082	0.954758	0.953373	0.951923	0.950405	0.948815	0.947148	0.945402	0.94357	0.941648	0.939631	0.937513	0.935288	0.932949	0.93049	0.927903	0.92518	0.922313	0.919291	0.916106	0.912747	0.909201	0.905457	0.901501	0.897319	0.892894	0.88821	0.883248	0.877989	0.872411	0.86649	0.860201	0.853517	0.846407	0.838838	0.830775	0.82218	0.81301	0.80322	0.79276	0.781576	0.769609	0.756798	0.743074	0.728364	0.712591
0.960669	0.959552	0.958385	0.957164	0.955888	0.954553	0.953157	0.951694	0.950163	0.948559	0.946877	0.945114	0.943265	0.941325	0.939288	0.937148	0.9349	0.932537	0.930051	0.927435	0.924681	0.921779	0.918721	0.915496	0.912093	0.908501	0.904705	0.900693	0.896449	0.891958	0.8872	0.882158	0.87681	0.871134	0.865105	0.858697	0.85188	0.844622	0.836889	0.828643	0.819843	0.810443	0.800393	0.78964	0.778124	0.76578	0.752538	0.738319	0.72304	0.70661
0.960554	0.95943	0.958256	0.957029	0.955745	0.954402	0.952997	0.951525	0.949984	0.948369	0.946677	0.944902	0.94304	0.941086	0.939034	0.936878	0.934613	0.932231	0.929725	0.927088	0.92431	0.921383	0.918298	0.915043	0.911608	0.90798	0.904146	0.900093	0.895803	0.891261	0.886449	0.881346	0.875932	0.870183	0.864073	0.857575	0.850659	0.84329	0.835434	0.827051	0.818096	0.808522	0.798277	0.787303	0.775536	0.762907	0.749338	0.734745	0.719033	0.702101
0.96048	0.959353	0.958174	0.956942	0.955653	0.954305	0.952894	0.951417	0.949869	0.948247	0.946548	0.944765	0.942895	0.940931	0.93887	0.936704	0.934427	0.932033	0.929514	0.926863	0.92407	0.921127	0.918023	0.914749	0.911293	0.907642	0.903784	0.899702	0.895383	0.890809	0.88596	0.880818	0.875361	0.869564	0.863401	0.856844	0.849863	0.842422	0.834485	0.826011	0.816955	0.807268	0.796894	0.785775	0.773843	0.761025	0.747241	0.7324	0.716402	0.699138
0.960448	0.959319	0.958138	0.956904	0.955613	0.954263	0.952849	0.951369	0.949818	0.948193	0.94649	0.944704	0.94283	0.940862	0.938796	0.936626	0.934344	0.931944	0.929419	0.926761	0.923961	0.921011	0.917899	0.914616	0.91115	0.907489	0.903619	0.899525	0.895192	0.890602	0.885738	0.880578	0.8751	0.869281	0.863094	0.85651	0.849499	0.842025	0.834051	0.825535	0.816432	0.806692	0.796259	0.785072	0.773064	0.760159	0.746274	0.731318	0.715188	0.697769
0.960459	0.95933	0.958149	0.956915	0.955625	0.954275	0.952861	0.951382	0.949832	0.948207	0.946505	0.944719	0.942845	0.940879	0.938814	0.936644	0.934363	0.931964	0.929441	0.926784	0.923985	0.921036	0.917926	0.914645	0.911181	0.907521	0.903653	0.899562	0.895231	0.890644	0.885783	0.880626	0.875152	0.869337	0.863154	0.856575	0.849569	0.842101	0.834134	0.825625	0.816531	0.8068	0.796378	0.785203	0.773208	0.760318	0.746452	0.731516	0.715409	0.698017
0.960511	0.959384	0.958207	0.956976	0.955688	0.954341	0.952931	0.951455	0.949909	0.948289	0.946591	0.94481	0.942942	0.940981	0.938922	0.936758	0.934485	0.932094	0.929578	0.92693	0.924141	0.921202	0.918103	0.914834	0.911383	0.907738	0.903886	0.899812	0.8955	0.890934	0.886094	0.880962	0.875516	0.86973	0.863581	0.857039	0.850073	0.842651	0.834734	0.826282	0.817251	0.807592	0.79725	0.786166	0.774274	0.761502	0.747771	0.73299	0.717062	0.699879
0.960605	0.959483	0.958311	0.957085	0.955803	0.954462	0.953059	0.951589	0.950051	0.948439	0.946749	0.944977	0.943119	0.941168	0.93912	0.936969	0.934708	0.932332	0.929831	0.927199	0.924428	0.921509	0.918431	0.915184	0.911758	0.90814	0.904317	0.900274	0.895997	0.891469	0.886672	0.881585	0.876189	0.87046	0.864372	0.857898	0.851008	0.84367	0.835847	0.8275	0.818586	0.809059	0.798866	0.78795	0.77625	0.763696	0.750214	0.73572	0.720123	0.703324
0.960741	0.959626	0.958461	0.957243	0.955969	0.954637	0.953243	0.951784	0.950256	0.948655	0.946978	0.94522	0.943375	0.94144	0.939409	0.937275	0.935033	0.932677	0.930199	0.927591	0.924846	0.921954	0.918906	0.915693	0.912302	0.908723	0.904942	0.900946	0.89672	0.892247	0.88751	0.882491	0.877168	0.87152	0.865521	0.859146	0.852366	0.84515	0.837462	0.829267	0.820524	0.811187	0.801209	0.790537	0.779113	0.766873	0.75375	0.739668	0.724546	0.708297
0.960918	0.959812	0.958656	0.957449	0.956186	0.954865	0.953484	0.952038	0.950524	0.948939	0.947278	0.945537	0.943711	0.941796	0.939786	0.937675	0.935458	0.933129	0.930679	0.928103	0.925391	0.922536	0.919528	0.916358	0.913014	0.909486	0.90576	0.901824	0.897664	0.893264	0.888606	0.883674	0.878446	0.872903	0.867021	0.860774	0.854137	0.847079	0.839568	0.831569	0.823046	0.813957	0.804257	0.793899	0.78283	0.770995	0.758333	0.744779	0.730266	0.71472
0.961136	0.960041	0.958897	0.957702	0.956453	0.955146	0.95378	0.952351	0.950854	0.949288	0.947646	0.945927	0.944124	0.942233	0.94025	0.938168	0.935982	0.933685	0.931271	0.928733	0.926063	0.923253	0.920294	0.917176	0.91389	0.910423	0.906766	0.902904	0.898825	0.894513	0.889952	0.885126	0.880015	0.874601	0.86886	0.862771	0.856307	0.849441	0.842145	0.834386	0.82613	0.81734	0.807977	0.797999	0.78736	0.776012	0.763905	0.750986	0.7372	0.722492
0.961395	0.960313	0.959183	0.958002	0.956769	0.95548	0.954131	0.952721	0.951246	0.949701	0.948083	0.946389	0.944613	0.942752	0.9408	0.938751	0.936601	0.934344	0.931972	0.929479	0.926858	0.924101	0.921199	0.918143	0.914924	0.911532	0.907954	0.904179	0.900195	0.895987	0.89154	0.886838	0.881865	0.876601	0.871027	0.86512	0.85886	0.852219	0.845173	0.837692	0.829748	0.821306	0.812334	0.802795	0.792653	0.781867	0.770398	0.758206	0.745252	0.7315
0.961692	0.960626	0.959512	0.958349	0.957134	0.955864	0.954537	0.953149	0.951697	0.950177	0.948587	0.946922	0.945177	0.943349	0.941433	0.939423	0.937315	0.935102	0.932778	0.930337	0.927772	0.925076	0.92224	0.919255	0.916114	0.912805	0.909319	0.905644	0.901768	0.897678	0.893361	0.888801	0.883984	0.878891	0.873505	0.867808	0.861777	0.855391	0.848628	0.841462	0.833868	0.825818	0.817285	0.80824	0.798652	0.788493	0.777734	0.766349	0.754315	0.741614
0.962029	0.960979	0.959884	0.95874	0.957546	0.956298	0.954994	0.953631	0.952206	0.950715	0.949156	0.947523	0.945814	0.944023	0.942147	0.940181	0.938119	0.935957	0.933687	0.931305	0.928803	0.926174	0.923412	0.920507	0.917452	0.914237	0.910853	0.907289	0.903534	0.899577	0.895404	0.891003	0.886358	0.881456	0.87628	0.870813	0.865037	0.858934	0.852483	0.845664	0.838456	0.830837	0.822785	0.814278	0.805296	0.795819	0.785831	0.775317	0.764273	0.752699
0.962404	0.961373	0.960298	0.959176	0.958004	0.956781	0.955503	0.954168	0.952773	0.951314	0.949788	0.948191	0.946521	0.944772	0.942941	0.941022	0.939012	0.936905	0.934695	0.932377	0.929945	0.927391	0.92471	0.921893	0.918933	0.915821	0.912549	0.909107	0.905485	0.901672	0.897658	0.893429	0.888975	0.88428	0.879333	0.874117	0.868618	0.86282	0.856708	0.850264	0.843473	0.836317	0.828783	0.820854	0.81252	0.80377	0.794599	0.785008	0.775006	0.764613
0.962815	0.961806	0.960753	0.959654	0.958508	0.957311	0.956062	0.954757	0.953394	0.95197	0.950481	0.948924	0.947296	0.945593	0.94381	0.941944	0.93999	0.937943	0.935798	0.93355	0.931193	0.928721	0.926128	0.923406	0.92055	0.91755	0.914399	0.911089	0.90761	0.903954	0.90011	0.896068	0.891817	0.887346	0.882643	0.877697	0.872495	0.867024	0.861272	0.855228	0.848879	0.842215	0.835227	0.827908	0.820254	0.812265	0.803947	0.795315	0.786392	0.777215
0.963263	0.962276	0.961247	0.960174	0.959055	0.957887	0.956669	0.955397	0.954069	0.952682	0.951233	0.949719	0.948137	0.946482	0.944752	0.942943	0.941049	0.939067	0.936992	0.934819	0.932544	0.930159	0.92766	0.925041	0.922294	0.919414	0.916393	0.913224	0.909899	0.906409	0.902747	0.898903	0.894869	0.890635	0.886192	0.88153	0.876641	0.871515	0.866143	0.860518	0.854632	0.848482	0.842064	0.835378	0.828428	0.821225	0.813785	0.806134	0.798309	0.790364
0.963745	0.962783	0.961779	0.960734	0.959644	0.958507	0.957322	0.956085	0.954795	0.953448	0.952042	0.950574	0.94904	0.947438	0.945764	0.944015	0.942185	0.940273	0.938272	0.93618	0.93399	0.931699	0.9293	0.926789	0.92416	0.921407	0.918523	0.915503	0.912339	0.909025	0.905554	0.901919	0.898113	0.894127	0.889956	0.885593	0.88103	0.876263	0.871286	0.866096	0.860691	0.855071	0.849239	0.843202	0.836973	0.830571	0.824021	0.81736	0.81064	0.803926
0.964261	0.963325	0.962349	0.961332	0.960273	0.95917	0.95802	0.95682	0.95557	0.954265	0.952905	0.951485	0.950003	0.948457	0.946842	0.945156	0.943395	0.941556	0.939634	0.937626	0.935528	0.933334	0.931041	0.928644	0.926138	0.923518	0.920778	0.917914	0.914919	0.911789	0.908518	0.905101	0.901531	0.897804	0.893915	0.88986	0.885636	0.881239	0.876668	0.871925	0.867011	0.861932	0.856697	0.85132	0.84582	0.840224	0.834566	0.828895	0.823272	0.817773
0.96481	0.9639	0.962954	0.961968	0.960942	0.959873	0.95876	0.9576	0.956392	0.955132	0.953819	0.952451	0.951024	0.949535	0.947983	0.946364	0.944675	0.942912	0.941073	0.939153	0.937149	0.935058	0.932876	0.930598	0.92822	0.925738	0.923148	0.920446	0.917627	0.914688	0.911624	0.908431	0.905105	0.901644	0.898046	0.894308	0.890429	0.88641	0.882254	0.877965	0.87355	0.869018	0.864386	0.859671	0.8549	0.850108	0.845337	0.840643	0.836097	0.831786
0.965389	0.964509	0.963592	0.962639	0.961647	0.960615	0.959541	0.958422	0.957258	0.956045	0.954783	0.953467	0.952097	0.95067	0.949183	0.947633	0.946018	0.944336	0.942582	0.940755	0.93885	0.936865	0.934797	0.932642	0.930397	0.928058	0.925623	0.923088	0.920451	0.917707	0.914855	0.911892	0.908817	0.905628	0.902326	0.89891	0.895383	0.891748	0.888011	0.88418	0.880266	0.876283	0.872252	0.868197	0.86415	0.860152	0.856252	0.852514	0.849017	0.845855
0.965999	0.965148	0.964264	0.963344	0.962388	0.961394	0.96036	0.959285	0.958166	0.957003	0.955792	0.954532	0.953221	0.951857	0.950437	0.94896	0.947423	0.945823	0.944158	0.942425	0.940623	0.938748	0.936797	0.934769	0.93266	0.930469	0.928193	0.925829	0.923376	0.920833	0.918197	0.915469	0.912648	0.909736	0.906733	0.903642	0.90047	0.897221	0.893904	0.890531	0.887117	0.883681	0.880246	0.876842	0.873507	0.870286	0.867236	0.864426	0.86194	0.859879
0.966636	0.965816	0.964965	0.964081	0.963162	0.962208	0.961216	0.960185	0.959114	0.958001	0.956844	0.955642	0.954392	0.953093	0.951743	0.95034	0.948883	0.947368	0.945794	0.944159	0.942461	0.940699	0.938869	0.93697	0.935001	0.93296	0.930846	0.928656	0.926392	0.924051	0.921635	0.919144	0.91658	0.913946	0.911244	0.908481	0.905663	0.9028	0.899902	0.896984	0.894066	0.891168	0.88832	0.885554	0.882914	0.880449	0.87822	0.876302	0.874783	0.873771
0.9673	0.966513	0.965696	0.964848	0.963968	0.963054	0.962106	0.961121	0.960099	0.959038	0.957936	0.956793	0.955606	0.954374	0.953096	0.95177	0.950393	0.948966	0.947485	0.94595	0.94436	0.942711	0.941005	0.939238	0.937411	0.935522	0.933572	0.931559	0.929484	0.927349	0.925154	0.922901	0.920595	0.918239	0.915839	0.913402	0.910937	0.908456	0.905973	0.903505	0.901073	0.898704	0.896428	0.894284	0.892317	0.89058	0.88914	0.888074	0.887474	0.887449
0.967989	0.967235	0.966454	0.965643	0.964803	0.963931	0.963027	0.96209	0.961118	0.96011	0.959066	0.957983	0.95686	0.955697	0.954492	0.953243	0.95195	0.950612	0.949226	0.947793	0.946311	0.944779	0.943197	0.941564	0.93988	0.938145	0.93636	0.934525	0.932641	0.930712	0.928738	0.926724	0.924675	0.922597	0.920496	0.918382	0.916267	0.914163	0.912087	0.91006	0.908104	0.90625	0.90453	0.902986	0.901666	0.900628	0.899939	0.899681	0.899946	0.900847
0.968702	0.967983	0.967237	0.966465	0.965665	0.964836	0.963978	0.963089	0.962169	0.961216	0.960229	0.959208	0.958151	0.957057	0.955927	0.954757	0.953549	0.9523	0.951011	0.949681	0.948308	0.946894	0.945438	0.94394	0.9424	0.94082	0.9392	0.937543	0.935851	0.934126	0.932374	0.930597	0.928804	0.927	0.925195	0.9234	0.921628	0.919894	0.918217	0.916619	0.915126	0.913769	0.912586	0.911618	0.910918	0.910544	0.910566	0.911067	0.912143	0.913903
0.969437	0.968752	0.968044	0.967311	0.966552	0.965768	0.964956	0.964116	0.963248	0.962351	0.961423	0.960464	0.959474	0.958451	0.957396	0.956307	0.955184	0.954026	0.952834	0.951608	0.950346	0.94905	0.94772	0.946357	0.944962	0.943536	0.942082	0.940603	0.939101	0.93758	0.936046	0.934505	0.932964	0.931431	0.929917	0.928435	0.926998	0.925625	0.924335	0.923153	0.922107	0.92123	0.92056	0.920143	0.920031	0.920285	0.920976	0.922188	0.924015	0.926569
0.970192	0.969543	0.968873	0.968179	0.967463	0.966723	0.965958	0.965169	0.964354	0.963513	0.962645	0.961749	0.960827	0.959875	0.958896	0.957888	0.956851	0.955785	0.954691	0.953568	0.952417	0.95124	0.950036	0.948808	0.947557	0.946286	0.944997	0.943693	0.94238	0.941061	0.939743	0.938433	0.93714	0.935873	0.934643	0.933466	0.932356	0.931333	0.930418	0.929637	0.929021	0.928602	0.928422	0.928526	0.928969	0.929813	0.93113	0.933001	0.935523	0.938803
0.970967	0.970354	0.969721	0.969069	0.968395	0.9677	0.966983	0.966245	0.965483	0.964699	0.963891	0.96306	0.962205	0.961326	0.960423	0.959496	0.958545	0.957571	0.956575	0.955556	0.954516	0.953457	0.952379	0.951285	0.950178	0.949059	0.947933	0.946804	0.945676	0.944556	0.943451	0.942368	0.941317	0.940309	0.939357	0.938476	0.937682	0.936997	0.936443	0.936047	0.93584	0.935858	0.936141	0.936738	0.937703	0.939098	0.940994	0.943474	0.946631	0.950572
0.971758	0.971182	0.970588	0.969976	0.969346	0.968697	0.968028	0.96734	0.966633	0.965906	0.965159	0.964392	0.963605	0.962798	0.961972	0.961126	0.960262	0.95938	0.958481	0.957566	0.956637	0.955695	0.954742	0.953781	0.952815	0.951847	0.950882	0.949924	0.94898	0.948055	0.947157	0.946296	0.945481	0.944725	0.944042	0.943447	0.942958	0.942597	0.942389	0.94236	0.942542	0.942973	0.943694	0.944753	0.946204	0.94811	0.950541	0.953579	0.957314	0.961851
0.972565	0.972026	0.971471	0.970901	0.970314	0.96971	0.969091	0.968454	0.967801	0.967132	0.966445	0.965743	0.965024	0.964289	0.96354	0.962775	0.961998	0.961207	0.960405	0.959593	0.958773	0.957947	0.957118	0.956288	0.955462	0.954643	0.953836	0.953046	0.95228	0.951546	0.95085	0.950205	0.949619	0.949107	0.948683	0.948363	0.948167	0.948117	0.948237	0.948556	0.949107	0.949927	0.951058	0.952547	0.95445	0.956827	0.959748	0.963293	0.96755	0.97262
0.973386	0.972884	0.972369	0.97184	0.971297	0.970739	0.970168	0.969584	0.968985	0.968373	0.967747	0.967109	0.966458	0.965796	0.965122	0.964439	0.963746	0.963047	0.962341	0.961631	0.960919	0.960208	0.9595	0.9588	0.958111	0.957437	0.956785	0.956159	0.955568	0.955019	0.95452	0.954083	0.953719	0.953442	0.953266	0.95321	0.953294	0.953539	0.953971	0.95462	0.955517	0.956701	0.958214	0.960102	0.962421	0.96523	0.968597	0.9726	0.977324	0.982866
0.974219	0.973755	0.973279	0.972792	0.972292	0.971781	0.971259	0.970726	0.970181	0.969627	0.969062	0.968488	0.967905	0.967314	0.966716	0.966113	0.965505	0.964895	0.964284	0.963674	0.963069	0.962471	0.961883	0.961309	0.960755	0.960223	0.959722	0.959256	0.958834	0.958464	0.958156	0.95792	0.957769	0.957717	0.95778	0.957976	0.958325	0.958849	0.959576	0.960534	0.961756	0.96328	0.965146	0.967403	0.970102	0.973304	0.977074	0.981487	0.986626	0.992582
0.975063	0.974637	0.9742	0.973754	0.973299	0.972834	0.972361	0.971879	0.971388	0.970891	0.970386	0.969875	0.96936	0.96884	0.968317	0.967793	0.967269	0.966747	0.96623	0.965719	0.965218	0.964731	0.96426	0.96381	0.963387	0.962994	0.962639	0.962329	0.962071	0.961874	0.961749	0.961706	0.96176	0.961923	0.962213	0.962648	0.963248	0.964036	0.965039	0.966287	0.967811	0.969649	0.971841	0.974435	0.977482	0.981038	0.98517	0.989947	0.99545	1.00177
0.975917	0.975528	0.975131	0.974726	0.974314	0.973896	0.973471	0.97304	0.972603	0.972162	0.971717	0.97127	0.97082	0.97037	0.969922	0.969475	0.969034	0.968599	0.968174	0.96776	0.967362	0.966983	0.966626	0.966297	0.966001	0.965743	0.96553	0.965369	0.965269	0.965239	0.96529	0.965433	0.965681	0.966049	0.966554	0.967215	0.968052	0.969088	0.97035	0.971866	0.97367	0.975798	0.978289	0.98119	0.98455	0.988425	0.992877	0.997975	1.00379	1.01042
0.976778	0.976426	0.976068	0.975705	0.975337	0.974964	0.974587	0.974206	0.973823	0.973438	0.973053	0.972667	0.972283	0.971903	0.971527	0.971157	0.970797	0.970447	0.970112	0.969793	0.969495	0.969221	0.968975	0.968764	0.968591	0.968463	0.968387	0.968371	0.968423	0.968553	0.968771	0.969091	0.969524	0.970087	0.970796	0.971669	0.972728	0.973995	0.975498	0.977264	0.979325	0.981718	0.984481	0.98766	0.991301	0.995459	1.00019	1.00557	1.01166	1.01854
0.977645	0.97733	0.977012	0.976689	0.976364	0.976037	0.975707	0.975377	0.975047	0.974717	0.97439	0.974066	0.973746	0.973433	0.973129	0.972835	0.972553	0.972287	0.97204	0.971813	0.971613	0.971441	0.971303	0.971205	0.971151	0.971149	0.971205	0.971328	0.971525	0.971808	0.972187	0.972674	0.973283	0.974029	0.974929	0.976002	0.977268	0.978751	0.980476	0.982471	0.984769	0.987403	0.990413	0.99384	0.997731	1.00214	1.00712	1.01274	1.01905	1.02615
0.978517	0.978239	0.977959	0.977678	0.977395	0.977112	0.97683	0.976549	0.976271	0.975996	0.975726	0.975462	0.975206	0.97496	0.974725	0.974505	0.974301	0.974116	0.973954	0.973817	0.973711	0.973639	0.973605	0.973616	0.973678	0.973796	0.973979	0.974234	0.97457	0.974998	0.975529	0.976175	0.976949	0.977868	0.978947	0.980206	0.981665	0.983347	0.985277	0.987483	0.989995	0.992848	0.996078	0.999727	1.00384	1.00846	1.01366	1.01947	1.02598	1.03325
0.979392	0.97915	0.978909	0.978668	0.978427	0.978189	0.977953	0.977721	0.977493	0.977272	0.977058	0.976854	0.97666	0.976479	0.976313	0.976164	0.976035	0.97593	0.97585	0.975801	0.975786	0.97581	0.975877	0.975993	0.976165	0.976399	0.976702	0.977084	0.977552	0.978118	0.978793	0.979588	0.980519	0.981599	0.982846	0.984278	0.985915	0.98778	0.989898	0.992295	0.995002	0.99805	1.00148	1.00532	1.00963	1.01444	1.01981	1.02579	1.03245	1.03985
0.980268	0.980063	0.97986	0.979658	0.979459	0.979264	0.979074	0.97889	0.978713	0.978544	0.978385	0.978239	0.978105	0.977988	0.977888	0.977809	0.977754	0.977725	0.977726	0.977761	0.977835	0.97795	0.978114	0.978332	0.978609	0.978953	0.979372	0.979874	0.980467	0.981164	0.981974	0.98291	0.983986	0.985217	0.986619	0.988211	0.990012	0.992045	0.994333	0.996904	0.999785	1.00301	1.00661	1.01062	1.01509	1.02006	1.02558	1.0317	1.03848	1.04598
0.981146	0.980976	0.98081	0.980647	0.98049	0.980337	0.980192	0.980055	0.979927	0.979809	0.979705	0.979614	0.97954	0.979484	0.97945	0.979439	0.979454	0.9795	0.979578	0.979695	0.979853	0.980057	0.980314	0.980628	0.981006	0.981455	0.981983	0.982599	0.983311	0.98413	0.985067	0.986135	0.987346	0.988717	0.990263	0.992002	0.993954	0.996139	0.998582	1.00131	1.00434	1.00772	1.01147	1.01564	1.02025	1.02535	1.03099	1.03721	1.04408	1.05164
0.982022	0.981888	0.981758	0.981634	0.981516	0.981406	0.981305	0.981213	0.981133	0.981066	0.981014	0.980979	0.980962	0.980966	0.980994	0.981049	0.981133	0.98125	0.981404	0.981598	0.981837	0.982127	0.982472	0.982878	0.983352	0.983901	0.984533	0.985256	0.986079	0.987014	0.98807	0.98926	0.990597	0.992097	0.993775	0.995649	0.997737	1.00006	1.00264	1.00551	1.00868	1.01219	1.01608	1.02036	1.02509	1.0303	1.03603	1.04233	1.04926	1.05685
0.982896	0.982797	0.982703	0.982616	0.982538	0.982469	0.98241	0.982364	0.982331	0.982313	0.982311	0.982329	0.982368	0.982431	0.98252	0.982638	0.982788	0.982974	0.983199	0.983469	0.983786	0.984157	0.984586	0.98508	0.985645	0.986289	0.987018	0.987842	0.98877	0.989811	0.990978	0.992282	0.993736	0.995355	0.997154	0.99915	1.00136	1.00381	1.00651	1.0095	1.0128	1.01642	1.02042	1.02481	1.02963	1.03492	1.04072	1.04708	1.05403	1.06164
0.983767	0.983701	0.983643	0.983593	0.983553	0.983524	0.983508	0.983505	0.983517	0.983547	0.983595	0.983665	0.983758	0.983877	0.984024	0.984203	0.984417	0.984669	0.984963	0.985304	0.985696	0.986144	0.986653	0.987231	0.987882	0.988614	0.989435	0.990354	0.991379	0.992521	0.993791	0.995199	0.996761	0.998488	1.0004	1.0025	1.00483	1.00738	1.0102	1.01329	1.01669	1.02042	1.0245	1.02898	1.03387	1.03923	1.04508	1.05146	1.05843	1.06601
0.984634	0.984601	0.984577	0.984563	0.984561	0.984571	0.984595	0.984635	0.984691	0.984767	0.984863	0.984983	0.985128	0.985301	0.985505	0.985743	0.986018	0.986333	0.986693	0.987102	0.987565	0.988086	0.988672	0.989327	0.99006	0.990876	0.991783	0.99279	0.993906	0.995141	0.996505	0.99801	0.999669	1.0015	1.0035	1.00571	1.00813	1.01079	1.0137	1.01688	1.02037	1.02418	1.02834	1.03288	1.03783	1.04323	1.04911	1.0555	1.06245	1.07
0.985494	0.985494	0.985504	0.985525	0.985559	0.985607	0.985671	0.985752	0.985851	0.985972	0.986115	0.986283	0.986478	0.986703	0.986961	0.987255	0.987588	0.987964	0.988387	0.988861	0.989391	0.989982	0.990639	0.991369	0.992177	0.993071	0.994059	0.995148	0.996348	0.997669	0.99912	1.00071	1.00246	1.00438	1.00647	1.00877	1.01128	1.01402	1.01701	1.02028	1.02383	1.02771	1.03193	1.03652	1.04151	1.04693	1.05282	1.0592	1.06612	1.07361
0.986349	0.98638	0.986422	0.986478	0.986547	0.986633	0.986735	0.986855	0.986996	0.98716	0.987347	0.987562	0.987805	0.988081	0.988391	0.988738	0.989127	0.989561	0.990043	0.990579	0.991173	0.991829	0.992554	0.993353	0.994232	0.995199	0.996262	0.997427	0.998705	1.0001	1.00164	1.00331	1.00514	1.00713	1.00931	1.01168	1.01427	1.01708	1.02015	1.02348	1.02709	1.03102	1.03529	1.03991	1.04492	1.05035	1.05623	1.06258	1.06945	1.07687
0.987195	0.987257	0.987331	0.98742	0.987524	0.987645	0.987784	0.987943	0.988124	0.988329	0.98856	0.988819	0.989109	0.989432	0.989792	0.990191	0.990633	0.991121	0.99166	0.992254	0.992908	0.993626	0.994414	0.995278	0.996224	0.997259	0.99839	0.999626	1.00098	1.00245	1.00405	1.0058	1.0077	1.00976	1.01201	1.01445	1.0171	1.01998	1.0231	1.02648	1.03015	1.03412	1.03841	1.04306	1.04808	1.0535	1.05935	1.06566	1.07246	1.07979
0.988033	0.988125	0.98823	0.988351	0.988488	0.988644	0.988819	0.989015	0.989235	0.98948	0.989752	0.990054	0.990388	0.990757	0.991164	0.991611	0.992104	0.992644	0.993237	0.993886	0.994595	0.995371	0.996219	0.997143	0.998151	0.999249	1.00044	1.00174	1.00316	1.00469	1.00636	1.00817	1.01014	1.01227	1.01458	1.01708	1.01979	1.02272	1.02588	1.02931	1.03301	1.037	1.04132	1.04597	1.05098	1.05638	1.0622	1.06845	1.07518	1.0824
0.988861	0.988982	0.989117	0.989269	0.989439	0.989628	0.989837	0.990069	0.990326	0.990609	0.990921	0.991264	0.99164	0.992053	0.992505	0.992999	0.993539	0.994128	0.994771	0.995472	0.996235	0.997065	0.997967	0.998948	1.00001	1.00117	1.00242	1.00378	1.00525	1.00685	1.00858	1.01045	1.01247	1.01465	1.01701	1.01957	1.02232	1.02529	1.0285	1.03195	1.03568	1.03969	1.04401	1.04865	1.05365	1.05902	1.06478	1.07097	1.0776	1.08471
0.989679	0.989828	0.989992	0.990174	0.990375	0.990596	0.990839	0.991105	0.991397	0.991717	0.992067	0.992449	0.992865	0.99332	0.993814	0.994352	0.994937	0.995573	0.996263	0.997012	0.997824	0.998705	0.999658	1.00069	1.00181	1.00302	1.00432	1.00574	1.00726	1.00891	1.01069	1.01261	1.01468	1.01692	1.01932	1.02191	1.02471	1.02771	1.03094	1.03442	1.03816	1.04218	1.04649	1.05112	1.05609	1.06141	1.06711	1.07322	1.07976	1.08674
0.990486	0.990662	0.990854	0.991065	0.991296	0.991548	0.991822	0.992122	0.992448	0.992803	0.993189	0.993608	0.994063	0.994556	0.995091	0.99567	0.996298	0.996977	0.997711	0.998506	0.999364	1.00029	1.00129	1.00237	1.00354	1.0048	1.00615	1.00761	1.00919	1.01088	1.01271	1.01467	1.01679	1.01906	1.0215	1.02413	1.02695	1.02998	1.03323	1.03672	1.04047	1.04448	1.04878	1.05338	1.05831	1.06358	1.06921	1.07523	1.08166	1.08851
0.991281	0.991483	0.991703	0.991941	0.9922	0.992482	0.992787	0.993118	0.993477	0.993865	0.994285	0.99474	0.995231	0.995761	0.996334	0.996953	0.99762	0.99834	0.999116	0.999952	1.00085	1.00182	1.00287	1.00399	1.0052	1.0065	1.0079	1.00941	1.01102	1.01276	1.01463	1.01663	1.01878	1.02108	1.02356	1.02621	1.02906	1.0321	1.03537	1.03886	1.0426	1.0466	1.05087	1.05544	1.06032	1.06553	1.07109	1.07701	1.08332	1.09004
0.992064	0.992291	0.992536	0.992801	0.993088	0.993398	0.993733	0.994094	0.994483	0.994903	0.995356	0.995844	0.996369	0.996935	0.997544	0.998199	0.998903	0.999661	1.00048	1.00135	1.00229	1.0033	1.00439	1.00555	1.0068	1.00814	1.00958	1.01112	1.01278	1.01455	1.01645	1.01848	1.02066	1.023	1.0255	1.02817	1.03103	1.03408	1.03735	1.04084	1.04457	1.04855	1.05279	1.05732	1.06214	1.06728	1.07275	1.07857	1.08476	1.09133
0.992834	0.993084	0.993355	0.993646	0.993959	0.994296	0.994658	0.995048	0.995467	0.995917	0.996401	0.99692	0.997478	0.998076	0.998719	0.999408	1.00015	1.00094	1.00179	1.0027	1.00368	1.00472	1.00585	1.00705	1.00833	1.00971	1.01118	1.01276	1.01444	1.01625	1.01818	1.02024	1.02244	1.0248	1.02731	1.03	1.03287	1.03593	1.03919	1.04267	1.04638	1.05033	1.05453	1.05901	1.06377	1.06884	1.07422	1.07993	1.08599	1.09242
0.993589	0.993863	0.994157	0.994473	0.994811	0.995174	0.995563	0.99598	0.996427	0.996905	0.997418	0.997967	0.998555	0.999185	0.999858	1.00058	1.00135	1.00218	1.00306	1.004	1.00501	1.00609	1.00725	1.00848	1.0098	1.01121	1.01271	1.01432	1.01603	1.01786	1.01981	1.0219	1.02412	1.02649	1.02902	1.03171	1.03458	1.03764	1.04089	1.04435	1.04804	1.05195	1.05611	1.06054	1.06523	1.07021	1.07549	1.08109	1.08702	1.0933
0.994331	0.994627	0.994944	0.995283	0.995645	0.996032	0.996447	0.996889	0.997362	0.997868	0.998408	0.998985	0.999602	1.00026	1.00096	1.00171	1.00252	1.00337	1.00428	1.00526	1.0063	1.00741	1.00859	1.00985	1.0112	1.01264	1.01417	1.0158	1.01754	1.01939	1.02136	1.02346	1.0257	1.02808	1.03061	1.03331	1.03617	1.03922	1.04246	1.0459	1.04955	1.05343	1.05754	1.0619	1.06652	1.07142	1.0766	1.08208	1.08787	1.09399
0.995058	0.995375	0.995714	0.996075	0.99646	0.996871	0.997309	0.997776	0.998274	0.998805	0.999371	0.999974	1.00062	1.0013	1.00203	1.00281	1.00364	1.00452	1.00546	1.00647	1.00753	1.00867	1.00988	1.01117	1.01254	1.014	1.01555	1.0172	1.01896	1.02083	1.02282	1.02493	1.02718	1.02956	1.0321	1.03479	1.03765	1.04068	1.0439	1.04731	1.05092	1.05476	1.05881	1.06311	1.06765	1.07246	1.07753	1.0829	1.08855	1.09452
0.99577	0.996107	0.996466	0.996849	0.997255	0.997688	0.998149	0.998639	0.99916	0.999715	1.00031	1.00093	1.0016	1.00231	1.00307	1.00387	1.00472	1.00563	1.0066	1.00763	1.00872	1.00988	1.01111	1.01242	1.01382	1.0153	1.01687	1.01854	1.02031	1.02219	1.02419	1.02631	1.02856	1.03095	1.03348	1.03617	1.03901	1.04202	1.04521	1.04859	1.05217	1.05595	1.05995	1.06417	1.06864	1.07335	1.07832	1.08356	1.08908	1.09489
0.996466	0.996823	0.997202	0.997604	0.998031	0.998485	0.998967	0.999478	1.00002	1.0006	1.00121	1.00186	1.00255	1.00329	1.00406	1.00489	1.00577	1.0067	1.00769	1.00874	1.00985	1.01103	1.01229	1.01362	1.01503	1.01653	1.01812	1.0198	1.02158	1.02348	1.02548	1.02761	1.02986	1.03224	1.03477	1.03744	1.04026	1.04325	1.04642	1.04976	1.05329	1.05702	1.06095	1.0651	1.06948	1.0741	1.07896	1.08407	1.08945	1.09511
0.997147	0.997522	0.997919	0.99834	0.998787	0.99926	0.999762	1.00029	1.00086	1.00146	1.00209	1.00276	1.00347	1.00423	1.00503	1.00587	1.00677	1.00773	1.00873	1.0098	1.01094	1.01214	1.01341	1.01476	1.01618	1.0177	1.0193	1.02099	1.02278	1.02468	1.02669	1.02882	1.03106	1.03344	1.03595	1.03861	1.04141	1.04438	1.0475	1.05081	1.05429	1.05796	1.06183	1.0659	1.0702	1.07471	1.07946	1.08445	1.08969	1.09519
0.997811	0.998203	0.998619	0.999058	0.999523	1.00001	1.00053	1.00109	1.00167	1.00229	1.00294	1.00363	1.00436	1.00514	1.00595	1.00682	1.00774	1.00871	1.00974	1.01082	1.01197	1.01319	1.01448	1.01584	1.01728	1.0188	1.02041	1.02211	1.02391	1.02581	1.02782	1.02994	1.03218	1.03455	1.03705	1.03968	1.04246	1.0454	1.04849	1.05174	1.05517	1.05879	1.06259	1.06659	1.07079	1.0752	1.07984	1.0847	1.0898	1.09515
0.998459	0.998868	0.9993	0.999756	1.00024	1.00075	1.00128	1.00185	1.00245	1.00309	1.00376	1.00447	1.00522	1.00601	1.00685	1.00773	1.00867	1.00965	1.0107	1.0118	1.01296	1.01419	1.01549	1.01687	1.01832	1.01985	1.02146	1.02317	1.02497	1.02687	1.02888	1.03099	1.03322	1.03558	1.03806	1.04067	1.04342	1.04632	1.04937	1.05258	1.05596	1.05951	1.06324	1.06715	1.07127	1.07558	1.0801	1.08484	1.0898	1.09499
0.999091	0.999515	0.999963	1.00043	1.00093	1.00146	1.00201	1.0026	1.00321	1.00387	1.00455	1.00528	1.00604	1.00685	1.0077	1.0086	1.00955	1.01056	1.01161	1.01273	1.01391	1.01515	1.01646	1.01784	1.0193	1.02083	1.02245	1.02416	1.02596	1.02786	1.02986	1.03196	1.03418	1.03652	1.03898	1.04156	1.04429	1.04715	1.05016	1.05332	1.05664	1.06012	1.06378	1.06761	1.07163	1.07585	1.08026	1.08487	1.08969	1.09473
0.999706	1.00014	1.00061	1.00109	1.00161	1.00215	1.00272	1.00332	1.00395	1.00462	1.00532	1.00606	1.00684	1.00766	1.00853	1.00944	1.0104	1.01142	1.01249	1.01361	1.0148	1.01605	1.01737	1.01876	1.02022	1.02176	1.02338	1.02509	1.02689	1.02878	1.03077	1.03286	1.03507	1.03738	1.03982	1.04238	1.04506	1.04789	1.05085	1.05396	1.05722	1.06064	1.06422	1.06798	1.0719	1.07601	1.08031	1.0848	1.08949	1.09438
1.0003	1.00076	1.00123	1.00173	1.00226	1.00281	1.0034	1.00401	1.00466	1.00534	1.00605	1.00681	1.0076	1.00844	1.00932	1.01024	1.01122	1.01224	1.01332	1.01446	1.01565	1.01691	1.01823	1.01963	1.02109	1.02263	1.02425	1.02596	1.02775	1.02963	1.03161	1.03369	1.03588	1.03817	1.04058	1.04311	1.04576	1.04854	1.05146	1.05452	1.05772	1.06107	1.06458	1.06825	1.07208	1.07609	1.08027	1.08464	1.08919	1.09393
1.00089	1.00135	1.00184	1.00235	1.00289	1.00346	1.00406	1.00468	1.00534	1.00604	1.00676	1.00753	1.00833	1.00918	1.01007	1.01101	1.01199	1.01303	1.01411	1.01526	1.01646	1.01772	1.01905	1.02045	1.02191	1.02345	1.02507	1.02677	1.02855	1.03043	1.03239	1.03445	1.03662	1.03889	1.04127	1.04376	1.04638	1.04912	1.05199	1.05499	1.05813	1.06141	1.06484	1.06843	1.07217	1.07608	1.08015	1.08439	1.08881	1.09341
1.00145	1.00193	1.00243	1.00295	1.0035	1.00408	1.00469	1.00533	1.006	1.00671	1.00745	1.00822	1.00904	1.00989	1.01079	1.01174	1.01273	1.01377	1.01487	1.01602	1.01722	1.01849	1.01982	1.02121	1.02268	1.02422	1.02583	1.02752	1.0293	1.03116	1.03311	1.03515	1.03729	1.03954	1.04189	1.04435	1.04692	1.04962	1.05244	1.05538	1.05846	1.06167	1.06503	1.06853	1.07218	1.07598	1.07995	1.08407	1.08836	1.09281
1.002	1.00249	1.003	1.00353	1.0041	1.00469	1.00531	1.00595	1.00664	1.00735	1.0081	1.00889	1.00971	1.01058	1.01148	1.01244	1.01344	1.01448	1.01558	1.01674	1.01795	1.01921	1.02054	1.02194	1.0234	1.02493	1.02654	1.02822	1.02998	1.03183	1.03376	1.03579	1.0379	1.04012	1.04244	1.04486	1.0474	1.05005	1.05281	1.0557	1.05872	1.06186	1.06514	1.06856	1.07212	1.07582	1.07967	1.08368	1.08784	1.09215
1.00253	1.00303	1.00355	1.0041	1.00467	1.00527	1.0059	1.00656	1.00725	1.00797	1.00873	1.00952	1.01035	1.01123	1.01214	1.0131	1.01411	1.01516	1.01626	1.01742	1.01863	1.01989	1.02122	1.02261	1.02407	1.0256	1.02719	1.02886	1.03061	1.03244	1.03436	1.03636	1.03845	1.04064	1.04293	1.04531	1.04781	1.05041	1.05312	1.05595	1.0589	1.06198	1.06518	1.06851	1.07198	1.07559	1.07933	1.08322	1.08725	1.09143
1.00304	1.00355	1.00408	1.00464	1.00522	1.00583	1.00647	1.00713	1.00783	1.00856	1.00933	1.01013	1.01097	1.01185	1.01277	1.01373	1.01474	1.0158	1.0169	1.01806	1.01927	1.02053	1.02186	1.02325	1.0247	1.02621	1.0278	1.02946	1.03119	1.03301	1.0349	1.03688	1.03894	1.0411	1.04335	1.0457	1.04815	1.05071	1.05337	1.05614	1.05903	1.06203	1.06516	1.06841	1.07178	1.07529	1.07893	1.0827	1.08661	1.09066
1.00354	1.00406	1.0046	1.00516	1.00575	1.00637	1.00701	1.00769	1.00839	1.00913	1.0099	1.01071	1.01156	1.01244	1.01336	1.01433	1.01534	1.0164	1.01751	1.01866	1.01987	1.02113	1.02246	1.02384	1.02528	1.02679	1.02836	1.03001	1.03172	1.03352	1.03539	1.03734	1.03938	1.04151	1.04372	1.04603	1.04844	1.05094	1.05355	1.05626	1.05909	1.06202	1.06507	1.06824	1.07153	1.07494	1.07847	1.08213	1.08592	1.08984
[truncated: 151 more columns]

## Sheet: panel b-axis
x axis (nm)	y axis (nm)
-100	40
-99	39
-98	38
-97	37
-96	36
-95	35
-94	34
-93	33
-92	32
-91	31
-90	30
-89	29
-88	28
-87	27
-86	26
-85	25
-84	24
-83	23
-82	22
-81	21
-80	20
-79	19
-78	18
-77	17
-76	16
-75	15
-74	14
-73	13
-72	12
-71	11
-70	10
-69	9
-68	8
-67	7
-66	6
-65	5
-64	4
-63	3
-62	2
-61	1
-60	-1.42109e-14
-59	-1
-58	-2
-57	-3
-56	-4
-55	-5
-54	-6
-53	-7
-52	-8
-51	-9
-50	-10
-49	-11
-48	-12
-47	-13
-46	-14
-45	-15
-44	-16
-43	-17
-42	-18
-41	-19
-40	-20
-39	-21
-38	-22
-37	-23
-36	-24
-35	-25
-34	-26
-33	-27
-32	-28
-31	-29
-30	-30
-29	-31
-28	-32
-27	-33
-26	-34
-25	-35
-24	-36
-23	-37
-22	-38
-21	-39
-20	-40
-19	-41
-18	-42
-17	-43
-16	-44
-15	-45
-14	-46
-13	-47
-12	-48
-11	-49
-10	-50
-9	-51
-8	-52
-7	-53
-6	-54
-5	-55
-4	-56
-3	-57
-2	-58
-1	-59
0	-60
1	-61
2	-62
3	-63
4	-64
5	-65
6	-66
7	-67
8	-68
9	-69
10	-70
11	-71
12	-72
13	-73
14	-74
15	-75
16	-76
17	-77
18	-78
19	-79
20	-80
21	-81
22	-82
23	-83
24	-84
25	-85
26	-86
27	-87
28	-88
29	-89
30	-90
31	-91
32	-92
33	-93
34	-94
35	-95
36	-96
37	-97
38	-98
39	-99
40	-100
41
42
43
44
45
46
47
48
49
50
51
52
53
54
55
56
57
58
59
60
61
62
63
64
65
66
67
68
69
70
71
72
73
74
75
76
77
78
79
80
81
82
83
84
85
86
87
88
89
90
91
92
93
94
95
96
97
98
99
100
