# Supplementary material for: Attosecond field emission
Source: Nature. 2023 Jan 25;613(7945):662–6. doi: 10.1038/s41586-022-05577-1 (PMC9876796; doi:10.1038/s41586-022-05577-1)
Supplement: Supplementary file 8 — Source Data Extended Data Fig. 6 [file 41586_2022_5577_MOESM8_ESM.xlsx]

## Sheet: panel a
	without charge interactions				with charge interactions
Energy (eV)	Intensity (arb. u.)	Intensity (arb. u.)	Intensity (arb. u.)	Intensity (arb. u.)	Intensity (arb. u.)	Intensity (arb. u.)	Intensity (arb. u.)	Intensity (arb. u.)
0	0.523404	0.481793	0.431474	0.347523	0.0120578	0.0132853	0.0155031	0.0155613
2.5	0.378444	0.348837	0.280162	0.209997	0.0200652	0.0224743	0.023749	0.0301534
5	0.283073	0.258595	0.202346	0.137463	0.0242503	0.0283038	0.0291975	0.0352308
7.5	0.244495	0.213256	0.155985	0.0817721	0.0287698	0.0282534	0.0320308	0.0374384
10	0.203261	0.177682	0.123846	0.0454459	0.0295572	0.0293432	0.0332335	0.0328641
12.5	0.179126	0.15182	0.082471	0.0101978	0.0318269	0.0303317	0.0350907	0.0223294
15	0.157165	0.119304	0.0589221	0.000252	0.0312949	0.0341168	0.0375681	0.0151172
17.5	0.141562	0.0953181	0.038181	0.00022	0.0327417	0.0355035	0.0308945	0.00307051
20	0.123138	0.0725705	0.0155762	0.000128	0.0336896	0.0382389	0.02255	0.00014
22.5	0.106158	0.0566202	0.000688	0.00012	0.0327961	0.0351333	0.0168456	0.000112
25	0.0840053	0.0451166	0.000688	0.000112	0.0352077	0.0328994	0.0146688	8.4e-05
27.5	0.0601328	0.0376506	0.00048	0.000128	0.0370243	0.0296406	0.00517486	0.000108
30	0.0588196	0.01872	0.00046	0.000164	0.0336015	0.0210582	0.000324	9.2e-05
32.5	0.0515848	0.00175822	0.000568	0.000156	0.0329698	0.0156988	0.000352	0.000124
35	0.0474439	0.00177698	0.000672	0.000216	0.0292293	0.0149838	0.000408	0.000128
37.5	0.0382343	0.00180623	0.00074	0.000296	0.0300287	0.0139185	0.000496	0.000192
40	0.0243989	0.00177976	0.000844	0.000232	0.0217856	0.00541446	0.000656	0.000236
42.5	0.0043074	0.00166172	0.000796	0.000216	0.0161888	0.00105937	0.000728	0.0002
45	0.00298891	0.00182788	0.000936	0.000284	0.0162177	0.00109518	0.000664	0.000192
47.5	0.00302215	0.00189333	0.000868	0.000272	0.0154761	0.00128628	0.000664	0.00018
50	0.00307648	0.00189413	0.000876	0.000256	0.012469	0.0012906	0.00076	0.000204
52.5	0.00309057	0.00185058	0.000828	0.00022	0.00393819	0.00140916	0.000756	0.00024
55	0.00267414	0.00183175	0.000936	0.0002	0.0017612	0.00152869	0.000676	0.000192
57.5	0.0026952	0.00200632	0.00078	0.000164	0.00189185	0.00131475	0.000744	0.000212
60	0.00307753	0.00179039	0.00072	0.000156	0.00190641	0.00135153	0.000716	0.00012
62.5	0.00293643	0.00169719	0.000644	0.0001	0.00191515	0.00136455	0.00058	0.000144
65	0.00287582	0.00178101	0.000716	7.2e-05	0.00206476	0.00152945	0.000636	6.8e-05
67.5	0.00286612	0.00168548	0.000688	1.6e-05	0.00211689	0.00165203	0.000664	4.8e-05
70	0.00293718	0.00167364	0.000576	0	0.0020709	0.00133968	0.00046	4.8e-05
72.5	0.00307498	0.00182101	0.000672	0	0.00230823	0.00137574	0.000548	0
75	0.00308198	0.00173045	0.000632	0	0.00200271	0.00137306	0.00052	0
77.5	0.00301981	0.00153766	0.000448	0	0.00233417	0.00133664	0.000528	0
80	0.00285178	0.00148545	0.000388	0	0.00238364	0.00131412	0.000476	0
82.5	0.00256581	0.00135164	0.000416	0	0.00201315	0.00117427	0.000452	0
85	0.00297245	0.00160796	0.000336	0	0.00228913	0.00113157	0.000392	0
87.5	0.00256872	0.00147541	0.000316	0	0.00215074	0.00124997	0.000332	0
90	0.00261669	0.00134778	0.00026	0	0.00223136	0.00100039	0.000232	0
92.5	0.00232211	0.00131	0.000232	0	0.00206681	0.00108168	0.000244	0
95	0.00263967	0.00126177	0.000168	0	0.00185647	0.00108359	0.000196	0
97.5	0.00225963	0.00105298	0.0001	0	0.00186152	0.000984619	0.000192	0
100	0.00233297	0.00109147	2.8e-05	0	0.00200038	0.000980576	0.00014	0
102.5	0.00208733	0.000976394	4e-06	0	0.00184965	0.000905714	8.8e-05	0
105	0.00203783	0.0009123	0	0	0.0016125	0.000914608	6.4e-05	0
107.5	0.00201239	0.000842839	0	0	0.00170153	0.000687683	4e-06	0
110	0.00204126	0.000803161	0	0	0.00162404	0.000786309	0	0
112.5	0.00183237	0.000688293	0	0	0.00156993	0.000685023	0	0
115	0.00185796	0.000645221	0	0	0.00156591	0.000548559	0	0
117.5	0.0015986	0.000590304	0	0	0.00135599	0.000653975	0	0
120	0.00135513	0.000620847	0	0	0.00129054	0.000569813	0	0
122.5	0.00136442	0.000525431	0	0	0.00111436	0.000573983	0	0
125	0.00131615	0.00039893	0	0	0.00114973	0.000500322	0	0
127.5	0.00131516	0.000413313	0	0	0.00113973	0.00037902	0	0
130	0.00131916	0.000278936	0	0	0.00113104	0.000368632	0	0
132.5	0.00106086	0.000205953	0	0	0.00107071	0.00035277	0	0
135	0.00102829	0.000197483	0	0	0.00101403	0.000300524	0	0
137.5	0.0010704	0.000104236	0	0	0.00101374	0.000264	0	0
140	0.00103953	4.8e-05	0	0	0.000848941	0.000232	0	0
142.5	0.000945177	8e-06	0	0	0.000735111	0.0002	0	0
145	0.000886124	0	0	0	0.000820449	0.000172	0	0
147.5	0.000771244	0	0	0	0.000794185	8e-05	0	0
150	0.000744358	0	0	0	0.000754927	3.6e-05	0	0
152.5	0.000724903	0	0	0	0.000552745	4e-06	0	0
155	0.000677008	0	0	0	0.000703835	0	0	0
157.5	0.000531941	0	0	0	0.000620874	0	0	0
160	0.000443009	0	0	0	0.000530845	0	0	0
162.5	0.000527573	0	0	0	0.00055691	0	0	0
165	0.000454099	0	0	0	0.000424775	0	0	0
167.5	0.000376659	0	0	0	0.000387007	0	0	0
170	0.000249533	0	0	0	0.000405433	0	0	0
172.5	0.000270364	0	0	0	0.000325008	0	0	0
175	0.000187782	0	0	0	0.000305171	0	0	0
177.5	0.000130325	0	0	0	0.00030715	0	0	0
180	7.36219e-05	0	0	0	0.000269302	0	0	0
182.5	0	0	0	0	0.000186519	0	0	0
185	0	0	0	0	0.000218855	0	0	0
187.5	0	0	0	0	0.000129758	0	0	0
190	0	0	0	0	0.00015704	0	0	0
192.5	4e-06	0	0	0	6.91108e-05	0	0	0
195	0	0	0	0	2.82749e-05	0	0	0
197.5	0	0	0	0	0	0	0	0
200	0	0	0	0	0	0	0	0
202.5	4e-06	0	0	0	0	0	0	0
205	0	0	0	0	0	0	0	0
207.5	0	0	0	0	0	0	0	0
210	0	0	0	0	0	0	0	0
212.5	0	0	0	0	0	0	0	0
215	0	0	0	0	0	0	0	0
217.5	0	0	0	0	0	0	0	0
220	0	0	0	0	0	0	0	0
222.5	0	0	0	0	0	0	0	0
225	0	0	0	0	0	0	0	0
227.5	0	0	0	0	0	0	0	0
230	0	0	0	0	0	0	0	0
232.5	0	0	0	0	0	0	0	0
235	0	0	0	0	0	0	0	0
237.5	0	0	0	0	0	0	0	0
240	0	0	0	0	0	0	0	0
242.5	0	0	0	0	0	0	0	0
245	0	0	0	0	0	0	0	0
247.5	0	0	0	0	0	0	0	0
250	0	0	0	0	0	0	0	0

## Sheet: panel b(top)
1e-15	1e-15	1e-15	1e-15	1e-15	1e-15	1e-15	1e-15	1e-15	1e-15	1e-15	1e-15	1e-15	1e-15	1e-15	1e-15	1e-15	1e-15	1e-15	1e-15	1e-15	1e-15	1e-15	1e-15	1e-15	1e-15	1e-15	1e-15	1e-15	1e-15	1e-15	1e-15	1e-15	1e-15	1e-15	1e-15	1e-15	1e-15	1e-15	1e-15	1e-15	1e-15	1e-15	1e-15	1e-15	1e-15	1e-15	1e-15	1e-15	1e-15
1e-15	1e-15	1e-15	1e-15	1e-15	1e-15	1e-15	1e-15	1e-15	1e-15	1e-15	1e-15	1e-15	1e-15	1e-15	1e-15	1e-15	1e-15	1e-15	1e-15	1e-15	1e-15	1e-15	1e-15	1e-15	1e-15	1e-15	1e-15	1e-15	1e-15	1e-15	1e-15	1e-15	1e-15	1e-15	1e-15	1e-15	1e-15	1e-15	1e-15	1e-15	1e-15	1e-15	1e-15	1e-15	1e-15	1e-15	1e-15	1e-15	1e-15
1e-15	1e-15	1e-15	1e-15	1e-15	1e-15	1e-15	1e-15	1e-15	1e-15	1e-15	1e-15	1e-15	1e-15	1e-15	1e-15	1e-15	1e-15	1e-15	1e-15	1e-15	1e-15	1e-15	1e-15	1e-15	1e-15	1e-15	1e-15	1e-15	1e-15	1e-15	1e-15	1e-15	1e-15	1e-15	1e-15	1e-15	1e-15	1e-15	1e-15	1e-15	1e-15	1e-15	1e-15	1e-15	1e-15	1e-15	1e-15	1e-15	1e-15
1e-15	1e-15	1e-15	1e-15	1e-15	1e-15	1e-15	1e-15	1e-15	1e-15	1e-15	1e-15	1e-15	1e-15	1e-15	1e-15	1e-15	1e-15	1e-15	1e-15	1e-15	1e-15	1e-15	1e-15	1e-15	1e-15	1e-15	1e-15	1e-15	1e-15	1e-15	1e-15	1e-15	1e-15	1e-15	1e-15	1e-15	1e-15	1e-15	1e-15	1e-15	1e-15	1e-15	1e-15	1e-15	1e-15	1e-15	1e-15	1e-15	1e-15
1e-15	1e-15	1e-15	1e-15	1e-15	1e-15	1e-15	1e-15	1e-15	1e-15	1e-15	1e-15	1e-15	1e-15	1e-15	1e-15	1e-15	1e-15	1e-15	1e-15	1e-15	1e-15	1e-15	1e-15	1e-15	1e-15	1e-15	1e-15	1e-15	1e-15	1e-15	1e-15	1e-15	1e-15	1e-15	1e-15	1e-15	1e-15	1e-15	1e-15	1e-15	1e-15	1e-15	1e-15	1e-15	1e-15	1e-15	1e-15	1e-15	1e-15
1e-15	1e-15	1e-15	1e-15	1e-15	1e-15	1e-15	1e-15	1e-15	1e-15	1e-15	1e-15	1e-15	1e-15	1e-15	1e-15	1e-15	1e-15	1e-15	1e-15	1e-15	1e-15	1e-15	1e-15	1e-15	1e-15	1e-15	1e-15	1e-15	1e-15	1e-15	1e-15	1e-15	1e-15	1e-15	1e-15	1e-15	1e-15	1e-15	1e-15	1e-15	1e-15	1e-15	1e-15	1e-15	1e-15	1e-15	1e-15	1e-15	1e-15
1e-15	1e-15	1e-15	1e-15	1e-15	1e-15	1e-15	1e-15	1e-15	1e-15	1e-15	1e-15	1e-15	1e-15	1e-15	1e-15	1e-15	1e-15	1e-15	1e-15	1e-15	1e-15	1e-15	1e-15	1e-15	1e-15	1e-15	1e-15	1e-15	1e-15	1e-15	1e-15	1e-15	1e-15	1e-15	1e-15	1e-15	1e-15	1e-15	1e-15	1e-15	1e-15	1e-15	1e-15	1e-15	1e-15	1e-15	1e-15	1e-15	1e-15
1e-15	1e-15	1e-15	1e-15	1e-15	1e-15	1e-15	1e-15	1e-15	1e-15	1e-15	1e-15	1e-15	1e-15	1e-15	1e-15	1e-15	1e-15	1e-15	1e-15	1e-15	1e-15	1e-15	1e-15	1e-15	1e-15	1e-15	1e-15	1e-15	1e-15	1e-15	1e-15	1e-15	1e-15	1e-15	1e-15	1e-15	1e-15	1e-15	1e-15	1e-15	1e-15	1e-15	1e-15	1e-15	1e-15	1e-15	1e-15	1e-15	1e-15
1e-15	1e-15	1e-15	1e-15	1e-15	1e-15	1e-15	1e-15	1e-15	1e-15	1e-15	1e-15	1e-15	1e-15	1e-15	1e-15	1e-15	1e-15	1e-15	1e-15	1e-15	1e-15	1e-15	1e-15	1e-15	1e-15	1e-15	1e-15	1e-15	1e-15	1e-15	1e-15	1e-15	1e-15	1e-15	1e-15	1e-15	1e-15	1e-15	1e-15	1e-15	1e-15	1e-15	1e-15	1e-15	1e-15	1e-15	1e-15	1e-15	1e-15
1e-15	1e-15	1e-15	1e-15	1e-15	1e-15	1e-15	1e-15	1e-15	1e-15	1e-15	1e-15	1e-15	1e-15	1e-15	1e-15	1e-15	1e-15	1e-15	1e-15	1e-15	1e-15	1e-15	1e-15	1e-15	1e-15	1e-15	1e-15	1e-15	1e-15	1e-15	1e-15	1e-15	1e-15	1e-15	1e-15	1e-15	1e-15	1e-15	1e-15	1e-15	1e-15	1e-15	1e-15	1e-15	1e-15	1e-15	1e-15	1e-15	1e-15
1e-15	1e-15	1e-15	1e-15	1e-15	1e-15	1e-15	1e-15	1e-15	1e-15	1e-15	1e-15	1e-15	1e-15	1e-15	1e-15	1e-15	1e-15	1e-15	1e-15	1e-15	1e-15	1e-15	1e-15	1e-15	1e-15	1e-15	1e-15	1e-15	1e-15	1e-15	1e-15	1e-15	1e-15	1e-15	1e-15	1e-15	1e-15	1e-15	1e-15	1e-15	1e-15	1e-15	1e-15	1e-15	1e-15	1e-15	1e-15	1e-15	1e-15
1e-15	1e-15	1e-15	1e-15	1e-15	1e-15	1e-15	1e-15	1e-15	1e-15	1e-15	1e-15	1e-15	1e-15	1e-15	1e-15	1e-15	1e-15	1e-15	1e-15	1e-15	1e-15	1e-15	1e-15	1e-15	1e-15	1e-15	1e-15	1e-15	1e-15	1e-15	1e-15	1e-15	1e-15	1e-15	1e-15	1e-15	1e-15	1e-15	1e-15	1e-15	1e-15	1e-15	1e-15	1e-15	1e-15	1e-15	1e-15	1e-15	1e-15
1e-15	1e-15	1e-15	1e-15	1e-15	1e-15	1e-15	1e-15	1e-15	1e-15	1e-15	1e-15	1e-15	1e-15	1e-15	1e-15	1e-15	1e-15	0.0104793	0.00569012	1e-15	1e-15	1e-15	1e-15	1e-15	0.00777961	0.00291388	1e-15	1e-15	1e-15	1e-15	1e-15	1e-15	1e-15	1e-15	1e-15	1e-15	1e-15	1e-15	1e-15	1e-15	1e-15	1e-15	1e-15	1e-15	1e-15	1e-15	1e-15	1e-15	1e-15
1e-15	1e-15	1e-15	1e-15	1e-15	1e-15	1e-15	1e-15	1e-15	1e-15	1e-15	1e-15	1e-15	1e-15	1e-15	1e-15	1e-15	1e-15	0.000488955	0.000265495	1e-15	1e-15	1e-15	1e-15	1e-15	0.0103878	0.0047744	0.000519412	0.0127105	0.00484469	1e-15	1e-15	1e-15	1e-15	1e-15	1e-15	1e-15	1e-15	1e-15	1e-15	1e-15	1e-15	1e-15	1e-15	1e-15	1e-15	1e-15	1e-15	1e-15	1e-15
1e-15	1e-15	1e-15	1e-15	1e-15	1e-15	1e-15	1e-15	1e-15	1e-15	1e-15	1e-15	1e-15	1e-15	1e-15	1e-15	1e-15	0.00170066	0.0198028	0.00526827	1e-15	1e-15	0.00771502	0.0136169	0.021347	0.0405213	0.0303764	0.0396984	0.0129803	0.0110738	0.00629701	1e-15	1e-15	1e-15	1e-15	1e-15	1e-15	1e-15	1e-15	1e-15	1e-15	1e-15	1e-15	1e-15	1e-15	1e-15	1e-15	1e-15	1e-15	1e-15
1e-15	1e-15	1e-15	1e-15	1e-15	1e-15	1e-15	1e-15	1e-15	1e-15	1e-15	1e-15	1e-15	1e-15	1e-15	1e-15	1e-15	0.000632863	0.00553603	0.00439658	0.02211	0.00581344	0.0274241	0.0501164	0.0326697	0.041635	0.0383668	0.0253792	1e-15	0.000281019	0.000173967	1e-15	1e-15	1e-15	1e-15	1e-15	1e-15	1e-15	1e-15	1e-15	1e-15	1e-15	1e-15	1e-15	1e-15	1e-15	1e-15	1e-15	1e-15	1e-15
1e-15	1e-15	1e-15	1e-15	1e-15	1e-15	1e-15	1e-15	1e-15	1e-15	1e-15	1e-15	0.00965403	0.0123931	0.0102043	0.02873	0.0107028	0.0059145	0.00547653	0.0194543	0.0193964	0.0525056	0.039979	0.0794742	0.0314477	0.0704865	0.046799	0.0462312	0.0015066	0.0085547	0.00258648	1e-15	1e-15	1e-15	1e-15	1e-15	1e-15	1e-15	1e-15	1e-15	1e-15	1e-15	1e-15	1e-15	1e-15	1e-15	1e-15	1e-15	1e-15	1e-15
1e-15	1e-15	1e-15	1e-15	1e-15	1e-15	1e-15	1e-15	1e-15	1e-15	1e-15	0.000773225	0.0814204	0.207283	0.342798	0.291794	0.134289	0.0232391	0.0264683	0.0360164	0.0385745	0.0522378	0.0244123	0.0705463	0.0583833	0.0716865	0.0176281	0.0257432	0.0119044	0.00825184	0.00134249	1e-15	1e-15	1e-15	1e-15	1e-15	1e-15	1e-15	1e-15	1e-15	1e-15	1e-15	1e-15	1e-15	1e-15	1e-15	1e-15	1e-15	1e-15	1e-15
1e-15	1e-15	1e-15	1e-15	1e-15	1e-15	1e-15	1e-15	1e-15	1e-15	1e-15	0.00554406	0.106429	0.360451	0.522323	0.460284	0.2965	0.135256	0.0805889	0.054054	0.104969	0.0736318	0.0433764	0.0495881	0.0560112	0.0371217	0.0141164	0.0369693	0.0489776	0.0302116	0.0014235	1e-15	0.0078867	0.0157423	1e-15	1e-15	1e-15	1e-15	1e-15	1e-15	1e-15	1e-15	1e-15	1e-15	1e-15	1e-15	1e-15	1e-15	1e-15	1e-15
1e-15	1e-15	1e-15	1e-15	1e-15	0.00152545	0.00129919	1e-15	1e-15	1e-15	1e-15	0.01084	0.110899	0.430259	0.392962	0.478197	0.356208	0.194149	0.11155	0.0234745	0.0607618	0.0385292	0.0476357	0.0788894	0.048709	0.0296964	0.0192182	0.014455	0.0322924	0.0201411	0.000893454	0.0134341	0.00144206	0.00214307	0.00140734	0.00975309	0.0174529	1e-15	1e-15	1e-15	1e-15	1e-15	1e-15	1e-15	1e-15	1e-15	1e-15	1e-15	1e-15	1e-15
1e-15	1e-15	1e-15	1e-15	1e-15	0.00761432	0.00648496	1e-15	1e-15	1e-15	1e-15	0.00196183	0.0618121	0.292168	0.505708	0.441366	0.415013	0.322018	0.170748	0.0537057	0.0538702	0.0687367	0.0486708	0.0566416	0.0465585	0.00684184	1e-15	0.000732783	0.00138909	8.99206e-05	1e-15	0.00816043	0.000223787	1e-15	0.0113184	0.0276097	0.0167622	0.000808238	1e-15	1e-15	1e-15	1e-15	1e-15	1e-15	1e-15	1e-15	1e-15	1e-15	1e-15	1e-15
1e-15	1e-15	1e-15	1e-15	1e-15	1e-15	1e-15	1e-15	1e-15	1e-15	1e-15	0.00824701	0.0847864	0.285288	0.432445	0.464926	0.594637	0.477168	0.173158	0.146224	0.0730892	0.0327999	0.0331368	0.0394791	0.0311689	0.0187941	0.0330647	0.0227488	0.05295	0.011888	0.0116373	1e-15	1e-15	0.00594833	0.0333794	0.0502407	0.0195297	0.000506875	1e-15	1e-15	1e-15	1e-15	1e-15	1e-15	1e-15	1e-15	1e-15	1e-15	1e-15	1e-15
1e-15	1e-15	1e-15	1e-15	1e-15	1e-15	1e-15	1e-15	1e-15	1e-15	1e-15	0.0174774	0.0862044	0.198997	0.401497	0.514151	0.602027	0.532645	0.298738	0.187063	0.112246	0.0372902	0.0248764	0.0125331	0.0169964	0.0122977	0.00849636	0.0219762	0.0148455	0.00373352	0.00485742	0.00778763	0.00756566	0.010215	0.101521	0.135857	0.00725309	1e-15	1e-15	1e-15	1e-15	1e-15	1e-15	1e-15	1e-15	1e-15	1e-15	1e-15	1e-15	1e-15
1e-15	1e-15	1e-15	1e-15	1e-15	1e-15	1e-15	1e-15	1e-15	1e-15	1e-15	0.00222076	0.0600084	0.222195	0.346567	0.599516	0.611965	0.479448	0.513572	0.393433	0.222489	0.108798	0.0503453	0.0435726	0.00719964	0.0117096	0.000131236	0.00404546	0.0122992	0.00497501	0.00617936	0.0133205	0.0308651	0.0681946	0.136686	0.102267	0.00961173	1e-15	1e-15	1e-15	1e-15	1e-15	1e-15	1e-15	1e-15	1e-15	1e-15	1e-15	1e-15	1e-15
1e-15	1e-15	1e-15	1e-15	1e-15	1e-15	1e-15	1e-15	1e-15	1e-15	1e-15	1e-15	0.0236603	0.273657	0.339847	0.47007	0.445993	0.445795	0.445401	0.4205	0.265912	0.148583	0.0681518	0.0481555	0.0119048	0.0109299	0.00595654	0.0217349	0.00532276	0.015787	0.00637311	0.0280657	0.0539551	0.146185	0.255368	0.111073	0.00616827	1e-15	1e-15	1e-15	1e-15	1e-15	1e-15	1e-15	1e-15	1e-15	1e-15	1e-15	1e-15	1e-15
1e-15	1e-15	1e-15	1e-15	1e-15	1e-15	1e-15	1e-15	1e-15	1e-15	1e-15	1e-15	0.0120571	0.287584	0.481481	0.532178	0.455937	0.506785	0.61247	0.449258	0.448083	0.159261	0.0844142	0.0325307	0.0232929	0.0266629	0.016383	0.0202491	0.0137094	0.0130827	0.0288279	0.0827576	0.129528	0.192731	0.178684	0.0827586	0.00687489	1e-15	1e-15	1e-15	1e-15	1e-15	1e-15	1e-15	1e-15	1e-15	1e-15	1e-15	1e-15	1e-15
1e-15	1e-15	1e-15	1e-15	1e-15	1e-15	1e-15	1e-15	1e-15	1e-15	1e-15	1e-15	0.0223009	0.247419	0.440245	0.506331	0.533361	0.723415	0.622772	0.404641	0.417167	0.261232	0.141108	0.0585891	0.0316128	0.00485346	0.0122862	0.0155208	0.0402866	0.0399009	0.045683	0.0899548	0.169606	0.249895	0.196082	0.0545598	0.00252565	1e-15	1e-15	1e-15	1e-15	1e-15	1e-15	1e-15	1e-15	1e-15	1e-15	1e-15	1e-15	1e-15
1e-15	1e-15	1e-15	1e-15	1e-15	1e-15	1e-15	1e-15	1e-15	1e-15	1e-15	1e-15	0.0113529	0.235546	0.421574	0.465228	0.44857	0.608443	0.595526	0.442053	0.615263	0.394959	0.18903	0.120965	0.056358	0.0231606	0.0294749	0.0136937	0.0294716	0.0330796	0.0822905	0.183919	0.330235	0.24938	0.167407	0.0806516	0.00973383	1e-15	1e-15	1e-15	1e-15	1e-15	1e-15	1e-15	1e-15	1e-15	1e-15	1e-15	1e-15	1e-15
1e-15	1e-15	1e-15	1e-15	1e-15	1e-15	1e-15	1e-15	1e-15	1e-15	1e-15	1e-15	0.00657737	0.146634	0.326528	0.45741	0.615462	0.590188	0.654077	0.479033	0.569921	0.500298	0.286782	0.270018	0.173163	0.102252	0.0468882	0.0313443	0.0549061	0.0313408	0.148934	0.24957	0.312428	0.256151	0.163054	0.0517628	0.00531836	1e-15	1e-15	1e-15	1e-15	1e-15	1e-15	1e-15	1e-15	1e-15	1e-15	1e-15	1e-15	1e-15
1e-15	1e-15	1e-15	1e-15	1e-15	1e-15	1e-15	1e-15	1e-15	1e-15	1e-15	1e-15	0.0110419	0.160409	0.302326	0.463523	0.743007	0.753106	0.750772	0.770224	0.507863	0.516968	0.439402	0.306142	0.185359	0.192185	0.115858	0.0628713	0.0732844	0.0939422	0.190453	0.335735	0.325197	0.198459	0.144931	0.0729461	0.00830963	1e-15	1e-15	1e-15	1e-15	1e-15	1e-15	1e-15	1e-15	1e-15	1e-15	1e-15	1e-15	1e-15
0.00170433	0.0060463	1e-15	1e-15	1e-15	1e-15	1e-15	1e-15	1e-15	1e-15	1e-15	1e-15	0.0116573	0.205714	0.26668	0.519746	0.679624	0.783655	0.877343	0.992869	0.704093	0.618403	0.515379	0.433346	0.280866	0.246181	0.204105	0.16788	0.249138	0.296688	0.355529	0.514377	0.401743	0.211292	0.110382	0.0513146	0.00473948	1e-15	1e-15	1e-15	1e-15	1e-15	1e-15	1e-15	1e-15	1e-15	1e-15	1e-15	1e-15	1e-15
0.00201716	0.00715613	1e-15	1e-15	1e-15	1e-15	1e-15	1e-15	1e-15	1e-15	1e-15	1e-15	0.00108579	0.100739	0.354884	0.580714	0.655957	0.700987	0.877709	0.918743	0.841037	0.804545	0.698901	0.648436	0.642273	0.41382	0.31892	0.3157	0.392306	0.371658	0.405101	0.47102	0.360838	0.249249	0.0922099	0.0546445	0.00341957	1e-15	1e-15	1e-15	1e-15	1e-15	1e-15	1e-15	1e-15	1e-15	1e-15	1e-15	1e-15	1e-15
1e-15	1e-15	1e-15	1e-15	1e-15	1e-15	1e-15	1e-15	1e-15	1e-15	1e-15	0.000623654	0.00266376	0.0201661	0.132059	0.379713	0.60522	0.734305	0.945285	0.862081	0.93996	0.768762	0.763659	0.827038	0.901249	0.583313	0.534383	0.421311	0.465579	0.50601	0.357966	0.373617	0.291065	0.164629	0.1317	0.0336682	0.00199938	1e-15	1e-15	1e-15	1e-15	1e-15	1e-15	1e-15	1e-15	1e-15	1e-15	1e-15	1e-15	1e-15
1e-15	1e-15	1e-15	1e-15	1e-15	1e-15	1e-15	1e-15	1e-15	1e-15	1e-15	0.00258697	0.0110495	1e-15	0.0535199	0.337811	0.490396	0.737743	0.836418	0.841042	0.922629	0.789713	0.850084	0.767764	0.738135	0.74173	0.514009	0.520073	0.559547	0.562858	0.476418	0.384697	0.269378	0.225444	0.115047	0.0359833	0.0023906	1e-15	1e-15	1e-15	1e-15	1e-15	1e-15	1e-15	1e-15	1e-15	1e-15	1e-15	1e-15	1e-15
1e-15	1e-15	1e-15	1e-15	1e-15	1e-15	1e-15	1e-15	1e-15	1e-15	1e-15	1e-15	1e-15	1e-15	0.00619048	0.171123	0.284936	0.554077	0.622319	0.797013	0.841144	0.83177	0.826996	1	0.787728	0.643684	0.671251	0.593842	0.57674	0.62608	0.492057	0.344463	0.29323	0.19799	0.129931	0.032058	1e-15	1e-15	1e-15	1e-15	1e-15	1e-15	1e-15	1e-15	1e-15	1e-15	1e-15	1e-15	1e-15	1e-15
1e-15	1e-15	1e-15	1e-15	1e-15	1e-15	1e-15	1e-15	1e-15	1e-15	1e-15	0.000243369	0.000725217	1e-15	1e-15	0.0118409	0.148249	0.383268	0.531008	0.628197	0.713336	0.61393	0.709321	0.745996	0.621398	0.520155	0.644304	0.553121	0.675362	0.641387	0.430726	0.428415	0.26048	0.18644	0.124149	0.0223388	1e-15	1e-15	1e-15	1e-15	1e-15	1e-15	1e-15	1e-15	1e-15	1e-15	1e-15	1e-15	1e-15	1e-15
0.000646824	1e-15	1e-15	1e-15	1e-15	1e-15	1e-15	1e-15	1e-15	1e-15	1e-15	0.00400897	0.0119464	1e-15	1e-15	0.000537553	0.0207245	0.186124	0.412913	0.552066	0.630062	0.616789	0.749045	0.664872	0.779064	0.753408	0.66568	0.609877	0.610354	0.567492	0.446037	0.281158	0.283163	0.1183	0.0782623	0.0142167	0.000786104	1e-15	1e-15	1e-15	1e-15	1e-15	1e-15	1e-15	1e-15	1e-15	1e-15	1e-15	1e-15	1e-15
0.000578262	1e-15	1e-15	1e-15	1e-15	1e-15	1e-15	1e-15	1e-15	1e-15	1e-15	1e-15	1e-15	1e-15	1e-15	1e-15	0.00203991	0.0674975	0.253596	0.41896	0.579917	0.624728	0.56709	0.718531	0.740163	0.874491	0.890466	0.625787	0.710752	0.581223	0.365139	0.339295	0.195968	0.0565851	0.0189286	0.0115939	0.000970109	1e-15	1e-15	1e-15	1e-15	1e-15	1e-15	1e-15	1e-15	1e-15	1e-15	1e-15	1e-15	1e-15
1e-15	1e-15	1e-15	1e-15	1e-15	1e-15	1e-15	1e-15	1e-15	1e-15	1e-15	1e-15	1e-15	1e-15	1e-15	1e-15	0.000315557	0.0126786	0.121914	0.27246	0.446813	0.484869	0.460277	0.652881	0.688112	0.701391	0.812173	0.681902	0.589489	0.510994	0.300964	0.225017	0.175215	0.0617666	0.0233291	0.00622787	1e-15	1e-15	1e-15	1e-15	1e-15	1e-15	1e-15	1e-15	1e-15	1e-15	1e-15	1e-15	1e-15	1e-15
1e-15	1e-15	1e-15	1e-15	1e-15	1e-15	1e-15	1e-15	1e-15	1e-15	1e-15	1e-15	1e-15	1e-15	1e-15	1e-15	1e-15	0.00064812	0.0157388	0.125524	0.225976	0.257099	0.390623	0.460541	0.541977	0.614631	0.630315	0.549416	0.482749	0.283636	0.187032	0.143617	0.168816	0.0451216	0.00373239	1e-15	1e-15	1e-15	1e-15	1e-15	1e-15	1e-15	1e-15	1e-15	1e-15	1e-15	1e-15	1e-15	1e-15	1e-15
1e-15	1e-15	1e-15	1e-15	1e-15	1e-15	1e-15	1e-15	1e-15	1e-15	1e-15	1e-15	1e-15	1e-15	1e-15	1e-15	1e-15	0.00776448	0.00805104	0.0222958	0.129693	0.232508	0.376298	0.34258	0.364385	0.408911	0.338491	0.254572	0.14449	0.11589	0.10043	0.102289	0.0796555	0.0282341	0.00364955	1e-15	1e-15	1e-15	1e-15	1e-15	1e-15	1e-15	1e-15	1e-15	1e-15	1e-15	1e-15	1e-15	1e-15	1e-15
1e-15	1e-15	1e-15	1e-15	1e-15	1e-15	1e-15	1e-15	1e-15	1e-15	1e-15	1e-15	1e-15	1e-15	1e-15	1e-15	1e-15	0.0126602	0.00182791	0.000913374	0.0122701	0.0547496	0.088629	0.0821244	0.0793014	0.0529569	0.068326	0.0699958	0.0343705	0.0469256	0.0493551	0.0275856	0.0162398	0.00115798	1e-15	1e-15	1e-15	1e-15	1e-15	1e-15	1e-15	1e-15	1e-15	1e-15	1e-15	1e-15	1e-15	1e-15	1e-15	1e-15
1e-15	1e-15	1e-15	1e-15	1e-15	1e-15	1e-15	1e-15	1e-15	1e-15	1e-15	1e-15	1e-15	1e-15	1e-15	1e-15	1e-15	0.00212846	0.00030731	1e-15	1e-15	1e-15	1e-15	0.00887799	0.00161117	0.00184032	0.00885334	0.0102774	0.0171189	0.00918804	0.0184376	0.00113783	1e-15	1e-15	1e-15	1e-15	1e-15	1e-15	1e-15	1e-15	1e-15	1e-15	1e-15	1e-15	1e-15	1e-15	1e-15	1e-15	1e-15	1e-15
1e-15	1e-15	1e-15	1e-15	1e-15	1e-15	1e-15	1e-15	1e-15	1e-15	1e-15	1e-15	1e-15	1e-15	1e-15	1e-15	1e-15	1e-15	1e-15	1e-15	1e-15	1e-15	1e-15	0.00688257	0.00488456	0.00808498	1e-15	0.00285166	0.00316832	0.0128569	0.00346126	1e-15	1e-15	1e-15	1e-15	1e-15	1e-15	1e-15	1e-15	1e-15	1e-15	1e-15	1e-15	1e-15	1e-15	1e-15	1e-15	1e-15	1e-15	1e-15
1e-15	1e-15	1e-15	1e-15	1e-15	1e-15	1e-15	1e-15	1e-15	1e-15	1e-15	1e-15	1e-15	1e-15	1e-15	1e-15	1e-15	1e-15	1e-15	1e-15	1e-15	1e-15	1e-15	1e-15	0.00156722	0.0028952	1e-15	0.00516518	0.0142676	0.00542015	1e-15	1e-15	1e-15	1e-15	1e-15	1e-15	1e-15	1e-15	1e-15	1e-15	1e-15	1e-15	1e-15	1e-15	1e-15	1e-15	1e-15	1e-15	1e-15	1e-15
1e-15	1e-15	1e-15	1e-15	1e-15	1e-15	1e-15	1e-15	1e-15	1e-15	1e-15	1e-15	1e-15	1e-15	1e-15	1e-15	1e-15	1e-15	1e-15	1e-15	1e-15	1e-15	1e-15	1e-15	1e-15	1e-15	1e-15	1e-15	0.00181898	0.00115598	1e-15	1e-15	1e-15	1e-15	1e-15	1e-15	1e-15	1e-15	1e-15	1e-15	1e-15	1e-15	1e-15	1e-15	1e-15	1e-15	1e-15	1e-15	1e-15	1e-15
1e-15	1e-15	1e-15	1e-15	1e-15	1e-15	1e-15	1e-15	1e-15	1e-15	1e-15	1e-15	1e-15	1e-15	1e-15	1e-15	1e-15	1e-15	1e-15	1e-15	1e-15	1e-15	1e-15	1e-15	1e-15	1e-15	1e-15	1e-15	1e-15	1e-15	1e-15	1e-15	1e-15	1e-15	1e-15	1e-15	1e-15	1e-15	1e-15	1e-15	1e-15	1e-15	1e-15	1e-15	1e-15	1e-15	1e-15	1e-15	1e-15	1e-15
1e-15	1e-15	1e-15	1e-15	1e-15	1e-15	1e-15	1e-15	1e-15	1e-15	1e-15	1e-15	1e-15	1e-15	1e-15	1e-15	1e-15	1e-15	1e-15	1e-15	1e-15	1e-15	1e-15	1e-15	1e-15	1e-15	1e-15	1e-15	1e-15	1e-15	1e-15	1e-15	1e-15	1e-15	1e-15	1e-15	1e-15	1e-15	1e-15	1e-15	1e-15	1e-15	1e-15	1e-15	1e-15	1e-15	1e-15	1e-15	1e-15	1e-15
1e-15	1e-15	1e-15	1e-15	1e-15	1e-15	1e-15	1e-15	1e-15	1e-15	1e-15	1e-15	1e-15	1e-15	1e-15	1e-15	1e-15	1e-15	1e-15	1e-15	1e-15	1e-15	1e-15	1e-15	1e-15	1e-15	1e-15	1e-15	1e-15	1e-15	1e-15	1e-15	1e-15	1e-15	1e-15	1e-15	1e-15	1e-15	1e-15	1e-15	1e-15	1e-15	1e-15	1e-15	1e-15	1e-15	1e-15	1e-15	1e-15	1e-15
1e-15	1e-15	1e-15	1e-15	1e-15	1e-15	1e-15	1e-15	1e-15	1e-15	1e-15	1e-15	1e-15	1e-15	1e-15	1e-15	1e-15	1e-15	1e-15	1e-15	1e-15	1e-15	1e-15	1e-15	1e-15	1e-15	1e-15	1e-15	1e-15	1e-15	1e-15	1e-15	1e-15	1e-15	1e-15	1e-15	1e-15	1e-15	1e-15	1e-15	1e-15	1e-15	1e-15	1e-15	1e-15	1e-15	1e-15	1e-15	1e-15	1e-15
1e-15	1e-15	1e-15	1e-15	1e-15	1e-15	1e-15	1e-15	1e-15	1e-15	1e-15	1e-15	1e-15	1e-15	1e-15	1e-15	1e-15	1e-15	1e-15	1e-15	1e-15	1e-15	1e-15	1e-15	1e-15	1e-15	1e-15	1e-15	1e-15	1e-15	1e-15	1e-15	1e-15	1e-15	1e-15	1e-15	1e-15	1e-15	1e-15	1e-15	1e-15	1e-15	1e-15	1e-15	1e-15	1e-15	1e-15	1e-15	1e-15	1e-15
1e-15	1e-15	1e-15	1e-15	1e-15	1e-15	1e-15	1e-15	1e-15	1e-15	1e-15	1e-15	1e-15	1e-15	1e-15	1e-15	1e-15	1e-15	1e-15	1e-15	1e-15	1e-15	1e-15	1e-15	1e-15	1e-15	1e-15	1e-15	1e-15	1e-15	1e-15	1e-15	1e-15	1e-15	1e-15	1e-15	1e-15	1e-15	1e-15	1e-15	1e-15	1e-15	1e-15	1e-15	1e-15	1e-15	1e-15	1e-15	1e-15	1e-15
1e-15	1e-15	1e-15	1e-15	1e-15	1e-15	1e-15	1e-15	1e-15	1e-15	1e-15	1e-15	1e-15	1e-15	1e-15	1e-15	1e-15	1e-15	1e-15	1e-15	1e-15	1e-15	1e-15	1e-15	1e-15	1e-15	1e-15	1e-15	1e-15	1e-15	1e-15	1e-15	1e-15	1e-15	1e-15	1e-15	1e-15	1e-15	1e-15	1e-15	1e-15	1e-15	1e-15	1e-15	1e-15	1e-15	1e-15	1e-15	1e-15	1e-15
1e-15	1e-15	1e-15	1e-15	1e-15	1e-15	1e-15	1e-15	1e-15	1e-15	1e-15	1e-15	1e-15	1e-15	1e-15	1e-15	1e-15	1e-15	1e-15	1e-15	1e-15	1e-15	1e-15	1e-15	1e-15	1e-15	1e-15	1e-15	1e-15	1e-15	1e-15	1e-15	1e-15	1e-15	1e-15	1e-15	1e-15	1e-15	1e-15	1e-15	1e-15	1e-15	1e-15	1e-15	1e-15	1e-15	1e-15	1e-15	1e-15	1e-15
1e-15	1e-15	1e-15	1e-15	1e-15	1e-15	1e-15	1e-15	1e-15	1e-15	1e-15	1e-15	1e-15	1e-15	1e-15	1e-15	1e-15	1e-15	1e-15	1e-15	1e-15	1e-15	1e-15	1e-15	1e-15	1e-15	1e-15	1e-15	1e-15	1e-15	1e-15	1e-15	1e-15	1e-15	1e-15	1e-15	1e-15	1e-15	1e-15	1e-15	1e-15	1e-15	1e-15	1e-15	1e-15	1e-15	1e-15	1e-15	1e-15	1e-15
1e-15	1e-15	1e-15	1e-15	1e-15	1e-15	1e-15	1e-15	1e-15	1e-15	1e-15	1e-15	1e-15	1e-15	1e-15	1e-15	1e-15	1e-15	1e-15	1e-15	1e-15	1e-15	1e-15	1e-15	1e-15	1e-15	1e-15	1e-15	1e-15	1e-15	1e-15	1e-15	1e-15	1e-15	1e-15	1e-15	1e-15	1e-15	1e-15	1e-15	1e-15	1e-15	1e-15	1e-15	1e-15	1e-15	1e-15	1e-15	1e-15	1e-15
1e-15	1e-15	1e-15	1e-15	1e-15	1e-15	1e-15	1e-15	1e-15	1e-15	1e-15	1e-15	1e-15	1e-15	1e-15	1e-15	1e-15	1e-15	1e-15	1e-15	1e-15	1e-15	1e-15	1e-15	1e-15	1e-15	1e-15	1e-15	1e-15	1e-15	1e-15	1e-15	1e-15	1e-15	1e-15	1e-15	1e-15	1e-15	1e-15	1e-15	1e-15	1e-15	1e-15	1e-15	1e-15	1e-15	1e-15	1e-15	1e-15	1e-15
1e-15	1e-15	1e-15	1e-15	1e-15	1e-15	1e-15	1e-15	1e-15	1e-15	1e-15	1e-15	1e-15	1e-15	1e-15	1e-15	1e-15	1e-15	1e-15	1e-15	1e-15	1e-15	1e-15	1e-15	1e-15	1e-15	1e-15	1e-15	1e-15	1e-15	1e-15	1e-15	1e-15	1e-15	1e-15	1e-15	1e-15	1e-15	1e-15	1e-15	1e-15	1e-15	1e-15	1e-15	1e-15	1e-15	1e-15	1e-15	1e-15	1e-15
1e-15	1e-15	1e-15	1e-15	1e-15	1e-15	1e-15	1e-15	1e-15	1e-15	1e-15	1e-15	1e-15	1e-15	1e-15	1e-15	1e-15	1e-15	1e-15	1e-15	1e-15	1e-15	1e-15	1e-15	1e-15	1e-15	1e-15	1e-15	1e-15	1e-15	1e-15	1e-15	1e-15	1e-15	1e-15	1e-15	1e-15	1e-15	1e-15	1e-15	1e-15	1e-15	1e-15	1e-15	1e-15	1e-15	1e-15	1e-15	1e-15	1e-15
1e-15	1e-15	1e-15	1e-15	1e-15	1e-15	1e-15	1e-15	1e-15	1e-15	1e-15	1e-15	1e-15	1e-15	1e-15	1e-15	1e-15	1e-15	1e-15	1e-15	1e-15	1e-15	1e-15	1e-15	1e-15	1e-15	1e-15	1e-15	1e-15	1e-15	1e-15	1e-15	1e-15	1e-15	1e-15	1e-15	1e-15	1e-15	1e-15	1e-15	1e-15	1e-15	1e-15	1e-15	1e-15	1e-15	1e-15	1e-15	1e-15	1e-15
1e-15	1e-15	1e-15	1e-15	1e-15	1e-15	1e-15	1e-15	1e-15	1e-15	1e-15	1e-15	1e-15	1e-15	1e-15	1e-15	1e-15	1e-15	1e-15	1e-15	1e-15	1e-15	1e-15	1e-15	1e-15	1e-15	1e-15	1e-15	1e-15	1e-15	1e-15	1e-15	1e-15	1e-15	1e-15	1e-15	1e-15	1e-15	1e-15	1e-15	1e-15	1e-15	1e-15	1e-15	1e-15	1e-15	1e-15	1e-15	1e-15	1e-15
1e-15	1e-15	1e-15	1e-15	1e-15	1e-15	1e-15	1e-15	1e-15	1e-15	1e-15	1e-15	1e-15	1e-15	1e-15	1e-15	1e-15	1e-15	1e-15	1e-15	1e-15	1e-15	1e-15	1e-15	1e-15	1e-15	1e-15	1e-15	1e-15	1e-15	1e-15	1e-15	1e-15	1e-15	1e-15	1e-15	1e-15	1e-15	1e-15	1e-15	1e-15	1e-15	1e-15	1e-15	1e-15	1e-15	1e-15	1e-15	1e-15	1e-15
1e-15	1e-15	1e-15	1e-15	1e-15	1e-15	1e-15	1e-15	1e-15	1e-15	1e-15	1e-15	1e-15	1e-15	1e-15	1e-15	1e-15	1e-15	1e-15	1e-15	1e-15	1e-15	1e-15	1e-15	1e-15	1e-15	1e-15	1e-15	1e-15	1e-15	1e-15	1e-15	1e-15	1e-15	1e-15	1e-15	1e-15	1e-15	1e-15	1e-15	1e-15	1e-15	1e-15	1e-15	1e-15	1e-15	1e-15	1e-15	1e-15	1e-15
1e-15	1e-15	1e-15	1e-15	1e-15	1e-15	1e-15	1e-15	1e-15	1e-15	1e-15	1e-15	1e-15	1e-15	1e-15	1e-15	1e-15	1e-15	1e-15	1e-15	1e-15	1e-15	1e-15	1e-15	1e-15	1e-15	1e-15	1e-15	1e-15	1e-15	1e-15	1e-15	1e-15	1e-15	1e-15	1e-15	1e-15	1e-15	1e-15	1e-15	1e-15	1e-15	1e-15	1e-15	1e-15	1e-15	1e-15	1e-15	1e-15	1e-15
1e-15	1e-15	1e-15	1e-15	1e-15	1e-15	1e-15	1e-15	1e-15	1e-15	1e-15	1e-15	1e-15	1e-15	1e-15	1e-15	1e-15	1e-15	1e-15	1e-15	1e-15	1e-15	1e-15	1e-15	1e-15	1e-15	1e-15	1e-15	1e-15	1e-15	1e-15	1e-15	1e-15	1e-15	1e-15	1e-15	1e-15	1e-15	1e-15	1e-15	1e-15	1e-15	1e-15	1e-15	1e-15	1e-15	1e-15	1e-15	1e-15	1e-15
1e-15	1e-15	1e-15	1e-15	1e-15	1e-15	1e-15	1e-15	1e-15	1e-15	1e-15	1e-15	1e-15	1e-15	1e-15	1e-15	1e-15	1e-15	1e-15	1e-15	1e-15	1e-15	1e-15	1e-15	1e-15	1e-15	1e-15	1e-15	1e-15	1e-15	1e-15	1e-15	1e-15	1e-15	1e-15	1e-15	1e-15	1e-15	1e-15	1e-15	1e-15	1e-15	1e-15	1e-15	1e-15	1e-15	1e-15	1e-15	1e-15	1e-15
1e-15	1e-15	1e-15	1e-15	1e-15	1e-15	1e-15	1e-15	1e-15	1e-15	1e-15	1e-15	1e-15	1e-15	1e-15	1e-15	1e-15	1e-15	1e-15	1e-15	1e-15	1e-15	1e-15	1e-15	1e-15	1e-15	1e-15	1e-15	1e-15	1e-15	1e-15	1e-15	1e-15	1e-15	1e-15	1e-15	1e-15	1e-15	1e-15	1e-15	1e-15	1e-15	1e-15	1e-15	1e-15	1e-15	1e-15	1e-15	1e-15	1e-15
1e-15	1e-15	1e-15	1e-15	1e-15	1e-15	1e-15	1e-15	1e-15	1e-15	1e-15	1e-15	1e-15	1e-15	1e-15	1e-15	1e-15	1e-15	1e-15	1e-15	1e-15	1e-15	1e-15	1e-15	1e-15	1e-15	1e-15	1e-15	1e-15	1e-15	1e-15	1e-15	1e-15	1e-15	1e-15	1e-15	1e-15	1e-15	1e-15	1e-15	1e-15	1e-15	1e-15	1e-15	1e-15	1e-15	1e-15	1e-15	1e-15	1e-15
1e-15	1e-15	1e-15	1e-15	1e-15	1e-15	1e-15	1e-15	1e-15	1e-15	1e-15	1e-15	1e-15	1e-15	1e-15	1e-15	1e-15	1e-15	1e-15	1e-15	1e-15	1e-15	1e-15	1e-15	1e-15	1e-15	1e-15	1e-15	1e-15	1e-15	1e-15	1e-15	1e-15	1e-15	1e-15	1e-15	1e-15	1e-15	1e-15	1e-15	1e-15	1e-15	1e-15	1e-15	1e-15	1e-15	1e-15	1e-15	1e-15	1e-15
1e-15	1e-15	1e-15	1e-15	1e-15	1e-15	1e-15	1e-15	1e-15	1e-15	1e-15	1e-15	1e-15	1e-15	1e-15	1e-15	1e-15	1e-15	1e-15	1e-15	1e-15	1e-15	1e-15	1e-15	1e-15	1e-15	1e-15	1e-15	1e-15	1e-15	1e-15	1e-15	1e-15	1e-15	1e-15	1e-15	1e-15	1e-15	1e-15	1e-15	1e-15	1e-15	1e-15	1e-15	1e-15	1e-15	1e-15	1e-15	1e-15	1e-15
1e-15	1e-15	1e-15	1e-15	1e-15	1e-15	1e-15	1e-15	1e-15	1e-15	1e-15	1e-15	1e-15	1e-15	1e-15	1e-15	1e-15	1e-15	1e-15	1e-15	1e-15	1e-15	1e-15	1e-15	1e-15	1e-15	1e-15	1e-15	1e-15	1e-15	1e-15	1e-15	1e-15	1e-15	1e-15	1e-15	1e-15	1e-15	1e-15	1e-15	1e-15	1e-15	1e-15	1e-15	1e-15	1e-15	1e-15	1e-15	1e-15	1e-15
1e-15	1e-15	1e-15	1e-15	1e-15	1e-15	1e-15	1e-15	1e-15	1e-15	1e-15	1e-15	1e-15	1e-15	1e-15	1e-15	1e-15	1e-15	1e-15	1e-15	1e-15	1e-15	1e-15	1e-15	1e-15	1e-15	1e-15	1e-15	1e-15	1e-15	1e-15	1e-15	1e-15	1e-15	1e-15	1e-15	1e-15	1e-15	1e-15	1e-15	1e-15	1e-15	1e-15	1e-15	1e-15	1e-15	1e-15	1e-15	1e-15	1e-15
1e-15	1e-15	1e-15	1e-15	1e-15	1e-15	1e-15	1e-15	1e-15	1e-15	1e-15	1e-15	1e-15	1e-15	1e-15	1e-15	1e-15	1e-15	1e-15	1e-15	1e-15	1e-15	1e-15	1e-15	1e-15	1e-15	1e-15	1e-15	1e-15	1e-15	1e-15	1e-15	1e-15	1e-15	1e-15	1e-15	1e-15	1e-15	1e-15	1e-15	1e-15	1e-15	1e-15	1e-15	1e-15	1e-15	1e-15	1e-15	1e-15	1e-15
1e-15	1e-15	1e-15	1e-15	1e-15	1e-15	1e-15	1e-15	1e-15	1e-15	1e-15	1e-15	1e-15	1e-15	1e-15	1e-15	1e-15	1e-15	1e-15	1e-15	1e-15	1e-15	1e-15	1e-15	1e-15	1e-15	1e-15	1e-15	1e-15	1e-15	1e-15	1e-15	1e-15	1e-15	1e-15	1e-15	1e-15	1e-15	1e-15	1e-15	1e-15	1e-15	1e-15	1e-15	1e-15	1e-15	1e-15	1e-15	1e-15	1e-15
1e-15	1e-15	1e-15	1e-15	1e-15	1e-15	1e-15	1e-15	1e-15	1e-15	1e-15	1e-15	1e-15	1e-15	1e-15	1e-15	1e-15	1e-15	1e-15	1e-15	1e-15	1e-15	1e-15	1e-15	1e-15	1e-15	1e-15	1e-15	1e-15	1e-15	1e-15	1e-15	1e-15	1e-15	1e-15	1e-15	1e-15	1e-15	1e-15	1e-15	1e-15	1e-15	1e-15	1e-15	1e-15	1e-15	1e-15	1e-15	1e-15	1e-15
1e-15	1e-15	1e-15	1e-15	1e-15	1e-15	1e-15	1e-15	1e-15	1e-15	1e-15	1e-15	1e-15	1e-15	1e-15	1e-15	1e-15	1e-15	1e-15	1e-15	1e-15	1e-15	1e-15	1e-15	1e-15	1e-15	1e-15	1e-15	1e-15	1e-15	1e-15	1e-15	1e-15	1e-15	1e-15	1e-15	1e-15	1e-15	1e-15	1e-15	1e-15	1e-15	1e-15	1e-15	1e-15	1e-15	1e-15	1e-15	1e-15	1e-15
1e-15	1e-15	1e-15	1e-15	1e-15	1e-15	1e-15	1e-15	1e-15	1e-15	1e-15	1e-15	1e-15	1e-15	1e-15	1e-15	1e-15	1e-15	1e-15	1e-15	1e-15	1e-15	1e-15	1e-15	1e-15	1e-15	1e-15	1e-15	1e-15	1e-15	1e-15	1e-15	1e-15	1e-15	1e-15	1e-15	1e-15	1e-15	1e-15	1e-15	1e-15	1e-15	1e-15	1e-15	1e-15	1e-15	1e-15	1e-15	1e-15	1e-15
1e-15	1e-15	1e-15	1e-15	1e-15	1e-15	1e-15	1e-15	1e-15	1e-15	1e-15	1e-15	1e-15	1e-15	1e-15	1e-15	1e-15	1e-15	1e-15	1e-15	1e-15	1e-15	1e-15	1e-15	1e-15	1e-15	1e-15	1e-15	1e-15	1e-15	1e-15	1e-15	1e-15	1e-15	1e-15	1e-15	1e-15	1e-15	1e-15	1e-15	1e-15	1e-15	1e-15	1e-15	1e-15	1e-15	1e-15	1e-15	1e-15	1e-15
1e-15	1e-15	1e-15	1e-15	1e-15	1e-15	1e-15	1e-15	1e-15	1e-15	1e-15	1e-15	1e-15	1e-15	1e-15	1e-15	1e-15	1e-15	1e-15	1e-15	1e-15	1e-15	1e-15	1e-15	1e-15	1e-15	1e-15	1e-15	1e-15	1e-15	1e-15	1e-15	1e-15	1e-15	1e-15	1e-15	1e-15	1e-15	1e-15	1e-15	1e-15	1e-15	1e-15	1e-15	1e-15	1e-15	1e-15	1e-15	1e-15	1e-15
1e-15	1e-15	1e-15	1e-15	1e-15	1e-15	1e-15	1e-15	1e-15	1e-15	1e-15	1e-15	1e-15	1e-15	1e-15	1e-15	1e-15	1e-15	1e-15	1e-15	1e-15	1e-15	1e-15	1e-15	1e-15	1e-15	1e-15	1e-15	1e-15	1e-15	1e-15	1e-15	1e-15	1e-15	1e-15	1e-15	1e-15	1e-15	1e-15	1e-15	1e-15	1e-15	1e-15	1e-15	1e-15	1e-15	1e-15	1e-15	1e-15	1e-15
1e-15	1e-15	1e-15	1e-15	1e-15	1e-15	1e-15	1e-15	1e-15	1e-15	1e-15	1e-15	1e-15	1e-15	1e-15	1e-15	1e-15	1e-15	1e-15	1e-15	1e-15	1e-15	1e-15	1e-15	1e-15	1e-15	1e-15	1e-15	1e-15	1e-15	1e-15	1e-15	1e-15	1e-15	1e-15	1e-15	1e-15	1e-15	1e-15	1e-15	1e-15	1e-15	1e-15	1e-15	1e-15	1e-15	1e-15	1e-15	1e-15	1e-15
1e-15	1e-15	1e-15	1e-15	1e-15	1e-15	1e-15	1e-15	1e-15	1e-15	1e-15	1e-15	1e-15	1e-15	1e-15	1e-15	1e-15	1e-15	1e-15	1e-15	1e-15	1e-15	1e-15	1e-15	1e-15	1e-15	1e-15	1e-15	1e-15	1e-15	1e-15	1e-15	1e-15	1e-15	1e-15	1e-15	1e-15	1e-15	1e-15	1e-15	1e-15	1e-15	1e-15	1e-15	1e-15	1e-15	1e-15	1e-15	1e-15	1e-15
1e-15	1e-15	1e-15	1e-15	1e-15	1e-15	1e-15	1e-15	1e-15	1e-15	1e-15	1e-15	1e-15	1e-15	1e-15	1e-15	1e-15	1e-15	1e-15	1e-15	1e-15	1e-15	1e-15	1e-15	1e-15	1e-15	1e-15	1e-15	1e-15	1e-15	1e-15	1e-15	1e-15	1e-15	1e-15	1e-15	1e-15	1e-15	1e-15	1e-15	1e-15	1e-15	1e-15	1e-15	1e-15	1e-15	1e-15	1e-15	1e-15	1e-15
1e-15	1e-15	1e-15	1e-15	1e-15	1e-15	1e-15	1e-15	1e-15	1e-15	1e-15	1e-15	1e-15	1e-15	1e-15	1e-15	1e-15	1e-15	1e-15	1e-15	1e-15	1e-15	1e-15	1e-15	1e-15	1e-15	1e-15	1e-15	1e-15	1e-15	1e-15	1e-15	1e-15	1e-15	1e-15	1e-15	1e-15	1e-15	1e-15	1e-15	1e-15	1e-15	1e-15	1e-15	1e-15	1e-15	1e-15	1e-15	1e-15	1e-15
1e-15	1e-15	1e-15	1e-15	1e-15	1e-15	1e-15	1e-15	1e-15	1e-15	1e-15	1e-15	1e-15	1e-15	1e-15	1e-15	1e-15	1e-15	1e-15	1e-15	1e-15	1e-15	1e-15	1e-15	1e-15	1e-15	1e-15	1e-15	1e-15	1e-15	1e-15	1e-15	1e-15	1e-15	1e-15	1e-15	1e-15	1e-15	1e-15	1e-15	1e-15	1e-15	1e-15	1e-15	1e-15	1e-15	1e-15	1e-15	1e-15	1e-15
1e-15	1e-15	1e-15	1e-15	1e-15	1e-15	1e-15	1e-15	1e-15	1e-15	1e-15	1e-15	1e-15	1e-15	1e-15	1e-15	1e-15	1e-15	1e-15	1e-15	1e-15	1e-15	1e-15	1e-15	1e-15	1e-15	1e-15	1e-15	1e-15	1e-15	1e-15	1e-15	1e-15	1e-15	1e-15	1e-15	1e-15	1e-15	1e-15	1e-15	1e-15	1e-15	1e-15	1e-15	1e-15	1e-15	1e-15	1e-15	1e-15	1e-15
1e-15	1e-15	1e-15	1e-15	1e-15	1e-15	1e-15	1e-15	1e-15	1e-15	1e-15	1e-15	1e-15	1e-15	1e-15	1e-15	1e-15	1e-15	1e-15	1e-15	1e-15	1e-15	1e-15	1e-15	1e-15	1e-15	1e-15	1e-15	1e-15	1e-15	1e-15	1e-15	1e-15	1e-15	1e-15	1e-15	1e-15	1e-15	1e-15	1e-15	1e-15	1e-15	1e-15	1e-15	1e-15	1e-15	1e-15	1e-15	1e-15	1e-15
1e-15	1e-15	1e-15	1e-15	1e-15	1e-15	1e-15	1e-15	1e-15	1e-15	1e-15	1e-15	1e-15	1e-15	1e-15	1e-15	1e-15	1e-15	1e-15	1e-15	1e-15	1e-15	1e-15	1e-15	1e-15	1e-15	1e-15	1e-15	1e-15	1e-15	1e-15	1e-15	1e-15	1e-15	1e-15	1e-15	1e-15	1e-15	1e-15	1e-15	1e-15	1e-15	1e-15	1e-15	1e-15	1e-15	1e-15	1e-15	1e-15	1e-15
1e-15	1e-15	1e-15	1e-15	1e-15	1e-15	1e-15	1e-15	1e-15	1e-15	1e-15	1e-15	1e-15	1e-15	1e-15	1e-15	1e-15	1e-15	1e-15	1e-15	1e-15	1e-15	1e-15	1e-15	1e-15	1e-15	1e-15	1e-15	1e-15	1e-15	1e-15	1e-15	1e-15	1e-15	1e-15	1e-15	1e-15	1e-15	1e-15	1e-15	1e-15	1e-15	1e-15	1e-15	1e-15	1e-15	1e-15	1e-15	1e-15	1e-15
1e-15	1e-15	1e-15	1e-15	1e-15	1e-15	1e-15	1e-15	1e-15	1e-15	1e-15	1e-15	1e-15	1e-15	1e-15	1e-15	1e-15	1e-15	1e-15	1e-15	1e-15	1e-15	1e-15	1e-15	1e-15	1e-15	1e-15	1e-15	1e-15	1e-15	1e-15	1e-15	1e-15	1e-15	1e-15	1e-15	1e-15	1e-15	1e-15	1e-15	1e-15	1e-15	1e-15	1e-15	1e-15	1e-15	1e-15	1e-15	1e-15	1e-15
1e-15	1e-15	1e-15	1e-15	1e-15	1e-15	1e-15	1e-15	1e-15	1e-15	1e-15	1e-15	1e-15	1e-15	1e-15	1e-15	1e-15	1e-15	1e-15	1e-15	1e-15	1e-15	1e-15	1e-15	1e-15	1e-15	1e-15	1e-15	1e-15	1e-15	1e-15	1e-15	1e-15	1e-15	1e-15	1e-15	1e-15	1e-15	1e-15	1e-15	1e-15	1e-15	1e-15	1e-15	1e-15	1e-15	1e-15	1e-15	1e-15	1e-15
1e-15	1e-15	1e-15	1e-15	1e-15	1e-15	1e-15	1e-15	1e-15	1e-15	1e-15	1e-15	1e-15	1e-15	1e-15	1e-15	1e-15	1e-15	1e-15	1e-15	1e-15	1e-15	1e-15	1e-15	1e-15	1e-15	1e-15	1e-15	1e-15	1e-15	1e-15	1e-15	1e-15	1e-15	1e-15	1e-15	1e-15	1e-15	1e-15	1e-15	1e-15	1e-15	1e-15	1e-15	1e-15	1e-15	1e-15	1e-15	1e-15	1e-15
1e-15	1e-15	1e-15	1e-15	1e-15	1e-15	1e-15	1e-15	1e-15	1e-15	1e-15	1e-15	1e-15	1e-15	1e-15	1e-15	1e-15	1e-15	1e-15	1e-15	1e-15	1e-15	1e-15	1e-15	1e-15	1e-15	1e-15	1e-15	1e-15	1e-15	1e-15	1e-15	1e-15	1e-15	1e-15	1e-15	1e-15	1e-15	1e-15	1e-15	1e-15	1e-15	1e-15	1e-15	1e-15	1e-15	1e-15	1e-15	1e-15	1e-15
1e-15	1e-15	1e-15	1e-15	1e-15	1e-15	1e-15	1e-15	1e-15	1e-15	1e-15	1e-15	1e-15	1e-15	1e-15	1e-15	1e-15	1e-15	1e-15	1e-15	1e-15	1e-15	1e-15	1e-15	1e-15	1e-15	1e-15	1e-15	1e-15	1e-15	1e-15	1e-15	1e-15	1e-15	1e-15	1e-15	1e-15	1e-15	1e-15	1e-15	1e-15	1e-15	1e-15	1e-15	1e-15	1e-15	1e-15	1e-15	1e-15	1e-15
1e-15	1e-15	1e-15	1e-15	1e-15	1e-15	1e-15	1e-15	1e-15	1e-15	1e-15	1e-15	1e-15	1e-15	1e-15	1e-15	1e-15	1e-15	1e-15	1e-15	1e-15	1e-15	1e-15	1e-15	1e-15	1e-15	1e-15	1e-15	1e-15	1e-15	1e-15	1e-15	1e-15	1e-15	1e-15	1e-15	1e-15	1e-15	1e-15	1e-15	1e-15	1e-15	1e-15	1e-15	1e-15	1e-15	1e-15	1e-15	1e-15	1e-15
1e-15	1e-15	1e-15	1e-15	1e-15	1e-15	1e-15	1e-15	1e-15	1e-15	1e-15	1e-15	1e-15	1e-15	1e-15	1e-15	1e-15	1e-15	1e-15	1e-15	1e-15	1e-15	1e-15	1e-15	1e-15	1e-15	1e-15	1e-15	1e-15	1e-15	1e-15	1e-15	1e-15	1e-15	1e-15	1e-15	1e-15	1e-15	1e-15	1e-15	1e-15	1e-15	1e-15	1e-15	1e-15	1e-15	1e-15	1e-15	1e-15	1e-15
1e-15	1e-15	1e-15	1e-15	1e-15	1e-15	1e-15	1e-15	1e-15	1e-15	1e-15	1e-15	1e-15	1e-15	1e-15	1e-15	1e-15	1e-15	1e-15	1e-15	1e-15	1e-15	1e-15	1e-15	1e-15	1e-15	1e-15	1e-15	1e-15	1e-15	1e-15	1e-15	1e-15	1e-15	1e-15	1e-15	1e-15	1e-15	1e-15	1e-15	1e-15	1e-15	1e-15	1e-15	1e-15	1e-15	1e-15	1e-15	1e-15	1e-15
1e-15	1e-15	1e-15	1e-15	1e-15	1e-15	1e-15	1e-15	1e-15	1e-15	1e-15	1e-15	1e-15	1e-15	1e-15	1e-15	1e-15	1e-15	1e-15	1e-15	1e-15	1e-15	1e-15	1e-15	1e-15	1e-15	1e-15	1e-15	1e-15	1e-15	1e-15	1e-15	1e-15	1e-15	1e-15	1e-15	1e-15	1e-15	1e-15	1e-15	1e-15	1e-15	1e-15	1e-15	1e-15	1e-15	1e-15	1e-15	1e-15	1e-15
1e-15	1e-15	1e-15	1e-15	1e-15	1e-15	1e-15	1e-15	1e-15	1e-15	1e-15	1e-15	1e-15	1e-15	1e-15	1e-15	1e-15	1e-15	1e-15	1e-15	1e-15	1e-15	1e-15	1e-15	1e-15	1e-15	1e-15	1e-15	1e-15	1e-15	1e-15	1e-15	1e-15	1e-15	1e-15	1e-15	1e-15	1e-15	1e-15	1e-15	1e-15	1e-15	1e-15	1e-15	1e-15	1e-15	1e-15	1e-15	1e-15	1e-15
1e-15	1e-15	1e-15	1e-15	1e-15	1e-15	1e-15	1e-15	1e-15	1e-15	1e-15	1e-15	1e-15	1e-15	1e-15	1e-15	1e-15	1e-15	1e-15	1e-15	1e-15	1e-15	1e-15	1e-15	1e-15	1e-15	1e-15	1e-15	1e-15	1e-15	1e-15	1e-15	1e-15	1e-15	1e-15	1e-15	1e-15	1e-15	1e-15	1e-15	1e-15	1e-15	1e-15	1e-15	1e-15	1e-15	1e-15	1e-15	1e-15	1e-15
1e-15	1e-15	1e-15	1e-15	1e-15	1e-15	1e-15	1e-15	1e-15	1e-15	1e-15	1e-15	1e-15	1e-15	1e-15	1e-15	1e-15	1e-15	1e-15	1e-15	1e-15	1e-15	1e-15	1e-15	1e-15	1e-15	1e-15	1e-15	1e-15	1e-15	1e-15	1e-15	1e-15	1e-15	1e-15	1e-15	1e-15	1e-15	1e-15	1e-15	1e-15	1e-15	1e-15	1e-15	1e-15	1e-15	1e-15	1e-15	1e-15	1e-15
1e-15	1e-15	1e-15	1e-15	1e-15	1e-15	1e-15	1e-15	1e-15	1e-15	1e-15	1e-15	1e-15	1e-15	1e-15	1e-15	1e-15	1e-15	1e-15	1e-15	1e-15	1e-15	1e-15	1e-15	1e-15	1e-15	1e-15	1e-15	1e-15	1e-15	1e-15	1e-15	1e-15	1e-15	1e-15	1e-15	1e-15	1e-15	1e-15	1e-15	1e-15	1e-15	1e-15	1e-15	1e-15	1e-15	1e-15	1e-15	1e-15	1e-15
1e-15	1e-15	1e-15	1e-15	1e-15	1e-15	1e-15	1e-15	1e-15	1e-15	1e-15	1e-15	1e-15	1e-15	1e-15	1e-15	1e-15	1e-15	1e-15	1e-15	1e-15	1e-15	1e-15	1e-15	1e-15	1e-15	1e-15	1e-15	1e-15	1e-15	1e-15	1e-15	1e-15	1e-15	1e-15	1e-15	1e-15	1e-15	1e-15	1e-15	1e-15	1e-15	1e-15	1e-15	1e-15	1e-15	1e-15	1e-15	1e-15	1e-15
1e-15	1e-15	1e-15	1e-15	1e-15	1e-15	1e-15	1e-15	1e-15	1e-15	1e-15	1e-15	1e-15	1e-15	1e-15	1e-15	1e-15	1e-15	1e-15	1e-15	1e-15	1e-15	1e-15	1e-15	1e-15	1e-15	1e-15	1e-15	1e-15	1e-15	1e-15	1e-15	1e-15	1e-15	1e-15	1e-15	1e-15	1e-15	1e-15	1e-15	1e-15	1e-15	1e-15	1e-15	1e-15	1e-15	1e-15	1e-15	1e-15	1e-15
1e-15	1e-15	1e-15	1e-15	1e-15	1e-15	1e-15	1e-15	1e-15	1e-15	1e-15	1e-15	1e-15	1e-15	1e-15	1e-15	1e-15	1e-15	1e-15	1e-15	1e-15	1e-15	1e-15	1e-15	1e-15	1e-15	1e-15	1e-15	1e-15	1e-15	1e-15	1e-15	1e-15	1e-15	1e-15	1e-15	1e-15	1e-15	1e-15	1e-15	1e-15	1e-15	1e-15	1e-15	1e-15	1e-15	1e-15	1e-15	1e-15	1e-15
1e-15	1e-15	1e-15	1e-15	1e-15	1e-15	1e-15	1e-15	1e-15	1e-15	1e-15	1e-15	1e-15	1e-15	1e-15	1e-15	1e-15	1e-15	1e-15	1e-15	1e-15	1e-15	1e-15	1e-15	1e-15	1e-15	1e-15	1e-15	1e-15	1e-15	1e-15	1e-15	1e-15	1e-15	1e-15	1e-15	1e-15	1e-15	1e-15	1e-15	1e-15	1e-15	1e-15	1e-15	1e-15	1e-15	1e-15	1e-15	1e-15	1e-15
1e-15	1e-15	1e-15	1e-15	1e-15	1e-15	1e-15	1e-15	1e-15	1e-15	1e-15	1e-15	1e-15	1e-15	1e-15	1e-15	1e-15	1e-15	1e-15	1e-15	1e-15	1e-15	1e-15	1e-15	1e-15	1e-15	1e-15	1e-15	1e-15	1e-15	1e-15	1e-15	1e-15	1e-15	1e-15	1e-15	1e-15	1e-15	1e-15	1e-15	1e-15	1e-15	1e-15	1e-15	1e-15	1e-15	1e-15	1e-15	1e-15	1e-15
1e-15	1e-15	1e-15	1e-15	1e-15	1e-15	1e-15	1e-15	1e-15	1e-15	1e-15	1e-15	1e-15	1e-15	1e-15	1e-15	1e-15	1e-15	1e-15	1e-15	1e-15	1e-15	1e-15	1e-15	1e-15	1e-15	1e-15	1e-15	1e-15	1e-15	1e-15	1e-15	1e-15	1e-15	1e-15	1e-15	1e-15	1e-15	1e-15	1e-15	1e-15	1e-15	1e-15	1e-15	1e-15	1e-15	1e-15	1e-15	1e-15	1e-15
1e-15	1e-15	1e-15	1e-15	1e-15	1e-15	1e-15	1e-15	1e-15	1e-15	1e-15	1e-15	1e-15	1e-15	1e-15	1e-15	1e-15	1e-15	1e-15	1e-15	1e-15	1e-15	1e-15	1e-15	1e-15	1e-15	1e-15	1e-15	1e-15	1e-15	1e-15	1e-15	1e-15	1e-15	1e-15	1e-15	1e-15	1e-15	1e-15	1e-15	1e-15	1e-15	1e-15	1e-15	1e-15	1e-15	1e-15	1e-15	1e-15	1e-15
1e-15	1e-15	1e-15	1e-15	1e-15	1e-15	1e-15	1e-15	1e-15	1e-15	1e-15	1e-15	1e-15	1e-15	1e-15	1e-15	1e-15	1e-15	1e-15	1e-15	1e-15	1e-15	1e-15	1e-15	1e-15	1e-15	1e-15	1e-15	1e-15	1e-15	1e-15	1e-15	1e-15	1e-15	1e-15	1e-15	1e-15	1e-15	1e-15	1e-15	1e-15	1e-15	1e-15	1e-15	1e-15	1e-15	1e-15	1e-15	1e-15	1e-15
1e-15	1e-15	1e-15	1e-15	1e-15	1e-15	1e-15	1e-15	1e-15	1e-15	1e-15	1e-15	1e-15	1e-15	1e-15	1e-15	1e-15	1e-15	1e-15	1e-15	1e-15	1e-15	1e-15	1e-15	1e-15	1e-15	1e-15	1e-15	1e-15	1e-15	1e-15	1e-15	1e-15	1e-15	1e-15	1e-15	1e-15	1e-15	1e-15	1e-15	1e-15	1e-15	1e-15	1e-15	1e-15	1e-15	1e-15	1e-15	1e-15	1e-15
1e-15	1e-15	1e-15	1e-15	1e-15	1e-15	1e-15	1e-15	1e-15	1e-15	1e-15	1e-15	1e-15	1e-15	1e-15	1e-15	1e-15	1e-15	1e-15	1e-15	1e-15	1e-15	1e-15	1e-15	1e-15	1e-15	1e-15	1e-15	1e-15	1e-15	1e-15	1e-15	1e-15	1e-15	1e-15	1e-15	1e-15	1e-15	1e-15	1e-15	1e-15	1e-15	1e-15	1e-15	1e-15	1e-15	1e-15	1e-15	1e-15	1e-15
1e-15	1e-15	1e-15	1e-15	1e-15	1e-15	1e-15	1e-15	1e-15	1e-15	1e-15	1e-15	1e-15	1e-15	1e-15	1e-15	1e-15	1e-15	1e-15	1e-15	1e-15	1e-15	1e-15	1e-15	1e-15	1e-15	1e-15	1e-15	1e-15	1e-15	1e-15	1e-15	1e-15	1e-15	1e-15	1e-15	1e-15	1e-15	1e-15	1e-15	1e-15	1e-15	1e-15	1e-15	1e-15	1e-15	1e-15	1e-15	1e-15	1e-15
1e-15	1e-15	1e-15	1e-15	1e-15	1e-15	1e-15	1e-15	1e-15	1e-15	1e-15	1e-15	1e-15	1e-15	1e-15	1e-15	1e-15	1e-15	1e-15	1e-15	1e-15	1e-15	1e-15	1e-15	1e-15	1e-15	1e-15	1e-15	1e-15	1e-15	1e-15	1e-15	1e-15	1e-15	1e-15	1e-15	1e-15	1e-15	1e-15	1e-15	1e-15	1e-15	1e-15	1e-15	1e-15	1e-15	1e-15	1e-15	1e-15	1e-15
1e-15	1e-15	1e-15	1e-15	1e-15	1e-15	1e-15	1e-15	1e-15	1e-15	1e-15	1e-15	1e-15	1e-15	1e-15	1e-15	1e-15	1e-15	1e-15	1e-15	1e-15	1e-15	1e-15	1e-15	1e-15	1e-15	1e-15	1e-15	1e-15	1e-15	1e-15	1e-15	1e-15	1e-15	1e-15	1e-15	1e-15	1e-15	1e-15	1e-15	1e-15	1e-15	1e-15	1e-15	1e-15	1e-15	1e-15	1e-15	1e-15	1e-15
1e-15	1e-15	1e-15	1e-15	1e-15	1e-15	1e-15	1e-15	1e-15	1e-15	1e-15	1e-15	1e-15	1e-15	1e-15	1e-15	1e-15	1e-15	1e-15	1e-15	1e-15	1e-15	1e-15	1e-15	1e-15	1e-15	1e-15	1e-15	1e-15	1e-15	1e-15	1e-15	1e-15	1e-15	1e-15	1e-15	1e-15	1e-15	1e-15	1e-15	1e-15	1e-15	1e-15	1e-15	1e-15	1e-15	1e-15	1e-15	1e-15	1e-15
1e-15	1e-15	1e-15	1e-15	1e-15	1e-15	1e-15	1e-15	1e-15	1e-15	1e-15	1e-15	1e-15	1e-15	1e-15	1e-15	1e-15	1e-15	1e-15	1e-15	1e-15	1e-15	1e-15	1e-15	1e-15	1e-15	1e-15	1e-15	1e-15	1e-15	1e-15	1e-15	1e-15	1e-15	1e-15	1e-15	1e-15	1e-15	1e-15	1e-15	1e-15	1e-15	1e-15	1e-15	1e-15	1e-15	1e-15	1e-15	1e-15	1e-15
1e-15	1e-15	1e-15	1e-15	1e-15	1e-15	1e-15	1e-15	1e-15	1e-15	1e-15	1e-15	1e-15	1e-15	1e-15	1e-15	1e-15	1e-15	1e-15	1e-15	1e-15	1e-15	1e-15	1e-15	1e-15	1e-15	1e-15	1e-15	1e-15	1e-15	1e-15	1e-15	1e-15	1e-15	1e-15	1e-15	1e-15	1e-15	1e-15	1e-15	1e-15	1e-15	1e-15	1e-15	1e-15	1e-15	1e-15	1e-15	1e-15	1e-15
1e-15	1e-15	1e-15	1e-15	1e-15	1e-15	1e-15	1e-15	1e-15	1e-15	1e-15	1e-15	1e-15	1e-15	1e-15	1e-15	1e-15	1e-15	1e-15	1e-15	1e-15	1e-15	1e-15	1e-15	1e-15	1e-15	1e-15	1e-15	1e-15	1e-15	1e-15	1e-15	1e-15	1e-15	1e-15	1e-15	1e-15	1e-15	1e-15	1e-15	1e-15	1e-15	1e-15	1e-15	1e-15	1e-15	1e-15	1e-15	1e-15	1e-15
1e-15	1e-15	1e-15	1e-15	1e-15	1e-15	1e-15	1e-15	1e-15	1e-15	1e-15	1e-15	1e-15	1e-15	1e-15	1e-15	1e-15	1e-15	1e-15	1e-15	1e-15	1e-15	1e-15	1e-15	1e-15	1e-15	1e-15	1e-15	1e-15	1e-15	1e-15	1e-15	1e-15	1e-15	1e-15	1e-15	1e-15	1e-15	1e-15	1e-15	1e-15	1e-15	1e-15	1e-15	1e-15	1e-15	1e-15	1e-15	1e-15	1e-15
1e-15	1e-15	1e-15	1e-15	1e-15	1e-15	1e-15	1e-15	1e-15	1e-15	1e-15	1e-15	1e-15	1e-15	1e-15	1e-15	1e-15	1e-15	1e-15	1e-15	1e-15	1e-15	1e-15	1e-15	1e-15	1e-15	1e-15	1e-15	1e-15	1e-15	1e-15	1e-15	1e-15	1e-15	1e-15	1e-15	1e-15	1e-15	1e-15	1e-15	1e-15	1e-15	1e-15	1e-15	1e-15	1e-15	1e-15	1e-15	1e-15	1e-15
1e-15	1e-15	1e-15	1e-15	1e-15	1e-15	1e-15	1e-15	1e-15	1e-15	1e-15	1e-15	1e-15	1e-15	1e-15	1e-15	1e-15	1e-15	1e-15	1e-15	1e-15	1e-15	1e-15	1e-15	1e-15	1e-15	1e-15	1e-15	1e-15	1e-15	1e-15	1e-15	1e-15	1e-15	1e-15	1e-15	1e-15	1e-15	1e-15	1e-15	1e-15	1e-15	1e-15	1e-15	1e-15	1e-15	1e-15	1e-15	1e-15	1e-15
1e-15	1e-15	1e-15	1e-15	1e-15	1e-15	1e-15	1e-15	1e-15	1e-15	1e-15	1e-15	1e-15	1e-15	1e-15	1e-15	1e-15	1e-15	1e-15	1e-15	1e-15	1e-15	1e-15	1e-15	1e-15	1e-15	1e-15	1e-15	1e-15	1e-15	1e-15	1e-15	1e-15	1e-15	1e-15	1e-15	1e-15	1e-15	1e-15	1e-15	1e-15	1e-15	1e-15	1e-15	1e-15	1e-15	1e-15	1e-15	1e-15	1e-15
1e-15	1e-15	1e-15	1e-15	1e-15	1e-15	1e-15	1e-15	1e-15	1e-15	1e-15	1e-15	1e-15	1e-15	1e-15	1e-15	1e-15	1e-15	1e-15	1e-15	1e-15	1e-15	1e-15	1e-15	1e-15	1e-15	1e-15	1e-15	1e-15	1e-15	1e-15	1e-15	1e-15	1e-15	1e-15	1e-15	1e-15	1e-15	1e-15	1e-15	1e-15	1e-15	1e-15	1e-15	1e-15	1e-15	1e-15	1e-15	1e-15	1e-15
1e-15	1e-15	1e-15	1e-15	1e-15	1e-15	1e-15	1e-15	1e-15	1e-15	1e-15	1e-15	1e-15	1e-15	1e-15	1e-15	1e-15	1e-15	1e-15	1e-15	1e-15	1e-15	1e-15	1e-15	1e-15	1e-15	1e-15	1e-15	1e-15	1e-15	1e-15	1e-15	1e-15	1e-15	1e-15	1e-15	1e-15	1e-15	1e-15	1e-15	1e-15	1e-15	1e-15	1e-15	1e-15	1e-15	1e-15	1e-15	1e-15	1e-15
1e-15	1e-15	1e-15	1e-15	1e-15	1e-15	1e-15	1e-15	1e-15	1e-15	1e-15	1e-15	1e-15	1e-15	1e-15	1e-15	1e-15	1e-15	1e-15	1e-15	1e-15	1e-15	1e-15	1e-15	1e-15	1e-15	1e-15	1e-15	1e-15	1e-15	1e-15	1e-15	1e-15	1e-15	1e-15	1e-15	1e-15	1e-15	1e-15	1e-15	1e-15	1e-15	1e-15	1e-15	1e-15	1e-15	1e-15	1e-15	1e-15	1e-15
1e-15	1e-15	1e-15	1e-15	1e-15	1e-15	1e-15	1e-15	1e-15	1e-15	1e-15	1e-15	1e-15	1e-15	1e-15	1e-15	1e-15	1e-15	1e-15	1e-15	1e-15	1e-15	1e-15	1e-15	1e-15	1e-15	1e-15	1e-15	1e-15	1e-15	1e-15	1e-15	1e-15	1e-15	1e-15	1e-15	1e-15	1e-15	1e-15	1e-15	1e-15	1e-15	1e-15	1e-15	1e-15	1e-15	1e-15	1e-15	1e-15	1e-15
1e-15	1e-15	1e-15	1e-15	1e-15	1e-15	1e-15	1e-15	1e-15	1e-15	1e-15	1e-15	1e-15	1e-15	1e-15	1e-15	1e-15	1e-15	1e-15	1e-15	1e-15	1e-15	1e-15	1e-15	1e-15	1e-15	1e-15	1e-15	1e-15	1e-15	1e-15	1e-15	1e-15	1e-15	1e-15	1e-15	1e-15	1e-15	1e-15	1e-15	1e-15	1e-15	1e-15	1e-15	1e-15	1e-15	1e-15	1e-15	1e-15	1e-15
1e-15	1e-15	1e-15	1e-15	1e-15	1e-15	1e-15	1e-15	1e-15	1e-15	1e-15	1e-15	1e-15	1e-15	1e-15	1e-15	1e-15	1e-15	1e-15	1e-15	1e-15	1e-15	1e-15	1e-15	1e-15	1e-15	1e-15	1e-15	1e-15	1e-15	1e-15	1e-15	1e-15	1e-15	1e-15	1e-15	1e-15	1e-15	1e-15	1e-15	1e-15	1e-15	1e-15	1e-15	1e-15	1e-15	1e-15	1e-15	1e-15	1e-15
1e-15	1e-15	1e-15	1e-15	1e-15	1e-15	1e-15	1e-15	1e-15	1e-15	1e-15	1e-15	1e-15	1e-15	1e-15	1e-15	1e-15	1e-15	1e-15	1e-15	1e-15	1e-15	1e-15	1e-15	1e-15	1e-15	1e-15	1e-15	1e-15	1e-15	1e-15	1e-15	1e-15	1e-15	1e-15	1e-15	1e-15	1e-15	1e-15	1e-15	1e-15	1e-15	1e-15	1e-15	1e-15	1e-15	1e-15	1e-15	1e-15	1e-15
1e-15	1e-15	1e-15	1e-15	1e-15	1e-15	1e-15	1e-15	1e-15	1e-15	1e-15	1e-15	1e-15	1e-15	1e-15	1e-15	1e-15	1e-15	1e-15	1e-15	1e-15	1e-15	1e-15	1e-15	1e-15	1e-15	1e-15	1e-15	1e-15	1e-15	1e-15	1e-15	1e-15	1e-15	1e-15	1e-15	1e-15	1e-15	1e-15	1e-15	1e-15	1e-15	1e-15	1e-15	1e-15	1e-15	1e-15	1e-15	1e-15	1e-15
1e-15	1e-15	1e-15	1e-15	1e-15	1e-15	1e-15	1e-15	1e-15	1e-15	1e-15	1e-15	1e-15	1e-15	1e-15	1e-15	1e-15	1e-15	1e-15	1e-15	1e-15	1e-15	1e-15	1e-15	1e-15	1e-15	1e-15	1e-15	1e-15	1e-15	1e-15	1e-15	1e-15	1e-15	1e-15	1e-15	1e-15	1e-15	1e-15	1e-15	1e-15	1e-15	1e-15	1e-15	1e-15	1e-15	1e-15	1e-15	1e-15	1e-15
1e-15	1e-15	1e-15	1e-15	1e-15	1e-15	1e-15	1e-15	1e-15	1e-15	1e-15	1e-15	1e-15	1e-15	1e-15	1e-15	1e-15	1e-15	1e-15	1e-15	1e-15	1e-15	1e-15	1e-15	1e-15	1e-15	1e-15	1e-15	1e-15	1e-15	1e-15	1e-15	1e-15	1e-15	1e-15	1e-15	1e-15	1e-15	1e-15	1e-15	1e-15	1e-15	1e-15	1e-15	1e-15	1e-15	1e-15	1e-15	1e-15	1e-15
1e-15	1e-15	1e-15	1e-15	1e-15	1e-15	1e-15	1e-15	1e-15	1e-15	1e-15	1e-15	1e-15	1e-15	1e-15	1e-15	1e-15	1e-15	1e-15	1e-15	1e-15	1e-15	1e-15	1e-15	1e-15	1e-15	1e-15	1e-15	1e-15	1e-15	1e-15	1e-15	1e-15	1e-15	1e-15	1e-15	1e-15	1e-15	1e-15	1e-15	1e-15	1e-15	1e-15	1e-15	1e-15	1e-15	1e-15	1e-15	1e-15	1e-15
1e-15	1e-15	1e-15	1e-15	1e-15	1e-15	1e-15	1e-15	1e-15	1e-15	1e-15	1e-15	1e-15	1e-15	1e-15	1e-15	1e-15	1e-15	1e-15	1e-15	1e-15	1e-15	1e-15	1e-15	1e-15	1e-15	1e-15	1e-15	1e-15	1e-15	1e-15	1e-15	1e-15	1e-15	1e-15	1e-15	1e-15	1e-15	1e-15	1e-15	1e-15	1e-15	1e-15	1e-15	1e-15	1e-15	1e-15	1e-15	1e-15	1e-15
1e-15	1e-15	1e-15	1e-15	1e-15	1e-15	1e-15	1e-15	1e-15	1e-15	1e-15	1e-15	1e-15	1e-15	1e-15	1e-15	1e-15	1e-15	1e-15	1e-15	1e-15	1e-15	1e-15	1e-15	1e-15	1e-15	1e-15	1e-15	1e-15	1e-15	1e-15	1e-15	1e-15	1e-15	1e-15	1e-15	1e-15	1e-15	1e-15	1e-15	1e-15	1e-15	1e-15	1e-15	1e-15	1e-15	1e-15	1e-15	1e-15	1e-15
1e-15	1e-15	1e-15	1e-15	1e-15	1e-15	1e-15	1e-15	1e-15	1e-15	1e-15	1e-15	1e-15	1e-15	1e-15	1e-15	1e-15	1e-15	1e-15	1e-15	1e-15	1e-15	1e-15	1e-15	1e-15	1e-15	1e-15	1e-15	1e-15	1e-15	1e-15	1e-15	1e-15	1e-15	1e-15	1e-15	1e-15	1e-15	1e-15	1e-15	1e-15	1e-15	1e-15	1e-15	1e-15	1e-15	1e-15	1e-15	1e-15	1e-15
1e-15	1e-15	1e-15	1e-15	1e-15	1e-15	1e-15	1e-15	1e-15	1e-15	1e-15	1e-15	1e-15	1e-15	1e-15	1e-15	1e-15	1e-15	1e-15	1e-15	1e-15	1e-15	1e-15	1e-15	1e-15	1e-15	1e-15	1e-15	1e-15	1e-15	1e-15	1e-15	1e-15	1e-15	1e-15	1e-15	1e-15	1e-15	1e-15	1e-15	1e-15	1e-15	1e-15	1e-15	1e-15	1e-15	1e-15	1e-15	1e-15	1e-15
1e-15	1e-15	1e-15	1e-15	1e-15	1e-15	1e-15	1e-15	1e-15	1e-15	1e-15	1e-15	1e-15	1e-15	1e-15	1e-15	1e-15	1e-15	1e-15	1e-15	1e-15	1e-15	1e-15	1e-15	1e-15	1e-15	1e-15	1e-15	1e-15	1e-15	1e-15	1e-15	1e-15	1e-15	1e-15	1e-15	1e-15	1e-15	1e-15	1e-15	1e-15	1e-15	1e-15	1e-15	1e-15	1e-15	1e-15	1e-15	1e-15	1e-15
1e-15	1e-15	1e-15	1e-15	1e-15	1e-15	1e-15	1e-15	1e-15	1e-15	1e-15	1e-15	1e-15	1e-15	1e-15	1e-15	1e-15	1e-15	1e-15	1e-15	1e-15	1e-15	1e-15	1e-15	1e-15	1e-15	1e-15	1e-15	1e-15	1e-15	1e-15	1e-15	1e-15	1e-15	1e-15	1e-15	1e-15	1e-15	1e-15	1e-15	1e-15	1e-15	1e-15	1e-15	1e-15	1e-15	1e-15	1e-15	1e-15	1e-15
1e-15	1e-15	1e-15	1e-15	1e-15	1e-15	1e-15	1e-15	1e-15	1e-15	1e-15	1e-15	1e-15	1e-15	1e-15	1e-15	1e-15	1e-15	1e-15	1e-15	1e-15	1e-15	1e-15	1e-15	1e-15	1e-15	1e-15	1e-15	1e-15	1e-15	1e-15	1e-15	1e-15	1e-15	1e-15	1e-15	1e-15	1e-15	1e-15	1e-15	1e-15	1e-15	1e-15	1e-15	1e-15	1e-15	1e-15	1e-15	1e-15	1e-15
1e-15	1e-15	1e-15	1e-15	1e-15	1e-15	1e-15	1e-15	1e-15	1e-15	1e-15	1e-15	1e-15	1e-15	1e-15	1e-15	1e-15	1e-15	1e-15	1e-15	1e-15	1e-15	1e-15	1e-15	1e-15	1e-15	1e-15	1e-15	1e-15	1e-15	1e-15	1e-15	1e-15	1e-15	1e-15	1e-15	1e-15	1e-15	1e-15	1e-15	1e-15	1e-15	1e-15	1e-15	1e-15	1e-15	1e-15	1e-15	1e-15	1e-15
1e-15	1e-15	1e-15	1e-15	1e-15	1e-15	1e-15	1e-15	1e-15	1e-15	1e-15	1e-15	1e-15	1e-15	1e-15	1e-15	1e-15	1e-15	1e-15	1e-15	1e-15	1e-15	1e-15	1e-15	1e-15	1e-15	1e-15	1e-15	1e-15	1e-15	1e-15	1e-15	1e-15	1e-15	1e-15	1e-15	1e-15	1e-15	1e-15	1e-15	1e-15	1e-15	1e-15	1e-15	1e-15	1e-15	1e-15	1e-15	1e-15	1e-15
1e-15	1e-15	1e-15	1e-15	1e-15	1e-15	1e-15	1e-15	1e-15	1e-15	1e-15	1e-15	1e-15	1e-15	1e-15	1e-15	1e-15	1e-15	1e-15	1e-15	1e-15	1e-15	1e-15	1e-15	1e-15	1e-15	1e-15	1e-15	1e-15	1e-15	1e-15	1e-15	1e-15	1e-15	1e-15	1e-15	1e-15	1e-15	1e-15	1e-15	1e-15	1e-15	1e-15	1e-15	1e-15	1e-15	1e-15	1e-15	1e-15	1e-15
1e-15	1e-15	1e-15	1e-15	1e-15	1e-15	1e-15	1e-15	1e-15	1e-15	1e-15	1e-15	1e-15	1e-15	1e-15	1e-15	1e-15	1e-15	1e-15	1e-15	1e-15	1e-15	1e-15	1e-15	1e-15	1e-15	1e-15	1e-15	1e-15	1e-15	1e-15	1e-15	1e-15	1e-15	1e-15	1e-15	1e-15	1e-15	1e-15	1e-15	1e-15	1e-15	1e-15	1e-15	1e-15	1e-15	1e-15	1e-15	1e-15	1e-15
1e-15	1e-15	1e-15	1e-15	1e-15	1e-15	1e-15	1e-15	1e-15	1e-15	1e-15	1e-15	1e-15	1e-15	1e-15	1e-15	1e-15	1e-15	1e-15	1e-15	1e-15	1e-15	1e-15	1e-15	1e-15	1e-15	1e-15	1e-15	1e-15	1e-15	1e-15	1e-15	1e-15	1e-15	1e-15	1e-15	1e-15	1e-15	1e-15	1e-15	1e-15	1e-15	1e-15	1e-15	1e-15	1e-15	1e-15	1e-15	1e-15	1e-15
1e-15	1e-15	1e-15	1e-15	1e-15	1e-15	1e-15	1e-15	1e-15	1e-15	1e-15	1e-15	1e-15	1e-15	1e-15	1e-15	1e-15	1e-15	1e-15	1e-15	1e-15	1e-15	1e-15	1e-15	1e-15	1e-15	1e-15	1e-15	1e-15	1e-15	1e-15	1e-15	1e-15	1e-15	1e-15	1e-15	1e-15	1e-15	1e-15	1e-15	1e-15	1e-15	1e-15	1e-15	1e-15	1e-15	1e-15	1e-15	1e-15	1e-15
1e-15	1e-15	1e-15	1e-15	1e-15	1e-15	1e-15	1e-15	1e-15	1e-15	1e-15	1e-15	1e-15	1e-15	1e-15	1e-15	1e-15	1e-15	1e-15	1e-15	1e-15	1e-15	1e-15	1e-15	1e-15	1e-15	1e-15	1e-15	1e-15	1e-15	1e-15	1e-15	1e-15	1e-15	1e-15	1e-15	1e-15	1e-15	1e-15	1e-15	1e-15	1e-15	1e-15	1e-15	1e-15	1e-15	1e-15	1e-15	1e-15	1e-15
1e-15	1e-15	1e-15	1e-15	1e-15	1e-15	1e-15	1e-15	1e-15	1e-15	1e-15	1e-15	1e-15	1e-15	1e-15	1e-15	1e-15	1e-15	1e-15	1e-15	1e-15	1e-15	1e-15	1e-15	1e-15	1e-15	1e-15	1e-15	1e-15	1e-15	1e-15	1e-15	1e-15	1e-15	1e-15	1e-15	1e-15	1e-15	1e-15	1e-15	1e-15	1e-15	1e-15	1e-15	1e-15	1e-15	1e-15	1e-15	1e-15	1e-15
1e-15	1e-15	1e-15	1e-15	1e-15	1e-15	1e-15	1e-15	1e-15	1e-15	1e-15	1e-15	1e-15	1e-15	1e-15	1e-15	1e-15	1e-15	1e-15	1e-15	1e-15	1e-15	1e-15	1e-15	1e-15	1e-15	1e-15	1e-15	1e-15	1e-15	1e-15	1e-15	1e-15	1e-15	1e-15	1e-15	1e-15	1e-15	1e-15	1e-15	1e-15	1e-15	1e-15	1e-15	1e-15	1e-15	1e-15	1e-15	1e-15	1e-15
1e-15	1e-15	1e-15	1e-15	1e-15	1e-15	1e-15	1e-15	1e-15	1e-15	1e-15	1e-15	1e-15	1e-15	1e-15	1e-15	1e-15	1e-15	1e-15	1e-15	1e-15	1e-15	1e-15	1e-15	1e-15	1e-15	1e-15	1e-15	1e-15	1e-15	1e-15	1e-15	1e-15	1e-15	1e-15	1e-15	1e-15	1e-15	1e-15	1e-15	1e-15	1e-15	1e-15	1e-15	1e-15	1e-15	1e-15	1e-15	1e-15	1e-15
1e-15	1e-15	1e-15	1e-15	1e-15	1e-15	1e-15	1e-15	1e-15	1e-15	1e-15	1e-15	1e-15	1e-15	1e-15	1e-15	1e-15	1e-15	1e-15	1e-15	1e-15	1e-15	1e-15	1e-15	1e-15	1e-15	1e-15	1e-15	1e-15	1e-15	1e-15	1e-15	1e-15	1e-15	1e-15	1e-15	1e-15	1e-15	1e-15	1e-15	1e-15	1e-15	1e-15	1e-15	1e-15	1e-15	1e-15	1e-15	1e-15	1e-15
1e-15	1e-15	1e-15	1e-15	1e-15	1e-15	1e-15	1e-15	1e-15	1e-15	1e-15	1e-15	1e-15	1e-15	1e-15	1e-15	1e-15	1e-15	1e-15	1e-15	1e-15	1e-15	1e-15	1e-15	1e-15	1e-15	1e-15	1e-15	1e-15	1e-15	1e-15	1e-15	1e-15	1e-15	1e-15	1e-15	1e-15	1e-15	1e-15	1e-15	1e-15	1e-15	1e-15	1e-15	1e-15	1e-15	1e-15	1e-15	1e-15	1e-15
1e-15	1e-15	1e-15	1e-15	1e-15	1e-15	1e-15	1e-15	1e-15	1e-15	1e-15	1e-15	1e-15	1e-15	1e-15	1e-15	1e-15	1e-15	1e-15	1e-15	1e-15	1e-15	1e-15	1e-15	1e-15	1e-15	1e-15	1e-15	1e-15	1e-15	1e-15	1e-15	1e-15	1e-15	1e-15	1e-15	1e-15	1e-15	1e-15	1e-15	1e-15	1e-15	1e-15	1e-15	1e-15	1e-15	1e-15	1e-15	1e-15	1e-15
1e-15	1e-15	1e-15	1e-15	1e-15	1e-15	1e-15	1e-15	1e-15	1e-15	1e-15	1e-15	1e-15	1e-15	1e-15	1e-15	1e-15	1e-15	1e-15	1e-15	1e-15	1e-15	1e-15	1e-15	1e-15	1e-15	1e-15	1e-15	1e-15	1e-15	1e-15	1e-15	1e-15	1e-15	1e-15	1e-15	1e-15	1e-15	1e-15	1e-15	1e-15	1e-15	1e-15	1e-15	1e-15	1e-15	1e-15	1e-15	1e-15	1e-15
1e-15	1e-15	1e-15	1e-15	1e-15	1e-15	1e-15	1e-15	1e-15	1e-15	1e-15	1e-15	1e-15	1e-15	1e-15	1e-15	1e-15	1e-15	1e-15	1e-15	1e-15	1e-15	1e-15	1e-15	1e-15	1e-15	1e-15	1e-15	1e-15	1e-15	1e-15	1e-15	1e-15	1e-15	1e-15	1e-15	1e-15	1e-15	1e-15	1e-15	1e-15	1e-15	1e-15	1e-15	1e-15	1e-15	1e-15	1e-15	1e-15	1e-15
1e-15	1e-15	1e-15	1e-15	1e-15	1e-15	1e-15	1e-15	1e-15	1e-15	1e-15	1e-15	1e-15	1e-15	1e-15	1e-15	1e-15	1e-15	1e-15	1e-15	1e-15	1e-15	1e-15	1e-15	1e-15	1e-15	1e-15	1e-15	1e-15	1e-15	1e-15	1e-15	1e-15	1e-15	1e-15	1e-15	1e-15	1e-15	1e-15	1e-15	1e-15	1e-15	1e-15	1e-15	1e-15	1e-15	1e-15	1e-15	1e-15	1e-15
1e-15	1e-15	1e-15	1e-15	1e-15	1e-15	1e-15	1e-15	1e-15	1e-15	1e-15	1e-15	1e-15	1e-15	1e-15	1e-15	1e-15	1e-15	1e-15	1e-15	1e-15	1e-15	1e-15	1e-15	1e-15	1e-15	1e-15	1e-15	1e-15	1e-15	1e-15	1e-15	1e-15	1e-15	1e-15	1e-15	1e-15	1e-15	1e-15	1e-15	1e-15	1e-15	1e-15	1e-15	1e-15	1e-15	1e-15	1e-15	1e-15	1e-15
1e-15	1e-15	1e-15	1e-15	1e-15	1e-15	1e-15	1e-15	1e-15	1e-15	1e-15	1e-15	1e-15	1e-15	1e-15	1e-15	1e-15	1e-15	1e-15	1e-15	1e-15	1e-15	1e-15	1e-15	1e-15	1e-15	1e-15	1e-15	1e-15	1e-15	1e-15	1e-15	1e-15	1e-15	1e-15	1e-15	1e-15	1e-15	1e-15	1e-15	1e-15	1e-15	1e-15	1e-15	1e-15	1e-15	1e-15	1e-15	1e-15	1e-15
1e-15	1e-15	1e-15	1e-15	1e-15	1e-15	1e-15	1e-15	1e-15	1e-15	1e-15	1e-15	1e-15	1e-15	1e-15	1e-15	1e-15	1e-15	1e-15	1e-15	1e-15	1e-15	1e-15	1e-15	1e-15	1e-15	1e-15	1e-15	1e-15	1e-15	1e-15	1e-15	1e-15	1e-15	1e-15	1e-15	1e-15	1e-15	1e-15	1e-15	1e-15	1e-15	1e-15	1e-15	1e-15	1e-15	1e-15	1e-15	1e-15	1e-15
1e-15	1e-15	1e-15	1e-15	1e-15	1e-15	1e-15	1e-15	1e-15	1e-15	1e-15	1e-15	1e-15	1e-15	1e-15	1e-15	1e-15	1e-15	1e-15	1e-15	1e-15	1e-15	1e-15	1e-15	1e-15	1e-15	1e-15	1e-15	1e-15	1e-15	1e-15	1e-15	1e-15	1e-15	1e-15	1e-15	1e-15	1e-15	1e-15	1e-15	1e-15	1e-15	1e-15	1e-15	1e-15	1e-15	1e-15	1e-15	1e-15	1e-15
1e-15	1e-15	1e-15	1e-15	1e-15	1e-15	1e-15	1e-15	1e-15	1e-15	1e-15	1e-15	1e-15	1e-15	1e-15	1e-15	1e-15	1e-15	1e-15	1e-15	1e-15	1e-15	1e-15	1e-15	1e-15	1e-15	1e-15	1e-15	1e-15	1e-15	1e-15	1e-15	1e-15	1e-15	1e-15	1e-15	1e-15	1e-15	1e-15	1e-15	1e-15	1e-15	1e-15	1e-15	1e-15	1e-15	1e-15	1e-15	1e-15	1e-15
1e-15	1e-15	1e-15	1e-15	1e-15	1e-15	1e-15	1e-15	1e-15	1e-15	1e-15	1e-15	1e-15	1e-15	1e-15	1e-15	1e-15	1e-15	1e-15	1e-15	1e-15	1e-15	1e-15	1e-15	1e-15	1e-15	1e-15	1e-15	1e-15	1e-15	1e-15	1e-15	1e-15	1e-15	1e-15	1e-15	1e-15	1e-15	1e-15	1e-15	1e-15	1e-15	1e-15	1e-15	1e-15	1e-15	1e-15	1e-15	1e-15	1e-15
1e-15	1e-15	1e-15	1e-15	1e-15	1e-15	1e-15	1e-15	1e-15	1e-15	1e-15	1e-15	1e-15	1e-15	1e-15	1e-15	1e-15	1e-15	1e-15	1e-15	1e-15	1e-15	1e-15	1e-15	1e-15	1e-15	1e-15	1e-15	1e-15	1e-15	1e-15	1e-15	1e-15	1e-15	1e-15	1e-15	1e-15	1e-15	1e-15	1e-15	1e-15	1e-15	1e-15	1e-15	1e-15	1e-15	1e-15	1e-15	1e-15	1e-15
1e-15	1e-15	1e-15	1e-15	1e-15	1e-15	1e-15	1e-15	1e-15	1e-15	1e-15	1e-15	1e-15	1e-15	1e-15	1e-15	1e-15	1e-15	1e-15	1e-15	1e-15	1e-15	1e-15	1e-15	1e-15	1e-15	1e-15	1e-15	1e-15	1e-15	1e-15	1e-15	1e-15	1e-15	1e-15	1e-15	1e-15	1e-15	1e-15	1e-15	1e-15	1e-15	1e-15	1e-15	1e-15	1e-15	1e-15	1e-15	1e-15	1e-15
1e-15	1e-15	1e-15	1e-15	1e-15	1e-15	1e-15	1e-15	1e-15	1e-15	1e-15	1e-15	1e-15	1e-15	1e-15	1e-15	1e-15	1e-15	1e-15	1e-15	1e-15	1e-15	1e-15	1e-15	1e-15	1e-15	1e-15	1e-15	1e-15	1e-15	1e-15	1e-15	1e-15	1e-15	1e-15	1e-15	1e-15	1e-15	1e-15	1e-15	1e-15	1e-15	1e-15	1e-15	1e-15	1e-15	1e-15	1e-15	1e-15	1e-15
1e-15	1e-15	1e-15	1e-15	1e-15	1e-15	1e-15	1e-15	1e-15	1e-15	1e-15	1e-15	1e-15	1e-15	1e-15	1e-15	1e-15	1e-15	1e-15	1e-15	1e-15	1e-15	1e-15	1e-15	1e-15	1e-15	1e-15	1e-15	1e-15	1e-15	1e-15	1e-15	1e-15	1e-15	1e-15	1e-15	1e-15	1e-15	1e-15	1e-15	1e-15	1e-15	1e-15	1e-15	1e-15	1e-15	1e-15	1e-15	1e-15	1e-15
1e-15	1e-15	1e-15	1e-15	1e-15	1e-15	1e-15	1e-15	1e-15	1e-15	1e-15	1e-15	1e-15	1e-15	1e-15	1e-15	1e-15	1e-15	1e-15	1e-15	1e-15	1e-15	1e-15	1e-15	1e-15	1e-15	1e-15	1e-15	1e-15	1e-15	1e-15	1e-15	1e-15	1e-15	1e-15	1e-15	1e-15	1e-15	1e-15	1e-15	1e-15	1e-15	1e-15	1e-15	1e-15	1e-15	1e-15	1e-15	1e-15	1e-15
1e-15	1e-15	1e-15	1e-15	1e-15	1e-15	1e-15	1e-15	1e-15	1e-15	1e-15	1e-15	1e-15	1e-15	1e-15	1e-15	1e-15	1e-15	1e-15	1e-15	1e-15	1e-15	1e-15	1e-15	1e-15	1e-15	1e-15	1e-15	1e-15	1e-15	1e-15	1e-15	1e-15	1e-15	1e-15	1e-15	1e-15	1e-15	1e-15	1e-15	1e-15	1e-15	1e-15	1e-15	1e-15	1e-15	1e-15	1e-15	1e-15	1e-15
1e-15	1e-15	1e-15	1e-15	1e-15	1e-15	1e-15	1e-15	1e-15	1e-15	1e-15	1e-15	1e-15	1e-15	1e-15	1e-15	1e-15	1e-15	1e-15	1e-15	1e-15	1e-15	1e-15	1e-15	1e-15	1e-15	1e-15	1e-15	1e-15	1e-15	1e-15	1e-15	1e-15	1e-15	1e-15	1e-15	1e-15	1e-15	1e-15	1e-15	1e-15	1e-15	1e-15	1e-15	1e-15	1e-15	1e-15	1e-15	1e-15	1e-15
1e-15	1e-15	1e-15	1e-15	1e-15	1e-15	1e-15	1e-15	1e-15	1e-15	1e-15	1e-15	1e-15	1e-15	1e-15	1e-15	1e-15	1e-15	1e-15	1e-15	1e-15	1e-15	1e-15	1e-15	1e-15	1e-15	1e-15	1e-15	1e-15	1e-15	1e-15	1e-15	1e-15	1e-15	1e-15	1e-15	1e-15	1e-15	1e-15	1e-15	1e-15	1e-15	1e-15	1e-15	1e-15	1e-15	1e-15	1e-15	1e-15	1e-15
1e-15	1e-15	1e-15	1e-15	1e-15	1e-15	1e-15	1e-15	1e-15	1e-15	1e-15	1e-15	1e-15	1e-15	1e-15	1e-15	1e-15	1e-15	1e-15	1e-15	1e-15	1e-15	1e-15	1e-15	1e-15	1e-15	1e-15	1e-15	1e-15	1e-15	1e-15	1e-15	1e-15	1e-15	1e-15	1e-15	1e-15	1e-15	1e-15	1e-15	1e-15	1e-15	1e-15	1e-15	1e-15	1e-15	1e-15	1e-15	1e-15	1e-15
1e-15	1e-15	1e-15	1e-15	1e-15	1e-15	1e-15	1e-15	1e-15	1e-15	1e-15	1e-15	1e-15	1e-15	1e-15	1e-15	1e-15	1e-15	1e-15	1e-15	1e-15	1e-15	1e-15	1e-15	1e-15	1e-15	1e-15	1e-15	1e-15	1e-15	1e-15	1e-15	1e-15	1e-15	1e-15	1e-15	1e-15	1e-15	1e-15	1e-15	1e-15	1e-15	1e-15	1e-15	1e-15	1e-15	1e-15	1e-15	1e-15	1e-15
1e-15	1e-15	1e-15	1e-15	1e-15	1e-15	1e-15	1e-15	1e-15	1e-15	1e-15	1e-15	1e-15	1e-15	1e-15	1e-15	1e-15	1e-15	1e-15	1e-15	1e-15	1e-15	1e-15	1e-15	1e-15	1e-15	1e-15	1e-15	1e-15	1e-15	1e-15	1e-15	1e-15	1e-15	1e-15	1e-15	1e-15	1e-15	1e-15	1e-15	1e-15	1e-15	1e-15	1e-15	1e-15	1e-15	1e-15	1e-15	1e-15	1e-15
1e-15	1e-15	1e-15	1e-15	1e-15	1e-15	1e-15	1e-15	1e-15	1e-15	1e-15	1e-15	1e-15	1e-15	1e-15	1e-15	1e-15	1e-15	1e-15	1e-15	1e-15	1e-15	1e-15	1e-15	1e-15	1e-15	1e-15	1e-15	1e-15	1e-15	1e-15	1e-15	1e-15	1e-15	1e-15	1e-15	1e-15	1e-15	1e-15	1e-15	1e-15	1e-15	1e-15	1e-15	1e-15	1e-15	1e-15	1e-15	1e-15	1e-15
1e-15	1e-15	1e-15	1e-15	1e-15	1e-15	1e-15	1e-15	1e-15	1e-15	1e-15	1e-15	1e-15	1e-15	1e-15	1e-15	1e-15	1e-15	1e-15	1e-15	1e-15	1e-15	1e-15	1e-15	1e-15	1e-15	1e-15	1e-15	1e-15	1e-15	1e-15	1e-15	1e-15	1e-15	1e-15	1e-15	1e-15	1e-15	1e-15	1e-15	1e-15	1e-15	1e-15	1e-15	1e-15	1e-15	1e-15	1e-15	1e-15	1e-15
1e-15	1e-15	1e-15	1e-15	1e-15	1e-15	1e-15	1e-15	1e-15	1e-15	1e-15	1e-15	1e-15	1e-15	1e-15	1e-15	1e-15	1e-15	1e-15	1e-15	1e-15	1e-15	1e-15	1e-15	1e-15	1e-15	1e-15	1e-15	1e-15	1e-15	1e-15	1e-15	1e-15	1e-15	1e-15	1e-15	1e-15	1e-15	1e-15	1e-15	1e-15	1e-15	1e-15	1e-15	1e-15	1e-15	1e-15	1e-15	1e-15	1e-15
1e-15	1e-15	1e-15	1e-15	1e-15	1e-15	1e-15	1e-15	1e-15	1e-15	1e-15	1e-15	1e-15	1e-15	1e-15	1e-15	1e-15	1e-15	1e-15	1e-15	1e-15	1e-15	1e-15	1e-15	1e-15	1e-15	1e-15	1e-15	1e-15	1e-15	1e-15	1e-15	1e-15	1e-15	1e-15	1e-15	1e-15	1e-15	1e-15	1e-15	1e-15	1e-15	1e-15	1e-15	1e-15	1e-15	1e-15	1e-15	1e-15	1e-15
1e-15	1e-15	1e-15	1e-15	1e-15	1e-15	1e-15	1e-15	1e-15	1e-15	1e-15	1e-15	1e-15	1e-15	1e-15	1e-15	1e-15	1e-15	1e-15	1e-15	1e-15	1e-15	1e-15	1e-15	1e-15	1e-15	1e-15	1e-15	1e-15	1e-15	1e-15	1e-15	1e-15	1e-15	1e-15	1e-15	1e-15	1e-15	1e-15	1e-15	1e-15	1e-15	1e-15	1e-15	1e-15	1e-15	1e-15	1e-15	1e-15	1e-15
1e-15	1e-15	1e-15	1e-15	1e-15	1e-15	1e-15	1e-15	1e-15	1e-15	1e-15	1e-15	1e-15	1e-15	1e-15	1e-15	1e-15	1e-15	1e-15	1e-15	1e-15	1e-15	1e-15	1e-15	1e-15	1e-15	1e-15	1e-15	1e-15	1e-15	1e-15	1e-15	1e-15	1e-15	1e-15	1e-15	1e-15	1e-15	1e-15	1e-15	1e-15	1e-15	1e-15	1e-15	1e-15	1e-15	1e-15	1e-15	1e-15	1e-15
1e-15	1e-15	1e-15	1e-15	1e-15	1e-15	1e-15	1e-15	1e-15	1e-15	1e-15	1e-15	1e-15	1e-15	1e-15	1e-15	1e-15	1e-15	1e-15	1e-15	1e-15	1e-15	1e-15	1e-15	1e-15	1e-15	1e-15	1e-15	1e-15	1e-15	1e-15	1e-15	1e-15	1e-15	1e-15	1e-15	1e-15	1e-15	1e-15	1e-15	1e-15	1e-15	1e-15	1e-15	1e-15	1e-15	1e-15	1e-15	1e-15	1e-15
1e-15	1e-15	1e-15	1e-15	1e-15	1e-15	1e-15	1e-15	1e-15	1e-15	1e-15	1e-15	1e-15	1e-15	1e-15	1e-15	1e-15	1e-15	1e-15	1e-15	1e-15	1e-15	1e-15	1e-15	1e-15	1e-15	1e-15	1e-15	1e-15	1e-15	1e-15	1e-15	1e-15	1e-15	1e-15	1e-15	1e-15	1e-15	1e-15	1e-15	1e-15	1e-15	1e-15	1e-15	1e-15	1e-15	1e-15	1e-15	1e-15	1e-15
1e-15	1e-15	1e-15	1e-15	1e-15	1e-15	1e-15	1e-15	1e-15	1e-15	1e-15	1e-15	1e-15	1e-15	1e-15	1e-15	1e-15	1e-15	1e-15	1e-15	1e-15	1e-15	1e-15	1e-15	1e-15	1e-15	1e-15	1e-15	1e-15	1e-15	1e-15	1e-15	1e-15	1e-15	1e-15	1e-15	1e-15	1e-15	1e-15	1e-15	1e-15	1e-15	1e-15	1e-15	1e-15	1e-15	1e-15	1e-15	1e-15	1e-15
1e-15	1e-15	1e-15	1e-15	1e-15	1e-15	1e-15	1e-15	1e-15	1e-15	1e-15	1e-15	1e-15	1e-15	1e-15	1e-15	1e-15	1e-15	1e-15	1e-15	1e-15	1e-15	1e-15	1e-15	1e-15	1e-15	1e-15	1e-15	1e-15	1e-15	1e-15	1e-15	1e-15	1e-15	1e-15	1e-15	1e-15	1e-15	1e-15	1e-15	1e-15	1e-15	1e-15	1e-15	1e-15	1e-15	1e-15	1e-15	1e-15	1e-15
1e-15	1e-15	1e-15	1e-15	1e-15	1e-15	1e-15	1e-15	1e-15	1e-15	1e-15	1e-15	1e-15	1e-15	1e-15	1e-15	1e-15	1e-15	1e-15	1e-15	1e-15	1e-15	1e-15	1e-15	1e-15	1e-15	1e-15	1e-15	1e-15	1e-15	1e-15	1e-15	1e-15	1e-15	1e-15	1e-15	1e-15	1e-15	1e-15	1e-15	1e-15	1e-15	1e-15	1e-15	1e-15	1e-15	1e-15	1e-15	1e-15	1e-15
1e-15	1e-15	1e-15	1e-15	1e-15	1e-15	1e-15	1e-15	1e-15	1e-15	1e-15	1e-15	1e-15	1e-15	1e-15	1e-15	1e-15	1e-15	1e-15	1e-15	1e-15	1e-15	1e-15	1e-15	1e-15	1e-15	1e-15	1e-15	1e-15	1e-15	1e-15	1e-15	1e-15	1e-15	1e-15	1e-15	1e-15	1e-15	1e-15	1e-15	1e-15	1e-15	1e-15	1e-15	1e-15	1e-15	1e-15	1e-15	1e-15	1e-15
1e-15	1e-15	1e-15	1e-15	1e-15	1e-15	1e-15	1e-15	1e-15	1e-15	1e-15	1e-15	1e-15	1e-15	1e-15	1e-15	1e-15	1e-15	1e-15	1e-15	1e-15	1e-15	1e-15	1e-15	1e-15	1e-15	1e-15	1e-15	1e-15	1e-15	1e-15	1e-15	1e-15	1e-15	1e-15	1e-15	1e-15	1e-15	1e-15	1e-15	1e-15	1e-15	1e-15	1e-15	1e-15	1e-15	1e-15	1e-15	1e-15	1e-15
1e-15	1e-15	1e-15	1e-15	1e-15	1e-15	1e-15	1e-15	1e-15	1e-15	1e-15	1e-15	1e-15	1e-15	1e-15	1e-15	1e-15	1e-15	1e-15	1e-15	1e-15	1e-15	1e-15	1e-15	1e-15	1e-15	1e-15	1e-15	1e-15	1e-15	1e-15	1e-15	1e-15	1e-15	1e-15	1e-15	1e-15	1e-15	1e-15	1e-15	1e-15	1e-15	1e-15	1e-15	1e-15	1e-15	1e-15	1e-15	1e-15	1e-15
1e-15	1e-15	1e-15	1e-15	1e-15	1e-15	1e-15	1e-15	1e-15	1e-15	1e-15	1e-15	1e-15	1e-15	1e-15	1e-15	1e-15	1e-15	1e-15	1e-15	1e-15	1e-15	1e-15	1e-15	1e-15	1e-15	1e-15	1e-15	1e-15	1e-15	1e-15	1e-15	1e-15	1e-15	1e-15	1e-15	1e-15	1e-15	1e-15	1e-15	1e-15	1e-15	1e-15	1e-15	1e-15	1e-15	1e-15	1e-15	1e-15	1e-15
1e-15	1e-15	1e-15	1e-15	1e-15	1e-15	1e-15	1e-15	1e-15	1e-15	1e-15	1e-15	1e-15	1e-15	1e-15	1e-15	1e-15	1e-15	1e-15	1e-15	1e-15	1e-15	1e-15	1e-15	1e-15	1e-15	1e-15	1e-15	1e-15	1e-15	1e-15	1e-15	1e-15	1e-15	1e-15	1e-15	1e-15	1e-15	1e-15	1e-15	1e-15	1e-15	1e-15	1e-15	1e-15	1e-15	1e-15	1e-15	1e-15	1e-15
1e-15	1e-15	1e-15	1e-15	1e-15	1e-15	1e-15	1e-15	1e-15	1e-15	1e-15	1e-15	1e-15	1e-15	1e-15	1e-15	1e-15	1e-15	1e-15	1e-15	1e-15	1e-15	1e-15	1e-15	1e-15	1e-15	1e-15	1e-15	1e-15	1e-15	1e-15	1e-15	1e-15	1e-15	1e-15	1e-15	1e-15	1e-15	1e-15	1e-15	1e-15	1e-15	1e-15	1e-15	1e-15	1e-15	1e-15	1e-15	1e-15	1e-15
1e-15	1e-15	1e-15	1e-15	1e-15	1e-15	1e-15	1e-15	1e-15	1e-15	1e-15	1e-15	1e-15	1e-15	1e-15	1e-15	1e-15	1e-15	1e-15	1e-15	1e-15	1e-15	1e-15	1e-15	1e-15	1e-15	1e-15	1e-15	1e-15	1e-15	1e-15	1e-15	1e-15	1e-15	1e-15	1e-15	1e-15	1e-15	1e-15	1e-15	1e-15	1e-15	1e-15	1e-15	1e-15	1e-15	1e-15	1e-15	1e-15	1e-15
1e-15	1e-15	1e-15	1e-15	1e-15	1e-15	1e-15	1e-15	1e-15	1e-15	1e-15	1e-15	1e-15	1e-15	1e-15	1e-15	1e-15	1e-15	1e-15	1e-15	1e-15	1e-15	1e-15	1e-15	1e-15	1e-15	1e-15	1e-15	1e-15	1e-15	1e-15	1e-15	1e-15	1e-15	1e-15	1e-15	1e-15	1e-15	1e-15	1e-15	1e-15	1e-15	1e-15	1e-15	1e-15	1e-15	1e-15	1e-15	1e-15	1e-15
1e-15	1e-15	1e-15	1e-15	1e-15	1e-15	1e-15	1e-15	1e-15	1e-15	1e-15	1e-15	1e-15	1e-15	1e-15	1e-15	1e-15	1e-15	1e-15	1e-15	1e-15	1e-15	1e-15	1e-15	1e-15	1e-15	1e-15	1e-15	1e-15	1e-15	1e-15	1e-15	1e-15	1e-15	1e-15	1e-15	1e-15	1e-15	1e-15	1e-15	1e-15	1e-15	1e-15	1e-15	1e-15	1e-15	1e-15	1e-15	1e-15	1e-15
1e-15	1e-15	1e-15	1e-15	1e-15	1e-15	1e-15	1e-15	1e-15	1e-15	1e-15	1e-15	1e-15	1e-15	1e-15	1e-15	1e-15	1e-15	1e-15	1e-15	1e-15	1e-15	1e-15	1e-15	1e-15	1e-15	1e-15	1e-15	1e-15	1e-15	1e-15	1e-15	1e-15	1e-15	1e-15	1e-15	1e-15	1e-15	1e-15	1e-15	1e-15	1e-15	1e-15	1e-15	1e-15	1e-15	1e-15	1e-15	1e-15	1e-15
1e-15	1e-15	1e-15	1e-15	1e-15	1e-15	1e-15	1e-15	1e-15	1e-15	1e-15	1e-15	1e-15	1e-15	1e-15	1e-15	1e-15	1e-15	1e-15	1e-15	1e-15	1e-15	1e-15	1e-15	1e-15	1e-15	1e-15	1e-15	1e-15	1e-15	1e-15	1e-15	1e-15	1e-15	1e-15	1e-15	1e-15	1e-15	1e-15	1e-15	1e-15	1e-15	1e-15	1e-15	1e-15	1e-15	1e-15	1e-15	1e-15	1e-15
1e-15	1e-15	1e-15	1e-15	1e-15	1e-15	1e-15	1e-15	1e-15	1e-15	1e-15	1e-15	1e-15	1e-15	1e-15	1e-15	1e-15	1e-15	1e-15	1e-15	1e-15	1e-15	1e-15	1e-15	1e-15	1e-15	1e-15	1e-15	1e-15	1e-15	1e-15	1e-15	1e-15	1e-15	1e-15	1e-15	1e-15	1e-15	1e-15	1e-15	1e-15	1e-15	1e-15	1e-15	1e-15	1e-15	1e-15	1e-15	1e-15	1e-15
1e-15	1e-15	1e-15	1e-15	1e-15	1e-15	1e-15	1e-15	1e-15	1e-15	1e-15	1e-15	1e-15	1e-15	1e-15	1e-15	1e-15	1e-15	1e-15	1e-15	1e-15	1e-15	1e-15	1e-15	1e-15	1e-15	1e-15	1e-15	1e-15	1e-15	1e-15	1e-15	1e-15	1e-15	1e-15	1e-15	1e-15	1e-15	1e-15	1e-15	1e-15	1e-15	1e-15	1e-15	1e-15	1e-15	1e-15	1e-15	1e-15	1e-15
1e-15	1e-15	1e-15	1e-15	1e-15	1e-15	1e-15	1e-15	1e-15	1e-15	1e-15	1e-15	1e-15	1e-15	1e-15	1e-15	1e-15	1e-15	1e-15	1e-15	1e-15	1e-15	1e-15	1e-15	1e-15	1e-15	1e-15	1e-15	1e-15	1e-15	1e-15	1e-15	1e-15	1e-15	1e-15	1e-15	1e-15	1e-15	1e-15	1e-15	1e-15	1e-15	1e-15	1e-15	1e-15	1e-15	1e-15	1e-15	1e-15	1e-15
1e-15	1e-15	1e-15	1e-15	1e-15	1e-15	1e-15	1e-15	1e-15	1e-15	1e-15	1e-15	1e-15	1e-15	1e-15	1e-15	1e-15	1e-15	1e-15	1e-15	1e-15	1e-15	1e-15	1e-15	1e-15	1e-15	1e-15	1e-15	1e-15	1e-15	1e-15	1e-15	1e-15	1e-15	1e-15	1e-15	1e-15	1e-15	1e-15	1e-15	1e-15	1e-15	1e-15	1e-15	1e-15	1e-15	1e-15	1e-15	1e-15	1e-15
1e-15	1e-15	1e-15	1e-15	1e-15	1e-15	1e-15	1e-15	1e-15	1e-15	1e-15	1e-15	1e-15	1e-15	1e-15	1e-15	1e-15	1e-15	1e-15	1e-15	1e-15	1e-15	1e-15	1e-15	1e-15	1e-15	1e-15	1e-15	1e-15	1e-15	1e-15	1e-15	1e-15	1e-15	1e-15	1e-15	1e-15	1e-15	1e-15	1e-15	1e-15	1e-15	1e-15	1e-15	1e-15	1e-15	1e-15	1e-15	1e-15	1e-15
[truncated: 1 more columns]

## Sheet: panel b(top)-axis
Time (fs)	Energy (eV)		Time (fs)	Inst. energy (eV)	Time (fs)	Phase (rad)
-0.625	0		-0.5	19.8331	-0.325	1.0006
-0.6	1		-0.475	19.8331	-0.3	0.645483
-0.575	2		-0.45		-0.275	0.341074
-0.55	3		-0.425		-0.25	0.078042
-0.525	4		-0.4		-0.225	-0.136698
-0.5	5		-0.375		-0.2	-0.300098
-0.475	6		-0.35	22.4671	-0.175	-0.410441
-0.45	7		-0.325	21.1782	-0.15	-0.474325
-0.425	8		-0.3	23.0424	-0.125	-0.501761
-0.4	9		-0.275	23.8485	-0.1	-0.49885
-0.375	10		-0.25	25.2213	-0.075	-0.460821
-0.35	11		-0.225	26.3914	-0.05	-0.399954
-0.325	12		-0.2	27.9247	-0.025	-0.322608
-0.3	13		-0.175	29.1852	0	-0.226725
-0.275	14		-0.15	30.3711	0.025	-0.112782
-0.25	15		-0.125	31.1045	0.05	0.00892127
-0.225	16		-0.1	31.969	0.075	0.122744
-0.2	17		-0.075	32.9537	0.1	0.230298
-0.175	18		-0.05	33.1716	0.125	0.323643
-0.15	19		-0.025	33.8214	0.15	0.384409
-0.125	20		0	34.1477	0.175	0.409526
-0.1	21		0.025	34.7724	0.2	0.387968
-0.075	22		0.05	34.5564	0.225	0.302043
-0.05	23		0.075	34.3574	0.25	0.14821
-0.025	24		0.1	34.2263	0.275	-0.0913342
0	25		0.125	33.6093	0.3	-0.446568
0.025	26		0.15	32.5107
0.05	27		0.175	31.7321
0.075	28		0.2	30.053
0.1	29		0.225	28.3426
0.125	30		0.25	26.4772
0.15	31		0.275	23.8293
0.175	32		0.3	20.3854
0.2	33		0.325
0.225	34		0.35
0.25	35		0.375
0.275	36		0.4
0.3	37		0.425
0.325	38		0.45
0.35	39		0.475
0.375	40		0.5
0.4	41		0.525
0.425	42		0.55
0.45	43		0.575
0.475	44		0.6
0.5	45		0.625
0.525	46
0.55	47
0.575	48
0.6	49
0.625	50
	51
	52
	53
	54
	55
	56
	57
	58
	59
	60
	61
	62
	63
	64
	65
	66
	67
	68
	69
	70
	71
	72
	73
	74
	75
	76
	77
	78
	79
	80
	81
	82
	83
	84
	85
	86
	87
	88
	89
	90
	91
	92
	93
	94
	95
	96
	97
	98
	99
	100
	101
	102
	103
	104
	105
	106
	107
	108
	109
	110
	111
	112
	113
	114
	115
	116
	117
	118
	119
	120
	121
	122
	123
	124
	125
	126
	127
	128
	129
	130
	131
	132
	133
	134
	135
	136
	137
	138
	139
	140
	141
	142
	143
	144
	145
	146
	147
	148
	149
	150
	151
	152
	153
	154
	155
	156
	157
	158
	159
	160
	161
	162
	163
	164
	165
	166
	167
	168
	169
	170
	171
	172
	173
	174
	175
	176
	177
	178
	179
	180
	181
	182
	183
	184
	185
	186
	187
	188
	189
	190
	191
	192
	193
	194
	195
	196
	197
	198
	199
	200

## Sheet: panel b(bottom)
1e-15	1e-15	1e-15	1e-15	1e-15	1e-15	1e-15	1e-15	1e-15	1e-15	1e-15	1e-15	1e-15	1e-15	1e-15	1e-15	1e-15	1e-15	1e-15	1e-15	1e-15	1e-15	1e-15	1e-15	1e-15	1e-15	1e-15	1e-15	1e-15	1e-15	1e-15	1e-15	1e-15	1e-15	1e-15	1e-15	1e-15	1e-15	1e-15	1e-15	1e-15	1e-15	1e-15	1e-15	1e-15	1e-15	1e-15	1e-15	1e-15	1e-15
1e-15	1e-15	1e-15	1e-15	1e-15	1e-15	1e-15	1e-15	1e-15	1e-15	1e-15	1e-15	1e-15	1e-15	1e-15	1e-15	1e-15	1e-15	1e-15	1e-15	1e-15	1e-15	1e-15	1e-15	1e-15	1e-15	1e-15	1e-15	1e-15	1e-15	1e-15	1e-15	1e-15	1e-15	1e-15	1e-15	1e-15	1e-15	1e-15	1e-15	1e-15	1e-15	1e-15	1e-15	1e-15	1e-15	1e-15	1e-15	1e-15	1e-15
1e-15	1e-15	1e-15	1e-15	1e-15	1e-15	1e-15	1e-15	1e-15	1e-15	1e-15	1e-15	1e-15	1e-15	1e-15	1e-15	1e-15	1e-15	1e-15	1e-15	1e-15	1e-15	1e-15	1e-15	1e-15	1e-15	1e-15	1e-15	1e-15	1e-15	1e-15	1e-15	1e-15	1e-15	1e-15	1e-15	1e-15	1e-15	1e-15	1e-15	1e-15	1e-15	1e-15	1e-15	1e-15	1e-15	1e-15	1e-15	1e-15	1e-15
1e-15	1e-15	1e-15	1e-15	1e-15	1e-15	1e-15	1e-15	1e-15	1e-15	1e-15	1e-15	1e-15	1e-15	1e-15	1e-15	1e-15	1e-15	1e-15	1e-15	1e-15	1e-15	1e-15	1e-15	1e-15	1e-15	1e-15	1e-15	1e-15	1e-15	1e-15	1e-15	1e-15	1e-15	1e-15	1e-15	1e-15	1e-15	1e-15	1e-15	1e-15	1e-15	1e-15	1e-15	1e-15	1e-15	1e-15	1e-15	1e-15	1e-15
1e-15	1e-15	1e-15	1e-15	1e-15	1e-15	1e-15	1e-15	1e-15	1e-15	1e-15	1e-15	1e-15	1e-15	1e-15	1e-15	1e-15	1e-15	1e-15	1e-15	1e-15	1e-15	1e-15	1e-15	1e-15	1e-15	1e-15	1e-15	1e-15	1e-15	1e-15	1e-15	1e-15	1e-15	1e-15	1e-15	1e-15	1e-15	1e-15	1e-15	1e-15	1e-15	1e-15	1e-15	1e-15	1e-15	1e-15	1e-15	1e-15	1e-15
1e-15	1e-15	1e-15	1e-15	1e-15	1e-15	1e-15	1e-15	1e-15	1e-15	1e-15	1e-15	1e-15	1e-15	1e-15	1e-15	1e-15	1e-15	1e-15	1e-15	1e-15	1e-15	1e-15	1e-15	1e-15	1e-15	1e-15	1e-15	1e-15	1e-15	1e-15	1e-15	1e-15	1e-15	1e-15	1e-15	1e-15	1e-15	1e-15	1e-15	1e-15	1e-15	1e-15	1e-15	1e-15	1e-15	1e-15	1e-15	1e-15	1e-15
1e-15	1e-15	1e-15	1e-15	1e-15	1e-15	1e-15	1e-15	1e-15	1e-15	1e-15	1e-15	1e-15	1e-15	1e-15	1e-15	1e-15	1e-15	1e-15	1e-15	1e-15	1e-15	1e-15	1e-15	1e-15	1e-15	1e-15	1e-15	1e-15	1e-15	1e-15	1e-15	1e-15	1e-15	1e-15	1e-15	1e-15	1e-15	1e-15	1e-15	1e-15	1e-15	1e-15	1e-15	1e-15	1e-15	1e-15	1e-15	1e-15	1e-15
1e-15	1e-15	1e-15	1e-15	1e-15	1e-15	1e-15	1e-15	1e-15	1e-15	1e-15	1e-15	1e-15	1e-15	1e-15	1e-15	1e-15	1e-15	1e-15	1e-15	1e-15	1e-15	1e-15	1e-15	1e-15	1e-15	1e-15	1e-15	1e-15	1e-15	1e-15	1e-15	1e-15	1e-15	1e-15	1e-15	1e-15	1e-15	1e-15	1e-15	1e-15	1e-15	1e-15	1e-15	1e-15	1e-15	1e-15	1e-15	1e-15	1e-15
1e-15	1e-15	1e-15	1e-15	1e-15	1e-15	1e-15	1e-15	1e-15	1e-15	1e-15	1e-15	1e-15	1e-15	1e-15	1e-15	1e-15	1e-15	1e-15	1e-15	1e-15	1e-15	1e-15	1e-15	1e-15	1e-15	1e-15	1e-15	1e-15	1e-15	1e-15	1e-15	1e-15	1e-15	1e-15	1e-15	1e-15	1e-15	1e-15	1e-15	1e-15	1e-15	1e-15	1e-15	1e-15	1e-15	1e-15	1e-15	1e-15	1e-15
1e-15	1e-15	1e-15	1e-15	1e-15	1e-15	1e-15	1e-15	1e-15	1e-15	1e-15	1e-15	1e-15	1e-15	1e-15	1e-15	1e-15	1e-15	1e-15	1e-15	1e-15	1e-15	1e-15	1e-15	1e-15	1e-15	1e-15	1e-15	1e-15	1e-15	1e-15	1e-15	1e-15	1e-15	1e-15	1e-15	1e-15	1e-15	1e-15	1e-15	1e-15	1e-15	1e-15	1e-15	1e-15	1e-15	1e-15	1e-15	1e-15	1e-15
1e-15	1e-15	1e-15	1e-15	1e-15	1e-15	1e-15	1e-15	1e-15	1e-15	1e-15	1e-15	1e-15	1e-15	1e-15	0.0033444	0.00167418	1e-15	1e-15	1e-15	1e-15	1e-15	0.00212879	0.0155346	1e-15	1e-15	1e-15	1e-15	1e-15	1e-15	1e-15	1e-15	1e-15	1e-15	1e-15	1e-15	1e-15	1e-15	1e-15	1e-15	1e-15	1e-15	1e-15	1e-15	1e-15	1e-15	1e-15	1e-15	1e-15	1e-15
1e-15	1e-15	1e-15	1e-15	1e-15	1e-15	1e-15	1e-15	1e-15	1e-15	1e-15	1e-15	1e-15	1e-15	1e-15	0.0150818	0.00911605	1e-15	1e-15	1e-15	1e-15	1e-15	0.000736755	0.0053764	1e-15	1e-15	1e-15	1e-15	1e-15	1e-15	1e-15	1e-15	1e-15	1e-15	1e-15	1e-15	1e-15	1e-15	1e-15	1e-15	1e-15	1e-15	1e-15	1e-15	1e-15	1e-15	1e-15	1e-15	1e-15	1e-15
1e-15	1e-15	1e-15	1e-15	1e-15	1e-15	1e-15	1e-15	1e-15	1e-15	1e-15	1e-15	1e-15	1e-15	0.00262581	0.0142562	0.00963516	1e-15	1e-15	0.00539621	0.0032258	1e-15	0.00223132	0.0076132	1e-15	1e-15	1e-15	1e-15	0.00420773	0.00721979	0.00583592	0.00655973	1e-15	1e-15	1e-15	1e-15	1e-15	1e-15	1e-15	1e-15	1e-15	1e-15	1e-15	1e-15	1e-15	1e-15	1e-15	1e-15	1e-15	1e-15
1e-15	1e-15	1e-15	1e-15	1e-15	1e-15	1e-15	1e-15	1e-15	1e-15	1e-15	1e-15	1e-15	0.00382627	0.00646308	0.01059	1e-15	1e-15	1e-15	0.00988024	0.00618728	1e-15	0.00315779	0.0217056	0.0025319	1e-15	0.00643919	0.00695097	0.0189018	0.0271906	0.0116731	0.00602274	1e-15	1e-15	1e-15	1e-15	1e-15	1e-15	1e-15	1e-15	1e-15	1e-15	1e-15	1e-15	1e-15	1e-15	1e-15	1e-15	1e-15	1e-15
1e-15	1e-15	1e-15	1e-15	1e-15	1e-15	1e-15	1e-15	1e-15	1e-15	1e-15	1e-15	1e-15	0.0177151	0.00608801	0.010019	0.0043059	1e-15	1e-15	0.00990565	0.012958	0.00280992	0.00307264	0.0154804	0.0240388	0.0102076	0.013986	0.00628372	0.0286082	0.0246288	0.0273175	0.0100885	0.00250644	1e-15	1e-15	1e-15	1e-15	1e-15	1e-15	1e-15	1e-15	1e-15	1e-15	1e-15	1e-15	1e-15	1e-15	1e-15	1e-15	1e-15
1e-15	1e-15	1e-15	1e-15	1e-15	1e-15	1e-15	1e-15	1e-15	1e-15	1e-15	1e-15	1e-15	0.0150306	0.00343616	0.00946265	0.0207474	0.0180057	0.0222685	1e-15	0.00652735	0.0128692	0.0110039	0.00981304	0.0484144	0.0871586	0.0927531	0.0179809	0.0140639	0.0324425	0.0519658	0.0250145	0.0119913	1e-15	1e-15	1e-15	1e-15	1e-15	1e-15	1e-15	1e-15	1e-15	1e-15	1e-15	1e-15	1e-15	1e-15	1e-15	1e-15	1e-15
1e-15	1e-15	1e-15	1e-15	0.0127625	0.00205029	1e-15	1e-15	1e-15	1e-15	1e-15	1e-15	1e-15	1e-15	1e-15	0.00738207	0.0141026	0.0356462	0.0296705	0.0217053	0.0265523	0.0483095	0.0622518	0.0748421	0.0813484	0.0897164	0.124616	0.0386019	0.0323996	0.0420074	0.019453	0.00486311	1e-15	1e-15	1e-15	1e-15	1e-15	1e-15	1e-15	1e-15	1e-15	1e-15	1e-15	1e-15	1e-15	1e-15	1e-15	1e-15	1e-15	1e-15
1e-15	1e-15	1e-15	1e-15	0.00772305	0.0012407	1e-15	1e-15	1e-15	1e-15	0.000106351	0.0297114	0.129166	0.124365	0.128937	0.139679	0.074899	0.0160326	0.0181519	0.119333	0.0704819	0.0496935	0.0771269	0.106055	0.0484433	0.0469155	0.0981649	0.0546706	0.0419362	0.0152748	0.0411222	0.0108441	1e-15	1e-15	1e-15	1e-15	1e-15	1e-15	1e-15	1e-15	1e-15	1e-15	1e-15	1e-15	1e-15	1e-15	1e-15	1e-15	1e-15	1e-15
1e-15	1e-15	1e-15	1e-15	1e-15	1e-15	1e-15	1e-15	1e-15	1e-15	0.0115883	0.264767	0.483718	0.727425	0.624658	0.540908	0.350488	0.0873637	0.0625626	0.0635588	0.0912146	0.0848814	0.11565	0.0521611	0.0414742	0.0682966	0.0649391	0.0528351	0.045031	0.00270996	0.00645066	0.00527235	1e-15	1e-15	1e-15	1e-15	0.00468502	0.00265974	1e-15	1e-15	1e-15	1e-15	1e-15	1e-15	1e-15	1e-15	1e-15	1e-15	1e-15	1e-15
1e-15	1e-15	1e-15	1e-15	1e-15	1e-15	1e-15	1e-15	0.00253029	0.00763277	0.0223865	0.1992	0.395282	0.810705	0.847844	0.787179	0.413031	0.155694	0.104582	0.0641341	0.0925867	0.0781764	0.116699	0.0652386	0.0509665	0.039268	0.03065	0.0408401	0.0115113	0.0142832	0.0016002	1e-15	1e-15	1e-15	0.000689037	0.00585406	0.0804515	0.101172	0.0024532	1e-15	1e-15	1e-15	1e-15	1e-15	1e-15	1e-15	1e-15	1e-15	1e-15	1e-15
1e-15	1e-15	1e-15	1e-15	1e-15	1e-15	1e-15	1e-15	0.00338935	0.0102242	0.0174033	0.149199	0.419427	0.527287	0.726832	0.696546	0.541231	0.308924	0.197438	0.113479	0.112483	0.0787918	0.0512226	0.0773909	0.0613601	0.0519549	0.0323543	0.0465975	0.0444228	0.0413181	0.0474523	0.000384035	0.0143281	0.0050639	0.022182	0.113629	0.119183	0.0415745	0.00140622	1e-15	1e-15	1e-15	1e-15	1e-15	1e-15	1e-15	1e-15	1e-15	1e-15	1e-15
1e-15	1e-15	1e-15	1e-15	1e-15	1e-15	1e-15	1e-15	1e-15	1e-15	1e-15	0.0964021	0.394467	0.503734	0.636749	0.5847	0.686045	0.544715	0.179671	0.105791	0.0770481	0.0517415	0.0428386	0.0747385	0.0684564	0.0279806	0.0246599	0.030104	0.0316783	0.0346189	0.0175476	0.00502969	0.0236566	0.0228516	0.0185135	0.11351	0.267842	0.0572977	1e-15	1e-15	1e-15	1e-15	1e-15	1e-15	1e-15	1e-15	1e-15	1e-15	1e-15	1e-15
1e-15	1e-15	1e-15	1e-15	1e-15	1e-15	1e-15	1e-15	1e-15	1e-15	1e-15	0.0288642	0.290131	0.561405	0.576482	0.675916	0.706527	0.519297	0.299806	0.149642	0.0907504	0.0593738	0.0371614	0.0152796	0.0191906	0.037982	0.0187093	0.0301557	0.00618652	0.0235774	1e-15	1e-15	0.0126012	0.030121	0.0296496	0.174782	0.214305	0.0617797	1e-15	1e-15	1e-15	1e-15	1e-15	1e-15	1e-15	1e-15	1e-15	1e-15	1e-15	1e-15
1e-15	1e-15	1e-15	1e-15	1e-15	1e-15	1e-15	1e-15	1e-15	1e-15	1e-15	0.0540039	0.276482	0.582559	0.584543	0.676495	0.794608	0.538317	0.534466	0.282649	0.121783	0.0612125	0.0212882	0.0123601	0.0345879	0.0384358	0.0429313	0.070154	0.019342	0.0172781	0.000165031	0.00688363	0.0241385	0.039353	0.183532	0.259565	0.214199	0.0789336	1e-15	1e-15	1e-15	1e-15	1e-15	1e-15	1e-15	1e-15	1e-15	1e-15	1e-15	1e-15
1e-15	1e-15	1e-15	1e-15	1e-15	1e-15	1e-15	1e-15	1e-15	1e-15	1e-15	0.0634397	0.254358	0.474562	0.509985	0.738691	0.822282	0.648881	0.587637	0.39886	0.192715	0.11086	0.0443741	0.0454989	0.0420517	0.0646071	0.0112277	0.00838594	0.0222351	0.0419725	0.0106003	0.0566296	0.067406	0.0960984	0.319727	0.281341	0.132636	0.0391	1e-15	1e-15	1e-15	1e-15	1e-15	1e-15	1e-15	1e-15	1e-15	1e-15	1e-15	1e-15
1e-15	1e-15	1e-15	1e-15	1e-15	1e-15	1e-15	1e-15	1e-15	1e-15	1e-15	0.0266605	0.289352	0.545221	0.574947	0.726088	0.720822	0.636358	0.400184	0.522396	0.34089	0.185027	0.0484594	0.0593757	0.017069	0.00507987	0.00858039	0.00932426	0.00719602	0.000100964	0.00143789	0.0160471	0.0696107	0.265136	0.496024	0.305083	0.102377	0.0143486	1e-15	1e-15	1e-15	1e-15	1e-15	1e-15	1e-15	1e-15	1e-15	1e-15	1e-15	1e-15
1e-15	1e-15	1e-15	1e-15	1e-15	1e-15	1e-15	1e-15	1e-15	1e-15	1e-15	0.0134047	0.198465	0.429815	0.644739	0.718857	0.703239	0.782047	0.743333	0.604031	0.40235	0.292076	0.104508	0.114949	0.0324592	0.00383417	0.0417896	0.0116193	0.00636834	9.94259e-05	0.0522627	0.094677	0.158569	0.35168	0.386445	0.260764	0.124616	0.0102007	1e-15	1e-15	1e-15	1e-15	1e-15	1e-15	1e-15	1e-15	1e-15	1e-15	1e-15	1e-15
1e-15	1e-15	1e-15	1e-15	1e-15	1e-15	1e-15	1e-15	1e-15	1e-15	1e-15	0.0420536	0.199106	0.383504	0.510661	0.664447	0.757489	0.698257	0.64734	0.597565	0.437517	0.375317	0.186359	0.133213	0.0698321	0.0505252	0.0103449	0.0232172	0.0328767	0.0181479	0.152262	0.195643	0.230369	0.494132	0.44569	0.195087	0.21453	0.061734	1e-15	1e-15	1e-15	1e-15	1e-15	1e-15	1e-15	1e-15	1e-15	1e-15	1e-15	1e-15
1e-15	1e-15	1e-15	1e-15	1e-15	1e-15	1e-15	1e-15	1e-15	1e-15	1e-15	0.0315602	0.189523	0.40492	0.555311	0.736738	0.639217	0.698325	0.674674	0.60603	0.617119	0.458615	0.251962	0.186436	0.114049	0.0730686	0.0131374	0.0297618	0.0666729	0.0746564	0.146871	0.144995	0.273619	0.548556	0.302373	0.209022	0.128759	0.0280112	1e-15	1e-15	1e-15	1e-15	1e-15	1e-15	1e-15	1e-15	1e-15	1e-15	1e-15	1e-15
1e-15	1e-15	1e-15	1e-15	1e-15	1e-15	1e-15	1e-15	1e-15	1e-15	1e-15	0.0206079	0.132908	0.442209	0.650945	0.768837	0.776477	0.872865	0.686604	0.684957	0.671923	0.518414	0.351812	0.344179	0.15682	0.0796526	0.0898456	0.0842991	0.12428	0.134205	0.139458	0.256144	0.428123	0.444967	0.299125	0.181364	0.120913	0.0100488	1e-15	1e-15	1e-15	1e-15	1e-15	1e-15	1e-15	1e-15	1e-15	1e-15	1e-15	1e-15
1e-15	1e-15	1e-15	1e-15	1e-15	1e-15	1e-15	1e-15	1e-15	1e-15	1e-15	0.00187586	0.0768538	0.412059	0.623978	0.791928	0.817643	1	0.858913	0.874902	0.835606	0.603241	0.645909	0.379946	0.213888	0.183581	0.121458	0.0723885	0.12963	0.165315	0.216306	0.33824	0.517471	0.498568	0.261263	0.148126	0.0649019	0.0301394	0.000105561	1e-15	1e-15	1e-15	1e-15	1e-15	1e-15	1e-15	1e-15	1e-15	1e-15	1e-15
1e-15	1e-15	1e-15	1e-15	1e-15	1e-15	1e-15	1e-15	1e-15	1e-15	1e-15	0.000127587	0.044732	0.403447	0.552776	0.705034	0.851829	0.95601	0.852728	0.762496	0.855564	0.559354	0.62866	0.542058	0.367006	0.346542	0.272494	0.171956	0.215564	0.298399	0.325122	0.471671	0.671168	0.485435	0.246874	0.126226	0.0550394	0.0193331	0.000236655	1e-15	1e-15	1e-15	1e-15	1e-15	1e-15	1e-15	1e-15	1e-15	1e-15	1e-15
1e-15	1e-15	1e-15	1e-15	1e-15	1e-15	1e-15	1e-15	1e-15	1e-15	1e-15	1e-15	0.0164628	0.277175	0.524029	0.622899	0.840912	0.978611	0.71613	0.917455	0.861745	0.727739	0.789116	0.676342	0.498807	0.417327	0.391086	0.340832	0.35842	0.36622	0.338587	0.485896	0.471498	0.35565	0.152231	0.118925	0.030305	0.00641249	1e-15	1e-15	1e-15	1e-15	1e-15	1e-15	1e-15	1e-15	1e-15	1e-15	1e-15	1e-15
1e-15	1e-15	1e-15	1e-15	1e-15	1e-15	1e-15	1e-15	1e-15	1e-15	1e-15	1e-15	1e-15	0.0456584	0.2598	0.551738	0.758564	0.756094	0.85139	0.941105	0.933676	0.81561	0.666206	0.8247	0.693237	0.575055	0.56067	0.425028	0.488104	0.42916	0.386873	0.434946	0.474939	0.360679	0.124235	0.109738	0.0672525	0.0130876	1e-15	1e-15	1e-15	1e-15	1e-15	1e-15	1e-15	1e-15	1e-15	1e-15	1e-15	1e-15
1e-15	1e-15	1e-15	1e-15	1e-15	1e-15	1e-15	1e-15	1e-15	1e-15	1e-15	1e-15	1e-15	0.00271252	0.157362	0.409083	0.654736	0.57123	0.730676	0.791574	0.82669	0.84378	0.678144	0.754811	0.715123	0.589971	0.417325	0.480366	0.486174	0.582858	0.443947	0.40926	0.40315	0.311437	0.204406	0.12571	0.0974406	0.0137086	1e-15	1e-15	1e-15	1e-15	1e-15	1e-15	1e-15	1e-15	1e-15	1e-15	1e-15	1e-15
1e-15	1e-15	1e-15	1e-15	1e-15	1e-15	1e-15	1e-15	1e-15	1e-15	1e-15	1e-15	1e-15	1e-15	0.0714881	0.261172	0.411537	0.550074	0.547895	0.645358	0.708287	0.758609	0.721733	0.778024	0.513193	0.549115	0.494974	0.521284	0.516825	0.644782	0.463545	0.412217	0.314017	0.274929	0.218929	0.0913695	0.0766612	0.00322034	1e-15	1e-15	1e-15	1e-15	1e-15	1e-15	1e-15	1e-15	1e-15	1e-15	1e-15	1e-15
1e-15	1e-15	1e-15	1e-15	1e-15	1e-15	1e-15	1e-15	1e-15	1e-15	1e-15	1e-15	1e-15	1e-15	0.0114343	0.0584961	0.238197	0.487409	0.558181	0.587696	0.578729	0.688342	0.64477	0.710196	0.728769	0.743556	0.580513	0.602786	0.496182	0.45017	0.453986	0.490788	0.328831	0.262715	0.0889995	0.101416	0.0452913	0.000211444	1e-15	1e-15	1e-15	1e-15	1e-15	1e-15	1e-15	1e-15	1e-15	1e-15	1e-15	1e-15
1e-15	1e-15	1e-15	1e-15	1e-15	1e-15	1e-15	1e-15	1e-15	1e-15	1e-15	1e-15	0.000621494	0.000905391	1e-15	0.00457709	0.118299	0.379538	0.559133	0.556713	0.506628	0.670901	0.593746	0.648952	0.667049	0.597868	0.630121	0.648084	0.608022	0.61585	0.579179	0.504077	0.376311	0.181261	0.136638	0.174575	0.036324	1e-15	1e-15	1e-15	1e-15	1e-15	1e-15	1e-15	1e-15	1e-15	1e-15	1e-15	1e-15	1e-15
1e-15	1e-15	1e-15	1e-15	1e-15	1e-15	1e-15	1e-15	1e-15	1e-15	1e-15	1e-15	0.00905638	0.0131933	1e-15	1.16768e-05	0.0379339	0.178598	0.323646	0.555361	0.578439	0.567885	0.699424	0.543926	0.70329	0.638959	0.657444	0.615233	0.58139	0.632629	0.456989	0.35983	0.284614	0.150831	0.0875023	0.100215	0.011753	1e-15	1e-15	1e-15	1e-15	1e-15	1e-15	1e-15	1e-15	1e-15	1e-15	1e-15	1e-15	1e-15
1e-15	1e-15	1e-15	1e-15	1e-15	1e-15	1e-15	1e-15	1e-15	1e-15	1e-15	1e-15	1e-15	1e-15	1e-15	1e-15	0.0058743	0.052048	0.195453	0.374516	0.393086	0.415269	0.502963	0.418224	0.656858	0.628778	0.718729	0.687184	0.511753	0.503788	0.310744	0.269962	0.290702	0.103566	0.050855	0.00167061	1e-15	1e-15	1e-15	1e-15	1e-15	1e-15	1e-15	1e-15	1e-15	1e-15	1e-15	1e-15	1e-15	1e-15
0.00281952	1e-15	1e-15	1e-15	1e-15	1e-15	1e-15	1e-15	1e-15	1e-15	1e-15	1e-15	1e-15	1e-15	1e-15	1e-15	1e-15	0.0136525	0.0764247	0.159738	0.411736	0.510764	0.430998	0.447736	0.756906	0.732111	0.771596	0.720212	0.561493	0.455067	0.275805	0.275841	0.169605	0.100243	0.0354794	0.00253476	1e-15	1e-15	1e-15	1e-15	1e-15	1e-15	1e-15	1e-15	1e-15	1e-15	1e-15	1e-15	1e-15	1e-15
0.000713391	1e-15	1e-15	1e-15	1e-15	1e-15	1e-15	1e-15	1e-15	1e-15	1e-15	1e-15	1e-15	1e-15	1e-15	1e-15	1e-15	0.000823404	0.0492223	0.120333	0.201238	0.351069	0.483779	0.406353	0.702209	0.773723	0.763877	0.499018	0.370186	0.376386	0.165687	0.142051	0.10295	0.0616281	0.0216331	0.00343289	1e-15	1e-15	1e-15	1e-15	1e-15	1e-15	1e-15	1e-15	1e-15	1e-15	1e-15	1e-15	1e-15	1e-15
1e-15	1e-15	1e-15	1e-15	1e-15	1e-15	1e-15	1e-15	1e-15	1e-15	1e-15	1e-15	1e-15	1e-15	1e-15	1e-15	1e-15	1e-15	0.003412	0.0265274	0.115321	0.170099	0.294154	0.396438	0.497693	0.573743	0.514738	0.331851	0.235478	0.198225	0.120128	0.123009	0.0429	0.013946	0.0157981	1e-15	1e-15	1e-15	1e-15	1e-15	1e-15	1e-15	1e-15	1e-15	1e-15	1e-15	1e-15	1e-15	1e-15	1e-15
1e-15	1e-15	1e-15	1e-15	1e-15	1e-15	1e-15	1e-15	1e-15	1e-15	1e-15	1e-15	1e-15	1e-15	1e-15	1e-15	1e-15	1e-15	1e-15	0.00029238	0.00524242	0.029145	0.120114	0.203786	0.165966	0.166108	0.145913	0.12351	0.0967181	0.111586	0.0820357	0.0384608	0.00681024	0.00293238	1e-15	1e-15	1e-15	1e-15	1e-15	1e-15	1e-15	1e-15	1e-15	1e-15	1e-15	1e-15	1e-15	1e-15	1e-15	1e-15
1e-15	1e-15	1e-15	1e-15	1e-15	1e-15	1e-15	1e-15	1e-15	1e-15	1e-15	1e-15	1e-15	1e-15	1e-15	1e-15	1e-15	1e-15	1e-15	1e-15	1e-15	0.0021249	0.00790689	0.0188832	0.0122607	0.00458252	0.0307641	0.0376064	0.0209835	0.0125497	0.01193	0.0104406	0.0105931	0.0148562	1e-15	1e-15	1e-15	1e-15	1e-15	1e-15	1e-15	1e-15	1e-15	1e-15	1e-15	1e-15	1e-15	1e-15	1e-15	1e-15
1e-15	1e-15	1e-15	1e-15	1e-15	1e-15	1e-15	1e-15	1e-15	1e-15	1e-15	1e-15	1e-15	1e-15	1e-15	1e-15	1e-15	1e-15	1e-15	1e-15	1e-15	1e-15	0.000598591	0.00381902	0.0109157	0.00587818	1e-15	1e-15	1e-15	1e-15	1e-15	1e-15	1e-15	1e-15	1e-15	1e-15	1e-15	1e-15	1e-15	1e-15	1e-15	1e-15	1e-15	1e-15	1e-15	1e-15	1e-15	1e-15	1e-15	1e-15
1e-15	1e-15	1e-15	1e-15	1e-15	1e-15	1e-15	1e-15	1e-15	1e-15	1e-15	1e-15	1e-15	1e-15	1e-15	1e-15	1e-15	1e-15	1e-15	1e-15	1e-15	1e-15	0.00262317	0.0167358	0.001075	0.00482165	1e-15	1e-15	1e-15	1e-15	1e-15	1e-15	1e-15	1e-15	1e-15	1e-15	1e-15	1e-15	1e-15	1e-15	1e-15	1e-15	1e-15	1e-15	1e-15	1e-15	1e-15	1e-15	1e-15	1e-15
1e-15	1e-15	1e-15	1e-15	1e-15	1e-15	1e-15	1e-15	1e-15	1e-15	1e-15	1e-15	1e-15	1e-15	1e-15	1e-15	1e-15	1e-15	1e-15	1e-15	1e-15	1e-15	1e-15	1e-15	0.0151633	0.020189	1e-15	1e-15	1e-15	1e-15	1e-15	1e-15	1e-15	1e-15	1e-15	1e-15	1e-15	1e-15	1e-15	1e-15	1e-15	1e-15	1e-15	1e-15	1e-15	1e-15	1e-15	1e-15	1e-15	1e-15
1e-15	1e-15	1e-15	1e-15	1e-15	1e-15	1e-15	1e-15	1e-15	1e-15	1e-15	1e-15	1e-15	1e-15	1e-15	1e-15	1e-15	1e-15	1e-15	1e-15	1e-15	1e-15	1e-15	1e-15	0.00429493	0.00200925	1e-15	1e-15	1e-15	1e-15	1e-15	1e-15	1e-15	1e-15	1e-15	1e-15	1e-15	1e-15	1e-15	1e-15	1e-15	1e-15	1e-15	1e-15	1e-15	1e-15	1e-15	1e-15	1e-15	1e-15
1e-15	1e-15	1e-15	1e-15	1e-15	1e-15	1e-15	1e-15	1e-15	1e-15	1e-15	1e-15	1e-15	1e-15	1e-15	1e-15	1e-15	1e-15	1e-15	1e-15	1e-15	1e-15	1e-15	1e-15	1e-15	1e-15	0.00571078	0.00590183	1e-15	1e-15	1e-15	1e-15	1e-15	1e-15	1e-15	1e-15	1e-15	1e-15	1e-15	1e-15	1e-15	1e-15	1e-15	1e-15	1e-15	1e-15	1e-15	1e-15	1e-15	1e-15
1e-15	1e-15	1e-15	1e-15	1e-15	1e-15	1e-15	1e-15	1e-15	1e-15	1e-15	1e-15	1e-15	1e-15	1e-15	1e-15	1e-15	1e-15	1e-15	1e-15	1e-15	1e-15	1e-15	1e-15	1e-15	1e-15	0.00598192	0.00618205	1e-15	1e-15	1e-15	1e-15	1e-15	1e-15	1e-15	1e-15	1e-15	1e-15	1e-15	1e-15	1e-15	1e-15	1e-15	1e-15	1e-15	1e-15	1e-15	1e-15	1e-15	1e-15
1e-15	1e-15	1e-15	1e-15	1e-15	1e-15	1e-15	1e-15	1e-15	1e-15	1e-15	1e-15	1e-15	1e-15	1e-15	1e-15	1e-15	1e-15	1e-15	1e-15	1e-15	1e-15	1e-15	1e-15	1e-15	1e-15	1e-15	1e-15	1e-15	1e-15	1e-15	1e-15	1e-15	1e-15	1e-15	1e-15	1e-15	1e-15	1e-15	1e-15	1e-15	1e-15	1e-15	1e-15	1e-15	1e-15	1e-15	1e-15	1e-15	1e-15
1e-15	1e-15	1e-15	1e-15	1e-15	1e-15	1e-15	1e-15	1e-15	1e-15	1e-15	1e-15	1e-15	1e-15	1e-15	1e-15	1e-15	1e-15	1e-15	1e-15	1e-15	1e-15	1e-15	1e-15	1e-15	1e-15	1e-15	1e-15	1e-15	1e-15	1e-15	1e-15	1e-15	1e-15	1e-15	1e-15	1e-15	1e-15	1e-15	1e-15	1e-15	1e-15	1e-15	1e-15	1e-15	1e-15	1e-15	1e-15	1e-15	1e-15
1e-15	1e-15	1e-15	1e-15	1e-15	1e-15	1e-15	1e-15	1e-15	1e-15	1e-15	1e-15	1e-15	1e-15	1e-15	1e-15	1e-15	1e-15	1e-15	1e-15	1e-15	1e-15	1e-15	1e-15	1e-15	1e-15	1e-15	1e-15	1e-15	1e-15	1e-15	1e-15	1e-15	1e-15	1e-15	1e-15	1e-15	1e-15	1e-15	1e-15	1e-15	1e-15	1e-15	1e-15	1e-15	1e-15	1e-15	1e-15	1e-15	1e-15
1e-15	1e-15	1e-15	1e-15	1e-15	1e-15	1e-15	1e-15	1e-15	1e-15	1e-15	1e-15	1e-15	1e-15	1e-15	1e-15	1e-15	1e-15	1e-15	1e-15	1e-15	1e-15	1e-15	1e-15	1e-15	1e-15	1e-15	1e-15	1e-15	1e-15	1e-15	1e-15	1e-15	1e-15	1e-15	1e-15	1e-15	1e-15	1e-15	1e-15	1e-15	1e-15	1e-15	1e-15	1e-15	1e-15	1e-15	1e-15	1e-15	1e-15
1e-15	1e-15	1e-15	1e-15	1e-15	1e-15	1e-15	1e-15	1e-15	1e-15	1e-15	1e-15	1e-15	1e-15	1e-15	1e-15	1e-15	1e-15	1e-15	1e-15	1e-15	1e-15	1e-15	1e-15	1e-15	1e-15	1e-15	1e-15	1e-15	1e-15	1e-15	1e-15	1e-15	1e-15	1e-15	1e-15	1e-15	1e-15	1e-15	1e-15	1e-15	1e-15	1e-15	1e-15	1e-15	1e-15	1e-15	1e-15	1e-15	1e-15
1e-15	1e-15	1e-15	1e-15	1e-15	1e-15	1e-15	1e-15	1e-15	1e-15	1e-15	1e-15	1e-15	1e-15	1e-15	1e-15	1e-15	1e-15	1e-15	1e-15	1e-15	1e-15	1e-15	1e-15	1e-15	1e-15	1e-15	1e-15	1e-15	1e-15	1e-15	1e-15	1e-15	1e-15	1e-15	1e-15	1e-15	1e-15	1e-15	1e-15	1e-15	1e-15	1e-15	1e-15	1e-15	1e-15	1e-15	1e-15	1e-15	1e-15
1e-15	1e-15	1e-15	1e-15	1e-15	1e-15	1e-15	1e-15	1e-15	1e-15	1e-15	1e-15	1e-15	1e-15	1e-15	1e-15	1e-15	1e-15	1e-15	1e-15	1e-15	1e-15	1e-15	1e-15	1e-15	1e-15	1e-15	1e-15	1e-15	1e-15	1e-15	1e-15	1e-15	1e-15	1e-15	1e-15	1e-15	1e-15	1e-15	1e-15	1e-15	1e-15	1e-15	1e-15	1e-15	1e-15	1e-15	1e-15	1e-15	1e-15
1e-15	1e-15	1e-15	1e-15	1e-15	1e-15	1e-15	1e-15	1e-15	1e-15	1e-15	1e-15	1e-15	1e-15	1e-15	1e-15	1e-15	1e-15	1e-15	1e-15	1e-15	1e-15	1e-15	1e-15	1e-15	1e-15	1e-15	1e-15	1e-15	1e-15	1e-15	1e-15	1e-15	1e-15	1e-15	1e-15	1e-15	1e-15	1e-15	1e-15	1e-15	1e-15	1e-15	1e-15	1e-15	1e-15	1e-15	1e-15	1e-15	1e-15
1e-15	1e-15	1e-15	1e-15	1e-15	1e-15	1e-15	1e-15	1e-15	1e-15	1e-15	1e-15	1e-15	1e-15	1e-15	1e-15	1e-15	1e-15	1e-15	1e-15	1e-15	1e-15	1e-15	1e-15	1e-15	1e-15	1e-15	1e-15	1e-15	1e-15	1e-15	1e-15	1e-15	1e-15	1e-15	1e-15	1e-15	1e-15	1e-15	1e-15	1e-15	1e-15	1e-15	1e-15	1e-15	1e-15	1e-15	1e-15	1e-15	1e-15
1e-15	1e-15	1e-15	1e-15	1e-15	1e-15	1e-15	1e-15	1e-15	1e-15	1e-15	1e-15	1e-15	1e-15	1e-15	1e-15	1e-15	1e-15	1e-15	1e-15	1e-15	1e-15	1e-15	1e-15	1e-15	1e-15	1e-15	1e-15	1e-15	1e-15	1e-15	1e-15	1e-15	1e-15	1e-15	1e-15	1e-15	1e-15	1e-15	1e-15	1e-15	1e-15	1e-15	1e-15	1e-15	1e-15	1e-15	1e-15	1e-15	1e-15
1e-15	1e-15	1e-15	1e-15	1e-15	1e-15	1e-15	1e-15	1e-15	1e-15	1e-15	1e-15	1e-15	1e-15	1e-15	1e-15	1e-15	1e-15	1e-15	1e-15	1e-15	1e-15	1e-15	1e-15	1e-15	1e-15	1e-15	1e-15	1e-15	1e-15	1e-15	1e-15	1e-15	1e-15	1e-15	1e-15	1e-15	1e-15	1e-15	1e-15	1e-15	1e-15	1e-15	1e-15	1e-15	1e-15	1e-15	1e-15	1e-15	1e-15
1e-15	1e-15	1e-15	1e-15	1e-15	1e-15	1e-15	1e-15	1e-15	1e-15	1e-15	1e-15	1e-15	1e-15	1e-15	1e-15	1e-15	1e-15	1e-15	1e-15	1e-15	1e-15	1e-15	1e-15	1e-15	1e-15	1e-15	1e-15	1e-15	1e-15	1e-15	1e-15	1e-15	1e-15	1e-15	1e-15	1e-15	1e-15	1e-15	1e-15	1e-15	1e-15	1e-15	1e-15	1e-15	1e-15	1e-15	1e-15	1e-15	1e-15
1e-15	1e-15	1e-15	1e-15	1e-15	1e-15	1e-15	1e-15	1e-15	1e-15	1e-15	1e-15	1e-15	1e-15	1e-15	1e-15	1e-15	1e-15	1e-15	1e-15	1e-15	1e-15	1e-15	1e-15	1e-15	1e-15	1e-15	1e-15	1e-15	1e-15	1e-15	1e-15	1e-15	1e-15	1e-15	1e-15	1e-15	1e-15	1e-15	1e-15	1e-15	1e-15	1e-15	1e-15	1e-15	1e-15	1e-15	1e-15	1e-15	1e-15
1e-15	1e-15	1e-15	1e-15	1e-15	1e-15	1e-15	1e-15	1e-15	1e-15	1e-15	1e-15	1e-15	1e-15	1e-15	1e-15	1e-15	1e-15	1e-15	1e-15	1e-15	1e-15	1e-15	1e-15	1e-15	1e-15	1e-15	1e-15	1e-15	1e-15	1e-15	1e-15	1e-15	1e-15	1e-15	1e-15	1e-15	1e-15	1e-15	1e-15	1e-15	1e-15	1e-15	1e-15	1e-15	1e-15	1e-15	1e-15	1e-15	1e-15
1e-15	1e-15	1e-15	1e-15	1e-15	1e-15	1e-15	1e-15	1e-15	1e-15	1e-15	1e-15	1e-15	1e-15	1e-15	1e-15	1e-15	1e-15	1e-15	1e-15	1e-15	1e-15	1e-15	1e-15	1e-15	1e-15	1e-15	1e-15	1e-15	1e-15	1e-15	1e-15	1e-15	1e-15	1e-15	1e-15	1e-15	1e-15	1e-15	1e-15	1e-15	1e-15	1e-15	1e-15	1e-15	1e-15	1e-15	1e-15	1e-15	1e-15
1e-15	1e-15	1e-15	1e-15	1e-15	1e-15	1e-15	1e-15	1e-15	1e-15	1e-15	1e-15	1e-15	1e-15	1e-15	1e-15	1e-15	1e-15	1e-15	1e-15	1e-15	1e-15	1e-15	1e-15	1e-15	1e-15	1e-15	1e-15	1e-15	1e-15	1e-15	1e-15	1e-15	1e-15	1e-15	1e-15	1e-15	1e-15	1e-15	1e-15	1e-15	1e-15	1e-15	1e-15	1e-15	1e-15	1e-15	1e-15	1e-15	1e-15
1e-15	1e-15	1e-15	1e-15	1e-15	1e-15	1e-15	1e-15	1e-15	1e-15	1e-15	1e-15	1e-15	1e-15	1e-15	1e-15	1e-15	1e-15	1e-15	1e-15	1e-15	1e-15	1e-15	1e-15	1e-15	1e-15	1e-15	1e-15	1e-15	1e-15	1e-15	1e-15	1e-15	1e-15	1e-15	1e-15	1e-15	1e-15	1e-15	1e-15	1e-15	1e-15	1e-15	1e-15	1e-15	1e-15	1e-15	1e-15	1e-15	1e-15
1e-15	1e-15	1e-15	1e-15	1e-15	1e-15	1e-15	1e-15	1e-15	1e-15	1e-15	1e-15	1e-15	1e-15	1e-15	1e-15	1e-15	1e-15	1e-15	1e-15	1e-15	1e-15	1e-15	1e-15	1e-15	1e-15	1e-15	1e-15	1e-15	1e-15	1e-15	1e-15	1e-15	1e-15	1e-15	1e-15	1e-15	1e-15	1e-15	1e-15	1e-15	1e-15	1e-15	1e-15	1e-15	1e-15	1e-15	1e-15	1e-15	1e-15
1e-15	1e-15	1e-15	1e-15	1e-15	1e-15	1e-15	1e-15	1e-15	1e-15	1e-15	1e-15	1e-15	1e-15	1e-15	1e-15	1e-15	1e-15	1e-15	1e-15	1e-15	1e-15	1e-15	1e-15	1e-15	1e-15	1e-15	1e-15	1e-15	1e-15	1e-15	1e-15	1e-15	1e-15	1e-15	1e-15	1e-15	1e-15	1e-15	1e-15	1e-15	1e-15	1e-15	1e-15	1e-15	1e-15	1e-15	1e-15	1e-15	1e-15
1e-15	1e-15	1e-15	1e-15	1e-15	1e-15	1e-15	1e-15	1e-15	1e-15	1e-15	1e-15	1e-15	1e-15	1e-15	1e-15	1e-15	1e-15	1e-15	1e-15	1e-15	1e-15	1e-15	1e-15	1e-15	1e-15	1e-15	1e-15	1e-15	1e-15	1e-15	1e-15	1e-15	1e-15	1e-15	1e-15	1e-15	1e-15	1e-15	1e-15	1e-15	1e-15	1e-15	1e-15	1e-15	1e-15	1e-15	1e-15	1e-15	1e-15
1e-15	1e-15	1e-15	1e-15	1e-15	1e-15	1e-15	1e-15	1e-15	1e-15	1e-15	1e-15	1e-15	1e-15	1e-15	1e-15	1e-15	1e-15	1e-15	1e-15	1e-15	1e-15	1e-15	1e-15	1e-15	1e-15	1e-15	1e-15	1e-15	1e-15	1e-15	1e-15	1e-15	1e-15	1e-15	1e-15	1e-15	1e-15	1e-15	1e-15	1e-15	1e-15	1e-15	1e-15	1e-15	1e-15	1e-15	1e-15	1e-15	1e-15
1e-15	1e-15	1e-15	1e-15	1e-15	1e-15	1e-15	1e-15	1e-15	1e-15	1e-15	1e-15	1e-15	1e-15	1e-15	1e-15	1e-15	1e-15	1e-15	1e-15	1e-15	1e-15	1e-15	1e-15	1e-15	1e-15	1e-15	1e-15	1e-15	1e-15	1e-15	1e-15	1e-15	1e-15	1e-15	1e-15	1e-15	1e-15	1e-15	1e-15	1e-15	1e-15	1e-15	1e-15	1e-15	1e-15	1e-15	1e-15	1e-15	1e-15
1e-15	1e-15	1e-15	1e-15	1e-15	1e-15	1e-15	1e-15	1e-15	1e-15	1e-15	1e-15	1e-15	1e-15	1e-15	1e-15	1e-15	1e-15	1e-15	1e-15	1e-15	1e-15	1e-15	1e-15	1e-15	1e-15	1e-15	1e-15	1e-15	1e-15	1e-15	1e-15	1e-15	1e-15	1e-15	1e-15	1e-15	1e-15	1e-15	1e-15	1e-15	1e-15	1e-15	1e-15	1e-15	1e-15	1e-15	1e-15	1e-15	1e-15
1e-15	1e-15	1e-15	1e-15	1e-15	1e-15	1e-15	1e-15	1e-15	1e-15	1e-15	1e-15	1e-15	1e-15	1e-15	1e-15	1e-15	1e-15	1e-15	1e-15	1e-15	1e-15	1e-15	1e-15	1e-15	1e-15	1e-15	1e-15	1e-15	1e-15	1e-15	1e-15	1e-15	1e-15	1e-15	1e-15	1e-15	1e-15	1e-15	1e-15	1e-15	1e-15	1e-15	1e-15	1e-15	1e-15	1e-15	1e-15	1e-15	1e-15
1e-15	1e-15	1e-15	1e-15	1e-15	1e-15	1e-15	1e-15	1e-15	1e-15	1e-15	1e-15	1e-15	1e-15	1e-15	1e-15	1e-15	1e-15	1e-15	1e-15	1e-15	1e-15	1e-15	1e-15	1e-15	1e-15	1e-15	1e-15	1e-15	1e-15	1e-15	1e-15	1e-15	1e-15	1e-15	1e-15	1e-15	1e-15	1e-15	1e-15	1e-15	1e-15	1e-15	1e-15	1e-15	1e-15	1e-15	1e-15	1e-15	1e-15
1e-15	1e-15	1e-15	1e-15	1e-15	1e-15	1e-15	1e-15	1e-15	1e-15	1e-15	1e-15	1e-15	1e-15	1e-15	1e-15	1e-15	1e-15	1e-15	1e-15	1e-15	1e-15	1e-15	1e-15	1e-15	1e-15	1e-15	1e-15	1e-15	1e-15	1e-15	1e-15	1e-15	1e-15	1e-15	1e-15	1e-15	1e-15	1e-15	1e-15	1e-15	1e-15	1e-15	1e-15	1e-15	1e-15	1e-15	1e-15	1e-15	1e-15
1e-15	1e-15	1e-15	1e-15	1e-15	1e-15	1e-15	1e-15	1e-15	1e-15	1e-15	1e-15	1e-15	1e-15	1e-15	1e-15	1e-15	1e-15	1e-15	1e-15	1e-15	1e-15	1e-15	1e-15	1e-15	1e-15	1e-15	1e-15	1e-15	1e-15	1e-15	1e-15	1e-15	1e-15	1e-15	1e-15	1e-15	1e-15	1e-15	1e-15	1e-15	1e-15	1e-15	1e-15	1e-15	1e-15	1e-15	1e-15	1e-15	1e-15
1e-15	1e-15	1e-15	1e-15	1e-15	1e-15	1e-15	1e-15	1e-15	1e-15	1e-15	1e-15	1e-15	1e-15	1e-15	1e-15	1e-15	1e-15	1e-15	1e-15	1e-15	1e-15	1e-15	1e-15	1e-15	1e-15	1e-15	1e-15	1e-15	1e-15	1e-15	1e-15	1e-15	1e-15	1e-15	1e-15	1e-15	1e-15	1e-15	1e-15	1e-15	1e-15	1e-15	1e-15	1e-15	1e-15	1e-15	1e-15	1e-15	1e-15
1e-15	1e-15	1e-15	1e-15	1e-15	1e-15	1e-15	1e-15	1e-15	1e-15	1e-15	1e-15	1e-15	1e-15	1e-15	1e-15	1e-15	1e-15	1e-15	1e-15	1e-15	1e-15	1e-15	1e-15	1e-15	1e-15	1e-15	1e-15	1e-15	1e-15	1e-15	1e-15	1e-15	1e-15	1e-15	1e-15	1e-15	1e-15	1e-15	1e-15	1e-15	1e-15	1e-15	1e-15	1e-15	1e-15	1e-15	1e-15	1e-15	1e-15
1e-15	1e-15	1e-15	1e-15	1e-15	1e-15	1e-15	1e-15	1e-15	1e-15	1e-15	1e-15	1e-15	1e-15	1e-15	1e-15	1e-15	1e-15	1e-15	1e-15	1e-15	1e-15	1e-15	1e-15	1e-15	1e-15	1e-15	1e-15	1e-15	1e-15	1e-15	1e-15	1e-15	1e-15	1e-15	1e-15	1e-15	1e-15	1e-15	1e-15	1e-15	1e-15	1e-15	1e-15	1e-15	1e-15	1e-15	1e-15	1e-15	1e-15
1e-15	1e-15	1e-15	1e-15	1e-15	1e-15	1e-15	1e-15	1e-15	1e-15	1e-15	1e-15	1e-15	1e-15	1e-15	1e-15	1e-15	1e-15	1e-15	1e-15	1e-15	1e-15	1e-15	1e-15	1e-15	1e-15	1e-15	1e-15	1e-15	1e-15	1e-15	1e-15	1e-15	1e-15	1e-15	1e-15	1e-15	1e-15	1e-15	1e-15	1e-15	1e-15	1e-15	1e-15	1e-15	1e-15	1e-15	1e-15	1e-15	1e-15
1e-15	1e-15	1e-15	1e-15	1e-15	1e-15	1e-15	1e-15	1e-15	1e-15	1e-15	1e-15	1e-15	1e-15	1e-15	1e-15	1e-15	1e-15	1e-15	1e-15	1e-15	1e-15	1e-15	1e-15	1e-15	1e-15	1e-15	1e-15	1e-15	1e-15	1e-15	1e-15	1e-15	1e-15	1e-15	1e-15	1e-15	1e-15	1e-15	1e-15	1e-15	1e-15	1e-15	1e-15	1e-15	1e-15	1e-15	1e-15	1e-15	1e-15
1e-15	1e-15	1e-15	1e-15	1e-15	1e-15	1e-15	1e-15	1e-15	1e-15	1e-15	1e-15	1e-15	1e-15	1e-15	1e-15	1e-15	1e-15	1e-15	1e-15	1e-15	1e-15	1e-15	1e-15	1e-15	1e-15	1e-15	1e-15	1e-15	1e-15	1e-15	1e-15	1e-15	1e-15	1e-15	1e-15	1e-15	1e-15	1e-15	1e-15	1e-15	1e-15	1e-15	1e-15	1e-15	1e-15	1e-15	1e-15	1e-15	1e-15
1e-15	1e-15	1e-15	1e-15	1e-15	1e-15	1e-15	1e-15	1e-15	1e-15	1e-15	1e-15	1e-15	1e-15	1e-15	1e-15	1e-15	1e-15	1e-15	1e-15	1e-15	1e-15	1e-15	1e-15	1e-15	1e-15	1e-15	1e-15	1e-15	1e-15	1e-15	1e-15	1e-15	1e-15	1e-15	1e-15	1e-15	1e-15	1e-15	1e-15	1e-15	1e-15	1e-15	1e-15	1e-15	1e-15	1e-15	1e-15	1e-15	1e-15
1e-15	1e-15	1e-15	1e-15	1e-15	1e-15	1e-15	1e-15	1e-15	1e-15	1e-15	1e-15	1e-15	1e-15	1e-15	1e-15	1e-15	1e-15	1e-15	1e-15	1e-15	1e-15	1e-15	1e-15	1e-15	1e-15	1e-15	1e-15	1e-15	1e-15	1e-15	1e-15	1e-15	1e-15	1e-15	1e-15	1e-15	1e-15	1e-15	1e-15	1e-15	1e-15	1e-15	1e-15	1e-15	1e-15	1e-15	1e-15	1e-15	1e-15
1e-15	1e-15	1e-15	1e-15	1e-15	1e-15	1e-15	1e-15	1e-15	1e-15	1e-15	1e-15	1e-15	1e-15	1e-15	1e-15	1e-15	1e-15	1e-15	1e-15	1e-15	1e-15	1e-15	1e-15	1e-15	1e-15	1e-15	1e-15	1e-15	1e-15	1e-15	1e-15	1e-15	1e-15	1e-15	1e-15	1e-15	1e-15	1e-15	1e-15	1e-15	1e-15	1e-15	1e-15	1e-15	1e-15	1e-15	1e-15	1e-15	1e-15
1e-15	1e-15	1e-15	1e-15	1e-15	1e-15	1e-15	1e-15	1e-15	1e-15	1e-15	1e-15	1e-15	1e-15	1e-15	1e-15	1e-15	1e-15	1e-15	1e-15	1e-15	1e-15	1e-15	1e-15	1e-15	1e-15	1e-15	1e-15	1e-15	1e-15	1e-15	1e-15	1e-15	1e-15	1e-15	1e-15	1e-15	1e-15	1e-15	1e-15	1e-15	1e-15	1e-15	1e-15	1e-15	1e-15	1e-15	1e-15	1e-15	1e-15
1e-15	1e-15	1e-15	1e-15	1e-15	1e-15	1e-15	1e-15	1e-15	1e-15	1e-15	1e-15	1e-15	1e-15	1e-15	1e-15	1e-15	1e-15	1e-15	1e-15	1e-15	1e-15	1e-15	1e-15	1e-15	1e-15	1e-15	1e-15	1e-15	1e-15	1e-15	1e-15	1e-15	1e-15	1e-15	1e-15	1e-15	1e-15	1e-15	1e-15	1e-15	1e-15	1e-15	1e-15	1e-15	1e-15	1e-15	1e-15	1e-15	1e-15
1e-15	1e-15	1e-15	1e-15	1e-15	1e-15	1e-15	1e-15	1e-15	1e-15	1e-15	1e-15	1e-15	1e-15	1e-15	1e-15	1e-15	1e-15	1e-15	1e-15	1e-15	1e-15	1e-15	1e-15	1e-15	1e-15	1e-15	1e-15	1e-15	1e-15	1e-15	1e-15	1e-15	1e-15	1e-15	1e-15	1e-15	1e-15	1e-15	1e-15	1e-15	1e-15	1e-15	1e-15	1e-15	1e-15	1e-15	1e-15	1e-15	1e-15
1e-15	1e-15	1e-15	1e-15	1e-15	1e-15	1e-15	1e-15	1e-15	1e-15	1e-15	1e-15	1e-15	1e-15	1e-15	1e-15	1e-15	1e-15	1e-15	1e-15	1e-15	1e-15	1e-15	1e-15	1e-15	1e-15	1e-15	1e-15	1e-15	1e-15	1e-15	1e-15	1e-15	1e-15	1e-15	1e-15	1e-15	1e-15	1e-15	1e-15	1e-15	1e-15	1e-15	1e-15	1e-15	1e-15	1e-15	1e-15	1e-15	1e-15
1e-15	1e-15	1e-15	1e-15	1e-15	1e-15	1e-15	1e-15	1e-15	1e-15	1e-15	1e-15	1e-15	1e-15	1e-15	1e-15	1e-15	1e-15	1e-15	1e-15	1e-15	1e-15	1e-15	1e-15	1e-15	1e-15	1e-15	1e-15	1e-15	1e-15	1e-15	1e-15	1e-15	1e-15	1e-15	1e-15	1e-15	1e-15	1e-15	1e-15	1e-15	1e-15	1e-15	1e-15	1e-15	1e-15	1e-15	1e-15	1e-15	1e-15
1e-15	1e-15	1e-15	1e-15	1e-15	1e-15	1e-15	1e-15	1e-15	1e-15	1e-15	1e-15	1e-15	1e-15	1e-15	1e-15	1e-15	1e-15	1e-15	1e-15	1e-15	1e-15	1e-15	1e-15	1e-15	1e-15	1e-15	1e-15	1e-15	1e-15	1e-15	1e-15	1e-15	1e-15	1e-15	1e-15	1e-15	1e-15	1e-15	1e-15	1e-15	1e-15	1e-15	1e-15	1e-15	1e-15	1e-15	1e-15	1e-15	1e-15
1e-15	1e-15	1e-15	1e-15	1e-15	1e-15	1e-15	1e-15	1e-15	1e-15	1e-15	1e-15	1e-15	1e-15	1e-15	1e-15	1e-15	1e-15	1e-15	1e-15	1e-15	1e-15	1e-15	1e-15	1e-15	1e-15	1e-15	1e-15	1e-15	1e-15	1e-15	1e-15	1e-15	1e-15	1e-15	1e-15	1e-15	1e-15	1e-15	1e-15	1e-15	1e-15	1e-15	1e-15	1e-15	1e-15	1e-15	1e-15	1e-15	1e-15
1e-15	1e-15	1e-15	1e-15	1e-15	1e-15	1e-15	1e-15	1e-15	1e-15	1e-15	1e-15	1e-15	1e-15	1e-15	1e-15	1e-15	1e-15	1e-15	1e-15	1e-15	1e-15	1e-15	1e-15	1e-15	1e-15	1e-15	1e-15	1e-15	1e-15	1e-15	1e-15	1e-15	1e-15	1e-15	1e-15	1e-15	1e-15	1e-15	1e-15	1e-15	1e-15	1e-15	1e-15	1e-15	1e-15	1e-15	1e-15	1e-15	1e-15
1e-15	1e-15	1e-15	1e-15	1e-15	1e-15	1e-15	1e-15	1e-15	1e-15	1e-15	1e-15	1e-15	1e-15	1e-15	1e-15	1e-15	1e-15	1e-15	1e-15	1e-15	1e-15	1e-15	1e-15	1e-15	1e-15	1e-15	1e-15	1e-15	1e-15	1e-15	1e-15	1e-15	1e-15	1e-15	1e-15	1e-15	1e-15	1e-15	1e-15	1e-15	1e-15	1e-15	1e-15	1e-15	1e-15	1e-15	1e-15	1e-15	1e-15
1e-15	1e-15	1e-15	1e-15	1e-15	1e-15	1e-15	1e-15	1e-15	1e-15	1e-15	1e-15	1e-15	1e-15	1e-15	1e-15	1e-15	1e-15	1e-15	1e-15	1e-15	1e-15	1e-15	1e-15	1e-15	1e-15	1e-15	1e-15	1e-15	1e-15	1e-15	1e-15	1e-15	1e-15	1e-15	1e-15	1e-15	1e-15	1e-15	1e-15	1e-15	1e-15	1e-15	1e-15	1e-15	1e-15	1e-15	1e-15	1e-15	1e-15
1e-15	1e-15	1e-15	1e-15	1e-15	1e-15	1e-15	1e-15	1e-15	1e-15	1e-15	1e-15	1e-15	1e-15	1e-15	1e-15	1e-15	1e-15	1e-15	1e-15	1e-15	1e-15	1e-15	1e-15	1e-15	1e-15	1e-15	1e-15	1e-15	1e-15	1e-15	1e-15	1e-15	1e-15	1e-15	1e-15	1e-15	1e-15	1e-15	1e-15	1e-15	1e-15	1e-15	1e-15	1e-15	1e-15	1e-15	1e-15	1e-15	1e-15
1e-15	1e-15	1e-15	1e-15	1e-15	1e-15	1e-15	1e-15	1e-15	1e-15	1e-15	1e-15	1e-15	1e-15	1e-15	1e-15	1e-15	1e-15	1e-15	1e-15	1e-15	1e-15	1e-15	1e-15	1e-15	1e-15	1e-15	1e-15	1e-15	1e-15	1e-15	1e-15	1e-15	1e-15	1e-15	1e-15	1e-15	1e-15	1e-15	1e-15	1e-15	1e-15	1e-15	1e-15	1e-15	1e-15	1e-15	1e-15	1e-15	1e-15
1e-15	1e-15	1e-15	1e-15	1e-15	1e-15	1e-15	1e-15	1e-15	1e-15	1e-15	1e-15	1e-15	1e-15	1e-15	1e-15	1e-15	1e-15	1e-15	1e-15	1e-15	1e-15	1e-15	1e-15	1e-15	1e-15	1e-15	1e-15	1e-15	1e-15	1e-15	1e-15	1e-15	1e-15	1e-15	1e-15	1e-15	1e-15	1e-15	1e-15	1e-15	1e-15	1e-15	1e-15	1e-15	1e-15	1e-15	1e-15	1e-15	1e-15
1e-15	1e-15	1e-15	1e-15	1e-15	1e-15	1e-15	1e-15	1e-15	1e-15	1e-15	1e-15	1e-15	1e-15	1e-15	1e-15	1e-15	1e-15	1e-15	1e-15	1e-15	1e-15	1e-15	1e-15	1e-15	1e-15	1e-15	1e-15	1e-15	1e-15	1e-15	1e-15	1e-15	1e-15	1e-15	1e-15	1e-15	1e-15	1e-15	1e-15	1e-15	1e-15	1e-15	1e-15	1e-15	1e-15	1e-15	1e-15	1e-15	1e-15
1e-15	1e-15	1e-15	1e-15	1e-15	1e-15	1e-15	1e-15	1e-15	1e-15	1e-15	1e-15	1e-15	1e-15	1e-15	1e-15	1e-15	1e-15	1e-15	1e-15	1e-15	1e-15	1e-15	1e-15	1e-15	1e-15	1e-15	1e-15	1e-15	1e-15	1e-15	1e-15	1e-15	1e-15	1e-15	1e-15	1e-15	1e-15	1e-15	1e-15	1e-15	1e-15	1e-15	1e-15	1e-15	1e-15	1e-15	1e-15	1e-15	1e-15
1e-15	1e-15	1e-15	1e-15	1e-15	1e-15	1e-15	1e-15	1e-15	1e-15	1e-15	1e-15	1e-15	1e-15	1e-15	1e-15	1e-15	1e-15	1e-15	1e-15	1e-15	1e-15	1e-15	1e-15	1e-15	1e-15	1e-15	1e-15	1e-15	1e-15	1e-15	1e-15	1e-15	1e-15	1e-15	1e-15	1e-15	1e-15	1e-15	1e-15	1e-15	1e-15	1e-15	1e-15	1e-15	1e-15	1e-15	1e-15	1e-15	1e-15
1e-15	1e-15	1e-15	1e-15	1e-15	1e-15	1e-15	1e-15	1e-15	1e-15	1e-15	1e-15	1e-15	1e-15	1e-15	1e-15	1e-15	1e-15	1e-15	1e-15	1e-15	1e-15	1e-15	1e-15	1e-15	1e-15	1e-15	1e-15	1e-15	1e-15	1e-15	1e-15	1e-15	1e-15	1e-15	1e-15	1e-15	1e-15	1e-15	1e-15	1e-15	1e-15	1e-15	1e-15	1e-15	1e-15	1e-15	1e-15	1e-15	1e-15
1e-15	1e-15	1e-15	1e-15	1e-15	1e-15	1e-15	1e-15	1e-15	1e-15	1e-15	1e-15	1e-15	1e-15	1e-15	1e-15	1e-15	1e-15	1e-15	1e-15	1e-15	1e-15	1e-15	1e-15	1e-15	1e-15	1e-15	1e-15	1e-15	1e-15	1e-15	1e-15	1e-15	1e-15	1e-15	1e-15	1e-15	1e-15	1e-15	1e-15	1e-15	1e-15	1e-15	1e-15	1e-15	1e-15	1e-15	1e-15	1e-15	1e-15
1e-15	1e-15	1e-15	1e-15	1e-15	1e-15	1e-15	1e-15	1e-15	1e-15	1e-15	1e-15	1e-15	1e-15	1e-15	1e-15	1e-15	1e-15	1e-15	1e-15	1e-15	1e-15	1e-15	1e-15	1e-15	1e-15	1e-15	1e-15	1e-15	1e-15	1e-15	1e-15	1e-15	1e-15	1e-15	1e-15	1e-15	1e-15	1e-15	1e-15	1e-15	1e-15	1e-15	1e-15	1e-15	1e-15	1e-15	1e-15	1e-15	1e-15
1e-15	1e-15	1e-15	1e-15	1e-15	1e-15	1e-15	1e-15	1e-15	1e-15	1e-15	1e-15	1e-15	1e-15	1e-15	1e-15	1e-15	1e-15	1e-15	1e-15	1e-15	1e-15	1e-15	1e-15	1e-15	1e-15	1e-15	1e-15	1e-15	1e-15	1e-15	1e-15	1e-15	1e-15	1e-15	1e-15	1e-15	1e-15	1e-15	1e-15	1e-15	1e-15	1e-15	1e-15	1e-15	1e-15	1e-15	1e-15	1e-15	1e-15
1e-15	1e-15	1e-15	1e-15	1e-15	1e-15	1e-15	1e-15	1e-15	1e-15	1e-15	1e-15	1e-15	1e-15	1e-15	1e-15	1e-15	1e-15	1e-15	1e-15	1e-15	1e-15	1e-15	1e-15	1e-15	1e-15	1e-15	1e-15	1e-15	1e-15	1e-15	1e-15	1e-15	1e-15	1e-15	1e-15	1e-15	1e-15	1e-15	1e-15	1e-15	1e-15	1e-15	1e-15	1e-15	1e-15	1e-15	1e-15	1e-15	1e-15
1e-15	1e-15	1e-15	1e-15	1e-15	1e-15	1e-15	1e-15	1e-15	1e-15	1e-15	1e-15	1e-15	1e-15	1e-15	1e-15	1e-15	1e-15	1e-15	1e-15	1e-15	1e-15	1e-15	1e-15	1e-15	1e-15	1e-15	1e-15	1e-15	1e-15	1e-15	1e-15	1e-15	1e-15	1e-15	1e-15	1e-15	1e-15	1e-15	1e-15	1e-15	1e-15	1e-15	1e-15	1e-15	1e-15	1e-15	1e-15	1e-15	1e-15
1e-15	1e-15	1e-15	1e-15	1e-15	1e-15	1e-15	1e-15	1e-15	1e-15	1e-15	1e-15	1e-15	1e-15	1e-15	1e-15	1e-15	1e-15	1e-15	1e-15	1e-15	1e-15	1e-15	1e-15	1e-15	1e-15	1e-15	1e-15	1e-15	1e-15	1e-15	1e-15	1e-15	1e-15	1e-15	1e-15	1e-15	1e-15	1e-15	1e-15	1e-15	1e-15	1e-15	1e-15	1e-15	1e-15	1e-15	1e-15	1e-15	1e-15
1e-15	1e-15	1e-15	1e-15	1e-15	1e-15	1e-15	1e-15	1e-15	1e-15	1e-15	1e-15	1e-15	1e-15	1e-15	1e-15	1e-15	1e-15	1e-15	1e-15	1e-15	1e-15	1e-15	1e-15	1e-15	1e-15	1e-15	1e-15	1e-15	1e-15	1e-15	1e-15	1e-15	1e-15	1e-15	1e-15	1e-15	1e-15	1e-15	1e-15	1e-15	1e-15	1e-15	1e-15	1e-15	1e-15	1e-15	1e-15	1e-15	1e-15
1e-15	1e-15	1e-15	1e-15	1e-15	1e-15	1e-15	1e-15	1e-15	1e-15	1e-15	1e-15	1e-15	1e-15	1e-15	1e-15	1e-15	1e-15	1e-15	1e-15	1e-15	1e-15	1e-15	1e-15	1e-15	1e-15	1e-15	1e-15	1e-15	1e-15	1e-15	1e-15	1e-15	1e-15	1e-15	1e-15	1e-15	1e-15	1e-15	1e-15	1e-15	1e-15	1e-15	1e-15	1e-15	1e-15	1e-15	1e-15	1e-15	1e-15
1e-15	1e-15	1e-15	1e-15	1e-15	1e-15	1e-15	1e-15	1e-15	1e-15	1e-15	1e-15	1e-15	1e-15	1e-15	1e-15	1e-15	1e-15	1e-15	1e-15	1e-15	1e-15	1e-15	1e-15	1e-15	1e-15	1e-15	1e-15	1e-15	1e-15	1e-15	1e-15	1e-15	1e-15	1e-15	1e-15	1e-15	1e-15	1e-15	1e-15	1e-15	1e-15	1e-15	1e-15	1e-15	1e-15	1e-15	1e-15	1e-15	1e-15
1e-15	1e-15	1e-15	1e-15	1e-15	1e-15	1e-15	1e-15	1e-15	1e-15	1e-15	1e-15	1e-15	1e-15	1e-15	1e-15	1e-15	1e-15	1e-15	1e-15	1e-15	1e-15	1e-15	1e-15	1e-15	1e-15	1e-15	1e-15	1e-15	1e-15	1e-15	1e-15	1e-15	1e-15	1e-15	1e-15	1e-15	1e-15	1e-15	1e-15	1e-15	1e-15	1e-15	1e-15	1e-15	1e-15	1e-15	1e-15	1e-15	1e-15
1e-15	1e-15	1e-15	1e-15	1e-15	1e-15	1e-15	1e-15	1e-15	1e-15	1e-15	1e-15	1e-15	1e-15	1e-15	1e-15	1e-15	1e-15	1e-15	1e-15	1e-15	1e-15	1e-15	1e-15	1e-15	1e-15	1e-15	1e-15	1e-15	1e-15	1e-15	1e-15	1e-15	1e-15	1e-15	1e-15	1e-15	1e-15	1e-15	1e-15	1e-15	1e-15	1e-15	1e-15	1e-15	1e-15	1e-15	1e-15	1e-15	1e-15
1e-15	1e-15	1e-15	1e-15	1e-15	1e-15	1e-15	1e-15	1e-15	1e-15	1e-15	1e-15	1e-15	1e-15	1e-15	1e-15	1e-15	1e-15	1e-15	1e-15	1e-15	1e-15	1e-15	1e-15	1e-15	1e-15	1e-15	1e-15	1e-15	1e-15	1e-15	1e-15	1e-15	1e-15	1e-15	1e-15	1e-15	1e-15	1e-15	1e-15	1e-15	1e-15	1e-15	1e-15	1e-15	1e-15	1e-15	1e-15	1e-15	1e-15
1e-15	1e-15	1e-15	1e-15	1e-15	1e-15	1e-15	1e-15	1e-15	1e-15	1e-15	1e-15	1e-15	1e-15	1e-15	1e-15	1e-15	1e-15	1e-15	1e-15	1e-15	1e-15	1e-15	1e-15	1e-15	1e-15	1e-15	1e-15	1e-15	1e-15	1e-15	1e-15	1e-15	1e-15	1e-15	1e-15	1e-15	1e-15	1e-15	1e-15	1e-15	1e-15	1e-15	1e-15	1e-15	1e-15	1e-15	1e-15	1e-15	1e-15
1e-15	1e-15	1e-15	1e-15	1e-15	1e-15	1e-15	1e-15	1e-15	1e-15	1e-15	1e-15	1e-15	1e-15	1e-15	1e-15	1e-15	1e-15	1e-15	1e-15	1e-15	1e-15	1e-15	1e-15	1e-15	1e-15	1e-15	1e-15	1e-15	1e-15	1e-15	1e-15	1e-15	1e-15	1e-15	1e-15	1e-15	1e-15	1e-15	1e-15	1e-15	1e-15	1e-15	1e-15	1e-15	1e-15	1e-15	1e-15	1e-15	1e-15
1e-15	1e-15	1e-15	1e-15	1e-15	1e-15	1e-15	1e-15	1e-15	1e-15	1e-15	1e-15	1e-15	1e-15	1e-15	1e-15	1e-15	1e-15	1e-15	1e-15	1e-15	1e-15	1e-15	1e-15	1e-15	1e-15	1e-15	1e-15	1e-15	1e-15	1e-15	1e-15	1e-15	1e-15	1e-15	1e-15	1e-15	1e-15	1e-15	1e-15	1e-15	1e-15	1e-15	1e-15	1e-15	1e-15	1e-15	1e-15	1e-15	1e-15
1e-15	1e-15	1e-15	1e-15	1e-15	1e-15	1e-15	1e-15	1e-15	1e-15	1e-15	1e-15	1e-15	1e-15	1e-15	1e-15	1e-15	1e-15	1e-15	1e-15	1e-15	1e-15	1e-15	1e-15	1e-15	1e-15	1e-15	1e-15	1e-15	1e-15	1e-15	1e-15	1e-15	1e-15	1e-15	1e-15	1e-15	1e-15	1e-15	1e-15	1e-15	1e-15	1e-15	1e-15	1e-15	1e-15	1e-15	1e-15	1e-15	1e-15
1e-15	1e-15	1e-15	1e-15	1e-15	1e-15	1e-15	1e-15	1e-15	1e-15	1e-15	1e-15	1e-15	1e-15	1e-15	1e-15	1e-15	1e-15	1e-15	1e-15	1e-15	1e-15	1e-15	1e-15	1e-15	1e-15	1e-15	1e-15	1e-15	1e-15	1e-15	1e-15	1e-15	1e-15	1e-15	1e-15	1e-15	1e-15	1e-15	1e-15	1e-15	1e-15	1e-15	1e-15	1e-15	1e-15	1e-15	1e-15	1e-15	1e-15
1e-15	1e-15	1e-15	1e-15	1e-15	1e-15	1e-15	1e-15	1e-15	1e-15	1e-15	1e-15	1e-15	1e-15	1e-15	1e-15	1e-15	1e-15	1e-15	1e-15	1e-15	1e-15	1e-15	1e-15	1e-15	1e-15	1e-15	1e-15	1e-15	1e-15	1e-15	1e-15	1e-15	1e-15	1e-15	1e-15	1e-15	1e-15	1e-15	1e-15	1e-15	1e-15	1e-15	1e-15	1e-15	1e-15	1e-15	1e-15	1e-15	1e-15
1e-15	1e-15	1e-15	1e-15	1e-15	1e-15	1e-15	1e-15	1e-15	1e-15	1e-15	1e-15	1e-15	1e-15	1e-15	1e-15	1e-15	1e-15	1e-15	1e-15	1e-15	1e-15	1e-15	1e-15	1e-15	1e-15	1e-15	1e-15	1e-15	1e-15	1e-15	1e-15	1e-15	1e-15	1e-15	1e-15	1e-15	1e-15	1e-15	1e-15	1e-15	1e-15	1e-15	1e-15	1e-15	1e-15	1e-15	1e-15	1e-15	1e-15
1e-15	1e-15	1e-15	1e-15	1e-15	1e-15	1e-15	1e-15	1e-15	1e-15	1e-15	1e-15	1e-15	1e-15	1e-15	1e-15	1e-15	1e-15	1e-15	1e-15	1e-15	1e-15	1e-15	1e-15	1e-15	1e-15	1e-15	1e-15	1e-15	1e-15	1e-15	1e-15	1e-15	1e-15	1e-15	1e-15	1e-15	1e-15	1e-15	1e-15	1e-15	1e-15	1e-15	1e-15	1e-15	1e-15	1e-15	1e-15	1e-15	1e-15
1e-15	1e-15	1e-15	1e-15	1e-15	1e-15	1e-15	1e-15	1e-15	1e-15	1e-15	1e-15	1e-15	1e-15	1e-15	1e-15	1e-15	1e-15	1e-15	1e-15	1e-15	1e-15	1e-15	1e-15	1e-15	1e-15	1e-15	1e-15	1e-15	1e-15	1e-15	1e-15	1e-15	1e-15	1e-15	1e-15	1e-15	1e-15	1e-15	1e-15	1e-15	1e-15	1e-15	1e-15	1e-15	1e-15	1e-15	1e-15	1e-15	1e-15
1e-15	1e-15	1e-15	1e-15	1e-15	1e-15	1e-15	1e-15	1e-15	1e-15	1e-15	1e-15	1e-15	1e-15	1e-15	1e-15	1e-15	1e-15	1e-15	1e-15	1e-15	1e-15	1e-15	1e-15	1e-15	1e-15	1e-15	1e-15	1e-15	1e-15	1e-15	1e-15	1e-15	1e-15	1e-15	1e-15	1e-15	1e-15	1e-15	1e-15	1e-15	1e-15	1e-15	1e-15	1e-15	1e-15	1e-15	1e-15	1e-15	1e-15
1e-15	1e-15	1e-15	1e-15	1e-15	1e-15	1e-15	1e-15	1e-15	1e-15	1e-15	1e-15	1e-15	1e-15	1e-15	1e-15	1e-15	1e-15	1e-15	1e-15	1e-15	1e-15	1e-15	1e-15	1e-15	1e-15	1e-15	1e-15	1e-15	1e-15	1e-15	1e-15	1e-15	1e-15	1e-15	1e-15	1e-15	1e-15	1e-15	1e-15	1e-15	1e-15	1e-15	1e-15	1e-15	1e-15	1e-15	1e-15	1e-15	1e-15
1e-15	1e-15	1e-15	1e-15	1e-15	1e-15	1e-15	1e-15	1e-15	1e-15	1e-15	1e-15	1e-15	1e-15	1e-15	1e-15	1e-15	1e-15	1e-15	1e-15	1e-15	1e-15	1e-15	1e-15	1e-15	1e-15	1e-15	1e-15	1e-15	1e-15	1e-15	1e-15	1e-15	1e-15	1e-15	1e-15	1e-15	1e-15	1e-15	1e-15	1e-15	1e-15	1e-15	1e-15	1e-15	1e-15	1e-15	1e-15	1e-15	1e-15
1e-15	1e-15	1e-15	1e-15	1e-15	1e-15	1e-15	1e-15	1e-15	1e-15	1e-15	1e-15	1e-15	1e-15	1e-15	1e-15	1e-15	1e-15	1e-15	1e-15	1e-15	1e-15	1e-15	1e-15	1e-15	1e-15	1e-15	1e-15	1e-15	1e-15	1e-15	1e-15	1e-15	1e-15	1e-15	1e-15	1e-15	1e-15	1e-15	1e-15	1e-15	1e-15	1e-15	1e-15	1e-15	1e-15	1e-15	1e-15	1e-15	1e-15
1e-15	1e-15	1e-15	1e-15	1e-15	1e-15	1e-15	1e-15	1e-15	1e-15	1e-15	1e-15	1e-15	1e-15	1e-15	1e-15	1e-15	1e-15	1e-15	1e-15	1e-15	1e-15	1e-15	1e-15	1e-15	1e-15	1e-15	1e-15	1e-15	1e-15	1e-15	1e-15	1e-15	1e-15	1e-15	1e-15	1e-15	1e-15	1e-15	1e-15	1e-15	1e-15	1e-15	1e-15	1e-15	1e-15	1e-15	1e-15	1e-15	1e-15
1e-15	1e-15	1e-15	1e-15	1e-15	1e-15	1e-15	1e-15	1e-15	1e-15	1e-15	1e-15	1e-15	1e-15	1e-15	1e-15	1e-15	1e-15	1e-15	1e-15	1e-15	1e-15	1e-15	1e-15	1e-15	1e-15	1e-15	1e-15	1e-15	1e-15	1e-15	1e-15	1e-15	1e-15	1e-15	1e-15	1e-15	1e-15	1e-15	1e-15	1e-15	1e-15	1e-15	1e-15	1e-15	1e-15	1e-15	1e-15	1e-15	1e-15
1e-15	1e-15	1e-15	1e-15	1e-15	1e-15	1e-15	1e-15	1e-15	1e-15	1e-15	1e-15	1e-15	1e-15	1e-15	1e-15	1e-15	1e-15	1e-15	1e-15	1e-15	1e-15	1e-15	1e-15	1e-15	1e-15	1e-15	1e-15	1e-15	1e-15	1e-15	1e-15	1e-15	1e-15	1e-15	1e-15	1e-15	1e-15	1e-15	1e-15	1e-15	1e-15	1e-15	1e-15	1e-15	1e-15	1e-15	1e-15	1e-15	1e-15
1e-15	1e-15	1e-15	1e-15	1e-15	1e-15	1e-15	1e-15	1e-15	1e-15	1e-15	1e-15	1e-15	1e-15	1e-15	1e-15	1e-15	1e-15	1e-15	1e-15	1e-15	1e-15	1e-15	1e-15	1e-15	1e-15	1e-15	1e-15	1e-15	1e-15	1e-15	1e-15	1e-15	1e-15	1e-15	1e-15	1e-15	1e-15	1e-15	1e-15	1e-15	1e-15	1e-15	1e-15	1e-15	1e-15	1e-15	1e-15	1e-15	1e-15
1e-15	1e-15	1e-15	1e-15	1e-15	1e-15	1e-15	1e-15	1e-15	1e-15	1e-15	1e-15	1e-15	1e-15	1e-15	1e-15	1e-15	1e-15	1e-15	1e-15	1e-15	1e-15	1e-15	1e-15	1e-15	1e-15	1e-15	1e-15	1e-15	1e-15	1e-15	1e-15	1e-15	1e-15	1e-15	1e-15	1e-15	1e-15	1e-15	1e-15	1e-15	1e-15	1e-15	1e-15	1e-15	1e-15	1e-15	1e-15	1e-15	1e-15
1e-15	1e-15	1e-15	1e-15	1e-15	1e-15	1e-15	1e-15	1e-15	1e-15	1e-15	1e-15	1e-15	1e-15	1e-15	1e-15	1e-15	1e-15	1e-15	1e-15	1e-15	1e-15	1e-15	1e-15	1e-15	1e-15	1e-15	1e-15	1e-15	1e-15	1e-15	1e-15	1e-15	1e-15	1e-15	1e-15	1e-15	1e-15	1e-15	1e-15	1e-15	1e-15	1e-15	1e-15	1e-15	1e-15	1e-15	1e-15	1e-15	1e-15
1e-15	1e-15	1e-15	1e-15	1e-15	1e-15	1e-15	1e-15	1e-15	1e-15	1e-15	1e-15	1e-15	1e-15	1e-15	1e-15	1e-15	1e-15	1e-15	1e-15	1e-15	1e-15	1e-15	1e-15	1e-15	1e-15	1e-15	1e-15	1e-15	1e-15	1e-15	1e-15	1e-15	1e-15	1e-15	1e-15	1e-15	1e-15	1e-15	1e-15	1e-15	1e-15	1e-15	1e-15	1e-15	1e-15	1e-15	1e-15	1e-15	1e-15
1e-15	1e-15	1e-15	1e-15	1e-15	1e-15	1e-15	1e-15	1e-15	1e-15	1e-15	1e-15	1e-15	1e-15	1e-15	1e-15	1e-15	1e-15	1e-15	1e-15	1e-15	1e-15	1e-15	1e-15	1e-15	1e-15	1e-15	1e-15	1e-15	1e-15	1e-15	1e-15	1e-15	1e-15	1e-15	1e-15	1e-15	1e-15	1e-15	1e-15	1e-15	1e-15	1e-15	1e-15	1e-15	1e-15	1e-15	1e-15	1e-15	1e-15
1e-15	1e-15	1e-15	1e-15	1e-15	1e-15	1e-15	1e-15	1e-15	1e-15	1e-15	1e-15	1e-15	1e-15	1e-15	1e-15	1e-15	1e-15	1e-15	1e-15	1e-15	1e-15	1e-15	1e-15	1e-15	1e-15	1e-15	1e-15	1e-15	1e-15	1e-15	1e-15	1e-15	1e-15	1e-15	1e-15	1e-15	1e-15	1e-15	1e-15	1e-15	1e-15	1e-15	1e-15	1e-15	1e-15	1e-15	1e-15	1e-15	1e-15
1e-15	1e-15	1e-15	1e-15	1e-15	1e-15	1e-15	1e-15	1e-15	1e-15	1e-15	1e-15	1e-15	1e-15	1e-15	1e-15	1e-15	1e-15	1e-15	1e-15	1e-15	1e-15	1e-15	1e-15	1e-15	1e-15	1e-15	1e-15	1e-15	1e-15	1e-15	1e-15	1e-15	1e-15	1e-15	1e-15	1e-15	1e-15	1e-15	1e-15	1e-15	1e-15	1e-15	1e-15	1e-15	1e-15	1e-15	1e-15	1e-15	1e-15
1e-15	1e-15	1e-15	1e-15	1e-15	1e-15	1e-15	1e-15	1e-15	1e-15	1e-15	1e-15	1e-15	1e-15	1e-15	1e-15	1e-15	1e-15	1e-15	1e-15	1e-15	1e-15	1e-15	1e-15	1e-15	1e-15	1e-15	1e-15	1e-15	1e-15	1e-15	1e-15	1e-15	1e-15	1e-15	1e-15	1e-15	1e-15	1e-15	1e-15	1e-15	1e-15	1e-15	1e-15	1e-15	1e-15	1e-15	1e-15	1e-15	1e-15
1e-15	1e-15	1e-15	1e-15	1e-15	1e-15	1e-15	1e-15	1e-15	1e-15	1e-15	1e-15	1e-15	1e-15	1e-15	1e-15	1e-15	1e-15	1e-15	1e-15	1e-15	1e-15	1e-15	1e-15	1e-15	1e-15	1e-15	1e-15	1e-15	1e-15	1e-15	1e-15	1e-15	1e-15	1e-15	1e-15	1e-15	1e-15	1e-15	1e-15	1e-15	1e-15	1e-15	1e-15	1e-15	1e-15	1e-15	1e-15	1e-15	1e-15
1e-15	1e-15	1e-15	1e-15	1e-15	1e-15	1e-15	1e-15	1e-15	1e-15	1e-15	1e-15	1e-15	1e-15	1e-15	1e-15	1e-15	1e-15	1e-15	1e-15	1e-15	1e-15	1e-15	1e-15	1e-15	1e-15	1e-15	1e-15	1e-15	1e-15	1e-15	1e-15	1e-15	1e-15	1e-15	1e-15	1e-15	1e-15	1e-15	1e-15	1e-15	1e-15	1e-15	1e-15	1e-15	1e-15	1e-15	1e-15	1e-15	1e-15
1e-15	1e-15	1e-15	1e-15	1e-15	1e-15	1e-15	1e-15	1e-15	1e-15	1e-15	1e-15	1e-15	1e-15	1e-15	1e-15	1e-15	1e-15	1e-15	1e-15	1e-15	1e-15	1e-15	1e-15	1e-15	1e-15	1e-15	1e-15	1e-15	1e-15	1e-15	1e-15	1e-15	1e-15	1e-15	1e-15	1e-15	1e-15	1e-15	1e-15	1e-15	1e-15	1e-15	1e-15	1e-15	1e-15	1e-15	1e-15	1e-15	1e-15
1e-15	1e-15	1e-15	1e-15	1e-15	1e-15	1e-15	1e-15	1e-15	1e-15	1e-15	1e-15	1e-15	1e-15	1e-15	1e-15	1e-15	1e-15	1e-15	1e-15	1e-15	1e-15	1e-15	1e-15	1e-15	1e-15	1e-15	1e-15	1e-15	1e-15	1e-15	1e-15	1e-15	1e-15	1e-15	1e-15	1e-15	1e-15	1e-15	1e-15	1e-15	1e-15	1e-15	1e-15	1e-15	1e-15	1e-15	1e-15	1e-15	1e-15
1e-15	1e-15	1e-15	1e-15	1e-15	1e-15	1e-15	1e-15	1e-15	1e-15	1e-15	1e-15	1e-15	1e-15	1e-15	1e-15	1e-15	1e-15	1e-15	1e-15	1e-15	1e-15	1e-15	1e-15	1e-15	1e-15	1e-15	1e-15	1e-15	1e-15	1e-15	1e-15	1e-15	1e-15	1e-15	1e-15	1e-15	1e-15	1e-15	1e-15	1e-15	1e-15	1e-15	1e-15	1e-15	1e-15	1e-15	1e-15	1e-15	1e-15
1e-15	1e-15	1e-15	1e-15	1e-15	1e-15	1e-15	1e-15	1e-15	1e-15	1e-15	1e-15	1e-15	1e-15	1e-15	1e-15	1e-15	1e-15	1e-15	1e-15	1e-15	1e-15	1e-15	1e-15	1e-15	1e-15	1e-15	1e-15	1e-15	1e-15	1e-15	1e-15	1e-15	1e-15	1e-15	1e-15	1e-15	1e-15	1e-15	1e-15	1e-15	1e-15	1e-15	1e-15	1e-15	1e-15	1e-15	1e-15	1e-15	1e-15
1e-15	1e-15	1e-15	1e-15	1e-15	1e-15	1e-15	1e-15	1e-15	1e-15	1e-15	1e-15	1e-15	1e-15	1e-15	1e-15	1e-15	1e-15	1e-15	1e-15	1e-15	1e-15	1e-15	1e-15	1e-15	1e-15	1e-15	1e-15	1e-15	1e-15	1e-15	1e-15	1e-15	1e-15	1e-15	1e-15	1e-15	1e-15	1e-15	1e-15	1e-15	1e-15	1e-15	1e-15	1e-15	1e-15	1e-15	1e-15	1e-15	1e-15
1e-15	1e-15	1e-15	1e-15	1e-15	1e-15	1e-15	1e-15	1e-15	1e-15	1e-15	1e-15	1e-15	1e-15	1e-15	1e-15	1e-15	1e-15	1e-15	1e-15	1e-15	1e-15	1e-15	1e-15	1e-15	1e-15	1e-15	1e-15	1e-15	1e-15	1e-15	1e-15	1e-15	1e-15	1e-15	1e-15	1e-15	1e-15	1e-15	1e-15	1e-15	1e-15	1e-15	1e-15	1e-15	1e-15	1e-15	1e-15	1e-15	1e-15
1e-15	1e-15	1e-15	1e-15	1e-15	1e-15	1e-15	1e-15	1e-15	1e-15	1e-15	1e-15	1e-15	1e-15	1e-15	1e-15	1e-15	1e-15	1e-15	1e-15	1e-15	1e-15	1e-15	1e-15	1e-15	1e-15	1e-15	1e-15	1e-15	1e-15	1e-15	1e-15	1e-15	1e-15	1e-15	1e-15	1e-15	1e-15	1e-15	1e-15	1e-15	1e-15	1e-15	1e-15	1e-15	1e-15	1e-15	1e-15	1e-15	1e-15
1e-15	1e-15	1e-15	1e-15	1e-15	1e-15	1e-15	1e-15	1e-15	1e-15	1e-15	1e-15	1e-15	1e-15	1e-15	1e-15	1e-15	1e-15	1e-15	1e-15	1e-15	1e-15	1e-15	1e-15	1e-15	1e-15	1e-15	1e-15	1e-15	1e-15	1e-15	1e-15	1e-15	1e-15	1e-15	1e-15	1e-15	1e-15	1e-15	1e-15	1e-15	1e-15	1e-15	1e-15	1e-15	1e-15	1e-15	1e-15	1e-15	1e-15
1e-15	1e-15	1e-15	1e-15	1e-15	1e-15	1e-15	1e-15	1e-15	1e-15	1e-15	1e-15	1e-15	1e-15	1e-15	1e-15	1e-15	1e-15	1e-15	1e-15	1e-15	1e-15	1e-15	1e-15	1e-15	1e-15	1e-15	1e-15	1e-15	1e-15	1e-15	1e-15	1e-15	1e-15	1e-15	1e-15	1e-15	1e-15	1e-15	1e-15	1e-15	1e-15	1e-15	1e-15	1e-15	1e-15	1e-15	1e-15	1e-15	1e-15
1e-15	1e-15	1e-15	1e-15	1e-15	1e-15	1e-15	1e-15	1e-15	1e-15	1e-15	1e-15	1e-15	1e-15	1e-15	1e-15	1e-15	1e-15	1e-15	1e-15	1e-15	1e-15	1e-15	1e-15	1e-15	1e-15	1e-15	1e-15	1e-15	1e-15	1e-15	1e-15	1e-15	1e-15	1e-15	1e-15	1e-15	1e-15	1e-15	1e-15	1e-15	1e-15	1e-15	1e-15	1e-15	1e-15	1e-15	1e-15	1e-15	1e-15
1e-15	1e-15	1e-15	1e-15	1e-15	1e-15	1e-15	1e-15	1e-15	1e-15	1e-15	1e-15	1e-15	1e-15	1e-15	1e-15	1e-15	1e-15	1e-15	1e-15	1e-15	1e-15	1e-15	1e-15	1e-15	1e-15	1e-15	1e-15	1e-15	1e-15	1e-15	1e-15	1e-15	1e-15	1e-15	1e-15	1e-15	1e-15	1e-15	1e-15	1e-15	1e-15	1e-15	1e-15	1e-15	1e-15	1e-15	1e-15	1e-15	1e-15
1e-15	1e-15	1e-15	1e-15	1e-15	1e-15	1e-15	1e-15	1e-15	1e-15	1e-15	1e-15	1e-15	1e-15	1e-15	1e-15	1e-15	1e-15	1e-15	1e-15	1e-15	1e-15	1e-15	1e-15	1e-15	1e-15	1e-15	1e-15	1e-15	1e-15	1e-15	1e-15	1e-15	1e-15	1e-15	1e-15	1e-15	1e-15	1e-15	1e-15	1e-15	1e-15	1e-15	1e-15	1e-15	1e-15	1e-15	1e-15	1e-15	1e-15
1e-15	1e-15	1e-15	1e-15	1e-15	1e-15	1e-15	1e-15	1e-15	1e-15	1e-15	1e-15	1e-15	1e-15	1e-15	1e-15	1e-15	1e-15	1e-15	1e-15	1e-15	1e-15	1e-15	1e-15	1e-15	1e-15	1e-15	1e-15	1e-15	1e-15	1e-15	1e-15	1e-15	1e-15	1e-15	1e-15	1e-15	1e-15	1e-15	1e-15	1e-15	1e-15	1e-15	1e-15	1e-15	1e-15	1e-15	1e-15	1e-15	1e-15
1e-15	1e-15	1e-15	1e-15	1e-15	1e-15	1e-15	1e-15	1e-15	1e-15	1e-15	1e-15	1e-15	1e-15	1e-15	1e-15	1e-15	1e-15	1e-15	1e-15	1e-15	1e-15	1e-15	1e-15	1e-15	1e-15	1e-15	1e-15	1e-15	1e-15	1e-15	1e-15	1e-15	1e-15	1e-15	1e-15	1e-15	1e-15	1e-15	1e-15	1e-15	1e-15	1e-15	1e-15	1e-15	1e-15	1e-15	1e-15	1e-15	1e-15
1e-15	1e-15	1e-15	1e-15	1e-15	1e-15	1e-15	1e-15	1e-15	1e-15	1e-15	1e-15	1e-15	1e-15	1e-15	1e-15	1e-15	1e-15	1e-15	1e-15	1e-15	1e-15	1e-15	1e-15	1e-15	1e-15	1e-15	1e-15	1e-15	1e-15	1e-15	1e-15	1e-15	1e-15	1e-15	1e-15	1e-15	1e-15	1e-15	1e-15	1e-15	1e-15	1e-15	1e-15	1e-15	1e-15	1e-15	1e-15	1e-15	1e-15
1e-15	1e-15	1e-15	1e-15	1e-15	1e-15	1e-15	1e-15	1e-15	1e-15	1e-15	1e-15	1e-15	1e-15	1e-15	1e-15	1e-15	1e-15	1e-15	1e-15	1e-15	1e-15	1e-15	1e-15	1e-15	1e-15	1e-15	1e-15	1e-15	1e-15	1e-15	1e-15	1e-15	1e-15	1e-15	1e-15	1e-15	1e-15	1e-15	1e-15	1e-15	1e-15	1e-15	1e-15	1e-15	1e-15	1e-15	1e-15	1e-15	1e-15
1e-15	1e-15	1e-15	1e-15	1e-15	1e-15	1e-15	1e-15	1e-15	1e-15	1e-15	1e-15	1e-15	1e-15	1e-15	1e-15	1e-15	1e-15	1e-15	1e-15	1e-15	1e-15	1e-15	1e-15	1e-15	1e-15	1e-15	1e-15	1e-15	1e-15	1e-15	1e-15	1e-15	1e-15	1e-15	1e-15	1e-15	1e-15	1e-15	1e-15	1e-15	1e-15	1e-15	1e-15	1e-15	1e-15	1e-15	1e-15	1e-15	1e-15
1e-15	1e-15	1e-15	1e-15	1e-15	1e-15	1e-15	1e-15	1e-15	1e-15	1e-15	1e-15	1e-15	1e-15	1e-15	1e-15	1e-15	1e-15	1e-15	1e-15	1e-15	1e-15	1e-15	1e-15	1e-15	1e-15	1e-15	1e-15	1e-15	1e-15	1e-15	1e-15	1e-15	1e-15	1e-15	1e-15	1e-15	1e-15	1e-15	1e-15	1e-15	1e-15	1e-15	1e-15	1e-15	1e-15	1e-15	1e-15	1e-15	1e-15
1e-15	1e-15	1e-15	1e-15	1e-15	1e-15	1e-15	1e-15	1e-15	1e-15	1e-15	1e-15	1e-15	1e-15	1e-15	1e-15	1e-15	1e-15	1e-15	1e-15	1e-15	1e-15	1e-15	1e-15	1e-15	1e-15	1e-15	1e-15	1e-15	1e-15	1e-15	1e-15	1e-15	1e-15	1e-15	1e-15	1e-15	1e-15	1e-15	1e-15	1e-15	1e-15	1e-15	1e-15	1e-15	1e-15	1e-15	1e-15	1e-15	1e-15
1e-15	1e-15	1e-15	1e-15	1e-15	1e-15	1e-15	1e-15	1e-15	1e-15	1e-15	1e-15	1e-15	1e-15	1e-15	1e-15	1e-15	1e-15	1e-15	1e-15	1e-15	1e-15	1e-15	1e-15	1e-15	1e-15	1e-15	1e-15	1e-15	1e-15	1e-15	1e-15	1e-15	1e-15	1e-15	1e-15	1e-15	1e-15	1e-15	1e-15	1e-15	1e-15	1e-15	1e-15	1e-15	1e-15	1e-15	1e-15	1e-15	1e-15
1e-15	1e-15	1e-15	1e-15	1e-15	1e-15	1e-15	1e-15	1e-15	1e-15	1e-15	1e-15	1e-15	1e-15	1e-15	1e-15	1e-15	1e-15	1e-15	1e-15	1e-15	1e-15	1e-15	1e-15	1e-15	1e-15	1e-15	1e-15	1e-15	1e-15	1e-15	1e-15	1e-15	1e-15	1e-15	1e-15	1e-15	1e-15	1e-15	1e-15	1e-15	1e-15	1e-15	1e-15	1e-15	1e-15	1e-15	1e-15	1e-15	1e-15
1e-15	1e-15	1e-15	1e-15	1e-15	1e-15	1e-15	1e-15	1e-15	1e-15	1e-15	1e-15	1e-15	1e-15	1e-15	1e-15	1e-15	1e-15	1e-15	1e-15	1e-15	1e-15	1e-15	1e-15	1e-15	1e-15	1e-15	1e-15	1e-15	1e-15	1e-15	1e-15	1e-15	1e-15	1e-15	1e-15	1e-15	1e-15	1e-15	1e-15	1e-15	1e-15	1e-15	1e-15	1e-15	1e-15	1e-15	1e-15	1e-15	1e-15
1e-15	1e-15	1e-15	1e-15	1e-15	1e-15	1e-15	1e-15	1e-15	1e-15	1e-15	1e-15	1e-15	1e-15	1e-15	1e-15	1e-15	1e-15	1e-15	1e-15	1e-15	1e-15	1e-15	1e-15	1e-15	1e-15	1e-15	1e-15	1e-15	1e-15	1e-15	1e-15	1e-15	1e-15	1e-15	1e-15	1e-15	1e-15	1e-15	1e-15	1e-15	1e-15	1e-15	1e-15	1e-15	1e-15	1e-15	1e-15	1e-15	1e-15
1e-15	1e-15	1e-15	1e-15	1e-15	1e-15	1e-15	1e-15	1e-15	1e-15	1e-15	1e-15	1e-15	1e-15	1e-15	1e-15	1e-15	1e-15	1e-15	1e-15	1e-15	1e-15	1e-15	1e-15	1e-15	1e-15	1e-15	1e-15	1e-15	1e-15	1e-15	1e-15	1e-15	1e-15	1e-15	1e-15	1e-15	1e-15	1e-15	1e-15	1e-15	1e-15	1e-15	1e-15	1e-15	1e-15	1e-15	1e-15	1e-15	1e-15
1e-15	1e-15	1e-15	1e-15	1e-15	1e-15	1e-15	1e-15	1e-15	1e-15	1e-15	1e-15	1e-15	1e-15	1e-15	1e-15	1e-15	1e-15	1e-15	1e-15	1e-15	1e-15	1e-15	1e-15	1e-15	1e-15	1e-15	1e-15	1e-15	1e-15	1e-15	1e-15	1e-15	1e-15	1e-15	1e-15	1e-15	1e-15	1e-15	1e-15	1e-15	1e-15	1e-15	1e-15	1e-15	1e-15	1e-15	1e-15	1e-15	1e-15
1e-15	1e-15	1e-15	1e-15	1e-15	1e-15	1e-15	1e-15	1e-15	1e-15	1e-15	1e-15	1e-15	1e-15	1e-15	1e-15	1e-15	1e-15	1e-15	1e-15	1e-15	1e-15	1e-15	1e-15	1e-15	1e-15	1e-15	1e-15	1e-15	1e-15	1e-15	1e-15	1e-15	1e-15	1e-15	1e-15	1e-15	1e-15	1e-15	1e-15	1e-15	1e-15	1e-15	1e-15	1e-15	1e-15	1e-15	1e-15	1e-15	1e-15
1e-15	1e-15	1e-15	1e-15	1e-15	1e-15	1e-15	1e-15	1e-15	1e-15	1e-15	1e-15	1e-15	1e-15	1e-15	1e-15	1e-15	1e-15	1e-15	1e-15	1e-15	1e-15	1e-15	1e-15	1e-15	1e-15	1e-15	1e-15	1e-15	1e-15	1e-15	1e-15	1e-15	1e-15	1e-15	1e-15	1e-15	1e-15	1e-15	1e-15	1e-15	1e-15	1e-15	1e-15	1e-15	1e-15	1e-15	1e-15	1e-15	1e-15
1e-15	1e-15	1e-15	1e-15	1e-15	1e-15	1e-15	1e-15	1e-15	1e-15	1e-15	1e-15	1e-15	1e-15	1e-15	1e-15	1e-15	1e-15	1e-15	1e-15	1e-15	1e-15	1e-15	1e-15	1e-15	1e-15	1e-15	1e-15	1e-15	1e-15	1e-15	1e-15	1e-15	1e-15	1e-15	1e-15	1e-15	1e-15	1e-15	1e-15	1e-15	1e-15	1e-15	1e-15	1e-15	1e-15	1e-15	1e-15	1e-15	1e-15
1e-15	1e-15	1e-15	1e-15	1e-15	1e-15	1e-15	1e-15	1e-15	1e-15	1e-15	1e-15	1e-15	1e-15	1e-15	1e-15	1e-15	1e-15	1e-15	1e-15	1e-15	1e-15	1e-15	1e-15	1e-15	1e-15	1e-15	1e-15	1e-15	1e-15	1e-15	1e-15	1e-15	1e-15	1e-15	1e-15	1e-15	1e-15	1e-15	1e-15	1e-15	1e-15	1e-15	1e-15	1e-15	1e-15	1e-15	1e-15	1e-15	1e-15
1e-15	1e-15	1e-15	1e-15	1e-15	1e-15	1e-15	1e-15	1e-15	1e-15	1e-15	1e-15	1e-15	1e-15	1e-15	1e-15	1e-15	1e-15	1e-15	1e-15	1e-15	1e-15	1e-15	1e-15	1e-15	1e-15	1e-15	1e-15	1e-15	1e-15	1e-15	1e-15	1e-15	1e-15	1e-15	1e-15	1e-15	1e-15	1e-15	1e-15	1e-15	1e-15	1e-15	1e-15	1e-15	1e-15	1e-15	1e-15	1e-15	1e-15
1e-15	1e-15	1e-15	1e-15	1e-15	1e-15	1e-15	1e-15	1e-15	1e-15	1e-15	1e-15	1e-15	1e-15	1e-15	1e-15	1e-15	1e-15	1e-15	1e-15	1e-15	1e-15	1e-15	1e-15	1e-15	1e-15	1e-15	1e-15	1e-15	1e-15	1e-15	1e-15	1e-15	1e-15	1e-15	1e-15	1e-15	1e-15	1e-15	1e-15	1e-15	1e-15	1e-15	1e-15	1e-15	1e-15	1e-15	1e-15	1e-15	1e-15
1e-15	1e-15	1e-15	1e-15	1e-15	1e-15	1e-15	1e-15	1e-15	1e-15	1e-15	1e-15	1e-15	1e-15	1e-15	1e-15	1e-15	1e-15	1e-15	1e-15	1e-15	1e-15	1e-15	1e-15	1e-15	1e-15	1e-15	1e-15	1e-15	1e-15	1e-15	1e-15	1e-15	1e-15	1e-15	1e-15	1e-15	1e-15	1e-15	1e-15	1e-15	1e-15	1e-15	1e-15	1e-15	1e-15	1e-15	1e-15	1e-15	1e-15
1e-15	1e-15	1e-15	1e-15	1e-15	1e-15	1e-15	1e-15	1e-15	1e-15	1e-15	1e-15	1e-15	1e-15	1e-15	1e-15	1e-15	1e-15	1e-15	1e-15	1e-15	1e-15	1e-15	1e-15	1e-15	1e-15	1e-15	1e-15	1e-15	1e-15	1e-15	1e-15	1e-15	1e-15	1e-15	1e-15	1e-15	1e-15	1e-15	1e-15	1e-15	1e-15	1e-15	1e-15	1e-15	1e-15	1e-15	1e-15	1e-15	1e-15
1e-15	1e-15	1e-15	1e-15	1e-15	1e-15	1e-15	1e-15	1e-15	1e-15	1e-15	1e-15	1e-15	1e-15	1e-15	1e-15	1e-15	1e-15	1e-15	1e-15	1e-15	1e-15	1e-15	1e-15	1e-15	1e-15	1e-15	1e-15	1e-15	1e-15	1e-15	1e-15	1e-15	1e-15	1e-15	1e-15	1e-15	1e-15	1e-15	1e-15	1e-15	1e-15	1e-15	1e-15	1e-15	1e-15	1e-15	1e-15	1e-15	1e-15
1e-15	1e-15	1e-15	1e-15	1e-15	1e-15	1e-15	1e-15	1e-15	1e-15	1e-15	1e-15	1e-15	1e-15	1e-15	1e-15	1e-15	1e-15	1e-15	1e-15	1e-15	1e-15	1e-15	1e-15	1e-15	1e-15	1e-15	1e-15	1e-15	1e-15	1e-15	1e-15	1e-15	1e-15	1e-15	1e-15	1e-15	1e-15	1e-15	1e-15	1e-15	1e-15	1e-15	1e-15	1e-15	1e-15	1e-15	1e-15	1e-15	1e-15
1e-15	1e-15	1e-15	1e-15	1e-15	1e-15	1e-15	1e-15	1e-15	1e-15	1e-15	1e-15	1e-15	1e-15	1e-15	1e-15	1e-15	1e-15	1e-15	1e-15	1e-15	1e-15	1e-15	1e-15	1e-15	1e-15	1e-15	1e-15	1e-15	1e-15	1e-15	1e-15	1e-15	1e-15	1e-15	1e-15	1e-15	1e-15	1e-15	1e-15	1e-15	1e-15	1e-15	1e-15	1e-15	1e-15	1e-15	1e-15	1e-15	1e-15
1e-15	1e-15	1e-15	1e-15	1e-15	1e-15	1e-15	1e-15	1e-15	1e-15	1e-15	1e-15	1e-15	1e-15	1e-15	1e-15	1e-15	1e-15	1e-15	1e-15	1e-15	1e-15	1e-15	1e-15	1e-15	1e-15	1e-15	1e-15	1e-15	1e-15	1e-15	1e-15	1e-15	1e-15	1e-15	1e-15	1e-15	1e-15	1e-15	1e-15	1e-15	1e-15	1e-15	1e-15	1e-15	1e-15	1e-15	1e-15	1e-15	1e-15
1e-15	1e-15	1e-15	1e-15	1e-15	1e-15	1e-15	1e-15	1e-15	1e-15	1e-15	1e-15	1e-15	1e-15	1e-15	1e-15	1e-15	1e-15	1e-15	1e-15	1e-15	1e-15	1e-15	1e-15	1e-15	1e-15	1e-15	1e-15	1e-15	1e-15	1e-15	1e-15	1e-15	1e-15	1e-15	1e-15	1e-15	1e-15	1e-15	1e-15	1e-15	1e-15	1e-15	1e-15	1e-15	1e-15	1e-15	1e-15	1e-15	1e-15
1e-15	1e-15	1e-15	1e-15	1e-15	1e-15	1e-15	1e-15	1e-15	1e-15	1e-15	1e-15	1e-15	1e-15	1e-15	1e-15	1e-15	1e-15	1e-15	1e-15	1e-15	1e-15	1e-15	1e-15	1e-15	1e-15	1e-15	1e-15	1e-15	1e-15	1e-15	1e-15	1e-15	1e-15	1e-15	1e-15	1e-15	1e-15	1e-15	1e-15	1e-15	1e-15	1e-15	1e-15	1e-15	1e-15	1e-15	1e-15	1e-15	1e-15
1e-15	1e-15	1e-15	1e-15	1e-15	1e-15	1e-15	1e-15	1e-15	1e-15	1e-15	1e-15	1e-15	1e-15	1e-15	1e-15	1e-15	1e-15	1e-15	1e-15	1e-15	1e-15	1e-15	1e-15	1e-15	1e-15	1e-15	1e-15	1e-15	1e-15	1e-15	1e-15	1e-15	1e-15	1e-15	1e-15	1e-15	1e-15	1e-15	1e-15	1e-15	1e-15	1e-15	1e-15	1e-15	1e-15	1e-15	1e-15	1e-15	1e-15
1e-15	1e-15	1e-15	1e-15	1e-15	1e-15	1e-15	1e-15	1e-15	1e-15	1e-15	1e-15	1e-15	1e-15	1e-15	1e-15	1e-15	1e-15	1e-15	1e-15	1e-15	1e-15	1e-15	1e-15	1e-15	1e-15	1e-15	1e-15	1e-15	1e-15	1e-15	1e-15	1e-15	1e-15	1e-15	1e-15	1e-15	1e-15	1e-15	1e-15	1e-15	1e-15	1e-15	1e-15	1e-15	1e-15	1e-15	1e-15	1e-15	1e-15
1e-15	1e-15	1e-15	1e-15	1e-15	1e-15	1e-15	1e-15	1e-15	1e-15	1e-15	1e-15	1e-15	1e-15	1e-15	1e-15	1e-15	1e-15	1e-15	1e-15	1e-15	1e-15	1e-15	1e-15	1e-15	1e-15	1e-15	1e-15	1e-15	1e-15	1e-15	1e-15	1e-15	1e-15	1e-15	1e-15	1e-15	1e-15	1e-15	1e-15	1e-15	1e-15	1e-15	1e-15	1e-15	1e-15	1e-15	1e-15	1e-15	1e-15
1e-15	1e-15	1e-15	1e-15	1e-15	1e-15	1e-15	1e-15	1e-15	1e-15	1e-15	1e-15	1e-15	1e-15	1e-15	1e-15	1e-15	1e-15	1e-15	1e-15	1e-15	1e-15	1e-15	1e-15	1e-15	1e-15	1e-15	1e-15	1e-15	1e-15	1e-15	1e-15	1e-15	1e-15	1e-15	1e-15	1e-15	1e-15	1e-15	1e-15	1e-15	1e-15	1e-15	1e-15	1e-15	1e-15	1e-15	1e-15	1e-15	1e-15
1e-15	1e-15	1e-15	1e-15	1e-15	1e-15	1e-15	1e-15	1e-15	1e-15	1e-15	1e-15	1e-15	1e-15	1e-15	1e-15	1e-15	1e-15	1e-15	1e-15	1e-15	1e-15	1e-15	1e-15	1e-15	1e-15	1e-15	1e-15	1e-15	1e-15	1e-15	1e-15	1e-15	1e-15	1e-15	1e-15	1e-15	1e-15	1e-15	1e-15	1e-15	1e-15	1e-15	1e-15	1e-15	1e-15	1e-15	1e-15	1e-15	1e-15
1e-15	1e-15	1e-15	1e-15	1e-15	1e-15	1e-15	1e-15	1e-15	1e-15	1e-15	1e-15	1e-15	1e-15	1e-15	1e-15	1e-15	1e-15	1e-15	1e-15	1e-15	1e-15	1e-15	1e-15	1e-15	1e-15	1e-15	1e-15	1e-15	1e-15	1e-15	1e-15	1e-15	1e-15	1e-15	1e-15	1e-15	1e-15	1e-15	1e-15	1e-15	1e-15	1e-15	1e-15	1e-15	1e-15	1e-15	1e-15	1e-15	1e-15
1e-15	1e-15	1e-15	1e-15	1e-15	1e-15	1e-15	1e-15	1e-15	1e-15	1e-15	1e-15	1e-15	1e-15	1e-15	1e-15	1e-15	1e-15	1e-15	1e-15	1e-15	1e-15	1e-15	1e-15	1e-15	1e-15	1e-15	1e-15	1e-15	1e-15	1e-15	1e-15	1e-15	1e-15	1e-15	1e-15	1e-15	1e-15	1e-15	1e-15	1e-15	1e-15	1e-15	1e-15	1e-15	1e-15	1e-15	1e-15	1e-15	1e-15
1e-15	1e-15	1e-15	1e-15	1e-15	1e-15	1e-15	1e-15	1e-15	1e-15	1e-15	1e-15	1e-15	1e-15	1e-15	1e-15	1e-15	1e-15	1e-15	1e-15	1e-15	1e-15	1e-15	1e-15	1e-15	1e-15	1e-15	1e-15	1e-15	1e-15	1e-15	1e-15	1e-15	1e-15	1e-15	1e-15	1e-15	1e-15	1e-15	1e-15	1e-15	1e-15	1e-15	1e-15	1e-15	1e-15	1e-15	1e-15	1e-15	1e-15
1e-15	1e-15	1e-15	1e-15	1e-15	1e-15	1e-15	1e-15	1e-15	1e-15	1e-15	1e-15	1e-15	1e-15	1e-15	1e-15	1e-15	1e-15	1e-15	1e-15	1e-15	1e-15	1e-15	1e-15	1e-15	1e-15	1e-15	1e-15	1e-15	1e-15	1e-15	1e-15	1e-15	1e-15	1e-15	1e-15	1e-15	1e-15	1e-15	1e-15	1e-15	1e-15	1e-15	1e-15	1e-15	1e-15	1e-15	1e-15	1e-15	1e-15
1e-15	1e-15	1e-15	1e-15	1e-15	1e-15	1e-15	1e-15	1e-15	1e-15	1e-15	1e-15	1e-15	1e-15	1e-15	1e-15	1e-15	1e-15	1e-15	1e-15	1e-15	1e-15	1e-15	1e-15	1e-15	1e-15	1e-15	1e-15	1e-15	1e-15	1e-15	1e-15	1e-15	1e-15	1e-15	1e-15	1e-15	1e-15	1e-15	1e-15	1e-15	1e-15	1e-15	1e-15	1e-15	1e-15	1e-15	1e-15	1e-15	1e-15
1e-15	1e-15	1e-15	1e-15	1e-15	1e-15	1e-15	1e-15	1e-15	1e-15	1e-15	1e-15	1e-15	1e-15	1e-15	1e-15	1e-15	1e-15	1e-15	1e-15	1e-15	1e-15	1e-15	1e-15	1e-15	1e-15	1e-15	1e-15	1e-15	1e-15	1e-15	1e-15	1e-15	1e-15	1e-15	1e-15	1e-15	1e-15	1e-15	1e-15	1e-15	1e-15	1e-15	1e-15	1e-15	1e-15	1e-15	1e-15	1e-15	1e-15
1e-15	1e-15	1e-15	1e-15	1e-15	1e-15	1e-15	1e-15	1e-15	1e-15	1e-15	1e-15	1e-15	1e-15	1e-15	1e-15	1e-15	1e-15	1e-15	1e-15	1e-15	1e-15	1e-15	1e-15	1e-15	1e-15	1e-15	1e-15	1e-15	1e-15	1e-15	1e-15	1e-15	1e-15	1e-15	1e-15	1e-15	1e-15	1e-15	1e-15	1e-15	1e-15	1e-15	1e-15	1e-15	1e-15	1e-15	1e-15	1e-15	1e-15
1e-15	1e-15	1e-15	1e-15	1e-15	1e-15	1e-15	1e-15	1e-15	1e-15	1e-15	1e-15	1e-15	1e-15	1e-15	1e-15	1e-15	1e-15	1e-15	1e-15	1e-15	1e-15	1e-15	1e-15	1e-15	1e-15	1e-15	1e-15	1e-15	1e-15	1e-15	1e-15	1e-15	1e-15	1e-15	1e-15	1e-15	1e-15	1e-15	1e-15	1e-15	1e-15	1e-15	1e-15	1e-15	1e-15	1e-15	1e-15	1e-15	1e-15
1e-15	1e-15	1e-15	1e-15	1e-15	1e-15	1e-15	1e-15	1e-15	1e-15	1e-15	1e-15	1e-15	1e-15	1e-15	1e-15	1e-15	1e-15	1e-15	1e-15	1e-15	1e-15	1e-15	1e-15	1e-15	1e-15	1e-15	1e-15	1e-15	1e-15	1e-15	1e-15	1e-15	1e-15	1e-15	1e-15	1e-15	1e-15	1e-15	1e-15	1e-15	1e-15	1e-15	1e-15	1e-15	1e-15	1e-15	1e-15	1e-15	1e-15
1e-15	1e-15	1e-15	1e-15	1e-15	1e-15	1e-15	1e-15	1e-15	1e-15	1e-15	1e-15	1e-15	1e-15	1e-15	1e-15	1e-15	1e-15	1e-15	1e-15	1e-15	1e-15	1e-15	1e-15	1e-15	1e-15	1e-15	1e-15	1e-15	1e-15	1e-15	1e-15	1e-15	1e-15	1e-15	1e-15	1e-15	1e-15	1e-15	1e-15	1e-15	1e-15	1e-15	1e-15	1e-15	1e-15	1e-15	1e-15	1e-15	1e-15
1e-15	1e-15	1e-15	1e-15	1e-15	1e-15	1e-15	1e-15	1e-15	1e-15	1e-15	1e-15	1e-15	1e-15	1e-15	1e-15	1e-15	1e-15	1e-15	1e-15	1e-15	1e-15	1e-15	1e-15	1e-15	1e-15	1e-15	1e-15	1e-15	1e-15	1e-15	1e-15	1e-15	1e-15	1e-15	1e-15	1e-15	1e-15	1e-15	1e-15	1e-15	1e-15	1e-15	1e-15	1e-15	1e-15	1e-15	1e-15	1e-15	1e-15
1e-15	1e-15	1e-15	1e-15	1e-15	1e-15	1e-15	1e-15	1e-15	1e-15	1e-15	1e-15	1e-15	1e-15	1e-15	1e-15	1e-15	1e-15	1e-15	1e-15	1e-15	1e-15	1e-15	1e-15	1e-15	1e-15	1e-15	1e-15	1e-15	1e-15	1e-15	1e-15	1e-15	1e-15	1e-15	1e-15	1e-15	1e-15	1e-15	1e-15	1e-15	1e-15	1e-15	1e-15	1e-15	1e-15	1e-15	1e-15	1e-15	1e-15
1e-15	1e-15	1e-15	1e-15	1e-15	1e-15	1e-15	1e-15	1e-15	1e-15	1e-15	1e-15	1e-15	1e-15	1e-15	1e-15	1e-15	1e-15	1e-15	1e-15	1e-15	1e-15	1e-15	1e-15	1e-15	1e-15	1e-15	1e-15	1e-15	1e-15	1e-15	1e-15	1e-15	1e-15	1e-15	1e-15	1e-15	1e-15	1e-15	1e-15	1e-15	1e-15	1e-15	1e-15	1e-15	1e-15	1e-15	1e-15	1e-15	1e-15
1e-15	1e-15	1e-15	1e-15	1e-15	1e-15	1e-15	1e-15	1e-15	1e-15	1e-15	1e-15	1e-15	1e-15	1e-15	1e-15	1e-15	1e-15	1e-15	1e-15	1e-15	1e-15	1e-15	1e-15	1e-15	1e-15	1e-15	1e-15	1e-15	1e-15	1e-15	1e-15	1e-15	1e-15	1e-15	1e-15	1e-15	1e-15	1e-15	1e-15	1e-15	1e-15	1e-15	1e-15	1e-15	1e-15	1e-15	1e-15	1e-15	1e-15
1e-15	1e-15	1e-15	1e-15	1e-15	1e-15	1e-15	1e-15	1e-15	1e-15	1e-15	1e-15	1e-15	1e-15	1e-15	1e-15	1e-15	1e-15	1e-15	1e-15	1e-15	1e-15	1e-15	1e-15	1e-15	1e-15	1e-15	1e-15	1e-15	1e-15	1e-15	1e-15	1e-15	1e-15	1e-15	1e-15	1e-15	1e-15	1e-15	1e-15	1e-15	1e-15	1e-15	1e-15	1e-15	1e-15	1e-15	1e-15	1e-15	1e-15
[truncated: 1 more columns]

## Sheet: panel b(bottom)-axis
Time (fs)	Energy (eV)		Time (fs)	Inst. energy (eV)	Time (fs)	Phase (rad)
-0.625	0		-0.5	16.377	-0.325	1.02514
-0.6	1		-0.475		-0.3	0.675348
-0.575	2		-0.45		-0.275	0.373455
-0.55	3		-0.425	19.5726	-0.25	0.108936
-0.525	4		-0.4	19.5726	-0.225	-0.115852
-0.5	5		-0.375	19.1088	-0.2	-0.287915
-0.475	6		-0.35	20.7029	-0.175	-0.407613
-0.45	7		-0.325	22.4859	-0.15	-0.485845
-0.425	8		-0.3	23.9437	-0.125	-0.527016
-0.4	9		-0.275	25.0084	-0.1	-0.530202
-0.375	10		-0.25	25.9117	-0.075	-0.49745
-0.35	11		-0.225	27.1005	-0.05	-0.444462
-0.325	12		-0.2	28.688	-0.025	-0.360995
-0.3	13		-0.175	29.8578	0	-0.247011
-0.275	14		-0.15	30.8715	0.025	-0.126617
-0.25	15		-0.125	31.8094	0.05	0.000218427
-0.225	16		-0.1	32.8717	0.075	0.121244
-0.2	17		-0.075	33.7017	0.1	0.228844
-0.175	18		-0.05	33.9373	0.125	0.314784
-0.15	19		-0.025	35.3066	0.15	0.375557
-0.125	20		0	35.5443	0.175	0.4072
-0.1	21		0.025	35.6441	0.2	0.382594
-0.075	22		0.05	35.8835	0.225	0.28984
-0.05	23		0.075	35.3382	0.25	0.141578
-0.025	24		0.1	35.1765	0.275	-0.065407
0	25		0.125	34.1976	0.3	-0.348358
0.025	26		0.15	33.8513
0.05	27		0.175	32.6637
0.075	28		0.2	30.8893
0.1	29		0.225	29.0753
0.125	30		0.25	27.9665
0.15	31		0.275	25.9831
0.175	32		0.3	23.9663
0.2	33		0.325	20.2869
0.225	34		0.35
0.25	35		0.375
0.275	36		0.4
0.3	37		0.425
0.325	38		0.45
0.35	39		0.475
0.375	40		0.5
0.4	41		0.525
0.425	42		0.55
0.45	43		0.575
0.475	44		0.6
0.5	45		0.625
0.525	46
0.55	47
0.575	48
0.6	49
0.625	50
	51
	52
	53
	54
	55
	56
	57
	58
	59
	60
	61
	62
	63
	64
	65
	66
	67
	68
	69
	70
	71
	72
	73
	74
	75
	76
	77
	78
	79
	80
	81
	82
	83
	84
	85
	86
	87
	88
	89
	90
	91
	92
	93
	94
	95
	96
	97
	98
	99
	100
	101
	102
	103
	104
	105
	106
	107
	108
	109
	110
	111
	112
	113
	114
	115
	116
	117
	118
	119
	120
	121
	122
	123
	124
	125
	126
	127
	128
	129
	130
	131
	132
	133
	134
	135
	136
	137
	138
	139
	140
	141
	142
	143
	144
	145
	146
	147
	148
	149
	150
	151
	152
	153
	154
	155
	156
	157
	158
	159
	160
	161
	162
	163
	164
	165
	166
	167
	168
	169
	170
	171
	172
	173
	174
	175
	176
	177
	178
	179
	180
	181
	182
	183
	184
	185
	186
	187
	188
	189
	190
	191
	192
	193
	194
	195
	196
	197
	198
	199
	200

## Sheet: panel c(top)
0.231624	0.242642	1e-15	1e-15	0.0641649	0.155611	1e-15	1e-15	1e-15	0.00425602	0.0351575	0.013532	1e-15	0.0106543	0.220102	0.270202	1e-15	1e-15	1e-15	1e-15	1e-15	1e-15	0.000441989	0.0256354	1e-15	0.0187634	0.0064384	1e-15	0.204845	0.309106	0.37555	1e-15	1e-15	1e-15	1e-15	1e-15	1e-15	1e-15	1e-15	0.00469887	0.39724	0.0807565	1e-15	0.0149226	0.286058	0.00375185	0.00407752	0.0549533	0.0673023	0.0273912
0.0441389	0.0462384	1e-15	1e-15	0.00911323	0.0221011	1e-15	1e-15	1e-15	0.000149665	0.00279425	0.00234383	1e-15	0.00168584	0.0489106	0.0612617	1e-15	1e-15	1e-15	1e-15	1e-15	1e-15	5.15135e-05	0.00298779	1e-15	0.00291473	0.00100015	1e-15	0.0699002	0.103769	0.13614	1e-15	1e-15	1e-15	1e-15	1e-15	1e-15	1e-15	1e-15	0.000872627	0.121377	0.0251844	1e-15	0.00527472	0.101113	0.0326854	0.0555319	0.184168	0.197536	0.213337
1e-15	1e-15	1e-15	1e-15	1e-15	1e-15	1e-15	1e-15	1e-15	1e-15	1e-15	1e-15	1e-15	1e-15	1e-15	1e-15	1e-15	1e-15	1e-15	1e-15	1e-15	1e-15	1e-15	1e-15	1e-15	1e-15	1e-15	1e-15	1e-15	1e-15	1e-15	1e-15	1e-15	1e-15	1e-15	1e-15	1e-15	1e-15	1e-15	1e-15	1e-15	1e-15	1e-15	1e-15	0.006585	0.0573137	0.138263	0.2395	0.212009	0.250615
1e-15	1e-15	1e-15	1e-15	1e-15	1e-15	1e-15	1e-15	1e-15	1e-15	1e-15	1e-15	1e-15	1e-15	1e-15	1e-15	1e-15	1e-15	1e-15	1e-15	1e-15	1e-15	1e-15	1e-15	1e-15	1e-15	1e-15	1e-15	1e-15	1e-15	1e-15	1e-15	1e-15	1e-15	1e-15	1e-15	1e-15	1e-15	1e-15	1e-15	1e-15	1e-15	0.00148676	0.00691375	0.0664129	0.0952895	0.184601	0.239366	0.340981	0.206934
1e-15	1e-15	1e-15	1e-15	1e-15	1e-15	1e-15	1e-15	1e-15	1e-15	1e-15	1e-15	1e-15	1e-15	1e-15	1e-15	1e-15	1e-15	1e-15	1e-15	1e-15	1e-15	1e-15	1e-15	1e-15	1e-15	1e-15	1e-15	1e-15	1e-15	1e-15	1e-15	1e-15	1e-15	1e-15	1e-15	1e-15	1e-15	1e-15	1e-15	1e-15	1e-15	0.00479299	0.0314956	0.0790269	0.255837	0.309863	0.294193	0.379511	0.0820494
1e-15	1e-15	1e-15	1e-15	1e-15	1e-15	1e-15	1e-15	1e-15	1e-15	1e-15	1e-15	1e-15	1e-15	1e-15	1e-15	1e-15	1e-15	1e-15	1e-15	1e-15	1e-15	1e-15	1e-15	1e-15	1e-15	1e-15	1e-15	1e-15	1e-15	1e-15	1e-15	1e-15	1e-15	1e-15	1e-15	1e-15	1e-15	1e-15	1e-15	1e-15	0.030524	0.00851592	0.0512489	0.151944	0.276339	0.426512	0.46669	0.20991	0.039032
1e-15	1e-15	1e-15	1e-15	1e-15	1e-15	1e-15	1e-15	1e-15	1e-15	0.00113543	0.00938114	1e-15	1e-15	1e-15	1e-15	1e-15	1e-15	1e-15	1e-15	1e-15	1e-15	1e-15	1e-15	1e-15	1e-15	1e-15	1e-15	1e-15	1e-15	1e-15	1e-15	1e-15	1e-15	1e-15	1e-15	1e-15	1e-15	1e-15	1e-15	1e-15	0.0168316	0.0255256	0.128525	0.221312	0.241407	0.413645	0.425339	0.11786	0.0134097
1e-15	1e-15	1e-15	1e-15	1e-15	1e-15	1e-15	1e-15	1e-15	1e-15	0.00200818	0.0165919	1e-15	1e-15	1e-15	1e-15	1e-15	1e-15	1e-15	1e-15	1e-15	1e-15	1e-15	1e-15	1e-15	1e-15	1e-15	1e-15	1e-15	1e-15	1e-15	1e-15	1e-15	1e-15	1e-15	1e-15	1e-15	1e-15	1e-15	1e-15	1e-15	0.00842008	0.0746209	0.140934	0.173978	0.236131	0.426663	0.328518	0.0345598	1e-15
1e-15	1e-15	1e-15	1e-15	1e-15	1e-15	1e-15	1e-15	1e-15	1e-15	1e-15	1e-15	1e-15	1e-15	1e-15	1e-15	1e-15	1e-15	1e-15	1e-15	1e-15	1e-15	1e-15	1e-15	1e-15	1e-15	1e-15	1e-15	1e-15	1e-15	1e-15	1e-15	1e-15	1e-15	1e-15	1e-15	1e-15	1e-15	1e-15	1e-15	1e-15	0.00452351	0.0345585	0.130786	0.261078	0.248465	0.33598	0.242826	0.00902218	1e-15
1e-15	1e-15	1e-15	1e-15	1e-15	1e-15	1e-15	1e-15	1e-15	1e-15	1e-15	1e-15	1e-15	1e-15	1e-15	1e-15	1e-15	1e-15	1e-15	1e-15	1e-15	1e-15	1e-15	1e-15	1e-15	1e-15	1e-15	1e-15	1e-15	1e-15	1e-15	1e-15	1e-15	1e-15	1e-15	1e-15	1e-15	1e-15	0.00574421	0.0212617	0.0242321	0.0381986	0.102163	0.208849	0.285389	0.29632	0.345198	0.0820243	1e-15	1e-15
1e-15	1e-15	1e-15	1e-15	1e-15	1e-15	1e-15	1e-15	1e-15	1e-15	1e-15	1e-15	1e-15	1e-15	1e-15	1e-15	1e-15	1e-15	1e-15	1e-15	1e-15	1e-15	1e-15	1e-15	1e-15	1e-15	1e-15	1e-15	1e-15	1e-15	1e-15	1e-15	1e-15	1e-15	1e-15	1e-15	1e-15	0.000345206	0.0112857	0.0857819	0.0539095	0.0781195	0.108541	0.23235	0.230154	0.254477	0.164218	0.0237299	1e-15	1e-15
1e-15	1e-15	1e-15	1e-15	1e-15	1e-15	1e-15	1e-15	1e-15	1e-15	1e-15	1e-15	1e-15	1e-15	1e-15	1e-15	1e-15	1e-15	1e-15	1e-15	1e-15	1e-15	1e-15	1e-15	1e-15	1e-15	1e-15	1e-15	1e-15	1e-15	1e-15	1e-15	1e-15	1e-15	1e-15	1e-15	1e-15	0.00180042	0.0278266	0.0630697	0.00503999	0.00941868	0.0606489	0.123786	0.179848	0.294416	0.151109	0.00732668	1e-15	1e-15
1e-15	1e-15	1e-15	1e-15	1e-15	1e-15	1e-15	1e-15	1e-15	1e-15	1e-15	1e-15	1e-15	1e-15	1e-15	1e-15	1e-15	1e-15	1e-15	1e-15	1e-15	1e-15	1e-15	1e-15	1e-15	1e-15	1e-15	1e-15	1e-15	1e-15	1e-15	1e-15	1e-15	1e-15	1e-15	0.000561049	0.00179166	1e-15	0.000911366	0.0128008	0.00758964	0.0774214	0.122912	0.142486	0.21921	0.268099	0.102099	1e-15	1e-15	1e-15
1e-15	1e-15	1e-15	1e-15	1e-15	1e-15	1e-15	1e-15	1e-15	1e-15	1e-15	1e-15	1e-15	1e-15	1e-15	1e-15	1e-15	1e-15	1e-15	1e-15	1e-15	1e-15	1e-15	1e-15	1e-15	1e-15	1e-15	1e-15	1e-15	1e-15	1e-15	1e-15	1e-15	1e-15	1e-15	0.00638238	0.0203816	1e-15	1e-15	0.0296644	0.0440964	0.0833052	0.193787	0.169603	0.267733	0.341726	0.100136	1e-15	1e-15	1e-15
1e-15	1e-15	1e-15	1e-15	1e-15	1e-15	1e-15	1e-15	1e-15	1e-15	1e-15	1e-15	1e-15	1e-15	0.00536785	0.0100094	1e-15	1e-15	1e-15	1e-15	1e-15	1e-15	1e-15	1e-15	1e-15	1e-15	1e-15	1e-15	1e-15	1e-15	1e-15	1e-15	1e-15	1e-15	1e-15	1e-15	1e-15	1e-15	1e-15	0.0403343	0.102789	0.082548	0.0950346	0.207394	0.495003	0.402059	0.0371868	1e-15	1e-15	1e-15
1e-15	1e-15	1e-15	1e-15	1e-15	1e-15	1e-15	1e-15	1e-15	1e-15	1e-15	1e-15	1e-15	1e-15	0.00749866	0.0139828	1e-15	1e-15	1e-15	1e-15	1e-15	1e-15	1e-15	1e-15	1e-15	1e-15	1e-15	1e-15	1e-15	1e-15	1e-15	1e-15	1e-15	1e-15	1e-15	1e-15	1e-15	1e-15	1e-15	0.000863528	0.047426	0.179402	0.187588	0.205482	0.285527	0.197272	0.00334751	1e-15	1e-15	1e-15
1e-15	1e-15	1e-15	1e-15	1e-15	1e-15	1e-15	1e-15	1e-15	1e-15	1e-15	1e-15	1e-15	1e-15	1e-15	1e-15	1e-15	1e-15	1e-15	1e-15	1e-15	1e-15	1e-15	1e-15	1e-15	1e-15	1e-15	1e-15	1e-15	1e-15	1e-15	1e-15	1e-15	1e-15	1e-15	1e-15	0.0152838	0.00302651	0.024708	0.0352129	0.101965	0.158163	0.159532	0.335092	0.454022	0.234726	1e-15	1e-15	1e-15	1e-15
1e-15	1e-15	1e-15	1e-15	1e-15	1e-15	1e-15	1e-15	1e-15	1e-15	1e-15	1e-15	1e-15	1e-15	1e-15	1e-15	1e-15	1e-15	1e-15	1e-15	1e-15	1e-15	1e-15	1e-15	1e-15	1e-15	1e-15	1e-15	1e-15	1e-15	1e-15	1e-15	1e-15	1e-15	1e-15	1e-15	0.0203127	0.0174403	0.0902282	0.123865	0.136613	0.164097	0.111835	0.309186	0.382324	0.15946	1e-15	1e-15	1e-15	1e-15
1e-15	1e-15	1e-15	1e-15	1e-15	1e-15	1e-15	1e-15	1e-15	1e-15	1e-15	1e-15	1e-15	1e-15	1e-15	1e-15	1e-15	1e-15	1e-15	1e-15	1e-15	1e-15	1e-15	1e-15	1e-15	1e-15	1e-15	1e-15	1e-15	1e-15	1e-15	1e-15	1e-15	1e-15	0.00492614	0.00694141	0.0266469	0.0150437	0.0557612	0.0467373	0.0429717	0.152104	0.307957	0.295418	0.24682	0.0546418	1e-15	1e-15	1e-15	1e-15
1e-15	1e-15	1e-15	1e-15	1e-15	1e-15	1e-15	1e-15	1e-15	1e-15	1e-15	1e-15	1e-15	1e-15	1e-15	1e-15	1e-15	1e-15	1e-15	1e-15	1e-15	1e-15	1e-15	1e-15	1e-15	1e-15	1e-15	1e-15	1e-15	1e-15	1e-15	1e-15	1e-15	1e-15	0.00824268	0.0104184	0.0147372	0.0147215	0.0635248	0.0826843	0.101032	0.218246	0.36078	0.527957	0.276666	0.00176452	1e-15	1e-15	1e-15	1e-15
1e-15	1e-15	1e-15	1e-15	1e-15	1e-15	1e-15	1e-15	1e-15	1e-15	1e-15	1e-15	1e-15	1e-15	1e-15	1e-15	1e-15	1e-15	1e-15	1e-15	1e-15	1e-15	1e-15	1e-15	1e-15	1e-15	1e-15	1e-15	1e-15	1e-15	1e-15	1e-15	1e-15	1e-15	1e-15	0.00216611	0.0415297	0.0230885	0.058593	0.0516385	0.134418	0.189221	0.262823	0.440764	0.209462	1e-15	1e-15	1e-15	1e-15	1e-15
1e-15	1e-15	1e-15	1e-15	1e-15	0.000970489	0.0179697	1e-15	1e-15	1e-15	1e-15	1e-15	1e-15	1e-15	1e-15	1e-15	1e-15	1e-15	1e-15	1e-15	1e-15	1e-15	1e-15	1e-15	1e-15	1e-15	1e-15	1e-15	1e-15	1e-15	0.00868539	0.0151236	0.00761191	1e-15	1e-15	1.02011e-06	0.0280941	0.0445811	0.105461	0.108331	0.149405	0.310066	0.35571	0.348184	0.132059	1e-15	1e-15	1e-15	1e-15	1e-15
1e-15	1e-15	1e-15	1e-15	1e-15	0.00052144	0.00965504	1e-15	1e-15	1e-15	1e-15	1e-15	1e-15	1e-15	1e-15	1e-15	1e-15	1e-15	1e-15	1e-15	1e-15	1e-15	1e-15	1e-15	1e-15	1e-15	1e-15	1e-15	1e-15	1e-15	0.00291135	0.00845962	0.0154415	0.00341366	0.00448585	1e-15	0.00033643	0.0273257	0.0486128	0.148336	0.158882	0.299446	0.296186	0.219338	0.0463707	1e-15	1e-15	1e-15	1e-15	1e-15
1e-15	1e-15	1e-15	1e-15	1e-15	1e-15	1e-15	1e-15	1e-15	1e-15	1e-15	1e-15	1e-15	1e-15	0.00838211	0.0111394	1e-15	1e-15	1e-15	1e-15	1e-15	1e-15	1e-15	1e-15	1e-15	1e-15	1e-15	1e-15	0.00266849	0.0033145	1e-15	1e-15	1e-15	0.0091687	0.0122226	0.00105027	0.0212626	0.0122888	0.0623628	0.114245	0.277826	0.438116	0.309389	0.240015	0.0226178	1e-15	1e-15	1e-15	1e-15	1e-15
1e-15	1e-15	1e-15	1e-15	1e-15	1e-15	1e-15	1e-15	1e-15	1e-15	1e-15	1e-15	1e-15	1e-15	0.00875005	0.0116284	1e-15	1e-15	1e-15	1e-15	1e-15	1e-15	1e-15	1e-15	1e-15	1e-15	1e-15	1e-15	0.0103179	0.0128158	1e-15	1e-15	1e-15	8.48133e-05	0.0497547	0.04001	0.045883	0.0491252	0.104622	0.110694	0.129464	0.247212	0.408883	0.348292	0.0203728	1e-15	1e-15	1e-15	1e-15	1e-15
1e-15	1e-15	1e-15	1e-15	1e-15	1e-15	1e-15	1e-15	1e-15	1e-15	1e-15	1e-15	1e-15	1e-15	1e-15	1e-15	1e-15	1e-15	0.00561133	0.0183191	1e-15	1e-15	1e-15	1e-15	1e-15	1e-15	1e-15	1e-15	0.00151447	0.0173136	1e-15	0.00042863	0.000790478	7.67446e-06	0.028174	0.0454748	0.0310228	0.0510636	0.0900431	0.0917033	0.116438	0.275953	0.436942	0.206178	0.00813831	1e-15	1e-15	1e-15	1e-15	1e-15
1e-15	1e-15	1e-15	1e-15	0.00864166	0.00717352	1e-15	1e-15	1e-15	1e-15	1e-15	1e-15	1e-15	1e-15	1e-15	1e-15	1e-15	1e-15	0.00121609	0.00397014	1e-15	1e-15	1e-15	1e-15	1e-15	1e-15	1e-15	1e-15	0.000827577	0.00946098	1e-15	0.0098086	0.0264159	0.00684453	0.00208755	0.028577	0.019092	0.0442048	0.143894	0.160235	0.192012	0.268221	0.402084	0.166353	1e-15	1e-15	1e-15	1e-15	1e-15	1e-15
1e-15	1e-15	1e-15	1e-15	0.00726814	0.00603335	0.00685832	0.00605267	0.0270302	1e-15	1e-15	1e-15	1e-15	1e-15	1e-15	1e-15	0.00384904	0.000103998	1e-15	0.00189793	0.000514422	1e-15	1e-15	1e-15	1e-15	1e-15	1e-15	1e-15	1e-15	1e-15	1e-15	1e-15	0.0197144	0.0233475	0.000926879	0.0194631	0.0458569	0.131652	0.228368	0.129221	0.249724	0.242135	0.353517	0.134833	1e-15	1e-15	1e-15	1e-15	1e-15	1e-15
1e-15	1e-15	1e-15	1e-15	0.0117116	0.0309979	0.0273596	0.024029	0.0312316	0.000744449	0.013197	0.0215057	0.0189481	0.000125639	0.000151297	0.0049197	0.0286739	0.000662017	1e-15	0.0210098	0.00569455	1e-15	1e-15	1e-15	1e-15	1e-15	1e-15	1e-15	1e-15	1e-15	1e-15	1e-15	1e-15	1e-15	0.00875323	0.0960306	0.0921078	0.153015	0.208269	0.201323	0.181051	0.223782	0.283869	0.0512956	1e-15	1e-15	1e-15	1e-15	1e-15	1e-15
1e-15	1e-15	1e-15	1e-15	0.0229996	0.0510306	0.0447655	0.11486	0.0500376	0.036725	0.055709	0.0161903	0.0120527	0.0158337	0.0285454	0.0114788	0.00918925	1e-15	1e-15	1e-15	1e-15	1e-15	1e-15	1e-15	1e-15	1e-15	1e-15	0.000189569	0.00700376	0.00240268	0.00912457	1e-15	0.0165456	0.0198607	0.0429095	0.0390239	0.0377093	0.0877584	0.133116	0.244082	0.191503	0.369397	0.280784	0.0554792	1e-15	1e-15	1e-15	1e-15	1e-15	1e-15
1e-15	1e-15	1e-15	1e-15	0.0107147	0.0952505	0.163622	0.111756	0.0509521	0.0343683	0.0680169	0.0421519	0.0414904	0.0514232	0.039729	0.0312245	0.0110302	0.000493938	1e-15	1e-15	1e-15	1e-15	1e-15	1e-15	1e-15	1e-15	1e-15	0.000577755	0.0213884	0.00590142	0.0139232	1e-15	0.00975095	0.0199678	0.0591176	0.0745273	0.0531324	0.120006	0.202304	0.202134	0.303178	0.385354	0.330211	0.0247615	1e-15	1e-15	1e-15	1e-15	1e-15	1e-15
1e-15	1e-15	1e-15	1e-15	0.000982211	0.0343254	0.13753	0.140424	0.104385	0.0991964	0.0870128	0.0410039	0.00988283	0.0139475	0.0232029	0.0256174	0.0313152	0.0293954	0.00493772	0.00448842	1e-15	1e-15	1e-15	1e-15	1e-15	1e-15	1e-15	1e-15	0.00322438	0.0275909	0.00360095	0.0251867	0.0173542	0.0400746	0.0466664	0.0665078	0.073748	0.252751	0.179275	0.158891	0.309105	0.41244	0.312458	0.00752593	1e-15	1e-15	1e-15	1e-15	1e-15	1e-15
1e-15	1e-15	1e-15	1e-15	0.000239959	0.099706	0.194281	0.161076	0.141457	0.147355	0.157555	0.0926228	0.05867	0.0679445	0.0466498	0.0475998	0.0376842	0.0815841	0.0167015	0.0103132	1e-15	1e-15	1e-15	1e-15	1e-15	0.0106805	0.00656086	1e-15	0.0179103	0.00883257	0.00679456	0.0106522	0.0080164	0.0715493	0.0782817	0.0135435	0.0531143	0.113815	0.148961	0.174295	0.309494	0.555221	0.26123	1e-15	1e-15	1e-15	1e-15	1e-15	1e-15	1e-15
1e-15	1e-15	1e-15	1e-15	0.000135494	0.0899181	0.188736	0.310816	0.19286	0.17002	0.0839775	0.0711784	0.0687622	0.0532059	0.0285799	0.0328538	0.040198	0.0550112	0.00615407	0.00392952	0.012465	0.00219953	0.0210185	0.00689825	1e-15	0.00735639	0.00727518	0.00361333	0.0122147	0.0152992	0.0223286	0.0177857	0.0131164	0.0461174	0.0385587	0.0639226	0.0898679	0.0895255	0.208958	0.206657	0.247249	0.413258	0.191438	1e-15	1e-15	1e-15	1e-15	1e-15	1e-15	1e-15
1e-15	1e-15	1e-15	1e-15	0.0120029	0.0536436	0.308055	0.38313	0.385995	0.266404	0.167182	0.182989	0.192018	0.0756173	0.0221492	0.0817456	0.0543175	0.0413088	0.0168259	0.0294146	0.0111048	0.00246218	0.0228994	0.0130792	1e-15	1e-15	0.00984317	0.0129039	1e-15	0.0145517	0.0294384	0.0195946	0.0162067	0.0605982	0.0424938	0.128489	0.099442	0.0534176	0.109557	0.223359	0.275184	0.320121	0.101296	1e-15	1e-15	1e-15	1e-15	1e-15	1e-15	1e-15
1e-15	1e-15	1e-15	1e-15	0.00678375	0.0534558	0.421615	0.374393	0.316114	0.271919	0.18175	0.201825	0.144822	0.095463	0.0735846	0.077818	0.0284573	0.00947797	0.0417433	0.0229776	0.0195741	0.0151402	0.00475086	0.0140421	1e-15	1e-15	0.000532093	0.00129144	1e-15	0.000810133	0.00419993	0.0179577	0.0184336	0.0635492	0.0349307	0.125075	0.107484	0.0743531	0.144926	0.242721	0.326696	0.204058	0.0361087	1e-15	1e-15	1e-15	1e-15	1e-15	1e-15	1e-15
1e-15	1e-15	1e-15	1e-15	1e-15	0.0226755	0.29685	0.348907	0.398363	0.273094	0.215019	0.178551	0.122074	0.0881364	0.100512	0.0629509	0.0332754	0.0218426	0.0269248	0.019688	0.00855152	0.0544927	1e-15	1e-15	1e-15	1e-15	0.00796395	0.0193292	1e-15	0.00716211	0.0253791	0.0277902	0.0293487	0.0445446	0.0513247	0.0665492	0.109121	0.22051	0.210427	0.194204	0.44685	0.289655	0.0352595	1e-15	1e-15	1e-15	1e-15	1e-15	1e-15	1e-15
1e-15	1e-15	1e-15	1e-15	1e-15	0.0115347	0.21059	0.574744	0.42549	0.327124	0.130883	0.115323	0.196338	0.114175	0.136963	0.122049	0.0564192	0.0449771	0.0301294	0.0434571	0.0231897	0.0375889	0.00184367	1e-15	1e-15	1e-15	1e-15	1e-15	1e-15	0.012286	0.00948906	0.0108245	0.0208009	0.0272087	0.0737809	0.0739897	0.0800767	0.12911	0.292338	0.21406	0.255435	0.282546	0.0139654	1e-15	1e-15	1e-15	1e-15	1e-15	1e-15	1e-15
1e-15	1e-15	1e-15	1e-15	1e-15	0.00206195	0.186742	0.586364	0.501051	0.338624	0.214246	0.139071	0.267509	0.13624	0.118593	0.0937283	0.0500793	0.0724723	0.045436	0.0642487	0.0248471	0.0182997	0.0315409	0.0126937	1e-15	1e-15	0.00134443	0.0174651	0.0271013	0.0467449	0.0514042	0.025772	0.0251488	0.0300158	0.095382	0.108785	0.104873	0.254629	0.277016	0.194201	0.410083	0.417849	0.00726361	1e-15	1e-15	1e-15	1e-15	1e-15	1e-15	1e-15
1e-15	1e-15	1e-15	1e-15	1e-15	1e-15	0.174647	0.558546	0.373999	0.42655	0.317551	0.181561	0.17505	0.1778	0.120248	0.110553	0.0763398	0.0374359	0.047629	0.0260042	0.0160393	0.0319173	0.029592	0.00805493	0.00376414	9.08973e-05	0.0204212	0.0239785	0.0196919	0.0424468	0.0428614	0.0345074	0.0310484	0.00560042	0.0585075	0.103606	0.117831	0.232558	0.284061	0.310068	0.507498	0.237351	0.00113588	1e-15	1e-15	1e-15	1e-15	1e-15	1e-15	1e-15
1e-15	1e-15	1e-15	1e-15	1e-15	1e-15	0.205248	0.669872	0.48985	0.550703	0.295909	0.267389	0.184432	0.116552	0.150543	0.168782	0.0948309	0.082031	0.0535409	0.0366192	0.0573458	0.0438519	0.0292055	0.0206695	0.0639236	0.0214388	0.00498054	0.0144722	0.0133062	0.0293228	0.0112889	0.0679261	0.066866	0.0321057	0.0389503	0.0876485	0.124947	0.132118	0.244157	0.273311	0.483796	0.143053	0.000499966	1e-15	1e-15	1e-15	1e-15	1e-15	1e-15	1e-15
1e-15	1e-15	1e-15	1e-15	1e-15	1e-15	0.126787	0.602921	0.379882	0.503541	0.419186	0.303609	0.190363	0.122327	0.137723	0.0711028	0.111199	0.0542581	0.0115865	0.0278683	0.0462577	0.0542718	0.0153163	0.0180541	0.0482733	0.0209743	0.0143972	0.0130472	0.0161781	0.0235136	0.0138408	0.0961053	0.0517257	0.018718	0.0457209	0.0765289	0.114852	0.186676	0.217302	0.388725	0.421877	0.15231	1e-15	1e-15	1e-15	1e-15	1e-15	1e-15	1e-15	1e-15
1e-15	1e-15	1e-15	0.00146567	0.000981708	1e-15	0.0393585	0.416446	0.497319	0.469853	0.456022	0.312818	0.215508	0.138702	0.12595	0.107289	0.108699	0.0959714	0.0397547	0.0642679	0.0423097	0.0383421	0.0324669	0.012591	0.00617796	0.0417604	0.0273343	0.0356995	0.0508741	0.0360237	0.0489398	0.0834968	0.0137752	0.0807607	0.0577967	0.0918154	0.103312	0.276087	0.215184	0.3549	0.319099	0.0512097	1e-15	1e-15	1e-15	1e-15	1e-15	1e-15	1e-15	1e-15
1e-15	1e-15	1e-15	0.0159715	0.0106978	1e-15	0.0174764	0.38002	0.650019	0.483768	0.410179	0.375263	0.316111	0.231811	0.175832	0.122137	0.0962576	0.0564797	0.0695254	0.0661178	0.0348039	0.0949749	0.0689173	0.00572882	0.00595657	0.0606816	0.0165189	0.0607705	0.0339543	0.049667	0.071809	0.0472595	0.0295519	0.0765344	0.0839789	0.130723	0.124714	0.215628	0.19387	0.324143	0.272285	0.0292392	1e-15	1e-15	1e-15	1e-15	1e-15	1e-15	1e-15	1e-15
1e-15	1e-15	1e-15	1e-15	1e-15	1e-15	0.00847285	0.276758	0.593313	0.475888	0.364089	0.3591	0.179875	0.269294	0.232148	0.181761	0.169214	0.0274756	0.0860074	0.0782585	0.0909559	0.129272	0.0461693	0.0139326	0.0403049	0.0997648	0.0320088	0.0277566	0.0106364	0.0475924	0.0717236	0.0655022	0.0705862	0.0566195	0.119385	0.205336	0.184596	0.177461	0.222565	0.308913	0.183292	0.00669908	1e-15	1e-15	1e-15	1e-15	1e-15	1e-15	1e-15	1e-15
1e-15	1e-15	1e-15	1e-15	0.00207169	0.0251521	0.00374073	0.20458	0.540454	0.453095	0.543243	0.336616	0.195328	0.261232	0.241413	0.123283	0.0859556	0.0259399	0.117547	0.174107	0.182277	0.124392	0.0511594	0.070873	0.05704	0.0250486	0.00914882	1e-15	0.00776632	0.0578175	0.0744255	0.0577089	0.0676053	0.0891365	0.163697	0.134116	0.201949	0.225805	0.270415	0.289407	0.188258	0.00962861	1e-15	1e-15	1e-15	1e-15	1e-15	1e-15	1e-15	1e-15
1e-15	1e-15	1e-15	1e-15	0.000144045	0.00174883	1e-15	0.138748	0.714462	0.559109	0.613852	0.459178	0.384579	0.234358	0.124502	0.167509	0.185865	0.0687181	0.0898659	0.082535	0.0869738	0.0625291	0.0752626	0.0458552	0.0269658	0.0275701	0.041001	0.0195167	0.0257072	0.035599	0.0494915	0.0488177	0.0598244	0.0719684	0.0466944	0.130164	0.206229	0.169213	0.274779	0.593596	0.332664	0.0162205	1e-15	1e-15	1e-15	1e-15	1e-15	1e-15	1e-15	1e-15
1e-15	1e-15	1e-15	1e-15	1e-15	1e-15	1e-15	0.0816613	0.541797	0.613155	0.603198	0.314418	0.363931	0.23096	0.180824	0.193115	0.201072	0.117673	0.0863543	0.0508948	0.068673	0.0761937	0.0485878	0.0699735	0.0299266	0.0499166	0.0464117	0.0485652	0.0600182	0.0902559	0.0972351	0.0437162	0.0356811	0.0713707	0.0715664	0.0867424	0.135453	0.150319	0.229065	0.370367	0.206467	0.00851359	1e-15	1e-15	1e-15	1e-15	1e-15	1e-15	1e-15	1e-15
0.00506012	1e-15	1e-15	1e-15	1e-15	1e-15	1e-15	0.0427029	0.455453	0.648528	0.642798	0.463502	0.359561	0.277248	0.159856	0.162587	0.147284	0.166302	0.136729	0.086614	0.0429244	0.0359179	0.0427038	0.0192915	0.0268473	0.0396557	0.034907	0.0317756	0.086238	0.0986109	0.0989584	0.080756	0.0553384	0.0316933	0.0828128	0.182936	0.200353	0.197532	0.454656	0.43711	0.153917	1e-15	1e-15	1e-15	1e-15	1e-15	1e-15	1e-15	1e-15	1e-15
0.0110295	1e-15	1e-15	1e-15	1e-15	1e-15	1e-15	0.0316828	0.381626	0.566241	0.516871	0.490461	0.390256	0.347898	0.199827	0.257926	0.141799	0.113924	0.0556658	0.0930558	0.0442644	0.0777328	0.0551082	0.0179692	0.00706043	0.0138488	0.0380243	0.017963	0.0222284	0.0373776	0.102291	0.0480496	0.0607866	0.0890307	0.126605	0.213172	0.327789	0.307872	0.36986	0.254938	0.0526356	1e-15	1e-15	1e-15	1e-15	1e-15	1e-15	1e-15	1e-15	1e-15
1e-15	1e-15	1e-15	1e-15	1e-15	1e-15	1e-15	0.00303588	0.263842	0.784498	0.669771	0.471767	0.517615	0.194765	0.129976	0.235858	0.217281	0.133583	0.155492	0.118233	0.0486643	0.112612	0.0618744	0.0204474	0.0246228	0.0400229	0.0774078	0.023253	0.0396133	0.0353376	0.0499318	0.124191	0.0768266	0.121989	0.187217	0.179369	0.1808	0.234211	0.305698	0.241592	0.00787222	1e-15	1e-15	1e-15	1e-15	1e-15	1e-15	1e-15	1e-15	1e-15
1e-15	1e-15	1e-15	1e-15	1e-15	1e-15	1e-15	0.00722353	0.282392	0.681261	0.888479	0.57849	0.361511	0.176042	0.140807	0.204024	0.245658	0.146419	0.11939	0.11415	0.0498901	0.0534511	0.0386566	0.0389206	0.0144265	0.0815701	0.0556003	0.0295252	0.0579074	0.0586348	0.0435962	0.0544941	0.0639356	0.0904925	0.165078	0.212534	0.148041	0.226267	0.298295	0.236058	0.0384431	1e-15	1e-15	1e-15	1e-15	1e-15	1e-15	1e-15	1e-15	1e-15
1e-15	1e-15	1e-15	1e-15	0.00283126	0.00929351	1e-15	0.0313381	0.214014	0.823581	0.707299	0.596688	0.429708	0.355116	0.213916	0.236562	0.179912	0.0967972	0.0379817	0.0649753	0.0793514	0.0836427	0.0913143	0.0571664	0.0215895	0.0363707	0.0215829	0.0357294	0.0630424	0.0556713	0.0199795	0.00990051	0.119013	0.0826456	0.109691	0.16277	0.179267	0.196876	0.146832	0.231768	0.0225204	1e-15	1e-15	1e-15	1e-15	1e-15	1e-15	1e-15	1e-15	1e-15
1e-15	1e-15	1e-15	1e-15	0.00396778	0.0130241	1e-15	0.00763008	0.174356	0.728799	0.62838	0.475607	0.435474	0.406556	0.282728	0.19767	0.184636	0.147038	0.112477	0.14203	0.107048	0.0964135	0.0568835	0.0599576	0.0273541	0.0729861	0.104447	0.0597272	0.0307148	0.140631	0.042686	0.0180427	0.115907	0.106879	0.136761	0.165915	0.305921	0.446091	0.351774	0.244278	0.00351333	1e-15	1e-15	1e-15	1e-15	1e-15	1e-15	1e-15	1e-15	1e-15
0.00828932	1e-15	1e-15	1e-15	1e-15	1e-15	1e-15	1e-15	0.150638	0.639392	0.665982	0.546755	0.509884	0.30754	0.22334	0.195445	0.146036	0.270034	0.203136	0.0978181	0.0496387	0.0662679	0.0633462	0.0518677	0.0493571	0.068995	0.0218298	0.0750857	0.0410527	0.0640697	0.0186426	0.0679794	0.143511	0.150122	0.197306	0.228489	0.218174	0.275041	0.265516	0.237616	7.2383e-05	1e-15	1e-15	1e-15	1e-15	1e-15	1e-15	1e-15	1e-15	1e-15
0.00681368	1e-15	1e-15	1e-15	1e-15	1e-15	1e-15	0.00163463	0.125805	0.575978	0.860342	0.704329	0.60355	0.306254	0.26481	0.287025	0.239384	0.125018	0.151239	0.101401	0.135582	0.0737457	0.0463495	0.0388381	0.0557502	0.0739007	0.0651074	0.0547173	0.0189561	0.117401	0.0695002	0.0914941	0.115629	0.122844	0.183802	0.202665	0.240023	0.327223	0.290301	0.135808	0.00195095	1e-15	1e-15	1e-15	1e-15	1e-15	1e-15	1e-15	1e-15	1e-15
1e-15	1e-15	1e-15	1e-15	1e-15	1e-15	1e-15	0.000179293	0.0459561	0.540121	0.803911	0.711701	0.437807	0.378298	0.296494	0.213292	0.24745	0.191253	0.154173	0.0733257	0.0775452	0.0814475	0.0788346	0.0389855	0.0666226	0.0655551	0.0348403	0.0248153	0.0496201	0.0768305	0.146261	0.110601	0.0859707	0.0805318	0.137603	0.181582	0.44344	0.414873	0.321023	0.0980181	0.00158367	1e-15	1e-15	1e-15	1e-15	1e-15	1e-15	1e-15	1e-15	1e-15
1e-15	1e-15	1e-15	1e-15	1e-15	1e-15	1e-15	0.000982385	0.0347761	0.481601	0.747038	0.694192	0.543888	0.363976	0.287795	0.218523	0.277307	0.193232	0.182471	0.153227	0.0993923	0.0817141	0.0994452	0.11053	0.0631997	0.0630086	0.0660489	0.0311337	0.0439841	0.0496491	0.0706034	0.115094	0.0591389	0.0858271	0.108315	0.123364	0.387874	0.266698	0.237817	0.0266209	1e-15	1e-15	1e-15	1e-15	1e-15	1e-15	1e-15	1e-15	1e-15	1e-15
1e-15	1e-15	1e-15	1e-15	1e-15	1e-15	1e-15	0.0149809	0.0191988	0.277466	0.757751	0.604802	0.498051	0.374302	0.294303	0.234787	0.358147	0.385459	0.259232	0.169336	0.148026	0.129848	0.111646	0.0943621	0.0774332	0.0887087	0.07395	0.0556693	0.0824237	0.13463	0.146498	0.156369	0.134069	0.0383016	0.124957	0.114637	0.138326	0.17067	0.292796	0.0513563	1e-15	1e-15	1e-15	1e-15	1e-15	1e-15	1e-15	1e-15	1e-15	1e-15
1e-15	1e-15	1e-15	1e-15	1e-15	1e-15	1e-15	1e-15	0.000842547	0.277289	0.856258	0.717591	0.51811	0.362537	0.397068	0.217242	0.331163	0.273901	0.18729	0.176977	0.233049	0.143025	0.0757755	0.0578699	0.0673482	0.0879198	0.0840245	0.0480982	0.114164	0.109713	0.141635	0.156853	0.124947	0.0763338	0.182866	0.211194	0.195152	0.276856	0.36328	0.0627262	1e-15	1e-15	1e-15	1e-15	1e-15	1e-15	1e-15	1e-15	1e-15	1e-15
1e-15	1e-15	1e-15	1e-15	1e-15	1e-15	1e-15	1e-15	0.000705594	0.150617	0.589621	0.770025	0.559728	0.581527	0.383094	0.311654	0.315061	0.229163	0.133204	0.141639	0.107822	0.139617	0.111668	0.0829105	0.100189	0.0808474	0.0659313	0.0383579	0.061499	0.0943968	0.082844	0.0816529	0.107356	0.105254	0.189953	0.323862	0.213921	0.295596	0.199886	0.00582196	1e-15	1e-15	1e-15	1e-15	1e-15	1e-15	1e-15	1e-15	1e-15	1e-15
1e-15	1e-15	1e-15	1e-15	1e-15	1e-15	1e-15	1e-15	1e-15	0.126253	0.722516	0.642112	0.663918	0.597062	0.358705	0.40554	0.370394	0.30091	0.200309	0.115045	0.131261	0.120733	0.0805641	0.127849	0.0593042	0.05385	0.0853323	0.0273735	0.0254132	0.0963647	0.0707368	0.0741838	0.120784	0.120199	0.20603	0.24138	0.272165	0.310398	0.215542	1e-15	1e-15	1e-15	1e-15	1e-15	1e-15	1e-15	1e-15	1e-15	1e-15	1e-15
1e-15	0.00492076	0.00626759	1e-15	1e-15	1e-15	1e-15	1e-15	1e-15	0.130477	0.619614	0.873102	0.6256	0.505027	0.461961	0.365037	0.392015	0.335065	0.183072	0.119537	0.163398	0.138751	0.0720501	0.114698	0.0732412	0.0967933	0.0745823	0.0648313	0.0897477	0.135608	0.0733656	0.105092	0.133437	0.151394	0.226634	0.16784	0.262289	0.299758	0.206422	0.00187728	1e-15	1e-15	1e-15	1e-15	1e-15	1e-15	1e-15	1e-15	1e-15	1e-15
1e-15	0.00788508	0.0100432	1e-15	1e-15	0.00152726	0.00288742	1e-15	1e-15	0.0580757	0.523583	0.684415	0.55964	0.475839	0.374051	0.296612	0.332967	0.263781	0.18647	0.151648	0.110883	0.109546	0.117342	0.0436587	0.0195035	0.13101	0.118262	0.0848269	0.0767381	0.100081	0.0842334	0.0858968	0.13531	0.137911	0.0980912	0.135613	0.225052	0.231369	0.138706	0.00577707	1e-15	1e-15	1e-15	1e-15	1e-15	1e-15	1e-15	1e-15	1e-15	1e-15
1e-15	1e-15	1e-15	1e-15	1e-15	0.00854567	0.0161563	1e-15	1e-15	0.044384	0.391162	0.779014	0.696286	0.570596	0.356609	0.383448	0.361607	0.309129	0.250546	0.205762	0.122639	0.168207	0.107217	0.0865192	0.0589824	0.11913	0.0523176	0.0796595	0.0710758	0.0694016	0.0655898	0.0611464	0.126114	0.19446	0.0874035	0.171849	0.184507	0.3963	0.0856668	0.00217113	1e-15	1e-15	1e-15	1e-15	1e-15	1e-15	1e-15	1e-15	1e-15	1e-15
1e-15	1e-15	1e-15	1e-15	1e-15	1e-15	1e-15	1e-15	1e-15	0.0220684	0.356089	0.813675	0.645289	0.62714	0.5268	0.360991	0.330067	0.293364	0.273637	0.175391	0.157566	0.10327	0.0787372	0.109207	0.0649898	0.0605704	0.0968918	0.0848956	0.0698029	0.041542	0.0919427	0.139171	0.152469	0.177876	0.138555	0.148197	0.139971	0.161308	0.0715277	0.00043508	1e-15	1e-15	1e-15	1e-15	1e-15	1e-15	1e-15	1e-15	1e-15	1e-15
1e-15	1e-15	1e-15	1e-15	1e-15	1e-15	1e-15	1e-15	1e-15	0.0183875	0.305513	0.635806	0.745985	0.593376	0.509767	0.398569	0.31568	0.277881	0.239815	0.231574	0.140364	0.144699	0.0869424	0.11362	0.101997	0.0852889	0.0813169	0.0778373	0.077513	0.135705	0.147272	0.17467	0.077438	0.113774	0.176395	0.194279	0.23631	0.304759	0.0522366	0.0142626	0.0125814	1e-15	1e-15	1e-15	1e-15	1e-15	1e-15	1e-15	1e-15	1e-15
1e-15	1e-15	1e-15	1e-15	1e-15	1e-15	0.00434046	0.00989192	1e-15	0.0129556	0.218269	0.59816	0.638256	0.479088	0.521597	0.367426	0.302148	0.236715	0.203338	0.22498	0.20261	0.186093	0.181167	0.116397	0.0990585	0.0750339	0.101489	0.0861518	0.155524	0.106742	0.0780767	0.0930826	0.116042	0.151693	0.193938	0.232409	0.276905	0.20515	0.067702	0.00120747	0.00106514	1e-15	1e-15	1e-15	1e-15	1e-15	1e-15	1e-15	1e-15	1e-15
1e-15	1e-15	1e-15	1e-15	1e-15	1e-15	0.00453927	0.010345	1e-15	0.0012327	0.105351	0.579578	0.590546	0.519286	0.548701	0.538888	0.444147	0.311547	0.245507	0.260257	0.204733	0.197143	0.104136	0.0636777	0.0716848	0.101454	0.106716	0.100673	0.117762	0.108598	0.125771	0.0620075	0.123184	0.138276	0.14804	0.26433	0.313792	0.22802	0.0635322	1e-15	1e-15	1e-15	1e-15	1e-15	1e-15	1e-15	1e-15	1e-15	1e-15	1e-15
1e-15	1e-15	1e-15	1e-15	1e-15	1e-15	1e-15	1e-15	1e-15	1e-15	0.0537822	0.472094	0.756937	0.697469	0.45751	0.394826	0.433756	0.321197	0.188622	0.198804	0.138015	0.159669	0.0875225	0.133838	0.240062	0.116787	0.0903664	0.0824638	0.116664	0.0730841	0.149656	0.104071	0.148544	0.164497	0.192221	0.256942	0.267361	0.220672	0.0309233	1e-15	1e-15	1e-15	1e-15	1e-15	1e-15	1e-15	1e-15	1e-15	1e-15	1e-15
1e-15	1e-15	1e-15	1e-15	1e-15	1e-15	0.00103486	0.000380113	1e-15	1e-15	0.0616699	0.511564	0.707091	0.900708	0.572418	0.401166	0.309534	0.354125	0.27691	0.215562	0.180776	0.219676	0.216249	0.172022	0.140993	0.0755848	0.0797197	0.0861894	0.159938	0.134771	0.0874778	0.12286	0.102539	0.131215	0.219609	0.214073	0.169743	0.0880174	0.0020199	1e-15	1e-15	1e-15	1e-15	1e-15	1e-15	1e-15	1e-15	1e-15	1e-15	1e-15
1e-15	1e-15	1e-15	1e-15	1e-15	1e-15	0.02026	0.00744169	1e-15	1e-15	0.0554039	0.407656	0.743201	0.782	0.580172	0.567111	0.381458	0.345269	0.294842	0.269115	0.200721	0.154821	0.171104	0.0818708	0.0764355	0.165465	0.193222	0.106497	0.100877	0.14202	0.0869481	0.131843	0.115999	0.163258	0.205394	0.258388	0.200029	0.155307	0.00311054	1e-15	1e-15	1e-15	1e-15	1e-15	1e-15	1e-15	1e-15	1e-15	1e-15	1e-15
1e-15	1e-15	1e-15	1e-15	1e-15	1e-15	1e-15	1e-15	1e-15	1e-15	0.0220868	0.333561	0.717145	0.615009	0.589635	0.478247	0.315014	0.351435	0.363719	0.352853	0.294529	0.228324	0.0937582	0.0995498	0.136375	0.105993	0.17673	0.177294	0.129653	0.164597	0.0796525	0.0714911	0.12969	0.195324	0.354838	0.258283	0.210035	0.0627019	1e-15	1e-15	1e-15	1e-15	1e-15	1e-15	1e-15	1e-15	1e-15	1e-15	1e-15	1e-15
1e-15	1e-15	1e-15	1e-15	1e-15	1e-15	1e-15	1e-15	1e-15	1e-15	0.0213084	0.45498	0.883587	0.775888	0.752607	0.544191	0.47281	0.486482	0.324595	0.43986	0.20304	0.15664	0.18606	0.197348	0.175346	0.119551	0.0837719	0.179587	0.158564	0.0689867	0.0795006	0.163057	0.211852	0.240578	0.277791	0.24894	0.264688	0.0723159	1e-15	1e-15	1e-15	1e-15	1e-15	1e-15	1e-15	1e-15	1e-15	1e-15	1e-15	1e-15
1e-15	1e-15	1e-15	1e-15	1e-15	1e-15	1e-15	1e-15	1e-15	1e-15	0.00726359	0.302375	1	0.961752	0.867382	0.504658	0.498302	0.512418	0.371158	0.411169	0.234694	0.218187	0.21727	0.227784	0.0762882	0.0888767	0.152615	0.0832054	0.111726	0.0990111	0.141349	0.165924	0.203851	0.191523	0.237765	0.325498	0.222815	0.0415641	1e-15	1e-15	1e-15	1e-15	1e-15	1e-15	1e-15	1e-15	1e-15	1e-15	1e-15	1e-15
1e-15	1e-15	1e-15	1e-15	1e-15	1e-15	1e-15	1e-15	1e-15	1e-15	0.00084658	0.163137	0.805097	0.929061	0.62053	0.556933	0.548974	0.472336	0.279241	0.272595	0.365881	0.26907	0.139925	0.179166	0.114474	0.16697	0.155893	0.111117	0.134411	0.129687	0.0630857	0.107707	0.139573	0.234168	0.231384	0.267573	0.212979	0.0737404	1e-15	1e-15	1e-15	1e-15	1e-15	1e-15	1e-15	1e-15	1e-15	1e-15	1e-15	1e-15
1e-15	1e-15	1e-15	1e-15	1e-15	1e-15	1e-15	1e-15	1e-15	1e-15	0.00104082	0.12852	0.544383	0.719954	0.642663	0.650452	0.346307	0.505077	0.34438	0.241157	0.219409	0.21313	0.113149	0.0543802	0.113933	0.172607	0.17625	0.147431	0.0868614	0.172821	0.130523	0.0751876	0.177258	0.287028	0.275699	0.330908	0.238718	0.0355822	1e-15	1e-15	1e-15	1e-15	1e-15	1e-15	1e-15	1e-15	1e-15	1e-15	1e-15	1e-15
1e-15	1e-15	1e-15	1e-15	1e-15	1e-15	1e-15	1e-15	1e-15	1e-15	0.00133444	0.100802	0.557794	0.79165	0.649991	0.528817	0.498729	0.50217	0.353418	0.321068	0.222512	0.224417	0.121306	0.0782734	0.102601	0.159155	0.156622	0.159649	0.16347	0.161586	0.141007	0.132267	0.23497	0.235608	0.29708	0.246866	0.183697	0.0155365	1e-15	1e-15	1e-15	1e-15	1e-15	1e-15	1e-15	1e-15	1e-15	1e-15	1e-15	1e-15
1e-15	1e-15	1e-15	1e-15	1e-15	1e-15	1e-15	1e-15	1e-15	1e-15	0.00943878	0.0562418	0.51507	0.831441	0.704326	0.667153	0.60868	0.396452	0.373378	0.207343	0.163449	0.353604	0.145443	0.115168	0.160392	0.158789	0.106071	0.184251	0.141934	0.151017	0.209628	0.229143	0.218678	0.182011	0.297716	0.268008	0.144204	0.00613673	1e-15	1e-15	1e-15	1e-15	1e-15	1e-15	1e-15	1e-15	1e-15	1e-15	1e-15	1e-15
1e-15	1e-15	1e-15	1e-15	1e-15	1e-15	1e-15	1e-15	1e-15	1e-15	0.00852205	0.0495294	0.411795	0.959308	0.786358	0.650031	0.498011	0.395399	0.312682	0.250232	0.319109	0.298371	0.203745	0.112812	0.203029	0.197362	0.18044	0.0786871	0.138934	0.153828	0.129139	0.155939	0.141714	0.240741	0.212545	0.199207	0.158513	0.00344856	1e-15	1e-15	1e-15	1e-15	1e-15	1e-15	1e-15	1e-15	1e-15	1e-15	1e-15	1e-15
1e-15	1e-15	1e-15	1e-15	1e-15	1e-15	1e-15	1e-15	1e-15	1e-15	1e-15	0.02822	0.350077	0.75885	0.768209	0.743288	0.457384	0.453127	0.322116	0.204055	0.386637	0.263775	0.277278	0.198374	0.213061	0.114178	0.159044	0.08959	0.137838	0.134135	0.0923637	0.163309	0.11937	0.276032	0.301716	0.230996	0.109746	0.000859839	1e-15	1e-15	1e-15	1e-15	1e-15	1e-15	1e-15	1e-15	1e-15	1e-15	1e-15	1e-15
1e-15	1e-15	1e-15	1e-15	1e-15	1e-15	1e-15	1e-15	1e-15	1e-15	1e-15	0.0157544	0.30887	0.916595	0.911015	0.836102	0.503881	0.269205	0.367601	0.262805	0.331454	0.241946	0.253238	0.283841	0.197861	0.195483	0.162195	0.153373	0.0781197	0.137763	0.148409	0.193408	0.223256	0.228596	0.235466	0.251446	0.0717601	0.00173972	1e-15	1e-15	1e-15	1e-15	1e-15	1e-15	1e-15	1e-15	1e-15	1e-15	1e-15	1e-15
1e-15	1e-15	1e-15	1e-15	1e-15	1e-15	1e-15	1e-15	1e-15	1e-15	1e-15	0.0244805	0.22989	0.995762	0.8188	0.675962	0.642665	0.485139	0.354753	0.311476	0.384511	0.23862	0.224827	0.237323	0.182563	0.311824	0.140063	0.106624	0.100436	0.0950399	0.185233	0.235751	0.229852	0.13731	0.230896	0.208602	0.00487032	1e-15	1e-15	1e-15	1e-15	1e-15	1e-15	1e-15	1e-15	1e-15	1e-15	1e-15	1e-15	1e-15
1e-15	1e-15	1e-15	1e-15	1e-15	1e-15	1e-15	1e-15	1e-15	1e-15	1e-15	0.00561295	0.220859	0.899553	0.614613	0.53301	0.575191	0.533752	0.304661	0.332888	0.27399	0.169766	0.156818	0.120089	0.194011	0.230111	0.143373	0.140903	0.149641	0.148974	0.0743089	0.176989	0.159866	0.178998	0.227069	0.145692	0.00717939	1e-15	1e-15	1e-15	1e-15	1e-15	1e-15	1e-15	1e-15	1e-15	1e-15	1e-15	1e-15	1e-15
1e-15	1e-15	1e-15	1e-15	1e-15	1e-15	1e-15	1e-15	1e-15	1e-15	1e-15	0.0130118	0.115309	0.743674	0.836085	0.645144	0.684634	0.423985	0.324754	0.315354	0.301784	0.296951	0.202288	0.202642	0.187039	0.209083	0.119539	0.164576	0.224389	0.24647	0.123354	0.130396	0.146945	0.191022	0.223987	0.193612	0.0414729	1e-15	1e-15	1e-15	1e-15	1e-15	1e-15	1e-15	1e-15	1e-15	1e-15	1e-15	1e-15	1e-15
1e-15	1e-15	1e-15	1e-15	1e-15	1e-15	1e-15	1e-15	1e-15	1e-15	1e-15	1e-15	0.0596911	0.604557	0.860848	0.710733	0.525541	0.481362	0.463673	0.439044	0.310687	0.382317	0.217311	0.180555	0.194516	0.244027	0.145127	0.131322	0.137129	0.201629	0.188396	0.13152	0.209311	0.196206	0.268622	0.227899	0.0138493	1e-15	1e-15	1e-15	1e-15	1e-15	1e-15	1e-15	1e-15	1e-15	1e-15	1e-15	1e-15	1e-15
1e-15	1e-15	1e-15	1e-15	1e-15	1e-15	1e-15	1e-15	1e-15	1e-15	1e-15	1e-15	0.0415155	0.551151	0.845915	0.739315	0.50451	0.483232	0.417813	0.287595	0.412611	0.253602	0.241483	0.218029	0.276891	0.206569	0.179318	0.199603	0.237724	0.128716	0.158663	0.201961	0.251207	0.229498	0.194903	0.142256	0.00448432	1e-15	1e-15	1e-15	1e-15	1e-15	1e-15	1e-15	1e-15	1e-15	1e-15	1e-15	1e-15	1e-15
1e-15	1e-15	1e-15	1e-15	1e-15	1e-15	1e-15	1e-15	1e-15	1e-15	1e-15	1e-15	0.00647566	0.355286	0.965228	0.709459	0.585402	0.632602	0.548585	0.371575	0.236599	0.280715	0.285282	0.280491	0.234182	0.181981	0.151071	0.161558	0.219713	0.127587	0.118702	0.184466	0.231508	0.189547	0.28648	0.126726	0.012277	1e-15	1e-15	1e-15	1e-15	1e-15	1e-15	1e-15	1e-15	1e-15	1e-15	1e-15	1e-15	1e-15
1e-15	1e-15	1e-15	1e-15	1e-15	1e-15	1e-15	1e-15	1e-15	1e-15	1e-15	1e-15	0.0232146	0.289223	0.765404	0.76528	0.703683	0.633655	0.475853	0.33635	0.363807	0.34687	0.245026	0.229021	0.181049	0.0840871	0.129333	0.153828	0.117132	0.117191	0.13786	0.211526	0.224157	0.25198	0.273387	0.16518	0.0048091	1e-15	1e-15	1e-15	1e-15	1e-15	1e-15	1e-15	1e-15	1e-15	1e-15	1e-15	1e-15	1e-15
1e-15	1e-15	1e-15	1e-15	1e-15	1e-15	1e-15	1e-15	1e-15	1e-15	1e-15	1e-15	0.000397338	0.209213	0.543358	0.619422	0.752847	0.710937	0.415559	0.397015	0.356883	0.334474	0.20822	0.315115	0.295415	0.14582	0.0814191	0.0971152	0.102674	0.0987978	0.103861	0.192335	0.207242	0.180695	0.272599	0.0715247	1e-15	1e-15	1e-15	1e-15	1e-15	1e-15	1e-15	1e-15	1e-15	1e-15	1e-15	1e-15	1e-15	1e-15
1e-15	1e-15	1e-15	1e-15	1e-15	1e-15	1e-15	1e-15	1e-15	1e-15	1e-15	0.00473466	0.0216576	0.146836	0.546137	0.522717	0.516403	0.56859	0.57857	0.435599	0.329713	0.280718	0.257981	0.295189	0.333108	0.187409	0.19537	0.153095	0.134202	0.137002	0.161843	0.189775	0.195869	0.190021	0.163056	0.0035851	1e-15	1e-15	1e-15	1e-15	1e-15	1e-15	1e-15	1e-15	1e-15	1e-15	1e-15	1e-15	1e-15	1e-15
1e-15	1e-15	1e-15	1e-15	1e-15	1e-15	1e-15	1e-15	1e-15	1e-15	1e-15	0.00078905	0.00590342	0.0744074	0.518675	0.750897	0.619778	0.462774	0.505733	0.499675	0.506229	0.181998	0.158204	0.225795	0.262171	0.222232	0.302733	0.126618	0.165935	0.20005	0.199172	0.175676	0.204548	0.165986	0.152363	0.02252	1e-15	1e-15	1e-15	1e-15	1e-15	1e-15	1e-15	1e-15	1e-15	1e-15	1e-15	1e-15	1e-15	1e-15
1e-15	1e-15	1e-15	1e-15	1e-15	1e-15	1e-15	1e-15	1e-15	1e-15	1e-15	1e-15	1e-15	0.0817026	0.739306	0.891362	0.578256	0.413852	0.334504	0.522383	0.532212	0.27387	0.176211	0.24112	0.218058	0.342362	0.205119	0.116118	0.169122	0.14015	0.217926	0.243397	0.179884	0.236252	0.183175	0.0364909	1e-15	1e-15	1e-15	1e-15	1e-15	1e-15	1e-15	1e-15	1e-15	1e-15	1e-15	1e-15	1e-15	1e-15
1e-15	1e-15	1e-15	1e-15	1e-15	1e-15	1e-15	1e-15	1e-15	1e-15	1e-15	1e-15	1e-15	0.0206753	0.508922	0.912824	0.619631	0.568664	0.475781	0.30597	0.322229	0.395378	0.209469	0.106363	0.178597	0.140145	0.166659	0.106131	0.18045	0.186202	0.117634	0.212243	0.233392	0.225011	0.202537	0.0220891	1e-15	1e-15	1e-15	1e-15	1e-15	1e-15	1e-15	1e-15	1e-15	1e-15	1e-15	1e-15	1e-15	1e-15
1e-15	1e-15	1e-15	1e-15	1e-15	1e-15	1e-15	1e-15	1e-15	1e-15	1e-15	1e-15	1e-15	0.0012335	0.250398	0.697029	0.68399	0.613233	0.403585	0.509983	0.29755	0.298509	0.322072	0.255522	0.19199	0.155324	0.141895	0.187859	0.182066	0.158571	0.133909	0.194108	0.306509	0.290384	0.188041	0.0246695	1e-15	1e-15	1e-15	1e-15	1e-15	1e-15	1e-15	1e-15	1e-15	1e-15	1e-15	1e-15	1e-15	1e-15
1e-15	1e-15	1e-15	1e-15	1e-15	1e-15	1e-15	1e-15	1e-15	1e-15	1e-15	1e-15	1e-15	0.0184083	0.16181	0.686383	0.642793	0.558512	0.491451	0.444045	0.375661	0.307228	0.276182	0.320378	0.290094	0.220634	0.228285	0.134261	0.166454	0.124601	0.151784	0.168151	0.252332	0.20718	0.10651	0.00717647	1e-15	1e-15	1e-15	1e-15	1e-15	1e-15	1e-15	1e-15	1e-15	1e-15	1e-15	1e-15	1e-15	1e-15
1e-15	1e-15	1e-15	1e-15	1e-15	0.0153224	0.0130498	1e-15	1e-15	1e-15	1e-15	1e-15	1e-15	0.000525092	0.0608936	0.610237	0.57932	0.470839	0.585797	0.504012	0.406911	0.259614	0.258507	0.26018	0.346726	0.263913	0.238737	0.188	0.126097	0.201349	0.148551	0.206663	0.2611	0.243324	0.100574	1e-15	1e-15	1e-15	1e-15	1e-15	1e-15	1e-15	1e-15	1e-15	1e-15	1e-15	1e-15	1e-15	1e-15	1e-15
1e-15	1e-15	1e-15	1e-15	1e-15	0.000402063	0.000342429	1e-15	1e-15	1e-15	1e-15	1e-15	1e-15	0.00103179	0.0608982	0.566943	0.565861	0.489047	0.529061	0.465673	0.365549	0.27146	0.260715	0.238217	0.34402	0.196411	0.209029	0.15441	0.209641	0.12535	0.219689	0.231457	0.280848	0.233307	0.100534	1e-15	1e-15	1e-15	1e-15	1e-15	1e-15	1e-15	1e-15	1e-15	1e-15	1e-15	1e-15	1e-15	1e-15	1e-15
1e-15	1e-15	1e-15	1e-15	1e-15	1e-15	1e-15	1e-15	1e-15	1e-15	1e-15	1e-15	1e-15	0.0321836	0.0382337	0.451137	0.513884	0.564638	0.680186	0.31166	0.284247	0.271394	0.180958	0.326954	0.247194	0.189753	0.188023	0.196012	0.237408	0.181071	0.205508	0.255733	0.275656	0.189846	0.0560195	1e-15	1e-15	1e-15	1e-15	1e-15	1e-15	1e-15	1e-15	1e-15	1e-15	1e-15	1e-15	1e-15	1e-15	1e-15
1e-15	1e-15	1e-15	1e-15	1e-15	1e-15	1e-15	1e-15	1e-15	1e-15	1e-15	1e-15	1e-15	1e-15	0.0279573	0.41817	0.63239	0.591531	0.518734	0.361518	0.316903	0.356146	0.344982	0.324026	0.24809	0.241372	0.168313	0.235933	0.290071	0.155811	0.154514	0.347066	0.21429	0.238113	0.0646677	1e-15	1e-15	1e-15	1e-15	1e-15	1e-15	1e-15	1e-15	1e-15	1e-15	1e-15	1e-15	1e-15	1e-15	1e-15
1e-15	1e-15	1e-15	1e-15	1e-15	1e-15	1e-15	1e-15	1e-15	1e-15	1e-15	1e-15	1e-15	1e-15	0.00134373	0.29658	0.629573	0.485884	0.411464	0.444401	0.378465	0.303672	0.27578	0.23129	0.141322	0.185203	0.233092	0.189945	0.203274	0.170872	0.195795	0.212102	0.238805	0.186496	0.0372749	1e-15	1e-15	1e-15	1e-15	1e-15	1e-15	1e-15	1e-15	1e-15	1e-15	1e-15	1e-15	1e-15	1e-15	1e-15
0.0061405	0.0217842	1e-15	1e-15	1e-15	1e-15	1e-15	1e-15	1e-15	1e-15	1e-15	1e-15	1e-15	1e-15	0.000392367	0.120702	0.488065	0.601777	0.447852	0.453648	0.308183	0.201886	0.252452	0.1713	0.168004	0.207418	0.213483	0.231716	0.196665	0.177099	0.190229	0.218366	0.196353	0.149299	0.0454177	1e-15	1e-15	1e-15	1e-15	1e-15	1e-15	1e-15	1e-15	1e-15	1e-15	1e-15	1e-15	1e-15	1e-15	1e-15
0.000262113	0.000929877	1e-15	1e-15	1e-15	1e-15	1e-15	1e-15	1e-15	1e-15	1e-15	1e-15	1e-15	1e-15	0.00255978	0.184282	0.63889	0.672621	0.456963	0.286459	0.292891	0.241995	0.184725	0.20456	0.193903	0.197081	0.208599	0.183465	0.175229	0.151711	0.253335	0.204102	0.220857	0.113726	0.0171377	1e-15	1e-15	1e-15	1e-15	1e-15	1e-15	1e-15	1e-15	1e-15	1e-15	1e-15	1e-15	1e-15	1e-15	1e-15
1e-15	1e-15	1e-15	1e-15	1e-15	1e-15	1e-15	1e-15	1e-15	1e-15	1e-15	0.000872564	0.00260016	1e-15	0.000359504	0.188091	0.661295	0.513244	0.521035	0.42419	0.4185	0.430786	0.309869	0.26915	0.200224	0.153204	0.242303	0.110159	0.260307	0.266226	0.274225	0.227846	0.188352	0.0517869	0.00340616	1e-15	1e-15	1e-15	1e-15	1e-15	1e-15	1e-15	1e-15	1e-15	1e-15	1e-15	1e-15	1e-15	1e-15	1e-15
1e-15	1e-15	1e-15	1e-15	1e-15	1e-15	1e-15	1e-15	1e-15	1e-15	1e-15	0.00644336	0.0192006	1e-15	1e-15	0.119763	0.512622	0.593987	0.651367	0.489643	0.346333	0.230792	0.221866	0.227265	0.161683	0.190926	0.208506	0.174519	0.277402	0.351861	0.444553	0.227328	0.264684	0.105205	0.00403574	1e-15	1e-15	1e-15	1e-15	1e-15	1e-15	1e-15	1e-15	1e-15	1e-15	1e-15	1e-15	1e-15	1e-15	1e-15
1e-15	1e-15	1e-15	1e-15	1e-15	1e-15	1e-15	1e-15	1e-15	1e-15	1e-15	1e-15	1e-15	1e-15	1e-15	0.0235854	0.421069	0.555225	0.450771	0.441727	0.346303	0.258549	0.232024	0.303415	0.193271	0.258266	0.192611	0.221285	0.253288	0.289151	0.324122	0.241797	0.374603	0.124152	0.000736771	1e-15	1e-15	1e-15	1e-15	1e-15	1e-15	1e-15	1e-15	1e-15	1e-15	1e-15	1e-15	1e-15	1e-15	1e-15
1e-15	1e-15	1e-15	1e-15	1e-15	1e-15	1e-15	1e-15	1e-15	1e-15	1e-15	1e-15	1e-15	1e-15	1e-15	0.0166791	0.269243	0.412834	0.563926	0.433551	0.376053	0.384708	0.3944	0.379921	0.203007	0.128276	0.079826	0.111753	0.152842	0.245314	0.183726	0.203869	0.266369	0.0782083	1e-15	1e-15	1e-15	1e-15	1e-15	1e-15	1e-15	1e-15	1e-15	1e-15	1e-15	1e-15	1e-15	1e-15	1e-15	1e-15
1e-15	1e-15	1e-15	1e-15	1e-15	1e-15	1e-15	1e-15	1e-15	1e-15	1e-15	1e-15	1e-15	1e-15	1e-15	0.0022248	0.206725	0.562966	0.540564	0.480646	0.509563	0.367979	0.283759	0.217285	0.333369	0.18929	0.13341	0.155	0.245632	0.27769	0.188903	0.21666	0.220559	0.03244	1e-15	1e-15	1e-15	1e-15	1e-15	1e-15	1e-15	1e-15	1e-15	1e-15	1e-15	1e-15	1e-15	1e-15	1e-15	1e-15
1e-15	1e-15	1e-15	1e-15	1e-15	1e-15	1e-15	1e-15	1e-15	1e-15	1e-15	1e-15	1e-15	1e-15	1e-15	1e-15	0.115964	0.508461	0.47656	0.406494	0.374077	0.308846	0.182564	0.327833	0.418993	0.3065	0.279961	0.196685	0.293356	0.229832	0.168155	0.172804	0.110267	0.0179346	1e-15	1e-15	1e-15	1e-15	1e-15	1e-15	1e-15	1e-15	1e-15	1e-15	1e-15	1e-15	1e-15	1e-15	1e-15	1e-15
1e-15	1e-15	1e-15	1e-15	1e-15	1e-15	1e-15	1e-15	1e-15	1e-15	1e-15	1e-15	1e-15	1e-15	1e-15	1e-15	0.0658685	0.458756	0.619342	0.472848	0.606811	0.328621	0.333822	0.316569	0.366134	0.243552	0.202006	0.167447	0.160403	0.203876	0.196415	0.167084	0.154727	0.0224234	1e-15	1e-15	1e-15	1e-15	1e-15	1e-15	1e-15	1e-15	1e-15	1e-15	1e-15	1e-15	1e-15	1e-15	1e-15	1e-15
1e-15	1e-15	1e-15	1e-15	1e-15	1e-15	1e-15	1e-15	1e-15	1e-15	1e-15	1e-15	1e-15	1e-15	1e-15	1e-15	0.0386078	0.3976	0.560119	0.363594	0.417919	0.347932	0.270833	0.288046	0.289637	0.259991	0.242399	0.128695	0.149642	0.264086	0.160423	0.263988	0.144986	0.00635353	0.00155657	1e-15	1e-15	1e-15	1e-15	1e-15	1e-15	1e-15	1e-15	1e-15	1e-15	1e-15	1e-15	1e-15	1e-15	1e-15
1e-15	1e-15	1e-15	1e-15	1e-15	1e-15	1e-15	1e-15	1e-15	1e-15	1e-15	1e-15	1e-15	1e-15	1e-15	1e-15	0.0374531	0.271959	0.457464	0.423388	0.342336	0.250873	0.208434	0.288134	0.250496	0.206051	0.169278	0.190026	0.213267	0.184009	0.150985	0.255342	0.130932	0.0245211	0.00665139	1e-15	1e-15	1e-15	1e-15	1e-15	1e-15	1e-15	1e-15	1e-15	1e-15	1e-15	1e-15	1e-15	1e-15	1e-15
1e-15	1e-15	1e-15	1e-15	1e-15	1e-15	1e-15	1e-15	1e-15	1e-15	1e-15	1e-15	1e-15	1e-15	1e-15	1e-15	0.0225096	0.301893	0.393563	0.393856	0.509027	0.286702	0.22631	0.22765	0.196355	0.151969	0.188504	0.390062	0.211729	0.220571	0.172928	0.192416	0.0927188	0.000642065	1e-15	1e-15	1e-15	1e-15	1e-15	1e-15	1e-15	1e-15	1e-15	1e-15	1e-15	1e-15	1e-15	1e-15	1e-15	1e-15
1e-15	1e-15	1e-15	1e-15	1e-15	1e-15	1e-15	1e-15	1e-15	1e-15	1e-15	1e-15	1e-15	1e-15	1e-15	1e-15	0.00378779	0.222233	0.381484	0.367455	0.448618	0.337886	0.270279	0.274831	0.120929	0.157295	0.260674	0.195838	0.217791	0.205132	0.102692	0.205114	0.0832928	1e-15	1e-15	1e-15	1e-15	1e-15	1e-15	1e-15	1e-15	1e-15	1e-15	1e-15	1e-15	1e-15	1e-15	1e-15	1e-15	1e-15
1e-15	1e-15	1e-15	1e-15	1e-15	1e-15	1e-15	1e-15	1e-15	1e-15	1e-15	1e-15	1e-15	1e-15	1e-15	1e-15	0.0031151	0.141451	0.377111	0.483309	0.293683	0.294525	0.289741	0.257204	0.34162	0.222202	0.414427	0.218842	0.21582	0.326354	0.109657	0.116472	0.0518396	1e-15	1e-15	1e-15	1e-15	1e-15	1e-15	1e-15	1e-15	1e-15	1e-15	1e-15	1e-15	1e-15	1e-15	1e-15	1e-15	1e-15
1e-15	1e-15	1e-15	1e-15	1e-15	1e-15	1e-15	1e-15	1e-15	1e-15	1e-15	1e-15	1e-15	1e-15	1e-15	1e-15	1e-15	0.122159	0.46257	0.467493	0.405725	0.32638	0.416868	0.337795	0.248048	0.303728	0.177232	0.174092	0.160674	0.356843	0.248567	0.155815	0.0283757	1e-15	1e-15	1e-15	1e-15	1e-15	1e-15	1e-15	1e-15	1e-15	1e-15	1e-15	1e-15	1e-15	1e-15	1e-15	1e-15	1e-15
1e-15	1e-15	1e-15	1e-15	1e-15	1e-15	1e-15	1e-15	1e-15	1e-15	1e-15	1e-15	1e-15	1e-15	1e-15	1e-15	1e-15	0.153239	0.345476	0.426887	0.438345	0.2505	0.217832	0.331078	0.309275	0.232977	0.154831	0.167256	0.223317	0.284208	0.143801	0.135296	0.013927	1e-15	1e-15	1e-15	1e-15	1e-15	1e-15	1e-15	1e-15	1e-15	1e-15	1e-15	1e-15	1e-15	1e-15	1e-15	1e-15	1e-15
1e-15	1e-15	1e-15	1e-15	1e-15	1e-15	1e-15	1e-15	1e-15	1e-15	1e-15	1e-15	1e-15	1e-15	1e-15	1e-15	1e-15	0.0393524	0.327675	0.353536	0.251566	0.396953	0.311823	0.32954	0.279334	0.190586	0.175354	0.261036	0.335393	0.245374	0.155024	0.17692	0.00835823	1e-15	1e-15	1e-15	1e-15	1e-15	1e-15	1e-15	1e-15	1e-15	1e-15	1e-15	1e-15	1e-15	1e-15	1e-15	1e-15	1e-15
1e-15	1e-15	1e-15	1e-15	1e-15	1e-15	1e-15	1e-15	1e-15	1e-15	1e-15	1e-15	1e-15	1e-15	1e-15	1e-15	1e-15	0.0374825	0.319643	0.385732	0.313557	0.404975	0.331994	0.356179	0.162039	0.213077	0.153521	0.218307	0.208464	0.168603	0.15399	0.161078	0.00242795	1e-15	1e-15	1e-15	1e-15	1e-15	1e-15	1e-15	1e-15	1e-15	1e-15	1e-15	1e-15	1e-15	1e-15	1e-15	1e-15	1e-15
1e-15	1e-15	1e-15	1e-15	1e-15	1e-15	1e-15	1e-15	1e-15	1e-15	1e-15	1e-15	1e-15	1e-15	1e-15	1e-15	1e-15	0.00503393	0.252535	0.283176	0.371201	0.373378	0.314563	0.431692	0.24875	0.209998	0.237738	0.199354	0.173603	0.186275	0.0937413	0.0941534	0.0028073	1e-15	1e-15	1e-15	1e-15	1e-15	1e-15	1e-15	1e-15	1e-15	1e-15	1e-15	1e-15	1e-15	1e-15	1e-15	1e-15	1e-15
1e-15	1e-15	1e-15	1e-15	1e-15	1e-15	1e-15	1e-15	1e-15	1e-15	1e-15	1e-15	1e-15	1e-15	1e-15	1e-15	1e-15	0.000716922	0.147335	0.408265	0.416951	0.385992	0.296977	0.286975	0.228547	0.340441	0.214253	0.251919	0.258245	0.199235	0.202163	0.0791492	1e-15	1e-15	1e-15	1e-15	1e-15	1e-15	1e-15	1e-15	1e-15	1e-15	1e-15	1e-15	1e-15	1e-15	1e-15	1e-15	1e-15	1e-15
0.00201649	1e-15	1e-15	1e-15	1e-15	1e-15	1e-15	1e-15	1e-15	1e-15	1e-15	1e-15	1e-15	1e-15	1e-15	1e-15	1e-15	1e-15	0.0535639	0.453191	0.481919	0.359718	0.277665	0.241876	0.264445	0.272505	0.209869	0.250472	0.215926	0.185467	0.172783	0.051522	1e-15	1e-15	1e-15	1e-15	1e-15	1e-15	1e-15	1e-15	1e-15	1e-15	1e-15	1e-15	1e-15	1e-15	1e-15	1e-15	1e-15	1e-15
9.11976e-05	1e-15	1e-15	1e-15	1e-15	1e-15	1e-15	1e-15	1e-15	1e-15	1e-15	1e-15	1e-15	1e-15	1e-15	1e-15	1e-15	1e-15	0.0312521	0.245235	0.388004	0.252084	0.182967	0.205582	0.196678	0.212926	0.164368	0.212786	0.283729	0.181104	0.16094	0.0050964	1e-15	1e-15	1e-15	1e-15	1e-15	1e-15	1e-15	1e-15	1e-15	1e-15	1e-15	1e-15	1e-15	1e-15	1e-15	1e-15	1e-15	1e-15
1e-15	1e-15	1e-15	1e-15	1e-15	1e-15	1e-15	1e-15	1e-15	1e-15	1e-15	1e-15	1e-15	1e-15	1e-15	1e-15	1e-15	0.00384454	0.035366	0.262566	0.26524	0.285884	0.377786	0.302557	0.287238	0.253756	0.361228	0.176443	0.24158	0.164963	0.125278	0.0275336	1e-15	1e-15	1e-15	1e-15	1e-15	1e-15	1e-15	1e-15	1e-15	1e-15	1e-15	1e-15	1e-15	1e-15	1e-15	1e-15	1e-15	1e-15
1e-15	1e-15	1e-15	1e-15	1e-15	1e-15	1e-15	1e-15	1e-15	1e-15	1e-15	1e-15	1e-15	1e-15	1e-15	1e-15	1e-15	0.0106289	0.0371186	0.327274	0.320389	0.244494	0.32417	0.273309	0.258192	0.210741	0.207244	0.182159	0.178884	0.155331	0.0836968	0.0012102	1e-15	1e-15	1e-15	1e-15	1e-15	1e-15	1e-15	1e-15	1e-15	1e-15	1e-15	1e-15	1e-15	1e-15	1e-15	1e-15	1e-15	1e-15
1e-15	1e-15	1e-15	1e-15	1e-15	1e-15	1e-15	1e-15	1e-15	1e-15	1e-15	1e-15	1e-15	1e-15	1e-15	1e-15	1e-15	1e-15	0.0186771	0.133717	0.313373	0.219144	0.319668	0.272252	0.190889	0.212998	0.178692	0.152839	0.188907	0.0937816	0.0386547	1e-15	1e-15	1e-15	1e-15	1e-15	1e-15	1e-15	1e-15	1e-15	1e-15	1e-15	1e-15	1e-15	1e-15	1e-15	1e-15	1e-15	1e-15	1e-15
1e-15	1e-15	1e-15	1e-15	1e-15	1e-15	1e-15	1e-15	1e-15	1e-15	1e-15	1e-15	1e-15	1e-15	1e-15	1e-15	1e-15	1e-15	0.00059084	0.0411933	0.262372	0.217302	0.441347	0.312322	0.243325	0.226785	0.174297	0.115519	0.197078	0.175553	0.0267638	1e-15	1e-15	1e-15	1e-15	1e-15	1e-15	1e-15	1e-15	1e-15	1e-15	1e-15	1e-15	1e-15	1e-15	1e-15	1e-15	1e-15	1e-15	1e-15
1e-15	1e-15	1e-15	1e-15	1e-15	1e-15	1e-15	1e-15	1e-15	1e-15	1e-15	1e-15	1e-15	1e-15	1e-15	1e-15	1e-15	1e-15	1e-15	0.03859	0.450997	0.311571	0.320147	0.185677	0.22731	0.213296	0.244161	0.130006	0.10713	0.107652	0.0261427	1e-15	1e-15	1e-15	1e-15	1e-15	1e-15	1e-15	1e-15	1e-15	1e-15	1e-15	1e-15	1e-15	1e-15	1e-15	1e-15	1e-15	1e-15	1e-15
1e-15	1e-15	1e-15	1e-15	1e-15	1e-15	1e-15	1e-15	1e-15	1e-15	1e-15	1e-15	1e-15	1e-15	1e-15	1e-15	1e-15	1e-15	1e-15	0.0175835	0.204444	0.301869	0.242838	0.261812	0.255783	0.249882	0.149777	0.215707	0.194718	0.159722	0.0218524	1e-15	1e-15	1e-15	1e-15	1e-15	1e-15	1e-15	1e-15	1e-15	1e-15	1e-15	1e-15	1e-15	1e-15	1e-15	1e-15	1e-15	1e-15	1e-15
1e-15	1e-15	1e-15	1e-15	1e-15	1e-15	1e-15	1e-15	1e-15	1e-15	1e-15	1e-15	1e-15	1e-15	1e-15	1e-15	1e-15	1e-15	1e-15	0.015171	0.147227	0.225068	0.242693	0.275392	0.324644	0.236703	0.270649	0.21404	0.169059	0.110984	0.00628704	1e-15	1e-15	1e-15	1e-15	1e-15	1e-15	1e-15	1e-15	1e-15	1e-15	1e-15	1e-15	1e-15	1e-15	1e-15	1e-15	1e-15	1e-15	1e-15
1e-15	1e-15	1e-15	1e-15	1e-15	1e-15	1e-15	1e-15	1e-15	1e-15	1e-15	1e-15	1e-15	1e-15	1e-15	1e-15	1e-15	1e-15	1e-15	1e-15	0.0727982	0.310653	0.288846	0.190571	0.31042	0.169179	0.216764	0.141308	0.135306	0.0633225	0.000172328	1e-15	1e-15	1e-15	1e-15	1e-15	1e-15	1e-15	1e-15	1e-15	1e-15	1e-15	1e-15	1e-15	1e-15	1e-15	1e-15	1e-15	1e-15	1e-15
1e-15	1e-15	1e-15	1e-15	1e-15	1e-15	1e-15	1e-15	1e-15	1e-15	1e-15	1e-15	1e-15	1e-15	1e-15	1e-15	1e-15	1e-15	1e-15	1e-15	0.0348761	0.209999	0.193203	0.147257	0.144853	0.208287	0.277481	0.195618	0.0711465	0.00932542	1e-15	1e-15	1e-15	1e-15	1e-15	1e-15	1e-15	1e-15	1e-15	1e-15	1e-15	1e-15	1e-15	1e-15	1e-15	1e-15	1e-15	1e-15	1e-15	1e-15
1e-15	1e-15	1e-15	1e-15	1e-15	1e-15	1e-15	1e-15	1e-15	1e-15	1e-15	1e-15	1e-15	1e-15	1e-15	1e-15	1e-15	1e-15	1e-15	1e-15	0.0424021	0.214284	0.162903	0.166066	0.252338	0.235305	0.154451	0.188504	0.0871007	0.010315	1e-15	1e-15	1e-15	1e-15	1e-15	1e-15	1e-15	1e-15	1e-15	1e-15	1e-15	1e-15	1e-15	1e-15	1e-15	1e-15	1e-15	1e-15	1e-15	1e-15
1e-15	1e-15	1e-15	1e-15	1e-15	1e-15	1e-15	1e-15	1e-15	1e-15	1e-15	1e-15	1e-15	1e-15	1e-15	1e-15	1e-15	1e-15	1e-15	1e-15	0.000530375	0.16167	0.189663	0.263751	0.131669	0.208614	0.125276	0.162289	0.084323	0.00576515	1e-15	1e-15	1e-15	1e-15	1e-15	1e-15	1e-15	1e-15	1e-15	1e-15	1e-15	1e-15	1e-15	1e-15	1e-15	1e-15	1e-15	1e-15	1e-15	1e-15
1e-15	1e-15	1e-15	1e-15	1e-15	1e-15	1e-15	1e-15	1e-15	1e-15	1e-15	1e-15	1e-15	1e-15	1e-15	1e-15	1e-15	1e-15	1e-15	1e-15	0.000546014	0.0773682	0.292349	0.249423	0.13327	0.207353	0.166501	0.0745759	0.0508906	0.00363906	1e-15	1e-15	1e-15	1e-15	1e-15	1e-15	1e-15	1e-15	1e-15	1e-15	1e-15	1e-15	1e-15	1e-15	1e-15	1e-15	1e-15	1e-15	1e-15	1e-15
1e-15	1e-15	1e-15	1e-15	1e-15	1e-15	1e-15	1e-15	1e-15	1e-15	1e-15	1e-15	1e-15	1e-15	1e-15	1e-15	1e-15	1e-15	1e-15	1e-15	0.000320927	0.0654648	0.178234	0.200727	0.118062	0.230459	0.17639	0.134437	0.0613119	0.00253227	1e-15	1e-15	1e-15	1e-15	1e-15	1e-15	1e-15	1e-15	1e-15	1e-15	1e-15	1e-15	1e-15	1e-15	1e-15	1e-15	1e-15	1e-15	1e-15	1e-15
1e-15	1e-15	1e-15	1e-15	1e-15	1e-15	1e-15	1e-15	1e-15	1e-15	1e-15	1e-15	1e-15	1e-15	1e-15	1e-15	1e-15	1e-15	1e-15	1e-15	4.62117e-05	0.0303323	0.114154	0.177522	0.176833	0.150109	0.204575	0.104851	0.0336138	1e-15	1e-15	1e-15	1e-15	1e-15	1e-15	1e-15	1e-15	1e-15	1e-15	1e-15	1e-15	1e-15	1e-15	1e-15	1e-15	1e-15	1e-15	1e-15	1e-15	1e-15
1e-15	1e-15	1e-15	1e-15	1e-15	1e-15	1e-15	1e-15	1e-15	1e-15	1e-15	1e-15	1e-15	1e-15	1e-15	1e-15	1e-15	1e-15	1e-15	1e-15	1e-15	1e-15	0.0559553	0.199677	0.116565	0.119025	0.247211	0.0670364	0.00919587	1e-15	1e-15	1e-15	1e-15	1e-15	1e-15	1e-15	1e-15	1e-15	1e-15	1e-15	1e-15	1e-15	1e-15	1e-15	1e-15	1e-15	1e-15	1e-15	1e-15	1e-15
1e-15	1e-15	1e-15	1e-15	1e-15	1e-15	1e-15	1e-15	1e-15	1e-15	1e-15	1e-15	1e-15	1e-15	1e-15	1e-15	1e-15	1e-15	1e-15	1e-15	1e-15	1e-15	0.0473039	0.0701679	0.0800435	0.155464	0.152547	0.0655065	0.0114393	1e-15	1e-15	1e-15	1e-15	1e-15	1e-15	1e-15	1e-15	1e-15	1e-15	1e-15	1e-15	1e-15	1e-15	1e-15	1e-15	1e-15	1e-15	1e-15	1e-15	1e-15
1e-15	1e-15	1e-15	1e-15	1e-15	1e-15	1e-15	1e-15	1e-15	1e-15	1e-15	1e-15	1e-15	1e-15	1e-15	1e-15	1e-15	1e-15	1e-15	1e-15	1e-15	1e-15	0.0260249	0.0558955	0.122722	0.0689295	0.0592377	0.0409868	0.00388478	1e-15	1e-15	1e-15	1e-15	1e-15	1e-15	1e-15	1e-15	1e-15	1e-15	1e-15	1e-15	1e-15	1e-15	1e-15	1e-15	1e-15	1e-15	1e-15	1e-15	1e-15
1e-15	1e-15	1e-15	1e-15	1e-15	1e-15	1e-15	1e-15	1e-15	1e-15	1e-15	1e-15	1e-15	1e-15	1e-15	1e-15	1e-15	1e-15	1e-15	1e-15	1e-15	1e-15	0.00889545	0.0367238	0.151902	0.0902259	0.0523973	0.00486484	1e-15	1e-15	1e-15	1e-15	1e-15	1e-15	1e-15	1e-15	1e-15	1e-15	1e-15	1e-15	1e-15	1e-15	1e-15	1e-15	1e-15	1e-15	1e-15	1e-15	1e-15	1e-15
1e-15	1e-15	1e-15	1e-15	1e-15	1e-15	1e-15	1e-15	1e-15	1e-15	1e-15	1e-15	1e-15	1e-15	1e-15	1e-15	1e-15	1e-15	1e-15	1e-15	1e-15	1e-15	1e-15	0.00277252	0.0317046	0.0128796	0.0347334	0.00229272	1e-15	1e-15	1e-15	1e-15	1e-15	1e-15	1e-15	1e-15	1e-15	1e-15	1e-15	1e-15	1e-15	1e-15	1e-15	1e-15	1e-15	1e-15	1e-15	1e-15	1e-15	1e-15
1e-15	1e-15	1e-15	1e-15	1e-15	1e-15	1e-15	1e-15	1e-15	1e-15	1e-15	1e-15	1e-15	1e-15	1e-15	1e-15	1e-15	1e-15	1e-15	1e-15	1e-15	1e-15	1e-15	1e-15	0.00963018	0.00219459	0.00786511	0.00100435	1e-15	1e-15	1e-15	1e-15	1e-15	1e-15	1e-15	1e-15	1e-15	1e-15	1e-15	1e-15	1e-15	1e-15	1e-15	1e-15	1e-15	1e-15	1e-15	1e-15	1e-15	1e-15
1e-15	1e-15	1e-15	1e-15	1e-15	1e-15	1e-15	1e-15	1e-15	1e-15	1e-15	1e-15	1e-15	1e-15	1e-15	1e-15	1e-15	1e-15	1e-15	1e-15	1e-15	1e-15	1e-15	0.0208366	0.00153804	1e-15	1e-15	1e-15	1e-15	1e-15	1e-15	1e-15	1e-15	1e-15	1e-15	1e-15	1e-15	1e-15	1e-15	1e-15	1e-15	1e-15	1e-15	1e-15	1e-15	1e-15	1e-15	1e-15	1e-15	1e-15
1e-15	1e-15	1e-15	1e-15	1e-15	1e-15	1e-15	1e-15	1e-15	1e-15	1e-15	1e-15	1e-15	1e-15	1e-15	1e-15	1e-15	1e-15	1e-15	1e-15	1e-15	1e-15	1e-15	0.00627859	0.000463451	1e-15	1e-15	1e-15	1e-15	1e-15	1e-15	1e-15	1e-15	1e-15	1e-15	1e-15	1e-15	1e-15	1e-15	1e-15	1e-15	1e-15	1e-15	1e-15	1e-15	1e-15	1e-15	1e-15	1e-15	1e-15
1e-15	1e-15	1e-15	1e-15	1e-15	1e-15	1e-15	1e-15	1e-15	1e-15	1e-15	1e-15	1e-15	1e-15	1e-15	1e-15	1e-15	1e-15	1e-15	1e-15	1e-15	1e-15	1e-15	1e-15	1e-15	1e-15	1e-15	1e-15	1e-15	1e-15	1e-15	1e-15	1e-15	1e-15	1e-15	1e-15	1e-15	1e-15	1e-15	1e-15	1e-15	1e-15	1e-15	1e-15	1e-15	1e-15	1e-15	1e-15	1e-15	1e-15
1e-15	1e-15	1e-15	1e-15	1e-15	1e-15	1e-15	1e-15	1e-15	1e-15	1e-15	1e-15	1e-15	1e-15	1e-15	1e-15	1e-15	1e-15	1e-15	1e-15	1e-15	1e-15	1e-15	1e-15	1e-15	1e-15	1e-15	1e-15	1e-15	1e-15	1e-15	1e-15	1e-15	1e-15	1e-15	1e-15	1e-15	1e-15	1e-15	1e-15	1e-15	1e-15	1e-15	1e-15	1e-15	1e-15	1e-15	1e-15	1e-15	1e-15
1e-15	1e-15	1e-15	1e-15	1e-15	1e-15	1e-15	1e-15	1e-15	1e-15	1e-15	1e-15	1e-15	1e-15	1e-15	1e-15	1e-15	1e-15	1e-15	1e-15	1e-15	1e-15	1e-15	1e-15	1e-15	1e-15	1e-15	1e-15	1e-15	1e-15	1e-15	1e-15	1e-15	1e-15	1e-15	1e-15	1e-15	1e-15	1e-15	1e-15	1e-15	1e-15	1e-15	1e-15	1e-15	1e-15	1e-15	1e-15	1e-15	1e-15
1e-15	1e-15	1e-15	1e-15	1e-15	1e-15	1e-15	1e-15	1e-15	1e-15	1e-15	1e-15	1e-15	1e-15	1e-15	1e-15	1e-15	1e-15	1e-15	1e-15	1e-15	1e-15	1e-15	1e-15	1e-15	1e-15	1e-15	1e-15	1e-15	1e-15	1e-15	1e-15	1e-15	1e-15	1e-15	1e-15	1e-15	1e-15	1e-15	1e-15	1e-15	1e-15	1e-15	1e-15	1e-15	1e-15	1e-15	1e-15	1e-15	1e-15
1e-15	1e-15	1e-15	1e-15	1e-15	1e-15	1e-15	1e-15	1e-15	1e-15	1e-15	1e-15	1e-15	1e-15	1e-15	1e-15	1e-15	1e-15	1e-15	1e-15	1e-15	1e-15	1e-15	1e-15	1e-15	1e-15	1e-15	1e-15	1e-15	1e-15	1e-15	1e-15	1e-15	1e-15	1e-15	1e-15	1e-15	1e-15	1e-15	1e-15	1e-15	1e-15	1e-15	1e-15	1e-15	1e-15	1e-15	1e-15	1e-15	1e-15
1e-15	1e-15	1e-15	1e-15	1e-15	1e-15	1e-15	1e-15	1e-15	1e-15	1e-15	1e-15	1e-15	1e-15	1e-15	1e-15	1e-15	1e-15	1e-15	1e-15	1e-15	1e-15	1e-15	1e-15	1e-15	1e-15	1e-15	1e-15	1e-15	1e-15	1e-15	1e-15	1e-15	1e-15	1e-15	1e-15	1e-15	1e-15	1e-15	1e-15	1e-15	1e-15	1e-15	1e-15	1e-15	1e-15	1e-15	1e-15	1e-15	1e-15
1e-15	1e-15	1e-15	1e-15	1e-15	1e-15	1e-15	1e-15	1e-15	1e-15	1e-15	1e-15	1e-15	1e-15	1e-15	1e-15	1e-15	1e-15	1e-15	1e-15	1e-15	1e-15	1e-15	1e-15	1e-15	1e-15	1e-15	1e-15	1e-15	1e-15	1e-15	1e-15	1e-15	1e-15	1e-15	1e-15	1e-15	1e-15	1e-15	1e-15	1e-15	1e-15	1e-15	1e-15	1e-15	1e-15	1e-15	1e-15	1e-15	1e-15
1e-15	1e-15	1e-15	1e-15	1e-15	1e-15	1e-15	1e-15	1e-15	1e-15	1e-15	1e-15	1e-15	1e-15	1e-15	1e-15	1e-15	1e-15	1e-15	1e-15	1e-15	1e-15	1e-15	1e-15	1e-15	1e-15	1e-15	1e-15	1e-15	1e-15	1e-15	1e-15	1e-15	1e-15	1e-15	1e-15	1e-15	1e-15	1e-15	1e-15	1e-15	1e-15	1e-15	1e-15	1e-15	1e-15	1e-15	1e-15	1e-15	1e-15
1e-15	1e-15	1e-15	1e-15	1e-15	1e-15	1e-15	1e-15	1e-15	1e-15	1e-15	1e-15	1e-15	1e-15	1e-15	1e-15	1e-15	1e-15	1e-15	1e-15	1e-15	1e-15	1e-15	1e-15	1e-15	1e-15	1e-15	1e-15	1e-15	1e-15	1e-15	1e-15	1e-15	1e-15	1e-15	1e-15	1e-15	1e-15	1e-15	1e-15	1e-15	1e-15	1e-15	1e-15	1e-15	1e-15	1e-15	1e-15	1e-15	1e-15
1e-15	1e-15	1e-15	1e-15	1e-15	1e-15	1e-15	1e-15	1e-15	1e-15	1e-15	1e-15	1e-15	1e-15	1e-15	1e-15	1e-15	1e-15	1e-15	1e-15	1e-15	1e-15	1e-15	1e-15	1e-15	1e-15	1e-15	1e-15	1e-15	1e-15	1e-15	1e-15	1e-15	1e-15	1e-15	1e-15	1e-15	1e-15	1e-15	1e-15	1e-15	1e-15	1e-15	1e-15	1e-15	1e-15	1e-15	1e-15	1e-15	1e-15
1e-15	1e-15	1e-15	1e-15	1e-15	1e-15	1e-15	1e-15	1e-15	1e-15	1e-15	1e-15	1e-15	1e-15	1e-15	1e-15	1e-15	1e-15	1e-15	1e-15	1e-15	1e-15	1e-15	1e-15	1e-15	1e-15	1e-15	1e-15	1e-15	1e-15	1e-15	1e-15	1e-15	1e-15	1e-15	1e-15	1e-15	1e-15	1e-15	1e-15	1e-15	1e-15	1e-15	1e-15	1e-15	1e-15	1e-15	1e-15	1e-15	1e-15
1e-15	1e-15	1e-15	1e-15	1e-15	1e-15	1e-15	1e-15	1e-15	1e-15	1e-15	1e-15	1e-15	1e-15	1e-15	1e-15	1e-15	1e-15	1e-15	1e-15	1e-15	1e-15	1e-15	1e-15	1e-15	1e-15	1e-15	1e-15	1e-15	1e-15	1e-15	1e-15	1e-15	1e-15	1e-15	1e-15	1e-15	1e-15	1e-15	1e-15	1e-15	1e-15	1e-15	1e-15	1e-15	1e-15	1e-15	1e-15	1e-15	1e-15
1e-15	1e-15	1e-15	1e-15	1e-15	1e-15	1e-15	1e-15	1e-15	1e-15	1e-15	1e-15	1e-15	1e-15	1e-15	1e-15	1e-15	1e-15	1e-15	1e-15	1e-15	1e-15	1e-15	1e-15	1e-15	1e-15	1e-15	1e-15	1e-15	1e-15	1e-15	1e-15	1e-15	1e-15	1e-15	1e-15	1e-15	1e-15	1e-15	1e-15	1e-15	1e-15	1e-15	1e-15	1e-15	1e-15	1e-15	1e-15	1e-15	1e-15
1e-15	1e-15	1e-15	1e-15	1e-15	1e-15	1e-15	1e-15	1e-15	1e-15	1e-15	1e-15	1e-15	1e-15	1e-15	1e-15	1e-15	1e-15	1e-15	1e-15	1e-15	1e-15	1e-15	1e-15	1e-15	1e-15	1e-15	1e-15	1e-15	1e-15	1e-15	1e-15	1e-15	1e-15	1e-15	1e-15	1e-15	1e-15	1e-15	1e-15	1e-15	1e-15	1e-15	1e-15	1e-15	1e-15	1e-15	1e-15	1e-15	1e-15
1e-15	1e-15	1e-15	1e-15	1e-15	1e-15	1e-15	1e-15	1e-15	1e-15	1e-15	1e-15	1e-15	1e-15	1e-15	1e-15	1e-15	1e-15	1e-15	1e-15	1e-15	1e-15	1e-15	1e-15	1e-15	1e-15	1e-15	1e-15	1e-15	1e-15	1e-15	1e-15	1e-15	1e-15	1e-15	1e-15	1e-15	1e-15	1e-15	1e-15	1e-15	1e-15	1e-15	1e-15	1e-15	1e-15	1e-15	1e-15	1e-15	1e-15
1e-15	1e-15	1e-15	1e-15	1e-15	1e-15	1e-15	1e-15	1e-15	1e-15	1e-15	1e-15	1e-15	1e-15	1e-15	1e-15	1e-15	1e-15	1e-15	1e-15	1e-15	1e-15	1e-15	1e-15	1e-15	1e-15	1e-15	1e-15	1e-15	1e-15	1e-15	1e-15	1e-15	1e-15	1e-15	1e-15	1e-15	1e-15	1e-15	1e-15	1e-15	1e-15	1e-15	1e-15	1e-15	1e-15	1e-15	1e-15	1e-15	1e-15
1e-15	1e-15	1e-15	1e-15	1e-15	1e-15	1e-15	1e-15	1e-15	1e-15	1e-15	1e-15	1e-15	1e-15	1e-15	1e-15	1e-15	1e-15	1e-15	1e-15	1e-15	1e-15	1e-15	1e-15	1e-15	1e-15	1e-15	1e-15	1e-15	1e-15	1e-15	1e-15	1e-15	1e-15	1e-15	1e-15	1e-15	1e-15	1e-15	1e-15	1e-15	1e-15	1e-15	1e-15	1e-15	1e-15	1e-15	1e-15	1e-15	1e-15
1e-15	1e-15	1e-15	1e-15	1e-15	1e-15	1e-15	1e-15	1e-15	1e-15	1e-15	1e-15	1e-15	1e-15	1e-15	1e-15	1e-15	1e-15	1e-15	1e-15	1e-15	1e-15	1e-15	1e-15	1e-15	1e-15	1e-15	1e-15	1e-15	1e-15	1e-15	1e-15	1e-15	1e-15	1e-15	1e-15	1e-15	1e-15	1e-15	1e-15	1e-15	1e-15	1e-15	1e-15	1e-15	1e-15	1e-15	1e-15	1e-15	1e-15
1e-15	1e-15	1e-15	1e-15	1e-15	1e-15	1e-15	1e-15	1e-15	1e-15	1e-15	1e-15	1e-15	1e-15	1e-15	1e-15	1e-15	1e-15	1e-15	1e-15	1e-15	1e-15	1e-15	1e-15	1e-15	1e-15	1e-15	1e-15	1e-15	1e-15	1e-15	1e-15	1e-15	1e-15	1e-15	1e-15	1e-15	1e-15	1e-15	1e-15	1e-15	1e-15	1e-15	1e-15	1e-15	1e-15	1e-15	1e-15	1e-15	1e-15
1e-15	1e-15	1e-15	1e-15	1e-15	1e-15	1e-15	1e-15	1e-15	1e-15	1e-15	1e-15	1e-15	1e-15	1e-15	1e-15	1e-15	1e-15	1e-15	1e-15	1e-15	1e-15	1e-15	1e-15	1e-15	1e-15	1e-15	1e-15	1e-15	1e-15	1e-15	1e-15	1e-15	1e-15	1e-15	1e-15	1e-15	1e-15	1e-15	1e-15	1e-15	1e-15	1e-15	1e-15	1e-15	1e-15	1e-15	1e-15	1e-15	1e-15
1e-15	1e-15	1e-15	1e-15	1e-15	1e-15	1e-15	1e-15	1e-15	1e-15	1e-15	1e-15	1e-15	1e-15	1e-15	1e-15	1e-15	1e-15	1e-15	1e-15	1e-15	1e-15	1e-15	1e-15	1e-15	1e-15	1e-15	1e-15	1e-15	1e-15	1e-15	1e-15	1e-15	1e-15	1e-15	1e-15	1e-15	1e-15	1e-15	1e-15	1e-15	1e-15	1e-15	1e-15	1e-15	1e-15	1e-15	1e-15	1e-15	1e-15
1e-15	1e-15	1e-15	1e-15	1e-15	1e-15	1e-15	1e-15	1e-15	1e-15	1e-15	1e-15	1e-15	1e-15	1e-15	1e-15	1e-15	1e-15	1e-15	1e-15	1e-15	1e-15	1e-15	1e-15	1e-15	1e-15	1e-15	1e-15	1e-15	1e-15	1e-15	1e-15	1e-15	1e-15	1e-15	1e-15	1e-15	1e-15	1e-15	1e-15	1e-15	1e-15	1e-15	1e-15	1e-15	1e-15	1e-15	1e-15	1e-15	1e-15
1e-15	1e-15	1e-15	1e-15	1e-15	1e-15	1e-15	1e-15	1e-15	1e-15	1e-15	1e-15	1e-15	1e-15	1e-15	1e-15	1e-15	1e-15	1e-15	1e-15	1e-15	1e-15	1e-15	1e-15	1e-15	1e-15	1e-15	1e-15	1e-15	1e-15	1e-15	1e-15	1e-15	1e-15	1e-15	1e-15	1e-15	1e-15	1e-15	1e-15	1e-15	1e-15	1e-15	1e-15	1e-15	1e-15	1e-15	1e-15	1e-15	1e-15
1e-15	1e-15	1e-15	1e-15	1e-15	1e-15	1e-15	1e-15	1e-15	1e-15	1e-15	1e-15	1e-15	1e-15	1e-15	1e-15	1e-15	1e-15	1e-15	1e-15	1e-15	1e-15	1e-15	1e-15	1e-15	1e-15	1e-15	1e-15	1e-15	1e-15	1e-15	1e-15	1e-15	1e-15	1e-15	1e-15	1e-15	1e-15	1e-15	1e-15	1e-15	1e-15	1e-15	1e-15	1e-15	1e-15	1e-15	1e-15	1e-15	1e-15
1e-15	1e-15	1e-15	1e-15	1e-15	1e-15	1e-15	1e-15	1e-15	1e-15	1e-15	1e-15	1e-15	1e-15	1e-15	1e-15	1e-15	1e-15	1e-15	1e-15	1e-15	1e-15	1e-15	1e-15	1e-15	1e-15	1e-15	1e-15	1e-15	1e-15	1e-15	1e-15	1e-15	1e-15	1e-15	1e-15	1e-15	1e-15	1e-15	1e-15	1e-15	1e-15	1e-15	1e-15	1e-15	1e-15	1e-15	1e-15	1e-15	1e-15
1e-15	1e-15	1e-15	1e-15	1e-15	1e-15	1e-15	1e-15	1e-15	1e-15	1e-15	1e-15	1e-15	1e-15	1e-15	1e-15	1e-15	1e-15	1e-15	1e-15	1e-15	1e-15	1e-15	1e-15	1e-15	1e-15	1e-15	1e-15	1e-15	1e-15	1e-15	1e-15	1e-15	1e-15	1e-15	1e-15	1e-15	1e-15	1e-15	1e-15	1e-15	1e-15	1e-15	1e-15	1e-15	1e-15	1e-15	1e-15	1e-15	1e-15
1e-15	1e-15	1e-15	1e-15	1e-15	1e-15	1e-15	1e-15	1e-15	1e-15	1e-15	1e-15	1e-15	1e-15	1e-15	1e-15	1e-15	1e-15	1e-15	1e-15	1e-15	1e-15	1e-15	1e-15	1e-15	1e-15	1e-15	1e-15	1e-15	1e-15	1e-15	1e-15	1e-15	1e-15	1e-15	1e-15	1e-15	1e-15	1e-15	1e-15	1e-15	1e-15	1e-15	1e-15	1e-15	1e-15	1e-15	1e-15	1e-15	1e-15
1e-15	1e-15	1e-15	1e-15	1e-15	1e-15	1e-15	1e-15	1e-15	1e-15	1e-15	1e-15	1e-15	1e-15	1e-15	1e-15	1e-15	1e-15	1e-15	1e-15	1e-15	1e-15	1e-15	1e-15	1e-15	1e-15	1e-15	1e-15	1e-15	1e-15	1e-15	1e-15	1e-15	1e-15	1e-15	1e-15	1e-15	1e-15	1e-15	1e-15	1e-15	1e-15	1e-15	1e-15	1e-15	1e-15	1e-15	1e-15	1e-15	1e-15
1e-15	1e-15	1e-15	1e-15	1e-15	1e-15	1e-15	1e-15	1e-15	1e-15	1e-15	1e-15	1e-15	1e-15	1e-15	1e-15	1e-15	1e-15	1e-15	1e-15	1e-15	1e-15	1e-15	1e-15	1e-15	1e-15	1e-15	1e-15	1e-15	1e-15	1e-15	1e-15	1e-15	1e-15	1e-15	1e-15	1e-15	1e-15	1e-15	1e-15	1e-15	1e-15	1e-15	1e-15	1e-15	1e-15	1e-15	1e-15	1e-15	1e-15
1e-15	1e-15	1e-15	1e-15	1e-15	1e-15	1e-15	1e-15	1e-15	1e-15	1e-15	1e-15	1e-15	1e-15	1e-15	1e-15	1e-15	1e-15	1e-15	1e-15	1e-15	1e-15	1e-15	1e-15	1e-15	1e-15	1e-15	1e-15	1e-15	1e-15	1e-15	1e-15	1e-15	1e-15	1e-15	1e-15	1e-15	1e-15	1e-15	1e-15	1e-15	1e-15	1e-15	1e-15	1e-15	1e-15	1e-15	1e-15	1e-15	1e-15
1e-15	1e-15	1e-15	1e-15	1e-15	1e-15	1e-15	1e-15	1e-15	1e-15	1e-15	1e-15	1e-15	1e-15	1e-15	1e-15	1e-15	1e-15	1e-15	1e-15	1e-15	1e-15	1e-15	1e-15	1e-15	1e-15	1e-15	1e-15	1e-15	1e-15	1e-15	1e-15	1e-15	1e-15	1e-15	1e-15	1e-15	1e-15	1e-15	1e-15	1e-15	1e-15	1e-15	1e-15	1e-15	1e-15	1e-15	1e-15	1e-15	1e-15
1e-15	1e-15	1e-15	1e-15	1e-15	1e-15	1e-15	1e-15	1e-15	1e-15	1e-15	1e-15	1e-15	1e-15	1e-15	1e-15	1e-15	1e-15	1e-15	1e-15	1e-15	1e-15	1e-15	1e-15	1e-15	1e-15	1e-15	1e-15	1e-15	1e-15	1e-15	1e-15	1e-15	1e-15	1e-15	1e-15	1e-15	1e-15	1e-15	1e-15	1e-15	1e-15	1e-15	1e-15	1e-15	1e-15	1e-15	1e-15	1e-15	1e-15
1e-15	1e-15	1e-15	1e-15	1e-15	1e-15	1e-15	1e-15	1e-15	1e-15	1e-15	1e-15	1e-15	1e-15	1e-15	1e-15	1e-15	1e-15	1e-15	1e-15	1e-15	1e-15	1e-15	1e-15	1e-15	1e-15	1e-15	1e-15	1e-15	1e-15	1e-15	1e-15	1e-15	1e-15	1e-15	1e-15	1e-15	1e-15	1e-15	1e-15	1e-15	1e-15	1e-15	1e-15	1e-15	1e-15	1e-15	1e-15	1e-15	1e-15
1e-15	1e-15	1e-15	1e-15	1e-15	1e-15	1e-15	1e-15	1e-15	1e-15	1e-15	1e-15	1e-15	1e-15	1e-15	1e-15	1e-15	1e-15	1e-15	1e-15	1e-15	1e-15	1e-15	1e-15	1e-15	1e-15	1e-15	1e-15	1e-15	1e-15	1e-15	1e-15	1e-15	1e-15	1e-15	1e-15	1e-15	1e-15	1e-15	1e-15	1e-15	1e-15	1e-15	1e-15	1e-15	1e-15	1e-15	1e-15	1e-15	1e-15
1e-15	1e-15	1e-15	1e-15	1e-15	1e-15	1e-15	1e-15	1e-15	1e-15	1e-15	1e-15	1e-15	1e-15	1e-15	1e-15	1e-15	1e-15	1e-15	1e-15	1e-15	1e-15	1e-15	1e-15	1e-15	1e-15	1e-15	1e-15	1e-15	1e-15	1e-15	1e-15	1e-15	1e-15	1e-15	1e-15	1e-15	1e-15	1e-15	1e-15	1e-15	1e-15	1e-15	1e-15	1e-15	1e-15	1e-15	1e-15	1e-15	1e-15
1e-15	1e-15	1e-15	1e-15	1e-15	1e-15	1e-15	1e-15	1e-15	1e-15	1e-15	1e-15	1e-15	1e-15	1e-15	1e-15	1e-15	1e-15	1e-15	1e-15	1e-15	1e-15	1e-15	1e-15	1e-15	1e-15	1e-15	1e-15	1e-15	1e-15	1e-15	1e-15	1e-15	1e-15	1e-15	1e-15	1e-15	1e-15	1e-15	1e-15	1e-15	1e-15	1e-15	1e-15	1e-15	1e-15	1e-15	1e-15	1e-15	1e-15
1e-15	1e-15	1e-15	1e-15	1e-15	1e-15	1e-15	1e-15	1e-15	1e-15	1e-15	1e-15	1e-15	1e-15	1e-15	1e-15	1e-15	1e-15	1e-15	1e-15	1e-15	1e-15	1e-15	1e-15	1e-15	1e-15	1e-15	1e-15	1e-15	1e-15	1e-15	1e-15	1e-15	1e-15	1e-15	1e-15	1e-15	1e-15	1e-15	1e-15	1e-15	1e-15	1e-15	1e-15	1e-15	1e-15	1e-15	1e-15	1e-15	1e-15
1e-15	1e-15	1e-15	1e-15	1e-15	1e-15	1e-15	1e-15	1e-15	1e-15	1e-15	1e-15	1e-15	1e-15	1e-15	1e-15	1e-15	1e-15	1e-15	1e-15	1e-15	1e-15	1e-15	1e-15	1e-15	1e-15	1e-15	1e-15	1e-15	1e-15	1e-15	1e-15	1e-15	1e-15	1e-15	1e-15	1e-15	1e-15	1e-15	1e-15	1e-15	1e-15	1e-15	1e-15	1e-15	1e-15	1e-15	1e-15	1e-15	1e-15
1e-15	1e-15	1e-15	1e-15	1e-15	1e-15	1e-15	1e-15	1e-15	1e-15	1e-15	1e-15	1e-15	1e-15	1e-15	1e-15	1e-15	1e-15	1e-15	1e-15	1e-15	1e-15	1e-15	1e-15	1e-15	1e-15	1e-15	1e-15	1e-15	1e-15	1e-15	1e-15	1e-15	1e-15	1e-15	1e-15	1e-15	1e-15	1e-15	1e-15	1e-15	1e-15	1e-15	1e-15	1e-15	1e-15	1e-15	1e-15	1e-15	1e-15
1e-15	1e-15	1e-15	1e-15	1e-15	1e-15	1e-15	1e-15	1e-15	1e-15	1e-15	1e-15	1e-15	1e-15	1e-15	1e-15	1e-15	1e-15	1e-15	1e-15	1e-15	1e-15	1e-15	1e-15	1e-15	1e-15	1e-15	1e-15	1e-15	1e-15	1e-15	1e-15	1e-15	1e-15	1e-15	1e-15	1e-15	1e-15	1e-15	1e-15	1e-15	1e-15	1e-15	1e-15	1e-15	1e-15	1e-15	1e-15	1e-15	1e-15
1e-15	1e-15	1e-15	1e-15	1e-15	1e-15	1e-15	1e-15	1e-15	1e-15	1e-15	1e-15	1e-15	1e-15	1e-15	1e-15	1e-15	1e-15	1e-15	1e-15	1e-15	1e-15	1e-15	1e-15	1e-15	1e-15	1e-15	1e-15	1e-15	1e-15	1e-15	1e-15	1e-15	1e-15	1e-15	1e-15	1e-15	1e-15	1e-15	1e-15	1e-15	1e-15	1e-15	1e-15	1e-15	1e-15	1e-15	1e-15	1e-15	1e-15
1e-15	1e-15	1e-15	1e-15	1e-15	1e-15	1e-15	1e-15	1e-15	1e-15	1e-15	1e-15	1e-15	1e-15	1e-15	1e-15	1e-15	1e-15	1e-15	1e-15	1e-15	1e-15	1e-15	1e-15	1e-15	1e-15	1e-15	1e-15	1e-15	1e-15	1e-15	1e-15	1e-15	1e-15	1e-15	1e-15	1e-15	1e-15	1e-15	1e-15	1e-15	1e-15	1e-15	1e-15	1e-15	1e-15	1e-15	1e-15	1e-15	1e-15
1e-15	1e-15	1e-15	1e-15	1e-15	1e-15	1e-15	1e-15	1e-15	1e-15	1e-15	1e-15	1e-15	1e-15	1e-15	1e-15	1e-15	1e-15	1e-15	1e-15	1e-15	1e-15	1e-15	1e-15	1e-15	1e-15	1e-15	1e-15	1e-15	1e-15	1e-15	1e-15	1e-15	1e-15	1e-15	1e-15	1e-15	1e-15	1e-15	1e-15	1e-15	1e-15	1e-15	1e-15	1e-15	1e-15	1e-15	1e-15	1e-15	1e-15
1e-15	1e-15	1e-15	1e-15	1e-15	1e-15	1e-15	1e-15	1e-15	1e-15	1e-15	1e-15	1e-15	1e-15	1e-15	1e-15	1e-15	1e-15	1e-15	1e-15	1e-15	1e-15	1e-15	1e-15	1e-15	1e-15	1e-15	1e-15	1e-15	1e-15	1e-15	1e-15	1e-15	1e-15	1e-15	1e-15	1e-15	1e-15	1e-15	1e-15	1e-15	1e-15	1e-15	1e-15	1e-15	1e-15	1e-15	1e-15	1e-15	1e-15
1e-15	1e-15	1e-15	1e-15	1e-15	1e-15	1e-15	1e-15	1e-15	1e-15	1e-15	1e-15	1e-15	1e-15	1e-15	1e-15	1e-15	1e-15	1e-15	1e-15	1e-15	1e-15	1e-15	1e-15	1e-15	1e-15	1e-15	1e-15	1e-15	1e-15	1e-15	1e-15	1e-15	1e-15	1e-15	1e-15	1e-15	1e-15	1e-15	1e-15	1e-15	1e-15	1e-15	1e-15	1e-15	1e-15	1e-15	1e-15	1e-15	1e-15
1e-15	1e-15	1e-15	1e-15	1e-15	1e-15	1e-15	1e-15	1e-15	1e-15	1e-15	1e-15	1e-15	1e-15	1e-15	1e-15	1e-15	1e-15	1e-15	1e-15	1e-15	1e-15	1e-15	1e-15	1e-15	1e-15	1e-15	1e-15	1e-15	1e-15	1e-15	1e-15	1e-15	1e-15	1e-15	1e-15	1e-15	1e-15	1e-15	1e-15	1e-15	1e-15	1e-15	1e-15	1e-15	1e-15	1e-15	1e-15	1e-15	1e-15
1e-15	1e-15	1e-15	1e-15	1e-15	1e-15	1e-15	1e-15	1e-15	1e-15	1e-15	1e-15	1e-15	1e-15	1e-15	1e-15	1e-15	1e-15	1e-15	1e-15	1e-15	1e-15	1e-15	1e-15	1e-15	1e-15	1e-15	1e-15	1e-15	1e-15	1e-15	1e-15	1e-15	1e-15	1e-15	1e-15	1e-15	1e-15	1e-15	1e-15	1e-15	1e-15	1e-15	1e-15	1e-15	1e-15	1e-15	1e-15	1e-15	1e-15
1e-15	1e-15	1e-15	1e-15	1e-15	1e-15	1e-15	1e-15	1e-15	1e-15	1e-15	1e-15	1e-15	1e-15	1e-15	1e-15	1e-15	1e-15	1e-15	1e-15	1e-15	1e-15	1e-15	1e-15	1e-15	1e-15	1e-15	1e-15	1e-15	1e-15	1e-15	1e-15	1e-15	1e-15	1e-15	1e-15	1e-15	1e-15	1e-15	1e-15	1e-15	1e-15	1e-15	1e-15	1e-15	1e-15	1e-15	1e-15	1e-15	1e-15
1e-15	1e-15	1e-15	1e-15	1e-15	1e-15	1e-15	1e-15	1e-15	1e-15	1e-15	1e-15	1e-15	1e-15	1e-15	1e-15	1e-15	1e-15	1e-15	1e-15	1e-15	1e-15	1e-15	1e-15	1e-15	1e-15	1e-15	1e-15	1e-15	1e-15	1e-15	1e-15	1e-15	1e-15	1e-15	1e-15	1e-15	1e-15	1e-15	1e-15	1e-15	1e-15	1e-15	1e-15	1e-15	1e-15	1e-15	1e-15	1e-15	1e-15
1e-15	1e-15	1e-15	1e-15	1e-15	1e-15	1e-15	1e-15	1e-15	1e-15	1e-15	1e-15	1e-15	1e-15	1e-15	1e-15	1e-15	1e-15	1e-15	1e-15	1e-15	1e-15	1e-15	1e-15	1e-15	1e-15	1e-15	1e-15	1e-15	1e-15	1e-15	1e-15	1e-15	1e-15	1e-15	1e-15	1e-15	1e-15	1e-15	1e-15	1e-15	1e-15	1e-15	1e-15	1e-15	1e-15	1e-15	1e-15	1e-15	1e-15
1e-15	1e-15	1e-15	1e-15	1e-15	1e-15	1e-15	1e-15	1e-15	1e-15	1e-15	1e-15	1e-15	1e-15	1e-15	1e-15	1e-15	1e-15	1e-15	1e-15	1e-15	1e-15	1e-15	1e-15	1e-15	1e-15	1e-15	1e-15	1e-15	1e-15	1e-15	1e-15	1e-15	1e-15	1e-15	1e-15	1e-15	1e-15	1e-15	1e-15	1e-15	1e-15	1e-15	1e-15	1e-15	1e-15	1e-15	1e-15	1e-15	1e-15
1e-15	1e-15	1e-15	1e-15	1e-15	1e-15	1e-15	1e-15	1e-15	1e-15	1e-15	1e-15	1e-15	1e-15	1e-15	1e-15	1e-15	1e-15	1e-15	1e-15	1e-15	1e-15	1e-15	1e-15	1e-15	1e-15	1e-15	1e-15	1e-15	1e-15	1e-15	1e-15	1e-15	1e-15	1e-15	1e-15	1e-15	1e-15	1e-15	1e-15	1e-15	1e-15	1e-15	1e-15	1e-15	1e-15	1e-15	1e-15	1e-15	1e-15
1e-15	1e-15	1e-15	1e-15	1e-15	1e-15	1e-15	1e-15	1e-15	1e-15	1e-15	1e-15	1e-15	1e-15	1e-15	1e-15	1e-15	1e-15	1e-15	1e-15	1e-15	1e-15	1e-15	1e-15	1e-15	1e-15	1e-15	1e-15	1e-15	1e-15	1e-15	1e-15	1e-15	1e-15	1e-15	1e-15	1e-15	1e-15	1e-15	1e-15	1e-15	1e-15	1e-15	1e-15	1e-15	1e-15	1e-15	1e-15	1e-15	1e-15
1e-15	1e-15	1e-15	1e-15	1e-15	1e-15	1e-15	1e-15	1e-15	1e-15	1e-15	1e-15	1e-15	1e-15	1e-15	1e-15	1e-15	1e-15	1e-15	1e-15	1e-15	1e-15	1e-15	1e-15	1e-15	1e-15	1e-15	1e-15	1e-15	1e-15	1e-15	1e-15	1e-15	1e-15	1e-15	1e-15	1e-15	1e-15	1e-15	1e-15	1e-15	1e-15	1e-15	1e-15	1e-15	1e-15	1e-15	1e-15	1e-15	1e-15
1e-15	1e-15	1e-15	1e-15	1e-15	1e-15	1e-15	1e-15	1e-15	1e-15	1e-15	1e-15	1e-15	1e-15	1e-15	1e-15	1e-15	1e-15	1e-15	1e-15	1e-15	1e-15	1e-15	1e-15	1e-15	1e-15	1e-15	1e-15	1e-15	1e-15	1e-15	1e-15	1e-15	1e-15	1e-15	1e-15	1e-15	1e-15	1e-15	1e-15	1e-15	1e-15	1e-15	1e-15	1e-15	1e-15	1e-15	1e-15	1e-15	1e-15
1e-15	1e-15	1e-15	1e-15	1e-15	1e-15	1e-15	1e-15	1e-15	1e-15	1e-15	1e-15	1e-15	1e-15	1e-15	1e-15	1e-15	1e-15	1e-15	1e-15	1e-15	1e-15	1e-15	1e-15	1e-15	1e-15	1e-15	1e-15	1e-15	1e-15	1e-15	1e-15	1e-15	1e-15	1e-15	1e-15	1e-15	1e-15	1e-15	1e-15	1e-15	1e-15	1e-15	1e-15	1e-15	1e-15	1e-15	1e-15	1e-15	1e-15
[truncated: 1 more columns]

## Sheet: panel c(top)-axis
Time (fs)	Energy (eV)		Time (fs)	Inst. energy (eV)	Time (fs)	Phase (rad)
-0.625	0		-0.5	35.2566	-0.475	6.32663
-0.6	1		-0.475	36.1164	-0.45	4.58312
-0.575	2		-0.45	38.7848	-0.425	2.966
-0.55	3		-0.425	42.7717	-0.4	1.5156
-0.525	4		-0.4	47.5632	-0.375	0.244434
-0.5	5		-0.375	52.2101	-0.35	-0.843627
-0.475	6		-0.35	57.2049	-0.325	-1.73589
-0.45	7		-0.325	62.5202	-0.3	-2.40896
-0.425	8		-0.3	68.747	-0.275	-2.88411
-0.4	9		-0.275	72.942	-0.25	-3.20518
-0.375	10		-0.25	76.8602	-0.225	-3.3893
-0.35	11		-0.225	80.1533	-0.2	-3.42673
-0.325	12		-0.2	84.5845	-0.175	-3.29321
-0.3	13		-0.175	89.1552	-0.15	-3.02568
-0.275	14		-0.15	91.6415	-0.125	-2.64943
-0.25	15		-0.125	94.8796	-0.1	-2.19924
-0.225	16		-0.1	95.5347	-0.075	-1.66271
-0.2	17		-0.075	99.4267	-0.05	-1.01786
-0.175	18		-0.05	101.238	-0.025	-0.33796
-0.15	19		-0.025	101.273	0	0.317974
-0.125	20		0	99.9756	0.025	0.963185
-0.1	21		0.025	100.708	0.05	1.60363
-0.075	22		0.05	99.7248	0.075	2.1764
-0.05	23		0.075	97.1442	0.1	2.62008
-0.025	24		0.1	92.9275	0.125	2.91448
0	25		0.125	89.2835	0.15	3.08984
0.025	26		0.15	86.6596	0.175	3.13992
0.05	27		0.175	82.6862	0.2	2.99508
0.075	28		0.2	76.3961	0.225	2.61197
0.1	29		0.225	70.1391	0.25	1.97466
0.125	30		0.25	63.011	0.275	1.08663
0.15	31		0.275	56.9372	0.3	-0.0252324
0.175	32		0.3	51.2244	0.325	-1.36956
0.2	33		0.325	44.6965	0.35	-2.94077
0.225	34		0.35	39.2772	0.375	-4.71417
0.25	35		0.375	34.0497
0.275	36		0.4	28.0219
0.3	37		0.425	23.0329
0.325	38		0.45	17.5961
0.35	39		0.475	13.2894
0.375	40		0.5	10.2346
0.4	41		0.525	6.96683
0.425	42		0.55	5.34481
0.45	43		0.575	3.86225
0.475	44		0.6	2.91509
0.5	45		0.625	2.35204
0.525	46
0.55	47
0.575	48
0.6	49
0.625	50
	51
	52
	53
	54
	55
	56
	57
	58
	59
	60
	61
	62
	63
	64
	65
	66
	67
	68
	69
	70
	71
	72
	73
	74
	75
	76
	77
	78
	79
	80
	81
	82
	83
	84
	85
	86
	87
	88
	89
	90
	91
	92
	93
	94
	95
	96
	97
	98
	99
	100
	101
	102
	103
	104
	105
	106
	107
	108
	109
	110
	111
	112
	113
	114
	115
	116
	117
	118
	119
	120
	121
	122
	123
	124
	125
	126
	127
	128
	129
	130
	131
	132
	133
	134
	135
	136
	137
	138
	139
	140
	141
	142
	143
	144
	145
	146
	147
	148
	149
	150
	151
	152
	153
	154
	155
	156
	157
	158
	159
	160
	161
	162
	163
	164
	165
	166
	167
	168
	169
	170
	171
	172
	173
	174
	175
	176
	177
	178
	179
	180
	181
	182
	183
	184
	185
	186
	187
	188
	189
	190
	191
	192
	193
	194
	195
	196
	197
	198
	199
	200

## Sheet: panel c(bottom)
1e-15	1e-15	1e-15	1e-15	1e-15	1e-15	1e-15	1e-15	1e-15	1e-15	1e-15	1e-15	1e-15	1e-15	1e-15	1e-15	1e-15	1e-15	1e-15	1e-15	1e-15	1e-15	1e-15	1e-15	1e-15	1e-15	1e-15	1e-15	1e-15	1e-15	1e-15	1e-15	1e-15	1e-15	1e-15	1e-15	1e-15	1e-15	1e-15	1e-15	1e-15	1e-15	1e-15	1e-15	1e-15	1e-15	1e-15	1e-15	1e-15	1e-15
1e-15	1e-15	1e-15	1e-15	1e-15	1e-15	1e-15	1e-15	1e-15	1e-15	1e-15	1e-15	1e-15	1e-15	1e-15	1e-15	1e-15	1e-15	1e-15	1e-15	1e-15	1e-15	1e-15	1e-15	1e-15	1e-15	1e-15	1e-15	1e-15	1e-15	1e-15	1e-15	1e-15	1e-15	1e-15	1e-15	1e-15	1e-15	1e-15	1e-15	1e-15	1e-15	1e-15	1e-15	1e-15	0.00413394	0.0306497	1e-15	1e-15	1e-15
1e-15	1e-15	1e-15	1e-15	1e-15	1e-15	1e-15	1e-15	1e-15	1e-15	1e-15	1e-15	1e-15	1e-15	1e-15	1e-15	1e-15	1e-15	1e-15	1e-15	1e-15	1e-15	1e-15	1e-15	1e-15	1e-15	1e-15	1e-15	1e-15	1e-15	1e-15	1e-15	1e-15	1e-15	1e-15	1e-15	1e-15	1e-15	1e-15	1e-15	2.42264e-05	0.000252103	1e-15	1e-15	0.00297738	0.02594	0.0682249	1e-15	1e-15	1e-15
1e-15	1e-15	1e-15	1e-15	1e-15	1e-15	1e-15	1e-15	1e-15	1e-15	1e-15	1e-15	1e-15	1e-15	1e-15	1e-15	1e-15	1e-15	1e-15	1e-15	1e-15	1e-15	1e-15	1e-15	1e-15	1e-15	1e-15	1e-15	1e-15	1e-15	1e-15	1e-15	1e-15	1e-15	1e-15	1e-15	1e-15	1e-15	1e-15	1e-15	0.0033325	0.0434569	0.0028382	0.0183385	0.0183686	0.0264937	0.0348846	0.00554891	1e-15	1e-15
1e-15	1e-15	1e-15	1e-15	1e-15	1e-15	1e-15	1e-15	1e-15	1e-15	1e-15	1e-15	1e-15	1e-15	1e-15	1e-15	1e-15	1e-15	1e-15	1e-15	1e-15	1e-15	1e-15	1e-15	1e-15	1e-15	1e-15	1e-15	1e-15	1e-15	1e-15	1e-15	1e-15	1e-15	1e-15	1e-15	1e-15	1e-15	1e-15	1e-15	0.0173693	0.0289741	0.0176831	0.0277063	0.0274981	0.0109529	0.0306053	0.0307642	1e-15	1e-15
1e-15	1e-15	1e-15	1e-15	1e-15	1e-15	1e-15	1e-15	1e-15	1e-15	1e-15	1e-15	1e-15	1e-15	1e-15	1e-15	1e-15	1e-15	1e-15	1e-15	1e-15	1e-15	1e-15	1e-15	1e-15	1e-15	1e-15	1e-15	1e-15	1e-15	1e-15	1e-15	1e-15	1e-15	1e-15	1e-15	1e-15	1e-15	0.00970181	0.00730374	0.00802387	0.00407433	0.0582588	0.0446895	0.0107453	0.0175937	0.0319574	0.00419167	1e-15	1e-15
1e-15	1e-15	1e-15	1e-15	1e-15	1e-15	1e-15	1e-15	1e-15	1e-15	1e-15	1e-15	1e-15	1e-15	1e-15	1e-15	1e-15	1e-15	1e-15	1e-15	1e-15	1e-15	1e-15	1e-15	1e-15	1e-15	1e-15	1e-15	1e-15	1e-15	1e-15	1e-15	1e-15	1e-15	1e-15	1e-15	1e-15	1e-15	0.0121414	0.0091403	1e-15	0.0203113	0.0168117	0.0536589	0.0831787	0.049223	0.0695882	1e-15	1e-15	1e-15
1e-15	1e-15	1e-15	1e-15	1e-15	1e-15	1e-15	1e-15	1e-15	1e-15	1e-15	1e-15	1e-15	1e-15	1e-15	1e-15	1e-15	1e-15	1e-15	1e-15	1e-15	1e-15	1e-15	1e-15	1e-15	1e-15	1e-15	1e-15	1e-15	1e-15	1e-15	1e-15	1e-15	1e-15	1e-15	1e-15	1e-15	1e-15	1e-15	1e-15	0.0079088	0.0200172	0.023336	0.0815424	0.0541515	0.0131035	0.0312415	1e-15	1e-15	1e-15
1e-15	1e-15	1e-15	1e-15	1e-15	1e-15	1e-15	1e-15	1e-15	1e-15	1e-15	1e-15	1e-15	1e-15	1e-15	1e-15	1e-15	1e-15	1e-15	1e-15	1e-15	1e-15	1e-15	1e-15	1e-15	1e-15	1e-15	1e-15	1e-15	1e-15	1e-15	1e-15	1e-15	1e-15	1e-15	1e-15	1e-15	1e-15	1e-15	1e-15	0.00521345	0.0168917	0.0648631	0.054036	0.0192454	0.0107184	0.00132315	1e-15	1e-15	1e-15
1e-15	1e-15	1e-15	1e-15	1e-15	1e-15	1e-15	1e-15	1e-15	1e-15	1e-15	1e-15	1e-15	1e-15	1e-15	1e-15	1e-15	1e-15	1e-15	1e-15	1e-15	1e-15	1e-15	1e-15	1e-15	1e-15	1e-15	1e-15	1e-15	1e-15	1e-15	1e-15	1e-15	1e-15	1e-15	1e-15	1e-15	1e-15	1e-15	1e-15	1e-15	0.00492268	0.0287496	0.00837304	0.123883	0.0979531	0.0410745	1e-15	1e-15	1e-15
1e-15	1e-15	1e-15	1e-15	1e-15	1e-15	1e-15	1e-15	1e-15	1e-15	1e-15	1e-15	1e-15	1e-15	1e-15	1e-15	1e-15	1e-15	1e-15	1e-15	1e-15	1e-15	1e-15	1e-15	1e-15	1e-15	1e-15	1e-15	1e-15	1e-15	1e-15	1e-15	1e-15	1e-15	0.00257138	0.0108815	1e-15	1e-15	1e-15	1e-15	0.0141629	0.048618	0.170465	0.059416	0.0487287	0.0825986	0.0168838	1e-15	1e-15	1e-15
1e-15	1e-15	1e-15	1e-15	1e-15	1e-15	1e-15	1e-15	1e-15	1e-15	1e-15	1e-15	1e-15	1e-15	1e-15	1e-15	1e-15	1e-15	1e-15	1e-15	1e-15	1e-15	1e-15	1e-15	1e-15	1e-15	1e-15	1e-15	1e-15	1e-15	1e-15	1e-15	1e-15	1e-15	0.00474681	0.0200875	1e-15	1e-15	1e-15	0.00620484	0.0212253	0.00529409	0.0484249	0.081156	0.181615	0.0742037	0.012976	1e-15	1e-15	1e-15
1e-15	1e-15	1e-15	1e-15	1e-15	1e-15	1e-15	1e-15	1e-15	1e-15	1e-15	1e-15	1e-15	1e-15	1e-15	0.00718267	0.0309717	1e-15	1e-15	1e-15	1e-15	1e-15	1e-15	1e-15	1e-15	1e-15	1e-15	1e-15	1e-15	1e-15	1e-15	1e-15	1e-15	1e-15	1e-15	1e-15	1e-15	1e-15	1e-15	0.0356718	0.0557646	0.000928237	0.0902387	0.0856903	0.193095	0.175576	0.00257475	1e-15	1e-15	1e-15
1e-15	1e-15	1e-15	1e-15	1e-15	1e-15	1e-15	1e-15	1e-15	1e-15	1e-15	1e-15	1e-15	1e-15	1e-15	2.50102e-05	0.000107844	1e-15	1e-15	1e-15	1e-15	1e-15	1e-15	1e-15	1e-15	1e-15	1e-15	1e-15	1e-15	1e-15	1e-15	1e-15	1e-15	1e-15	1e-15	1e-15	1e-15	1e-15	0.00933352	0.000599143	0.0249278	0.0636004	0.0632955	0.110658	0.130599	0.040305	1e-15	1e-15	1e-15	1e-15
1e-15	1e-15	1e-15	1e-15	1e-15	1e-15	1e-15	1e-15	1e-15	1e-15	1e-15	1e-15	1e-15	1e-15	1e-15	1e-15	1e-15	1e-15	1e-15	1e-15	1e-15	1e-15	1e-15	1e-15	1e-15	1e-15	1e-15	1e-15	1e-15	1e-15	1e-15	1e-15	1e-15	1e-15	1e-15	1e-15	1e-15	1e-15	0.0283243	0.000473373	0.00756791	0.101892	0.0920625	0.10808	0.0766077	0.0396375	1e-15	1e-15	1e-15	1e-15
1e-15	1e-15	1e-15	1e-15	1e-15	1e-15	1e-15	1e-15	1e-15	1e-15	1e-15	1e-15	1e-15	1e-15	1e-15	1e-15	1e-15	1e-15	1e-15	1e-15	1e-15	1e-15	1e-15	1e-15	1e-15	1e-15	1e-15	1e-15	1e-15	1e-15	1e-15	1e-15	1e-15	1e-15	1e-15	1e-15	1e-15	1e-15	1e-15	0.0187273	0.0275148	0.08789	0.0899773	0.0483724	0.0309356	0.034219	1e-15	1e-15	1e-15	1e-15
1e-15	1e-15	1e-15	1e-15	1e-15	1e-15	1e-15	1e-15	1e-15	1e-15	1e-15	1e-15	1e-15	1e-15	1e-15	1e-15	1e-15	1e-15	1e-15	1e-15	1e-15	1e-15	1e-15	1e-15	1e-15	1e-15	1e-15	1e-15	1e-15	1e-15	1e-15	1e-15	0.0271798	0.00771054	1e-15	1e-15	1e-15	1e-15	0.00354182	0.0132294	0.0475544	0.0609389	0.0720027	0.235351	0.182269	0.0251843	1e-15	1e-15	1e-15	1e-15
1e-15	1e-15	1e-15	1e-15	1e-15	1e-15	1e-15	1e-15	1e-15	1e-15	1e-15	1e-15	1e-15	1e-15	1e-15	1e-15	1e-15	1e-15	1e-15	1e-15	1e-15	1e-15	1e-15	1e-15	1e-15	1e-15	1e-15	1e-15	1e-15	1e-15	1e-15	1e-15	0.00264618	0.000750686	1e-15	1e-15	1e-15	1e-15	0.00480283	0.0184105	0.0337587	0.0422898	0.0206482	0.104007	0.171497	0.068754	1e-15	1e-15	1e-15	1e-15
1e-15	1e-15	1e-15	1e-15	1e-15	1e-15	1e-15	1e-15	1e-15	1e-15	1e-15	1e-15	1e-15	1e-15	1e-15	1e-15	1e-15	1e-15	1e-15	1e-15	1e-15	1e-15	1e-15	1e-15	1e-15	1e-15	1e-15	1e-15	1e-15	1e-15	1e-15	1e-15	1e-15	1e-15	1e-15	1e-15	0.00635839	0.0161567	0.0463384	0.0388179	0.0640864	0.0638372	0.0585153	0.170612	0.0695874	0.023902	1e-15	1e-15	1e-15	1e-15
1e-15	1e-15	1e-15	1e-15	1e-15	1e-15	1e-15	1e-15	1e-15	1e-15	1e-15	1e-15	1e-15	1e-15	1e-15	1e-15	1e-15	1e-15	1e-15	1e-15	1e-15	1e-15	1e-15	1e-15	1e-15	1e-15	1e-15	1e-15	1e-15	1e-15	1e-15	1e-15	1e-15	1e-15	1e-15	1e-15	0.00575525	0.050569	0.0897458	0.0457	0.0408244	0.0713875	0.130645	0.184863	0.131916	0.0212217	1e-15	1e-15	1e-15	1e-15
1e-15	1e-15	1e-15	1e-15	1e-15	1e-15	1e-15	1e-15	1e-15	1e-15	1e-15	1e-15	1e-15	0.00612083	0.0158644	1e-15	1e-15	1e-15	1e-15	1e-15	1e-15	1e-15	1e-15	1e-15	1e-15	1e-15	1e-15	1e-15	1e-15	1e-15	1e-15	1e-15	1e-15	1e-15	1e-15	1e-15	0.0130792	0.0233758	0.0650394	0.0667237	0.0618172	0.119529	0.130215	0.108577	0.128707	0.0110021	1e-15	1e-15	1e-15	1e-15
1e-15	1e-15	1e-15	1e-15	1e-15	1e-15	1e-15	1e-15	1e-15	1e-15	1e-15	1e-15	1e-15	0.00453859	0.0117634	1e-15	1e-15	1e-15	1e-15	1e-15	1e-15	1e-15	1e-15	1e-15	1e-15	1e-15	1e-15	1e-15	1e-15	1e-15	1e-15	1e-15	1e-15	1e-15	1e-15	1e-15	1e-15	1e-15	0.031402	0.0933152	0.102366	0.13075	0.120525	0.166212	0.0919221	0.00783463	1e-15	1e-15	1e-15	1e-15
1e-15	1e-15	1e-15	1e-15	1e-15	1e-15	1e-15	1e-15	1e-15	1e-15	1e-15	1e-15	1e-15	1e-15	1e-15	1e-15	1e-15	1e-15	1e-15	1e-15	1e-15	1e-15	1e-15	1e-15	1e-15	1e-15	1e-15	1e-15	1e-15	1e-15	1e-15	1e-15	1e-15	1e-15	1e-15	0.00650762	0.0164219	0.00423705	0.039976	0.049575	0.0342259	0.119218	0.190466	0.152404	0.0153151	1e-15	1e-15	1e-15	1e-15	1e-15
1e-15	1e-15	1e-15	1e-15	1e-15	1e-15	1e-15	1e-15	1e-15	1e-15	1e-15	1e-15	1e-15	1e-15	1e-15	1e-15	1e-15	1e-15	1e-15	1e-15	1e-15	1e-15	1e-15	1e-15	1e-15	1e-15	1e-15	1e-15	1e-15	1e-15	1e-15	1e-15	1e-15	1e-15	1e-15	0.0267407	0.0269042	0.0166636	0.045315	0.060438	0.104231	0.102468	0.101411	0.223019	0.050966	0.00127855	1e-15	1e-15	1e-15	1e-15
1e-15	1e-15	1e-15	1e-15	1e-15	1e-15	1e-15	1e-15	1e-15	1e-15	1e-15	1e-15	1e-15	1e-15	1e-15	1e-15	1e-15	1e-15	1e-15	1e-15	1e-15	1e-15	1e-15	1e-15	1e-15	1e-15	1e-15	1e-15	1e-15	1e-15	1e-15	1e-15	1e-15	1e-15	1e-15	1e-15	1e-15	0.00784582	0.0252976	0.0440355	0.0385745	0.0778396	0.166367	0.266717	0.132371	0.00151737	1e-15	1e-15	1e-15	1e-15
1e-15	1e-15	1e-15	1e-15	1e-15	1e-15	1e-15	1e-15	1e-15	1e-15	1e-15	1e-15	1e-15	1e-15	1e-15	1e-15	1e-15	1e-15	1e-15	1e-15	1e-15	1e-15	1e-15	1e-15	1e-15	1e-15	1e-15	1e-15	1e-15	1e-15	1e-15	1e-15	1e-15	1e-15	1e-15	0.00436383	0.0308299	0.0362045	0.0365827	0.0356361	0.0312658	0.152076	0.146129	0.320293	0.0739742	1e-15	1e-15	1e-15	1e-15	1e-15
1e-15	1e-15	1e-15	1e-15	1e-15	1e-15	1e-15	1e-15	1e-15	1e-15	1e-15	1e-15	1e-15	1e-15	1e-15	1e-15	1e-15	1e-15	1e-15	1e-15	1e-15	1e-15	1e-15	1e-15	1e-15	1e-15	1e-15	1e-15	1e-15	1e-15	1e-15	1e-15	1e-15	1e-15	1e-15	0.00108618	0.00845143	0.0403314	0.0274901	0.0511783	0.117497	0.245987	0.301365	0.194061	0.0203572	1e-15	1e-15	1e-15	1e-15	1e-15
1e-15	1e-15	1e-15	1e-15	1e-15	1e-15	1e-15	1e-15	1e-15	1e-15	1e-15	1e-15	1e-15	1e-15	1e-15	1e-15	1e-15	1e-15	1e-15	1e-15	1e-15	1e-15	1e-15	1e-15	1e-15	1e-15	1e-15	1e-15	1e-15	1e-15	1e-15	0.00500847	0.00182899	1e-15	0.000411983	0.00279898	1e-15	0.00147723	0.000561367	0.00176554	0.0391925	0.124161	0.201937	0.176864	0.0111334	1e-15	1e-15	1e-15	1e-15	1e-15
1e-15	1e-15	1e-15	1e-15	1e-15	1e-15	1e-15	1e-15	1e-15	1e-15	1e-15	1e-15	1e-15	1e-15	1e-15	1e-15	1e-15	1e-15	1e-15	1e-15	1e-15	1e-15	1e-15	1e-15	1e-15	1e-15	1e-15	1e-15	0.000338419	0.000535996	1e-15	0.0230371	0.00841268	1e-15	0.00618032	0.0387074	0.000240251	0.0294876	0.0322617	0.0396342	0.131007	0.188532	0.27615	0.259416	0.0296417	1e-15	1e-15	1e-15	1e-15	1e-15
1e-15	1e-15	1e-15	1e-15	1e-15	1e-15	1e-15	1e-15	1e-15	1e-15	1e-15	1e-15	1e-15	1e-15	1e-15	1e-15	1e-15	1e-15	1e-15	1e-15	1e-15	1e-15	1e-15	1e-15	1e-15	1e-15	1e-15	1e-15	0.0144796	0.0229332	1e-15	1e-15	1e-15	1e-15	0.00487549	0.0343894	0.0290884	0.0295225	0.102508	0.0595423	0.0931649	0.192786	0.394813	0.231505	0.0129576	1e-15	1e-15	1e-15	1e-15	1e-15
1e-15	1e-15	1e-15	1e-15	1e-15	1e-15	1e-15	1e-15	0.000740129	0.000139991	1e-15	1e-15	1e-15	1e-15	1e-15	1e-15	1e-15	1e-15	1e-15	1e-15	1e-15	1e-15	1e-15	1e-15	1e-15	1e-15	1e-15	1e-15	1e-15	1e-15	1e-15	1e-15	1e-15	0.0124888	0.000276129	0.000498442	0.0127908	0.0572137	0.0410694	0.0841459	0.0670455	0.154814	0.210228	0.20668	0.0210901	0.000173125	0.000679187	1e-15	1e-15	1e-15
0.0214758	1e-15	1e-15	1e-15	1e-15	1e-15	1e-15	1e-15	0.0314572	0.00594992	1e-15	1e-15	1e-15	1e-15	1e-15	1e-15	1e-15	1e-15	1e-15	1e-15	1e-15	1e-15	1e-15	1e-15	1e-15	1e-15	1e-15	1e-15	1e-15	1e-15	1e-15	1e-15	1e-15	0.0249702	0.000552096	0.00963598	0.0294728	0.06775	0.0610343	0.0427503	0.0357511	0.0534375	0.319301	0.332919	0.043605	0.00760392	0.029831	1e-15	1e-15	1e-15
0.015218	1e-15	1e-15	0.0038487	0.0270886	0.0108364	0.0122142	1e-15	0.017752	0.00793985	1e-15	1e-15	1e-15	1e-15	1e-15	1e-15	1e-15	1e-15	1e-15	1e-15	1e-15	1e-15	1e-15	1e-15	1e-15	1e-15	1e-15	1e-15	1e-15	1e-15	1e-15	1e-15	1e-15	1e-15	1e-15	0.0117019	0.0124393	0.0664696	0.0514568	0.0600939	0.0625809	0.204543	0.340848	0.168617	1e-15	1e-15	1e-15	1e-15	1e-15	1e-15
1e-15	1e-15	1e-15	0.000914353	0.00643557	0.00716292	0.00807372	1e-15	0.00870287	0.00389248	1e-15	1e-15	1e-15	1e-15	0.00501267	0.0158713	1e-15	1e-15	1e-15	1e-15	1e-15	1e-15	1e-15	1e-15	1e-15	1e-15	1e-15	1e-15	1e-15	1e-15	1e-15	1e-15	1e-15	1e-15	1e-15	0.027974	0.00906574	0.0158664	0.0251807	0.110844	0.1636	0.292993	0.297044	0.141607	1e-15	1e-15	1e-15	1e-15	1e-15	1e-15
1e-15	1e-15	1e-15	1e-15	1e-15	1e-15	1e-15	1e-15	1e-15	1e-15	1e-15	0.0120365	0.00176129	1e-15	0.00417723	0.0132261	1e-15	1e-15	1e-15	1e-15	1e-15	1e-15	1e-15	1e-15	1e-15	1e-15	1e-15	1e-15	0.00562905	0.0237058	0.0145472	0.0182654	1e-15	1e-15	1e-15	0.0268514	0.00391067	0.0226501	0.0420782	0.0275558	0.0899188	0.12622	0.169982	0.049335	1e-15	1e-15	1e-15	1e-15	1e-15	1e-15
1e-15	1e-15	1e-15	1e-15	1e-15	1e-15	1e-15	1e-15	0.0208244	0.0215382	6.62123e-05	0.025371	0.0108597	1e-15	1e-15	1e-15	1e-15	1e-15	1e-15	1e-15	1e-15	1e-15	1e-15	1e-15	1e-15	1e-15	1e-15	1e-15	0.00555082	0.0210649	0.0184351	0.00304747	0.0077384	0.00688384	0.0223181	0.00339983	0.0295562	0.118739	0.169432	0.145674	0.134281	0.158709	0.206239	0.0404036	1e-15	1e-15	1e-15	1e-15	1e-15	1e-15
1e-15	1e-15	1e-15	1e-15	1e-15	0.0124972	0.0287821	0.00619994	0.0381226	0.0383254	0.000499725	0.0163602	0.0302876	0.00161879	1e-15	1e-15	1e-15	1e-15	1e-15	1e-15	1e-15	1e-15	1e-15	1e-15	1e-15	1e-15	1e-15	1e-15	0.00688068	0.0213447	0.0146778	1e-15	0.012524	0.011141	0.0109077	0.00679417	0.0168511	0.121932	0.0948338	0.164223	0.125465	0.181831	0.21155	0.0455551	1e-15	1e-15	1e-15	1e-15	1e-15	1e-15
1e-15	1e-15	1e-15	1e-15	1e-15	0.0579022	0.0568319	0.0429767	0.113796	0.0727077	0.0314343	0.0293636	0.0759584	0.0170283	1e-15	0.0280059	0.00808106	1e-15	1e-15	1e-15	1e-15	1e-15	1e-15	1e-15	1e-15	1e-15	1e-15	1e-15	1e-15	1e-15	1e-15	1e-15	1e-15	0.0259728	0.00714279	0.0143957	0.0192105	0.054895	0.0503828	0.124785	0.116072	0.332727	0.309961	0.0724101	1e-15	1e-15	1e-15	1e-15	1e-15	1e-15
1e-15	1e-15	1e-15	1e-15	1e-15	0.0358738	0.135774	0.0649147	0.0775865	0.084804	0.0844164	0.0509107	0.0918112	0.0632967	0.0106187	0.00170756	0.000492713	1e-15	1e-15	1e-15	1e-15	1e-15	1e-15	1e-15	1e-15	1e-15	1e-15	1e-15	1e-15	1e-15	0.0241707	0.0051372	1e-15	0.00405617	0.023402	0.0485432	0.0284627	0.0453992	0.106202	0.147929	0.265389	0.248416	0.168797	0.0150396	1e-15	1e-15	1e-15	1e-15	1e-15	1e-15
1e-15	1e-15	1e-15	1e-15	1e-15	0.0362527	0.0740921	0.0830388	0.0587498	0.179551	0.0756828	0.126959	0.147352	0.054782	0.023962	0.0119378	1e-15	1e-15	1e-15	1e-15	1e-15	1e-15	1e-15	1e-15	1e-15	1e-15	1e-15	1e-15	1e-15	1e-15	0.00740543	0.00157394	1e-15	1e-15	0.0237803	0.0435353	0.0635615	0.0944339	0.136235	0.221388	0.264403	0.428174	0.340615	0.0244126	1e-15	1e-15	1e-15	1e-15	1e-15	1e-15
1e-15	1e-15	1e-15	1e-15	0.000438585	0.0534879	0.117271	0.0785925	0.121349	0.0914659	0.0586665	0.0967161	0.0990225	0.021425	0.00816259	0.00853765	0.0063832	1e-15	0.00745717	0.00132814	1e-15	1e-15	1e-15	1e-15	1e-15	1e-15	1e-15	0.00608261	0.00117167	1e-15	1e-15	1e-15	1e-15	0.000276679	0.0108386	0.0184544	0.0562722	0.0917475	0.0993042	0.218342	0.192613	0.24165	0.315732	0.0151642	1e-15	1e-15	1e-15	1e-15	1e-15	1e-15
1e-15	1e-15	1e-15	1e-15	0.00176125	0.127911	0.221522	0.237659	0.350155	0.282633	0.138819	0.075904	0.0579791	0.0559827	0.0484257	0.00223483	0.0291803	1e-15	0.0250419	0.00446004	1e-15	1e-15	1e-15	1e-15	1e-15	1e-15	1e-15	0.0260207	0.00501227	1e-15	1e-15	1e-15	1e-15	0.0154178	0.0296745	0.0165395	0.0375829	0.0524137	0.0685165	0.11848	0.198428	0.3332	0.252672	0.0163739	1e-15	1e-15	1e-15	1e-15	1e-15	1e-15
1e-15	1e-15	1e-15	1e-15	1e-15	0.0660605	0.366158	0.431633	0.230853	0.24326	0.174087	0.110681	0.0764693	0.068531	0.0837426	0.000645227	0.0239617	0.012066	1e-15	1e-15	1e-15	1e-15	1e-15	0.00582728	0.0146526	1e-15	1e-15	1e-15	1e-15	1e-15	1e-15	1e-15	1e-15	0.0213636	0.0263456	0.129591	0.0585575	0.0340899	0.118984	0.194685	0.272545	0.333767	0.135911	0.00245311	1e-15	1e-15	1e-15	1e-15	1e-15	1e-15
1e-15	1e-15	1e-15	1e-15	1e-15	0.125529	0.610777	0.391595	0.313806	0.185282	0.0840093	0.148508	0.148623	0.145054	0.10147	0.0606116	0.0914278	0.00756201	1e-15	1e-15	0.0116478	0.000905575	1e-15	0.00506685	0.0127405	1e-15	1e-15	1e-15	0.00366371	0.0131144	0.00223415	1e-15	1e-15	0.0224234	0.0366434	0.119131	0.142787	0.135683	0.220155	0.115379	0.311397	0.39141	0.118824	1e-15	1e-15	1e-15	1e-15	1e-15	1e-15	1e-15
1e-15	1e-15	1e-15	1e-15	1e-15	0.0568465	0.431535	0.333181	0.338299	0.254965	0.215962	0.125689	0.130947	0.103373	0.0405941	0.0540347	0.0370057	0.00224812	0.00502511	0.00250302	0.0238775	0.021095	0.0379404	1e-15	1e-15	0.0300253	0.00668193	1e-15	0.00498872	0.0242608	0.0340933	0.057481	0.0130152	0.0398317	0.0606332	0.0298921	0.110788	0.164171	0.21382	0.101366	0.317153	0.286136	0.0988376	1e-15	1e-15	1e-15	1e-15	1e-15	1e-15	1e-15
1e-15	1e-15	1e-15	1e-15	1e-15	0.0211491	0.224488	0.365929	0.393799	0.232227	0.345714	0.0992202	0.0811744	0.0951163	0.0513577	0.029986	0.0315141	0.00798896	0.0233398	0.0297958	0.00524362	0.00703038	0.0128858	1e-15	1e-15	0.0201225	0.0305835	0.0139572	1e-15	1e-15	0.00323859	0.0297295	0.0056167	0.0162373	0.047729	0.082608	0.128347	0.158093	0.191226	0.124517	0.246247	0.379113	0.0737793	1e-15	1e-15	1e-15	1e-15	1e-15	1e-15	1e-15
1e-15	1e-15	1e-15	1e-15	1e-15	0.000845939	0.115972	0.384803	0.30829	0.291525	0.330302	0.169951	0.16057	0.128758	0.140488	0.137662	0.0739354	0.0697743	0.00199647	0.0175477	0.0296456	0.0113315	0.00323231	1e-15	1e-15	0.0130509	0.0429286	0.0393098	0.0155095	0.0180955	0.0238302	0.0297868	0.0418088	0.0217018	0.0179419	0.032777	0.158123	0.119456	0.22832	0.209073	0.258108	0.340766	0.0263172	1e-15	1e-15	1e-15	1e-15	1e-15	1e-15	1e-15
1e-15	1e-15	1e-15	1e-15	1e-15	0.00432908	0.140881	0.464407	0.422183	0.389421	0.378895	0.271604	0.284086	0.111908	0.144982	0.087277	0.0418201	0.0461426	0.0290613	0.0500881	0.000569423	0.0192488	0.00741269	1e-15	0.000792419	0.0167959	0.0680522	0.0289649	0.0485979	0.0553222	0.02819	0.0677058	0.0798792	0.0660997	0.0456729	0.127895	0.191646	0.204969	0.284806	0.389203	0.551016	0.363771	0.0197836	0.0151218	0.00695768	1e-15	1e-15	1e-15	1e-15	1e-15
1e-15	1e-15	1e-15	1e-15	1e-15	0.00291608	0.0872432	0.456344	0.374327	0.314939	0.313464	0.290511	0.300622	0.208296	0.213716	0.0755903	0.0917788	0.151369	0.00510716	0.0120659	0.00826867	0.00781146	0.000622909	0.0183802	0.00986566	0.0377091	0.0578851	0.00671162	0.0285051	0.0397604	0.0503716	0.035628	0.0620398	0.0937431	0.182883	0.10536	0.121128	0.209537	0.252239	0.412395	0.392686	0.252977	0.0129795	0.0111004	0.00510738	1e-15	1e-15	1e-15	1e-15	1e-15
1e-15	1e-15	1e-15	1e-15	1e-15	1e-15	0.0282119	0.40107	0.38298	0.39897	0.283869	0.141366	0.189857	0.252277	0.223128	0.147309	0.0588084	0.0518426	0.0015319	0.0107775	0.00818313	0.0279929	0.00220474	0.00867354	0.0036015	1e-15	0.00311818	0.0204665	0.00396319	0.0584923	0.0523881	0.0128178	0.0492571	0.151567	0.152971	0.137147	0.10446	0.21254	0.306546	0.340909	0.534957	0.242375	0.0018358	1e-15	1e-15	1e-15	1e-15	1e-15	1e-15	1e-15
1e-15	1e-15	1e-15	1e-15	1e-15	1e-15	0.0396557	0.459959	0.4982	0.515295	0.511428	0.20049	0.250982	0.195974	0.0692858	0.163276	0.136466	0.172974	0.0403047	0.0190168	0.0279255	0.0183471	0.00222613	0.000820426	0.00733162	0.000674329	0.00212285	0.0131802	0.00258016	0.0257632	0.0297839	0.0405534	0.0176121	0.0727058	0.0395967	0.147938	0.127175	0.17222	0.427099	0.496208	0.496383	0.257066	0.0108801	1e-15	1e-15	1e-15	1e-15	1e-15	1e-15	1e-15
1e-15	1e-15	1e-15	1e-15	1e-15	0.0196178	0.0258966	0.458981	0.761135	0.739516	0.538062	0.275437	0.254465	0.195098	0.14397	0.24836	0.102525	0.119535	0.0470566	0.0431573	0.0476658	0.0258975	0.039058	0.0322476	0.0491982	0.0161473	0.0574484	0.063191	0.00801323	0.00859499	0.0203659	0.0389877	0.0605575	0.0582334	0.0461911	0.108929	0.136121	0.218031	0.270522	0.340342	0.33769	0.146015	0.00344801	1e-15	1e-15	1e-15	1e-15	1e-15	1e-15	1e-15
1e-15	1e-15	1e-15	1e-15	1e-15	0.0112706	0.0199967	0.240747	0.445428	0.388064	0.374807	0.41175	0.294926	0.206604	0.181842	0.152054	0.163209	0.0939403	0.115549	0.0907738	0.0796384	0.0447055	0.00946219	0.0531008	0.026766	0.0162518	0.018059	0.0365087	0.056881	0.0354224	0.0540917	0.0469593	0.0539898	0.100432	0.103303	0.0887886	0.197946	0.303922	0.312879	0.335628	0.434343	0.0926594	1e-15	1e-15	1e-15	1e-15	1e-15	1e-15	1e-15	1e-15
1e-15	1e-15	1e-15	1e-15	1e-15	1e-15	0.00156695	0.151713	0.539384	0.415747	0.366277	0.390921	0.390722	0.30576	0.201693	0.139028	0.144778	0.083393	0.0512051	0.0461102	0.075374	0.0597977	0.00292798	0.0552931	0.0264887	0.00674149	0.0103728	0.0349512	0.0552349	0.0441725	0.0359207	0.0517559	0.0684373	0.0650457	0.122466	0.191147	0.155556	0.170113	0.23372	0.334067	0.213232	0.0410751	1e-15	1e-15	1e-15	1e-15	1e-15	1e-15	1e-15	1e-15
1e-15	1e-15	1e-15	1e-15	1e-15	1e-15	1e-15	0.12003	0.592937	0.573309	0.550157	0.267947	0.338883	0.20351	0.181799	0.132983	0.13259	0.0399919	0.10771	0.0469137	0.0446326	0.0204459	0.00627549	0.00382647	0.0227072	0.0434056	0.00700725	0.0336654	0.0247119	0.0197132	0.042135	0.0669163	0.0797929	0.0832898	0.195032	0.215735	0.183578	0.246232	0.411638	0.455854	0.270776	0.0306148	1e-15	1e-15	1e-15	1e-15	1e-15	1e-15	1e-15	1e-15
1e-15	1e-15	1e-15	1e-15	1e-15	1e-15	1e-15	0.12765	0.4422	0.688668	0.510052	0.288291	0.444155	0.344301	0.34195	0.18799	0.0692347	0.0138	0.0705965	0.0713038	0.0662015	0.0774938	0.0635309	0.0238038	0.0156195	0.0405608	0.0441987	0.00933508	0.0145533	0.100042	0.110324	0.103573	0.0320725	0.0242922	0.188706	0.246651	0.307103	0.340495	0.33326	0.436765	0.211589	0.00951727	1e-15	1e-15	1e-15	1e-15	1e-15	1e-15	1e-15	1e-15
1e-15	1e-15	0.00350789	0.00898324	1e-15	1e-15	1e-15	0.0761306	0.518869	0.830376	0.51024	0.269068	0.380956	0.249927	0.290165	0.206137	0.066561	0.075128	0.105495	0.0312006	0.0198869	0.0539543	0.0735414	0.0955096	0.013569	0.0917694	0.0093336	0.0232728	0.0408947	0.0234976	0.0107202	0.0672208	0.0168835	0.0408437	0.193462	0.159993	0.212268	0.294462	0.371645	0.439741	0.104376	1e-15	1e-15	1e-15	1e-15	1e-15	1e-15	1e-15	1e-15	1e-15
1e-15	1e-15	0.00724433	0.0185518	1e-15	1e-15	0.00580413	0.0773115	0.470517	0.633964	0.450639	0.323694	0.284513	0.317386	0.158068	0.105078	0.134668	0.141411	0.115809	0.0747827	0.0897727	0.0926411	0.106482	0.0172468	0.0175295	0.0544884	0.00101159	0.00453511	0.00654173	0.00219833	0.0240988	0.0850489	0.0648011	0.0300186	0.112983	0.130715	0.131745	0.28056	0.233998	0.397499	0.0469902	1e-15	1e-15	1e-15	1e-15	1e-15	1e-15	1e-15	1e-15	1e-15
1e-15	1e-15	1e-15	1e-15	1e-15	1e-15	0.0137227	0.0336929	0.422182	0.763802	0.384875	0.315555	0.545285	0.410963	0.240108	0.161922	0.152003	0.0919777	0.164029	0.184521	0.0794775	0.0165223	0.0607838	0.0575558	0.0329948	0.051806	0.0396872	0.0283667	0.0180483	0.0164579	0.071844	0.143205	0.11465	0.0461066	0.0552537	0.119229	0.21057	0.334372	0.489354	0.419527	0.122432	1e-15	1e-15	1e-15	1e-15	1e-15	1e-15	1e-15	1e-15	1e-15
1e-15	1e-15	1e-15	1e-15	1e-15	1e-15	1e-15	0.0116931	0.191907	0.546383	0.549198	0.414766	0.480435	0.513159	0.242618	0.141734	0.157676	0.162038	0.167446	0.122673	0.0691845	0.00692856	0.0499297	0.0739574	0.0693988	0.0621906	0.0829005	0.00579776	0.00296478	0.0452131	0.0831104	0.0548894	0.146868	0.170041	0.177995	0.171294	0.196766	0.304795	0.433142	0.421885	0.106789	1e-15	1e-15	1e-15	1e-15	1e-15	1e-15	1e-15	1e-15	1e-15
1e-15	1e-15	1e-15	1e-15	1e-15	1e-15	0.00226006	0.00400469	0.245489	0.563098	0.78039	0.646016	0.645635	0.527205	0.315844	0.208229	0.224187	0.0902665	0.125571	0.113901	0.0673386	0.0675795	0.0672857	0.0641301	0.0234045	0.0174306	0.0208987	0.0409843	0.0443764	0.0109461	0.0605109	0.0838304	0.0864477	0.143714	0.1353	0.234356	0.268658	0.239272	0.335739	0.362973	0.100518	1e-15	1e-15	1e-15	1e-15	1e-15	1e-15	1e-15	1e-15	1e-15
1e-15	1e-15	1e-15	1e-15	1e-15	1e-15	0.03072	0.0151084	0.239622	0.64084	0.644241	0.450011	0.467525	0.403807	0.217609	0.152915	0.130407	0.121434	0.109038	0.123611	0.103033	0.0883268	0.084436	0.101673	0.0953925	0.0401383	0.025209	0.0565809	0.0181212	0.03065	0.043152	0.110745	0.158783	0.188805	0.188059	0.113667	0.20295	0.18101	0.306497	0.27009	0.0739717	1e-15	1e-15	1e-15	1e-15	1e-15	1e-15	1e-15	1e-15	1e-15
1e-15	1e-15	1e-15	1e-15	1e-15	1e-15	1e-15	0.00441624	0.130726	0.652708	0.670866	0.544707	0.310437	0.441827	0.311879	0.227497	0.155115	0.113432	0.128659	0.190839	0.0885074	0.0531449	0.10177	0.0919314	0.0245007	0.0989997	0.0368217	0.0351548	0.00318192	1e-15	0.0019084	0.0517778	0.126448	0.17855	0.212059	0.198918	0.208999	0.475009	0.418672	0.178206	0.00312796	1e-15	1e-15	1e-15	1e-15	1e-15	1e-15	1e-15	1e-15	1e-15
1e-15	1e-15	1e-15	1e-15	1e-15	1e-15	1e-15	1e-15	0.0802322	0.599013	0.622497	0.389322	0.464963	0.391854	0.329474	0.188505	0.156262	0.0891208	0.0282285	0.027898	0.0745432	0.0795841	0.0691948	0.0749334	0.036071	0.0795256	0.0223166	0.0361925	0.0133299	0.00104895	0.0379114	0.0450527	0.105981	0.118356	0.0900015	0.216464	0.332084	0.375929	0.384813	0.346671	0.00833442	1e-15	1e-15	1e-15	1e-15	1e-15	1e-15	1e-15	1e-15	1e-15
1e-15	1e-15	1e-15	0.0104919	0.0246832	1e-15	1e-15	1e-15	0.0302811	0.489083	0.837046	0.532272	0.368808	0.419835	0.286176	0.276867	0.175393	0.179918	0.0850524	0.0391074	0.0732641	0.0599081	0.0830703	0.0950916	0.0461814	0.0786968	0.0235334	0.0834059	0.0524762	0.0118623	0.0098161	0.0881444	0.138707	0.192077	0.221145	0.302584	0.260265	0.231003	0.457582	0.343607	0.0144044	1e-15	1e-15	1e-15	1e-15	1e-15	1e-15	1e-15	1e-15	1e-15
1e-15	1e-15	1e-15	0.000928291	0.00218389	1e-15	1e-15	1e-15	0.0406257	0.345907	0.730419	0.677839	0.640696	0.579245	0.363722	0.220481	0.216956	0.125965	0.107051	0.110357	0.0925088	0.0984131	0.10145	0.0774789	0.0859209	0.1361	0.0834638	0.076536	0.0762486	0.0200259	0.0460592	0.0756281	0.150137	0.209118	0.188111	0.253254	0.338932	0.355932	0.291716	0.251467	0.000364936	1e-15	1e-15	1e-15	1e-15	1e-15	1e-15	1e-15	1e-15	1e-15
1e-15	1e-15	1e-15	1e-15	1e-15	1e-15	1e-15	1e-15	0.00731181	0.283038	0.652703	0.572941	0.646131	0.506235	0.364286	0.277869	0.162836	0.154263	0.194002	0.133686	0.0811766	0.0638717	0.0876487	0.0320738	0.0453513	0.0355875	0.0576992	0.0557552	0.13182	0.037555	0.0912404	0.0716324	0.124294	0.150645	0.189265	0.166645	0.193136	0.383188	0.394612	0.2672	0.00125097	1e-15	1e-15	1e-15	1e-15	1e-15	1e-15	1e-15	1e-15	1e-15
1e-15	1e-15	6.7557e-05	0.000918323	1e-15	1e-15	1e-15	1e-15	0.0104669	0.263193	0.619489	0.844549	0.781722	0.458616	0.390691	0.42445	0.28013	0.223446	0.234694	0.257533	0.182729	0.176193	0.146063	0.074149	0.0890838	0.0624919	0.0833298	0.0207456	0.0842276	0.111674	0.0828805	0.0786182	0.089227	0.151418	0.174719	0.174097	0.259506	0.448828	0.30764	0.0923484	1e-15	1e-15	1e-15	1e-15	1e-15	1e-15	1e-15	1e-15	1e-15	1e-15
1e-15	1e-15	0.00255606	0.0347453	1e-15	1e-15	1e-15	1e-15	0.00702307	0.313975	0.831129	0.64708	0.56955	0.308569	0.317154	0.351691	0.32018	0.253844	0.331454	0.149323	0.169661	0.206461	0.207977	0.0824027	0.0499621	0.0459407	0.0926357	0.0708725	0.0429046	0.0801071	0.0388493	0.0712226	0.185948	0.0914767	0.206603	0.225013	0.37716	0.383131	0.381607	0.134172	1e-15	1e-15	1e-15	1e-15	1e-15	1e-15	1e-15	1e-15	1e-15	1e-15
1e-15	1e-15	1e-15	1e-15	1e-15	1e-15	1e-15	1e-15	0.0116389	0.215147	0.665457	0.687168	0.483279	0.37343	0.363914	0.281176	0.177207	0.143034	0.280609	0.208284	0.109682	0.144059	0.092888	0.0459086	0.103546	0.155391	0.0288167	0.0561219	0.0410498	0.100595	0.0650319	0.0741463	0.113279	0.134449	0.180624	0.177378	0.366772	0.469619	0.469523	0.0657149	1e-15	1e-15	1e-15	1e-15	1e-15	1e-15	1e-15	1e-15	1e-15	1e-15
1e-15	1e-15	1e-15	1e-15	1e-15	1e-15	1e-15	1e-15	0.00043524	0.110115	0.470874	0.590673	0.708483	0.69662	0.497723	0.379324	0.248871	0.1186	0.146275	0.127285	0.108171	0.0542827	0.0857341	0.0526238	0.0431104	0.0540764	0.0192122	0.0525829	0.0781826	0.0695123	0.0609066	0.103959	0.0813092	0.125686	0.107207	0.213592	0.208376	0.364067	0.322867	0.0149077	0.000319693	1e-15	1e-15	1e-15	1e-15	1e-15	1e-15	1e-15	1e-15	1e-15
1e-15	1e-15	1e-15	1e-15	1e-15	1e-15	1e-15	1e-15	0.000664072	0.0991232	0.446303	0.687855	0.706173	0.70885	0.446288	0.353293	0.366994	0.228059	0.216105	0.102084	0.204136	0.182482	0.121156	0.0563211	0.0745043	0.0355411	0.0507477	0.110432	0.0837559	0.0114039	0.0606333	0.135714	0.143059	0.123311	0.12575	0.246801	0.151704	0.21984	0.15295	0.0366318	0.00215185	1e-15	1e-15	1e-15	1e-15	1e-15	1e-15	1e-15	1e-15	1e-15
1e-15	1e-15	1e-15	1e-15	1e-15	1e-15	1e-15	1e-15	1e-15	0.0645207	0.488897	0.747094	0.598973	0.393817	0.460261	0.430231	0.318478	0.131785	0.105153	0.137483	0.168272	0.157524	0.0903782	0.0816226	0.0253482	0.017487	0.0239874	0.05791	0.0576928	0.0219526	0.0756002	0.121325	0.127793	0.181535	0.076934	0.156206	0.196907	0.259476	0.236294	0.0111382	1e-15	1e-15	1e-15	1e-15	1e-15	1e-15	1e-15	1e-15	1e-15	1e-15
1e-15	1e-15	1e-15	1e-15	1e-15	1e-15	1e-15	1e-15	1e-15	0.0340615	0.44454	0.764678	0.597145	0.455565	0.326565	0.411491	0.225092	0.191338	0.126847	0.137969	0.266268	0.174586	0.0645051	0.0303625	0.00712281	0.109202	0.0747724	0.0459911	0.0691336	0.0549942	0.0814021	0.0785098	0.144086	0.192243	0.21266	0.196751	0.244929	0.375236	0.206368	0.0028799	1e-15	1e-15	1e-15	1e-15	1e-15	1e-15	1e-15	1e-15	1e-15	1e-15
1e-15	1e-15	1e-15	1e-15	1e-15	1e-15	1e-15	1e-15	0.0130275	0.0357559	0.270148	0.540405	0.533909	0.414005	0.503284	0.42652	0.267537	0.281635	0.117733	0.155377	0.198684	0.234386	0.0837	0.0834419	0.0907761	0.103698	0.1103	0.112739	0.15369	0.0473281	0.0622883	0.1411	0.16083	0.238369	0.29059	0.192634	0.24149	0.348404	0.122772	1e-15	1e-15	1e-15	1e-15	1e-15	1e-15	1e-15	1e-15	1e-15	1e-15	1e-15
0.0107689	0.0209626	1e-15	1e-15	1e-15	1e-15	1e-15	1e-15	0.00605082	0.00995263	0.0998624	0.393719	0.613149	0.379341	0.458476	0.53354	0.369916	0.245483	0.186313	0.162235	0.15964	0.181733	0.0863038	0.0818918	0.125418	0.225722	0.178421	0.146125	0.125562	0.0831403	0.132361	0.0886997	0.102444	0.176797	0.196334	0.25549	0.321193	0.429668	0.117231	1e-15	1e-15	1e-15	1e-15	1e-15	1e-15	1e-15	1e-15	1e-15	1e-15	1e-15
0.00222486	0.00433088	1e-15	1e-15	1e-15	1e-15	1e-15	1e-15	1e-15	1e-15	0.0903199	0.576528	0.604492	0.562284	0.563112	0.573699	0.51408	0.272476	0.153897	0.140684	0.233521	0.141694	0.180516	0.0976832	0.100027	0.111426	0.108681	0.193368	0.104861	0.102305	0.167085	0.0741621	0.155489	0.152834	0.259085	0.239609	0.288088	0.418068	0.120643	1e-15	1e-15	1e-15	1e-15	1e-15	1e-15	1e-15	1e-15	1e-15	1e-15	1e-15
1e-15	1e-15	1e-15	1e-15	1e-15	1e-15	1e-15	1e-15	1e-15	1e-15	0.0945936	0.685366	0.609688	0.438125	0.457051	0.520315	0.275404	0.246238	0.262004	0.222533	0.220249	0.109021	0.129421	0.111043	0.115282	0.101355	0.0549302	0.0624954	0.0584697	0.0753415	0.157775	0.114458	0.135577	0.134706	0.220402	0.267102	0.274747	0.382221	0.0433556	1e-15	1e-15	1e-15	1e-15	1e-15	1e-15	1e-15	1e-15	1e-15	1e-15	1e-15
1e-15	1e-15	1e-15	1e-15	1e-15	1e-15	1e-15	1e-15	0.00671715	0.00996194	0.0884205	0.601287	0.856608	0.746141	0.59472	0.428719	0.369295	0.424284	0.308579	0.28058	0.244149	0.212042	0.120274	0.131076	0.106473	0.0585277	0.0655226	0.01958	0.0311637	0.080982	0.0956503	0.114038	0.126061	0.223002	0.141464	0.249855	0.329755	0.23053	0.00865097	1e-15	1e-15	1e-15	1e-15	1e-15	1e-15	1e-15	1e-15	1e-15	1e-15	1e-15
1e-15	1e-15	1e-15	1e-15	1e-15	1e-15	1e-15	1e-15	0.00870222	0.0129059	0.0526334	0.52064	0.920989	0.803435	0.556028	0.367125	0.4779	0.332963	0.286059	0.261094	0.200381	0.155066	0.118399	0.144266	0.16705	0.140359	0.114089	0.069339	0.0945292	0.0979925	0.0849671	0.103759	0.0915833	0.202571	0.276627	0.2083	0.178947	0.223285	0.0212034	1e-15	1e-15	1e-15	1e-15	1e-15	1e-15	1e-15	1e-15	1e-15	1e-15	1e-15
1e-15	1e-15	1e-15	1e-15	1e-15	1e-15	1e-15	1e-15	1e-15	1e-15	0.016901	0.536948	1	0.957218	0.597576	0.412085	0.438143	0.383192	0.368519	0.257158	0.125669	0.141519	0.0653732	0.163743	0.193282	0.104881	0.13302	0.0904773	0.124201	0.109206	0.109005	0.0986945	0.161982	0.198261	0.20358	0.318658	0.358373	0.272997	0.0133336	1e-15	1e-15	1e-15	1e-15	1e-15	1e-15	1e-15	1e-15	1e-15	1e-15	1e-15
1e-15	1e-15	1e-15	1e-15	0.0267902	0.00430382	1e-15	1e-15	1e-15	1e-15	0.0243842	0.458413	0.744284	0.773839	0.674543	0.459135	0.409753	0.360535	0.39882	0.298837	0.109346	0.138748	0.145464	0.137498	0.092844	0.0782335	0.0794421	0.0673905	0.140508	0.187892	0.146376	0.163875	0.144711	0.198707	0.160606	0.239983	0.264362	0.142775	0.00406443	1e-15	1e-15	1e-15	1e-15	1e-15	1e-15	1e-15	1e-15	1e-15	1e-15	1e-15
1e-15	1e-15	1e-15	1e-15	0.00619758	0.000995638	1e-15	1e-15	0.00455239	0.0137326	0.0325477	0.247971	0.546986	0.741505	0.581866	0.630582	0.33326	0.353931	0.225786	0.330864	0.177943	0.26676	0.186305	0.187102	0.107403	0.116923	0.0519012	0.0574157	0.142042	0.136103	0.111626	0.15634	0.208635	0.146402	0.246724	0.271055	0.248955	0.0782211	0.00270144	1e-15	1e-15	1e-15	1e-15	1e-15	1e-15	1e-15	1e-15	1e-15	1e-15	1e-15
1e-15	1e-15	1e-15	1e-15	1e-15	1e-15	1e-15	1e-15	0.00497995	0.0150223	0.00314638	0.192862	0.597725	0.668311	0.554541	0.45081	0.469762	0.387276	0.346496	0.380391	0.197135	0.186821	0.0656699	0.28724	0.182745	0.0704843	0.0695227	0.0247934	0.111564	0.0678806	0.0468918	0.0910762	0.127018	0.110909	0.101496	0.16931	0.335519	0.233873	1e-15	1e-15	1e-15	1e-15	1e-15	1e-15	1e-15	1e-15	1e-15	1e-15	1e-15	1e-15
1e-15	1e-15	1e-15	1e-15	1e-15	1e-15	1e-15	1e-15	1e-15	1e-15	1e-15	0.156678	0.685105	0.605489	0.472559	0.4159	0.294455	0.359113	0.292079	0.326495	0.197112	0.151279	0.10174	0.208032	0.104771	0.0678361	0.0971011	0.0766013	0.188148	0.138437	0.103938	0.131807	0.101084	0.185374	0.270882	0.333967	0.424126	0.118672	1e-15	1e-15	1e-15	1e-15	1e-15	1e-15	1e-15	1e-15	1e-15	1e-15	1e-15	1e-15
1e-15	1e-15	1e-15	1e-15	1e-15	1e-15	1e-15	1e-15	1e-15	1e-15	0.00220364	0.0944075	0.575071	0.675035	0.40934	0.412963	0.454811	0.375507	0.279981	0.316062	0.211235	0.173564	0.189534	0.191373	0.123591	0.16874	0.115637	0.129473	0.193835	0.157361	0.116261	0.0815827	0.10078	0.229639	0.40945	0.1655	0.301707	0.060261	1e-15	1e-15	1e-15	1e-15	1e-15	1e-15	1e-15	1e-15	1e-15	1e-15	1e-15	1e-15
1e-15	1e-15	1e-15	1e-15	1e-15	1e-15	1e-15	1e-15	1e-15	1e-15	0.00772128	0.0922897	0.469127	0.785508	0.621659	0.655637	0.407789	0.431524	0.255067	0.344133	0.312999	0.304198	0.179196	0.25316	0.152196	0.163906	0.204149	0.0927235	0.127932	0.1072	0.103085	0.128914	0.105788	0.215617	0.233462	0.264257	0.333476	0.0878591	1e-15	1e-15	1e-15	1e-15	1e-15	1e-15	1e-15	1e-15	1e-15	1e-15	1e-15	1e-15
1e-15	1e-15	1e-15	1e-15	1e-15	1e-15	1e-15	1e-15	1e-15	1e-15	1e-15	0.0891486	0.434067	0.702165	0.579567	0.586208	0.706751	0.459376	0.334477	0.229289	0.425701	0.295046	0.145659	0.19732	0.120768	0.162821	0.160153	0.166186	0.236762	0.158063	0.101275	0.128088	0.158571	0.233973	0.186736	0.21627	0.389912	0.0791996	1e-15	1e-15	1e-15	1e-15	1e-15	1e-15	1e-15	1e-15	1e-15	1e-15	1e-15	1e-15
1e-15	1e-15	1e-15	1e-15	1e-15	1e-15	1e-15	1e-15	1e-15	1e-15	1e-15	0.0125713	0.311878	0.748871	0.831757	0.785713	0.544007	0.371031	0.330584	0.185086	0.18459	0.164061	0.24497	0.194183	0.0780256	0.163813	0.247533	0.206816	0.204532	0.156616	0.0549036	0.153632	0.215954	0.166613	0.261547	0.238984	0.248021	0.0227663	1e-15	1e-15	1e-15	1e-15	1e-15	1e-15	1e-15	1e-15	1e-15	1e-15	1e-15	1e-15
1e-15	1e-15	1e-15	1e-15	1e-15	1e-15	1e-15	1e-15	1e-15	1e-15	1e-15	0.00244004	0.315761	0.820652	0.775252	0.697557	0.606235	0.278028	0.093537	0.348148	0.286089	0.191413	0.195498	0.198075	0.0820479	0.0969099	0.122991	0.0702995	0.0612024	0.127831	0.142968	0.153544	0.181537	0.193771	0.354289	0.39836	0.195218	0.00540644	1e-15	1e-15	1e-15	1e-15	1e-15	1e-15	1e-15	1e-15	1e-15	1e-15	1e-15	1e-15
1e-15	1e-15	1e-15	1e-15	1e-15	1e-15	1e-15	1e-15	1e-15	1e-15	1e-15	0.00594986	0.241984	0.846521	0.685342	0.639916	0.463837	0.46132	0.344882	0.28668	0.291257	0.141741	0.201496	0.219142	0.154549	0.169775	0.145702	0.146615	0.121632	0.0849755	0.107053	0.173513	0.195642	0.267768	0.344596	0.351298	0.133741	0.000342299	1e-15	1e-15	1e-15	1e-15	1e-15	1e-15	1e-15	1e-15	1e-15	1e-15	1e-15	1e-15
1e-15	1e-15	1e-15	1e-15	1e-15	1e-15	1e-15	1e-15	1e-15	1e-15	1e-15	0.00793941	0.22169	0.892309	0.874441	0.598685	0.537931	0.406958	0.544814	0.259679	0.207044	0.231573	0.158385	0.13928	0.202879	0.17268	0.213274	0.198343	0.0741269	0.16222	0.230348	0.142508	0.12591	0.113089	0.182684	0.255491	0.177353	0.00301285	1e-15	1e-15	1e-15	1e-15	1e-15	1e-15	1e-15	1e-15	1e-15	1e-15	1e-15	1e-15
1e-15	1e-15	1e-15	1e-15	1e-15	1e-15	1e-15	1e-15	1e-15	1e-15	1e-15	0.00382891	0.169898	0.659459	0.841248	0.61387	0.788757	0.441486	0.300406	0.241038	0.185667	0.272657	0.137677	0.170119	0.20334	0.224553	0.17746	0.13414	0.102979	0.0808846	0.194867	0.221826	0.236581	0.226069	0.174589	0.268542	0.0996658	1e-15	1e-15	1e-15	1e-15	1e-15	1e-15	1e-15	1e-15	1e-15	1e-15	1e-15	1e-15	1e-15
1e-15	1e-15	1e-15	1e-15	1e-15	1e-15	1e-15	1e-15	1e-15	1e-15	1e-15	1e-15	0.101135	0.645108	0.679279	0.648636	0.643751	0.447968	0.310069	0.224515	0.228602	0.230945	0.266489	0.165781	0.198023	0.148535	0.213652	0.139614	0.0481174	0.116	0.172624	0.154677	0.208605	0.24381	0.310173	0.250598	0.0400663	1e-15	1e-15	1e-15	1e-15	1e-15	1e-15	1e-15	1e-15	1e-15	1e-15	1e-15	1e-15	1e-15
1e-15	1e-15	1e-15	1e-15	1e-15	1e-15	1e-15	1e-15	1e-15	1e-15	1e-15	0.000117947	0.100556	0.692745	0.550694	0.692042	0.647288	0.428088	0.244248	0.140534	0.261456	0.325516	0.324676	0.177862	0.115733	0.234199	0.229554	0.110566	0.098891	0.178807	0.132199	0.131271	0.194466	0.198875	0.263122	0.187394	0.0358679	1e-15	1e-15	1e-15	1e-15	1e-15	1e-15	1e-15	1e-15	1e-15	1e-15	1e-15	1e-15	1e-15
1e-15	1e-15	1e-15	1e-15	1e-15	1e-15	1e-15	1e-15	1e-15	1e-15	1e-15	8.76656e-05	0.0719927	0.486446	0.778479	0.885986	0.551912	0.405167	0.23577	0.309133	0.406862	0.285209	0.276131	0.247234	0.184767	0.238892	0.216397	0.138337	0.122427	0.174823	0.165234	0.155785	0.188358	0.245876	0.287253	0.352892	0.0384661	1e-15	1e-15	1e-15	1e-15	1e-15	1e-15	1e-15	1e-15	1e-15	1e-15	1e-15	1e-15	1e-15
1e-15	1e-15	1e-15	1e-15	1e-15	1e-15	1e-15	1e-15	1e-15	1e-15	1e-15	1e-15	0.00954142	0.464753	0.911977	0.886677	0.657168	0.423141	0.25033	0.304073	0.320564	0.248009	0.263576	0.250554	0.20558	0.230976	0.168947	0.107274	0.111761	0.0910893	0.194893	0.187889	0.19307	0.203471	0.31802	0.202985	0.0237156	1e-15	1e-15	1e-15	1e-15	1e-15	1e-15	1e-15	1e-15	1e-15	1e-15	1e-15	1e-15	1e-15
1e-15	1e-15	1e-15	1e-15	1e-15	1e-15	1e-15	1e-15	1e-15	1e-15	1e-15	1e-15	0.0115523	0.313862	0.757473	0.747612	0.652729	0.441482	0.401699	0.2917	0.316602	0.23062	0.210362	0.298937	0.313191	0.215821	0.243357	0.149583	0.117379	0.166955	0.170902	0.140101	0.126833	0.217545	0.21715	0.0991918	0.00951575	1e-15	1e-15	1e-15	1e-15	1e-15	1e-15	1e-15	1e-15	1e-15	1e-15	1e-15	1e-15	1e-15
1e-15	1e-15	1e-15	1e-15	1e-15	1e-15	1e-15	1e-15	1e-15	1e-15	1e-15	1e-15	0.0090507	0.138293	0.822678	0.640579	0.623593	0.387356	0.355239	0.320668	0.337593	0.367554	0.247361	0.212073	0.255167	0.160489	0.13979	0.232462	0.127494	0.121106	0.150327	0.17117	0.160202	0.278064	0.183788	0.18295	0.00221424	1e-15	1e-15	1e-15	1e-15	1e-15	1e-15	1e-15	1e-15	1e-15	1e-15	1e-15	1e-15	1e-15
1e-15	1e-15	1e-15	1e-15	1e-15	1e-15	1e-15	1e-15	1e-15	1e-15	1e-15	1e-15	1e-15	0.127872	0.805203	0.835404	0.911902	0.45228	0.241433	0.323434	0.368892	0.434728	0.251823	0.141874	0.252858	0.209882	0.106091	0.249946	0.175566	0.101056	0.136644	0.151392	0.172574	0.22662	0.206958	0.142362	0.00225787	1e-15	1e-15	1e-15	1e-15	1e-15	1e-15	1e-15	1e-15	1e-15	1e-15	1e-15	1e-15	1e-15
1e-15	1e-15	1e-15	1e-15	1e-15	1e-15	1e-15	1e-15	1e-15	1e-15	1e-15	1e-15	1e-15	0.0667086	0.69132	0.907719	0.627866	0.565706	0.375407	0.383165	0.285939	0.229755	0.191482	0.196748	0.24885	0.197853	0.209183	0.176214	0.117975	0.098499	0.215969	0.24884	0.107968	0.211554	0.244316	0.122164	0.00604829	1e-15	1e-15	1e-15	1e-15	1e-15	1e-15	1e-15	1e-15	1e-15	1e-15	1e-15	1e-15	1e-15
1e-15	1e-15	1e-15	1e-15	1e-15	1e-15	1e-15	1e-15	1e-15	1e-15	1e-15	1e-15	1e-15	0.0114264	0.510472	0.767258	0.692508	0.553362	0.311141	0.555395	0.382294	0.211084	0.143104	0.28607	0.193512	0.162756	0.257136	0.13568	0.142969	0.0791194	0.11192	0.243204	0.196877	0.263951	0.190556	0.04389	0.00548303	1e-15	1e-15	1e-15	1e-15	1e-15	1e-15	1e-15	1e-15	1e-15	1e-15	1e-15	1e-15	1e-15
1e-15	1e-15	1e-15	1e-15	1e-15	1e-15	1e-15	1e-15	1e-15	1e-15	1e-15	1e-15	1e-15	0.000919852	0.336523	0.775758	0.736735	0.540204	0.380371	0.276664	0.222912	0.122276	0.159707	0.148135	0.159922	0.169611	0.199457	0.143233	0.163515	0.159444	0.0986177	0.214209	0.216719	0.26719	0.259552	0.106444	0.0042316	1e-15	1e-15	1e-15	1e-15	1e-15	1e-15	1e-15	1e-15	1e-15	1e-15	1e-15	1e-15	1e-15
1e-15	1e-15	1e-15	1e-15	1e-15	1e-15	1e-15	1e-15	1e-15	1e-15	1e-15	1e-15	1e-15	0.00386484	0.267418	0.60013	0.590989	0.493735	0.483465	0.495145	0.453767	0.168223	0.346491	0.327451	0.180234	0.219596	0.111392	0.109709	0.146959	0.132436	0.135614	0.220169	0.253475	0.248436	0.131592	0.0181303	1e-15	1e-15	1e-15	1e-15	1e-15	1e-15	1e-15	1e-15	1e-15	1e-15	1e-15	1e-15	1e-15	1e-15
1e-15	1e-15	1e-15	1e-15	1e-15	1e-15	1e-15	1e-15	1e-15	1e-15	1e-15	1e-15	1e-15	0.0112294	0.195716	0.594319	0.642994	0.402818	0.425265	0.388056	0.173194	0.157203	0.217965	0.242076	0.162515	0.23322	0.156072	0.133802	0.145372	0.197857	0.0873768	0.0766467	0.16602	0.288587	0.178559	0.0223667	1e-15	1e-15	1e-15	1e-15	1e-15	1e-15	1e-15	1e-15	1e-15	1e-15	1e-15	1e-15	1e-15	1e-15
1e-15	1e-15	1e-15	1e-15	1e-15	1e-15	1e-15	1e-15	1e-15	1e-15	1e-15	1e-15	1e-15	1e-15	0.163271	0.627774	0.672765	0.625931	0.572042	0.472996	0.304149	0.32411	0.15454	0.161566	0.154752	0.165907	0.0943928	0.140972	0.18281	0.200464	0.127256	0.15762	0.193627	0.28285	0.177179	0.0428199	1e-15	1e-15	1e-15	1e-15	1e-15	1e-15	1e-15	1e-15	1e-15	1e-15	1e-15	1e-15	1e-15	1e-15
1e-15	1e-15	1e-15	1e-15	1e-15	1e-15	1e-15	1e-15	1e-15	1e-15	1e-15	1e-15	1e-15	1e-15	0.0532364	0.624647	0.671154	0.587327	0.476919	0.541893	0.323184	0.336844	0.227275	0.232011	0.209534	0.270904	0.152241	0.119409	0.188147	0.204202	0.189933	0.253676	0.316827	0.376302	0.115079	0.012986	1e-15	1e-15	1e-15	1e-15	1e-15	1e-15	1e-15	1e-15	1e-15	1e-15	1e-15	1e-15	1e-15	1e-15
1e-15	1e-15	1e-15	1e-15	1e-15	1e-15	1e-15	1e-15	1e-15	1e-15	1e-15	1e-15	0.00898242	0.0130856	0.0461131	0.491374	0.533771	0.611875	0.395751	0.238768	0.288035	0.373652	0.257688	0.253368	0.13354	0.138958	0.148501	0.106607	0.134004	0.163675	0.154483	0.220337	0.291239	0.347785	0.186243	0.000685719	1e-15	1e-15	1e-15	1e-15	1e-15	1e-15	1e-15	1e-15	1e-15	1e-15	1e-15	1e-15	1e-15	1e-15
1e-15	1e-15	1e-15	1e-15	1e-15	1e-15	1e-15	1e-15	1e-15	1e-15	1e-15	1e-15	0.00660178	0.00961746	0.0141528	0.41679	0.587438	0.493227	0.417635	0.335067	0.327979	0.373232	0.345816	0.127675	0.13484	0.096078	0.150573	0.142644	0.155689	0.139789	0.109974	0.0738055	0.191584	0.254893	0.12929	0.000602809	1e-15	1e-15	1e-15	1e-15	1e-15	1e-15	1e-15	1e-15	1e-15	1e-15	1e-15	1e-15	1e-15	1e-15
1e-15	1e-15	1e-15	1e-15	1e-15	1e-15	1e-15	1e-15	1e-15	1e-15	1e-15	1e-15	1e-15	1e-15	0.0141654	0.351588	0.638633	0.601419	0.534411	0.450491	0.41722	0.287388	0.290279	0.215615	0.166014	0.22277	0.13285	0.111399	0.230318	0.262445	0.142896	0.0785176	0.175187	0.270446	0.119665	1e-15	1e-15	1e-15	1e-15	1e-15	1e-15	1e-15	1e-15	1e-15	1e-15	1e-15	1e-15	1e-15	1e-15	1e-15
1e-15	1e-15	1e-15	1e-15	1e-15	1e-15	1e-15	1e-15	1e-15	1e-15	1e-15	1e-15	1e-15	1e-15	0.0119928	0.206778	0.642752	0.674314	0.34633	0.329641	0.354288	0.254769	0.272968	0.221632	0.175507	0.2115	0.208801	0.153251	0.105279	0.124009	0.246297	0.190587	0.41257	0.373055	0.0606026	1e-15	1e-15	1e-15	1e-15	1e-15	1e-15	1e-15	1e-15	1e-15	1e-15	1e-15	1e-15	1e-15	1e-15	1e-15
1e-15	1e-15	1e-15	1e-15	1e-15	1e-15	1e-15	1e-15	1e-15	1e-15	1e-15	1e-15	1e-15	1e-15	0.0122209	0.178581	0.616374	0.564648	0.45152	0.233925	0.281656	0.352953	0.274322	0.217903	0.224009	0.164824	0.204168	0.312555	0.107445	0.120168	0.174914	0.170761	0.143171	0.206609	0.0485206	1e-15	1e-15	1e-15	1e-15	1e-15	1e-15	1e-15	1e-15	1e-15	1e-15	1e-15	1e-15	1e-15	1e-15	1e-15
1e-15	1e-15	1e-15	1e-15	1e-15	1e-15	1e-15	1e-15	1e-15	1e-15	1e-15	1e-15	1e-15	1e-15	1e-15	0.0770095	0.523592	0.534331	0.602742	0.317968	0.220838	0.256568	0.365679	0.203274	0.162613	0.145366	0.116213	0.146187	0.125111	0.276229	0.262916	0.160474	0.387517	0.446392	0.0504751	1e-15	1e-15	1e-15	1e-15	1e-15	1e-15	1e-15	1e-15	1e-15	1e-15	1e-15	1e-15	1e-15	1e-15	1e-15
1e-15	1e-15	1e-15	1e-15	1e-15	1e-15	1e-15	1e-15	1e-15	1e-15	1e-15	1e-15	1e-15	1e-15	1e-15	0.0513015	0.336657	0.272996	0.514781	0.485611	0.377246	0.1957	0.272234	0.255467	0.174304	0.0929773	0.0906741	0.160516	0.151641	0.240455	0.198965	0.214012	0.257318	0.277144	0.0128728	1e-15	1e-15	1e-15	1e-15	1e-15	1e-15	1e-15	1e-15	1e-15	1e-15	1e-15	1e-15	1e-15	1e-15	1e-15
1e-15	1e-15	1e-15	1e-15	1e-15	1e-15	1e-15	1e-15	1e-15	1e-15	1e-15	1e-15	1e-15	1e-15	1e-15	0.0273222	0.279199	0.460272	0.320287	0.227717	0.345291	0.159829	0.151563	0.292415	0.165797	0.16827	0.176276	0.179649	0.155805	0.177483	0.102594	0.335649	0.325366	0.187628	0.0115745	1e-15	1e-15	1e-15	1e-15	1e-15	1e-15	1e-15	1e-15	1e-15	1e-15	1e-15	1e-15	1e-15	1e-15	1e-15
1e-15	1e-15	1e-15	1e-15	1e-15	1e-15	1e-15	1e-15	1e-15	1e-15	1e-15	1e-15	1e-15	1e-15	1e-15	0.00105613	0.123307	0.589935	0.46803	0.247528	0.302396	0.21836	0.232039	0.239511	0.182831	0.225163	0.191474	0.278611	0.31663	0.29094	0.177393	0.14192	0.256881	0.148911	0.00217401	1e-15	1e-15	1e-15	1e-15	1e-15	1e-15	1e-15	1e-15	1e-15	1e-15	1e-15	1e-15	1e-15	1e-15	1e-15
1e-15	1e-15	1e-15	1e-15	1e-15	1e-15	1e-15	1e-15	1e-15	1e-15	1e-15	1e-15	1e-15	1e-15	1e-15	0.000993193	0.24096	0.427798	0.288644	0.459904	0.261726	0.341995	0.247229	0.288991	0.229306	0.224221	0.233563	0.167988	0.221641	0.162781	0.205686	0.217786	0.241938	0.167328	1e-15	1e-15	1e-15	1e-15	1e-15	1e-15	1e-15	1e-15	1e-15	1e-15	1e-15	1e-15	1e-15	1e-15	1e-15	1e-15
1e-15	1e-15	1e-15	1e-15	1e-15	1e-15	1e-15	1e-15	1e-15	1e-15	1e-15	1e-15	1e-15	1e-15	1e-15	0.000362731	0.214362	0.683853	0.498404	0.424308	0.408723	0.254029	0.239184	0.148514	0.166743	0.271068	0.171398	0.19484	0.276034	0.244938	0.215404	0.165457	0.24707	0.0842714	1e-15	1e-15	1e-15	1e-15	1e-15	1e-15	1e-15	1e-15	1e-15	1e-15	1e-15	1e-15	1e-15	1e-15	1e-15	1e-15
1e-15	1e-15	1e-15	1e-15	1e-15	1e-15	1e-15	1e-15	1e-15	1e-15	1e-15	1e-15	1e-15	1e-15	1e-15	1e-15	0.10977	0.514222	0.503403	0.367646	0.37537	0.231547	0.182273	0.237858	0.255098	0.220839	0.213688	0.255307	0.213223	0.150711	0.190236	0.314215	0.293615	0.0478901	1e-15	1e-15	1e-15	1e-15	1e-15	1e-15	1e-15	1e-15	1e-15	1e-15	1e-15	1e-15	1e-15	1e-15	1e-15	1e-15
1e-15	1e-15	1e-15	1e-15	1e-15	1e-15	1e-15	1e-15	1e-15	1e-15	1e-15	1e-15	1e-15	1e-15	1e-15	1e-15	0.0537396	0.427764	0.505097	0.358615	0.338202	0.268004	0.331434	0.32504	0.211009	0.173809	0.250237	0.166013	0.145094	0.259348	0.207359	0.221425	0.203285	0.031893	1e-15	1e-15	1e-15	1e-15	1e-15	1e-15	1e-15	1e-15	1e-15	1e-15	1e-15	1e-15	1e-15	1e-15	1e-15	1e-15
1e-15	1e-15	1e-15	1e-15	1e-15	1e-15	1e-15	1e-15	1e-15	1e-15	1e-15	1e-15	1e-15	1e-15	1e-15	1e-15	0.0673196	0.330735	0.538905	0.375077	0.396507	0.35799	0.2554	0.3318	0.184057	0.0923325	0.151292	0.149363	0.0976826	0.217146	0.257792	0.285307	0.262382	0.01603	1e-15	1e-15	1e-15	1e-15	1e-15	1e-15	1e-15	1e-15	1e-15	1e-15	1e-15	1e-15	1e-15	1e-15	1e-15	1e-15
1e-15	1e-15	1e-15	1e-15	1e-15	1e-15	1e-15	1e-15	1e-15	1e-15	1e-15	1e-15	1e-15	1e-15	1e-15	1e-15	0.0226102	0.270361	0.547489	0.472096	0.401318	0.31995	0.219483	0.301549	0.287807	0.187774	0.195068	0.241244	0.237692	0.189956	0.117462	0.200183	0.253564	0.0230523	1e-15	1e-15	1e-15	1e-15	1e-15	1e-15	1e-15	1e-15	1e-15	1e-15	1e-15	1e-15	1e-15	1e-15	1e-15	1e-15
1e-15	1e-15	1e-15	1e-15	1e-15	1e-15	1e-15	1e-15	1e-15	1e-15	1e-15	1e-15	1e-15	1e-15	1e-15	1e-15	0.00512343	0.351764	0.455087	0.43151	0.355287	0.266808	0.356827	0.378676	0.321844	0.264279	0.221044	0.279807	0.291142	0.277199	0.127127	0.188667	0.228163	0.00559401	1e-15	1e-15	1e-15	1e-15	1e-15	1e-15	1e-15	1e-15	1e-15	1e-15	1e-15	1e-15	1e-15	1e-15	1e-15	1e-15
1e-15	1e-15	1e-15	1e-15	1e-15	1e-15	1e-15	1e-15	1e-15	1e-15	1e-15	1e-15	1e-15	1e-15	1e-15	1e-15	0.00165386	0.234215	0.309122	0.372515	0.458769	0.236971	0.332434	0.364626	0.273225	0.141364	0.111514	0.16473	0.0829594	0.114579	0.150918	0.262213	0.166195	0.000595911	1e-15	1e-15	1e-15	1e-15	1e-15	1e-15	1e-15	1e-15	1e-15	1e-15	1e-15	1e-15	1e-15	1e-15	1e-15	1e-15
1e-15	1e-15	1e-15	1e-15	1e-15	1e-15	1e-15	1e-15	1e-15	1e-15	1e-15	1e-15	1e-15	1e-15	1e-15	1e-15	3.96567e-05	0.173069	0.44005	0.375662	0.378537	0.24181	0.334357	0.22962	0.239036	0.170408	0.102062	0.137577	0.134949	0.183127	0.220602	0.283093	0.105777	1e-15	1e-15	1e-15	1e-15	1e-15	1e-15	1e-15	1e-15	1e-15	1e-15	1e-15	1e-15	1e-15	1e-15	1e-15	1e-15	1e-15
1e-15	1e-15	1e-15	1e-15	1e-15	1e-15	1e-15	1e-15	1e-15	1e-15	1e-15	1e-15	1e-15	1e-15	1e-15	1e-15	1e-15	0.0336155	0.19832	0.394995	0.373494	0.224491	0.234502	0.286459	0.286957	0.327468	0.23282	0.142018	0.17951	0.259213	0.214672	0.221109	0.0752121	1e-15	1e-15	1e-15	1e-15	1e-15	1e-15	1e-15	1e-15	1e-15	1e-15	1e-15	1e-15	1e-15	1e-15	1e-15	1e-15	1e-15
1e-15	1e-15	1e-15	1e-15	1e-15	1e-15	1e-15	1e-15	1e-15	1e-15	1e-15	1e-15	1e-15	1e-15	1e-15	1e-15	1e-15	0.0466396	0.251948	0.523259	0.415289	0.242074	0.160483	0.239231	0.34617	0.313796	0.15604	0.176454	0.0866364	0.134825	0.223691	0.143533	0.0708316	1e-15	1e-15	1e-15	1e-15	1e-15	1e-15	1e-15	1e-15	1e-15	1e-15	1e-15	1e-15	1e-15	1e-15	1e-15	1e-15	1e-15
1e-15	1e-15	1e-15	1e-15	1e-15	1e-15	1e-15	1e-15	1e-15	1e-15	1e-15	1e-15	1e-15	1e-15	1e-15	1e-15	1e-15	0.0580548	0.329052	0.441912	0.305405	0.38549	0.267675	0.212905	0.298171	0.250874	0.243473	0.184012	0.176176	0.12385	0.0720329	0.089509	0.0199451	1e-15	1e-15	1e-15	1e-15	1e-15	1e-15	1e-15	1e-15	1e-15	1e-15	1e-15	1e-15	1e-15	1e-15	1e-15	1e-15	1e-15
1e-15	1e-15	1e-15	1e-15	1e-15	1e-15	1e-15	1e-15	1e-15	1e-15	1e-15	1e-15	1e-15	1e-15	1e-15	1e-15	1e-15	0.0230974	0.204796	0.387256	0.304867	0.299148	0.192349	0.234979	0.255295	0.238218	0.269819	0.132757	0.146373	0.20694	0.148896	0.134125	0.0159217	1e-15	1e-15	1e-15	1e-15	1e-15	1e-15	1e-15	1e-15	1e-15	1e-15	1e-15	1e-15	1e-15	1e-15	1e-15	1e-15	1e-15
1e-15	1e-15	1e-15	1e-15	1e-15	1e-15	1e-15	1e-15	1e-15	1e-15	1e-15	1e-15	1e-15	1e-15	1e-15	1e-15	1e-15	0.000359975	0.109334	0.276903	0.387025	0.466245	0.167703	0.190154	0.244015	0.284707	0.263708	0.208567	0.114365	0.0915648	0.158019	0.10934	0.00256204	1e-15	1e-15	1e-15	1e-15	1e-15	1e-15	1e-15	1e-15	1e-15	1e-15	1e-15	1e-15	1e-15	1e-15	1e-15	1e-15	1e-15
1e-15	1e-15	1e-15	1e-15	1e-15	1e-15	1e-15	1e-15	1e-15	1e-15	1e-15	1e-15	1e-15	1e-15	1e-15	1e-15	1e-15	1e-15	0.113362	0.383107	0.290737	0.261767	0.097948	0.235802	0.185614	0.200088	0.225895	0.325826	0.176349	0.169584	0.147327	0.152318	1e-15	1e-15	1e-15	1e-15	1e-15	1e-15	1e-15	1e-15	1e-15	1e-15	1e-15	1e-15	1e-15	1e-15	1e-15	1e-15	1e-15	1e-15
1e-15	1e-15	1e-15	1e-15	1e-15	1e-15	1e-15	1e-15	1e-15	1e-15	1e-15	1e-15	1e-15	1e-15	1e-15	1e-15	1e-15	1e-15	0.087576	0.377987	0.283348	0.254547	0.161939	0.173466	0.277829	0.289972	0.220583	0.229599	0.246297	0.273638	0.167197	0.0706964	1e-15	1e-15	1e-15	1e-15	1e-15	1e-15	1e-15	1e-15	1e-15	1e-15	1e-15	1e-15	1e-15	1e-15	1e-15	1e-15	1e-15	1e-15
1e-15	1e-15	1e-15	1e-15	1e-15	1e-15	1e-15	1e-15	1e-15	1e-15	1e-15	1e-15	1e-15	1e-15	1e-15	1e-15	1e-15	1e-15	0.0289664	0.265833	0.373881	0.229737	0.244524	0.172631	0.19286	0.297769	0.307468	0.19722	0.20085	0.235336	0.0988843	0.026788	1e-15	1e-15	1e-15	1e-15	1e-15	1e-15	1e-15	1e-15	1e-15	1e-15	1e-15	1e-15	1e-15	1e-15	1e-15	1e-15	1e-15	1e-15
1e-15	1e-15	1e-15	1e-15	1e-15	1e-15	1e-15	1e-15	1e-15	1e-15	1e-15	1e-15	1e-15	1e-15	1e-15	1e-15	1e-15	1e-15	0.0145968	0.148735	0.287773	0.214442	0.254146	0.212427	0.197023	0.20212	0.247865	0.237455	0.174705	0.294964	0.156042	0.0445296	1e-15	1e-15	1e-15	1e-15	1e-15	1e-15	1e-15	1e-15	1e-15	1e-15	1e-15	1e-15	1e-15	1e-15	1e-15	1e-15	1e-15	1e-15
1e-15	1e-15	1e-15	1e-15	1e-15	1e-15	1e-15	1e-15	1e-15	1e-15	1e-15	1e-15	1e-15	1e-15	1e-15	1e-15	1e-15	1e-15	0.0166685	0.143389	0.176933	0.351692	0.264503	0.242512	0.241114	0.168544	0.185018	0.145509	0.25553	0.208661	0.125023	0.0211971	1e-15	1e-15	1e-15	1e-15	1e-15	1e-15	1e-15	1e-15	1e-15	1e-15	1e-15	1e-15	1e-15	1e-15	1e-15	1e-15	1e-15	1e-15
1e-15	1e-15	1e-15	1e-15	1e-15	1e-15	1e-15	1e-15	1e-15	1e-15	1e-15	1e-15	1e-15	1e-15	1e-15	1e-15	1e-15	1e-15	0.000591086	0.107431	0.307731	0.312572	0.319016	0.146425	0.244097	0.145723	0.307737	0.18917	0.150467	0.199499	0.0950484	1e-15	1e-15	1e-15	1e-15	1e-15	1e-15	1e-15	1e-15	1e-15	1e-15	1e-15	1e-15	1e-15	1e-15	1e-15	1e-15	1e-15	1e-15	1e-15
1e-15	1e-15	1e-15	1e-15	1e-15	1e-15	1e-15	1e-15	1e-15	1e-15	1e-15	1e-15	1e-15	1e-15	1e-15	1e-15	1e-15	1e-15	1e-15	0.0661818	0.234891	0.300062	0.363096	0.135814	0.119052	0.161634	0.304334	0.134164	0.10186	0.11586	0.0608983	1e-15	1e-15	1e-15	1e-15	1e-15	1e-15	1e-15	1e-15	1e-15	1e-15	1e-15	1e-15	1e-15	1e-15	1e-15	1e-15	1e-15	1e-15	1e-15
1e-15	1e-15	1e-15	1e-15	1e-15	1e-15	1e-15	1e-15	1e-15	1e-15	1e-15	1e-15	1e-15	1e-15	1e-15	1e-15	1e-15	1e-15	1e-15	0.0319358	0.192003	0.290998	0.363608	0.154606	0.215784	0.165819	0.157843	0.188763	0.15968	0.180995	0.03356	1e-15	1e-15	1e-15	1e-15	1e-15	1e-15	1e-15	1e-15	1e-15	1e-15	1e-15	1e-15	1e-15	1e-15	1e-15	1e-15	1e-15	1e-15	1e-15
1e-15	1e-15	1e-15	1e-15	1e-15	1e-15	1e-15	1e-15	1e-15	1e-15	1e-15	1e-15	1e-15	1e-15	1e-15	1e-15	1e-15	1e-15	1e-15	0.0446498	0.238749	0.218079	0.198804	0.157595	0.281639	0.165315	0.120079	0.179874	0.147574	0.148931	0.0341902	1e-15	1e-15	1e-15	1e-15	1e-15	1e-15	1e-15	1e-15	1e-15	1e-15	1e-15	1e-15	1e-15	1e-15	1e-15	1e-15	1e-15	1e-15	1e-15
1e-15	1e-15	1e-15	1e-15	1e-15	1e-15	1e-15	1e-15	1e-15	1e-15	1e-15	1e-15	1e-15	1e-15	1e-15	1e-15	1e-15	1e-15	1e-15	0.00940167	0.128644	0.145923	0.13318	0.14371	0.274498	0.268663	0.212153	0.194876	0.169811	0.0734888	0.00542686	1e-15	1e-15	1e-15	1e-15	1e-15	1e-15	1e-15	1e-15	1e-15	1e-15	1e-15	1e-15	1e-15	1e-15	1e-15	1e-15	1e-15	1e-15	1e-15
0.00557092	1e-15	1e-15	1e-15	1e-15	1e-15	1e-15	1e-15	1e-15	1e-15	1e-15	1e-15	1e-15	1e-15	1e-15	1e-15	1e-15	1e-15	1e-15	1e-15	0.10639	0.211122	0.246379	0.146709	0.213709	0.297134	0.290919	0.208288	0.161142	0.171533	0.00902233	1e-15	1e-15	1e-15	1e-15	1e-15	1e-15	1e-15	1e-15	1e-15	1e-15	1e-15	1e-15	1e-15	1e-15	1e-15	1e-15	1e-15	1e-15	1e-15
0.000118094	1e-15	1e-15	1e-15	1e-15	1e-15	1e-15	1e-15	1e-15	1e-15	1e-15	1e-15	1e-15	1e-15	1e-15	1e-15	1e-15	1e-15	1e-15	1e-15	0.0582658	0.279657	0.29639	0.169888	0.282567	0.14638	0.128804	0.171298	0.143292	0.0990932	1e-15	1e-15	1e-15	1e-15	1e-15	1e-15	1e-15	1e-15	1e-15	1e-15	1e-15	1e-15	1e-15	1e-15	1e-15	1e-15	1e-15	1e-15	1e-15	1e-15
1e-15	1e-15	1e-15	1e-15	1e-15	1e-15	1e-15	1e-15	1e-15	1e-15	1e-15	1e-15	1e-15	1e-15	1e-15	1e-15	1e-15	1e-15	1e-15	1e-15	0.0154082	0.163452	0.143838	0.235946	0.254916	0.200749	0.239439	0.234345	0.135941	0.0652862	0.00210209	1e-15	1e-15	1e-15	1e-15	1e-15	1e-15	1e-15	1e-15	1e-15	1e-15	1e-15	1e-15	1e-15	1e-15	1e-15	1e-15	1e-15	1e-15	1e-15
1e-15	1e-15	1e-15	1e-15	1e-15	1e-15	1e-15	1e-15	1e-15	1e-15	1e-15	1e-15	1e-15	1e-15	1e-15	1e-15	1e-15	1e-15	1e-15	1e-15	0.0122564	0.1115	0.168842	0.201091	0.266302	0.293375	0.119805	0.147085	0.100182	0.0152595	0.00071126	1e-15	1e-15	1e-15	1e-15	1e-15	1e-15	1e-15	1e-15	1e-15	1e-15	1e-15	1e-15	1e-15	1e-15	1e-15	1e-15	1e-15	1e-15	1e-15
1e-15	1e-15	1e-15	1e-15	1e-15	1e-15	1e-15	1e-15	1e-15	1e-15	1e-15	1e-15	1e-15	1e-15	1e-15	1e-15	1e-15	1e-15	1e-15	1e-15	0.0114218	0.138825	0.268532	0.146605	0.325934	0.159539	0.100558	0.114456	0.115884	1e-15	1e-15	1e-15	1e-15	1e-15	1e-15	1e-15	1e-15	1e-15	1e-15	1e-15	1e-15	1e-15	1e-15	1e-15	1e-15	1e-15	1e-15	1e-15	1e-15	1e-15
1e-15	1e-15	1e-15	1e-15	1e-15	1e-15	1e-15	1e-15	1e-15	1e-15	1e-15	1e-15	1e-15	1e-15	1e-15	1e-15	1e-15	1e-15	1e-15	1e-15	0.0010295	0.0248742	0.241693	0.193448	0.247347	0.322389	0.18024	0.152572	0.0295685	1e-15	1e-15	1e-15	1e-15	1e-15	1e-15	1e-15	1e-15	1e-15	1e-15	1e-15	1e-15	1e-15	1e-15	1e-15	1e-15	1e-15	1e-15	1e-15	1e-15	1e-15
1e-15	1e-15	1e-15	1e-15	1e-15	1e-15	1e-15	1e-15	1e-15	1e-15	1e-15	1e-15	1e-15	1e-15	1e-15	1e-15	1e-15	1e-15	1e-15	1e-15	1e-15	0.0035578	0.0964713	0.195664	0.166967	0.184106	0.188265	0.104093	0.038831	0.000720517	1e-15	1e-15	1e-15	1e-15	1e-15	1e-15	1e-15	1e-15	1e-15	1e-15	1e-15	1e-15	1e-15	1e-15	1e-15	1e-15	1e-15	1e-15	1e-15	1e-15
1e-15	1e-15	1e-15	1e-15	1e-15	1e-15	1e-15	1e-15	1e-15	1e-15	1e-15	1e-15	1e-15	1e-15	1e-15	1e-15	1e-15	1e-15	1e-15	1e-15	1e-15	0.00187806	0.0722038	0.15635	0.205605	0.236966	0.198147	0.0637833	0.019425	0.000175176	1e-15	1e-15	1e-15	1e-15	1e-15	1e-15	1e-15	1e-15	1e-15	1e-15	1e-15	1e-15	1e-15	1e-15	1e-15	1e-15	1e-15	1e-15	1e-15	1e-15
1e-15	1e-15	1e-15	1e-15	1e-15	1e-15	1e-15	1e-15	1e-15	1e-15	1e-15	1e-15	1e-15	1e-15	1e-15	1e-15	1e-15	1e-15	1e-15	1e-15	1e-15	1e-15	0.00801061	0.0586454	0.122203	0.140164	0.198849	0.0667644	0.00542302	1e-15	1e-15	1e-15	1e-15	1e-15	1e-15	1e-15	1e-15	1e-15	1e-15	1e-15	1e-15	1e-15	1e-15	1e-15	1e-15	1e-15	1e-15	1e-15	1e-15	1e-15
1e-15	1e-15	1e-15	1e-15	1e-15	1e-15	1e-15	1e-15	1e-15	1e-15	1e-15	1e-15	1e-15	1e-15	1e-15	1e-15	1e-15	1e-15	1e-15	1e-15	1e-15	1e-15	0.00819804	0.0826982	0.117103	0.0209593	0.0993353	0.0268589	1e-15	1e-15	1e-15	1e-15	1e-15	1e-15	1e-15	1e-15	1e-15	1e-15	1e-15	1e-15	1e-15	1e-15	1e-15	1e-15	1e-15	1e-15	1e-15	1e-15	1e-15	1e-15
1e-15	1e-15	1e-15	1e-15	1e-15	1e-15	1e-15	1e-15	1e-15	1e-15	1e-15	1e-15	1e-15	1e-15	1e-15	1e-15	1e-15	1e-15	1e-15	1e-15	1e-15	1e-15	1e-15	0.0256471	0.0996201	0.0938628	0.0470534	0.0136987	1e-15	1e-15	1e-15	1e-15	1e-15	1e-15	1e-15	1e-15	1e-15	1e-15	1e-15	1e-15	1e-15	1e-15	1e-15	1e-15	1e-15	1e-15	1e-15	1e-15	1e-15	1e-15
1e-15	1e-15	1e-15	1e-15	1e-15	1e-15	1e-15	1e-15	1e-15	1e-15	1e-15	1e-15	1e-15	1e-15	1e-15	1e-15	1e-15	1e-15	1e-15	1e-15	1e-15	1e-15	1e-15	0.0445575	0.0564631	0.0595555	0.0172826	0.00694695	1e-15	1e-15	1e-15	1e-15	1e-15	1e-15	1e-15	1e-15	1e-15	1e-15	1e-15	1e-15	1e-15	1e-15	1e-15	1e-15	1e-15	1e-15	1e-15	1e-15	1e-15	1e-15
1e-15	1e-15	1e-15	1e-15	1e-15	1e-15	1e-15	1e-15	1e-15	1e-15	1e-15	1e-15	1e-15	1e-15	1e-15	1e-15	1e-15	1e-15	1e-15	1e-15	1e-15	1e-15	1e-15	0.0159112	0.00190819	1e-15	1e-15	1e-15	1e-15	1e-15	1e-15	1e-15	1e-15	1e-15	1e-15	1e-15	1e-15	1e-15	1e-15	1e-15	1e-15	1e-15	1e-15	1e-15	1e-15	1e-15	1e-15	1e-15	1e-15	1e-15
1e-15	1e-15	1e-15	1e-15	1e-15	1e-15	1e-15	1e-15	1e-15	1e-15	1e-15	1e-15	1e-15	1e-15	1e-15	1e-15	1e-15	1e-15	1e-15	1e-15	1e-15	1e-15	1e-15	1e-15	1e-15	1e-15	1e-15	1e-15	1e-15	1e-15	1e-15	1e-15	1e-15	1e-15	1e-15	1e-15	1e-15	1e-15	1e-15	1e-15	1e-15	1e-15	1e-15	1e-15	1e-15	1e-15	1e-15	1e-15	1e-15	1e-15
1e-15	1e-15	1e-15	1e-15	1e-15	1e-15	1e-15	1e-15	1e-15	1e-15	1e-15	1e-15	1e-15	1e-15	1e-15	1e-15	1e-15	1e-15	1e-15	1e-15	1e-15	1e-15	1e-15	1e-15	1e-15	1e-15	1e-15	1e-15	1e-15	1e-15	1e-15	1e-15	1e-15	1e-15	1e-15	1e-15	1e-15	1e-15	1e-15	1e-15	1e-15	1e-15	1e-15	1e-15	1e-15	1e-15	1e-15	1e-15	1e-15	1e-15
1e-15	1e-15	1e-15	1e-15	1e-15	1e-15	1e-15	1e-15	1e-15	1e-15	1e-15	1e-15	1e-15	1e-15	1e-15	1e-15	1e-15	1e-15	1e-15	1e-15	1e-15	1e-15	1e-15	1e-15	1e-15	1e-15	1e-15	1e-15	1e-15	1e-15	1e-15	1e-15	1e-15	1e-15	1e-15	1e-15	1e-15	1e-15	1e-15	1e-15	1e-15	1e-15	1e-15	1e-15	1e-15	1e-15	1e-15	1e-15	1e-15	1e-15
1e-15	1e-15	1e-15	1e-15	1e-15	1e-15	1e-15	1e-15	1e-15	1e-15	1e-15	1e-15	1e-15	1e-15	1e-15	1e-15	1e-15	1e-15	1e-15	1e-15	1e-15	1e-15	1e-15	1e-15	1e-15	1e-15	1e-15	1e-15	1e-15	1e-15	1e-15	1e-15	1e-15	1e-15	1e-15	1e-15	1e-15	1e-15	1e-15	1e-15	1e-15	1e-15	1e-15	1e-15	1e-15	1e-15	1e-15	1e-15	1e-15	1e-15
1e-15	1e-15	1e-15	1e-15	1e-15	1e-15	1e-15	1e-15	1e-15	1e-15	1e-15	1e-15	1e-15	1e-15	1e-15	1e-15	1e-15	1e-15	1e-15	1e-15	1e-15	1e-15	1e-15	1e-15	1e-15	1e-15	1e-15	1e-15	1e-15	1e-15	1e-15	1e-15	1e-15	1e-15	1e-15	1e-15	1e-15	1e-15	1e-15	1e-15	1e-15	1e-15	1e-15	1e-15	1e-15	1e-15	1e-15	1e-15	1e-15	1e-15
1e-15	1e-15	1e-15	1e-15	1e-15	1e-15	1e-15	1e-15	1e-15	1e-15	1e-15	1e-15	1e-15	1e-15	1e-15	1e-15	1e-15	1e-15	1e-15	1e-15	1e-15	1e-15	1e-15	1e-15	1e-15	1e-15	1e-15	1e-15	1e-15	1e-15	1e-15	1e-15	1e-15	1e-15	1e-15	1e-15	1e-15	1e-15	1e-15	1e-15	1e-15	1e-15	1e-15	1e-15	1e-15	1e-15	1e-15	1e-15	1e-15	1e-15
1e-15	1e-15	1e-15	1e-15	1e-15	1e-15	1e-15	1e-15	1e-15	1e-15	1e-15	1e-15	1e-15	1e-15	1e-15	1e-15	1e-15	1e-15	1e-15	1e-15	1e-15	1e-15	1e-15	1e-15	1e-15	1e-15	1e-15	1e-15	1e-15	1e-15	1e-15	1e-15	1e-15	1e-15	1e-15	1e-15	1e-15	1e-15	1e-15	1e-15	1e-15	1e-15	1e-15	1e-15	1e-15	1e-15	1e-15	1e-15	1e-15	1e-15
1e-15	1e-15	1e-15	1e-15	1e-15	1e-15	1e-15	1e-15	1e-15	1e-15	1e-15	1e-15	1e-15	1e-15	1e-15	1e-15	1e-15	1e-15	1e-15	1e-15	1e-15	1e-15	1e-15	1e-15	1e-15	1e-15	1e-15	1e-15	1e-15	1e-15	1e-15	1e-15	1e-15	1e-15	1e-15	1e-15	1e-15	1e-15	1e-15	1e-15	1e-15	1e-15	1e-15	1e-15	1e-15	1e-15	1e-15	1e-15	1e-15	1e-15
1e-15	1e-15	1e-15	1e-15	1e-15	1e-15	1e-15	1e-15	1e-15	1e-15	1e-15	1e-15	1e-15	1e-15	1e-15	1e-15	1e-15	1e-15	1e-15	1e-15	1e-15	1e-15	1e-15	1e-15	1e-15	1e-15	1e-15	1e-15	1e-15	1e-15	1e-15	1e-15	1e-15	1e-15	1e-15	1e-15	1e-15	1e-15	1e-15	1e-15	1e-15	1e-15	1e-15	1e-15	1e-15	1e-15	1e-15	1e-15	1e-15	1e-15
1e-15	1e-15	1e-15	1e-15	1e-15	1e-15	1e-15	1e-15	1e-15	1e-15	1e-15	1e-15	1e-15	1e-15	1e-15	1e-15	1e-15	1e-15	1e-15	1e-15	1e-15	1e-15	1e-15	1e-15	1e-15	1e-15	1e-15	1e-15	1e-15	1e-15	1e-15	1e-15	1e-15	1e-15	1e-15	1e-15	1e-15	1e-15	1e-15	1e-15	1e-15	1e-15	1e-15	1e-15	1e-15	1e-15	1e-15	1e-15	1e-15	1e-15
1e-15	1e-15	1e-15	1e-15	1e-15	1e-15	1e-15	1e-15	1e-15	1e-15	1e-15	1e-15	1e-15	1e-15	1e-15	1e-15	1e-15	1e-15	1e-15	1e-15	1e-15	1e-15	1e-15	1e-15	1e-15	1e-15	1e-15	1e-15	1e-15	1e-15	1e-15	1e-15	1e-15	1e-15	1e-15	1e-15	1e-15	1e-15	1e-15	1e-15	1e-15	1e-15	1e-15	1e-15	1e-15	1e-15	1e-15	1e-15	1e-15	1e-15
1e-15	1e-15	1e-15	1e-15	1e-15	1e-15	1e-15	1e-15	1e-15	1e-15	1e-15	1e-15	1e-15	1e-15	1e-15	1e-15	1e-15	1e-15	1e-15	1e-15	1e-15	1e-15	1e-15	1e-15	1e-15	1e-15	1e-15	1e-15	1e-15	1e-15	1e-15	1e-15	1e-15	1e-15	1e-15	1e-15	1e-15	1e-15	1e-15	1e-15	1e-15	1e-15	1e-15	1e-15	1e-15	1e-15	1e-15	1e-15	1e-15	1e-15
1e-15	1e-15	1e-15	1e-15	1e-15	1e-15	1e-15	1e-15	1e-15	1e-15	1e-15	1e-15	1e-15	1e-15	1e-15	1e-15	1e-15	1e-15	1e-15	1e-15	1e-15	1e-15	1e-15	1e-15	1e-15	1e-15	1e-15	1e-15	1e-15	1e-15	1e-15	1e-15	1e-15	1e-15	1e-15	1e-15	1e-15	1e-15	1e-15	1e-15	1e-15	1e-15	1e-15	1e-15	1e-15	1e-15	1e-15	1e-15	1e-15	1e-15
1e-15	1e-15	1e-15	1e-15	1e-15	1e-15	1e-15	1e-15	1e-15	1e-15	1e-15	1e-15	1e-15	1e-15	1e-15	1e-15	1e-15	1e-15	1e-15	1e-15	1e-15	1e-15	1e-15	1e-15	1e-15	1e-15	1e-15	1e-15	1e-15	1e-15	1e-15	1e-15	1e-15	1e-15	1e-15	1e-15	1e-15	1e-15	1e-15	1e-15	1e-15	1e-15	1e-15	1e-15	1e-15	1e-15	1e-15	1e-15	1e-15	1e-15
1e-15	1e-15	1e-15	1e-15	1e-15	1e-15	1e-15	1e-15	1e-15	1e-15	1e-15	1e-15	1e-15	1e-15	1e-15	1e-15	1e-15	1e-15	1e-15	1e-15	1e-15	1e-15	1e-15	1e-15	1e-15	1e-15	1e-15	1e-15	1e-15	1e-15	1e-15	1e-15	1e-15	1e-15	1e-15	1e-15	1e-15	1e-15	1e-15	1e-15	1e-15	1e-15	1e-15	1e-15	1e-15	1e-15	1e-15	1e-15	1e-15	1e-15
1e-15	1e-15	1e-15	1e-15	1e-15	1e-15	1e-15	1e-15	1e-15	1e-15	1e-15	1e-15	1e-15	1e-15	1e-15	1e-15	1e-15	1e-15	1e-15	1e-15	1e-15	1e-15	1e-15	1e-15	1e-15	1e-15	1e-15	1e-15	1e-15	1e-15	1e-15	1e-15	1e-15	1e-15	1e-15	1e-15	1e-15	1e-15	1e-15	1e-15	1e-15	1e-15	1e-15	1e-15	1e-15	1e-15	1e-15	1e-15	1e-15	1e-15
1e-15	1e-15	1e-15	1e-15	1e-15	1e-15	1e-15	1e-15	1e-15	1e-15	1e-15	1e-15	1e-15	1e-15	1e-15	1e-15	1e-15	1e-15	1e-15	1e-15	1e-15	1e-15	1e-15	1e-15	1e-15	1e-15	1e-15	1e-15	1e-15	1e-15	1e-15	1e-15	1e-15	1e-15	1e-15	1e-15	1e-15	1e-15	1e-15	1e-15	1e-15	1e-15	1e-15	1e-15	1e-15	1e-15	1e-15	1e-15	1e-15	1e-15
1e-15	1e-15	1e-15	1e-15	1e-15	1e-15	1e-15	1e-15	1e-15	1e-15	1e-15	1e-15	1e-15	1e-15	1e-15	1e-15	1e-15	1e-15	1e-15	1e-15	1e-15	1e-15	1e-15	1e-15	1e-15	1e-15	1e-15	1e-15	1e-15	1e-15	1e-15	1e-15	1e-15	1e-15	1e-15	1e-15	1e-15	1e-15	1e-15	1e-15	1e-15	1e-15	1e-15	1e-15	1e-15	1e-15	1e-15	1e-15	1e-15	1e-15
1e-15	1e-15	1e-15	1e-15	1e-15	1e-15	1e-15	1e-15	1e-15	1e-15	1e-15	1e-15	1e-15	1e-15	1e-15	1e-15	1e-15	1e-15	1e-15	1e-15	1e-15	1e-15	1e-15	1e-15	1e-15	1e-15	1e-15	1e-15	1e-15	1e-15	1e-15	1e-15	1e-15	1e-15	1e-15	1e-15	1e-15	1e-15	1e-15	1e-15	1e-15	1e-15	1e-15	1e-15	1e-15	1e-15	1e-15	1e-15	1e-15	1e-15
1e-15	1e-15	1e-15	1e-15	1e-15	1e-15	1e-15	1e-15	1e-15	1e-15	1e-15	1e-15	1e-15	1e-15	1e-15	1e-15	1e-15	1e-15	1e-15	1e-15	1e-15	1e-15	1e-15	1e-15	1e-15	1e-15	1e-15	1e-15	1e-15	1e-15	1e-15	1e-15	1e-15	1e-15	1e-15	1e-15	1e-15	1e-15	1e-15	1e-15	1e-15	1e-15	1e-15	1e-15	1e-15	1e-15	1e-15	1e-15	1e-15	1e-15
1e-15	1e-15	1e-15	1e-15	1e-15	1e-15	1e-15	1e-15	1e-15	1e-15	1e-15	1e-15	1e-15	1e-15	1e-15	1e-15	1e-15	1e-15	1e-15	1e-15	1e-15	1e-15	1e-15	1e-15	1e-15	1e-15	1e-15	1e-15	1e-15	1e-15	1e-15	1e-15	1e-15	1e-15	1e-15	1e-15	1e-15	1e-15	1e-15	1e-15	1e-15	1e-15	1e-15	1e-15	1e-15	1e-15	1e-15	1e-15	1e-15	1e-15
1e-15	1e-15	1e-15	1e-15	1e-15	1e-15	1e-15	1e-15	1e-15	1e-15	1e-15	1e-15	1e-15	1e-15	1e-15	1e-15	1e-15	1e-15	1e-15	1e-15	1e-15	1e-15	1e-15	1e-15	1e-15	1e-15	1e-15	1e-15	1e-15	1e-15	1e-15	1e-15	1e-15	1e-15	1e-15	1e-15	1e-15	1e-15	1e-15	1e-15	1e-15	1e-15	1e-15	1e-15	1e-15	1e-15	1e-15	1e-15	1e-15	1e-15
1e-15	1e-15	1e-15	1e-15	1e-15	1e-15	1e-15	1e-15	1e-15	1e-15	1e-15	1e-15	1e-15	1e-15	1e-15	1e-15	1e-15	1e-15	1e-15	1e-15	1e-15	1e-15	1e-15	1e-15	1e-15	1e-15	1e-15	1e-15	1e-15	1e-15	1e-15	1e-15	1e-15	1e-15	1e-15	1e-15	1e-15	1e-15	1e-15	1e-15	1e-15	1e-15	1e-15	1e-15	1e-15	1e-15	1e-15	1e-15	1e-15	1e-15
1e-15	1e-15	1e-15	1e-15	1e-15	1e-15	1e-15	1e-15	1e-15	1e-15	1e-15	1e-15	1e-15	1e-15	1e-15	1e-15	1e-15	1e-15	1e-15	1e-15	1e-15	1e-15	1e-15	1e-15	1e-15	1e-15	1e-15	1e-15	1e-15	1e-15	1e-15	1e-15	1e-15	1e-15	1e-15	1e-15	1e-15	1e-15	1e-15	1e-15	1e-15	1e-15	1e-15	1e-15	1e-15	1e-15	1e-15	1e-15	1e-15	1e-15
1e-15	1e-15	1e-15	1e-15	1e-15	1e-15	1e-15	1e-15	1e-15	1e-15	1e-15	1e-15	1e-15	1e-15	1e-15	1e-15	1e-15	1e-15	1e-15	1e-15	1e-15	1e-15	1e-15	1e-15	1e-15	1e-15	1e-15	1e-15	1e-15	1e-15	1e-15	1e-15	1e-15	1e-15	1e-15	1e-15	1e-15	1e-15	1e-15	1e-15	1e-15	1e-15	1e-15	1e-15	1e-15	1e-15	1e-15	1e-15	1e-15	1e-15
1e-15	1e-15	1e-15	1e-15	1e-15	1e-15	1e-15	1e-15	1e-15	1e-15	1e-15	1e-15	1e-15	1e-15	1e-15	1e-15	1e-15	1e-15	1e-15	1e-15	1e-15	1e-15	1e-15	1e-15	1e-15	1e-15	1e-15	1e-15	1e-15	1e-15	1e-15	1e-15	1e-15	1e-15	1e-15	1e-15	1e-15	1e-15	1e-15	1e-15	1e-15	1e-15	1e-15	1e-15	1e-15	1e-15	1e-15	1e-15	1e-15	1e-15
1e-15	1e-15	1e-15	1e-15	1e-15	1e-15	1e-15	1e-15	1e-15	1e-15	1e-15	1e-15	1e-15	1e-15	1e-15	1e-15	1e-15	1e-15	1e-15	1e-15	1e-15	1e-15	1e-15	1e-15	1e-15	1e-15	1e-15	1e-15	1e-15	1e-15	1e-15	1e-15	1e-15	1e-15	1e-15	1e-15	1e-15	1e-15	1e-15	1e-15	1e-15	1e-15	1e-15	1e-15	1e-15	1e-15	1e-15	1e-15	1e-15	1e-15
1e-15	1e-15	1e-15	1e-15	1e-15	1e-15	1e-15	1e-15	1e-15	1e-15	1e-15	1e-15	1e-15	1e-15	1e-15	1e-15	1e-15	1e-15	1e-15	1e-15	1e-15	1e-15	1e-15	1e-15	1e-15	1e-15	1e-15	1e-15	1e-15	1e-15	1e-15	1e-15	1e-15	1e-15	1e-15	1e-15	1e-15	1e-15	1e-15	1e-15	1e-15	1e-15	1e-15	1e-15	1e-15	1e-15	1e-15	1e-15	1e-15	1e-15
1e-15	1e-15	1e-15	1e-15	1e-15	1e-15	1e-15	1e-15	1e-15	1e-15	1e-15	1e-15	1e-15	1e-15	1e-15	1e-15	1e-15	1e-15	1e-15	1e-15	1e-15	1e-15	1e-15	1e-15	1e-15	1e-15	1e-15	1e-15	1e-15	1e-15	1e-15	1e-15	1e-15	1e-15	1e-15	1e-15	1e-15	1e-15	1e-15	1e-15	1e-15	1e-15	1e-15	1e-15	1e-15	1e-15	1e-15	1e-15	1e-15	1e-15
1e-15	1e-15	1e-15	1e-15	1e-15	1e-15	1e-15	1e-15	1e-15	1e-15	1e-15	1e-15	1e-15	1e-15	1e-15	1e-15	1e-15	1e-15	1e-15	1e-15	1e-15	1e-15	1e-15	1e-15	1e-15	1e-15	1e-15	1e-15	1e-15	1e-15	1e-15	1e-15	1e-15	1e-15	1e-15	1e-15	1e-15	1e-15	1e-15	1e-15	1e-15	1e-15	1e-15	1e-15	1e-15	1e-15	1e-15	1e-15	1e-15	1e-15
1e-15	1e-15	1e-15	1e-15	1e-15	1e-15	1e-15	1e-15	1e-15	1e-15	1e-15	1e-15	1e-15	1e-15	1e-15	1e-15	1e-15	1e-15	1e-15	1e-15	1e-15	1e-15	1e-15	1e-15	1e-15	1e-15	1e-15	1e-15	1e-15	1e-15	1e-15	1e-15	1e-15	1e-15	1e-15	1e-15	1e-15	1e-15	1e-15	1e-15	1e-15	1e-15	1e-15	1e-15	1e-15	1e-15	1e-15	1e-15	1e-15	1e-15
1e-15	1e-15	1e-15	1e-15	1e-15	1e-15	1e-15	1e-15	1e-15	1e-15	1e-15	1e-15	1e-15	1e-15	1e-15	1e-15	1e-15	1e-15	1e-15	1e-15	1e-15	1e-15	1e-15	1e-15	1e-15	1e-15	1e-15	1e-15	1e-15	1e-15	1e-15	1e-15	1e-15	1e-15	1e-15	1e-15	1e-15	1e-15	1e-15	1e-15	1e-15	1e-15	1e-15	1e-15	1e-15	1e-15	1e-15	1e-15	1e-15	1e-15
1e-15	1e-15	1e-15	1e-15	1e-15	1e-15	1e-15	1e-15	1e-15	1e-15	1e-15	1e-15	1e-15	1e-15	1e-15	1e-15	1e-15	1e-15	1e-15	1e-15	1e-15	1e-15	1e-15	1e-15	1e-15	1e-15	1e-15	1e-15	1e-15	1e-15	1e-15	1e-15	1e-15	1e-15	1e-15	1e-15	1e-15	1e-15	1e-15	1e-15	1e-15	1e-15	1e-15	1e-15	1e-15	1e-15	1e-15	1e-15	1e-15	1e-15
1e-15	1e-15	1e-15	1e-15	1e-15	1e-15	1e-15	1e-15	1e-15	1e-15	1e-15	1e-15	1e-15	1e-15	1e-15	1e-15	1e-15	1e-15	1e-15	1e-15	1e-15	1e-15	1e-15	1e-15	1e-15	1e-15	1e-15	1e-15	1e-15	1e-15	1e-15	1e-15	1e-15	1e-15	1e-15	1e-15	1e-15	1e-15	1e-15	1e-15	1e-15	1e-15	1e-15	1e-15	1e-15	1e-15	1e-15	1e-15	1e-15	1e-15
1e-15	1e-15	1e-15	1e-15	1e-15	1e-15	1e-15	1e-15	1e-15	1e-15	1e-15	1e-15	1e-15	1e-15	1e-15	1e-15	1e-15	1e-15	1e-15	1e-15	1e-15	1e-15	1e-15	1e-15	1e-15	1e-15	1e-15	1e-15	1e-15	1e-15	1e-15	1e-15	1e-15	1e-15	1e-15	1e-15	1e-15	1e-15	1e-15	1e-15	1e-15	1e-15	1e-15	1e-15	1e-15	1e-15	1e-15	1e-15	1e-15	1e-15
1e-15	1e-15	1e-15	1e-15	1e-15	1e-15	1e-15	1e-15	1e-15	1e-15	1e-15	1e-15	1e-15	1e-15	1e-15	1e-15	1e-15	1e-15	1e-15	1e-15	1e-15	1e-15	1e-15	1e-15	1e-15	1e-15	1e-15	1e-15	1e-15	1e-15	1e-15	1e-15	1e-15	1e-15	1e-15	1e-15	1e-15	1e-15	1e-15	1e-15	1e-15	1e-15	1e-15	1e-15	1e-15	1e-15	1e-15	1e-15	1e-15	1e-15
1e-15	1e-15	1e-15	1e-15	1e-15	1e-15	1e-15	1e-15	1e-15	1e-15	1e-15	1e-15	1e-15	1e-15	1e-15	1e-15	1e-15	1e-15	1e-15	1e-15	1e-15	1e-15	1e-15	1e-15	1e-15	1e-15	1e-15	1e-15	1e-15	1e-15	1e-15	1e-15	1e-15	1e-15	1e-15	1e-15	1e-15	1e-15	1e-15	1e-15	1e-15	1e-15	1e-15	1e-15	1e-15	1e-15	1e-15	1e-15	1e-15	1e-15
1e-15	1e-15	1e-15	1e-15	1e-15	1e-15	1e-15	1e-15	1e-15	1e-15	1e-15	1e-15	1e-15	1e-15	1e-15	1e-15	1e-15	1e-15	1e-15	1e-15	1e-15	1e-15	1e-15	1e-15	1e-15	1e-15	1e-15	1e-15	1e-15	1e-15	1e-15	1e-15	1e-15	1e-15	1e-15	1e-15	1e-15	1e-15	1e-15	1e-15	1e-15	1e-15	1e-15	1e-15	1e-15	1e-15	1e-15	1e-15	1e-15	1e-15
1e-15	1e-15	1e-15	1e-15	1e-15	1e-15	1e-15	1e-15	1e-15	1e-15	1e-15	1e-15	1e-15	1e-15	1e-15	1e-15	1e-15	1e-15	1e-15	1e-15	1e-15	1e-15	1e-15	1e-15	1e-15	1e-15	1e-15	1e-15	1e-15	1e-15	1e-15	1e-15	1e-15	1e-15	1e-15	1e-15	1e-15	1e-15	1e-15	1e-15	1e-15	1e-15	1e-15	1e-15	1e-15	1e-15	1e-15	1e-15	1e-15	1e-15
1e-15	1e-15	1e-15	1e-15	1e-15	1e-15	1e-15	1e-15	1e-15	1e-15	1e-15	1e-15	1e-15	1e-15	1e-15	1e-15	1e-15	1e-15	1e-15	1e-15	1e-15	1e-15	1e-15	1e-15	1e-15	1e-15	1e-15	1e-15	1e-15	1e-15	1e-15	1e-15	1e-15	1e-15	1e-15	1e-15	1e-15	1e-15	1e-15	1e-15	1e-15	1e-15	1e-15	1e-15	1e-15	1e-15	1e-15	1e-15	1e-15	1e-15
1e-15	1e-15	1e-15	1e-15	1e-15	1e-15	1e-15	1e-15	1e-15	1e-15	1e-15	1e-15	1e-15	1e-15	1e-15	1e-15	1e-15	1e-15	1e-15	1e-15	1e-15	1e-15	1e-15	1e-15	1e-15	1e-15	1e-15	1e-15	1e-15	1e-15	1e-15	1e-15	1e-15	1e-15	1e-15	1e-15	1e-15	1e-15	1e-15	1e-15	1e-15	1e-15	1e-15	1e-15	1e-15	1e-15	1e-15	1e-15	1e-15	1e-15
1e-15	1e-15	1e-15	1e-15	1e-15	1e-15	1e-15	1e-15	1e-15	1e-15	1e-15	1e-15	1e-15	1e-15	1e-15	1e-15	1e-15	1e-15	1e-15	1e-15	1e-15	1e-15	1e-15	1e-15	1e-15	1e-15	1e-15	1e-15	1e-15	1e-15	1e-15	1e-15	1e-15	1e-15	1e-15	1e-15	1e-15	1e-15	1e-15	1e-15	1e-15	1e-15	1e-15	1e-15	1e-15	1e-15	1e-15	1e-15	1e-15	1e-15
1e-15	1e-15	1e-15	1e-15	1e-15	1e-15	1e-15	1e-15	1e-15	1e-15	1e-15	1e-15	1e-15	1e-15	1e-15	1e-15	1e-15	1e-15	1e-15	1e-15	1e-15	1e-15	1e-15	1e-15	1e-15	1e-15	1e-15	1e-15	1e-15	1e-15	1e-15	1e-15	1e-15	1e-15	1e-15	1e-15	1e-15	1e-15	1e-15	1e-15	1e-15	1e-15	1e-15	1e-15	1e-15	1e-15	1e-15	1e-15	1e-15	1e-15
1e-15	1e-15	1e-15	1e-15	1e-15	1e-15	1e-15	1e-15	1e-15	1e-15	1e-15	1e-15	1e-15	1e-15	1e-15	1e-15	1e-15	1e-15	1e-15	1e-15	1e-15	1e-15	1e-15	1e-15	1e-15	1e-15	1e-15	1e-15	1e-15	1e-15	1e-15	1e-15	1e-15	1e-15	1e-15	1e-15	1e-15	1e-15	1e-15	1e-15	1e-15	1e-15	1e-15	1e-15	1e-15	1e-15	1e-15	1e-15	1e-15	1e-15
1e-15	1e-15	1e-15	1e-15	1e-15	1e-15	1e-15	1e-15	1e-15	1e-15	1e-15	1e-15	1e-15	1e-15	1e-15	1e-15	1e-15	1e-15	1e-15	1e-15	1e-15	1e-15	1e-15	1e-15	1e-15	1e-15	1e-15	1e-15	1e-15	1e-15	1e-15	1e-15	1e-15	1e-15	1e-15	1e-15	1e-15	1e-15	1e-15	1e-15	1e-15	1e-15	1e-15	1e-15	1e-15	1e-15	1e-15	1e-15	1e-15	1e-15
1e-15	1e-15	1e-15	1e-15	1e-15	1e-15	1e-15	1e-15	1e-15	1e-15	1e-15	1e-15	1e-15	1e-15	1e-15	1e-15	1e-15	1e-15	1e-15	1e-15	1e-15	1e-15	1e-15	1e-15	1e-15	1e-15	1e-15	1e-15	1e-15	1e-15	1e-15	1e-15	1e-15	1e-15	1e-15	1e-15	1e-15	1e-15	1e-15	1e-15	1e-15	1e-15	1e-15	1e-15	1e-15	1e-15	1e-15	1e-15	1e-15	1e-15
1e-15	1e-15	1e-15	1e-15	1e-15	1e-15	1e-15	1e-15	1e-15	1e-15	1e-15	1e-15	1e-15	1e-15	1e-15	1e-15	1e-15	1e-15	1e-15	1e-15	1e-15	1e-15	1e-15	1e-15	1e-15	1e-15	1e-15	1e-15	1e-15	1e-15	1e-15	1e-15	1e-15	1e-15	1e-15	1e-15	1e-15	1e-15	1e-15	1e-15	1e-15	1e-15	1e-15	1e-15	1e-15	1e-15	1e-15	1e-15	1e-15	1e-15
1e-15	1e-15	1e-15	1e-15	1e-15	1e-15	1e-15	1e-15	1e-15	1e-15	1e-15	1e-15	1e-15	1e-15	1e-15	1e-15	1e-15	1e-15	1e-15	1e-15	1e-15	1e-15	1e-15	1e-15	1e-15	1e-15	1e-15	1e-15	1e-15	1e-15	1e-15	1e-15	1e-15	1e-15	1e-15	1e-15	1e-15	1e-15	1e-15	1e-15	1e-15	1e-15	1e-15	1e-15	1e-15	1e-15	1e-15	1e-15	1e-15	1e-15
[truncated: 1 more columns]

## Sheet: panel c(bottom)-axis
Time (fs)	Energy (eV)		Time (fs)	Inst. energy (eV)	Time (fs)	Phase (rad)
-0.625	0		-0.5	41.722	-0.475	6.73879
-0.6	1		-0.475	43.3795	-0.45	4.92661
-0.575	2		-0.45	47.2146	-0.425	3.25839
-0.55	3		-0.425	50.9597	-0.4	1.75093
-0.525	4		-0.4	55.6802	-0.375	0.417532
-0.5	5		-0.375	60.1247	-0.35	-0.719858
-0.475	6		-0.35	66.0017	-0.325	-1.67088
-0.45	7		-0.325	69.9385	-0.3	-2.43556
-0.425	8		-0.3	75.8136	-0.275	-2.9907
-0.4	9		-0.275	80.9724	-0.25	-3.3551
-0.375	10		-0.25	85.857	-0.225	-3.54607
-0.35	11		-0.225	90.105	-0.2	-3.56222
-0.325	12		-0.2	95.0627	-0.175	-3.42613
-0.3	13		-0.175	98.1209	-0.15	-3.17264
-0.275	14		-0.15	101.245	-0.125	-2.81189
-0.25	15		-0.125	103.768	-0.1	-2.36973
-0.225	16		-0.1	105.532	-0.075	-1.85035
-0.2	17		-0.075	107.835	-0.05	-1.28329
-0.175	18		-0.05	108.043	-0.025	-0.631495
-0.15	19		-0.025	112.297	0	0.0588763
-0.125	20		0	110.074	0.025	0.716644
-0.1	21		0.025	110.58	0.05	1.36239
-0.075	22		0.05	109.441	0.075	1.93197
-0.05	23		0.075	106.569	0.1	2.43593
-0.025	24		0.1	105.986	0.125	2.82082
0	25		0.125	100.299	0.15	3.03247
0.025	26		0.15	96.8646	0.175	3.11808
0.05	27		0.175	93.6612	0.2	3.03417
0.075	28		0.2	87.9379	0.225	2.69413
0.1	29		0.225	80.1747	0.25	2.08501
0.125	30		0.25	73.7687	0.275	1.25922
0.15	31		0.275	68.7657	0.3	0.216921
0.175	32		0.3	62.3679	0.325	-1.07848
0.2	33		0.325	55.4381	0.35	-2.59939
0.225	34		0.35	50.4933	0.375	-4.35511
0.25	35		0.375	43.0735
0.275	36		0.4	36.3251
0.3	37		0.425	29.5594
0.325	38		0.45	23.3685
0.35	39		0.475	16.1886
0.375	40		0.5	11.598
0.4	41		0.525	7.60371
0.425	42		0.55	3.96649
0.45	43		0.575
0.475	44		0.6
0.5	45		0.625
0.525	46
0.55	47
0.575	48
0.6	49
0.625	50
	51
	52
	53
	54
	55
	56
	57
	58
	59
	60
	61
	62
	63
	64
	65
	66
	67
	68
	69
	70
	71
	72
	73
	74
	75
	76
	77
	78
	79
	80
	81
	82
	83
	84
	85
	86
	87
	88
	89
	90
	91
	92
	93
	94
	95
	96
	97
	98
	99
	100
	101
	102
	103
	104
	105
	106
	107
	108
	109
	110
	111
	112
	113
	114
	115
	116
	117
	118
	119
	120
	121
	122
	123
	124
	125
	126
	127
	128
	129
	130
	131
	132
	133
	134
	135
	136
	137
	138
	139
	140
	141
	142
	143
	144
	145
	146
	147
	148
	149
	150
	151
	152
	153
	154
	155
	156
	157
	158
	159
	160
	161
	162
	163
	164
	165
	166
	167
	168
	169
	170
	171
	172
	173
	174
	175
	176
	177
	178
	179
	180
	181
	182
	183
	184
	185
	186
	187
	188
	189
	190
	191
	192
	193
	194
	195
	196
	197
	198
	199
	200

## Sheet: panel d
	without charge interaction		with charge interaction
Energy (eV)	Intensity (arb. U.)	Phase (rad)	Intensity (arb. U.)	Phase (rad)
0	2.99819e-09	1.86756	5.50507e-06	2.30105
0.210779	3.66723e-09	2.26069	5.58218e-06	2.27775
0.421557	5.71452e-09	2.5304	5.7547e-06	2.24668
0.632336	9.22414e-09	2.68537	6.00845e-06	2.22285
0.843115	1.43666e-08	2.76889	6.35606e-06	2.20109
1.05389	2.13642e-08	2.8114	6.75683e-06	2.17722
1.26467	3.05449e-08	2.82889	7.31092e-06	2.14719
1.47545	4.23056e-08	2.83101	8.0306e-06	2.11953
1.68623	5.71826e-08	2.82268	8.89591e-06	2.08907
1.89701	7.58106e-08	2.80749	9.9857e-06	2.06023
2.10779	9.90163e-08	2.78722	1.1259e-05	2.033
2.31857	1.2777e-07	2.7635	1.27415e-05	2.00556
2.52934	1.63312e-07	2.73705	1.44656e-05	1.97768
2.74012	2.07093e-07	2.70874	1.6469e-05	1.9495
2.9509	2.60943e-07	2.67888	1.88415e-05	1.91969
3.16168	3.27004e-07	2.64796	2.16921e-05	1.89071
3.37246	4.0795e-07	2.61613	2.50426e-05	1.8628
3.58324	5.06907e-07	2.58369	2.89651e-05	1.83565
3.79402	6.27753e-07	2.55069	3.35222e-05	1.8089
4.0048	7.75013e-07	2.51735	3.88283e-05	1.782
4.21557	9.54261e-07	2.48367	4.50368e-05	1.7544
4.42635	1.172e-06	2.44979	5.23807e-05	1.72652
4.63713	1.4362e-06	2.41571	6.10067e-05	1.69878
4.84791	1.75612e-06	2.38152	7.11192e-05	1.67091
5.05869	2.14305e-06	2.34722	8.29287e-05	1.64303
5.26947	2.61012e-06	2.31286	9.66632e-05	1.61461
5.48025	3.17321e-06	2.27844	0.000112706	1.58548
5.69102	3.85077e-06	2.244	0.000131441	1.5559
5.9018	4.66499e-06	2.20953	0.000153232	1.52588
6.11258	5.64161e-06	2.17507	0.000178528	1.4953
6.32336	6.81141e-06	2.1406	0.000207836	1.46416
6.53414	8.21006e-06	2.10616	0.000241739	1.43231
6.74492	9.87994e-06	2.07172	0.000280998	1.39991
6.9557	1.18701e-05	2.03732	0.000326295	1.36715
7.16648	1.42384e-05	2.00294	0.000378378	1.33402
7.37725	1.70519e-05	1.9686	0.000438093	1.30049
7.58803	2.03892e-05	1.93429	0.000506431	1.26654
7.79881	2.43409e-05	1.90003	0.000584533	1.23218
8.00959	2.9013e-05	1.86581	0.000673768	1.19751
8.22037	3.45273e-05	1.83164	0.000775473	1.16265
8.43115	4.10257e-05	1.79751	0.000891171	1.12763
8.64193	4.86704e-05	1.76345	0.00102253	1.09248
8.85271	5.76498e-05	1.72943	0.00117145	1.05723
9.06348	6.81788e-05	1.69548	0.00134004	1.02189
9.27426	8.05054e-05	1.66158	0.00153067	0.986492
9.48504	9.49118e-05	1.62775	0.00174583	0.951065
9.69582	0.000111722	1.59399	0.00198835	0.915607
9.9066	0.000131304	1.56029	0.0022613	0.880129
10.1174	0.000154077	1.52667	0.0025681	0.844648
10.3282	0.000180518	1.49312	0.00291243	0.809186
10.5389	0.000211166	1.45965	0.00329825	0.773776
10.7497	0.00024663	1.42625	0.00372969	0.738429
10.9605	0.000287601	1.39294	0.00421132	0.703155
11.1713	0.000334851	1.35972	0.004748	0.667966
11.382	0.000389253	1.32658	0.00534505	0.63288
11.5928	0.000451783	1.29354	0.00600809	0.597918
11.8036	0.000523534	1.26059	0.00674317	0.56311
12.0144	0.000605724	1.22774	0.00755656	0.528477
12.2252	0.000699715	1.19499	0.00845506	0.494044
12.4359	0.000807013	1.16235	0.0094457	0.459834
12.6467	0.000929295	1.12981	0.010536	0.42587
12.8575	0.00106841	1.09739	0.0117337	0.392172
13.0683	0.0012264	1.06509	0.013047	0.358759
13.2791	0.00140553	1.0329	0.0144843	0.325649
13.4898	0.00160825	1.00084	0.0160546	0.29286
13.7006	0.00183727	0.9689	0.0177668	0.260409
13.9114	0.00209556	0.937097	0.0196303	0.228314
14.1222	0.00238633	0.90543	0.0216545	0.196592
14.333	0.0027131	0.873903	0.0238489	0.165259
14.5437	0.00307966	0.842522	0.026223	0.134329
14.7545	0.00349011	0.811291	0.0287864	0.103819
14.9653	0.00394889	0.780215	0.0315486	0.0737398
15.1761	0.00446077	0.749298	0.0345189	0.0441091
15.3868	0.00503083	0.718547	0.0377061	0.0149397
15.5976	0.00566454	0.687966	0.0411192	-0.0137525
15.8084	0.00636771	0.65756	0.0447661	-0.041954
16.0192	0.00714651	0.627336	0.0486549	-0.0696489
16.23	0.00800747	0.597299	0.0527923	-0.096824
16.4407	0.00895748	0.567455	0.057185	-0.123464
16.6515	0.0100038	0.53781	0.0618384	-0.149556
16.8623	0.011154	0.508371	0.0667574	-0.175085
17.0731	0.0124159	0.479144	0.0719457	-0.200039
17.2839	0.0137979	0.450136	0.0774063	-0.224404
17.4946	0.0153084	0.421354	0.0831411	-0.248166
17.7054	0.0169562	0.392805	0.0891509	-0.271311
17.9162	0.0187502	0.364496	0.0954354	-0.293828
18.127	0.0206997	0.336436	0.101993	-0.315701
18.3377	0.022814	0.308632	0.108822	-0.33692
18.5485	0.0251025	0.281091	0.115918	-0.357469
18.7593	0.0275745	0.253824	0.123278	-0.377338
18.9701	0.0302396	0.226837	0.130895	-0.396513
19.1809	0.033107	0.20014	0.138763	-0.414983
19.3916	0.036186	0.173742	0.146877	-0.432734
19.6024	0.0394853	0.147653	0.155227	-0.449757
19.8132	0.0430137	0.121882	0.163807	-0.46604
20.024	0.0467794	0.0964381	0.172608	-0.481572
20.2348	0.0507901	0.0713328	0.181623	-0.496344
20.4455	0.0550529	0.046576	0.190842	-0.510348
20.6563	0.0595745	0.0221785	0.200258	-0.523575
20.8671	0.0643607	-0.0018488	0.209864	-0.536018
21.0779	0.0694164	-0.0254946	0.219653	-0.547672
21.2886	0.0747459	-0.0487475	0.229618	-0.558532
21.4994	0.0803523	-0.0715956	0.239756	-0.568596
21.7102	0.0862379	-0.0940272	0.250062	-0.577862
21.921	0.0924039	-0.11603	0.260533	-0.586331
22.1318	0.0988503	-0.137591	0.271168	-0.594005
22.3425	0.105576	-0.158699	0.281967	-0.600887
22.5533	0.112579	-0.17934	0.292932	-0.606985
22.7641	0.119856	-0.199501	0.304065	-0.612307
22.9749	0.127403	-0.21917	0.31537	-0.616862
23.1857	0.135213	-0.238333	0.326852	-0.620664
23.3964	0.143281	-0.256978	0.338517	-0.623727
23.6072	0.151599	-0.275091	0.350373	-0.626069
23.818	0.160159	-0.292659	0.362427	-0.627708
24.0288	0.16895	-0.309669	0.374688	-0.628665
24.2395	0.177964	-0.326109	0.387163	-0.628964
24.4503	0.18719	-0.341966	0.399861	-0.628627
24.6611	0.196617	-0.357228	0.412789	-0.627681
24.8719	0.206235	-0.371883	0.425953	-0.626152
25.0827	0.21603	-0.38592	0.43936	-0.624068
25.2934	0.225994	-0.399328	0.453012	-0.621457
25.5042	0.236114	-0.412098	0.466912	-0.618346
25.715	0.246381	-0.424221	0.481059	-0.614765
25.9258	0.256785	-0.435687	0.495449	-0.61074
26.1366	0.267316	-0.446491	0.510078	-0.606298
26.3473	0.277966	-0.456625	0.524935	-0.601466
26.5581	0.28873	-0.466086	0.540009	-0.596269
26.7689	0.2996	-0.474869	0.555284	-0.590729
26.9797	0.310572	-0.482974	0.570743	-0.584868
27.1905	0.321643	-0.490399	0.586362	-0.578706
27.4012	0.332813	-0.497146	0.602117	-0.572262
27.612	0.344079	-0.503218	0.61798	-0.565551
27.8228	0.355444	-0.50862	0.63392	-0.558587
28.0336	0.36691	-0.513358	0.649905	-0.551382
28.2443	0.378481	-0.517442	0.665899	-0.543947
28.4551	0.390162	-0.520882	0.681865	-0.536291
28.6659	0.401958	-0.523691	0.697767	-0.528419
28.8767	0.413878	-0.525882	0.713565	-0.520338
29.0875	0.425927	-0.527472	0.72922	-0.512051
29.2982	0.438114	-0.528479	0.744695	-0.503561
29.509	0.450447	-0.528921	0.759951	-0.49487
29.7198	0.462932	-0.52882	0.774951	-0.48598
29.9306	0.475576	-0.528196	0.78966	-0.47689
30.1414	0.488386	-0.527073	0.804044	-0.467601
30.3521	0.501366	-0.525475	0.818073	-0.458114
30.5629	0.51452	-0.523424	0.831716	-0.44843
30.7737	0.527848	-0.520945	0.844947	-0.438549
30.9845	0.541351	-0.518062	0.857741	-0.428474
31.1952	0.555024	-0.514799	0.870077	-0.418205
31.406	0.568863	-0.511179	0.881935	-0.407748
31.6168	0.58286	-0.507223	0.893298	-0.397106
31.8276	0.597003	-0.502955	0.904151	-0.386284
32.0384	0.611278	-0.498392	0.91448	-0.375288
32.2491	0.62567	-0.493556	0.924274	-0.364126
32.4599	0.640157	-0.488462	0.933521	-0.352806
32.6707	0.654719	-0.483126	0.942212	-0.341339
32.8815	0.66933	-0.477563	0.950337	-0.329734
33.0923	0.683964	-0.471784	0.957887	-0.318003
33.303	0.698591	-0.465801	0.964853	-0.306159
33.5138	0.713181	-0.459621	0.971225	-0.294214
33.7246	0.727701	-0.453253	0.976994	-0.282181
33.9354	0.742118	-0.446703	0.982148	-0.270075
34.1461	0.756398	-0.439973	0.986676	-0.25791
34.3569	0.770507	-0.433069	0.990566	-0.2457
34.5677	0.784412	-0.425991	0.993806	-0.233459
34.7785	0.798078	-0.418741	0.996383	-0.221201
34.9893	0.811473	-0.41132	0.998282	-0.20894
35.2	0.824566	-0.403727	0.999492	-0.196688
35.4108	0.837328	-0.395961	1	-0.184459
35.6216	0.84973	-0.388023	0.999794	-0.172264
35.8324	0.861747	-0.37991	0.998863	-0.160115
36.0432	0.873355	-0.371625	0.997198	-0.148023
36.2539	0.884533	-0.363165	0.994793	-0.135998
36.4647	0.895261	-0.354531	0.991642	-0.124049
36.6755	0.905523	-0.345726	0.987744	-0.112186
36.8863	0.915305	-0.33675	0.9831	-0.100417
37.097	0.924593	-0.327607	0.977714	-0.0887502
37.3078	0.933376	-0.318301	0.971593	-0.0771929
37.5186	0.941647	-0.308836	0.964749	-0.0657528
37.7294	0.949395	-0.299218	0.957195	-0.0544374
37.9402	0.956616	-0.289454	0.948949	-0.0432541
38.1509	0.963303	-0.279551	0.940033	-0.0322107
38.3617	0.96945	-0.269519	0.930471	-0.0213149
38.5725	0.975052	-0.259368	0.920289	-0.0105751
38.7833	0.980105	-0.249107	0.909517	0
38.9941	0.984602	-0.238747	0.898187	0.0104008
39.2048	0.988539	-0.228301	0.886333	0.0206174
39.4156	0.991908	-0.217781	0.87399	0.0306389
39.6264	0.994704	-0.207198	0.861196	0.0404539
39.8372	0.996919	-0.196566	0.847987	0.0500499
40.048	0.998545	-0.185896	0.834404	0.059414
40.2587	0.999575	-0.175202	0.820485	0.0685322
40.4695	1	-0.164496	0.806269	0.0773904
40.6803	0.999812	-0.15379	0.791795	0.0859735
40.8911	0.999003	-0.143095	0.777102	0.0942662
41.1018	0.997566	-0.132423	0.76223	0.102253
41.3126	0.995493	-0.121785	0.747215	0.109918
41.5234	0.99278	-0.11119	0.732096	0.117245
41.7342	0.989422	-0.100649	0.71691	0.124219
41.945	0.985417	-0.0901702	0.701691	0.130826
42.1557	0.980765	-0.0797627	0.686475	0.137049
42.3665	0.975467	-0.0694348	0.671296	0.142877
42.5773	0.969529	-0.0591942	0.656188	0.148297
42.7881	0.962957	-0.0490485	0.641181	0.153297
42.9989	0.95576	-0.0390052	0.626308	0.157867
43.2096	0.947953	-0.0290714	0.611598	0.161998
43.4204	0.939549	-0.0192544	0.597078	0.165685
43.6312	0.930568	-0.00956143	0.582777	0.168922
43.842	0.921031	0	0.56872	0.171707
44.0527	0.91096	0.00942213	0.554931	0.174038
44.2635	0.900382	0.0186969	0.541433	0.175916
44.4743	0.889325	0.0278158	0.528246	0.177345
44.6851	0.877818	0.0367699	0.515389	0.178331
44.8959	0.865892	0.0455497	0.50288	0.178881
45.1066	0.853581	0.0541451	0.490733	0.179005
45.3174	0.840917	0.0625455	0.478962	0.178716
45.5282	0.827935	0.0707399	0.467577	0.178027
45.739	0.81467	0.0787165	0.456587	0.176954
45.9498	0.801155	0.0864634	0.445998	0.175517
46.1605	0.787427	0.0939681	0.435816	0.173734
46.3713	0.773519	0.101218	0.426041	0.17163
46.5821	0.759464	0.1082	0.416674	0.169226
46.7929	0.745297	0.114901	0.407713	0.166549
47.0036	0.731049	0.121308	0.399153	0.163625
47.2144	0.716752	0.127409	0.390988	0.160482
47.4252	0.702437	0.133192	0.383209	0.157149
47.636	0.688134	0.138643	0.375806	0.153657
47.8468	0.67387	0.143753	0.368767	0.150036
48.0575	0.659673	0.148511	0.362078	0.146317
48.2683	0.64557	0.152907	0.355724	0.14253
48.4791	0.631587	0.156933	0.349689	0.138708
48.6899	0.617747	0.160582	0.343953	0.13488
48.9007	0.604073	0.163848	0.338499	0.131077
49.1114	0.590589	0.166728	0.333305	0.127328
49.3222	0.577315	0.169217	0.328352	0.123659
49.533	0.564271	0.171316	0.323617	0.120098
49.7438	0.551476	0.173025	0.31908	0.116668
49.9546	0.538947	0.174347	0.314717	0.113392
50.1653	0.5267	0.175285	0.310507	0.110291
50.3761	0.514751	0.175847	0.306428	0.10738
50.5869	0.503112	0.176039	0.302459	0.104676
50.7977	0.491796	0.175874	0.298578	0.102191
51.0084	0.480812	0.175361	0.294767	0.0999334
51.2192	0.470171	0.174515	0.291005	0.0979103
51.43	0.459878	0.173351	0.287274	0.0961251
51.6408	0.449938	0.171887	0.283558	0.0945784
51.8516	0.440356	0.17014	0.279842	0.0932679
52.0623	0.431133	0.168132	0.27611	0.0921885
52.2731	0.422268	0.165884	0.272352	0.0913324
52.4839	0.41376	0.163417	0.268555	0.0906893
52.6947	0.405604	0.160757	0.264712	0.0902465
52.9055	0.397796	0.157927	0.260814	0.0899888
53.1162	0.390327	0.154953	0.256855	0.0898991
53.327	0.383189	0.15186	0.252832	0.0899587
53.5378	0.376371	0.148675	0.248741	0.090147
53.7486	0.369861	0.145422	0.244582	0.0904422
53.9593	0.363645	0.142129	0.240355	0.0908212
54.1701	0.35771	0.138819	0.236061	0.0912601
54.3809	0.35204	0.135519	0.231705	0.0917341
54.5917	0.346617	0.132251	0.22729	0.0922182
54.8025	0.341425	0.129039	0.222821	0.0926872
55.0132	0.336446	0.125903	0.218305	0.0931158
55.224	0.331662	0.122866	0.21375	0.0934789
55.4348	0.327053	0.119944	0.209162	0.0937522
55.6456	0.322602	0.117156	0.204551	0.0939117
55.8564	0.318289	0.114517	0.199926	0.0939343
56.0671	0.314097	0.112039	0.195296	0.0937982
56.2779	0.310006	0.109735	0.190671	0.0934826
56.4887	0.306001	0.107614	0.18606	0.0929682
56.6995	0.302063	0.105683	0.181475	0.0922372
56.9102	0.298178	0.103948	0.176924	0.0912735
57.121	0.294329	0.102412	0.172417	0.0900629
57.3318	0.290503	0.101076	0.167964	0.0885929
57.5426	0.286686	0.0999395	0.163574	0.0868534
57.7534	0.282867	0.0989989	0.159255	0.0848363
57.9641	0.279036	0.0982494	0.155015	0.0825359
58.1749	0.275182	0.0976845	0.150863	0.0799489
58.3857	0.271298	0.0972953	0.146804	0.0770741
58.5965	0.267377	0.0970714	0.142845	0.0739133
58.8073	0.263413	0.0970008	0.13899	0.0704704
59.018	0.259402	0.0970699	0.135245	0.066752
59.2288	0.25534	0.0972635	0.131613	0.0627677
59.4396	0.251226	0.0975655	0.128097	0.0585288
59.6504	0.24706	0.0979584	0.124699	0.0540499
59.8611	0.242841	0.0984238	0.121419	0.0493476
60.0719	0.238571	0.0989424	0.118258	0.0444404
60.2827	0.234252	0.0994944	0.115216	0.0393497
60.4935	0.229889	0.100059	0.112292	0.0340976
60.7043	0.225484	0.100616	0.109482	0.0287094
60.915	0.221043	0.101144	0.106786	0.0232104
61.1258	0.216572	0.101622	0.104198	0.0176274
61.3366	0.212076	0.102029	0.101717	0.0119886
61.5474	0.207564	0.102345	0.0993366	0.00632143
61.7582	0.203041	0.10255	0.0970532	0.000654482
61.9689	0.198517	0.102625	0.0948614	-0.0049845
62.1797	0.193999	0.10255	0.092756	-0.0105693
62.3905	0.189495	0.102309	0.0907316	-0.0160727
62.6013	0.185014	0.101885	0.0887823	-0.0214715
62.8121	0.180565	0.101264	0.0869027	-0.0267417
63.0228	0.176155	0.10043	0.0850869	-0.0318628
63.2336	0.171793	0.099374	0.0833294	-0.0368165
63.4444	0.167487	0.0980836	0.0816247	-0.0415855
63.6552	0.163246	0.0965513	0.0799671	-0.0461574
63.8659	0.159076	0.0947699	0.0783519	-0.0505213
64.0767	0.154984	0.0927355	0.0767739	-0.0546685
64.2875	0.150977	0.0904457	0.0752288	-0.0585958
64.4983	0.147062	0.0879004	0.0737121	-0.062299
64.7091	0.143242	0.0851021	0.07222	-0.0657804
64.9198	0.139523	0.0820551	0.0707492	-0.0690428
65.1306	0.135909	0.0787665	0.0692964	-0.0720923
65.3414	0.132403	0.0752459	0.0678589	-0.0749382
65.5522	0.129007	0.0715045	0.0664345	-0.0775904
65.763	0.125723	0.067557	0.0650212	-0.0800632
65.9737	0.122551	0.0634191	0.0636176	-0.0823717
66.1845	0.119493	0.0591095	0.0622227	-0.0845314
66.3953	0.116546	0.0546481	0.0608358	-0.0865631
66.6061	0.113711	0.0500563	0.0594565	-0.0884843
66.8168	0.110984	0.0453579	0.0580849	-0.0903165
67.0276	0.108363	0.0405768	0.0567214	-0.0920807
67.2384	0.105846	0.0357384	0.0553666	-0.093798
67.4492	0.103428	0.0308692	0.0540214	-0.095491
67.66	0.101106	0.0259941	0.0526872	-0.0971808
67.8707	0.0988741	0.0211405	0.0513649	-0.0988896
68.0815	0.0967282	0.0163327	0.0500564	-0.100638
68.2923	0.0946633	0.0115957	0.0487632	-0.102445
68.5031	0.0926738	0.00695334	0.0474872	-0.104331
68.7139	0.0907545	0.00242695	0.04623	-0.106313
68.9246	0.0889	-0.00196207	0.0449936	-0.108406
69.1354	0.0871047	-0.00619608	0.0437799	-0.110624
69.3462	0.0853636	-0.010259	0.0425904	-0.11298
69.557	0.083671	-0.0141358	0.041427	-0.115483
69.7677	0.0820221	-0.0178171	0.0402914	-0.11814
69.9785	0.0804121	-0.0212924	0.0391848	-0.120955
70.1893	0.0788362	-0.0245572	0.0381087	-0.123932
70.4001	0.0772905	-0.0276082	0.0370641	-0.127067
70.6109	0.0757707	-0.0304439	0.0360522	-0.130358
70.8216	0.0742735	-0.0330683	0.0350734	-0.133798
71.0324	0.0727957	-0.0354844	0.0341285	-0.137375
71.2432	0.0713343	-0.0377	0.0332178	-0.141078
71.454	0.0698872	-0.039725	0.0323413	-0.144891
71.6648	0.0684522	-0.041569	0.0314988	-0.148796
71.8755	0.0670277	-0.0432485	0.0306902	-0.152772
72.0863	0.0656125	-0.044776	0.0299149	-0.156797
72.2971	0.0642057	-0.0461694	0.029172	-0.160846
72.5079	0.062807	-0.0474473	0.0284609	-0.164894
72.7186	0.0614161	-0.0486263	0.0277804	-0.168915
72.9294	0.0600332	-0.0497285	0.0271292	-0.172881
73.1402	0.058659	-0.0507725	0.0265062	-0.176767
73.351	0.0572939	-0.0517782	0.0259098	-0.180544
73.5618	0.0559393	-0.0527674	0.0253386	-0.18419
73.7725	0.0545961	-0.0537573	0.024791	-0.18768
73.9833	0.0532656	-0.0547706	0.0242654	-0.190992
74.1941	0.0519497	-0.0558231	0.0237603	-0.194105
74.4049	0.0506496	-0.0569334	0.0232739	-0.197003
74.6157	0.0493672	-0.0581195	0.0228047	-0.199673
74.8264	0.0481042	-0.0593932	0.0223512	-0.2021
75.0372	0.0468623	-0.0607699	0.0219118	-0.204279
75.248	0.0456434	-0.06226	0.021485	-0.206206
75.4588	0.0444488	-0.0638718	0.0210697	-0.207878
75.6696	0.0432804	-0.0656144	0.0206645	-0.209297
75.8803	0.0421395	-0.0674906	0.0202682	-0.210471
76.0911	0.0410273	-0.0695045	0.0198799	-0.211405
76.3019	0.0399451	-0.0716541	0.0194987	-0.21211
76.5127	0.038894	-0.0739377	0.0191237	-0.212603
76.7234	0.0378747	-0.076351	0.0187544	-0.212898
76.9342	0.0368877	-0.0788839	0.01839	-0.213014
77.145	0.0359336	-0.0815273	0.0180304	-0.212972
77.3558	0.0350126	-0.0842696	0.017675	-0.212795
77.5666	0.0341246	-0.0870944	0.0173238	-0.212505
77.7773	0.0332695	-0.0899853	0.0169768	-0.212127
77.9881	0.0324469	-0.0929243	0.016634	-0.211687
78.1989	0.0316562	-0.0958918	0.0162954	-0.211207
78.4097	0.0308967	-0.0988656	0.0159613	-0.210712
78.6205	0.0301675	-0.101825	0.0156319	-0.210227
78.8312	0.0294676	-0.104747	0.0153077	-0.209774
79.042	0.0287957	-0.107608	0.0149889	-0.209376
79.2528	0.0281508	-0.110388	0.014676	-0.209055
79.4636	0.0275314	-0.113064	0.0143695	-0.208829
79.6743	0.026936	-0.115617	0.0140698	-0.208713
79.8851	0.0263633	-0.118026	0.0137774	-0.208724
80.0959	0.0258118	-0.120276	0.0134929	-0.208871
80.3067	0.02528	-0.12235	0.0132165	-0.209162
80.5175	0.0247664	-0.124233	0.0129488	-0.209605
80.7282	0.0242696	-0.12592	0.0126901	-0.210201
80.939	0.0237882	-0.127396	0.0124407	-0.210949
81.1498	0.0233208	-0.12866	0.0122009	-0.211846
81.3606	0.0228662	-0.129708	0.0119711	-0.212888
81.5714	0.0224231	-0.130538	0.0117512	-0.214065
81.7821	0.0219906	-0.131156	0.0115415	-0.215362
81.9929	0.0215675	-0.131565	0.011342	-0.216769
82.2037	0.0211531	-0.131774	0.0111528	-0.218267
82.4145	0.0207466	-0.131791	0.0109736	-0.219833
82.6252	0.0203472	-0.131629	0.0108044	-0.221452
82.836	0.0199544	-0.131302	0.010645	-0.223101
83.0468	0.0195678	-0.130823	0.0104951	-0.22476
83.2576	0.0191869	-0.130212	0.0103543	-0.226407
83.4684	0.0188116	-0.12949	0.0102224	-0.228021
83.6791	0.0184418	-0.12867	0.0100989	-0.229584
83.8899	0.0180773	-0.127774	0.00998338	-0.231078
84.1007	0.0177182	-0.126823	0.00987543	-0.232486
84.3115	0.0173646	-0.125835	0.00977459	-0.233795
84.5223	0.0170167	-0.124828	0.0096803	-0.234991
84.733	0.0166748	-0.123823	0.00959204	-0.236062
84.9438	0.0163389	-0.122836	0.00950935	-0.237007
85.1546	0.0160094	-0.121884	0.00943169	-0.237817
85.3654	0.0156868	-0.120984	0.00935854	-0.238499
85.5761	0.0153713	-0.120148	0.00928945	-0.239056
85.7869	0.0150633	-0.119391	0.00922396	-0.239489
85.9977	0.0147631	-0.118719	0.00916163	-0.239812
86.2085	0.0144712	-0.118145	0.00910214	-0.240032
86.4193	0.0141878	-0.117668	0.00904513	-0.240164
86.63	0.0139131	-0.117294	0.00899026	-0.240225
86.8408	0.0136476	-0.117026	0.00893719	-0.240228
87.0516	0.0133913	-0.116859	0.00888573	-0.240197
87.2624	0.0131444	-0.116793	0.00883566	-0.240147
87.4732	0.0129071	-0.116824	0.00878691	-0.2401
87.6839	0.0126795	-0.116941	0.00873931	-0.240086
87.8947	0.0124615	-0.117136	0.00869281	-0.240117
88.1055	0.0122532	-0.1174	0.0086475	-0.24022
88.3163	0.0120546	-0.117719	0.00860322	-0.240411
88.5271	0.0118653	-0.118078	0.00856023	-0.240707
88.7378	0.0116854	-0.118465	0.00851852	-0.241134
88.9486	0.0115144	-0.118864	0.0084782	-0.241702
89.1594	0.0113522	-0.119261	0.00843943	-0.24243
89.3702	0.0111985	-0.119641	0.00840229	-0.243334
89.5809	0.0110528	-0.119995	0.00836711	-0.244421
89.7917	0.0109149	-0.120309	0.008334	-0.245701
90.0025	0.0107842	-0.120566	0.00830315	-0.247184
90.2133	0.0106605	-0.120764	0.00827481	-0.248869
90.4241	0.0105433	-0.12089	0.00824912	-0.250768
90.6348	0.0104322	-0.120934	0.0082262	-0.252867
90.8456	0.0103267	-0.120897	0.00820634	-0.255177
91.0564	0.0102264	-0.120776	0.00818952	-0.257687
91.2672	0.0101309	-0.120569	0.00817607	-0.260393
91.478	0.0100397	-0.120276	0.00816594	-0.263293
91.6887	0.00995245	-0.119907	0.00815924	-0.266368
91.8995	0.00986885	-0.119466	0.00815605	-0.269617
92.1103	0.00978856	-0.118962	0.00815635	-0.273022
92.3211	0.00971125	-0.118403	0.00816012	-0.27658
92.5318	0.00963672	-0.117805	0.00816739	-0.280273
92.7426	0.00956468	-0.117173	0.00817799	-0.284096
92.9534	0.00949491	-0.116522	0.00819179	-0.288035
93.1642	0.00942732	-0.115872	0.00820873	-0.292078
93.375	0.00936176	-0.115235	0.00822865	-0.296222
93.5857	0.00929802	-0.114628	0.00825132	-0.30045
93.7965	0.00923623	-0.11407	0.00827658	-0.304764
94.0073	0.00917625	-0.113573	0.00830408	-0.309159
94.2181	0.00911815	-0.113154	0.00833375	-0.313626
94.4289	0.00906207	-0.112826	0.00836525	-0.318166
94.6396	0.00900793	-0.112606	0.00839825	-0.322775
94.8504	0.00895597	-0.1125	0.00843261	-0.327456
95.0612	0.00890612	-0.112525	0.00846799	-0.33221
95.272	0.00885856	-0.112688	0.00850413	-0.337043
95.4827	0.00881355	-0.112997	0.00854069	-0.341956
95.6935	0.00877107	-0.113461	0.00857743	-0.34696
95.9043	0.0087314	-0.114086	0.00861417	-0.352059
96.1151	0.00869464	-0.114875	0.00865068	-0.357261
96.3259	0.0086609	-0.115826	0.0086867	-0.362572
96.5366	0.00863034	-0.116938	0.00872195	-0.367998
96.7474	0.0086031	-0.118212	0.00875634	-0.37355
96.9582	0.00857924	-0.119639	0.00878961	-0.379233
97.169	0.00855894	-0.121225	0.00882157	-0.385053
97.3798	0.008542	-0.122957	0.008852	-0.39102
97.5905	0.00852876	-0.124828	0.0088808	-0.397146
97.8013	0.0085191	-0.126837	0.00890787	-0.403431
98.0121	0.00851295	-0.128961	0.00893309	-0.40988
98.2229	0.0085105	-0.131209	0.00895631	-0.416493
98.4336	0.00851139	-0.133565	0.00897738	-0.423278
98.6444	0.00851575	-0.136019	0.00899623	-0.430236
98.8552	0.00852331	-0.138567	0.00901267	-0.437364
99.066	0.00853394	-0.1412	0.00902656	-0.44466
99.2768	0.00854764	-0.143915	0.0090377	-0.452129
99.4875	0.00856409	-0.146707	0.00904604	-0.459772
99.6983	0.0085831	-0.149569	0.00905153	-0.467579
99.9091	0.00860451	-0.152501	0.00905386	-0.475549
100.12	0.00862798	-0.155504	0.00905296	-0.483679
100.331	0.00865342	-0.158568	0.00904856	-0.49196
100.541	0.00868049	-0.161714	0.00904059	-0.500394
100.752	0.00870901	-0.16492	0.00902882	-0.508962
100.963	0.00873873	-0.168214	0.00901287	-0.517668
101.174	0.00876925	-0.171586	0.00899267	-0.526511
101.385	0.00880062	-0.175043	0.00896797	-0.535478
101.595	0.00883237	-0.178599	0.00893859	-0.544569
101.806	0.00886443	-0.182254	0.00890435	-0.553773
102.017	0.00889647	-0.186025	0.00886487	-0.563089
102.228	0.00892847	-0.189917	0.00882018	-0.572519
102.438	0.00896013	-0.193938	0.00877002	-0.582039
102.649	0.00899133	-0.198089	0.00871403	-0.591662
102.86	0.00902197	-0.202387	0.00865229	-0.601376
103.071	0.00905186	-0.206839	0.00858437	-0.611178
103.282	0.00908093	-0.211446	0.00851046	-0.621077
103.492	0.00910901	-0.216225	0.00843038	-0.631046
103.703	0.0091359	-0.221168	0.0083438	-0.641105
103.914	0.00916183	-0.226298	0.00825116	-0.651242
104.125	0.00918649	-0.231606	0.00815209	-0.661446
104.335	0.00920991	-0.237092	0.00804686	-0.671728
104.546	0.00923205	-0.242766	0.00793544	-0.682057
104.757	0.00925276	-0.24862	0.00781774	-0.692457
104.968	0.009272	-0.254658	0.00769434	-0.702908
105.179	0.00928964	-0.260871	0.00756486	-0.713393
105.389	0.00930553	-0.26726	0.00742984	-0.723932
105.6	0.00931963	-0.273825	0.00728943	-0.734486
105.811	0.0093319	-0.280562	0.00714359	-0.745074
106.022	0.00934214	-0.287458	0.00699321	-0.755665
106.232	0.00935022	-0.294504	0.00683789	-0.766235
106.443	0.00935603	-0.301702	0.0066783	-0.776814
106.654	0.00935928	-0.309038	0.0065148	-0.787331
106.865	0.0093599	-0.316503	0.00634732	-0.797815
107.076	0.00935747	-0.324089	0.00617679	-0.808229
107.286	0.0093518	-0.331792	0.00600283	-0.818532
107.497	0.00934271	-0.339604	0.00582632	-0.828758
107.708	0.00933001	-0.347521	0.00564769	-0.838818
107.919	0.00931344	-0.355526	0.0054667	-0.848739
108.129	0.00929256	-0.363621	0.00528456	-0.858476
108.34	0.00926728	-0.3718	0.00510087	-0.867983
108.551	0.00923727	-0.380049	0.00491647	-0.877295
108.762	0.00920237	-0.388368	0.00473176	-0.886287
108.973	0.00916211	-0.396743	0.00454661	-0.894995
109.183	0.00911628	-0.405188	0.00436218	-0.903381
109.394	0.00906492	-0.41369	0.00417813	-0.911359
109.605	0.00900756	-0.422242	0.00399535	-0.918972
109.816	0.00894421	-0.43085	0.00381423	-0.926094
110.026	0.00887465	-0.439501	0.00363453	-0.932753
110.237	0.0087987	-0.448206	0.00345749	-0.938885
110.448	0.00871663	-0.456951	0.00328293	-0.944402
110.659	0.00862795	-0.465725	0.0031114	-0.949343
110.87	0.00853274	-0.474548	0.00294337	-0.953541
111.08	0.00843123	-0.483395	0.00277886	-0.957041
111.291	0.00832315	-0.492275	0.00261883	-0.959765
111.502	0.00820899	-0.501185	0.00246296	-0.961573
111.713	0.00808842	-0.510099	0.00231189	-0.9625
111.923	0.00796177	-0.519051	0.00216598	-0.9624
112.134	0.00782955	-0.527994	0.0020251	-0.961253
112.345	0.0076913	-0.536936	0.00189005	-0.95894
112.556	0.00754792	-0.545876	0.00176062	-0.955343
112.767	0.00739912	-0.554771	0.00163708	-0.950484
112.977	0.00724538	-0.563664	0.0015197	-0.944145
113.188	0.00708728	-0.572486	0.00140851	-0.936303
113.399	0.00692431	-0.581249	0.00130368	-0.926835
113.61	0.00675768	-0.589956	0.00120504	-0.915586
113.82	0.00658715	-0.598542	0.00111274	-0.902519
114.031	0.00641319	-0.607047	0.00102683	-0.887526
114.242	0.00623655	-0.615393	0.00094705	-0.870472
114.453	0.0060567	-0.623594	0.000873394	-0.851284
114.664	0.00587498	-0.631644	0.000805733	-0.82995
114.874	0.00569115	-0.639451	0.000743911	-0.806413
115.085	0.00550561	-0.647079	0.000687708	-0.780597
115.296	0.0053192	-0.654425	0.000636973	-0.752563
115.507	0.00513141	-0.661496	0.000591346	-0.722386
115.718	0.00494377	-0.66829	0.000550638	-0.690211
115.928	0.00475589	-0.674686	0.000514563	-0.656094
116.139	0.00456811	-0.680773	0.000482769	-0.620401
116.35	0.00438166	-0.686419	0.000455032	-0.583348
116.561	0.00419572	-0.691629	0.000430942	-0.545178
116.771	0.00401185	-0.6964	0.000410243	-0.506454
116.982	0.00382973	-0.700566	0.00039264	-0.467397
117.193	0.00364977	-0.704255	0.000377657	-0.428435
117.404	0.00347309	-0.707302	0.00036515	-0.389999
117.615	0.00329893	-0.709676	0.000354682	-0.352342
117.825	0.00312879	-0.711409	0.000345993	-0.315968
118.036	0.00296226	-0.712301	0.000338817	-0.280918
118.247	0.00279971	-0.712473	0.000332796	-0.247619
118.458	0.00264224	-0.711716	0.000327767	-0.216169
118.668	0.00248908	-0.710012	0.000323382	-0.186513
118.879	0.00234132	-0.707386	0.000319434	-0.158895
119.09	0.00219893	-0.703576	0.000315815	-0.133268
119.301	0.00206201	-0.698742	0.000312196	-0.109488
119.512	0.0019313	-0.692635	0.00030849	-0.0875962
119.722	0.00180609	-0.68518	0.000304498	-0.0674729
119.933	0.00168731	-0.676442	0.000300166	-0.0490831
120.144	0.00157472	-0.666161	0.000295377	-0.0321224
120.355	0.00146823	-0.654407	0.000290073	-0.0165214
120.565	0.00136843	-0.64098	0.000284126	-0.00220271
120.776	0.0012746	-0.625867	0.00027763	0.0110477
120.987	0.00118724	-0.609116	0.000270441	0.023513
121.198	0.00110615	-0.590419	0.000262643	0.0352098
121.409	0.00103111	-0.569983	0.000254237	0.046331
121.619	0.000962146	-0.547665	0.000245264	0.0571591
121.83	0.000898853	-0.523446	0.000235776	0.0676141
122.041	0.000841358	-0.497506	0.000225897	0.0782344
122.252	0.000789276	-0.469765	0.000215559	0.0888955
122.462	0.000742256	-0.440391	0.000204999	0.100095
122.673	0.000700254	-0.409531	0.000194188	0.111826
122.884	0.000662859	-0.377422	0.000183311	0.124355
123.095	0.000629853	-0.344211	0.000172399	0.137957
123.306	0.000600906	-0.310111	0.000161527	0.15288
123.516	0.000575725	-0.275471	0.000150881	0.169183
123.727	0.000553867	-0.240617	0.00014044	0.187509
123.938	0.000535205	-0.205767	0.000130361	0.207863
124.149	0.000519305	-0.17118	0.000120684	0.230653
124.359	0.000505766	-0.137296	0.000111503	0.256019
124.57	0.000494442	-0.104238	0.000102834	0.284432
124.781	0.000484894	-0.0721982	9.47858e-05	0.316086
124.992	0.00047688	-0.0415759	8.73402e-05	0.351082
125.203	0.000470094	-0.0122171	8.05923e-05	0.389728
125.413	0.000464153	0.0155438	7.45345e-05	0.432154
125.624	0.000459038	0.0417457	6.91527e-05	0.478262
125.835	0.000454192	0.0663511	6.45053e-05	0.527658
126.046	0.000449639	0.0892169	6.05389e-05	0.580712
126.256	0.000445135	0.110648	5.72325e-05	0.63607
126.467	0.000440316	0.130401	5.45868e-05	0.693629
126.678	0.000435276	0.148682	5.25377e-05	0.752248
126.889	0.000429676	0.16573	5.10618e-05	0.811094
127.1	0.000423507	0.181317	5.01127e-05	0.869691
127.31	0.000416699	0.195849	4.96008e-05	0.926392
127.521	0.000409028	0.209265	4.95383e-05	0.980934
127.732	0.000400653	0.221751	4.97785e-05	1.03273
127.943	0.000391362	0.233362	5.03097e-05	1.08099
128.153	0.000381321	0.244245	5.10356e-05	1.12554
128.364	0.000370489	0.254678	5.19079e-05	1.16657
128.575	0.00035886	0.264651	5.28859e-05	1.20383
128.786	0.000346514	0.274195	5.3872e-05	1.23751
128.997	0.000333594	0.283745	5.48232e-05	1.26764
129.207	0.000320043	0.293285	5.56902e-05	1.29466
129.418	0.000306013	0.302933	5.64448e-05	1.31889
129.629	0.000291637	0.312828	5.69621e-05	1.34048
129.84	0.000276991	0.323288	5.73239e-05	1.35975
130.05	0.000262232	0.334235	5.74383e-05	1.37716
130.261	0.000247356	0.346211	5.72889e-05	1.39284
130.472	0.000232563	0.358915	5.68886e-05	1.40707
130.683	0.000217977	0.373153	5.61804e-05	1.42024
130.894	0.000203624	0.388562	5.52519e-05	1.4324
131.104	0.000189683	0.405619	5.40194e-05	1.44435
131.315	0.000176226	0.424619	5.25431e-05	1.45568
131.526	0.000163248	0.445547	5.08494e-05	1.46723
131.737	0.000151035	0.468786	4.8941e-05	1.47893
131.947	0.000139374	0.494754	4.68512e-05	1.49103
132.158	0.000128584	0.523314	4.46262e-05	1.50422
132.369	0.000118505	0.554898	4.22926e-05	1.51816
132.58	0.000109296	0.589407	3.98676e-05	1.53359
132.791	0.000100884	0.627187	3.74117e-05	1.5506
133.001	9.3367e-05	0.668205	3.49319e-05	1.56993
133.212	8.6641e-05	0.712074	3.24966e-05	1.59131
133.423	8.08043e-05	0.75913	3.01133e-05	1.61546
133.634	7.57484e-05	0.808696	2.78124e-05	1.6425
133.844	7.14484e-05	0.860407	2.56367e-05	1.67262
134.055	6.78938e-05	0.913522	2.35929e-05	1.70675
134.266	6.49953e-05	0.968073	2.17017e-05	1.74396
134.477	6.27134e-05	1.02224	1.99688e-05	1.78572
134.688	6.09807e-05	1.07638	1.84187e-05	1.83109
134.898	5.97237e-05	1.12891	1.70642e-05	1.88012
135.109	5.89031e-05	1.17977	1.58886e-05	1.9327
135.32	5.8403e-05	1.22856	1.48672e-05	1.9879
135.531	5.8157e-05	1.27401	1.40415e-05	2.04558
135.741	5.81781e-05	1.317	1.33716e-05	2.1043
135.952	5.82371e-05	1.3567	1.28415e-05	2.16364
136.163	5.84236e-05	1.3931	1.24554e-05	2.22195
136.374	5.85774e-05	1.42651	1.21654e-05	2.27901
136.585	5.86988e-05	1.45704	1.19698e-05	2.33286
136.795	5.87571e-05	1.48474	1.18471e-05	2.38439
137.006	5.86262e-05	1.50995	1.17755e-05	2.43211
137.217	5.83607e-05	1.53261	1.17344e-05	2.47528
137.428	5.7883e-05	1.55358	1.1703e-05	2.51525
137.638	5.71843e-05	1.57261	1.16611e-05	2.55036
137.849	5.62092e-05	1.59013	1.16051e-05	2.58248
138.06	5.50799e-05	1.60654	1.15042e-05	2.61091
138.271	5.36747e-05	1.622	1.13557e-05	2.63595
138.482	5.20533e-05	1.63668	1.11619e-05	2.65816
138.692	5.02168e-05	1.65111	1.08946e-05	2.67784
138.903	4.81838e-05	1.66532	1.05721e-05	2.69526
139.114	4.60299e-05	1.67969	1.01767e-05	2.71094
139.325	4.36599e-05	1.69514	9.72323e-06	2.72556
139.535	4.12476e-05	1.71057	9.21986e-06	2.73855
139.746	3.8744e-05	1.72788	8.65633e-06	2.75217
139.957	3.61955e-05	1.74644	8.05065e-06	2.76448
140.168	3.36448e-05	1.76676	7.42432e-06	2.77784
140.379	3.11136e-05	1.78983	6.77126e-06	2.79234
140.589	2.86574e-05	1.81492	6.10649e-06	2.80762
140.8	2.62754e-05	1.84397	5.45166e-06	2.82647
141.011	2.40117e-05	1.87611	4.80215e-06	2.8468
141.222	2.18937e-05	1.9128	4.18104e-06	2.87298
141.433	1.99323e-05	1.95346	3.59989e-06	2.90407
141.643	1.81426e-05	1.99948	3.05322e-06	2.94227
141.854	1.65584e-05	2.05005	2.56831e-06	2.98972
142.065	1.5163e-05	2.10576	2.13023e-06	3.04678
142.276	1.39581e-05	2.16696	1.75559e-06	3.12008
142.486	1.29577e-05	2.23175	1.44885e-06	3.20887
142.697	1.21598e-05	2.30159	1.19781e-06	3.31941
142.908	1.15349e-05	2.37253	1.02212e-06	3.44656
143.119	1.10983e-05	2.44537	8.97079e-07	3.59357
143.33	1.08032e-05	2.5181	8.31924e-07	3.75393
143.54	1.06466e-05	2.58858	8.15802e-07	3.9093
143.751	1.06337e-05	2.65626	8.42739e-07	4.06503
143.962	1.06877e-05	2.72002	9.1362e-07	4.19786
144.173	1.08422e-05	2.77957	1.00766e-06	4.31282
144.383	1.10421e-05	2.83334	1.12971e-06	4.40677
144.594	1.12711e-05	2.88202	1.2591e-06	4.4821
144.805	1.15114e-05	2.92533	1.39748e-06	4.54753
145.016	1.17433e-05	2.96539	1.53687e-06	4.59678
145.227	1.19509e-05	2.9995	1.65946e-06	4.64133
145.437	1.2113e-05	3.03007	1.78637e-06	4.6761
145.648	1.2223e-05	3.05779	1.88149e-06	4.70493
145.859	1.22555e-05	3.08137	1.96111e-06	4.7325
146.07	1.22325e-05	3.10395	2.01864e-06	4.75499
146.28	1.2099e-05	3.1237	2.03901e-06	4.77744
146.491	1.19169e-05	3.14215	2.04935e-06	4.79968
146.702	1.16427e-05	3.1594	2.0339e-06	4.82154
146.913	1.12756e-05	3.17589	1.98993e-06	4.84587
147.124	1.08599e-05	3.19236	1.92978e-06	4.87161
147.334	1.03557e-05	3.20913	1.85442e-06	4.90155
147.545	9.81925e-06	3.2267	1.76963e-06	4.93395
147.756	9.23059e-06	3.24529	1.67337e-06	4.96982
147.967	8.60499e-06	3.26636	1.57414e-06	5.01655
148.177	7.96521e-06	3.28832	1.48528e-06	5.06451
148.388	7.32513e-06	3.31466	1.39041e-06	5.11931
148.599	6.67905e-06	3.34378	1.31397e-06	5.18549
148.81	6.05791e-06	3.37758	1.25502e-06	5.2544
149.021	5.47052e-06	3.41685	1.20443e-06	5.33017
149.231	4.90936e-06	3.46075	1.17564e-06	5.4119
149.442	4.41572e-06	3.51337	1.1766e-06	5.49222
149.653	3.95304e-06	3.572	1.18744e-06	5.57384
149.864	3.56761e-06	3.63786	1.227e-06	5.65469

[truncated: 1 more sheets: panel e]
