# Supplementary material for: Attosecond field emission
Source: Nature. 2023 Jan 25;613(7945):662–6. doi: 10.1038/s41586-022-05577-1 (PMC9876796; doi:10.1038/s41586-022-05577-1)
Supplement: Supplementary file 9 — Source Data Extended Data Fig. 7 [file 41586_2022_5577_MOESM9_ESM.xlsx]

## Sheet: panel a
Energy (eV)	|g(ω)|	angle(g(ω)) (π rad)
0.344618	1.25637	0.121673
0.516927	1.4882	0.138723
0.689236	1.72036	0.135918
0.861545	1.92363	0.121597
1.03385	2.08121	0.101185
1.20616	2.18478	0.0782323
1.37847	2.23264	0.0552782
1.55078	2.22885	0.0343621
1.72309	2.18276	0.0172629
1.8954	2.10832	0.00552646
2.06771	2.023	0.000256951
2.24002	1.94567	0.0016644
2.41233	1.89295	0.00854978
2.58463	1.87485	0.0182277
2.75694	1.89162	0.0273318
2.92925	1.9343	0.0331387
3.10156	1.98871	0.0344252
3.27387	2.04025	0.0314273
3.44618	2.07739	0.0253076
3.61849	2.09341	0.0176304
3.7908	2.08678	0.0100176
3.96311	2.06082	0.00393552
4.13542	2.02278	0.000511384
4.30772	1.98231	0.000325626
4.48003	1.94942	0.00320999

## Sheet: panel b
0.0637691	0.063769	0.063769	0.0637689	0.0637689	0.0637689	0.063769	0.0637692	0.0637696	0.0637702	0.0637712	0.0637725	0.0637741	0.0637759	0.0637776	0.0637787	0.0637787	0.120998	0.120992	0.0637626	0.0637486	0.063729	0.0574521	0.0638507	0	0.0637929	0	0.0573278	0	0.0636931	0	0.0637886	0.0638207	0	0.0560076	0	0.0642797	0.0646007	0	0	0.0644384	0.0642523	0.121099	0.0628884	0.0571149	0.117791	0.0599938	0.1147	0	0.113048
0.0572122	0.0572122	0.0572121	0.0572121	0.057212	0.057212	0.0572119	0.057212	0.0572121	0.0572124	0.0572128	0.0572136	0.0572146	0.057216	0.0572175	0.0572192	0.0572207	0	0	0	0	0.121372	0.0638797	0	0.0638202	0	0.0637751	0.0637751	0.0573175	0.0570615	0.120635	0.056635	0	0.0638912	0	0.0642528	0.120697	0	0.0566522	0	0.0572326	0.0574995	0.0637772	0.120501	0	0.0611567	0.116386	0.0592059	0.113689	0
0.0639444	0.0639443	0.0639443	0.0639442	0.0639442	0.0639442	0.0639443	0.0639445	0.0639449	0.0639455	0.0639465	0.0639478	0.0639494	0.0639512	0.0639529	0.0639541	0.0639541	0.0639521	0.0639471	0.121422	0.121402	0	0	0.0576947	0.0576693	0.121605	0.0576131	0.0639457	0.0638025	0.063867	0	0	0.120481	0.0563667	0.0641707	0	0	0.12126	0.0647671	0.121752	0.0646284	0	0	0	0.119487	0.0569805	0	0.115103	0.0586315	0.113335
0.0574786	0.0574786	0.0574785	0.0574785	0	0	0	0	0	0	0	0	0	0	0	0	0	0	0.0574871	0	0.0640953	0.0640758	0.121766	0.0640219	0.0639914	0	0.063946	0.0575907	0.0639726	0	0	0.0639658	0	0.0640766	0.0562946	0.120696	0.0646688	0	0	0	0	0.064432	0.121701	0.120904	0.0622842	0.0612851	0.1167	0	0.114068	0.0584843
0	0	0	0	0.0574784	0.0574784	0.0574784	0.0574784	0.0574785	0.0574788	0.0574793	0.05748	0.0574811	0.0574824	0.057484	0.0574857	0.121612	0.121611	0.0641182	0.0641093	0	0.0577309	0	0	0.0641583	0	0.0641125	0	0	0.121364	0.121078	0	0	0.0642577	0.0643565	0	0.0565124	0	0.121903	0.0649182	0.122328	0.0577713	0	0	0	0	0.0603411	0.115389	0.055518	0.0551313
0.0641154	0.0641153	0.0641153	0.0641152	0.0641152	0.0641152	0.0641153	0.0641155	0.0641159	0.0641165	0.0641175	0.0641188	0.0641204	0.0641222	0.0641239	0.0641251	0	0	0	0.0577477	0.0577414	0	0	0.122144	0.0579295	0.122032	0.0578732	0.0641119	0.121719	0	0.0641463	0.121047	0.120935	0	0	0.121171	0.0648569	0.0567563	0	0.122417	0	0.0646073	0	0	0.119998	0.118601	0.117114	0.0595095	0.0588215	0.113889
0.064282	0.064282	0.0642819	0.0642819	0.0642818	0.0642818	0.0642819	0.0642821	0.0642825	0.0642832	0.0642841	0.0642854	0	0	0	0	0	0.0577515	0.0577508	0	0.0642622	0.0642428	0.122194	0	0.0643209	0	0.0642747	0.0578509	0	0.0642019	0	0	0	0.121082	0.121117	0	0	0.0649852	0.0651482	0	0.0649952	0	0.122124	0.1213	0	0.061529	0	0.115761	0.114603	0.0586706
0.0577422	0.0577422	0.0577422	0.0577421	0.0577421	0.057742	0.057742	0.057742	0.0577422	0.0577424	0.0577429	0.0577437	0.122032	0.122035	0.122038	0.122041	0.122043	0.0642899	0.064285	0.0642761	0.0580021	0.0579915	0.0643805	0.0643515	0	0.122452	0	0.0642738	0.122141	0.0575914	0.121679	0.121486	0.0643513	0	0	0.0648126	0.0650406	0.065171	0.0572319	0.0652877	0.0651721	0.0647781	0	0.0635064	0.120358	0.0573992	0.0568574	0.0563374	0	0.114242
0.0644443	0.0644443	0.0644442	0.0644442	0.0644441	0.0644441	0.0644442	0.0644444	0.0644448	0.0644455	0.0644464	0.0644477	0.0644493	0.0644511	0.0644528	0.064454	0.0644541	0.0644522	0.0644474	0.122447	0.0644247	0.0644053	0	0.122722	0.0581869	0.0644512	0.122563	0.12254	0	0.0643629	0	0.0644715	0.0570303	0.064607	0.0647151	0	0.0568013	0.0570455	0.0653322	0.0575959	0.0577927	0.0580403	0.06427	0	0.0626883	0.0616446	0.0605517	0.0596911	0.11486	0.0588407
0.0580031	0.058003	0.058003	0.058003	0.0580029	0.0580029	0.0580028	0.0580029	0.058003	0	0	0	0	0	0	0	0.0580117	0.0580123	0.0580116	0	0	0.122813	0.122772	0	0.0644791	0	0	0	0.064457	0.0578521	0.122103	0	0.0645195	0.0569254	0.056861	0.0568263	0	0.0653524	0	0.0654659	0.0653445	0.0649446	0.122694	0.121831	0	0.11936	0.117697	0.116288	0.115109	0.0556555
0.0646023	0.0646022	0.0646022	0.0646021	0.0646021	0.0646021	0.0646022	0.0646024	0.0646028	0.122607	0.122608	0.12261	0.122613	0.122616	0.122619	0.122622	0.0646121	0.0646102	0.0646054	0.0645966	0.122843	0	0.0646926	0	0.123074	0.123018	0.122971	0.0645845	0.0580986	0.0645195	0	0.0574464	0.0646834	0.0647751	0.0648878	0.0649906	0.0652199	0	0.0655117	0	0.0580687	0.123413	0	0.0637891	0.120836	0	0.0607453	0.0598562	0.0591523	0.0589196
0	0	0	0	0	0	0	0	0	0	0	0	0.0647608	0	0	0	0	0	0	0.123017	0.0647366	0.0647174	0.0584883	0.123131	0	0.0647542	0	0	0.0646097	0.0646717	0	0.0646314	0.0573018	0	0	0.0651641	0.0570877	0.0655294	0.057518	0.123517	0	0	0.0645766	0.0584188	0.062936	0.119668	0.0572314	0.0566845	0.115423	0.114818
0.123017	0.123017	0.123017	0.123017	0.123017	0.0647556	0.0647557	0.0647559	0.0647563	0.0647569	0.0647579	0	0	0.0647626	0.0647643	0.0647655	0.123035	0.123034	0.123029	0	0	0.123371	0	0	0.0647823	0	0.0647351	0.123096	0	0.05811	0.0646275	0	0.0648429	0.0572008	0.0571403	0.0571093	0.0653949	0.0573322	0.0656869	0	0.0655125	0	0.123244	0.0639239	0.0582411	0	0.118249	0.116786	0.115653	0.0559887
0	0	0	0	0	0.0582608	0.0582608	0.0582608	0.058261	0.0582613	0.0582618	0.123022	0.0582636	0.058265	0.0582666	0.0582683	0	0	0.0649083	0.0648996	0.123401	0	0.0648421	0.123532	0.12362	0.0586642	0.123516	0	0.123111	0	0.122673	0.122498	0	0.0649389	0.0650562	0.0653333	0	0.065702	0	0	0	0.0652642	0	0.058653	0.0630533	0.119969	0.0609221	0.0600046	0	0.174347
0.064905	0.0649049	0.0649049	0.0649048	0.0649048	0.0649048	0.0649049	0.0649051	0.0649054	0.0649061	0.064907	0.0649083	0.0649099	0.0649117	0.0649134	0.0649147	0.0649148	0.0649131	0.0585246	0.0585215	0	0	0.0587401	0.0649581	0	0.0648991	0	0.123492	0.064902	0.0648195	0	0	0.0575706	0.0650982	0.0652202	0	0.122937	0	0.0578013	0.0658089	0.124018	0.0585699	0.0587702	0.0640543	0.0584569	0.0620638	0.118596	0.117091	0.115875	0.0591944
0.0585161	0.0585161	0.0585161	0.058516	0.058516	0.0585159	0.0585159	0.0585159	0.0585161	0.0585163	0.0585168	0.0585176	0.0585187	0.0585201	0.0585217	0.0585234	0.0585248	0.0585255	0	0	0	0.123768	0.0649871	0	0	0.123952	0.0650201	0	0	0.0583651	0.123078	0.0649381	0.064998	0.0574736	0.0574169	0.122888	0	0.0576162	0.0658576	0.0581565	0	0.0654173	0.0648654	0	0.0631662	0.120356	0.0610818	0.117316	0.175563	0.0563087
0.0650497	0.0650497	0.0650496	0.0650496	0.0650495	0.0650495	0.0650496	0.0650498	0.0650502	0.0650508	0.0650517	0.065053	0.0650546	0.0650564	0.0650582	0.0650594	0.0650596	0.0650578	0.0650532	0.123818	0.123798	0	0.0651277	0.124066	0.124009	0	0.0588847	0.12388	0.0586049	0.0649629	0.0650693	0.123058	0.0651487	0.0652532	0.0653798	0	0.0657316	0.0658701	0	0.0659737	0.124447	0.0588303	0	0.123064	0.121944	0	0.118923	0.0601958	0.0568242	0.115716
0.123958	0.123958	0.123958	0.123958	0.123958	0.123958	0.123958	0.0651901	0.0651905	0.0651911	0.065192	0.0651933	0.0651949	0.0651967	0.0651984	0	0	0	0.12397	0.065185	0.0651714	0.124157	0.0589889	0	0	0.0651756	0	0.065153	0.0650415	0.0651019	0	0	0.0578367	0	0	0.0656585	0.0576528	0	0.124106	0	0.0659896	0.0655659	0.12402	0.0643017	0	0.120637	0.119164	0.0573383	0.119098	0.115922
0	0	0	0	0	0	0	0.0587681	0.0587682	0.0587685	0.058769	0.0587698	0.0587709	0.0587722	0.0587739	0.123975	0.123977	0.123976	0	0	0	0.0652885	0.0652639	0.0652349	0.124391	0.124465	0.124286	0	0.12403	0.0586172	0.123615	0.0652271	0.065295	0.123147	0.065535	0.0576675	0.0658933	0.123931	0.0661857	0.124567	0	0.0657101	0.0651364	0.059112	0.122258	0.0623329	0	0.178047	0.0569723	0.0593574
0.0653259	0.0653258	0.0653258	0.0653257	0.0653257	0.0653257	0.0653257	0.0653259	0.0653263	0.0653269	0.0653279	0.0653291	0.0653307	0.0653325	0.0653343	0.0653356	0.0653358	0.0653341	0.0653295	0.124344	0.124323	0	0.0592347	0.0592132	0.0653357	0	0.0652872	0.124392	0	0.0652364	0	0.0582331	0	0	0.0576909	0	0.0660505	0	0	0.0662898	0.12502	0.0590878	0	0.0644187	0.0634786	0.120991	0.119397	0.0576446	0.116733	0.116167
0.0590174	0.0590174	0.0590174	0.0590173	0.0590173	0.0590172	0.0590172	0.0590172	0	0	0	0	0	0	0	0	0.0590262	0.0590268	0.0590259	0.0654525	0.0654391	0.124671	0.0653956	0.0653666	0	0.0594006	0.124787	0	0.124407	0.0588664	0.0586603	0.0653649	0.123537	0.0580109	0.0656858	0.0658144	0.0579313	0.066193	0.124703	0	0	0.0658497	0.124525	0	0.122659	0.0587622	0.119623	0.118142	0.116914	0.116354
0.0654572	0.0654572	0.0654571	0.0654571	0.065457	0.065457	0.0654571	0.0654573	0.124475	0.124476	0.124477	0.124479	0.124482	0.0590215	0.0590231	0.0590248	0	0.0654655	0.065461	0.0592688	0.059262	0	0	0.12495	0.124892	0.0654343	0	0.124761	0.0654333	0.0653665	0.0653417	0.0584896	0	0.0655499	0.0579622	0	0	0.0581763	0	0.125147	0	0	0	0.123868	0	0.0624906	0.119841	0.118329	0.176808	0.116533
0	0	0	0	0	0	0	0	0	0	0	0	0	0.0654639	0.0654656	0.065467	0.0654672	0.059273	0.0592721	0	0	0.0655473	0.125	0	0	0.0655569	0.0655366	0	0	0.0591125	0.0654712	0.0654983	0.123935	0.0656915	0.065832	0.123908	0.0662033	0.0663478	0.0664958	0	0.12543	0.0593423	0.124889	0.0646394	0.122952	0.121506	0.0614586	0.120895	0.0575294	0.116704
0.124848	0.124848	0.124848	0.124847	0.124847	0.124847	0.124847	0.124848	0.124848	0.124849	0.12485	0.124853	0.124855	0.124858	0.124862	0.124865	0.124867	0.0655925	0.065588	0.0655796	0.125071	0.0594938	0.0656456	0.125312	0.125255	0.0596399	0.0596118	0.0655328	0.0593421	0.0654922	0.124506	0.0656273	0	0	0	0.0661128	0.0582071	0.066498	0.0586353	0	0	0.0659848	0	0.124301	0	0.121752	0.120099	0.118573	0.177181	0.176441
0.0657066	0.0657065	0.0657065	0.0657064	0.0657064	0.0657064	0.0657064	0.0657066	0.065707	0.0657076	0.0657085	0.0657098	0.0657114	0.0657132	0	0	0	0	0	0.125214	0.0656888	0.06567	0.0597171	0	0.0657039	0.065675	0.0656545	0.12524	0.065555	0.0656133	0	0.0587432	0.0657072	0.124104	0.124205	0.0582149	0.0663516	0.0584522	0.066644	0.125565	0.0664261	0.125709	0.125245	0	0.123238	0.0626943	0.120296	0.118736	0.117577	0.117046
0.0595067	0.0595067	0.0595066	0.0595066	0.0595065	0.0595065	0.0595065	0.0595065	0.0595067	0.059507	0.0595075	0.0595083	0.0595094	0.0595108	0.125227	0.0657163	0.0657166	0.125231	0.125226	0	0.0597449	0.125522	0.0657638	0.0657349	0.0599052	0.0598761	0.059848	0	0.125254	0.125086	0.0657168	0.0657517	0.058618	0.0659614	0	0.0662553	0	0.0666437	0	0	0.125969	0	0.0656242	0.0597764	0.0638332	0.122049	0.120487	0.118891	0.117715	0.11719
0	0	0	0	0	0	0	0	0	0	0	0.0658277	0.0658293	0.0658311	0.0658329	0.125348	0.12535	0.0658329	0.0658285	0.0658202	0.065807	0	0.0599537	0.12578	0.0658176	0.0657886	0.0657679	0.12559	0.0657849	0	0.0591569	0.0589938	0.0658357	0.058537	0.0661112	0	0.124976	0	0.125696	0.125975	0	0.0662413	0.0657348	0.0648421	0.123593	0.0594662	0.120669	0.238217	0.235812	0.176961
0.125571	0.125571	0.125571	0.125571	0.125571	0.125571	0.125571	0.125571	0.125572	0.0658255	0.0658264	0	0	0	0	0	0	0	0.125697	0.125686	0.0659206	0.0599702	0.0658775	0	0.126065	0.0601091	0.125958	0	0.0598182	0.0595957	0.0658329	0	0.0659596	0.0660896	0.12474	0.124878	0.0666346	0.0587254	0	0.0668678	0.0666943	0.126205	0.0599702	0.124928	0.0598752	0.0628084	0.120843	0.11931	0.177904	0.1754
0.0659379	0.0659379	0.0659378	0.0659377	0.0659377	0.0659377	0.0659378	0.0659379	0.0659383	0.125686	0.125687	0.125689	0.125692	0.125695	0.125699	0.0597542	0.0597556	0.0597562	0	0	0.0599816	0.0659019	0.0659868	0.126123	0	0.0658978	0	0.125931	0.0658931	0.0658422	0.0594007	0.0658717	0.0588727	0	0	0	0	0.0667848	0.0669269	0	0.0596653	0	0	0.0650268	0.0639838	0.122492	0.121009	0.119434	0.236459	0.177328
0	0	0	0	0.0660466	0.0660466	0	0	0	0	0	0	0	0	0	0.0659476	0.0659479	0.0659464	0.0599921	0.0599886	0.0660297	0.066011	0.060187	0.0660626	0	0.0660024	0.0659813	0.0659762	0	0.0659498	0.0659444	0.125229	0	0.0587957	0.125131	0.0665267	0.12552	0	0.0591774	0.12651	0	0	0.126042	0.0602029	0.124117	0.122702	0.121168	0.239208	0.236807	0.235673
0.12603	0.12603	0.12603	0.12603	0.0599834	0.0599834	0.12603	0.12603	0.126031	0.126032	0.126033	0.126035	0.126038	0.126041	0.126045	0.126048	0.126049	0.126048	0.066051	0.0660428	0.0602152	0.126319	0.0660915	0.060395	0.1264	0.126441	0.0603108	0.0660758	0.126048	0.0598326	0.125693	0.0660981	0.125203	0.0662133	0	0.0587512	0	0.125917	0.0670615	0	0.126743	0.126567	0.0659424	0.0651123	0.0641167	0.122904	0.183053	0.239608	0.355724	0.236018
0.0661512	0.0661511	0.0661511	0.066151	0.066151	0.0661509	0.066151	0.0661512	0.0661515	0.0661522	0.0661531	0.0661543	0.0661559	0.0661577	0.0661595	0.0661608	0.0661612	0.0661597	0.126381	0.12637	0.0661343	0	0.126609	0.0661628	0.0661317	0	0.0660811	0.0602893	0.0660959	0.066053	0	0.0594861	0.0661941	0.0663325	0	0.0666556	0	0.0670535	0.126636	0.0671294	0.0669443	0.0665918	0.0604279	0.125604	0.124426	0.062984	0.12147	0.300452	0.712515	0.354537
0.0602173	0.0602173	0.0602173	0.0602172	0.0602172	0.0602171	0.0602171	0.0602171	0.0602173	0.0602176	0.0602181	0.0602189	0.0602201	0.0602215	0.0602232	0.0602249	0.0602263	0.0602268	0.0662554	0.0662473	0.12668	0.12665	0	0.0606218	0.126822	0.126764	0.126714	0	0.0602817	0.0600664	0.0598789	0.0662046	0.0593731	0.0590515	0.125515	0	0.125917	0.0592633	0	0.0597714	0	0.0603298	0.0660394	0.0652699	0.124663	0.12313	0.1216	0.360312	0	0.710134
0.066251	0.0662509	0.0662509	0.0662508	0.0662508	0.0662508	0.0662508	0.066251	0.0662514	0.066252	0.0662529	0.0662541	0.0662557	0	0	0.0662607	0.066261	0.0662596	0	0.0604527	0	0	0.126931	0.0662584	0	0	0.0662673	0.126687	0.0661905	0.0661516	0.066154	0	0.0663045	0.0664472	0.0666154	0.125795	0	0.0671809	0	0.0672532	0.127236	0.0666995	0.126784	0.0606158	0	0.123311	0.243558	0.601214	0	0
0.0604479	0.0604478	0.0604478	0.0604477	0.0604477	0.0604476	0.0604476	0.0604477	0.0604478	0.0604481	0.0604487	0	0	0.0662575	0.0662593	0.0604554	0.0604568	0.0604574	0.0604563	0	0.0663298	0.126972	0	0.127195	0.127137	0.127078	0.0607607	0.0662614	0.0605087	0.126543	0.126365	0.126034	0.0664104	0.125862	0	0.0668998	0.126307	0	0.0673169	0.0600303	0.0671758	0.127371	0	0.126159	0.124893	0.123485	0.183669	0	0	0
0.0663463	0.0663462	0.0663462	0.0663461	0.0663461	0.066346	0.0663461	0.0663463	0.0663466	0.0663472	0.0663481	0.126799	0.126802	0.126805	0.126808	0.0663559	0.0663563	0.0663549	0.0663508	0.127023	0.0606727	0.0664023	0.127246	0	0	0.0663754	0.0663535	0.127087	0.0662806	0.0663352	0.0663455	0	0.0596187	0	0.126006	0.0592761	0.067146	0.059528	0.0597079	0.0673725	0.0604235	0	0.127092	0	0.125114	0.186755	0.244132	0	0	0
0.127112	0.127112	0.127112	0.127112	0.127112	0.127112	0.127112	0.127112	0.127112	0.127113	0.127115	0.0664401	0.0664416	0.0664434	0.0664452	0.0664467	0.0664471	0.12713	0.127125	0.0664336	0.0664207	0.127374	0.0664648	0.0664361	0.127443	0.0610089	0.0609807	0.0609595	0.127098	0.0605244	0	0.12637	0.0665118	0.0595543	0.0668403	0	0	0.0673038	0.0674377	0.0674872	0.0672846	0.127706	0.0663028	0.126424	0.125327	0.123818	0.366758	0	0	0
0.0665231	0.0665231	0	0	0	0	0	0	0	0	0.066525	0.127203	0.127206	0.127209	0.127212	0.127216	0.127217	0.0665319	0.0665278	0.0665199	0.127404	0	0.0610881	0.127584	0.0664869	0.0664573	0.0664352	0.0664287	0.0664471	0.0664202	0.126779	0.0664967	0.0598613	0.0666628	0.0595302	0.0670151	0.126807	0.0674221	0.127523	0.0602862	0	0	0.127471	0.0654722	0.0644081	0.123962	0.551093	0	0	0
0.0608991	0.0608991	0.127422	0.127422	0.127422	0.127422	0.127422	0.127422	0.127423	0.127424	0.0609	0	0	0	0	0	0	0.0609087	0.0609075	0.127505	0.0665889	0.0611053	0.0665467	0	0.0612552	0.12776	0.12771	0.0665055	0.0609527	0.0607485	0	0.0602013	0.0666086	0.126565	0	0.12666	0	0.0597897	0	0.0675972	0.128059	0.128032	0	0.12674	0.125565	0.248326	0.244893	0	0	0
0.0666047	0.0666047	0.0666046	0.0666046	0.0666045	0.0666045	0.0666046	0.0666047	0.0666051	0.0666057	0.0666066	0.127509	0.127511	0.0609034	0.0609051	0.0609068	0.0609082	0	0	0.0611245	0.0611171	0.0665707	0.127929	0.127878	0.0665643	0.0666073	0	0.0611763	0.0665235	0.0665006	0.127091	0.0665849	0.126802	0	0.0669458	0	0.0673742	0.0675357	0.127892	0.060539	0	0.067084	0.0613037	0.126985	0.125757	0.124347	0	0	0	0
0.127802	0.127802	0.127801	0.127801	0.127801	0.127801	0.127801	0.127801	0.127802	0.0666827	0	0	0	0.0666112	0.066613	0.0666144	0.0666149	0.127743	0.127738	0.0666788	0.0666662	0.12797	0.0666969	0.0614959	0.128106	0.0614389	0.127996	0.0665778	0.0611697	0.127546	0.0665986	0.127102	0.0667885	0.0668603	0.126828	0.127021	0.0598028	0.127693	0.0677724	0	0.128402	0.0671685	0.0664554	0.0656337	0.125941	0.185929	0	0	0	0
0	0	0	0	0	0	0	0	0	0.0611201	0.127804	0.127806	0.127809	0.127812	0.127816	0.127819	0.127821	0.0666906	0.0666866	0.0613418	0.128073	0.0667207	0.0615187	0.0666683	0.128384	0.128324	0.128273	0.0613896	0.0665954	0.0666478	0.127471	0	0.0603371	0.0600449	0	0.0673333	0.0674814	0	0	0.0677025	0.0675833	0.0612664	0.128039	0.0615874	0.126117	0.18775	0	0	0	0
0.128091	0.128091	0.128091	0.128091	0.128091	0.128091	0.128091	0.128091	0.0667546	0.0667551	0.066756	0.0667572	0.0667588	0.0667606	0.0667624	0.0667638	0.0667643	0.12811	0.128105	0.0667514	0.0668069	0.0615361	0.0667651	0.128442	0	0.0667391	0.0667164	0.128245	0.128046	0.0611868	0	0.12741	0	0.0669522	0.127173	0	0.127643	0.0677492	0.0604814	0.128592	0.128827	0	0.0665896	0.127449	0.126285	0.437416	0	0	0	0
0	0	0	0	0	0	0	0	0.0613371	0.0613375	0.061338	0.0613389	0.06134	0.0613415	0.0613432	0.0613449	0.0613463	0.066831	0.0668271	0.128375	0.0615482	0.0667889	0.128558	0.0668002	0.128654	0.128653	0.061827	0.0667087	0.0615936	0.0667145	0.127763	0	0.127442	0.127325	0.0672351	0.0600413	0	0.0603041	0.0678746	0	0	0.128741	0.0617211	0.0657186	0.126445	0.437164	0	0	0	0
0.128373	0.128373	0.128373	0.128373	0.128373	0.128373	0.128373	0.128373	0.128374	0.128374	0.128376	0.0668251	0.0668266	0.0668284	0.0668303	0.0668317	0.128393	0.0615607	0.0615595	0	0.128629	0.128599	0.128823	0.0619126	0.0668281	0	0.0667752	0.128573	0.0667254	0.128178	0.128048	0.12771	0.0669502	0	0.0602742	0.0674302	0.067682	0.0678489	0.0607332	0.128935	0.0613905	0.0673237	0.0666498	0.127705	0.191143	0.438002	0	0	0	0
0.0668854	0.0668853	0.0668853	0.0668852	0.0668852	0.0668852	0.0668852	0.0668854	0.0668857	0.0668863	0.0668871	0.128441	0.128444	0.128447	0.128451	0.128454	0.0668955	0.0668943	0.12866	0.128649	0	0.128865	0	0.0668593	0.128971	0.128911	0.128859	0	0.128584	0.128446	0.0668721	0.0668923	0.127824	0.127645	0.0673224	0.127813	0.0603112	0.0605567	0.0679723	0.0679907	0.0677591	0.129109	0.12863	0.127913	0.126736	0	0	0	0	0
0.128706	0.128706	0.128706	0.128705	0.128705	0.128705	0.128705	0.128706	0.128706	0.128707	0.128708	0.12871	0.128713	0.128716	0.12872	0.128723	0.128725	0.128724	0.0669493	0.0669417	0.128895	0	0.129081	0.129029	0.0622875	0.12916	0.0622293	0.195701	0.0668371	0	0.0614517	0.128068	0	0.0672003	0	0	0.0677754	0.0679441	0.0680652	0	0.06784	0.061934	0.128881	0.128112	0.126866	0	0	0	0	0
0	0	0	0	0	0	0	0	0	0	0	0	0	0	0	0	0	0.0670072	0.128981	0.128969	0.0669836	0.129122	0.0669921	0.129279	0.0669325	0.0669477	0.0668792	0.129124	0.0620038	0.128706	0.0669291	0	0.12812	0.0607573	0.127921	0.128146	0.0605608	0.128841	0.129135	0.129356	0.12954	0.0674603	0	0	0.25409	0	0	0	0	0
0.128967	0.128967	0.128967	0.128967	0.128967	0.128966	0.128967	0.128967	0.128967	0.128968	0.12897	0.128972	0.128974	0.128978	0.128981	0.128984	0.128986	0.0619784	0	0.0621767	0.129202	0.0670156	0.129376	0	0.129461	0.0624534	0.12935	0	0.19602	0.0669358	0.128645	0.128348	0	0.0672738	0.067483	0.0676932	0.0678641	0	0	0	0	0.129671	0.129124	0.194154	0.191672	0	0	0	0	0
0.12922	0.12922	0.12922	0.12922	0.12922	0.12922	0.12922	0.12922	0.12922	0.129221	0.0670494	0.0670506	0.0670522	0.067054	0.0670558	0.0670573	0.129239	0.129239	0.129234	0.0670456	0.129447	0.129417	0.0625347	0.19657	0.0670187	0.129634	0.129582	0.129361	0.0669704	0.129002	0.0670292	0.0670749	0.0671583	0.128331	0.0607546	0.0607789	0.128755	0.0681203	0.0612272	0.129678	0.0618545	0.0675782	0.129358	0.128498	0.317704	0	0	0	0	0
0.0670926	0.0670926	0.0670925	0.0670925	0.0670924	0.0670924	0.0670925	0.0670926	0.0670929	0.0670935	0.129268	0.12927	0.129272	0.129276	0.129279	0.129282	0.0671028	0.0671018	0.129479	0.129467	0	0.0625527	0.0670781	0.12979	0.129731	0.0670245	0.0670008	0.129589	0.0623999	0.0622229	0.061871	0.128671	0.128469	0	0.0675564	0.0677716	0	0.0610527	0.0682371	0.0682368	0.0679878	0.062362	0.0668816	0.128668	0.255152	0	0	0	0	0
0.0623724	0.0623724	0.0623724	0.0623723	0.0623722	0.0623722	0.0623722	0.0623723	0.0623724	0.0623728	0.0623733	0.0623742	0.0623754	0.0623769	0.0623787	0.0623804	0.0623817	0.0623821	0	0.0625731	0.129684	0.0671015	0.129842	0	0.129951	0.12989	0.129838	0	0.129598	0.067019	0.129148	0.0617572	0.0614703	0.128623	0.06099	0.0610185	0.129078	0.0682015	0.129785	0.130065	0.130136	0.0676302	0.129617	0.128829	0.83041	0	0	0	0	0
0.196871	0.196871	0.19687	0.19687	0.19687	0.19687	0.19687	0.19687	0.196871	0.0671338	0.0671347	0.0671359	0.0671374	0.0671392	0.067141	0.0671425	0.0671432	0.129721	0.129716	0.134298	0.129913	0.197052	0.0629162	0.13001	0.130163	0.130102	0.13005	0.196858	0.0670364	0.129473	0.0671111	0.0671736	0.0672741	0	0.0676252	0.0678454	0	0.0612959	0	0	0.0681168	0.130248	0.12983	0.194853	0	0	0	0	0	0
0	0	0	0	0	0	0	0	0	0.129739	0.12974	0.129742	0.129745	0.129748	0.129752	0.129755	0.129757	0.0671779	0.129944	0.129964	0.0671864	0.0629344	0.134319	0.130222	0	0.130306	0.130254	0.130042	0.0627817	0.0626128	0.0622764	0.129182	0.129012	0.128908	0.128912	0.129169	0.129393	0.068278	0.130099	0.0619895	0.130479	0.130496	0.130035	0.063256	0	0	0	0	0	0
0.129962	0.129962	0.129962	0.129962	0.129961	0.129961	0.129961	0.129962	0.129962	0.129963	0.129964	0.129966	0.129969	0.129973	0.129976	0.129979	0.129981	0.129981	0.0672056	0.0629552	0.0629472	0.130316	0.130297	0.130426	0.197521	0	0.0670989	0.0631527	0.197114	0.134193	0.129619	0.129425	0.0673715	0.0675219	0.067749	0.0679791	0.0681724	0.129886	0.0684598	0.0683774	0.0625252	0	0.066984	0.324482	0	0	0	0	0	0
0.130178	0.130178	0.130178	0.130177	0.130177	0.130177	0.130177	0.130178	0.130178	0.130179	0.13018	0.130182	0.0672309	0.0672326	0.0672345	0.067236	0.130197	0.130197	0.130192	0.0672251	0.197581	0.0672182	0.0632831	0.0671849	0.0634086	0.197638	0.0633502	0.19752	0.13025	0.129933	0.0671746	0	0.0619002	0.129234	0.0614512	0	0.129765	0	0.0619442	0.13066	0.0682271	0.130736	0.130246	0.129487	0	0	0	0	0	0
0.130385	0.130385	0.130385	0.130385	0.130385	0.130385	0.130385	0.130385	0.130386	0.130387	0.0672502	0.0672513	0.130207	0.13021	0.130214	0.130217	0.0672587	0.130404	0.130399	0.197653	0.130568	0.130537	0.1979	0.130635	0.13075	0.0635522	0.197757	0.0635045	0.063327	0.0629883	0.129867	0.129661	0.129523	0	0.129481	0.129527	0	0.13019	0.0685247	0.0684992	0.131017	0.0677915	0.0634223	0.259285	0	0	0	0	0	0
0.067266	0.0672659	0.0672659	0.0672658	0.0672658	0.0672657	0.0672658	0.0672659	0.0672662	0.0672668	0.130405	0.130407	0.06314	0.0631415	0.0631433	0.063145	0.130422	0.0672753	0.130599	0.0633227	0.0634926	0.130729	0.13087	0.130818	0.130929	0.198017	0.130819	0.134223	0.134235	0.197476	0.130078	0.129888	0.0674506	0.129498	0.0678542	0	0.0617613	0.0684793	0.130761	0.131	0.0683187	0.130996	0.197613	0.259643	0	0	0	0	0	0
0.130598	0.130598	0.130598	0.130597	0.130597	0.130597	0.130597	0.130597	0.130598	0.130599	0.1306	0.130602	0.197875	0.19788	0.197886	0.197891	0.130617	0.130617	0.0672848	0.130779	0.134541	0.130911	0.131044	0.130992	0.198279	0.131038	0.130985	0.130787	0.0635013	0.0633491	0.13028	0.0673403	0.1298	0.129754	0.129799	0.129812	0.0682987	0.0620061	0	0	0.0629551	0.0633698	0.130772	0.325452	0	0	0	0	0	0
0.130784	0.130784	0.130784	0.130784	0.130784	0.130784	0.130784	0.130784	0.0634971	0.0634975	0.0634981	0.063499	0.130792	0.130795	0.130799	0.130802	0.130804	0.130803	0.130798	0.130962	0.063667	0.131086	0.131211	0.131158	0.131256	0.131195	0.131142	0.130949	0.19792	0.197859	0.0672469	0.130126	0.130031	0.0676963	0	0.130089	0.130346	0.0685371	0.131046	0.131272	0.0683574	0.131405	0.130931	0.715422	0	0	0	0	0	0
0.130962	0.130962	0.130962	0.130962	0.130962	0.130962	0.130962	0.130962	0.19825	0.198252	0.198254	0.198257	0.13097	0.130973	0.0636781	0.0636799	0.0636812	0.130982	0.130977	0.131136	0.198394	0.131252	0.131368	0.198512	0.131406	0.131344	0.198386	0.195264	0.130957	0.130862	0.130481	0.130332	0.0675347	0.062305	0.130059	0	0.0684062	0.130826	0	0.131537	0.131556	0.135742	0.131081	0.0650195	0	0	0	0	0	0
0.131132	0.131132	0.131132	0.131132	0.131132	0.131132	0.131132	0.131132	0.131133	0.131134	0.131135	0.131137	0.13114	0.131143	0.134597	0.19845	0.198453	0.131152	0.131147	0.198586	0.131277	0.13141	0.131518	0.131451	0.131546	0.198587	0.131413	0.198465	0.198202	0.131023	0.130662	0.0631447	0.130272	0.130241	0.0679773	0.130358	0.130672	0	0.131322	0.0686865	0.131792	0.0637475	0.198191	0	0	0	0	0	0	0
0.131294	0.131294	0.131294	0.131294	0.131294	0.131294	0.131294	0.131294	0.131294	0.131295	0.131297	0.131299	0.131301	0.0672906	0.131141	0.131312	0.131314	0.131313	0.131308	0.13145	0.13143	0.198791	0.19885	0.196163	0.198789	0.196256	0.196175	0.131509	0.19555	0.131176	0.130835	0.198105	0.0629144	0.0677558	0.130343	0.0682319	0	0.131102	0.0687371	0.0631068	0.0635733	0.131819	0.195868	0	0	0	0	0	0	0
0.131447	0.131447	0.131447	0.131447	0.131447	0.131447	0.131447	0.131447	0.131447	0.131448	0.13145	0.131452	0.131455	0.195472	0.195477	0.131465	0.131467	0.198736	0.198728	0.131595	0.131575	0.131681	0.0645997	0.198976	0.263661	0.198876	0.198797	0.131629	0.131517	0.198435	0.131	0.0673927	0.130674	0.130495	0.0625455	0.130656	0.130937	0.0686822	0.131632	0.0687216	0.0684456	0.132004	0.198484	0	0	0	0	0	0	0
0.198833	0.198833	0.198833	0.198833	0.198833	0.198833	0.198833	0.198833	0.198834	0.198835	0.198837	0.198841	0.131599	0.131603	0.131606	0.13161	0.131612	0.0643414	0.131587	0.131731	0.263551	0.196576	0.263945	0.263995	0.131989	0.197006	0.26384	0.263581	0.198625	0.0643411	0.131157	0.130898	0.0675776	0.130714	0.0680363	0.0626036	0.0685326	0.131408	0	0.132072	0.132238	0.132181	0.263431	0	0	0	0	0	0	0
0.131705	0.131705	0.131705	0.131705	0.131704	0.131704	0.131704	0.131705	0.131705	0.131706	0.131707	0.064489	0.131736	0.198963	0.198968	0.198973	0.198976	0.198975	0.196366	0.199049	0.199106	0.199203	0.199209	0.199101	0.331128	0.331231	0.264182	0.263956	0.263517	0.198645	0.131305	0.131067	0.130878	0.0678107	0.130813	0.0683005	0.131228	0	0.131888	0.132307	0.132448	0.200231	0.263775	0	0	0	0	0	0	0
0.196614	0.196614	0.196614	0.196614	0.196614	0.196613	0.196614	0.196614	0.196614	0.196616	0.196618	0.266213	0.266219	0.199002	0.199008	0.131846	0.199016	0.26381	0.199154	0.196879	0.197096	0.264379	0.264475	0.329949	0.330054	0.462728	0.463341	0.463118	0.263874	0.263445	0.263021	0.131227	0.198642	0.130933	0.131036	0.131144	0.0628791	0.131662	0.132135	0	0.0684916	0.0646255	0.396157	0	0	0	0	0	0	0
0.266286	0.199207	0.199207	0.199207	0.199207	0.199206	0.199207	0.199207	0.199208	0.199209	0.266292	0.263924	0.196846	0.196851	0.196857	0.264029	0.196865	0.132069	0.264227	0.264479	0.264619	0.264721	0.397269	0.397446	0.795019	0.596482	0.595438	0.661438	0.329698	0.263836	0.131699	0.131379	0.063661	0.131131	0	0.0683506	0.0685935	0.131908	0.0688745	0.132534	0.132656	0.200511	0.661009	0	0	0	0	0	0	0
0.197306	0.264385	0.264385	0.264385	0.264385	0.264384	0.264384	0.264385	0.264386	0.264388	0.264294	0.264298	0.2644	0.264407	0.199203	0.264421	0.264425	0.264424	0.264585	0.264821	0.331787	0.397574	0.729407	0.530368	0	0	0	0.0660642	0.794175	0.264159	0.263733	0.263181	0.198967	0.131321	0.131251	0.0630259	0.131709	0.0688102	0.0634995	0.132752	0.0643464	0.13278	0	0	0	0	0	0	0	0
0.397165	0.397165	0.397164	0.397164	0.397164	0.397164	0.397164	0.330295	0.330297	0.264712	0.197731	0.197734	0.331597	0.331606	0.396826	0.331623	0.331628	0.331627	0.264876	0.464463	0.530145	0.663366	0.0662883	0	0	0	0	0	0	0.529016	0.198998	0.131785	0.064012	0.0636825	0.131457	0.1316	0.131938	0.0633359	0.132605	0.0688266	0.201525	0.200681	0	0	0	0	0	0	0	0
0.596798	0.596798	0.596797	0.596797	0.596796	0.596796	0.596796	0.663666	0.663668	0.662671	0.596169	0.530139	0.397342	0.397352	0.397363	0.397373	0.39738	0.595965	0.795598	0.596878	0.33168	0	0	0	0	0	0	0	0	0.463299	0.396386	0.199105	0.19924	0.199495	0.131656	0.200207	0	0.132376	0.068915	0.0641361	0.133198	0.1984	0	0	0	0	0	0	0	0
0.265133	0.265133	0.265133	0.265132	0.265132	0.265132	0.265132	0.265132	0.265133	0.331724	0.398236	0.464283	0.530227	0.530241	0.530255	0.530269	0.530277	0.331689	0.0664293	0	0	0	0	0	0	0	0	0	0	0	0.462703	0.264038	0.131839	0.13184	0.131846	0	0.132158	0.0688461	0.132841	0.202001	0.133362	0.200897	0	0	0	0	0	0	0	0
0	0	0	0	0	0	0	0	0	0	0	0	0	0	0	0	0	0	0	0	0	0	0	0	0	0	0	0	0	0	0.463882	0.264393	0.196639	0.131996	0.0680975	0.132028	0.13237	0.132608	0.13305	0.0645223	0.133517	0.266665	0	0	0	0	0	0	0	0
0	0	0	0	0	0	0	0	0	0	0	0	0	0	0	0	0	0	0	0	0	0	0	0	0	0	0	0	0	0	0	0.330307	0.266972	0.132144	0.132018	0.132222	0.0686643	0.132817	0.133251	0.133543	0.133664	0.400527	0	0	0	0	0	0	0	0
0	0	0	0	0	0	0	0	0	0	0	0	0	0	0	0	0	0	0	0	0	0	0	0	0	0	0	0	0	0	0	0.795761	0.197384	0.19998	0.132187	0.132409	0.132574	0.133017	0.0689399	0.137641	0.202181	0.735242	0	0	0	0	0	0	0	0
0	0	0	0	0	0	0	0	0	0	0	0	0	0	0	0	0	0	0	0	0	0	0	0	0	0	0	0	0	0	0	0	0.332197	0.132379	0.132348	0.132587	0.132765	0.068862	0.133439	0.129967	0.133896	0	0	0	0	0	0	0	0	0
0	0	0	0	0	0	0	0	0	0	0	0	0	0	0	0	0	0	0	0	0	0	0	0	0	0	0	0	0	0	0	0	0.198251	0.132497	0.200504	0.132756	0.0642968	0.0643469	0.133618	0.202825	0.199875	0	0	0	0	0	0	0	0	0
0	0	0	0	0	0	0	0	0	0	0	0	0	0	0	0	0	0	0	0	0	0	0	0	0	0	0	0	0	0	0	0	0.797259	0.265316	0.19742	0.0683471	0.201774	0.202235	0.13379	0.134173	0.268634	0	0	0	0	0	0	0	0	0
0	0	0	0	0	0	0	0	0	0	0	0	0	0	0	0	0	0	0	0	0	0	0	0	0	0	0	0	0	0	0	0	0.0663608	0.265689	0.132907	0.197641	0.133288	0.0647256	0.133953	0.202998	0.268981	0	0	0	0	0	0	0	0	0
0	0	0	0	0	0	0	0	0	0	0	0	0	0	0	0	0	0	0	0	0	0	0	0	0	0	0	0	0	0	0	0	0	0.331877	0.200873	0.201479	0.133446	0.202538	0.134107	0.134401	0.404972	0	0	0	0	0	0	0	0	0
0	0	0	0	0	0	0	0	0	0	0	0	0	0	0	0	0	0	0	0	0	0	0	0	0	0	0	0	0	0	0	0	0	0.866525	0.266269	0.133315	0.133595	0.133867	0.203058	0.134518	0.673033	0	0	0	0	0	0	0	0	0
0	0	0	0	0	0	0	0	0	0	0	0	0	0	0	0	0	0	0	0	0	0	0	0	0	0	0	0	0	0	0	0	0	0	0.266625	0.201577	0.202236	0.134012	0.134353	0.269351	0	0	0	0	0	0	0	0	0	0
0	0	0	0	0	0	0	0	0	0	0	0	0	0	0	0	0	0	0	0	0	0	0	0	0	0	0	0	0	0	0	0	0	0	0.266914	0.199073	0.133827	0.134149	0.269071	0.269713	0	0	0	0	0	0	0	0	0	0
0	0	0	0	0	0	0	0	0	0	0	0	0	0	0	0	0	0	0	0	0	0	0	0	0	0	0	0	0	0	0	0	0	0	0.801903	0.267603	0.20231	0.337253	0.134701	0.405099	0	0	0	0	0	0	0	0	0	0
0	0	0	0	0	0	0	0	0	0	0	0	0	0	0	0	0	0	0	0	0	0	0	0	0	0	0	0	0	0	0	0	0	0	0.0667414	0.335696	0.268103	0.134455	0.20118	0.743625	0	0	0	0	0	0	0	0	0	0
0	0	0	0	0	0	0	0	0	0	0	0	0	0	0	0	0	0	0	0	0	0	0	0	0	0	0	0	0	0	0	0	0	0	0	0.334581	0.268461	0.200793	0.338527	0	0	0	0	0	0	0	0	0	0	0
0	0	0	0	0	0	0	0	0	0	0	0	0	0	0	0	0	0	0	0	0	0	0	0	0	0	0	0	0	0	0	0	0	0	0	0.6041	0.26875	0.337927	0.405489	0	0	0	0	0	0	0	0	0	0	0
0	0	0	0	0	0	0	0	0	0	0	0	0	0	0	0	0	0	0	0	0	0	0	0	0	0	0	0	0	0	0	0	0	0	0	0	0.73979	0.471812	0.608815	0	0	0	0	0	0	0	0	0	0	0
0	0	0	0	0	0	0	0	0	0	0	0	0	0	0	0	0	0	0	0	0	0	0	0	0	0	0	0	0	0	0	0	0	0	0	0	0.134827	0.540629	0	0	0	0	0	0	0	0	0	0	0	0
0	0	0	0	0	0	0	0	0	0	0	0	0	0	0	0	0	0	0	0	0	0	0	0	0	0	0	0	0	0	0	0	0	0	0	0	0	0	0	0	0	0	0	0	0	0	0	0	0	0
0	0	0	0	0	0	0	0	0	0	0	0	0	0	0	0	0	0	0	0	0	0	0	0	0	0	0	0	0	0	0	0	0	0	0	0	0	0	0	0	0	0	0	0	0	0	0	0	0	0
0	0	0	0	0	0	0	0	0	0	0	0	0	0	0	0	0	0	0	0	0	0	0	0	0	0	0	0	0	0	0	0	0	0	0	0	0	0	0	0	0	0	0	0	0	0	0	0	0	0
0	0	0	0	0	0	0	0	0	0	0	0	0	0	0	0	0	0	0	0	0	0	0	0	0	0	0	0	0	0	0	0	0	0	0	0	0	0	0	0	0	0	0	0	0	0	0	0	0	0
0	0	0	0	0	0	0	0	0	0	0	0	0	0	0	0	0	0	0	0	0	0	0	0	0	0	0	0	0	0	0	0	0	0	0	0	0	0	0	0	0	0	0	0	0	0	0	0	0	0
0	0	0	0	0	0	0	0	0	0	0	0	0	0	0	0	0	0	0	0	0	0	0	0	0	0	0	0	0	0	0	0	0	0	0	0	0	0	0	0	0	0	0	0	0	0	0	0	0	0
0	0	0	0	0	0	0	0	0	0	0	0	0	0	0	0	0	0	0	0	0	0	0	0	0	0	0	0	0	0	0	0	0	0	0	0	0	0	0	0	0	0	0	0	0	0	0	0	0	0
0	0	0	0	0	0	0	0	0	0	0	0	0	0	0	0	0	0	0	0	0	0	0	0	0	0	0	0	0	0	0	0	0	0	0	0	0	0	0	0	0	0	0	0	0	0	0	0	0	0
0	0	0	0	0	0	0	0	0	0	0	0	0	0	0	0	0	0	0	0	0	0	0	0	0	0	0	0	0	0	0	0	0	0	0	0	0	0	0	0	0	0	0	0	0	0	0	0	0	0
0	0	0	0	0	0	0	0	0	0	0	0	0	0	0	0	0	0	0	0	0	0	0	0	0	0	0	0	0	0	0	0	0	0	0	0	0	0	0	0	0	0	0	0	0	0	0	0	0	0
0	0	0	0	0	0	0	0	0	0	0	0	0	0	0	0	0	0	0	0	0	0	0	0	0	0	0	0	0	0	0	0	0	0	0	0	0	0	0	0	0	0	0	0	0	0	0	0	0	0
0	0	0	0	0	0	0	0	0	0	0	0	0	0	0	0	0	0	0	0	0	0	0	0	0	0	0	0	0	0	0	0	0	0	0	0	0	0	0	0	0	0	0	0	0	0	0	0	0	0
0	0	0	0	0	0	0	0	0	0	0	0	0	0	0	0	0	0	0	0	0	0	0	0	0	0	0	0	0	0	0	0	0	0	0	0	0	0	0	0	0	0	0	0	0	0	0	0	0	0
0	0	0	0	0	0	0	0	0	0	0	0	0	0	0	0	0	0	0	0	0	0	0	0	0	0	0	0	0	0	0	0	0	0	0	0	0	0	0	0	0	0	0	0	0	0	0	0	0	0
0	0	0	0	0	0	0	0	0	0	0	0	0	0	0	0	0	0	0	0	0	0	0	0	0	0	0	0	0	0	0	0	0	0	0	0	0	0	0	0	0	0	0	0	0	0	0	0	0	0
0	0	0	0	0	0	0	0	0	0	0	0	0	0	0	0	0	0	0	0	0	0	0	0	0	0	0	0	0	0	0	0	0	0	0	0	0	0	0	0	0	0	0	0	0	0	0	0	0	0
0	0	0	0	0	0	0	0	0	0	0	0	0	0	0	0	0	0	0	0	0	0	0	0	0	0	0	0	0	0	0	0	0	0	0	0	0	0	0	0	0	0	0	0	0	0	0	0	0	0
0	0	0	0	0	0	0	0	0	0	0	0	0	0	0	0	0	0	0	0	0	0	0	0	0	0	0	0	0	0	0	0	0	0	0	0	0	0	0	0	0	0	0	0	0	0	0	0	0	0
0	0	0	0	0	0	0	0	0	0	0	0	0	0	0	0	0	0	0	0	0	0	0	0	0	0	0	0	0	0	0	0	0	0	0	0	0	0	0	0	0	0	0	0	0	0	0	0	0	0
0	0	0	0	0	0	0	0	0	0	0	0	0	0	0	0	0	0	0	0	0	0	0	0	0	0	0	0	0	0	0	0	0	0	0	0	0	0	0	0	0	0	0	0	0	0	0	0	0	0
0	0	0	0	0	0	0	0	0	0	0	0	0	0	0	0	0	0	0	0	0	0	0	0	0	0	0	0	0	0	0	0	0	0	0	0	0	0	0	0	0	0	0	0	0	0	0	0	0	0
0	0	0	0	0	0	0	0	0	0	0	0	0	0	0	0	0	0	0	0	0	0	0	0	0	0	0	0	0	0	0	0	0	0	0	0	0	0	0	0	0	0	0	0	0	0	0	0	0	0
0	0	0	0	0	0	0	0	0	0	0	0	0	0	0	0	0	0	0	0	0	0	0	0	0	0	0	0	0	0	0	0	0	0	0	0	0	0	0	0	0	0	0	0	0	0	0	0	0	0
0	0	0	0	0	0	0	0	0	0	0	0	0	0	0	0	0	0	0	0	0	0	0	0	0	0	0	0	0	0	0	0	0	0	0	0	0	0	0	0	0	0	0	0	0	0	0	0	0	0
0	0	0	0	0	0	0	0	0	0	0	0	0	0	0	0	0	0	0	0	0	0	0	0	0	0	0	0	0	0	0	0	0	0	0	0	0	0	0	0	0	0	0	0	0	0	0	0	0	0
0	0	0	0	0	0	0	0	0	0	0	0	0	0	0	0	0	0	0	0	0	0	0	0	0	0	0	0	0	0	0	0	0	0	0	0	0	0	0	0	0	0	0	0	0	0	0	0	0	0
0	0	0	0	0	0	0	0	0	0	0	0	0	0	0	0	0	0	0	0	0	0	0	0	0	0	0	0	0	0	0	0	0	0	0	0	0	0	0	0	0	0	0	0	0	0	0	0	0	0
0	0	0	0	0	0	0	0	0	0	0	0	0	0	0	0	0	0	0	0	0	0	0	0	0	0	0	0	0	0	0	0	0	0	0	0	0	0	0	0	0	0	0	0	0	0	0	0	0	0
0	0	0	0	0	0	0	0	0	0	0	0	0	0	0	0	0	0	0	0	0	0	0	0	0	0	0	0	0	0	0	0	0	0	0	0	0	0	0	0	0	0	0	0	0	0	0	0	0	0
0	0	0	0	0	0	0	0	0	0	0	0	0	0	0	0	0	0	0	0	0	0	0	0	0	0	0	0	0	0	0	0	0	0	0	0	0	0	0	0	0	0	0	0	0	0	0	0	0	0
0	0	0	0	0	0	0	0	0	0	0	0	0	0	0	0	0	0	0	0	0	0	0	0	0	0	0	0	0	0	0	0	0	0	0	0	0	0	0	0	0	0	0	0	0	0	0	0	0	0
0	0	0	0	0	0	0	0	0	0	0	0	0	0	0	0	0	0	0	0	0	0	0	0	0	0	0	0	0	0	0	0	0	0	0	0	0	0	0	0	0	0	0	0	0	0	0	0	0	0
0	0	0	0	0	0	0	0	0	0	0	0	0	0	0	0	0	0	0	0	0	0	0	0	0	0	0	0	0	0	0	0	0	0	0	0	0	0	0	0	0	0	0	0	0	0	0	0	0	0
0	0	0	0	0	0	0	0	0	0	0	0	0	0	0	0	0	0	0	0	0	0	0	0	0	0	0	0	0	0	0	0	0	0	0	0	0	0	0	0	0	0	0	0	0	0	0	0	0	0
0	0	0	0	0	0	0	0	0	0	0	0	0	0	0	0	0	0	0	0	0	0	0	0	0	0	0	0	0	0	0	0	0	0	0	0	0	0	0	0	0	0	0	0	0	0	0	0	0	0
0	0	0	0	0	0	0	0	0	0	0	0	0	0	0	0	0	0	0	0	0	0	0	0	0	0	0	0	0	0	0	0	0	0	0	0	0	0	0	0	0	0	0	0	0	0	0	0	0	0
0	0	0	0	0	0	0	0	0	0	0	0	0	0	0	0	0	0	0	0	0	0	0	0	0	0	0	0	0	0	0	0	0	0	0	0	0	0	0	0	0	0	0	0	0	0	0	0	0	0
0	0	0	0	0	0	0	0	0	0	0	0	0	0	0	0	0	0	0	0	0	0	0	0	0	0	0	0	0	0	0	0	0	0	0	0	0	0	0	0	0	0	0	0	0	0	0	0	0	0
0	0	0	0	0	0	0	0	0	0	0	0	0	0	0	0	0	0	0	0	0	0	0	0	0	0	0	0	0	0	0	0	0	0	0	0	0	0	0	0	0	0	0	0	0	0	0	0	0	0
0	0	0	0	0	0	0	0	0	0	0	0	0	0	0	0	0	0	0	0	0	0	0	0	0	0	0	0	0	0	0	0	0	0	0	0	0	0	0	0	0	0	0	0	0	0	0	0	0	0
0	0	0	0	0	0	0	0	0	0	0	0	0	0	0	0	0	0	0	0	0	0	0	0	0	0	0	0	0	0	0	0	0	0	0	0	0	0	0	0	0	0	0	0	0	0	0	0	0	0
0	0	0	0	0	0	0	0	0	0	0	0	0	0	0	0	0	0	0	0	0	0	0	0	0	0	0	0	0	0	0	0	0	0	0	0	0	0	0	0	0	0	0	0	0	0	0	0	0	0
0	0	0	0	0	0	0	0	0	0	0	0	0	0	0	0	0	0	0	0	0	0	0	0	0	0	0	0	0	0	0	0	0	0	0	0	0	0	0	0	0	0	0	0	0	0	0	0	0	0
0	0	0	0	0	0	0	0	0	0	0	0	0	0	0	0	0	0	0	0	0	0	0	0	0	0	0	0	0	0	0	0	0	0	0	0	0	0	0	0	0	0	0	0	0	0	0	0	0	0
0	0	0	0	0	0	0	0	0	0	0	0	0	0	0	0	0	0	0	0	0	0	0	0	0	0	0	0	0	0	0	0	0	0	0	0	0	0	0	0	0	0	0	0	0	0	0	0	0	0
0	0	0	0	0	0	0	0	0	0	0	0	0	0	0	0	0	0	0	0	0	0	0	0	0	0	0	0	0	0	0	0	0	0	0	0	0	0	0	0	0	0	0	0	0	0	0	0	0	0
0	0	0	0	0	0	0	0	0	0	0	0	0	0	0	0	0	0	0	0	0	0	0	0	0	0	0	0	0	0	0	0	0	0	0	0	0	0	0	0	0	0	0	0	0	0	0	0	0	0
0	0	0	0	0	0	0	0	0	0	0	0	0	0	0	0	0	0	0	0	0	0	0	0	0	0	0	0	0	0	0	0	0	0	0	0	0	0	0	0	0	0	0	0	0	0	0	0	0	0
0	0	0	0	0	0	0	0	0	0	0	0	0	0	0	0	0	0	0	0	0	0	0	0	0	0	0	0	0	0	0	0	0	0	0	0	0	0	0	0	0	0	0	0	0	0	0	0	0	0
0	0	0	0	0	0	0	0	0	0	0	0	0	0	0	0	0	0	0	0	0	0	0	0	0	0	0	0	0	0	0	0	0	0	0	0	0	0	0	0	0	0	0	0	0	0	0	0	0	0
0	0	0	0	0	0	0	0	0	0	0	0	0	0	0	0	0	0	0	0	0	0	0	0	0	0	0	0	0	0	0	0	0	0	0	0	0	0	0	0	0	0	0	0	0	0	0	0	0	0
0	0	0	0	0	0	0	0	0	0	0	0	0	0	0	0	0	0	0	0	0	0	0	0	0	0	0	0	0	0	0	0	0	0	0	0	0	0	0	0	0	0	0	0	0	0	0	0	0	0
0	0	0	0	0	0	0	0	0	0	0	0	0	0	0	0	0	0	0	0	0	0	0	0	0	0	0	0	0	0	0	0	0	0	0	0	0	0	0	0	0	0	0	0	0	0	0	0	0	0
0	0	0	0	0	0	0	0	0	0	0	0	0	0	0	0	0	0	0	0	0	0	0	0	0	0	0	0	0	0	0	0	0	0	0	0	0	0	0	0	0	0	0	0	0	0	0	0	0	0
0	0	0	0	0	0	0	0	0	0	0	0	0	0	0	0	0	0	0	0	0	0	0	0	0	0	0	0	0	0	0	0	0	0	0	0	0	0	0	0	0	0	0	0	0	0	0	0	0	0
0	0	0	0	0	0	0	0	0	0	0	0	0	0	0	0	0	0	0	0	0	0	0	0	0	0	0	0	0	0	0	0	0	0	0	0	0	0	0	0	0	0	0	0	0	0	0	0	0	0
0	0	0	0	0	0	0	0	0	0	0	0	0	0	0	0	0	0	0	0	0	0	0	0	0	0	0	0	0	0	0	0	0	0	0	0	0	0	0	0	0	0	0	0	0	0	0	0	0	0
0	0	0	0	0	0	0	0	0	0	0	0	0	0	0	0	0	0	0	0	0	0	0	0	0	0	0	0	0	0	0	0	0	0	0	0	0	0	0	0	0	0	0	0	0	0	0	0	0	0
0	0	0	0	0	0	0	0	0	0	0	0	0	0	0	0	0	0	0	0	0	0	0	0	0	0	0	0	0	0	0	0	0	0	0	0	0	0	0	0	0	0	0	0	0	0	0	0	0	0
0	0	0	0	0	0	0	0	0	0	0	0	0	0	0	0	0	0	0	0	0	0	0	0	0	0	0	0	0	0	0	0	0	0	0	0	0	0	0	0	0	0	0	0	0	0	0	0	0	0
0	0	0	0	0	0	0	0	0	0	0	0	0	0	0	0	0	0	0	0	0	0	0	0	0	0	0	0	0	0	0	0	0	0	0	0	0	0	0	0	0	0	0	0	0	0	0	0	0	0
0	0	0	0	0	0	0	0	0	0	0	0	0	0	0	0	0	0	0	0	0	0	0	0	0	0	0	0	0	0	0	0	0	0	0	0	0	0	0	0	0	0	0	0	0	0	0	0	0	0
0	0	0	0	0	0	0	0	0	0	0	0	0	0	0	0	0	0	0	0	0	0	0	0	0	0	0	0	0	0	0	0	0	0	0	0	0	0	0	0	0	0	0	0	0	0	0	0	0	0
0	0	0	0	0	0	0	0	0	0	0	0	0	0	0	0	0	0	0	0	0	0	0	0	0	0	0	0	0	0	0	0	0	0	0	0	0	0	0	0	0	0	0	0	0	0	0	0	0	0
0	0	0	0	0	0	0	0	0	0	0	0	0	0	0	0	0	0	0	0	0	0	0	0	0	0	0	0	0	0	0	0	0	0	0	0	0	0	0	0	0	0	0	0	0	0	0	0	0	0
0	0	0	0	0	0	0	0	0	0	0	0	0	0	0	0	0	0	0	0	0	0	0	0	0	0	0	0	0	0	0	0	0	0	0	0	0	0	0	0	0	0	0	0	0	0	0	0	0	0
0	0	0	0	0	0	0	0	0	0	0	0	0	0	0	0	0	0	0	0	0	0	0	0	0	0	0	0	0	0	0	0	0	0	0	0	0	0	0	0	0	0	0	0	0	0	0	0	0	0
0	0	0	0	0	0	0	0	0	0	0	0	0	0	0	0	0	0	0	0	0	0	0	0	0	0	0	0	0	0	0	0	0	0	0	0	0	0	0	0	0	0	0	0	0	0	0	0	0	0
0	0	0	0	0	0	0	0	0	0	0	0	0	0	0	0	0	0	0	0	0	0	0	0	0	0	0	0	0	0	0	0	0	0	0	0	0	0	0	0	0	0	0	0	0	0	0	0	0	0
0	0	0	0	0	0	0	0	0	0	0	0	0	0	0	0	0	0	0	0	0	0	0	0	0	0	0	0	0	0	0	0	0	0	0	0	0	0	0	0	0	0	0	0	0	0	0	0	0	0
0	0	0	0	0	0	0	0	0	0	0	0	0	0	0	0	0	0	0	0	0	0	0	0	0	0	0	0	0	0	0	0	0	0	0	0	0	0	0	0	0	0	0	0	0	0	0	0	0	0
0	0	0	0	0	0	0	0	0	0	0	0	0	0	0	0	0	0	0	0	0	0	0	0	0	0	0	0	0	0	0	0	0	0	0	0	0	0	0	0	0	0	0	0	0	0	0	0	0	0
0	0	0	0	0	0	0	0	0	0	0	0	0	0	0	0	0	0	0	0	0	0	0	0	0	0	0	0	0	0	0	0	0	0	0	0	0	0	0	0	0	0	0	0	0	0	0	0	0	0
0	0	0	0	0	0	0	0	0	0	0	0	0	0	0	0	0	0	0	0	0	0	0	0	0	0	0	0	0	0	0	0	0	0	0	0	0	0	0	0	0	0	0	0	0	0	0	0	0	0
0	0	0	0	0	0	0	0	0	0	0	0	0	0	0	0	0	0	0	0	0	0	0	0	0	0	0	0	0	0	0	0	0	0	0	0	0	0	0	0	0	0	0	0	0	0	0	0	0	0
0	0	0	0	0	0	0	0	0	0	0	0	0	0	0	0	0	0	0	0	0	0	0	0	0	0	0	0	0	0	0	0	0	0	0	0	0	0	0	0	0	0	0	0	0	0	0	0	0	0
0	0	0	0	0	0	0	0	0	0	0	0	0	0	0	0	0	0	0	0	0	0	0	0	0	0	0	0	0	0	0	0	0	0	0	0	0	0	0	0	0	0	0	0	0	0	0	0	0	0
0	0	0	0	0	0	0	0	0	0	0	0	0	0	0	0	0	0	0	0	0	0	0	0	0	0	0	0	0	0	0	0	0	0	0	0	0	0	0	0	0	0	0	0	0	0	0	0	0	0
0	0	0	0	0	0	0	0	0	0	0	0	0	0	0	0	0	0	0	0	0	0	0	0	0	0	0	0	0	0	0	0	0	0	0	0	0	0	0	0	0	0	0	0	0	0	0	0	0	0
0	0	0	0	0	0	0	0	0	0	0	0	0	0	0	0	0	0	0	0	0	0	0	0	0	0	0	0	0	0	0	0	0	0	0	0	0	0	0	0	0	0	0	0	0	0	0	0	0	0
0	0	0	0	0	0	0	0	0	0	0	0	0	0	0	0	0	0	0	0	0	0	0	0	0	0	0	0	0	0	0	0	0	0	0	0	0	0	0	0	0	0	0	0	0	0	0	0	0	0
0	0	0	0	0	0	0	0	0	0	0	0	0	0	0	0	0	0	0	0	0	0	0	0	0	0	0	0	0	0	0	0	0	0	0	0	0	0	0	0	0	0	0	0	0	0	0	0	0	0
0	0	0	0	0	0	0	0	0	0	0	0	0	0	0	0	0	0	0	0	0	0	0	0	0	0	0	0	0	0	0	0	0	0	0	0	0	0	0	0	0	0	0	0	0	0	0	0	0	0
0	0	0	0	0	0	0	0	0	0	0	0	0	0	0	0	0	0	0	0	0	0	0	0	0	0	0	0	0	0	0	0	0	0	0	0	0	0	0	0	0	0	0	0	0	0	0	0	0	0
0	0	0	0	0	0	0	0	0	0	0	0	0	0	0	0	0	0	0	0	0	0	0	0	0	0	0	0	0	0	0	0	0	0	0	0	0	0	0	0	0	0	0	0	0	0	0	0	0	0
0	0	0	0	0	0	0	0	0	0	0	0	0	0	0	0	0	0	0	0	0	0	0	0	0	0	0	0	0	0	0	0	0	0	0	0	0	0	0	0	0	0	0	0	0	0	0	0	0	0
0	0	0	0	0	0	0	0	0	0	0	0	0	0	0	0	0	0	0	0	0	0	0	0	0	0	0	0	0	0	0	0	0	0	0	0	0	0	0	0	0	0	0	0	0	0	0	0	0	0
0	0	0	0	0	0	0	0	0	0	0	0	0	0	0	0	0	0	0	0	0	0	0	0	0	0	0	0	0	0	0	0	0	0	0	0	0	0	0	0	0	0	0	0	0	0	0	0	0	0
0	0	0	0	0	0	0	0	0	0	0	0	0	0	0	0	0	0	0	0	0	0	0	0	0	0	0	0	0	0	0	0	0	0	0	0	0	0	0	0	0	0	0	0	0	0	0	0	0	0
0	0	0	0	0	0	0	0	0	0	0	0	0	0	0	0	0	0	0	0	0	0	0	0	0	0	0	0	0	0	0	0	0	0	0	0	0	0	0	0	0	0	0	0	0	0	0	0	0	0
0	0	0	0	0	0	0	0	0	0	0	0	0	0	0	0	0	0	0	0	0	0	0	0	0	0	0	0	0	0	0	0	0	0	0	0	0	0	0	0	0	0	0	0	0	0	0	0	0	0
0	0	0	0	0	0	0	0	0	0	0	0	0	0	0	0	0	0	0	0	0	0	0	0	0	0	0	0	0	0	0	0	0	0	0	0	0	0	0	0	0	0	0	0	0	0	0	0	0	0
0	0	0	0	0	0	0	0	0	0	0	0	0	0	0	0	0	0	0	0	0	0	0	0	0	0	0	0	0	0	0	0	0	0	0	0	0	0	0	0	0	0	0	0	0	0	0	0	0	0
0	0	0	0	0	0	0	0	0	0	0	0	0	0	0	0	0	0	0	0	0	0	0	0	0	0	0	0	0	0	0	0	0	0	0	0	0	0	0	0	0	0	0	0	0	0	0	0	0	0
0	0	0	0	0	0	0	0	0	0	0	0	0	0	0	0	0	0	0	0	0	0	0	0	0	0	0	0	0	0	0	0	0	0	0	0	0	0	0	0	0	0	0	0	0	0	0	0	0	0
0	0	0	0	0	0	0	0	0	0	0	0	0	0	0	0	0	0	0	0	0	0	0	0	0	0	0	0	0	0	0	0	0	0	0	0	0	0	0	0	0	0	0	0	0	0	0	0	0	0
0	0	0	0	0	0	0	0	0	0	0	0	0	0	0	0	0	0	0	0	0	0	0	0	0	0	0	0	0	0	0	0	0	0	0	0	0	0	0	0	0	0	0	0	0	0	0	0	0	0
[truncated: 70 more columns]

## Sheet: panel b-axis
Delay (fs)	Energy (eV)		Delay (fs)	Cutoff_A_HAS (eV)	Cutoff_2A_g (eV)
-6	109.088		-6.49918	143.838	143.87
-5.89916	109.579		-6.49771	143.838	143.87
-5.79832	110.07		-6.49625	143.838	143.87
-5.69748	110.561		-6.49478	143.838	143.87
-5.59664	111.052		-6.49332	143.838	143.87
-5.4958	111.543		-6.49185	143.838	143.87
-5.39496	112.034		-6.49039	143.838	143.87
-5.29412	112.525		-6.48892	143.838	143.87
-5.19328	113.016		-6.48746	143.838	143.87
-5.09244	113.507		-6.48599	143.838	143.87
-4.9916	113.998		-6.48453	143.838	143.87
-4.89076	114.489		-6.48306	143.838	143.87
-4.78992	114.98		-6.4816	143.838	143.87
-4.68908	115.471		-6.48013	143.838	143.87
-4.58824	115.962		-6.47867	143.838	143.87
-4.48739	116.453		-6.4772	143.838	143.87
-4.38655	116.944		-6.47574	143.838	143.87
-4.28571	117.435		-6.47427	143.838	143.87
-4.18487	117.926		-6.47281	143.838	143.87
-4.08403	118.417		-6.47134	143.838	143.87
-3.98319	118.908		-6.46988	143.838	143.87
-3.88235	119.399		-6.46841	143.838	143.87
-3.78151	119.89		-6.46695	143.838	143.87
-3.68067	120.381		-6.46548	143.838	143.87
-3.57983	120.872		-6.46402	143.838	143.87
-3.47899	121.363		-6.46255	143.838	143.87
-3.37815	121.854		-6.46109	143.838	143.87
-3.27731	122.345		-6.45962	143.838	143.87
-3.17647	122.836		-6.45816	143.838	143.87
-3.07563	123.327		-6.45669	143.838	143.87
-2.97479	123.818		-6.45523	143.838	143.87
-2.87395	124.309		-6.45376	143.838	143.87
-2.77311	124.8		-6.4523	143.838	143.87
-2.67227	125.291		-6.45083	143.838	143.87
-2.57143	125.782		-6.44937	143.837	143.87
-2.47059	126.273		-6.4479	143.837	143.87
-2.36975	126.764		-6.44644	143.837	143.87
-2.26891	127.255		-6.44497	143.837	143.87
-2.16807	127.745		-6.44351	143.837	143.87
-2.06723	128.236		-6.44204	143.837	143.87
-1.96639	128.727		-6.44058	143.837	143.87
-1.86555	129.218		-6.43911	143.837	143.87
-1.76471	129.709		-6.43765	143.837	143.87
-1.66387	130.2		-6.43618	143.837	143.87
-1.56303	130.691		-6.43472	143.837	143.87
-1.46218	131.182		-6.43325	143.837	143.87
-1.36134	131.673		-6.43179	143.837	143.87
-1.2605	132.164		-6.43032	143.837	143.87
-1.15966	132.655		-6.42886	143.837	143.87
-1.05882	133.146		-6.42739	143.837	143.87
-0.957983	133.637		-6.42593	143.837	143.87
-0.857143	134.128		-6.42446	143.837	143.87
-0.756303	134.619		-6.423	143.837	143.87
-0.655462	135.11		-6.42153	143.837	143.87
-0.554622	135.601		-6.42007	143.837	143.87
-0.453782	136.092		-6.4186	143.837	143.87
-0.352941	136.583		-6.41714	143.837	143.87
-0.252101	137.074		-6.41567	143.837	143.87
-0.151261	137.565		-6.41421	143.837	143.87
-0.0504202	138.056		-6.41274	143.837	143.87
0.0504202	138.547		-6.41128	143.837	143.87
0.151261	139.038		-6.40982	143.837	143.87
0.252101	139.529		-6.40835	143.837	143.87
0.352941	140.02		-6.40689	143.837	143.87
0.453782	140.511		-6.40542	143.837	143.869
0.554622	141.002		-6.40396	143.837	143.869
0.655462	141.493		-6.40249	143.837	143.869
0.756303	141.984		-6.40103	143.837	143.869
0.857143	142.475		-6.39956	143.837	143.869
0.957983	142.966		-6.3981	143.837	143.869
1.05882	143.457		-6.39663	143.837	143.869
1.15966	143.948		-6.39517	143.837	143.869
1.2605	144.439		-6.3937	143.837	143.869
1.36134	144.93		-6.39224	143.837	143.869
1.46218	145.421		-6.39077	143.837	143.869
1.56303	145.912		-6.38931	143.837	143.869
1.66387	146.403		-6.38784	143.837	143.869
1.76471	146.894		-6.38638	143.837	143.869
1.86555	147.385		-6.38491	143.837	143.869
1.96639	147.876		-6.38345	143.837	143.869
2.06723	148.367		-6.38198	143.837	143.869
2.16807	148.858		-6.38052	143.837	143.869
2.26891	149.349		-6.37905	143.837	143.869
2.36975	149.84		-6.37759	143.837	143.869
2.47059	150.331		-6.37612	143.837	143.869
2.57143	150.822		-6.37466	143.837	143.869
2.67227	151.313		-6.37319	143.837	143.869
2.77311	151.804		-6.37173	143.837	143.869
2.87395	152.295		-6.37026	143.837	143.869
2.97479	152.786		-6.3688	143.837	143.869
3.07563	153.277		-6.36733	143.837	143.869
3.17647	153.768		-6.36587	143.837	143.869
3.27731	154.259		-6.3644	143.837	143.869
3.37815	154.749		-6.36294	143.837	143.869
3.47899	155.24		-6.36147	143.837	143.869
3.57983	155.731		-6.36001	143.837	143.869
3.68067	156.222		-6.35854	143.837	143.869
3.78151	156.713		-6.35708	143.837	143.869
3.88235	157.204		-6.35561	143.837	143.869
3.98319	157.695		-6.35415	143.837	143.869
4.08403	158.186		-6.35268	143.837	143.869
4.18487	158.677		-6.35122	143.837	143.869
4.28571	159.168		-6.34975	143.837	143.869
4.38655	159.659		-6.34829	143.837	143.869
4.48739	160.15		-6.34682	143.837	143.869
4.58824	160.641		-6.34536	143.837	143.869
4.68908	161.132		-6.34389	143.837	143.869
4.78992	161.623		-6.34243	143.837	143.869
4.89076	162.114		-6.34096	143.837	143.869
4.9916	162.605		-6.3395	143.837	143.869
5.09244	163.096		-6.33803	143.837	143.869
5.19328	163.587		-6.33657	143.836	143.869
5.29412	164.078		-6.3351	143.836	143.869
5.39496	164.569		-6.33364	143.836	143.869
5.4958	165.06		-6.33217	143.836	143.869
5.59664	165.551		-6.33071	143.836	143.869
5.69748	166.042		-6.32924	143.836	143.869
5.79832	166.533		-6.32778	143.836	143.869
5.89916	167.024		-6.32631	143.836	143.869
6	167.515		-6.32485	143.836	143.869
	168.006		-6.32338	143.836	143.869
	168.497		-6.32192	143.836	143.869
	168.988		-6.32045	143.836	143.869
	169.479		-6.31899	143.836	143.869
	169.97		-6.31752	143.836	143.869
	170.461		-6.31606	143.836	143.869
	170.952		-6.31459	143.836	143.869
	171.443		-6.31313	143.836	143.869
	171.934		-6.31166	143.836	143.869
	172.425		-6.3102	143.836	143.868
	172.916		-6.30873	143.836	143.868
	173.407		-6.30727	143.836	143.868
	173.898		-6.3058	143.836	143.868
	174.389		-6.30434	143.836	143.868
	174.88		-6.30287	143.836	143.868
	175.371		-6.30141	143.836	143.868
	175.862		-6.29995	143.836	143.868
	176.353		-6.29848	143.836	143.868
	176.844		-6.29702	143.836	143.868
	177.335		-6.29555	143.836	143.868
	177.826		-6.29409	143.836	143.868
	178.317		-6.29262	143.836	143.868
	178.808		-6.29116	143.836	143.868
	179.299		-6.28969	143.836	143.868
	179.79		-6.28823	143.836	143.868
	180.281		-6.28676	143.836	143.868
	180.772		-6.2853	143.836	143.868
	181.263		-6.28383	143.836	143.868
	181.754		-6.28237	143.836	143.868
	182.244		-6.2809	143.836	143.868
	182.735		-6.27944	143.836	143.868
	183.226		-6.27797	143.836	143.868
	183.717		-6.27651	143.836	143.868
	184.208		-6.27504	143.836	143.868
	184.699		-6.27358	143.836	143.868
	185.19		-6.27211	143.836	143.868
	185.681		-6.27065	143.836	143.868
	186.172		-6.26918	143.836	143.868
	186.663		-6.26772	143.836	143.868
	187.154		-6.26625	143.836	143.868
	187.645		-6.26479	143.836	143.868
	188.136		-6.26332	143.836	143.868
	188.627		-6.26186	143.836	143.868
	189.118		-6.26039	143.836	143.868
	189.609		-6.25893	143.836	143.868
	190.1		-6.25746	143.836	143.868
	190.591		-6.256	143.836	143.868
	191.082		-6.25453	143.835	143.868
	191.573		-6.25307	143.835	143.868
	192.064		-6.2516	143.835	143.868
	192.555		-6.25014	143.835	143.868
	193.046		-6.24867	143.835	143.868
	193.537		-6.24721	143.835	143.868
	194.028		-6.24574	143.835	143.868
	194.519		-6.24428	143.835	143.868
	195.01		-6.24281	143.835	143.868
	195.501		-6.24135	143.835	143.868
	195.992		-6.23988	143.835	143.868
	196.483		-6.23842	143.835	143.868
	196.974		-6.23695	143.835	143.867
	197.465		-6.23549	143.835	143.867
	197.956		-6.23402	143.835	143.867
	198.447		-6.23256	143.835	143.867
	198.938		-6.23109	143.835	143.867
	199.429		-6.22963	143.835	143.867
	199.92		-6.22816	143.835	143.867
			-6.2267	143.835	143.867
			-6.22523	143.835	143.867
			-6.22377	143.835	143.867
			-6.2223	143.835	143.867
			-6.22084	143.835	143.867
			-6.21937	143.835	143.867
			-6.21791	143.835	143.867
			-6.21644	143.835	143.867
			-6.21498	143.835	143.867
			-6.21351	143.835	143.867
			-6.21205	143.835	143.867
			-6.21058	143.835	143.867
			-6.20912	143.835	143.867
			-6.20765	143.835	143.867
			-6.20619	143.835	143.867
			-6.20472	143.835	143.867
			-6.20326	143.835	143.867
			-6.20179	143.835	143.867
			-6.20033	143.835	143.867
			-6.19886	143.835	143.867
			-6.1974	143.835	143.867
			-6.19593	143.835	143.867
			-6.19447	143.835	143.867
			-6.193	143.835	143.867
			-6.19154	143.835	143.867
			-6.19008	143.835	143.867
			-6.18861	143.835	143.867
			-6.18715	143.834	143.867
			-6.18568	143.834	143.867
			-6.18422	143.834	143.867
			-6.18275	143.834	143.867
			-6.18129	143.834	143.867
			-6.17982	143.834	143.867
			-6.17836	143.834	143.867
			-6.17689	143.834	143.867
			-6.17543	143.834	143.867
			-6.17396	143.834	143.866
			-6.1725	143.834	143.866
			-6.17103	143.834	143.866
			-6.16957	143.834	143.866
			-6.1681	143.834	143.866
			-6.16664	143.834	143.866
			-6.16517	143.834	143.866
			-6.16371	143.834	143.866
			-6.16224	143.834	143.866
			-6.16078	143.834	143.866
			-6.15931	143.834	143.866
			-6.15785	143.834	143.866
			-6.15638	143.834	143.866
			-6.15492	143.834	143.866
			-6.15345	143.834	143.866
			-6.15199	143.834	143.866
			-6.15052	143.834	143.866
			-6.14906	143.834	143.866
			-6.14759	143.834	143.866
			-6.14613	143.834	143.866
			-6.14466	143.834	143.866
			-6.1432	143.834	143.866
			-6.14173	143.834	143.866
			-6.14027	143.834	143.866
			-6.1388	143.834	143.866
			-6.13734	143.834	143.866
			-6.13587	143.834	143.866
			-6.13441	143.834	143.866
			-6.13294	143.834	143.866
			-6.13148	143.834	143.866
			-6.13001	143.834	143.866
			-6.12855	143.834	143.866
			-6.12708	143.834	143.866
			-6.12562	143.833	143.866
			-6.12415	143.833	143.866
			-6.12269	143.833	143.866
			-6.12122	143.833	143.866
			-6.11976	143.833	143.866
			-6.11829	143.833	143.865
			-6.11683	143.833	143.865
			-6.11536	143.833	143.865
			-6.1139	143.833	143.865
			-6.11243	143.833	143.865
			-6.11097	143.833	143.865
			-6.1095	143.833	143.865
			-6.10804	143.833	143.865
			-6.10657	143.833	143.865
			-6.10511	143.833	143.865
			-6.10364	143.833	143.865
			-6.10218	143.833	143.865
			-6.10071	143.833	143.865
			-6.09925	143.833	143.865
			-6.09778	143.833	143.865
			-6.09632	143.833	143.865
			-6.09485	143.833	143.865
			-6.09339	143.833	143.865
			-6.09192	143.833	143.865
			-6.09046	143.833	143.865
			-6.08899	143.833	143.865
			-6.08753	143.833	143.865
			-6.08606	143.833	143.865
			-6.0846	143.833	143.865
			-6.08313	143.833	143.865
			-6.08167	143.833	143.865
			-6.08021	143.833	143.865
			-6.07874	143.833	143.865
			-6.07728	143.833	143.865
			-6.07581	143.833	143.865
			-6.07435	143.833	143.865
			-6.07288	143.833	143.865
			-6.07142	143.833	143.865
			-6.06995	143.832	143.865
			-6.06849	143.832	143.865
			-6.06702	143.832	143.864
			-6.06556	143.832	143.864
			-6.06409	143.832	143.864
			-6.06263	143.832	143.864
			-6.06116	143.832	143.864
			-6.0597	143.832	143.864
			-6.05823	143.832	143.864
			-6.05677	143.832	143.864
			-6.0553	143.832	143.864
			-6.05384	143.832	143.864
			-6.05237	143.832	143.864
			-6.05091	143.832	143.864
			-6.04944	143.832	143.864
			-6.04798	143.832	143.864
			-6.04651	143.832	143.864
			-6.04505	143.832	143.864
			-6.04358	143.832	143.864
			-6.04212	143.832	143.864
			-6.04065	143.832	143.864
			-6.03919	143.832	143.864
			-6.03772	143.832	143.864
			-6.03626	143.832	143.864
			-6.03479	143.832	143.864
			-6.03333	143.832	143.864
			-6.03186	143.832	143.864
			-6.0304	143.832	143.864
			-6.02893	143.832	143.864
			-6.02747	143.832	143.864
			-6.026	143.832	143.864
			-6.02454	143.832	143.864
			-6.02307	143.832	143.864
			-6.02161	143.832	143.864
			-6.02014	143.832	143.864
			-6.01868	143.832	143.863
			-6.01721	143.832	143.863
			-6.01575	143.831	143.863
			-6.01428	143.831	143.863
			-6.01282	143.831	143.863
			-6.01135	143.831	143.863
			-6.00989	143.831	143.863
			-6.00842	143.831	143.863
			-6.00696	143.831	143.863
			-6.00549	143.831	143.863
			-6.00403	143.831	143.863
			-6.00256	143.831	143.863
			-6.0011	143.831	143.863
			-5.99963	143.831	143.863
			-5.99817	143.831	143.863
			-5.9967	143.831	143.863
			-5.99524	143.831	143.863
			-5.99377	143.831	143.863
			-5.99231	143.831	143.863
			-5.99084	143.831	143.863
			-5.98938	143.831	143.863
			-5.98791	143.831	143.863
			-5.98645	143.831	143.863
			-5.98498	143.831	143.863
			-5.98352	143.831	143.863
			-5.98205	143.831	143.863
			-5.98059	143.831	143.863
			-5.97912	143.831	143.863
			-5.97766	143.831	143.863
			-5.97619	143.831	143.863
			-5.97473	143.831	143.863
			-5.97326	143.831	143.863
			-5.9718	143.831	143.863
			-5.97034	143.831	143.863
			-5.96887	143.831	143.862
			-5.96741	143.831	143.862
			-5.96594	143.831	143.862
			-5.96448	143.831	143.862
			-5.96301	143.831	143.862
			-5.96155	143.83	143.862
			-5.96008	143.83	143.862
			-5.95862	143.83	143.862
			-5.95715	143.83	143.862
			-5.95569	143.83	143.862
			-5.95422	143.83	143.862
			-5.95276	143.83	143.862
			-5.95129	143.83	143.862
			-5.94983	143.83	143.862
			-5.94836	143.83	143.862
			-5.9469	143.83	143.862
			-5.94543	143.83	143.862
			-5.94397	143.83	143.862
			-5.9425	143.83	143.862
			-5.94104	143.83	143.862
			-5.93957	143.83	143.862
			-5.93811	143.83	143.862
			-5.93664	143.83	143.862
			-5.93518	143.83	143.862
			-5.93371	143.83	143.862
			-5.93225	143.83	143.862
			-5.93078	143.83	143.862
			-5.92932	143.83	143.862
			-5.92785	143.83	143.862
			-5.92639	143.83	143.862
			-5.92492	143.83	143.862
			-5.92346	143.83	143.862
			-5.92199	143.83	143.862
			-5.92053	143.83	143.862
			-5.91906	143.83	143.861
			-5.9176	143.83	143.861
			-5.91613	143.83	143.861
			-5.91467	143.83	143.861
			-5.9132	143.83	143.861
			-5.91174	143.83	143.861
			-5.91027	143.83	143.861
			-5.90881	143.83	143.861
			-5.90734	143.83	143.861
			-5.90588	143.83	143.861
			-5.90441	143.829	143.861
			-5.90295	143.829	143.861
			-5.90148	143.829	143.861
			-5.90002	143.829	143.861
			-5.89855	143.829	143.861
			-5.89709	143.829	143.861
			-5.89562	143.829	143.861
			-5.89416	143.829	143.861
			-5.89269	143.829	143.861
			-5.89123	143.829	143.861
			-5.88976	143.829	143.861
			-5.8883	143.829	143.861
			-5.88683	143.829	143.861
			-5.88537	143.829	143.861
			-5.8839	143.829	143.861
			-5.88244	143.829	143.861
			-5.88097	143.829	143.861
			-5.87951	143.829	143.861
			-5.87804	143.829	143.861
			-5.87658	143.829	143.861
			-5.87511	143.829	143.861
			-5.87365	143.829	143.861
			-5.87218	143.829	143.861
			-5.87072	143.829	143.861
			-5.86925	143.829	143.861
			-5.86779	143.829	143.861
			-5.86632	143.829	143.861
			-5.86486	143.829	143.861
			-5.86339	143.829	143.86
			-5.86193	143.829	143.86
			-5.86047	143.829	143.86
			-5.859	143.829	143.86
			-5.85754	143.829	143.86
			-5.85607	143.829	143.86
			-5.85461	143.829	143.86
			-5.85314	143.829	143.86
			-5.85168	143.829	143.86
			-5.85021	143.829	143.86
			-5.84875	143.829	143.86
			-5.84728	143.829	143.86
			-5.84582	143.829	143.86
			-5.84435	143.829	143.86
			-5.84289	143.829	143.86
			-5.84142	143.829	143.86
			-5.83996	143.829	143.86
			-5.83849	143.829	143.86
			-5.83703	143.829	143.86
			-5.83556	143.829	143.86
			-5.8341	143.829	143.86
			-5.83263	143.828	143.86
			-5.83117	143.828	143.86
			-5.8297	143.828	143.86
			-5.82824	143.828	143.86
			-5.82677	143.828	143.86
			-5.82531	143.828	143.86
			-5.82384	143.828	143.86
			-5.82238	143.828	143.86
			-5.82091	143.828	143.86
			-5.81945	143.828	143.86
			-5.81798	143.828	143.86
			-5.81652	143.828	143.86
			-5.81505	143.828	143.86
			-5.81359	143.828	143.86
			-5.81212	143.828	143.86
			-5.81066	143.828	143.86
			-5.80919	143.828	143.86
			-5.80773	143.828	143.86
			-5.80626	143.828	143.86
			-5.8048	143.828	143.86
			-5.80333	143.828	143.86
			-5.80187	143.828	143.86
			-5.8004	143.828	143.86
			-5.79894	143.828	143.86
			-5.79747	143.828	143.86
			-5.79601	143.828	143.86
			-5.79454	143.828	143.86
			-5.79308	143.828	143.86
			-5.79161	143.828	143.86
			-5.79015	143.828	143.86
			-5.78868	143.828	143.86
			-5.78722	143.828	143.859
			-5.78575	143.828	143.859
			-5.78429	143.828	143.859
			-5.78282	143.828	143.859
			-5.78136	143.828	143.859
			-5.77989	143.828	143.859
			-5.77843	143.828	143.859
			-5.77696	143.828	143.859
			-5.7755	143.828	143.859
			-5.77403	143.828	143.859
			-5.77257	143.828	143.859
			-5.7711	143.828	143.859
			-5.76964	143.828	143.859
			-5.76817	143.828	143.859
			-5.76671	143.828	143.859
			-5.76524	143.828	143.859
			-5.76378	143.828	143.859
			-5.76231	143.828	143.859
			-5.76085	143.828	143.859
			-5.75938	143.828	143.859
			-5.75792	143.828	143.859
			-5.75645	143.828	143.859
			-5.75499	143.828	143.859
			-5.75352	143.828	143.859
			-5.75206	143.828	143.859
			-5.7506	143.828	143.859
			-5.74913	143.828	143.859
			-5.74767	143.828	143.859
			-5.7462	143.828	143.859
			-5.74474	143.828	143.859
			-5.74327	143.828	143.859
			-5.74181	143.828	143.859
			-5.74034	143.828	143.859
			-5.73888	143.828	143.859
			-5.73741	143.828	143.859
			-5.73595	143.828	143.859
			-5.73448	143.828	143.859
			-5.73302	143.828	143.859
			-5.73155	143.828	143.859
			-5.73009	143.828	143.859
			-5.72862	143.828	143.859
			-5.72716	143.828	143.859
			-5.72569	143.828	143.859
			-5.72423	143.828	143.859
			-5.72276	143.828	143.859
			-5.7213	143.828	143.859
			-5.71983	143.828	143.859
			-5.71837	143.828	143.859
			-5.7169	143.828	143.859
			-5.71544	143.828	143.859
			-5.71397	143.828	143.859
			-5.71251	143.828	143.859
			-5.71104	143.828	143.859
			-5.70958	143.828	143.859
			-5.70811	143.828	143.859
			-5.70665	143.828	143.859
			-5.70518	143.828	143.859
			-5.70372	143.828	143.859
			-5.70225	143.828	143.859
			-5.70079	143.828	143.859
			-5.69932	143.828	143.859
			-5.69786	143.828	143.859
			-5.69639	143.828	143.859
			-5.69493	143.828	143.859
			-5.69346	143.828	143.859
			-5.692	143.828	143.859
			-5.69053	143.828	143.859
			-5.68907	143.828	143.859
			-5.6876	143.828	143.859
			-5.68614	143.828	143.859
			-5.68467	143.828	143.859
			-5.68321	143.828	143.859
			-5.68174	143.828	143.859
			-5.68028	143.828	143.859
			-5.67881	143.828	143.859
			-5.67735	143.828	143.859
			-5.67588	143.828	143.859
			-5.67442	143.828	143.859
			-5.67295	143.828	143.859
			-5.67149	143.828	143.859
			-5.67002	143.828	143.859
			-5.66856	143.828	143.859
			-5.66709	143.828	143.859
			-5.66563	143.828	143.859
			-5.66416	143.828	143.859
			-5.6627	143.828	143.859
			-5.66123	143.828	143.859
			-5.65977	143.828	143.86
			-5.6583	143.828	143.86
			-5.65684	143.829	143.86
			-5.65537	143.829	143.86
			-5.65391	143.829	143.86
			-5.65244	143.829	143.86
			-5.65098	143.829	143.86
			-5.64951	143.829	143.86
			-5.64805	143.829	143.86
			-5.64658	143.829	143.86
			-5.64512	143.829	143.86
			-5.64366	143.829	143.86
			-5.64219	143.829	143.86
			-5.64073	143.829	143.86
			-5.63926	143.829	143.86
			-5.6378	143.829	143.86
			-5.63633	143.829	143.86
			-5.63487	143.829	143.86
			-5.6334	143.829	143.86
			-5.63194	143.829	143.86
			-5.63047	143.829	143.86
			-5.62901	143.829	143.86
			-5.62754	143.829	143.86
			-5.62608	143.829	143.86
			-5.62461	143.829	143.86
			-5.62315	143.829	143.86
			-5.62168	143.829	143.86
			-5.62022	143.829	143.86
			-5.61875	143.829	143.86
			-5.61729	143.829	143.86
			-5.61582	143.829	143.86
			-5.61436	143.829	143.86
			-5.61289	143.829	143.86
			-5.61143	143.829	143.86
			-5.60996	143.83	143.86
			-5.6085	143.83	143.86
			-5.60703	143.83	143.861
			-5.60557	143.83	143.861
			-5.6041	143.83	143.861
			-5.60264	143.83	143.861
			-5.60117	143.83	143.861
			-5.59971	143.83	143.861
			-5.59824	143.83	143.861
			-5.59678	143.83	143.861
			-5.59531	143.83	143.861
			-5.59385	143.83	143.861
			-5.59238	143.83	143.861
			-5.59092	143.83	143.861
			-5.58945	143.83	143.861
			-5.58799	143.83	143.861
			-5.58652	143.83	143.861
			-5.58506	143.83	143.861
			-5.58359	143.83	143.861
			-5.58213	143.83	143.861
			-5.58066	143.83	143.861
			-5.5792	143.831	143.861
			-5.57773	143.831	143.861
			-5.57627	143.831	143.861
			-5.5748	143.831	143.862
			-5.57334	143.831	143.862
			-5.57187	143.831	143.862
			-5.57041	143.831	143.862
			-5.56894	143.831	143.862
			-5.56748	143.831	143.862
			-5.56601	143.831	143.862
			-5.56455	143.831	143.862
			-5.56308	143.831	143.862
			-5.56162	143.831	143.862
			-5.56015	143.831	143.862
			-5.55869	143.831	143.862
			-5.55722	143.831	143.862
			-5.55576	143.831	143.862
			-5.55429	143.832	143.862
			-5.55283	143.832	143.862
			-5.55136	143.832	143.862
			-5.5499	143.832	143.863
			-5.54843	143.832	143.863
			-5.54697	143.832	143.863
			-5.5455	143.832	143.863
			-5.54404	143.832	143.863
			-5.54257	143.832	143.863
			-5.54111	143.832	143.863
			-5.53964	143.832	143.863
			-5.53818	143.832	143.863
			-5.53671	143.832	143.863
			-5.53525	143.832	143.863
			-5.53379	143.833	143.863
			-5.53232	143.833	143.863
			-5.53086	143.833	143.863
			-5.52939	143.833	143.863
			-5.52793	143.833	143.864
			-5.52646	143.833	143.864
			-5.525	143.833	143.864
			-5.52353	143.833	143.864
			-5.52207	143.833	143.864
			-5.5206	143.833	143.864
			-5.51914	143.833	143.864
			-5.51767	143.833	143.864
			-5.51621	143.834	143.864
			-5.51474	143.834	143.864
			-5.51328	143.834	143.864
			-5.51181	143.834	143.864
			-5.51035	143.834	143.865
			-5.50888	143.834	143.865
			-5.50742	143.834	143.865
			-5.50595	143.834	143.865
			-5.50449	143.834	143.865
			-5.50302	143.834	143.865
			-5.50156	143.834	143.865
			-5.50009	143.835	143.865
			-5.49863	143.835	143.865
			-5.49716	143.835	143.865
			-5.4957	143.835	143.865
			-5.49423	143.835	143.866
			-5.49277	143.835	143.866
			-5.4913	143.835	143.866
			-5.48984	143.835	143.866
			-5.48837	143.835	143.866
			-5.48691	143.835	143.866
			-5.48544	143.836	143.866
			-5.48398	143.836	143.866
			-5.48251	143.836	143.866
			-5.48105	143.836	143.866
			-5.47958	143.836	143.867
			-5.47812	143.836	143.867
			-5.47665	143.836	143.867
			-5.47519	143.836	143.867
			-5.47372	143.836	143.867
			-5.47226	143.836	143.867
			-5.47079	143.837	143.867
			-5.46933	143.837	143.867
			-5.46786	143.837	143.867
			-5.4664	143.837	143.868
			-5.46493	143.837	143.868
			-5.46347	143.837	143.868
			-5.462	143.837	143.868
			-5.46054	143.837	143.868
			-5.45907	143.838	143.868
			-5.45761	143.838	143.868
			-5.45614	143.838	143.868
			-5.45468	143.838	143.869
			-5.45321	143.838	143.869
			-5.45175	143.838	143.869
			-5.45028	143.838	143.869
			-5.44882	143.838	143.869
			-5.44735	143.839	143.869
			-5.44589	143.839	143.869
			-5.44442	143.839	143.869
			-5.44296	143.839	143.87
			-5.44149	143.839	143.87
			-5.44003	143.839	143.87
			-5.43856	143.839	143.87
			-5.4371	143.839	143.87
			-5.43563	143.84	143.87
			-5.43417	143.84	143.87
			-5.4327	143.84	143.87
			-5.43124	143.84	143.871
			-5.42977	143.84	143.871
			-5.42831	143.84	143.871
			-5.42684	143.84	143.871
			-5.42538	143.841	143.871
			-5.42392	143.841	143.871
			-5.42245	143.841	143.871
			-5.42099	143.841	143.872
			-5.41952	143.841	143.872
			-5.41806	143.841	143.872
			-5.41659	143.841	143.872
			-5.41513	143.842	143.872
			-5.41366	143.842	143.872
			-5.4122	143.842	143.872
			-5.41073	143.842	143.873
			-5.40927	143.842	143.873
			-5.4078	143.842	143.873
			-5.40634	143.842	143.873
			-5.40487	143.843	143.873
			-5.40341	143.843	143.873
			-5.40194	143.843	143.874
			-5.40048	143.843	143.874
			-5.39901	143.843	143.874
			-5.39755	143.843	143.874
			-5.39608	143.844	143.874
			-5.39462	143.844	143.874
			-5.39315	143.844	143.875
			-5.39169	143.844	143.875
			-5.39022	143.844	143.875
			-5.38876	143.844	143.875
			-5.38729	143.845	143.875
			-5.38583	143.845	143.875
			-5.38436	143.845	143.876
			-5.3829	143.845	143.876
			-5.38143	143.845	143.876
			-5.37997	143.845	143.876
			-5.3785	143.846	143.876
			-5.37704	143.846	143.876
			-5.37557	143.846	143.877
			-5.37411	143.846	143.877
			-5.37264	143.846	143.877
			-5.37118	143.847	143.877
			-5.36971	143.847	143.877
			-5.36825	143.847	143.878
			-5.36678	143.847	143.878
			-5.36532	143.847	143.878
			-5.36385	143.847	143.878
			-5.36239	143.848	143.878
			-5.36092	143.848	143.878
			-5.35946	143.848	143.879
			-5.35799	143.848	143.879
			-5.35653	143.848	143.879
			-5.35506	143.849	143.879
			-5.3536	143.849	143.879
			-5.35213	143.849	143.88
			-5.35067	143.849	143.88
			-5.3492	143.849	143.88
			-5.34774	143.85	143.88
			-5.34627	143.85	143.88
			-5.34481	143.85	143.881
			-5.34334	143.85	143.881
			-5.34188	143.85	143.881
			-5.34041	143.851	143.881
			-5.33895	143.851	143.882
			-5.33748	143.851	143.882
			-5.33602	143.851	143.882
			-5.33455	143.851	143.882
			-5.33309	143.852	143.882
			-5.33162	143.852	143.883
			-5.33016	143.852	143.883
			-5.32869	143.852	143.883
			-5.32723	143.852	143.883
			-5.32576	143.853	143.883
			-5.3243	143.853	143.884
			-5.32283	143.853	143.884
			-5.32137	143.853	143.884
			-5.3199	143.854	143.884
			-5.31844	143.854	143.885
			-5.31697	143.854	143.885
			-5.31551	143.854	143.885
			-5.31405	143.854	143.885
			-5.31258	143.855	143.886
			-5.31112	143.855	143.886
			-5.30965	143.855	143.886
			-5.30819	143.855	143.886
			-5.30672	143.856	143.886
			-5.30526	143.856	143.887
			-5.30379	143.856	143.887
			-5.30233	143.856	143.887
			-5.30086	143.857	143.887
			-5.2994	143.857	143.888
			-5.29793	143.857	143.888
			-5.29647	143.857	143.888
			-5.295	143.858	143.888
			-5.29354	143.858	143.889
			-5.29207	143.858	143.889
			-5.29061	143.858	143.889
			-5.28914	143.858	143.889
			-5.28768	143.859	143.89
			-5.28621	143.859	143.89
			-5.28475	143.859	143.89
			-5.28328	143.859	143.89
			-5.28182	143.86	143.891
			-5.28035	143.86	143.891
			-5.27889	143.86	143.891
			-5.27742	143.861	143.891
			-5.27596	143.861	143.892
			-5.27449	143.861	143.892
			-5.27303	143.861	143.892
			-5.27156	143.862	143.893
			-5.2701	143.862	143.893
			-5.26863	143.862	143.893
			-5.26717	143.862	143.893
			-5.2657	143.863	143.894
			-5.26424	143.863	143.894
			-5.26277	143.863	143.894
			-5.26131	143.863	143.894
			-5.25984	143.864	143.895
			-5.25838	143.864	143.895
			-5.25691	143.864	143.895
			-5.25545	143.865	143.896
			-5.25398	143.865	143.896
			-5.25252	143.865	143.896
			-5.25105	143.865	143.896
			-5.24959	143.866	143.897
			-5.24812	143.866	143.897
			-5.24666	143.866	143.897
			-5.24519	143.866	143.898
			-5.24373	143.867	143.898
			-5.24226	143.867	143.898
			-5.2408	143.867	143.899
			-5.23933	143.868	143.899
			-5.23787	143.868	143.899
			-5.2364	143.868	143.899
			-5.23494	143.868	143.9
			-5.23347	143.869	143.9
			-5.23201	143.869	143.9
			-5.23054	143.869	143.901
			-5.22908	143.87	143.901
			-5.22761	143.87	143.901
			-5.22615	143.87	143.902
			-5.22468	143.871	143.902
			-5.22322	143.871	143.902
			-5.22175	143.871	143.903
			-5.22029	143.871	143.903
			-5.21882	143.872	143.903
			-5.21736	143.872	143.903
			-5.21589	143.872	143.904
			-5.21443	143.873	143.904
			-5.21296	143.873	143.904
			-5.2115	143.873	143.905
			-5.21003	143.874	143.905
			-5.20857	143.874	143.905
			-5.2071	143.874	143.906
			-5.20564	143.875	143.906
			-5.20418	143.875	143.906
			-5.20271	143.875	143.907
			-5.20125	143.876	143.907
			-5.19978	143.876	143.907
			-5.19832	143.876	143.908
			-5.19685	143.877	143.908
			-5.19539	143.877	143.908
			-5.19392	143.877	143.909
			-5.19246	143.878	143.909
			-5.19099	143.878	143.909
			-5.18953	143.878	143.91
			-5.18806	143.879	143.91
			-5.1866	143.879	143.911
			-5.18513	143.879	143.911
			-5.18367	143.88	143.911
			-5.1822	143.88	143.912
			-5.18074	143.88	143.912
			-5.17927	143.881	143.912
			-5.17781	143.881	143.913
			-5.17634	143.881	143.913
			-5.17488	143.882	143.913
			-5.17341	143.882	143.914
			-5.17195	143.882	143.914
			-5.17048	143.883	143.914
			-5.16902	143.883	143.915
			-5.16755	143.883	143.915
			-5.16609	143.884	143.916
			-5.16462	143.884	143.916
			-5.16316	143.884	143.916
			-5.16169	143.885	143.917
			-5.16023	143.885	143.917
			-5.15876	143.885	143.917
			-5.1573	143.886	143.918
			-5.15583	143.886	143.918
			-5.15437	143.887	143.919
			-5.1529	143.887	143.919
			-5.15144	143.887	143.919
			-5.14997	143.888	143.92
			-5.14851	143.888	143.92
			-5.14704	143.888	143.92
			-5.14558	143.889	143.921
			-5.14411	143.889	143.921
			-5.14265	143.889	143.922
			-5.14118	143.89	143.922
			-5.13972	143.89	143.922
			-5.13825	143.891	143.923
			-5.13679	143.891	143.923
			-5.13532	143.891	143.924
			-5.13386	143.892	143.924
			-5.13239	143.892	143.924
			-5.13093	143.892	143.925
			-5.12946	143.893	143.925
			-5.128	143.893	143.926
			-5.12653	143.894	143.926
			-5.12507	143.894	143.926
			-5.1236	143.894	143.927
			-5.12214	143.895	143.927
			-5.12067	143.895	143.928
			-5.11921	143.896	143.928
			-5.11774	143.896	143.928
			-5.11628	143.896	143.929
			-5.11481	143.897	143.929
			-5.11335	143.897	143.93
			-5.11188	143.897	143.93
			-5.11042	143.898	143.93
			-5.10895	143.898	143.931
			-5.10749	143.899	143.931
			-5.10602	143.899	143.932
			-5.10456	143.899	143.932
			-5.10309	143.9	143.933
			-5.10163	143.9	143.933
			-5.10016	143.901	143.933
			-5.0987	143.901	143.934
			-5.09723	143.901	143.934
			-5.09577	143.902	143.935
			-5.09431	143.902	143.935
			-5.09284	143.903	143.936
			-5.09138	143.903	143.936
			-5.08991	143.903	143.936
			-5.08845	143.904	143.937
			-5.08698	143.904	143.937
			-5.08552	143.905	143.938
			-5.08405	143.905	143.938
			-5.08259	143.906	143.939
			-5.08112	143.906	143.939
			-5.07966	143.906	143.94
			-5.07819	143.907	143.94
			-5.07673	143.907	143.94
			-5.07526	143.908	143.941
			-5.0738	143.908	143.941
			-5.07233	143.908	143.942
			-5.07087	143.909	143.942
			-5.0694	143.909	143.943
			-5.06794	143.91	143.943
			-5.06647	143.91	143.944
			-5.06501	143.911	143.944
			-5.06354	143.911	143.944
			-5.06208	143.911	143.945
			-5.06061	143.912	143.945
			-5.05915	143.912	143.946
			-5.05768	143.913	143.946
			-5.05622	143.913	143.947
			-5.05475	143.914	143.947
			-5.05329	143.914	143.948
			-5.05182	143.915	143.948
			-5.05036	143.915	143.949
			-5.04889	143.915	143.949
			-5.04743	143.916	143.95
			-5.04596	143.916	143.95
			-5.0445	143.917	143.95
			-5.04303	143.917	143.951
			-5.04157	143.918	143.951
			-5.0401	143.918	143.952
			-5.03864	143.918	143.952
			-5.03717	143.919	143.953
			-5.03571	143.919	143.953
			-5.03424	143.92	143.954
			-5.03278	143.92	143.954
			-5.03131	143.921	143.955
			-5.02985	143.921	143.955
			-5.02838	143.922	143.956
			-5.02692	143.922	143.956
			-5.02545	143.922	143.957
			-5.02399	143.923	143.957
			-5.02252	143.923	143.958
			-5.02106	143.924	143.958
			-5.01959	143.924	143.959
			-5.01813	143.925	143.959
			-5.01666	143.925	143.96
			-5.0152	143.926	143.96
			-5.01373	143.926	143.961
			-5.01227	143.927	143.961
			-5.0108	143.927	143.962
			-5.00934	143.927	143.962
			-5.00787	143.928	143.963
			-5.00641	143.928	143.963
			-5.00494	143.929	143.964
			-5.00348	143.929	143.964
			-5.00201	143.93	143.965
			-5.00055	143.93	143.965
			-4.99908	143.931	143.966
			-4.99762	143.931	143.966
			-4.99615	143.932	143.967
			-4.99469	143.932	143.967
			-4.99322	143.933	143.968
			-4.99176	143.933	143.968
			-4.99029	143.933	143.969
			-4.98883	143.934	143.969
			-4.98736	143.934	143.97
			-4.9859	143.935	143.97
			-4.98444	143.935	143.971
			-4.98297	143.936	143.971
			-4.98151	143.936	143.972
			-4.98004	143.937	143.972
			-4.97858	143.937	143.973
			-4.97711	143.938	143.973
			-4.97565	143.938	143.974
			-4.97418	143.939	143.974
			-4.97272	143.939	143.975
			-4.97125	143.94	143.975
			-4.96979	143.94	143.976
			-4.96832	143.941	143.976
			-4.96686	143.941	143.977
			-4.96539	143.941	143.977
			-4.96393	143.942	143.978
			-4.96246	143.942	143.978
			-4.961	143.943	143.979
			-4.95953	143.943	143.979
			-4.95807	143.944	143.98
			-4.9566	143.944	143.98
			-4.95514	143.945	143.981
			-4.95367	143.945	143.981
			-4.95221	143.946	143.982
			-4.95074	143.946	143.982
			-4.94928	143.947	143.983
			-4.94781	143.947	143.983
			-4.94635	143.948	143.984
			-4.94488	143.948	143.984
			-4.94342	143.949	143.985
			-4.94195	143.949	143.985
			-4.94049	143.95	143.986
			-4.93902	143.95	143.987
			-4.93756	143.951	143.987
			-4.93609	143.951	143.988
			-4.93463	143.952	143.988
			-4.93316	143.952	143.989
			-4.9317	143.952	143.989
			-4.93023	143.953	143.99
			-4.92877	143.953	143.99
			-4.9273	143.954	143.991
			-4.92584	143.954	143.991
			-4.92437	143.955	143.992
			-4.92291	143.955	143.992
			-4.92144	143.956	143.993
			-4.91998	143.956	143.993
			-4.91851	143.957	143.994
			-4.91705	143.957	143.994
			-4.91558	143.958	143.995
			-4.91412	143.958	143.995
			-4.91265	143.959	143.996
			-4.91119	143.959	143.997
			-4.90972	143.96	143.997
			-4.90826	143.96	143.998
			-4.90679	143.961	143.998
			-4.90533	143.961	143.999
			-4.90386	143.962	143.999
			-4.9024	143.962	144
			-4.90093	143.963	144
			-4.89947	143.963	144.001
			-4.898	143.964	144.001
			-4.89654	143.964	144.002
			-4.89507	143.965	144.002
			-4.89361	143.965	144.003
			-4.89214	143.965	144.003
			-4.89068	143.966	144.004
			-4.88921	143.966	144.004
			-4.88775	143.967	144.005
			-4.88628	143.967	144.005
			-4.88482	143.968	144.006
			-4.88335	143.968	144.007
			-4.88189	143.969	144.007
			-4.88042	143.969	144.008
			-4.87896	143.97	144.008
			-4.87749	143.97	144.009
			-4.87603	143.971	144.009
			-4.87457	143.971	144.01
			-4.8731	143.972	144.01
			-4.87164	143.972	144.011
			-4.87017	143.973	144.011
			-4.86871	143.973	144.012
			-4.86724	143.974	144.012
			-4.86578	143.974	144.013
			-4.86431	143.974	144.013
			-4.86285	143.975	144.014
			-4.86138	143.975	144.014
			-4.85992	143.976	144.015
			-4.85845	143.976	144.015
			-4.85699	143.977	144.016
			-4.85552	143.977	144.017
			-4.85406	143.978	144.017
			-4.85259	143.978	144.018
			-4.85113	143.979	144.018
			-4.84966	143.979	144.019
			-4.8482	143.98	144.019
			-4.84673	143.98	144.02
			-4.84527	143.981	144.02
			-4.8438	143.981	144.021
			-4.84234	143.981	144.021
			-4.84087	143.982	144.022
			-4.83941	143.982	144.022
			-4.83794	143.983	144.023
			-4.83648	143.983	144.023
			-4.83501	143.984	144.024
			-4.83355	143.984	144.024
			-4.83208	143.985	144.025
			-4.83062	143.985	144.025
			-4.82915	143.986	144.026
			-4.82769	143.986	144.026
			-4.82622	143.986	144.027
			-4.82476	143.987	144.027
			-4.82329	143.987	144.028
			-4.82183	143.988	144.028
			-4.82036	143.988	144.029
			-4.8189	143.989	144.029
			-4.81743	143.989	144.03
			-4.81597	143.99	144.03
			-4.8145	143.99	144.031
			-4.81304	143.991	144.031
			-4.81157	143.991	144.032
			-4.81011	143.991	144.032
			-4.80864	143.992	144.033
			-4.80718	143.992	144.033
			-4.80571	143.993	144.034
			-4.80425	143.993	144.034
			-4.80278	143.994	144.035
			-4.80132	143.994	144.035
			-4.79985	143.994	144.036
			-4.79839	143.995	144.036
			-4.79692	143.995	144.037
			-4.79546	143.996	144.037
			-4.79399	143.996	144.038
			-4.79253	143.997	144.038
			-4.79106	143.997	144.039
			-4.7896	143.997	144.039
			-4.78813	143.998	144.04
			-4.78667	143.998	144.04
			-4.7852	143.999	144.041
			-4.78374	143.999	144.041
			-4.78227	143.999	144.042
			-4.78081	144	144.042
			-4.77934	144	144.043
			-4.77788	144.001	144.043
			-4.77641	144.001	144.044
			-4.77495	144.002	144.044
			-4.77348	144.002	144.044
			-4.77202	144.002	144.045
			-4.77055	144.003	144.045
			-4.76909	144.003	144.046
			-4.76762	144.004	144.046
			-4.76616	144.004	144.047
			-4.7647	144.004	144.047
			-4.76323	144.005	144.048
			-4.76177	144.005	144.048
			-4.7603	144.005	144.049
			-4.75884	144.006	144.049
			-4.75737	144.006	144.05
			-4.75591	144.007	144.05
			-4.75444	144.007	144.05
			-4.75298	144.007	144.051
			-4.75151	144.008	144.051
			-4.75005	144.008	144.052
			-4.74858	144.008	144.052
			-4.74712	144.009	144.053
			-4.74565	144.009	144.053
			-4.74419	144.01	144.053
			-4.74272	144.01	144.054
			-4.74126	144.01	144.054
			-4.73979	144.011	144.055
			-4.73833	144.011	144.055
			-4.73686	144.011	144.056
			-4.7354	144.012	144.056
			-4.73393	144.012	144.056
			-4.73247	144.012	144.057
			-4.731	144.013	144.057
			-4.72954	144.013	144.058
			-4.72807	144.013	144.058
			-4.72661	144.014	144.058
			-4.72514	144.014	144.059
			-4.72368	144.014	144.059
			-4.72221	144.015	144.06
			-4.72075	144.015	144.06
			-4.71928	144.015	144.06
			-4.71782	144.016	144.061
			-4.71635	144.016	144.061
			-4.71489	144.016	144.062
			-4.71342	144.017	144.062
			-4.71196	144.017	144.062
			-4.71049	144.017	144.063
			-4.70903	144.018	144.063
			-4.70756	144.018	144.064
			-4.7061	144.018	144.064
			-4.70463	144.018	144.064
			-4.70317	144.019	144.065
			-4.7017	144.019	144.065
			-4.70024	144.019	144.065
			-4.69877	144.02	144.066
			-4.69731	144.02	144.066
			-4.69584	144.02	144.066
			-4.69438	144.02	144.067
			-4.69291	144.021	144.067
			-4.69145	144.021	144.067
			-4.68998	144.021	144.068
			-4.68852	144.021	144.068
			-4.68705	144.022	144.068
			-4.68559	144.022	144.069
			-4.68412	144.022	144.069
			-4.68266	144.022	144.069
			-4.68119	144.023	144.07
			-4.67973	144.023	144.07
			-4.67826	144.023	144.07
			-4.6768	144.023	144.071
			-4.67533	144.024	144.071
			-4.67387	144.024	144.071
			-4.6724	144.024	144.072
			-4.67094	144.024	144.072
			-4.66947	144.025	144.072
			-4.66801	144.025	144.072
			-4.66654	144.025	144.073
			-4.66508	144.025	144.073
			-4.66361	144.025	144.073
			-4.66215	144.026	144.074
			-4.66068	144.026	144.074
			-4.65922	144.026	144.074
			-4.65775	144.026	144.074
			-4.65629	144.026	144.075
			-4.65483	144.027	144.075
			-4.65336	144.027	144.075
			-4.6519	144.027	144.075
			-4.65043	144.027	144.076
			-4.64897	144.027	144.076
			-4.6475	144.027	144.076
			-4.64604	144.028	144.076
			-4.64457	144.028	144.077
			-4.64311	144.028	144.077
			-4.64164	144.028	144.077
			-4.64018	144.028	144.077
			-4.63871	144.028	144.078
			-4.63725	144.028	144.078
			-4.63578	144.029	144.078
			-4.63432	144.029	144.078
			-4.63285	144.029	144.078
			-4.63139	144.029	144.079
			-4.62992	144.029	144.079
			-4.62846	144.029	144.079
			-4.62699	144.029	144.079
			-4.62553	144.029	144.079
			-4.62406	144.029	144.079
			-4.6226	144.03	144.08
			-4.62113	144.03	144.08
			-4.61967	144.03	144.08
			-4.6182	144.03	144.08
			-4.61674	144.03	144.08
			-4.61527	144.03	144.08
			-4.61381	144.03	144.081
			-4.61234	144.03	144.081
			-4.61088	144.03	144.081
			-4.60941	144.03	144.081
			-4.60795	144.03	144.081
			-4.60648	144.03	144.081
			-4.60502	144.03	144.081
			-4.60355	144.03	144.081
			-4.60209	144.03	144.082
			-4.60062	144.03	144.082
			-4.59916	144.03	144.082
			-4.59769	144.03	144.082
			-4.59623	144.03	144.082
			-4.59476	144.03	144.082
			-4.5933	144.03	144.082
			-4.59183	144.03	144.082
			-4.59037	144.03	144.082
			-4.5889	144.03	144.082
			-4.58744	144.03	144.082
			-4.58597	144.03	144.082
			-4.58451	144.03	144.082
			-4.58304	144.03	144.082
			-4.58158	144.03	144.083
			-4.58011	144.03	144.083
			-4.57865	144.03	144.083
			-4.57718	144.03	144.083
			-4.57572	144.03	144.083
			-4.57425	144.03	144.083
			-4.57279	144.03	144.083
			-4.57132	144.03	144.083
			-4.56986	144.03	144.083
			-4.56839	144.03	144.083
			-4.56693	144.03	144.083
			-4.56546	144.029	144.083
			-4.564	144.029	144.083
			-4.56253	144.029	144.082
			-4.56107	144.029	144.082
			-4.5596	144.029	144.082
			-4.55814	144.029	144.082
			-4.55667	144.029	144.082
			-4.55521	144.029	144.082
			-4.55374	144.028	144.082
			-4.55228	144.028	144.082
			-4.55081	144.028	144.082
			-4.54935	144.028	144.082
			-4.54789	144.028	144.082
			-4.54642	144.028	144.082
			-4.54496	144.027	144.082
			-4.54349	144.027	144.082
			-4.54203	144.027	144.081
			-4.54056	144.027	144.081
			-4.5391	144.027	144.081
			-4.53763	144.026	144.081
			-4.53617	144.026	144.081
			-4.5347	144.026	144.081
			-4.53324	144.026	144.081
			-4.53177	144.025	144.08
			-4.53031	144.025	144.08
			-4.52884	144.025	144.08
			-4.52738	144.025	144.08
			-4.52591	144.024	144.08
			-4.52445	144.024	144.08
			-4.52298	144.024	144.079
			-4.52152	144.024	144.079
			-4.52005	144.023	144.079
			-4.51859	144.023	144.079
			-4.51712	144.023	144.078
			-4.51566	144.022	144.078
			-4.51419	144.022	144.078
			-4.51273	144.022	144.078
			-4.51126	144.021	144.077
			-4.5098	144.021	144.077
			-4.50833	144.021	144.077
			-4.50687	144.02	144.077
			-4.5054	144.02	144.076
			-4.50394	144.02	144.076
			-4.50247	144.019	144.076
			-4.50101	144.019	144.076
			-4.49954	144.019	144.075
			-4.49808	144.018	144.075
			-4.49661	144.018	144.075
			-4.49515	144.017	144.074
			-4.49368	144.017	144.074
			-4.49222	144.016	144.074
			-4.49075	144.016	144.073
			-4.48929	144.016	144.073
			-4.48782	144.015	144.072
			-4.48636	144.015	144.072
			-4.48489	144.014	144.072
			-4.48343	144.014	144.071
			-4.48196	144.013	144.071
			-4.4805	144.013	144.071
			-4.47903	144.012	144.07
			-4.47757	144.012	144.07
			-4.4761	144.011	144.069
			-4.47464	144.011	144.069
			-4.47317	144.01	144.068
			-4.47171	144.01	144.068
			-4.47024	144.009	144.068
			-4.46878	144.009	144.067
			-4.46731	144.008	144.067
			-4.46585	144.008	144.066
			-4.46438	144.007	144.066
			-4.46292	144.007	144.065
			-4.46145	144.006	144.065
			-4.45999	144.005	144.064
			-4.45852	144.005	144.064
			-4.45706	144.004	144.063
			-4.45559	144.004	144.063
			-4.45413	144.003	144.062
			-4.45266	144.002	144.061
			-4.4512	144.002	144.061
			-4.44973	144.001	144.06
			-4.44827	144	144.06
			-4.4468	144	144.059
			-4.44534	143.999	144.059
			-4.44387	143.998	144.058
			-4.44241	143.998	144.057
			-4.44094	143.997	144.057
			-4.43948	143.996	144.056
			-4.43802	143.996	144.055
			-4.43655	143.995	144.055
			-4.43509	143.994	144.054
			-4.43362	143.993	144.053
			-4.43216	143.993	144.053
			-4.43069	143.992	144.052
			-4.42923	143.991	144.051
			-4.42776	143.99	144.051
			-4.4263	143.99	144.05
			-4.42483	143.989	144.049
			-4.42337	143.988	144.049
			-4.4219	143.987	144.048
			-4.42044	143.987	144.047
			-4.41897	143.986	144.046
			-4.41751	143.985	144.046
			-4.41604	143.984	144.045
			-4.41458	143.983	144.044
			-4.41311	143.982	144.043
			-4.41165	143.981	144.042
			-4.41018	143.981	144.042
			-4.40872	143.98	144.041
			-4.40725	143.979	144.04
			-4.40579	143.978	144.039
			-4.40432	143.977	144.038
			-4.40286	143.976	144.038
			-4.40139	143.975	144.037
			-4.39993	143.974	144.036
			-4.39846	143.973	144.035
			-4.397	143.972	144.034
			-4.39553	143.971	144.033
			-4.39407	143.97	144.032
			-4.3926	143.97	144.031
			-4.39114	143.969	144.03
			-4.38967	143.968	144.029
			-4.38821	143.967	144.029
			-4.38674	143.966	144.028
			-4.38528	143.964	144.027
			-4.38381	143.963	144.026
			-4.38235	143.962	144.025
			-4.38088	143.961	144.024
			-4.37942	143.96	144.023
			-4.37795	143.959	144.022
			-4.37649	143.958	144.021
			-4.37502	143.957	144.02
			-4.37356	143.956	144.019
			-4.37209	143.955	144.017
			-4.37063	143.954	144.016
			-4.36916	143.953	144.015
			-4.3677	143.951	144.014
			-4.36623	143.95	144.013
			-4.36477	143.949	144.012
			-4.3633	143.948	144.011
			-4.36184	143.947	144.01
			-4.36037	143.946	144.009
			-4.35891	143.944	144.008
			-4.35744	143.943	144.006
			-4.35598	143.942	144.005
			-4.35451	143.941	144.004
			-4.35305	143.94	144.003
			-4.35158	143.938	144.002
			-4.35012	143.937	144.001
			-4.34865	143.936	143.999
			-4.34719	143.935	143.998
			-4.34572	143.933	143.997
			-4.34426	143.932	143.996
			-4.34279	143.931	143.994
			-4.34133	143.929	143.993
			-4.33986	143.928	143.992
			-4.3384	143.927	143.99
			-4.33693	143.925	143.989
			-4.33547	143.924	143.988
			-4.334	143.923	143.987
			-4.33254	143.921	143.985
			-4.33107	143.92	143.984
			-4.32961	143.918	143.983
			-4.32815	143.917	143.981
			-4.32668	143.916	143.98
			-4.32522	143.914	143.978
			-4.32375	143.913	143.977
			-4.32229	143.911	143.976
			-4.32082	143.91	143.974
			-4.31936	143.908	143.973
			-4.31789	143.907	143.971
			-4.31643	143.905	143.97
			-4.31496	143.904	143.968
			-4.3135	143.902	143.967
			-4.31203	143.901	143.965
			-4.31057	143.899	143.964
			-4.3091	143.898	143.962
			-4.30764	143.896	143.961
			-4.30617	143.895	143.959
			-4.30471	143.893	143.958
			-4.30324	143.892	143.956
			-4.30178	143.89	143.955
			-4.30031	143.888	143.953
			-4.29885	143.887	143.952
			-4.29738	143.885	143.95
			-4.29592	143.884	143.948
			-4.29445	143.882	143.947
			-4.29299	143.88	143.945
			-4.29152	143.879	143.944
			-4.29006	143.877	143.942
			-4.28859	143.875	143.94
			-4.28713	143.874	143.939
			-4.28566	143.872	143.937
			-4.2842	143.87	143.935
			-4.28273	143.868	143.933
			-4.28127	143.867	143.932
			-4.2798	143.865	143.93
			-4.27834	143.863	143.928
			-4.27687	143.861	143.927
			-4.27541	143.86	143.925
			-4.27394	143.858	143.923
			-4.27248	143.856	143.921
			-4.27101	143.854	143.919
			-4.26955	143.852	143.918
			-4.26808	143.85	143.916
			-4.26662	143.849	143.914
			-4.26515	143.847	143.912
			-4.26369	143.845	143.91
			-4.26222	143.843	143.908
			-4.26076	143.841	143.906
			-4.25929	143.839	143.905
			-4.25783	143.837	143.903
			-4.25636	143.835	143.901
			-4.2549	143.833	143.899
			-4.25343	143.831	143.897
			-4.25197	143.829	143.895
			-4.2505	143.827	143.893
			-4.24904	143.825	143.891
			-4.24757	143.823	143.889
			-4.24611	143.821	143.887
			-4.24464	143.819	143.885
			-4.24318	143.817	143.883
			-4.24171	143.815	143.881
			-4.24025	143.813	143.879
			-4.23878	143.811	143.877
			-4.23732	143.809	143.875
			-4.23585	143.807	143.873
			-4.23439	143.805	143.871
			-4.23292	143.803	143.868
			-4.23146	143.801	143.866
			-4.22999	143.799	143.864
			-4.22853	143.796	143.862
			-4.22706	143.794	143.86
			-4.2256	143.792	143.858
			-4.22413	143.79	143.855
			-4.22267	143.788	143.853
			-4.2212	143.786	143.851
			-4.21974	143.783	143.849
			-4.21828	143.781	143.847
			-4.21681	143.779	143.844
			-4.21535	143.777	143.842
			-4.21388	143.774	143.84
			-4.21242	143.772	143.838
			-4.21095	143.77	143.835
			-4.20949	143.767	143.833
			-4.20802	143.765	143.831
			-4.20656	143.763	143.828
			-4.20509	143.761	143.826
			-4.20363	143.758	143.824
			-4.20216	143.756	143.821
			-4.2007	143.753	143.819
			-4.19923	143.751	143.816
			-4.19777	143.749	143.814
			-4.1963	143.746	143.812
			-4.19484	143.744	143.809
			-4.19337	143.741	143.807
			-4.19191	143.739	143.804
			-4.19044	143.737	143.802
			-4.18898	143.734	143.799
			-4.18751	143.732	143.797
			-4.18605	143.729	143.794
			-4.18458	143.727	143.792
			-4.18312	143.724	143.789
			-4.18165	143.722	143.787
			-4.18019	143.719	143.784
			-4.17872	143.717	143.782
			-4.17726	143.714	143.779
			-4.17579	143.712	143.776
			-4.17433	143.709	143.774
			-4.17286	143.706	143.771
			-4.1714	143.704	143.769
			-4.16993	143.701	143.766
			-4.16847	143.699	143.763
			-4.167	143.696	143.761
			-4.16554	143.693	143.758
			-4.16407	143.691	143.755
			-4.16261	143.688	143.753
			-4.16114	143.685	143.75
			-4.15968	143.683	143.747
			-4.15821	143.68	143.744
			-4.15675	143.677	143.742
			-4.15528	143.674	143.739
			-4.15382	143.672	143.736
			-4.15235	143.669	143.733
			-4.15089	143.666	143.73
			-4.14942	143.663	143.728
			-4.14796	143.661	143.725
			-4.14649	143.658	143.722
			-4.14503	143.655	143.719
			-4.14356	143.652	143.716
			-4.1421	143.649	143.713
			-4.14063	143.647	143.71
			-4.13917	143.644	143.708
			-4.1377	143.641	143.705
			-4.13624	143.638	143.702
			-4.13477	143.635	143.699
			-4.13331	143.632	143.696
			-4.13184	143.629	143.693
			-4.13038	143.626	143.69
			-4.12891	143.624	143.687
			-4.12745	143.621	143.684
			-4.12598	143.618	143.681
			-4.12452	143.615	143.678
			-4.12305	143.612	143.675
			-4.12159	143.609	143.672
			-4.12012	143.606	143.669
			-4.11866	143.603	143.666
			-4.11719	143.6	143.662
			-4.11573	143.597	143.659
			-4.11426	143.594	143.656
			-4.1128	143.591	143.653
			-4.11133	143.587	143.65
			-4.10987	143.584	143.647
			-4.10841	143.581	143.644
			-4.10694	143.578	143.64
			-4.10548	143.575	143.637
			-4.10401	143.572	143.634
			-4.10255	143.569	143.631
			-4.10108	143.566	143.628
			-4.09962	143.563	143.624
			-4.09815	143.559	143.621
			-4.09669	143.556	143.618
			-4.09522	143.553	143.615
			-4.09376	143.55	143.611
			-4.09229	143.547	143.608
			-4.09083	143.543	143.605
			-4.08936	143.54	143.601
			-4.0879	143.537	143.598
			-4.08643	143.534	143.595
			-4.08497	143.53	143.591
			-4.0835	143.527	143.588
			-4.08204	143.524	143.584
			-4.08057	143.521	143.581
			-4.07911	143.517	143.578
			-4.07764	143.514	143.574
			-4.07618	143.511	143.571
			-4.07471	143.507	143.567
			-4.07325	143.504	143.564
			-4.07178	143.501	143.56
			-4.07032	143.497	143.557
			-4.06885	143.494	143.553
			-4.06739	143.49	143.55
			-4.06592	143.487	143.546
			-4.06446	143.484	143.543
			-4.06299	143.48	143.539
			-4.06153	143.477	143.536
			-4.06006	143.473	143.532
			-4.0586	143.47	143.529
			-4.05713	143.466	143.525
			-4.05567	143.463	143.521
			-4.0542	143.459	143.518
			-4.05274	143.456	143.514
			-4.05127	143.452	143.511
			-4.04981	143.449	143.507
			-4.04834	143.445	143.503
			-4.04688	143.442	143.5
			-4.04541	143.438	143.496
			-4.04395	143.435	143.492
			-4.04248	143.431	143.488
			-4.04102	143.428	143.485
			-4.03955	143.424	143.481
			-4.03809	143.42	143.477
			-4.03662	143.417	143.474
			-4.03516	143.413	143.47
			-4.03369	143.41	143.466
			-4.03223	143.406	143.462
			-4.03076	143.402	143.458
			-4.0293	143.399	143.455
			-4.02783	143.395	143.451
			-4.02637	143.391	143.447
			-4.0249	143.388	143.443
			-4.02344	143.384	143.439
			-4.02197	143.38	143.435
			-4.02051	143.377	143.432
			-4.01904	143.373	143.428
			-4.01758	143.369	143.424
			-4.01611	143.365	143.42
			-4.01465	143.362	143.416
			-4.01318	143.358	143.412
			-4.01172	143.354	143.408
			-4.01025	143.35	143.404
			-4.00879	143.346	143.4
			-4.00732	143.343	143.396
			-4.00586	143.339	143.392
			-4.00439	143.335	143.388
			-4.00293	143.331	143.384
			-4.00146	143.327	143.38
			-4	143.324	143.376
			-3.99854	143.32	143.372
			-3.99707	143.316	143.368
			-3.99561	143.312	143.364
			-3.99414	143.308	143.36
			-3.99268	143.304	143.356
			-3.99121	143.3	143.352
			-3.98975	143.296	143.348
			-3.98828	143.292	143.344
			-3.98682	143.289	143.339
			-3.98535	143.285	143.335
			-3.98389	143.281	143.331
			-3.98242	143.277	143.327
			-3.98096	143.273	143.323
			-3.97949	143.269	143.319
			-3.97803	143.265	143.315
			-3.97656	143.261	143.31
			-3.9751	143.257	143.306
			-3.97363	143.253	143.302
			-3.97217	143.249	143.298
			-3.9707	143.245	143.293
			-3.96924	143.241	143.289
			-3.96777	143.237	143.285
			-3.96631	143.233	143.281
			-3.96484	143.229	143.276
			-3.96338	143.225	143.272
			-3.96191	143.221	143.268
			-3.96045	143.217	143.264
			-3.95898	143.212	143.259
			-3.95752	143.208	143.255
			-3.95605	143.204	143.251
			-3.95459	143.2	143.246
			-3.95312	143.196	143.242
			-3.95166	143.192	143.238
			-3.95019	143.188	143.233
			-3.94873	143.184	143.229
			-3.94726	143.18	143.225
			-3.9458	143.176	143.22
			-3.94433	143.171	143.216
			-3.94287	143.167	143.211
			-3.9414	143.163	143.207
			-3.93994	143.159	143.203
			-3.93847	143.155	143.198
			-3.93701	143.151	143.194
			-3.93554	143.146	143.189
			-3.93408	143.142	143.185
			-3.93261	143.138	143.18
			-3.93115	143.134	143.176
			-3.92968	143.13	143.172
			-3.92822	143.125	143.167
			-3.92675	143.121	143.163
			-3.92529	143.117	143.158
			-3.92382	143.113	143.154
			-3.92236	143.108	143.149
			-3.92089	143.104	143.145
			-3.91943	143.1	143.14
			-3.91796	143.096	143.136
			-3.9165	143.091	143.131
			-3.91503	143.087	143.126
			-3.91357	143.083	143.122
			-3.9121	143.079	143.117
			-3.91064	143.074	143.113
			-3.90917	143.07	143.108
			-3.90771	143.066	143.104
			-3.90624	143.061	143.099
			-3.90478	143.057	143.094
			-3.90331	143.053	143.09
			-3.90185	143.048	143.085
			-3.90038	143.044	143.081
			-3.89892	143.04	143.076
			-3.89745	143.035	143.071
			-3.89599	143.031	143.067
			-3.89452	143.027	143.062
			-3.89306	143.022	143.057
			-3.89159	143.018	143.053
			-3.89013	143.014	143.048
			-3.88867	143.009	143.044
			-3.8872	143.005	143.039
			-3.88574	143.001	143.034
			-3.88427	142.996	143.029
			-3.88281	142.992	143.025
			-3.88134	142.988	143.02
			-3.87988	142.983	143.015
			-3.87841	142.979	143.011
			-3.87695	142.974	143.006
			-3.87548	142.97	143.001
			-3.87402	142.966	142.997
			-3.87255	142.961	142.992
			-3.87109	142.957	142.987
			-3.86962	142.952	142.982
			-3.86816	142.948	142.978
			-3.86669	142.944	142.973
			-3.86523	142.939	142.968
			-3.86376	142.935	142.963
			-3.8623	142.93	142.959
			-3.86083	142.926	142.954
			-3.85937	142.922	142.949
			-3.8579	142.917	142.944
			-3.85644	142.913	142.94
			-3.85497	142.908	142.935
			-3.85351	142.904	142.93
			-3.85204	142.899	142.925
			-3.85058	142.895	142.921
			-3.84911	142.891	142.916
			-3.84765	142.886	142.911
			-3.84618	142.882	142.906
			-3.84472	142.877	142.901
			-3.84325	142.873	142.897
			-3.84179	142.868	142.892
			-3.84032	142.864	142.887
			-3.83886	142.859	142.882
			-3.83739	142.855	142.877
			-3.83593	142.851	142.873
			-3.83446	142.846	142.868
			-3.833	142.842	142.863
			-3.83153	142.837	142.858
			-3.83007	142.833	142.853
			-3.8286	142.828	142.848
			-3.82714	142.824	142.844
			-3.82567	142.819	142.839
			-3.82421	142.815	142.834
			-3.82274	142.811	142.829
			-3.82128	142.806	142.824
			-3.81981	142.802	142.819
			-3.81835	142.797	142.815
			-3.81688	142.793	142.81
			-3.81542	142.788	142.805
			-3.81395	142.784	142.8
			-3.81249	142.779	142.795
			-3.81102	142.775	142.79
			-3.80956	142.771	142.786
			-3.80809	142.766	142.781
			-3.80663	142.762	142.776
			-3.80516	142.757	142.771
			-3.8037	142.753	142.766
			-3.80223	142.748	142.761
			-3.80077	142.744	142.756
			-3.7993	142.739	142.752
			-3.79784	142.735	142.747
			-3.79637	142.731	142.742
			-3.79491	142.726	142.737
			-3.79344	142.722	142.732
			-3.79198	142.717	142.727
			-3.79051	142.713	142.723
			-3.78905	142.708	142.718
			-3.78758	142.704	142.713
			-3.78612	142.7	142.708
			-3.78465	142.695	142.703
			-3.78319	142.691	142.698
			-3.78172	142.686	142.693
			-3.78026	142.682	142.689
			-3.7788	142.678	142.684
			-3.77733	142.673	142.679
			-3.77587	142.669	142.674
			-3.7744	142.664	142.669
			-3.77294	142.66	142.664
			-3.77147	142.656	142.66
			-3.77001	142.651	142.655
			-3.76854	142.647	142.65
			-3.76708	142.643	142.645
			-3.76561	142.638	142.64
			-3.76415	142.634	142.636
			-3.76268	142.629	142.631
			-3.76122	142.625	142.626
			-3.75975	142.621	142.621
			-3.75829	142.616	142.616
			-3.75682	142.612	142.612
			-3.75536	142.608	142.607
			-3.75389	142.603	142.602
			-3.75243	142.599	142.597
			-3.75096	142.595	142.592
			-3.7495	142.591	142.588
			-3.74803	142.586	142.583
			-3.74657	142.582	142.578
			-3.7451	142.578	142.573
			-3.74364	142.573	142.569
			-3.74217	142.569	142.564
			-3.74071	142.565	142.559
			-3.73924	142.561	142.554
			-3.73778	142.556	142.55
			-3.73631	142.552	142.545
			-3.73485	142.548	142.54
			-3.73338	142.544	142.535
			-3.73192	142.539	142.531
			-3.73045	142.535	142.526
			-3.72899	142.531	142.521
			-3.72752	142.527	142.516
			-3.72606	142.523	142.512
			-3.72459	142.518	142.507
			-3.72313	142.514	142.502
			-3.72166	142.51	142.498
			-3.7202	142.506	142.493
			-3.71873	142.502	142.488
			-3.71727	142.498	142.484
			-3.7158	142.493	142.479
			-3.71434	142.489	142.474
			-3.71287	142.485	142.47
			-3.71141	142.481	142.465
			-3.70994	142.477	142.461
			-3.70848	142.473	142.456
			-3.70701	142.469	142.451
			-3.70555	142.465	142.447
			-3.70408	142.461	142.442
			-3.70262	142.457	142.438
			-3.70115	142.453	142.433
			-3.69969	142.449	142.428
			-3.69822	142.445	142.424
			-3.69676	142.441	142.419
			-3.69529	142.437	142.415
			-3.69383	142.433	142.41
			-3.69236	142.429	142.406
			-3.6909	142.425	142.401
			-3.68943	142.421	142.397
			-3.68797	142.417	142.392
			-3.6865	142.413	142.388
			-3.68504	142.409	142.383
			-3.68357	142.405	142.379
			-3.68211	142.401	142.374
			-3.68064	142.397	142.37
			-3.67918	142.393	142.365
			-3.67771	142.389	142.361
			-3.67625	142.386	142.357
			-3.67478	142.382	142.352
			-3.67332	142.378	142.348
			-3.67185	142.374	142.344
			-3.67039	142.37	142.339
			-3.66893	142.367	142.335
			-3.66746	142.363	142.33
			-3.666	142.359	142.326
			-3.66453	142.355	142.322
			-3.66307	142.352	142.318
			-3.6616	142.348	142.313
			-3.66014	142.344	142.309
			-3.65867	142.34	142.305
			-3.65721	142.337	142.3
			-3.65574	142.333	142.296
			-3.65428	142.33	142.292
			-3.65281	142.326	142.288
			-3.65135	142.322	142.284
			-3.64988	142.319	142.279
			-3.64842	142.315	142.275
			-3.64695	142.312	142.271
			-3.64549	142.308	142.267
			-3.64402	142.304	142.263
			-3.64256	142.301	142.259
			-3.64109	142.297	142.255
			-3.63963	142.294	142.251
			-3.63816	142.291	142.246
			-3.6367	142.287	142.242
			-3.63523	142.284	142.238
			-3.63377	142.28	142.234
			-3.6323	142.277	142.23
			-3.63084	142.273	142.226
			-3.62937	142.27	142.222
			-3.62791	142.267	142.218
			-3.62644	142.263	142.214
			-3.62498	142.26	142.211
			-3.62351	142.257	142.207
			-3.62205	142.254	142.203
			-3.62058	142.25	142.199
			-3.61912	142.247	142.195
			-3.61765	142.244	142.191
			-3.61619	142.241	142.187
			-3.61472	142.237	142.184
			-3.61326	142.234	142.18
			-3.61179	142.231	142.176
			-3.61033	142.228	142.172
			-3.60886	142.225	142.169
			-3.6074	142.222	142.165
			-3.60593	142.219	142.161
			-3.60447	142.216	142.157
			-3.603	142.213	142.154
			-3.60154	142.21	142.15
			-3.60007	142.207	142.147
			-3.59861	142.204	142.143
			-3.59714	142.201	142.139
			-3.59568	142.198	142.136
			-3.59421	142.195	142.132
			-3.59275	142.192	142.129
			-3.59128	142.189	142.125
			-3.58982	142.186	142.122
			-3.58835	142.184	142.118
			-3.58689	142.181	142.115
			-3.58542	142.178	142.111
			-3.58396	142.175	142.108
			-3.58249	142.173	142.105
			-3.58103	142.17	142.101
			-3.57956	142.167	142.098
			-3.5781	142.165	142.095
			-3.57663	142.162	142.091
			-3.57517	142.159	142.088
			-3.5737	142.157	142.085
			-3.57224	142.154	142.082
[truncated: 6,875 more rows]

## Sheet: panel c
0	0	0	0	0	0	0	0	0	0.059403	0.0594073	0	0	0	0	0	0.0594252	0.059413	0.0830233	0	0.142639	0	0.0827434	0.0599261	0	0	0.0598006	0.0598458	0	0.0826252	0	0.0832539	0	0.143625	0.0594193	0	0.0596219	0.0600494	0.0866544	0.0603527	0	0.0600209	0.0831423	0.140341	0.0585843	0.0579623	0.130689	0.0564693	0.0560816	0.0556299
0.142806	0.142806	0.142805	0.142805	0.142804	0.142804	0.142805	0.0598115	0.0598137	0.0598169	0.0598213	0.0598266	0.0598325	0.0598383	0.0598426	0	0.0598395	0.142862	0.0598048	0.0597698	0	0.0600719	0.0600006	0	0.142781	0.142648	0.14257	0.0602526	0.0599644	0.0597631	0.14253	0.0596387	0	0	0.0848765	0	0.146118	0	0	0	0.0605904	0.145218	0.0599891	0	0.137481	0.0758771	0	0.128049	0.12632	0.125729
0	0	0	0	0	0	0	0.0829956	0.0829969	0.0829992	0.0830027	0.0830075	0.0830136	0	0.0830278	0.142878	0.0830368	0	0	0.082955	0.0601334	0.0828132	0	0.142939	0	0	0	0	0.0824206	0.060171	0	0	0.143402	0.0597796	0.0598462	0.145319	0	0.060488	0.0606036	0.147278	0	0	0	0.0597211	0	0.0583315	0.130926	0.128258	0.0567382	0.125929
0.0602218	0.0602215	0.0602212	0.060221	0.060221	0.0602212	0.0602219	0.0602232	0.0602254	0.0602287	0.060233	0.0602384	0.0602443	0.143271	0.0602544	0.0602556	0.0602515	0.0602395	0.143195	0.060182	0.14341	0.0604817	0.143097	0.0607426	0.0606739	0.142992	0.0606136	0.142991	0.0603705	0.0825823	0.060066	0.14328	0	0	0	0.0602514	0	0.0864836	0.0866588	0	0.146897	0.0608746	0.143501	0.141078	0.059356	0.134472	0.131156	0.0574801	0.12684	0.0566094
0.0829508	0.0829505	0.0829502	0.0829499	0.0829497	0.0829495	0.0829497	0.0829503	0	0	0	0	0.0606538	0.0606596	0	0	0.0829915	0.0829889	0.0606269	0.060592	0	0.0827571	0.0608177	0.0825426	0.0824527	0	0.143318	0	0.0607743	0.0605766	0.143311	0.0604616	0.0601079	0.14446	0.060271	0	0.0604929	0.0609245	0.0610417	0.0612279	0	0.0847394	0.0608179	0	0.138161	0	0.0583388	0.0709812	0.0696418	0.0695136
0.0606313	0.060631	0.0606308	0.0606306	0.0606305	0.0606307	0.0606314	0.0606327	0.143587	0.143592	0.1436	0.14361	0	0	0.143647	0.143654	0.0606612	0.0606493	0	0.0829043	0.060951	0.0608893	0	0.0611473	0.0610782	0.061029	0	0.143333	0.0823666	0.0825345	0	0	0.144213	0	0.0848747	0.14618	0.146992	0	0.0614776	0	0.0614549	0.0612981	0	0.0605192	0	0.194153	0.131724	0.128657	0.0573845	0.12631
0.0610385	0.0610382	0.061038	0.0610378	0.0610377	0.0610379	0.0610386	0.0610399	0.0610421	0.0610453	0.0610497	0.0610551	0.144029	0.144042	0	0	0	0.0610568	0.143962	0.0609996	0.082811	0	0.143849	0.0615497	0.143867	0.143731	0.143653	0.0614592	0.0611758	0.0609799	0.0608791	0.144069	0	0.0606172	0.0606937	0	0	0	0	0.148142	0.0858553	0	0.144273	0.080886	0.13845	0	0	0.0581409	0.127206	0.0572496
0.0829005	0.0829003	0.0829	0.0828997	0.0828994	0.0828993	0.0828994	0.0829	0.0829014	0	0	0	0	0	0.0610713	0.0610727	0.14401	0.0829385	0	0.0828486	0.0613563	0.143991	0	0.0824764	0	0	0	0	0	0	0.0827963	0	0.0609329	0.145281	0.0611142	0.0611059	0.0613554	0.147846	0.0866581	0	0.0618837	0.146423	0	0.0609146	0.0604951	0.135337	0.131937	0.129173	0.127378	0.126807
0.0614433	0.061443	0.0614428	0.0614426	0.0614425	0.0614427	0.0614434	0.0614447	0.0614469	0.144354	0.144362	0.144372	0.144384	0.144397	0.0829324	0.0829383	0.0614737	0.0614619	0.0614397	0.0614049	0.0617592	0.0616973	0.144185	0.0619495	0.0618795	0.0618291	0.0618152	0.144066	0.143883	0.143863	0.0612822	0.0612754	0.0836678	0	0.0848679	0	0	0.061791	0.0619113	0.0620943	0	0	0.0616372	0	0	0.0601397	0.132144	0.129352	0.127543	0.126978
0	0	0	0	0	0	0	0	0	0	0	0	0	0	0.0614762	0.0614776	0	0.0828832	0.0828718	0	0.0827502	0.0620977	0.0620256	0	0.0823154	0.144456	0.144376	0	0.0619714	0.0617793	0	0.0831641	0.061342	0	0	0.147028	0.086068	0	0.0623428	0.148993	0.148142	0.0621379	0.145031	0.142118	0.139105	0.075437	0.0597008	0.0591119	0.127702	0.127142
0.144691	0.144691	0.14469	0.144689	0.144689	0.144689	0.14469	0.144692	0.144695	0.144701	0.0618569	0.0618623	0.0618683	0.0618742	0.0618787	0.0618802	0.144762	0.0618647	0.0618425	0.144596	0.0621596	0.0826302	0.0624233	0.144752	0.0622764	0	0	0.144391	0.144609	0	0.144433	0.0616788	0	0.145677	0.0615324	0	0.0617834	0.148707	0	0	0.0627343	0.147218	0	0.0616978	0	0.0604934	0.132677	0.129843	0.0589532	0.0584981
0.0622456	0.0622454	0.0622451	0	0	0	0	0	0	0	0.0828521	0.145119	0.145131	0.145144	0.0828772	0.0828832	0	0	0.145054	0.0622081	0.0826845	0.0624955	0.0824888	0	0	0.144774	0.144694	0	0	0.1446	0.0620811	0	0.145388	0	0	0.0619515	0.0622091	0	0.0866523	0	0	0	0.0624465	0.0807301	0.139376	0.13616	0.132866	0.130005	0.128159	0.127605
0.0827852	0.0827849	0.0827846	0.145029	0.145029	0.0622451	0.0622457	0.062247	0.0622492	0.0622524	0.0622568	0	0	0	0.0622787	0.0622803	0.0622765	0.145088	0	0	0.0625575	0	0.0628184	0.145071	0.207973	0	0	0.0626437	0.0627571	0.0625688	0.0826988	0.145204	0.0621531	0.0618568	0.146804	0	0.0860644	0.0626484	0.0627719	0.0629515	0.0858036	0.062968	0.0829265	0.0620855	0.0616107	0.136382	0.0606933	0.190528	0.188162	0.187158
0.0626431	0.0626428	0.0626426	0.0626423	0.0626423	0.145426	0.145427	0.145429	0.145433	0.145438	0.145446	0.145456	0.0626656	0.0626716	0	0.0828231	0.0828259	0.0626626	0.0626407	0.145329	0	0.14545	0	0	0	0.0630105	0.0629944	0.145098	0.0821752	0.0823617	0.0624768	0	0	0.146474	0.0623618	0.147862	0.0626324	0	0	0.0864519	0.063156	0.0846184	0.0628473	0.0624705	0.140006	0	0.133373	0.130616	0.128733	0.128191
0	0	0	0	0	0	0	0	0	0	0	0	0.082803	0.0828101	0.145493	0.0626778	0.0626741	0	0.0827461	0.0630013	0.145567	0	0.145624	0.063134	0.14561	0.145473	0.145392	0.0634204	0.063146	0.0629597	0.06287	0.0624782	0.146161	0	0	0	0	0.149553	0.14984	0.0633764	0	0.0633793	0.0632455	0.0806448	0.0623408	0.136597	0.133545	0.130754	0.128858	0.128322
0.145758	0.145758	0.145757	0.145756	0.145756	0.145756	0.145757	0.145759	0.0630414	0.0630446	0.063049	0.0630544	0.0630604	0.0630664	0.0630711	0	0.0630692	0.145816	0.0630359	0	0	0.145767	0	0.145772	0	0.0637849	0	0.0819855	0.0821017	0	0.0826427	0.145954	0	0.0626714	0.147612	0.0627878	0.0630534	0	0.063623	0.0637989	0.0635751	0	0.08286	0.0628528	0.0779191	0.0618803	0.13371	0.130885	0.258062	0.128446
0.0634301	0.0634299	0.0634296	0.0634294	0.0634293	0.0634295	0.0634301	0.0634314	0.146155	0.14616	0.082727	0.0827319	0.082738	0	0.146216	0.145831	0.0827608	0	0	0.146046	0.0633455	0.0636735	0.145933	0.0639104	0.145911	0.0819881	0.145692	0.0638047	0.0635322	0.145642	0.0632606	0	0.0629543	0.0841812	0	0.0854794	0.0860557	0.0634964	0	0.0864301	0.149762	0.148356	0.063641	0.143787	0.0627015	0.137144	0.0619756	0.131009	0.12919	0.257235
0	0	0	0.0826493	0.082649	0.0826489	0	0	0	0	0.0634412	0.0634466	0.0634527	0.146204	0	0.0634651	0.0634616	0.0634503	0.146104	0.063784	0.146274	0	0	0.0821624	0	0.064168	0.0641498	0.0819011	0.145939	0.0637336	0	0.146298	0.146919	0.063075	0	0.0632023	0.0634719	0	0.0866252	0	0	0	0	0	0.140864	0.137341	0.13418	0.193286	0.191159	0.128776
0.14647	0.146469	0.146469	0.0638189	0.0638189	0.063819	0.146469	0.146471	0.146474	0.14648	0.0638307	0	0.0638422	0.0638482	0.063853	0.0638548	0.0826908	0.0826877	0.0638185	0.0825768	0.0641229	0.146464	0.210606	0.0642945	0.0642219	0.0818977	0.146364	0.0641863	0	0.082222	0.14623	0.0636582	0	0	0.147999	0.0636144	0	0.150384	0.0640448	0.0642189	0.0644058	0.0641939	0.146822	0.144069	0	0.0628899	0.134327	0.131523	0.259382	0.190565
0.0642065	0.0642063	0.064206	0.0642058	0.0642057	0.0642059	0.0642065	0.0642078	0.0642099	0.0642131	0.146875	0.146498	0.0826681	0.0826752	0.0826823	0.0826882	0.0638514	0.128067	0.146806	0.0641713	0.0824579	0.0644453	0	0.0820717	0.146585	0.0645483	0	0.0645651	0.0642966	0.0641165	0.0640338	0	0.0637453	0.147625	0.0635877	0.0854622	0.14993	0	0	0	0.0857313	0.0845123	0	0.0639828	0.141099	0.137861	0.134466	0.263337	0.25967	0.19631
0.0825752	0.082575	0.0825747	0.0825744	0.0825741	0.082574	0.0825741	0.0825748	0.0825762	0	0	0.0642229	0.064229	0.0642351	0.0642399	0.0642418	0.0642384	0.0826126	0	0.0824965	0.0645074	0.0823174	0.0647539	0.0646759	0	0.146728	0.0649062	0.0818119	0.146614	0.0644966	0.0825158	0.147022	0.0835244	0.0638745	0	0	0	0.0643345	0.0644641	0.151039	0.0648171	0.0645972	0.147136	0.0803596	0.0637664	0.13804	0.134598	0.263675	0.38992	0.321064
0.0645906	0.0645903	0.06459	0.0645898	0.0645897	0.0645899	0.0645905	0.0645918	0.0645939	0.147176	0.147184	0.147194	0.147206	0.0826004	0.0826075	0.0826133	0.147239	0.0646116	0.0645901	0.0645558	0.0823725	0.064827	0.0821556	0.0650544	0.146867	0	0.0817397	0.0649411	0.0650497	0.0821449	0.0644163	0	0.0641369	0	0.148782	0.0640239	0.0643015	0.0864509	0.151485	0.065051	0	0	0.0648108	0.0643538	0.141675	0.138211	0.198529	0.263954	0.650493	0.388657
0.0824954	0.0824951	0.0824949	0.0824945	0.0824943	0	0	0	0	0	0	0	0	0.0646192	0.064624	0.064626	0	0.0825327	0.0825206	0.0649376	0.0648892	0.0822269	0.0651326	0.0819761	0.065356	0.147003	0.0652801	0.147032	0.0818517	0.0648739	0.147241	0.147348	0	0.148382	0	0.08544	0.0860232	0.0647498	0	0	0.150913	0.149449	0	0.0647218	0.0774311	0.064193	0.205983	0.46147	0	0.648382
0.0649718	0.0649716	0.0649713	0.0649711	0.064971	0.147465	0.147466	0.147468	0.147472	0.147477	0.147485	0.147496	0.0649943	0.0650004	0	0.0650073	0.14754	0.0649932	0.0649718	0.0824114	0	0.0652059	0.147569	0.0654299	0.147514	0.0656721	0.147291	0.0656843	0.0654219	0.0820629	0	0	0.148002	0	0.0643923	0.0644308	0.0647124	0	0.0652948	0.151834	0	0.0653954	0.147826	0.0802549	0.0644613	0.138693	0.199729	0.529846	0	0
0.0653502	0.0653499	0.0653497	0.0653494	0.0653493	0.0653495	0.0653501	0.0653514	0.0653535	0.0653567	0	0	0.0825136	0.0825207	0.212917	0.0825335	0	0	0.0824356	0.0653164	0.213194	0.147713	0	0.147678	0	0.147638	0	0.0816189	0.0817587	0.0652483	0.0651729	0.0648142	0	0.0646634	0.084759	0.0648351	0	0.151591	0.0865776	0	0.0656317	0	0	0.145232	0.142101	0.138845	0.270943	0	0	0
0.0824107	0.0824104	0.0824101	0.0824098	0.0824096	0.0824094	0.0824096	0.0824103	0.0824118	0	0.065361	0.0653665	0.0653726	0.0653788	0	0.0653858	0.0653827	0.14782	0.0653505	0.148014	0	0.0659549	0.147841	0.0661722	0.147778	0	0.147554	0.0660515	0.0657912	0.147596	0.0823694	0.0828517	0.148335	0.149123	0.0647906	0.0854127	0.0651207	0	0	0.0863337	0.0856386	0.150176	0.14812	0.0654487	0.142303	0.13899	0.271248	0	0	0
0.0657256	0.0657254	0.0657251	0.0657249	0.0657248	0.065725	0.0657256	0.0657268	0.0657289	0.148146	0.148154	0.148165	0.082429	0.14819	0.148202	0.14821	0.14821	0.0657476	0.148072	0	0.148204	0	0	0.0817702	0.0664638	0.147894	0.066384	0.147931	0.147818	0.0659884	0.0655468	0.130765	0.0652951	0	0.0651862	0.0652367	0.151526	0.0655722	0.0657062	0.0658724	0.0660348	0.0661823	0.0659546	0.0658075	0.0654801	0.204877	0.271491	0	0	0
0.0823211	0.0823208	0.0823205	0.0823202	0.0823199	0.0823198	0.08232	0.0823207	0.0823222	0	0	0.0661144	0.131869	0	0	0	0	0.0823581	0.0660993	0.148292	0	0.148356	0.148106	0.0665389	0.0815705	0.0667691	0.081426	0	0	0.0818843	0.148207	0.0827824	0	0.0654414	0.0847222	0	0	0.0864021	0.152661	0.0662789	0	0.0843151	0.0824527	0.0800308	0.142829	0.0735082	0.815328	0	0	0
0.132566	0.132565	0.132565	0.132564	0.132564	0.132564	0.132566	0.132568	0.132572	0.148429	0.148437	0.0823332	0.0823395	0.148473	0.148485	0.148493	0.148493	0.0661204	0.0822509	0.0664353	0.148474	0.148618	0.0666181	0.148562	0.0668269	0.0813725	0.148058	0.148183	0.148079	0.0663539	0	0.0659448	0.149041	0.0840224	0.065579	0.151016	0.0659292	0.0659794	0	0	0.15202	0.0665713	0.0663299	0.146075	0.143012	0.205727	0	0	0	0
0.0822265	0.0822263	0.082226	0.0822257	0.0822254	0.0822253	0.0822255	0.0822262	0	0.066474	0.0664784	0.0664838	0.06649	0.0664963	0.0665014	0	0	0.148754	0.0664692	0.0821265	0.0667541	0	0.148726	0	0.148643	0.0671285	0.0671046	0.148428	0.066881	0.148504	0.148489	0.0827082	0	0.0658262	0	0.0660317	0.0859703	0.0663838	0.0665206	0.152974	0.0668323	0.0669573	0.0823563	0.0665157	0.0664698	0.279677	0	0	0	0
0.0668341	0.0668338	0.0668336	0.0668333	0.0668332	0.0668334	0.066834	0.0668352	0.149065	0.149071	0.149079	0.149089	0.082245	0.0822521	0	0.148768	0.215635	0.066857	0.148987	0.0668023	0.0819821	0.0670558	0.0673426	0.148808	0.0675439	0.148738	0.148653	0.0674894	0.148689	0.0670758	0.066651	0.0663159	0.149355	0.0839703	0.150649	0	0.0663292	0.08637	0.0865095	0	0.0855253	0.0842392	0.133773	0.146653	0.143509	0.139985	0	0	0	0
0.0821272	0.0821269	0.0821266	0.0821263	0.149323	0.149323	0.0821262	0.0821269	0	0	0	0	0.0668565	0.0668627	0.149127	0.0668702	0	0	0	0.149188	0.067118	0.149233	0.0816293	0.149045	0.0813357	0.067838	0.0678126	0.0811748	0	0.0816862	0.149126	0.0666839	0.0664276	0.0662081	0	0.151768	0.0859363	0.0667854	0.0669236	0.0670834	0.0672267	0.0673402	0	0	0.143672	0.280223	0	0	0	0
0.0671975	0.0671972	0.0671969	0.0671967	0	0	0.0671973	0.0671985	0.149329	0.149335	0.149343	0.149353	0.0672198	0.0672261	0.0672313	0.0821655	0.149399	0.149385	0.0671998	0	0.149351	0.0817014	0.0677001	0.0679742	0.149109	0.149317	0.149231	0.0678409	0.14893	0.0674321	0	0.0826291	0.0832341	0	0.0663561	0	0	0	0.0673236	0.153725	0	0.0841583	0.149692	0.14687	0.143828	0.280508	0	0	0	0
0.149581	0.14958	0.149579	0.149579	0.149579	0.149579	0.149579	0.0675587	0.0675608	0.0675639	0.0675683	0.0675737	0.0821457	0.0821528	0.0821599	0.134828	0.0675914	0.149641	0.149607	0.149439	0	0.0677741	0.149564	0.0813004	0.0682479	0.0809995	0.0685077	0.149241	0.149164	0.149365	0.14939	0.0670488	0.0667992	0.1505	0.151374	0.0668153	0.0667264	0.153517	0.0864677	0	0.153079	0.0677201	0.149948	0.147079	0.143975	0.631256	0	0	0	0
0.0679147	0.0679144	0.0679141	0.0679139	0.0679138	0.0679139	0.0679145	0.149938	0.0820241	0.0820266	0.0820303	0.0820353	0.149622	0.149635	0.0675916	0.0820613	0.0820634	0	0.0819373	0.0678843	0.149594	0.14971	0.0684053	0.0683249	0.149677	0.0685344	0.0809404	0.0685343	0.0682901	0	0.0677275	0.0825452	0	0.066963	0	0.0853007	0.153018	0	0.0677207	0.154067	0	0	0	0.067893	0.144114	0.351854	0	0	0	0
0.0819138	0.0819135	0.0819132	0.0819129	0.0819127	0.0819126	0.0819128	0.0819135	0.149833	0.0679209	0.0679253	0.0679307	0.067937	0.0679433	0.150004	0.0679511	0.0679486	0.149889	0.0679178	0.0817978	0.0681907	0.0684795	0.0813848	0.149843	0.0689388	0.149743	0.149657	0.1498	0.081099	0.149604	0.0819179	0.0674107	0.150329	0.0838512	0.151703	0.0672027	0	0.0675798	0	0	0.0680063	0.152169	0.150197	0.147616	0.212904	0	0	0	0	0
0.0682685	0.0682682	0.0682679	0.0682677	0.0682676	0.0682677	0.0682683	0.0682695	0.0682715	0.150192	0.1502	0.150211	0.150223	0.0819396	0.150249	0.150257	0.150257	0.0682925	0.150095	0.0682386	0.15018	0.0814572	0.150008	0.150053	0.0809475	0.149944	0.0691894	0.150006	0.0686342	0.149835	0.06808	0.150226	0.0675333	0.067336	0	0	0.0675121	0.0862905	0.0864208	0.0682679	0.153783	0.0684702	0.0685153	0.147805	0.144666	0	0	0	0	0
0.150419	0.150418	0.150418	0.150417	0.150417	0.150417	0.150418	0.15042	0.150423	0.150429	0	0	0	0.0682971	0	0	0	0.0818362	0.0686229	0.150268	0.0815139	0.0688273	0.0690974	0.0693573	0.150088	0.069554	0.150194	0	0.149947	0.0688249	0.150242	0	0.150979	0.0677059	0.0674999	0.15284	0.0858529	0.0679725	0.0681148	0.0861333	0	0.152822	0.0819212	0.0688905	0.144777	0	0	0	0	0
0	0.0816807	0.0816804	0.0816801	0	0	0	0	0	0	0.150437	0.150447	0.15046	0.150473	0.150486	0.150494	0.150494	0.0686433	0.0817039	0.0689373	0.138124	0.1505	0.150559	0.150592	0.150281	0.15047	0.150383	0.150203	0.150153	0.150397	0.0687752	0.218965	0	0.0837842	0.084525	0.0679686	0.0679005	0	0.0685059	0.0686566	0.154091	0	0.0688681	0.148311	0.289854	0	0	0	0	0
0.150647	0.0689659	0.0689656	0.0689654	0.150645	0.150645	0.150646	0.150648	0.150651	0.150657	0.150665	0.0689821	0.0689884	0.0689948	0.0690002	0.0690029	0.0690006	0.150708	0.0689705	0.150836	0.15096	0.150707	0.150758	0.0807536	0.0699497	0.150652	0.150564	0.150393	0.150351	0	0.0817034	0	0.151256	0.0680727	0.0678751	0.0852008	0.0682858	0.154605	0.0863688	0.0690422	0.0691524	0.153093	0.151018	0.148481	0.2902	0	0	0	0	0
0.150867	0.150867	0.150866	0.150866	0.150865	0.150865	0.150866	0.069311	0.069313	0.0693161	0.0693204	0.15102	0.151032	0.151046	0.151058	0.151066	0.151066	0.0693349	0.150895	0.151048	0	0.0698504	0.0701099	0.0700285	0.150796	0.150825	0.0705114	0.150574	0.0699769	0.150608	0.150707	0.15109	0.0686108	0.0837122	0.0844632	0.0683469	0.0858037	0	0.0688939	0.0860703	0.0852374	0.0695711	0.0695634	0.148642	0.361692	0	0	0	0	0
0.0696505	0.0696502	0.0696499	0.0696497	0.0696495	0.0696497	0.0696502	0.151209	0.151212	0.151218	0.151226	0.0815701	0.0815763	0.0696791	0.0696846	0	0.0815977	0.0815934	0.151107	0.0699601	0.151163	0.151239	0.151279	0.150964	0.150969	0.0708648	0.151059	0.150746	0.150867	0.150811	0.0694571	0.069172	0.0829133	0.0684363	0.0682472	0	0.0686681	0.0687489	0	0.0694246	0.0695279	0.0837841	0.15158	0.148794	0.655064	0	0	0	0	0
0.151416	0.151416	0.151415	0.151415	0.151414	0.151414	0.151415	0.151417	0.151421	0.151426	0	0.0696663	0.0696726	0.0815834	0.0815904	0.151283	0.0696853	0.15114	0.0699929	0.0812917	0.151359	0.151426	0.151457	0.151137	0.151134	0.151308	0.15122	0.142025	0.151045	0.0701641	0.151263	0.0821607	0.0689635	0.152432	0.153013	0.153865	0	0.155323	0.15559	0.0860023	0.0699002	0.0699313	0.151788	0.148938	0.218926	0	0	0	0	0
0.151617	0.151616	0.151615	0.151615	0.151615	0.151615	0.151615	0.0703218	0	0	0.151434	0.151445	0.151458	0.151471	0.151484	0.151492	0.151492	0.0700129	0.0813177	0.151447	0.151546	0.0807627	0.151627	0.222631	0.151291	0.151461	0.151373	0.0800572	0.151214	0.151332	0.151471	0.151567	0.152134	0	0.0689819	0	0.154796	0	0.0696603	0.0698038	0.0851527	0.153966	0	0.149074	0	0	0	0	0	0
0	0	0	0	0	0	0	0.0812954	0.151621	0.151626	0.151635	0.151645	0.151658	0.0703495	0.0703551	0.0703581	0.151692	0.151678	0.151506	0.0706245	0	0.0708421	0.0714106	0.151775	0.223315	0.151605	0.151517	0.151381	0.0712634	0.151514	0.0704543	0.0698534	0	0.152707	0	0.154175	0	0.155646	0.0862493	0	0.0702691	0	0.151988	0.149202	0	0	0	0	0	0
0.151808	0.151808	0.151807	0.151807	0.151806	0.151806	0.151807	0.151809	0.151813	0.151818	0.0706612	0.0706666	0.070673	0.152001	0.152014	0.152022	0.0706863	0.15187	0.0706572	0.151961	0.151725	0.223261	0.152105	0.15192	0.151887	0.151741	0.224039	0.223626	0.151688	0.151689	0.0812166	0.152128	0.152382	0.0695078	0.153669	0.069463	0.155113	0	0.0700387	0.156109	0.155698	0.154208	0.152179	0.221009	0	0	0	0	0	0
0.151992	0.151992	0.151991	0.15199	0.15199	0.15199	0.151991	0.151993	0.151996	0.0709832	0.152153	0.152163	0.152176	0.15219	0.152202	0.152211	0.152211	0.0710036	0.15202	0.152137	0.223442	0.152253	0.152255	0.152056	0.152015	0.224591	0.15208	0.151963	0.224027	0.151855	0.151863	0.0705209	0.0700017	0.153325	0	0	0.0697958	0.0698899	0.156596	0.0705522	0	0.0709914	0.0712399	0.149723	0	0	0	0	0	0
0.152167	0.152167	0.152166	0.152166	0.152165	0.152165	0.0712998	0.0713009	0.0713029	0.152325	0.152333	0.152343	0.152356	0.15237	0.152382	0.152391	0.152391	0.152377	0.152195	0.152303	0.152373	0.152403	0.152396	0.152184	0.152134	0.231366	0.231224	0.304289	0.0797874	0.152012	0.0711014	0.152671	0.0826213	0	0.153952	0.154842	0.155791	0.156334	0	0.156772	0.155965	0.0834507	0.152686	0.299733	0	0	0	0	0	0
0.0716193	0.0716191	0.0716188	0.0716185	0.0716184	0.0716185	0.152485	0.152487	0.152491	0.152496	0.152504	0.152515	0.0716412	0	0.0716536	0.0716567	0.152562	0.152548	0.152362	0.152462	0.152523	0.152544	0.152529	0.225472	0.225624	0.2258	0.225673	0.152309	0.304343	0.152162	0.152364	0.0816986	0.152855	0.153581	0.0700596	0.0701909	0	0	0.0707855	0	0	0.226348	0.152856	0.300058	0	0	0	0	0	0
0.224896	0.224895	0.224894	0.224894	0.224893	0.224893	0.224894	0.224897	0.152654	0.152659	0.152668	0.0719503	0.152843	0.224505	0.15287	0.152878	0.152726	0.152712	0.152521	0.0722227	0.152664	0.225706	0.305421	0.152708	0.23141	0.30524	0.305061	0.226264	0.225721	0.152303	0.22458	0.152745	0.0706767	0.0705492	0.0841663	0.0849407	0.0705314	0.156637	0.0861094	0.157054	0.156223	0	0.153018	0.374228	0	0	0	0	0	0
0.153112	0.153112	0.153111	0.153111	0.15311	0.15311	0.153111	0.153113	0.225366	0.152814	0.152822	0.15299	0.153003	0.153016	0.0807482	0.153037	0.0722827	0.152866	0.225234	0.15292	0.152797	0.079773	0.152876	0.305703	0.379641	0.305532	0.305352	0.383869	0.152741	0.225403	0.153005	0.0714958	0.153411	0.0832785	0.0704122	0.0705498	0.0855558	0.0710014	0.0711539	0	0.0717105	0.155223	0.153171	0.752719	0	0	0	0	0	0
0.153255	0.153254	0.153253	0.153253	0.153253	0.153253	0.153253	0.153255	0.153259	0.225825	0.225837	0.153141	0.153154	0.153167	0.225461	0.153188	0.153188	0.153013	0.153117	0.306245	0.226309	0.305942	0.227093	0.306029	0.381263	0.611663	0.764203	0.305486	0.305757	0.152852	0.0805008	0.153252	0.0713377	0.0708895	0.154841	0.0848631	0.0708941	0.0859293	0.0860318	0.157328	0.084763	0.0723547	0.153315	0	0	0	0	0	0	0
0.153388	0.153388	0.153387	0.153387	0.153386	0.153386	0.153387	0.153389	0.153393	0.153398	0.153406	0.226458	0.153296	0.15331	0.153322	0.153331	0.153331	0.226338	0.153246	0.153308	0.153331	0.227317	0.30677	0.45735	0.766801	0.382499	0.229372	0.840851	0.306066	0.226797	0.225954	0.153429	0.0822854	0.154403	0.071107	0.0709053	0.0854812	0.0713652	0.0715188	0.0720082	0.144472	0.155759	0.153451	0	0	0	0	0	0	0
0.153514	0.153513	0.233394	0.233394	0.153512	0.153512	0.153512	0.153514	0.153518	0.153524	0.153532	0.153714	0.226907	0.153444	0.153456	0.153465	0.153465	0.153577	0.227125	0.15342	0.306964	0.307068	0.460651	0.691994	0	0	0	0	0.688836	0.306785	0.153432	0.153598	0.153827	0.0715595	0.083988	0.156038	0.0712535	0	0.157829	0.0855851	0.0846528	0.155951	0.227307	0	0	0	0	0	0	0
0.307369	0.307368	0.227485	0.227484	0.307365	0.307365	0.307367	0.30737	0.227674	0.227683	0.153649	0.233731	0.153848	0.227345	0.227364	0.227376	0.307297	0.153693	0.153768	0.227825	0.228429	0.307344	0.7685	0	0	0	0	0	0.38384	0.307113	0.227387	0.153758	0.154022	0.0830706	0.0714493	0	0.157011	0.157577	0.0722383	0.0723634	0.0727542	0.156134	0.15399	0	0	0	0	0	0	0
0.22844	0.22844	0.228439	0.228438	0.228437	0.228437	0.228439	0.228442	0.308151	0.233554	0.228088	0.228104	0.233682	0.233703	0.153987	0.233736	0.153815	0.307703	0.307826	0.307882	0.307998	0.923001	0	0	0	0	0	0	0	0.461133	0.233625	0.0730473	0.0723021	0.154849	0.155679	0.156299	0	0.0720824	0	0.158201	0.157633	0.0736586	0.228693	0	0	0	0	0	0	0
0.30849	0.308489	0.308488	0.308487	0.308486	0.308486	0.308487	0.233339	0.15421	0.228823	0.233472	0.308382	0.228503	0.228524	0.308278	0.153915	0.228554	0.228901	0.154041	0.462354	0.694192	0	0	0	0	0	0	0	0	0.692283	0.228551	0.154208	0.154522	0.0722152	0.072123	0.0719511	0.157279	0.0857682	0.158454	0.073063	0.157849	0.156624	0.233877	0	0	0	0	0	0	0
0.308768	0.308767	0.308766	0.387286	0.308764	0.308764	0.308766	0.383921	0.463065	0.384347	0.383562	0.229747	0.308573	0.308601	0.308626	0.383284	0.308644	0.308764	0.538488	0.540415	0.308001	0	0	0	0	0	0	0	0	0	0.233356	0.308824	0.154697	0.155381	0.0837899	0.156893	0.0723106	0.0724357	0.0729435	0.0853825	0	0.156786	0.384489	0	0	0	0	0	0	0
0.92728	0.927276	0.927273	0.848748	0.927267	0.927267	0.850091	0.772455	0.61811	0.464189	0.539907	0.387886	0.46336	0.384851	0.308905	0.308922	0.463466	0.463582	0.772963	0.308179	0	0	0	0	0	0	0	0	0	0	0.384054	0.154599	0.154862	0.155578	0.0724545	0	0.157883	0.158465	0.0857682	0.0734074	0.158057	0.156939	0.619287	0	0	0	0	0	0	0
0	0	0	0	0	0	0.0771808	0.154828	0.309194	0.541885	0.541913	0.772956	0.773021	0.774196	0.850712	0.850521	0.773198	0.618556	0	0	0	0	0	0	0	0	0	0	0	0	0.850303	0.154712	0.228854	0.0731711	0.156466	0.157133	0	0.0731315	0.158961	0.159022	0.158256	0.157083	0.387271	0	0	0	0	0	0	0
0	0	0	0	0	0	0	0	0	0	0	0	0	0.0774436	0.0769768	0.0772199	0	0	0	0	0	0	0	0	0	0	0	0	0	0	0.0772025	0.30973	0.155463	0.156079	0.156679	0.0729649	0.15813	0.0855868	0.0736341	0.0740848	0.0744194	0.157218	0	0	0	0	0	0	0	0
0	0	0	0	0	0	0	0	0	0	0	0	0	0	0	0	0	0	0	0	0	0	0	0	0	0	0	0	0	0	0	0.230596	0.155599	0.156255	0.0734268	0.157696	0.0733356	0.0734739	0.085567	0.0851596	0.158768	0.157344	0	0	0	0	0	0	0	0
0	0	0	0	0	0	0	0	0	0	0	0	0	0	0	0	0	0	0	0	0	0	0	0	0	0	0	0	0	0	0	0.466213	0.155726	0.156423	0.0834558	0.0842927	0.0850325	0.159301	0.0739739	0.159458	0.158945	0.233538	0	0	0	0	0	0	0	0
0	0	0	0	0	0	0	0	0	0	0	0	0	0	0	0	0	0	0	0	0	0	0	0	0	0	0	0	0	0	0	0.855678	0.231115	0.156582	0.157078	0.0736223	0.0736699	0.0853851	0.159769	0.0747469	0.159113	0.23916	0	0	0	0	0	0	0	0
0	0	0	0	0	0	0	0	0	0	0	0	0	0	0	0	0	0	0	0	0	0	0	0	0	0	0	0	0	0	0	0	0.15623	0.156733	0.157265	0.158126	0.158928	0.0741476	0	0.159989	0.0756816	0.234675	0	0	0	0	0	0	0	0
0	0	0	0	0	0	0	0	0	0	0	0	0	0	0	0	0	0	0	0	0	0	0	0	0	0	0	0	0	0	0	0	0.312742	0.156874	0.0743652	0.0742647	0.159145	0.159755	0.159988	0.160181	0.159578	0.31629	0	0	0	0	0	0	0	0
0	0	0	0	0	0	0	0	0	0	0	0	0	0	0	0	0	0	0	0	0	0	0	0	0	0	0	0	0	0	0	0	0.389918	0.157007	0.157748	0.158643	0	0.0748061	0.235492	0.075711	0.159725	0.711938	0	0	0	0	0	0	0	0
0	0	0	0	0	0	0	0	0	0	0	0	0	0	0	0	0	0	0	0	0	0	0	0	0	0	0	0	0	0	0	0	0.470768	0.157132	0.157913	0.158832	0.159353	0.160293	0	0.0846533	0.159862	0.317256	0	0	0	0	0	0	0	0
0	0	0	0	0	0	0	0	0	0	0	0	0	0	0	0	0	0	0	0	0	0	0	0	0	0	0	0	0	0	0	0	0.549566	0.233354	0.15807	0.159013	0.0749692	0.0850448	0.160719	0.160539	0.237158	0	0	0	0	0	0	0	0	0
0	0	0	0	0	0	0	0	0	0	0	0	0	0	0	0	0	0	0	0	0	0	0	0	0	0	0	0	0	0	0	0	0	0.238698	0.234068	0.0755031	0.159868	0.0754492	0.160907	0.237343	0.243161	0	0	0	0	0	0	0	0	0
0	0	0	0	0	0	0	0	0	0	0	0	0	0	0	0	0	0	0	0	0	0	0	0	0	0	0	0	0	0	0	0	0	0.311616	0.0825053	0.159484	0.160054	0.160686	0.0762444	0.161161	0.23833	0	0	0	0	0	0	0	0	0
0	0	0	0	0	0	0	0	0	0	0	0	0	0	0	0	0	0	0	0	0	0	0	0	0	0	0	0	0	0	0	0	0	0.396662	0.234903	0.159642	0.160232	0.160869	0.161395	0.161304	0.321446	0	0	0	0	0	0	0	0	0
0	0	0	0	0	0	0	0	0	0	0	0	0	0	0	0	0	0	0	0	0	0	0	0	0	0	0	0	0	0	0	0	0	0.869661	0.158884	0.159792	0.1604	0.161044	0.161561	0.161438	0.321723	0	0	0	0	0	0	0	0	0
0	0	0	0	0	0	0	0	0	0	0	0	0	0	0	0	0	0	0	0	0	0	0	0	0	0	0	0	0	0	0	0	0	0	0.318083	0.159933	0.0765054	0.0766878	0.161718	0.161563	0.885562	0	0	0	0	0	0	0	0	0
0	0	0	0	0	0	0	0	0	0	0	0	0	0	0	0	0	0	0	0	0	0	0	0	0	0	0	0	0	0	0	0	0	0	0.236941	0.160064	0.160855	0.161508	0.161866	0.161678	0	0	0	0	0	0	0	0	0	0
0	0	0	0	0	0	0	0	0	0	0	0	0	0	0	0	0	0	0	0	0	0	0	0	0	0	0	0	0	0	0	0	0	0	0.400235	0.160187	0.161001	0.16166	0.162005	0.240443	0	0	0	0	0	0	0	0	0	0
0	0	0	0	0	0	0	0	0	0	0	0	0	0	0	0	0	0	0	0	0	0	0	0	0	0	0	0	0	0	0	0	0	0	0.557711	0.320706	0.2388	0.161803	0.162134	0.324389	0	0	0	0	0	0	0	0	0	0
0	0	0	0	0	0	0	0	0	0	0	0	0	0	0	0	0	0	0	0	0	0	0	0	0	0	0	0	0	0	0	0	0	0	0.399497	0.238816	0.244992	0.240081	0.240851	0.324686	0	0	0	0	0	0	0	0	0	0
0	0	0	0	0	0	0	0	0	0	0	0	0	0	0	0	0	0	0	0	0	0	0	0	0	0	0	0	0	0	0	0	0	0	0	0.321764	0.161496	0.16234	0.325379	0.9751	0	0	0	0	0	0	0	0	0	0
0	0	0	0	0	0	0	0	0	0	0	0	0	0	0	0	0	0	0	0	0	0	0	0	0	0	0	0	0	0	0	0	0	0	0	0.403541	0.240347	0.246038	0.162827	0	0	0	0	0	0	0	0	0	0	0
0	0	0	0	0	0	0	0	0	0	0	0	0	0	0	0	0	0	0	0	0	0	0	0	0	0	0	0	0	0	0	0	0	0	0	0.724167	0.32398	0.241612	0.488917	0	0	0	0	0	0	0	0	0	0	0
0	0	0	0	0	0	0	0	0	0	0	0	0	0	0	0	0	0	0	0	0	0	0	0	0	0	0	0	0	0	0	0	0	0	0	0	0.486465	0.488401	0.733939	0	0	0	0	0	0	0	0	0	0	0
0	0	0	0	0	0	0	0	0	0	0	0	0	0	0	0	0	0	0	0	0	0	0	0	0	0	0	0	0	0	0	0	0	0	0	0	0.73032	0.406627	0.163424	0	0	0	0	0	0	0	0	0	0	0
0	0	0	0	0	0	0	0	0	0	0	0	0	0	0	0	0	0	0	0	0	0	0	0	0	0	0	0	0	0	0	0	0	0	0	0	0	0.571428	0	0	0	0	0	0	0	0	0	0	0	0
0	0	0	0	0	0	0	0	0	0	0	0	0	0	0	0	0	0	0	0	0	0	0	0	0	0	0	0	0	0	0	0	0	0	0	0	0	0	0	0	0	0	0	0	0	0	0	0	0	0
0	0	0	0	0	0	0	0	0	0	0	0	0	0	0	0	0	0	0	0	0	0	0	0	0	0	0	0	0	0	0	0	0	0	0	0	0	0	0	0	0	0	0	0	0	0	0	0	0	0
0	0	0	0	0	0	0	0	0	0	0	0	0	0	0	0	0	0	0	0	0	0	0	0	0	0	0	0	0	0	0	0	0	0	0	0	0	0	0	0	0	0	0	0	0	0	0	0	0	0
0	0	0	0	0	0	0	0	0	0	0	0	0	0	0	0	0	0	0	0	0	0	0	0	0	0	0	0	0	0	0	0	0	0	0	0	0	0	0	0	0	0	0	0	0	0	0	0	0	0
0	0	0	0	0	0	0	0	0	0	0	0	0	0	0	0	0	0	0	0	0	0	0	0	0	0	0	0	0	0	0	0	0	0	0	0	0	0	0	0	0	0	0	0	0	0	0	0	0	0
0	0	0	0	0	0	0	0	0	0	0	0	0	0	0	0	0	0	0	0	0	0	0	0	0	0	0	0	0	0	0	0	0	0	0	0	0	0	0	0	0	0	0	0	0	0	0	0	0	0
0	0	0	0	0	0	0	0	0	0	0	0	0	0	0	0	0	0	0	0	0	0	0	0	0	0	0	0	0	0	0	0	0	0	0	0	0	0	0	0	0	0	0	0	0	0	0	0	0	0
0	0	0	0	0	0	0	0	0	0	0	0	0	0	0	0	0	0	0	0	0	0	0	0	0	0	0	0	0	0	0	0	0	0	0	0	0	0	0	0	0	0	0	0	0	0	0	0	0	0
0	0	0	0	0	0	0	0	0	0	0	0	0	0	0	0	0	0	0	0	0	0	0	0	0	0	0	0	0	0	0	0	0	0	0	0	0	0	0	0	0	0	0	0	0	0	0	0	0	0
0	0	0	0	0	0	0	0	0	0	0	0	0	0	0	0	0	0	0	0	0	0	0	0	0	0	0	0	0	0	0	0	0	0	0	0	0	0	0	0	0	0	0	0	0	0	0	0	0	0
0	0	0	0	0	0	0	0	0	0	0	0	0	0	0	0	0	0	0	0	0	0	0	0	0	0	0	0	0	0	0	0	0	0	0	0	0	0	0	0	0	0	0	0	0	0	0	0	0	0
0	0	0	0	0	0	0	0	0	0	0	0	0	0	0	0	0	0	0	0	0	0	0	0	0	0	0	0	0	0	0	0	0	0	0	0	0	0	0	0	0	0	0	0	0	0	0	0	0	0
0	0	0	0	0	0	0	0	0	0	0	0	0	0	0	0	0	0	0	0	0	0	0	0	0	0	0	0	0	0	0	0	0	0	0	0	0	0	0	0	0	0	0	0	0	0	0	0	0	0
0	0	0	0	0	0	0	0	0	0	0	0	0	0	0	0	0	0	0	0	0	0	0	0	0	0	0	0	0	0	0	0	0	0	0	0	0	0	0	0	0	0	0	0	0	0	0	0	0	0
0	0	0	0	0	0	0	0	0	0	0	0	0	0	0	0	0	0	0	0	0	0	0	0	0	0	0	0	0	0	0	0	0	0	0	0	0	0	0	0	0	0	0	0	0	0	0	0	0	0
0	0	0	0	0	0	0	0	0	0	0	0	0	0	0	0	0	0	0	0	0	0	0	0	0	0	0	0	0	0	0	0	0	0	0	0	0	0	0	0	0	0	0	0	0	0	0	0	0	0
0	0	0	0	0	0	0	0	0	0	0	0	0	0	0	0	0	0	0	0	0	0	0	0	0	0	0	0	0	0	0	0	0	0	0	0	0	0	0	0	0	0	0	0	0	0	0	0	0	0
0	0	0	0	0	0	0	0	0	0	0	0	0	0	0	0	0	0	0	0	0	0	0	0	0	0	0	0	0	0	0	0	0	0	0	0	0	0	0	0	0	0	0	0	0	0	0	0	0	0
0	0	0	0	0	0	0	0	0	0	0	0	0	0	0	0	0	0	0	0	0	0	0	0	0	0	0	0	0	0	0	0	0	0	0	0	0	0	0	0	0	0	0	0	0	0	0	0	0	0
0	0	0	0	0	0	0	0	0	0	0	0	0	0	0	0	0	0	0	0	0	0	0	0	0	0	0	0	0	0	0	0	0	0	0	0	0	0	0	0	0	0	0	0	0	0	0	0	0	0
0	0	0	0	0	0	0	0	0	0	0	0	0	0	0	0	0	0	0	0	0	0	0	0	0	0	0	0	0	0	0	0	0	0	0	0	0	0	0	0	0	0	0	0	0	0	0	0	0	0
0	0	0	0	0	0	0	0	0	0	0	0	0	0	0	0	0	0	0	0	0	0	0	0	0	0	0	0	0	0	0	0	0	0	0	0	0	0	0	0	0	0	0	0	0	0	0	0	0	0
0	0	0	0	0	0	0	0	0	0	0	0	0	0	0	0	0	0	0	0	0	0	0	0	0	0	0	0	0	0	0	0	0	0	0	0	0	0	0	0	0	0	0	0	0	0	0	0	0	0
0	0	0	0	0	0	0	0	0	0	0	0	0	0	0	0	0	0	0	0	0	0	0	0	0	0	0	0	0	0	0	0	0	0	0	0	0	0	0	0	0	0	0	0	0	0	0	0	0	0
0	0	0	0	0	0	0	0	0	0	0	0	0	0	0	0	0	0	0	0	0	0	0	0	0	0	0	0	0	0	0	0	0	0	0	0	0	0	0	0	0	0	0	0	0	0	0	0	0	0
0	0	0	0	0	0	0	0	0	0	0	0	0	0	0	0	0	0	0	0	0	0	0	0	0	0	0	0	0	0	0	0	0	0	0	0	0	0	0	0	0	0	0	0	0	0	0	0	0	0
0	0	0	0	0	0	0	0	0	0	0	0	0	0	0	0	0	0	0	0	0	0	0	0	0	0	0	0	0	0	0	0	0	0	0	0	0	0	0	0	0	0	0	0	0	0	0	0	0	0
0	0	0	0	0	0	0	0	0	0	0	0	0	0	0	0	0	0	0	0	0	0	0	0	0	0	0	0	0	0	0	0	0	0	0	0	0	0	0	0	0	0	0	0	0	0	0	0	0	0
0	0	0	0	0	0	0	0	0	0	0	0	0	0	0	0	0	0	0	0	0	0	0	0	0	0	0	0	0	0	0	0	0	0	0	0	0	0	0	0	0	0	0	0	0	0	0	0	0	0
0	0	0	0	0	0	0	0	0	0	0	0	0	0	0	0	0	0	0	0	0	0	0	0	0	0	0	0	0	0	0	0	0	0	0	0	0	0	0	0	0	0	0	0	0	0	0	0	0	0
0	0	0	0	0	0	0	0	0	0	0	0	0	0	0	0	0	0	0	0	0	0	0	0	0	0	0	0	0	0	0	0	0	0	0	0	0	0	0	0	0	0	0	0	0	0	0	0	0	0
0	0	0	0	0	0	0	0	0	0	0	0	0	0	0	0	0	0	0	0	0	0	0	0	0	0	0	0	0	0	0	0	0	0	0	0	0	0	0	0	0	0	0	0	0	0	0	0	0	0
0	0	0	0	0	0	0	0	0	0	0	0	0	0	0	0	0	0	0	0	0	0	0	0	0	0	0	0	0	0	0	0	0	0	0	0	0	0	0	0	0	0	0	0	0	0	0	0	0	0
0	0	0	0	0	0	0	0	0	0	0	0	0	0	0	0	0	0	0	0	0	0	0	0	0	0	0	0	0	0	0	0	0	0	0	0	0	0	0	0	0	0	0	0	0	0	0	0	0	0
0	0	0	0	0	0	0	0	0	0	0	0	0	0	0	0	0	0	0	0	0	0	0	0	0	0	0	0	0	0	0	0	0	0	0	0	0	0	0	0	0	0	0	0	0	0	0	0	0	0
0	0	0	0	0	0	0	0	0	0	0	0	0	0	0	0	0	0	0	0	0	0	0	0	0	0	0	0	0	0	0	0	0	0	0	0	0	0	0	0	0	0	0	0	0	0	0	0	0	0
0	0	0	0	0	0	0	0	0	0	0	0	0	0	0	0	0	0	0	0	0	0	0	0	0	0	0	0	0	0	0	0	0	0	0	0	0	0	0	0	0	0	0	0	0	0	0	0	0	0
0	0	0	0	0	0	0	0	0	0	0	0	0	0	0	0	0	0	0	0	0	0	0	0	0	0	0	0	0	0	0	0	0	0	0	0	0	0	0	0	0	0	0	0	0	0	0	0	0	0
0	0	0	0	0	0	0	0	0	0	0	0	0	0	0	0	0	0	0	0	0	0	0	0	0	0	0	0	0	0	0	0	0	0	0	0	0	0	0	0	0	0	0	0	0	0	0	0	0	0
0	0	0	0	0	0	0	0	0	0	0	0	0	0	0	0	0	0	0	0	0	0	0	0	0	0	0	0	0	0	0	0	0	0	0	0	0	0	0	0	0	0	0	0	0	0	0	0	0	0
0	0	0	0	0	0	0	0	0	0	0	0	0	0	0	0	0	0	0	0	0	0	0	0	0	0	0	0	0	0	0	0	0	0	0	0	0	0	0	0	0	0	0	0	0	0	0	0	0	0
0	0	0	0	0	0	0	0	0	0	0	0	0	0	0	0	0	0	0	0	0	0	0	0	0	0	0	0	0	0	0	0	0	0	0	0	0	0	0	0	0	0	0	0	0	0	0	0	0	0
0	0	0	0	0	0	0	0	0	0	0	0	0	0	0	0	0	0	0	0	0	0	0	0	0	0	0	0	0	0	0	0	0	0	0	0	0	0	0	0	0	0	0	0	0	0	0	0	0	0
0	0	0	0	0	0	0	0	0	0	0	0	0	0	0	0	0	0	0	0	0	0	0	0	0	0	0	0	0	0	0	0	0	0	0	0	0	0	0	0	0	0	0	0	0	0	0	0	0	0
0	0	0	0	0	0	0	0	0	0	0	0	0	0	0	0	0	0	0	0	0	0	0	0	0	0	0	0	0	0	0	0	0	0	0	0	0	0	0	0	0	0	0	0	0	0	0	0	0	0
0	0	0	0	0	0	0	0	0	0	0	0	0	0	0	0	0	0	0	0	0	0	0	0	0	0	0	0	0	0	0	0	0	0	0	0	0	0	0	0	0	0	0	0	0	0	0	0	0	0
0	0	0	0	0	0	0	0	0	0	0	0	0	0	0	0	0	0	0	0	0	0	0	0	0	0	0	0	0	0	0	0	0	0	0	0	0	0	0	0	0	0	0	0	0	0	0	0	0	0
0	0	0	0	0	0	0	0	0	0	0	0	0	0	0	0	0	0	0	0	0	0	0	0	0	0	0	0	0	0	0	0	0	0	0	0	0	0	0	0	0	0	0	0	0	0	0	0	0	0
0	0	0	0	0	0	0	0	0	0	0	0	0	0	0	0	0	0	0	0	0	0	0	0	0	0	0	0	0	0	0	0	0	0	0	0	0	0	0	0	0	0	0	0	0	0	0	0	0	0
0	0	0	0	0	0	0	0	0	0	0	0	0	0	0	0	0	0	0	0	0	0	0	0	0	0	0	0	0	0	0	0	0	0	0	0	0	0	0	0	0	0	0	0	0	0	0	0	0	0
0	0	0	0	0	0	0	0	0	0	0	0	0	0	0	0	0	0	0	0	0	0	0	0	0	0	0	0	0	0	0	0	0	0	0	0	0	0	0	0	0	0	0	0	0	0	0	0	0	0
0	0	0	0	0	0	0	0	0	0	0	0	0	0	0	0	0	0	0	0	0	0	0	0	0	0	0	0	0	0	0	0	0	0	0	0	0	0	0	0	0	0	0	0	0	0	0	0	0	0
0	0	0	0	0	0	0	0	0	0	0	0	0	0	0	0	0	0	0	0	0	0	0	0	0	0	0	0	0	0	0	0	0	0	0	0	0	0	0	0	0	0	0	0	0	0	0	0	0	0
0	0	0	0	0	0	0	0	0	0	0	0	0	0	0	0	0	0	0	0	0	0	0	0	0	0	0	0	0	0	0	0	0	0	0	0	0	0	0	0	0	0	0	0	0	0	0	0	0	0
0	0	0	0	0	0	0	0	0	0	0	0	0	0	0	0	0	0	0	0	0	0	0	0	0	0	0	0	0	0	0	0	0	0	0	0	0	0	0	0	0	0	0	0	0	0	0	0	0	0
0	0	0	0	0	0	0	0	0	0	0	0	0	0	0	0	0	0	0	0	0	0	0	0	0	0	0	0	0	0	0	0	0	0	0	0	0	0	0	0	0	0	0	0	0	0	0	0	0	0
0	0	0	0	0	0	0	0	0	0	0	0	0	0	0	0	0	0	0	0	0	0	0	0	0	0	0	0	0	0	0	0	0	0	0	0	0	0	0	0	0	0	0	0	0	0	0	0	0	0
0	0	0	0	0	0	0	0	0	0	0	0	0	0	0	0	0	0	0	0	0	0	0	0	0	0	0	0	0	0	0	0	0	0	0	0	0	0	0	0	0	0	0	0	0	0	0	0	0	0
0	0	0	0	0	0	0	0	0	0	0	0	0	0	0	0	0	0	0	0	0	0	0	0	0	0	0	0	0	0	0	0	0	0	0	0	0	0	0	0	0	0	0	0	0	0	0	0	0	0
0	0	0	0	0	0	0	0	0	0	0	0	0	0	0	0	0	0	0	0	0	0	0	0	0	0	0	0	0	0	0	0	0	0	0	0	0	0	0	0	0	0	0	0	0	0	0	0	0	0
0	0	0	0	0	0	0	0	0	0	0	0	0	0	0	0	0	0	0	0	0	0	0	0	0	0	0	0	0	0	0	0	0	0	0	0	0	0	0	0	0	0	0	0	0	0	0	0	0	0
0	0	0	0	0	0	0	0	0	0	0	0	0	0	0	0	0	0	0	0	0	0	0	0	0	0	0	0	0	0	0	0	0	0	0	0	0	0	0	0	0	0	0	0	0	0	0	0	0	0
0	0	0	0	0	0	0	0	0	0	0	0	0	0	0	0	0	0	0	0	0	0	0	0	0	0	0	0	0	0	0	0	0	0	0	0	0	0	0	0	0	0	0	0	0	0	0	0	0	0
0	0	0	0	0	0	0	0	0	0	0	0	0	0	0	0	0	0	0	0	0	0	0	0	0	0	0	0	0	0	0	0	0	0	0	0	0	0	0	0	0	0	0	0	0	0	0	0	0	0
0	0	0	0	0	0	0	0	0	0	0	0	0	0	0	0	0	0	0	0	0	0	0	0	0	0	0	0	0	0	0	0	0	0	0	0	0	0	0	0	0	0	0	0	0	0	0	0	0	0
0	0	0	0	0	0	0	0	0	0	0	0	0	0	0	0	0	0	0	0	0	0	0	0	0	0	0	0	0	0	0	0	0	0	0	0	0	0	0	0	0	0	0	0	0	0	0	0	0	0
0	0	0	0	0	0	0	0	0	0	0	0	0	0	0	0	0	0	0	0	0	0	0	0	0	0	0	0	0	0	0	0	0	0	0	0	0	0	0	0	0	0	0	0	0	0	0	0	0	0
0	0	0	0	0	0	0	0	0	0	0	0	0	0	0	0	0	0	0	0	0	0	0	0	0	0	0	0	0	0	0	0	0	0	0	0	0	0	0	0	0	0	0	0	0	0	0	0	0	0
0	0	0	0	0	0	0	0	0	0	0	0	0	0	0	0	0	0	0	0	0	0	0	0	0	0	0	0	0	0	0	0	0	0	0	0	0	0	0	0	0	0	0	0	0	0	0	0	0	0
0	0	0	0	0	0	0	0	0	0	0	0	0	0	0	0	0	0	0	0	0	0	0	0	0	0	0	0	0	0	0	0	0	0	0	0	0	0	0	0	0	0	0	0	0	0	0	0	0	0
0	0	0	0	0	0	0	0	0	0	0	0	0	0	0	0	0	0	0	0	0	0	0	0	0	0	0	0	0	0	0	0	0	0	0	0	0	0	0	0	0	0	0	0	0	0	0	0	0	0
0	0	0	0	0	0	0	0	0	0	0	0	0	0	0	0	0	0	0	0	0	0	0	0	0	0	0	0	0	0	0	0	0	0	0	0	0	0	0	0	0	0	0	0	0	0	0	0	0	0
0	0	0	0	0	0	0	0	0	0	0	0	0	0	0	0	0	0	0	0	0	0	0	0	0	0	0	0	0	0	0	0	0	0	0	0	0	0	0	0	0	0	0	0	0	0	0	0	0	0
0	0	0	0	0	0	0	0	0	0	0	0	0	0	0	0	0	0	0	0	0	0	0	0	0	0	0	0	0	0	0	0	0	0	0	0	0	0	0	0	0	0	0	0	0	0	0	0	0	0
0	0	0	0	0	0	0	0	0	0	0	0	0	0	0	0	0	0	0	0	0	0	0	0	0	0	0	0	0	0	0	0	0	0	0	0	0	0	0	0	0	0	0	0	0	0	0	0	0	0
0	0	0	0	0	0	0	0	0	0	0	0	0	0	0	0	0	0	0	0	0	0	0	0	0	0	0	0	0	0	0	0	0	0	0	0	0	0	0	0	0	0	0	0	0	0	0	0	0	0
0	0	0	0	0	0	0	0	0	0	0	0	0	0	0	0	0	0	0	0	0	0	0	0	0	0	0	0	0	0	0	0	0	0	0	0	0	0	0	0	0	0	0	0	0	0	0	0	0	0
0	0	0	0	0	0	0	0	0	0	0	0	0	0	0	0	0	0	0	0	0	0	0	0	0	0	0	0	0	0	0	0	0	0	0	0	0	0	0	0	0	0	0	0	0	0	0	0	0	0
0	0	0	0	0	0	0	0	0	0	0	0	0	0	0	0	0	0	0	0	0	0	0	0	0	0	0	0	0	0	0	0	0	0	0	0	0	0	0	0	0	0	0	0	0	0	0	0	0	0
0	0	0	0	0	0	0	0	0	0	0	0	0	0	0	0	0	0	0	0	0	0	0	0	0	0	0	0	0	0	0	0	0	0	0	0	0	0	0	0	0	0	0	0	0	0	0	0	0	0
0	0	0	0	0	0	0	0	0	0	0	0	0	0	0	0	0	0	0	0	0	0	0	0	0	0	0	0	0	0	0	0	0	0	0	0	0	0	0	0	0	0	0	0	0	0	0	0	0	0
0	0	0	0	0	0	0	0	0	0	0	0	0	0	0	0	0	0	0	0	0	0	0	0	0	0	0	0	0	0	0	0	0	0	0	0	0	0	0	0	0	0	0	0	0	0	0	0	0	0
0	0	0	0	0	0	0	0	0	0	0	0	0	0	0	0	0	0	0	0	0	0	0	0	0	0	0	0	0	0	0	0	0	0	0	0	0	0	0	0	0	0	0	0	0	0	0	0	0	0
0	0	0	0	0	0	0	0	0	0	0	0	0	0	0	0	0	0	0	0	0	0	0	0	0	0	0	0	0	0	0	0	0	0	0	0	0	0	0	0	0	0	0	0	0	0	0	0	0	0
0	0	0	0	0	0	0	0	0	0	0	0	0	0	0	0	0	0	0	0	0	0	0	0	0	0	0	0	0	0	0	0	0	0	0	0	0	0	0	0	0	0	0	0	0	0	0	0	0	0
0	0	0	0	0	0	0	0	0	0	0	0	0	0	0	0	0	0	0	0	0	0	0	0	0	0	0	0	0	0	0	0	0	0	0	0	0	0	0	0	0	0	0	0	0	0	0	0	0	0
0	0	0	0	0	0	0	0	0	0	0	0	0	0	0	0	0	0	0	0	0	0	0	0	0	0	0	0	0	0	0	0	0	0	0	0	0	0	0	0	0	0	0	0	0	0	0	0	0	0
0	0	0	0	0	0	0	0	0	0	0	0	0	0	0	0	0	0	0	0	0	0	0	0	0	0	0	0	0	0	0	0	0	0	0	0	0	0	0	0	0	0	0	0	0	0	0	0	0	0
0	0	0	0	0	0	0	0	0	0	0	0	0	0	0	0	0	0	0	0	0	0	0	0	0	0	0	0	0	0	0	0	0	0	0	0	0	0	0	0	0	0	0	0	0	0	0	0	0	0
0	0	0	0	0	0	0	0	0	0	0	0	0	0	0	0	0	0	0	0	0	0	0	0	0	0	0	0	0	0	0	0	0	0	0	0	0	0	0	0	0	0	0	0	0	0	0	0	0	0
0	0	0	0	0	0	0	0	0	0	0	0	0	0	0	0	0	0	0	0	0	0	0	0	0	0	0	0	0	0	0	0	0	0	0	0	0	0	0	0	0	0	0	0	0	0	0	0	0	0
0	0	0	0	0	0	0	0	0	0	0	0	0	0	0	0	0	0	0	0	0	0	0	0	0	0	0	0	0	0	0	0	0	0	0	0	0	0	0	0	0	0	0	0	0	0	0	0	0	0
0	0	0	0	0	0	0	0	0	0	0	0	0	0	0	0	0	0	0	0	0	0	0	0	0	0	0	0	0	0	0	0	0	0	0	0	0	0	0	0	0	0	0	0	0	0	0	0	0	0
0	0	0	0	0	0	0	0	0	0	0	0	0	0	0	0	0	0	0	0	0	0	0	0	0	0	0	0	0	0	0	0	0	0	0	0	0	0	0	0	0	0	0	0	0	0	0	0	0	0
0	0	0	0	0	0	0	0	0	0	0	0	0	0	0	0	0	0	0	0	0	0	0	0	0	0	0	0	0	0	0	0	0	0	0	0	0	0	0	0	0	0	0	0	0	0	0	0	0	0
0	0	0	0	0	0	0	0	0	0	0	0	0	0	0	0	0	0	0	0	0	0	0	0	0	0	0	0	0	0	0	0	0	0	0	0	0	0	0	0	0	0	0	0	0	0	0	0	0	0
0	0	0	0	0	0	0	0	0	0	0	0	0	0	0	0	0	0	0	0	0	0	0	0	0	0	0	0	0	0	0	0	0	0	0	0	0	0	0	0	0	0	0	0	0	0	0	0	0	0
0	0	0	0	0	0	0	0	0	0	0	0	0	0	0	0	0	0	0	0	0	0	0	0	0	0	0	0	0	0	0	0	0	0	0	0	0	0	0	0	0	0	0	0	0	0	0	0	0	0
0	0	0	0	0	0	0	0	0	0	0	0	0	0	0	0	0	0	0	0	0	0	0	0	0	0	0	0	0	0	0	0	0	0	0	0	0	0	0	0	0	0	0	0	0	0	0	0	0	0
0	0	0	0	0	0	0	0	0	0	0	0	0	0	0	0	0	0	0	0	0	0	0	0	0	0	0	0	0	0	0	0	0	0	0	0	0	0	0	0	0	0	0	0	0	0	0	0	0	0
0	0	0	0	0	0	0	0	0	0	0	0	0	0	0	0	0	0	0	0	0	0	0	0	0	0	0	0	0	0	0	0	0	0	0	0	0	0	0	0	0	0	0	0	0	0	0	0	0	0
0	0	0	0	0	0	0	0	0	0	0	0	0	0	0	0	0	0	0	0	0	0	0	0	0	0	0	0	0	0	0	0	0	0	0	0	0	0	0	0	0	0	0	0	0	0	0	0	0	0
0	0	0	0	0	0	0	0	0	0	0	0	0	0	0	0	0	0	0	0	0	0	0	0	0	0	0	0	0	0	0	0	0	0	0	0	0	0	0	0	0	0	0	0	0	0	0	0	0	0
0	0	0	0	0	0	0	0	0	0	0	0	0	0	0	0	0	0	0	0	0	0	0	0	0	0	0	0	0	0	0	0	0	0	0	0	0	0	0	0	0	0	0	0	0	0	0	0	0	0
0	0	0	0	0	0	0	0	0	0	0	0	0	0	0	0	0	0	0	0	0	0	0	0	0	0	0	0	0	0	0	0	0	0	0	0	0	0	0	0	0	0	0	0	0	0	0	0	0	0
0	0	0	0	0	0	0	0	0	0	0	0	0	0	0	0	0	0	0	0	0	0	0	0	0	0	0	0	0	0	0	0	0	0	0	0	0	0	0	0	0	0	0	0	0	0	0	0	0	0
0	0	0	0	0	0	0	0	0	0	0	0	0	0	0	0	0	0	0	0	0	0	0	0	0	0	0	0	0	0	0	0	0	0	0	0	0	0	0	0	0	0	0	0	0	0	0	0	0	0
0	0	0	0	0	0	0	0	0	0	0	0	0	0	0	0	0	0	0	0	0	0	0	0	0	0	0	0	0	0	0	0	0	0	0	0	0	0	0	0	0	0	0	0	0	0	0	0	0	0
0	0	0	0	0	0	0	0	0	0	0	0	0	0	0	0	0	0	0	0	0	0	0	0	0	0	0	0	0	0	0	0	0	0	0	0	0	0	0	0	0	0	0	0	0	0	0	0	0	0
0	0	0	0	0	0	0	0	0	0	0	0	0	0	0	0	0	0	0	0	0	0	0	0	0	0	0	0	0	0	0	0	0	0	0	0	0	0	0	0	0	0	0	0	0	0	0	0	0	0
0	0	0	0	0	0	0	0	0	0	0	0	0	0	0	0	0	0	0	0	0	0	0	0	0	0	0	0	0	0	0	0	0	0	0	0	0	0	0	0	0	0	0	0	0	0	0	0	0	0
0	0	0	0	0	0	0	0	0	0	0	0	0	0	0	0	0	0	0	0	0	0	0	0	0	0	0	0	0	0	0	0	0	0	0	0	0	0	0	0	0	0	0	0	0	0	0	0	0	0
0	0	0	0	0	0	0	0	0	0	0	0	0	0	0	0	0	0	0	0	0	0	0	0	0	0	0	0	0	0	0	0	0	0	0	0	0	0	0	0	0	0	0	0	0	0	0	0	0	0
0	0	0	0	0	0	0	0	0	0	0	0	0	0	0	0	0	0	0	0	0	0	0	0	0	0	0	0	0	0	0	0	0	0	0	0	0	0	0	0	0	0	0	0	0	0	0	0	0	0
0	0	0	0	0	0	0	0	0	0	0	0	0	0	0	0	0	0	0	0	0	0	0	0	0	0	0	0	0	0	0	0	0	0	0	0	0	0	0	0	0	0	0	0	0	0	0	0	0	0
0	0	0	0	0	0	0	0	0	0	0	0	0	0	0	0	0	0	0	0	0	0	0	0	0	0	0	0	0	0	0	0	0	0	0	0	0	0	0	0	0	0	0	0	0	0	0	0	0	0
0	0	0	0	0	0	0	0	0	0	0	0	0	0	0	0	0	0	0	0	0	0	0	0	0	0	0	0	0	0	0	0	0	0	0	0	0	0	0	0	0	0	0	0	0	0	0	0	0	0
0	0	0	0	0	0	0	0	0	0	0	0	0	0	0	0	0	0	0	0	0	0	0	0	0	0	0	0	0	0	0	0	0	0	0	0	0	0	0	0	0	0	0	0	0	0	0	0	0	0
0	0	0	0	0	0	0	0	0	0	0	0	0	0	0	0	0	0	0	0	0	0	0	0	0	0	0	0	0	0	0	0	0	0	0	0	0	0	0	0	0	0	0	0	0	0	0	0	0	0
0	0	0	0	0	0	0	0	0	0	0	0	0	0	0	0	0	0	0	0	0	0	0	0	0	0	0	0	0	0	0	0	0	0	0	0	0	0	0	0	0	0	0	0	0	0	0	0	0	0
0	0	0	0	0	0	0	0	0	0	0	0	0	0	0	0	0	0	0	0	0	0	0	0	0	0	0	0	0	0	0	0	0	0	0	0	0	0	0	0	0	0	0	0	0	0	0	0	0	0
0	0	0	0	0	0	0	0	0	0	0	0	0	0	0	0	0	0	0	0	0	0	0	0	0	0	0	0	0	0	0	0	0	0	0	0	0	0	0	0	0	0	0	0	0	0	0	0	0	0
0	0	0	0	0	0	0	0	0	0	0	0	0	0	0	0	0	0	0	0	0	0	0	0	0	0	0	0	0	0	0	0	0	0	0	0	0	0	0	0	0	0	0	0	0	0	0	0	0	0
0	0	0	0	0	0	0	0	0	0	0	0	0	0	0	0	0	0	0	0	0	0	0	0	0	0	0	0	0	0	0	0	0	0	0	0	0	0	0	0	0	0	0	0	0	0	0	0	0	0
0	0	0	0	0	0	0	0	0	0	0	0	0	0	0	0	0	0	0	0	0	0	0	0	0	0	0	0	0	0	0	0	0	0	0	0	0	0	0	0	0	0	0	0	0	0	0	0	0	0
0	0	0	0	0	0	0	0	0	0	0	0	0	0	0	0	0	0	0	0	0	0	0	0	0	0	0	0	0	0	0	0	0	0	0	0	0	0	0	0	0	0	0	0	0	0	0	0	0	0
0	0	0	0	0	0	0	0	0	0	0	0	0	0	0	0	0	0	0	0	0	0	0	0	0	0	0	0	0	0	0	0	0	0	0	0	0	0	0	0	0	0	0	0	0	0	0	0	0	0
0	0	0	0	0	0	0	0	0	0	0	0	0	0	0	0	0	0	0	0	0	0	0	0	0	0	0	0	0	0	0	0	0	0	0	0	0	0	0	0	0	0	0	0	0	0	0	0	0	0
0	0	0	0	0	0	0	0	0	0	0	0	0	0	0	0	0	0	0	0	0	0	0	0	0	0	0	0	0	0	0	0	0	0	0	0	0	0	0	0	0	0	0	0	0	0	0	0	0	0
0	0	0	0	0	0	0	0	0	0	0	0	0	0	0	0	0	0	0	0	0	0	0	0	0	0	0	0	0	0	0	0	0	0	0	0	0	0	0	0	0	0	0	0	0	0	0	0	0	0
0	0	0	0	0	0	0	0	0	0	0	0	0	0	0	0	0	0	0	0	0	0	0	0	0	0	0	0	0	0	0	0	0	0	0	0	0	0	0	0	0	0	0	0	0	0	0	0	0	0
0	0	0	0	0	0	0	0	0	0	0	0	0	0	0	0	0	0	0	0	0	0	0	0	0	0	0	0	0	0	0	0	0	0	0	0	0	0	0	0	0	0	0	0	0	0	0	0	0	0
0	0	0	0	0	0	0	0	0	0	0	0	0	0	0	0	0	0	0	0	0	0	0	0	0	0	0	0	0	0	0	0	0	0	0	0	0	0	0	0	0	0	0	0	0	0	0	0	0	0
0	0	0	0	0	0	0	0	0	0	0	0	0	0	0	0	0	0	0	0	0	0	0	0	0	0	0	0	0	0	0	0	0	0	0	0	0	0	0	0	0	0	0	0	0	0	0	0	0	0
0	0	0	0	0	0	0	0	0	0	0	0	0	0	0	0	0	0	0	0	0	0	0	0	0	0	0	0	0	0	0	0	0	0	0	0	0	0	0	0	0	0	0	0	0	0	0	0	0	0
0	0	0	0	0	0	0	0	0	0	0	0	0	0	0	0	0	0	0	0	0	0	0	0	0	0	0	0	0	0	0	0	0	0	0	0	0	0	0	0	0	0	0	0	0	0	0	0	0	0
0	0	0	0	0	0	0	0	0	0	0	0	0	0	0	0	0	0	0	0	0	0	0	0	0	0	0	0	0	0	0	0	0	0	0	0	0	0	0	0	0	0	0	0	0	0	0	0	0	0
0	0	0	0	0	0	0	0	0	0	0	0	0	0	0	0	0	0	0	0	0	0	0	0	0	0	0	0	0	0	0	0	0	0	0	0	0	0	0	0	0	0	0	0	0	0	0	0	0	0
0	0	0	0	0	0	0	0	0	0	0	0	0	0	0	0	0	0	0	0	0	0	0	0	0	0	0	0	0	0	0	0	0	0	0	0	0	0	0	0	0	0	0	0	0	0	0	0	0	0
0	0	0	0	0	0	0	0	0	0	0	0	0	0	0	0	0	0	0	0	0	0	0	0	0	0	0	0	0	0	0	0	0	0	0	0	0	0	0	0	0	0	0	0	0	0	0	0	0	0
0	0	0	0	0	0	0	0	0	0	0	0	0	0	0	0	0	0	0	0	0	0	0	0	0	0	0	0	0	0	0	0	0	0	0	0	0	0	0	0	0	0	0	0	0	0	0	0	0	0
0	0	0	0	0	0	0	0	0	0	0	0	0	0	0	0	0	0	0	0	0	0	0	0	0	0	0	0	0	0	0	0	0	0	0	0	0	0	0	0	0	0	0	0	0	0	0	0	0	0
0	0	0	0	0	0	0	0	0	0	0	0	0	0	0	0	0	0	0	0	0	0	0	0	0	0	0	0	0	0	0	0	0	0	0	0	0	0	0	0	0	0	0	0	0	0	0	0	0	0
0	0	0	0	0	0	0	0	0	0	0	0	0	0	0	0	0	0	0	0	0	0	0	0	0	0	0	0	0	0	0	0	0	0	0	0	0	0	0	0	0	0	0	0	0	0	0	0	0	0
0	0	0	0	0	0	0	0	0	0	0	0	0	0	0	0	0	0	0	0	0	0	0	0	0	0	0	0	0	0	0	0	0	0	0	0	0	0	0	0	0	0	0	0	0	0	0	0	0	0
0	0	0	0	0	0	0	0	0	0	0	0	0	0	0	0	0	0	0	0	0	0	0	0	0	0	0	0	0	0	0	0	0	0	0	0	0	0	0	0	0	0	0	0	0	0	0	0	0	0
0	0	0	0	0	0	0	0	0	0	0	0	0	0	0	0	0	0	0	0	0	0	0	0	0	0	0	0	0	0	0	0	0	0	0	0	0	0	0	0	0	0	0	0	0	0	0	0	0	0
0	0	0	0	0	0	0	0	0	0	0	0	0	0	0	0	0	0	0	0	0	0	0	0	0	0	0	0	0	0	0	0	0	0	0	0	0	0	0	0	0	0	0	0	0	0	0	0	0	0
0	0	0	0	0	0	0	0	0	0	0	0	0	0	0	0	0	0	0	0	0	0	0	0	0	0	0	0	0	0	0	0	0	0	0	0	0	0	0	0	0	0	0	0	0	0	0	0	0	0
0	0	0	0	0	0	0	0	0	0	0	0	0	0	0	0	0	0	0	0	0	0	0	0	0	0	0	0	0	0	0	0	0	0	0	0	0	0	0	0	0	0	0	0	0	0	0	0	0	0
0	0	0	0	0	0	0	0	0	0	0	0	0	0	0	0	0	0	0	0	0	0	0	0	0	0	0	0	0	0	0	0	0	0	0	0	0	0	0	0	0	0	0	0	0	0	0	0	0	0
0	0	0	0	0	0	0	0	0	0	0	0	0	0	0	0	0	0	0	0	0	0	0	0	0	0	0	0	0	0	0	0	0	0	0	0	0	0	0	0	0	0	0	0	0	0	0	0	0	0
0	0	0	0	0	0	0	0	0	0	0	0	0	0	0	0	0	0	0	0	0	0	0	0	0	0	0	0	0	0	0	0	0	0	0	0	0	0	0	0	0	0	0	0	0	0	0	0	0	0
0	0	0	0	0	0	0	0	0	0	0	0	0	0	0	0	0	0	0	0	0	0	0	0	0	0	0	0	0	0	0	0	0	0	0	0	0	0	0	0	0	0	0	0	0	0	0	0	0	0
0	0	0	0	0	0	0	0	0	0	0	0	0	0	0	0	0	0	0	0	0	0	0	0	0	0	0	0	0	0	0	0	0	0	0	0	0	0	0	0	0	0	0	0	0	0	0	0	0	0
0	0	0	0	0	0	0	0	0	0	0	0	0	0	0	0	0	0	0	0	0	0	0	0	0	0	0	0	0	0	0	0	0	0	0	0	0	0	0	0	0	0	0	0	0	0	0	0	0	0
0	0	0	0	0	0	0	0	0	0	0	0	0	0	0	0	0	0	0	0	0	0	0	0	0	0	0	0	0	0	0	0	0	0	0	0	0	0	0	0	0	0	0	0	0	0	0	0	0	0
0	0	0	0	0	0	0	0	0	0	0	0	0	0	0	0	0	0	0	0	0	0	0	0	0	0	0	0	0	0	0	0	0	0	0	0	0	0	0	0	0	0	0	0	0	0	0	0	0	0
0	0	0	0	0	0	0	0	0	0	0	0	0	0	0	0	0	0	0	0	0	0	0	0	0	0	0	0	0	0	0	0	0	0	0	0	0	0	0	0	0	0	0	0	0	0	0	0	0	0
0	0	0	0	0	0	0	0	0	0	0	0	0	0	0	0	0	0	0	0	0	0	0	0	0	0	0	0	0	0	0	0	0	0	0	0	0	0	0	0	0	0	0	0	0	0	0	0	0	0
0	0	0	0	0	0	0	0	0	0	0	0	0	0	0	0	0	0	0	0	0	0	0	0	0	0	0	0	0	0	0	0	0	0	0	0	0	0	0	0	0	0	0	0	0	0	0	0	0	0
0	0	0	0	0	0	0	0	0	0	0	0	0	0	0	0	0	0	0	0	0	0	0	0	0	0	0	0	0	0	0	0	0	0	0	0	0	0	0	0	0	0	0	0	0	0	0	0	0	0
0	0	0	0	0	0	0	0	0	0	0	0	0	0	0	0	0	0	0	0	0	0	0	0	0	0	0	0	0	0	0	0	0	0	0	0	0	0	0	0	0	0	0	0	0	0	0	0	0	0
0	0	0	0	0	0	0	0	0	0	0	0	0	0	0	0	0	0	0	0	0	0	0	0	0	0	0	0	0	0	0	0	0	0	0	0	0	0	0	0	0	0	0	0	0	0	0	0	0	0
0	0	0	0	0	0	0	0	0	0	0	0	0	0	0	0	0	0	0	0	0	0	0	0	0	0	0	0	0	0	0	0	0	0	0	0	0	0	0	0	0	0	0	0	0	0	0	0	0	0
0	0	0	0	0	0	0	0	0	0	0	0	0	0	0	0	0	0	0	0	0	0	0	0	0	0	0	0	0	0	0	0	0	0	0	0	0	0	0	0	0	0	0	0	0	0	0	0	0	0
0	0	0	0	0	0	0	0	0	0	0	0	0	0	0	0	0	0	0	0	0	0	0	0	0	0	0	0	0	0	0	0	0	0	0	0	0	0	0	0	0	0	0	0	0	0	0	0	0	0
0	0	0	0	0	0	0	0	0	0	0	0	0	0	0	0	0	0	0	0	0	0	0	0	0	0	0	0	0	0	0	0	0	0	0	0	0	0	0	0	0	0	0	0	0	0	0	0	0	0
0	0	0	0	0	0	0	0	0	0	0	0	0	0	0	0	0	0	0	0	0	0	0	0	0	0	0	0	0	0	0	0	0	0	0	0	0	0	0	0	0	0	0	0	0	0	0	0	0	0
0	0	0	0	0	0	0	0	0	0	0	0	0	0	0	0	0	0	0	0	0	0	0	0	0	0	0	0	0	0	0	0	0	0	0	0	0	0	0	0	0	0	0	0	0	0	0	0	0	0
0	0	0	0	0	0	0	0	0	0	0	0	0	0	0	0	0	0	0	0	0	0	0	0	0	0	0	0	0	0	0	0	0	0	0	0	0	0	0	0	0	0	0	0	0	0	0	0	0	0
0	0	0	0	0	0	0	0	0	0	0	0	0	0	0	0	0	0	0	0	0	0	0	0	0	0	0	0	0	0	0	0	0	0	0	0	0	0	0	0	0	0	0	0	0	0	0	0	0	0
0	0	0	0	0	0	0	0	0	0	0	0	0	0	0	0	0	0	0	0	0	0	0	0	0	0	0	0	0	0	0	0	0	0	0	0	0	0	0	0	0	0	0	0	0	0	0	0	0	0
0	0	0	0	0	0	0	0	0	0	0	0	0	0	0	0	0	0	0	0	0	0	0	0	0	0	0	0	0	0	0	0	0	0	0	0	0	0	0	0	0	0	0	0	0	0	0	0	0	0
0	0	0	0	0	0	0	0	0	0	0	0	0	0	0	0	0	0	0	0	0	0	0	0	0	0	0	0	0	0	0	0	0	0	0	0	0	0	0	0	0	0	0	0	0	0	0	0	0	0
0	0	0	0	0	0	0	0	0	0	0	0	0	0	0	0	0	0	0	0	0	0	0	0	0	0	0	0	0	0	0	0	0	0	0	0	0	0	0	0	0	0	0	0	0	0	0	0	0	0
0	0	0	0	0	0	0	0	0	0	0	0	0	0	0	0	0	0	0	0	0	0	0	0	0	0	0	0	0	0	0	0	0	0	0	0	0	0	0	0	0	0	0	0	0	0	0	0	0	0
0	0	0	0	0	0	0	0	0	0	0	0	0	0	0	0	0	0	0	0	0	0	0	0	0	0	0	0	0	0	0	0	0	0	0	0	0	0	0	0	0	0	0	0	0	0	0	0	0	0
0	0	0	0	0	0	0	0	0	0	0	0	0	0	0	0	0	0	0	0	0	0	0	0	0	0	0	0	0	0	0	0	0	0	0	0	0	0	0	0	0	0	0	0	0	0	0	0	0	0
0	0	0	0	0	0	0	0	0	0	0	0	0	0	0	0	0	0	0	0	0	0	0	0	0	0	0	0	0	0	0	0	0	0	0	0	0	0	0	0	0	0	0	0	0	0	0	0	0	0
0	0	0	0	0	0	0	0	0	0	0	0	0	0	0	0	0	0	0	0	0	0	0	0	0	0	0	0	0	0	0	0	0	0	0	0	0	0	0	0	0	0	0	0	0	0	0	0	0	0
0	0	0	0	0	0	0	0	0	0	0	0	0	0	0	0	0	0	0	0	0	0	0	0	0	0	0	0	0	0	0	0	0	0	0	0	0	0	0	0	0	0	0	0	0	0	0	0	0	0
0	0	0	0	0	0	0	0	0	0	0	0	0	0	0	0	0	0	0	0	0	0	0	0	0	0	0	0	0	0	0	0	0	0	0	0	0	0	0	0	0	0	0	0	0	0	0	0	0	0
0	0	0	0	0	0	0	0	0	0	0	0	0	0	0	0	0	0	0	0	0	0	0	0	0	0	0	0	0	0	0	0	0	0	0	0	0	0	0	0	0	0	0	0	0	0	0	0	0	0
[truncated: 70 more columns]

## Sheet: panel c-axis
Delay (fs)	Energy (eV)		Delay (fs)	Cutoff_A_HAS (eV)	Cutoff_2A_g (eV)
-6	68.8277		-6.49918	97.5644	97.5527
-5.89916	69.3186		-6.49771	97.5643	97.5526
-5.79832	69.8096		-6.49625	97.5643	97.5526
-5.69748	70.3006		-6.49478	97.5643	97.5526
-5.59664	70.7916		-6.49332	97.5642	97.5525
-5.4958	71.2826		-6.49185	97.5642	97.5525
-5.39496	71.7735		-6.49039	97.5641	97.5524
-5.29412	72.2645		-6.48892	97.5641	97.5524
-5.19328	72.7555		-6.48746	97.5641	97.5524
-5.09244	73.2465		-6.48599	97.564	97.5523
-4.9916	73.7375		-6.48453	97.564	97.5523
-4.89076	74.2285		-6.48306	97.564	97.5523
-4.78992	74.7194		-6.4816	97.5639	97.5522
-4.68908	75.2104		-6.48013	97.5639	97.5522
-4.58824	75.7014		-6.47867	97.5638	97.5521
-4.48739	76.1924		-6.4772	97.5638	97.5521
-4.38655	76.6834		-6.47574	97.5638	97.5521
-4.28571	77.1743		-6.47427	97.5637	97.552
-4.18487	77.6653		-6.47281	97.5637	97.552
-4.08403	78.1563		-6.47134	97.5636	97.5519
-3.98319	78.6473		-6.46988	97.5636	97.5519
-3.88235	79.1383		-6.46841	97.5636	97.5518
-3.78151	79.6293		-6.46695	97.5635	97.5518
-3.68067	80.1202		-6.46548	97.5635	97.5518
-3.57983	80.6112		-6.46402	97.5634	97.5517
-3.47899	81.1022		-6.46255	97.5634	97.5517
-3.37815	81.5932		-6.46109	97.5633	97.5516
-3.27731	82.0842		-6.45962	97.5633	97.5516
-3.17647	82.5752		-6.45816	97.5633	97.5515
-3.07563	83.0661		-6.45669	97.5632	97.5515
-2.97479	83.5571		-6.45523	97.5632	97.5515
-2.87395	84.0481		-6.45376	97.5631	97.5514
-2.77311	84.5391		-6.4523	97.5631	97.5514
-2.67227	85.0301		-6.45083	97.563	97.5513
-2.57143	85.521		-6.44937	97.563	97.5513
-2.47059	86.012		-6.4479	97.563	97.5512
-2.36975	86.503		-6.44644	97.5629	97.5512
-2.26891	86.994		-6.44497	97.5629	97.5511
-2.16807	87.485		-6.44351	97.5628	97.5511
-2.06723	87.976		-6.44204	97.5628	97.551
-1.96639	88.4669		-6.44058	97.5627	97.551
-1.86555	88.9579		-6.43911	97.5627	97.551
-1.76471	89.4489		-6.43765	97.5626	97.5509
-1.66387	89.9399		-6.43618	97.5626	97.5509
-1.56303	90.4309		-6.43472	97.5625	97.5508
-1.46218	90.9218		-6.43325	97.5625	97.5508
-1.36134	91.4128		-6.43179	97.5624	97.5507
-1.2605	91.9038		-6.43032	97.5624	97.5507
-1.15966	92.3948		-6.42886	97.5624	97.5506
-1.05882	92.8858		-6.42739	97.5623	97.5506
-0.957983	93.3768		-6.42593	97.5623	97.5505
-0.857143	93.8677		-6.42446	97.5622	97.5505
-0.756303	94.3587		-6.423	97.5622	97.5504
-0.655462	94.8497		-6.42153	97.5621	97.5504
-0.554622	95.3407		-6.42007	97.5621	97.5503
-0.453782	95.8317		-6.4186	97.562	97.5503
-0.352941	96.3226		-6.41714	97.562	97.5502
-0.252101	96.8136		-6.41567	97.5619	97.5502
-0.151261	97.3046		-6.41421	97.5619	97.5501
-0.0504202	97.7956		-6.41274	97.5618	97.5501
0.0504202	98.2866		-6.41128	97.5618	97.55
0.151261	98.7776		-6.40982	97.5617	97.5499
0.252101	99.2685		-6.40835	97.5617	97.5499
0.352941	99.7595		-6.40689	97.5616	97.5498
0.453782	100.251		-6.40542	97.5616	97.5498
0.554622	100.741		-6.40396	97.5615	97.5497
0.655462	101.232		-6.40249	97.5615	97.5497
0.756303	101.723		-6.40103	97.5614	97.5496
0.857143	102.214		-6.39956	97.5613	97.5496
0.957983	102.705		-6.3981	97.5613	97.5495
1.05882	103.196		-6.39663	97.5612	97.5495
1.15966	103.687		-6.39517	97.5612	97.5494
1.2605	104.178		-6.3937	97.5611	97.5494
1.36134	104.669		-6.39224	97.5611	97.5493
1.46218	105.16		-6.39077	97.561	97.5492
1.56303	105.651		-6.38931	97.561	97.5492
1.66387	106.142		-6.38784	97.5609	97.5491
1.76471	106.633		-6.38638	97.5609	97.5491
1.86555	107.124		-6.38491	97.5608	97.549
1.96639	107.615		-6.38345	97.5607	97.549
2.06723	108.106		-6.38198	97.5607	97.5489
2.16807	108.597		-6.38052	97.5606	97.5488
2.26891	109.088		-6.37905	97.5606	97.5488
2.36975	109.579		-6.37759	97.5605	97.5487
2.47059	110.07		-6.37612	97.5605	97.5487
2.57143	110.561		-6.37466	97.5604	97.5486
2.67227	111.052		-6.37319	97.5603	97.5485
2.77311	111.543		-6.37173	97.5603	97.5485
2.87395	112.034		-6.37026	97.5602	97.5484
2.97479	112.525		-6.3688	97.5602	97.5484
3.07563	113.016		-6.36733	97.5601	97.5483
3.17647	113.507		-6.36587	97.5601	97.5482
3.27731	113.998		-6.3644	97.56	97.5482
3.37815	114.489		-6.36294	97.5599	97.5481
3.47899	114.98		-6.36147	97.5599	97.548
3.57983	115.471		-6.36001	97.5598	97.548
3.68067	115.962		-6.35854	97.5598	97.5479
3.78151	116.453		-6.35708	97.5597	97.5479
3.88235	116.944		-6.35561	97.5596	97.5478
3.98319	117.435		-6.35415	97.5596	97.5477
4.08403	117.926		-6.35268	97.5595	97.5477
4.18487	118.417		-6.35122	97.5595	97.5476
4.28571	118.908		-6.34975	97.5594	97.5475
4.38655	119.399		-6.34829	97.5593	97.5475
4.48739	119.89		-6.34682	97.5593	97.5474
4.58824	120.381		-6.34536	97.5592	97.5473
4.68908	120.872		-6.34389	97.5591	97.5473
4.78992	121.363		-6.34243	97.5591	97.5472
4.89076	121.854		-6.34096	97.559	97.5471
4.9916	122.345		-6.3395	97.559	97.5471
5.09244	122.836		-6.33803	97.5589	97.547
5.19328	123.327		-6.33657	97.5588	97.5469
5.29412	123.818		-6.3351	97.5588	97.5469
5.39496	124.309		-6.33364	97.5587	97.5468
5.4958	124.8		-6.33217	97.5586	97.5467
5.59664	125.291		-6.33071	97.5586	97.5467
5.69748	125.782		-6.32924	97.5585	97.5466
5.79832	126.273		-6.32778	97.5584	97.5465
5.89916	126.764		-6.32631	97.5584	97.5465
6	127.255		-6.32485	97.5583	97.5464
	127.745		-6.32338	97.5582	97.5463
	128.236		-6.32192	97.5582	97.5463
	128.727		-6.32045	97.5581	97.5462
	129.218		-6.31899	97.558	97.5461
	129.709		-6.31752	97.558	97.546
	130.2		-6.31606	97.5579	97.546
	130.691		-6.31459	97.5578	97.5459
	131.182		-6.31313	97.5578	97.5458
	131.673		-6.31166	97.5577	97.5458
	132.164		-6.3102	97.5576	97.5457
	132.655		-6.30873	97.5576	97.5456
	133.146		-6.30727	97.5575	97.5455
	133.637		-6.3058	97.5574	97.5455
	134.128		-6.30434	97.5573	97.5454
	134.619		-6.30287	97.5573	97.5453
	135.11		-6.30141	97.5572	97.5452
	135.601		-6.29995	97.5571	97.5452
	136.092		-6.29848	97.5571	97.5451
	136.583		-6.29702	97.557	97.545
	137.074		-6.29555	97.5569	97.5449
	137.565		-6.29409	97.5568	97.5449
	138.056		-6.29262	97.5568	97.5448
	138.547		-6.29116	97.5567	97.5447
	139.038		-6.28969	97.5566	97.5446
	139.529		-6.28823	97.5566	97.5446
	140.02		-6.28676	97.5565	97.5445
	140.511		-6.2853	97.5564	97.5444
	141.002		-6.28383	97.5563	97.5443
	141.493		-6.28237	97.5563	97.5443
	141.984		-6.2809	97.5562	97.5442
	142.475		-6.27944	97.5561	97.5441
	142.966		-6.27797	97.556	97.544
	143.457		-6.27651	97.556	97.5439
	143.948		-6.27504	97.5559	97.5439
	144.439		-6.27358	97.5558	97.5438
	144.93		-6.27211	97.5557	97.5437
	145.421		-6.27065	97.5557	97.5436
	145.912		-6.26918	97.5556	97.5435
	146.403		-6.26772	97.5555	97.5435
	146.894		-6.26625	97.5554	97.5434
	147.385		-6.26479	97.5553	97.5433
	147.876		-6.26332	97.5553	97.5432
	148.367		-6.26186	97.5552	97.5431
	148.858		-6.26039	97.5551	97.5431
	149.349		-6.25893	97.555	97.543
	149.84		-6.25746	97.555	97.5429
	150.331		-6.256	97.5549	97.5428
	150.822		-6.25453	97.5548	97.5427
	151.313		-6.25307	97.5547	97.5426
	151.804		-6.2516	97.5546	97.5426
	152.295		-6.25014	97.5546	97.5425
	152.786		-6.24867	97.5545	97.5424
	153.277		-6.24721	97.5544	97.5423
	153.768		-6.24574	97.5543	97.5422
	154.259		-6.24428	97.5542	97.5421
	154.749		-6.24281	97.5542	97.542
	155.24		-6.24135	97.5541	97.542
	155.731		-6.23988	97.554	97.5419
	156.222		-6.23842	97.5539	97.5418
	156.713		-6.23695	97.5538	97.5417
	157.204		-6.23549	97.5537	97.5416
	157.695		-6.23402	97.5537	97.5415
	158.186		-6.23256	97.5536	97.5414
	158.677		-6.23109	97.5535	97.5413
	159.168		-6.22963	97.5534	97.5413
	159.659		-6.22816	97.5533	97.5412
	160.15		-6.2267	97.5532	97.5411
	160.641		-6.22523	97.5532	97.541
	161.132		-6.22377	97.5531	97.5409
	161.623		-6.2223	97.553	97.5408
	162.114		-6.22084	97.5529	97.5407
	162.605		-6.21937	97.5528	97.5406
	163.096		-6.21791	97.5527	97.5405
	163.587		-6.21644	97.5527	97.5404
	164.078		-6.21498	97.5526	97.5404
	164.569		-6.21351	97.5525	97.5403
	165.06		-6.21205	97.5524	97.5402
	165.551		-6.21058	97.5523	97.5401
	166.042		-6.20912	97.5522	97.54
	166.533		-6.20765	97.5521	97.5399
	167.024		-6.20619	97.552	97.5398
	167.515		-6.20472	97.552	97.5397
	168.006		-6.20326	97.5519	97.5396
	168.497		-6.20179	97.5518	97.5395
	168.988		-6.20033	97.5517	97.5394
	169.479		-6.19886	97.5516	97.5393
	169.97		-6.1974	97.5515	97.5392
	170.461		-6.19593	97.5514	97.5392
	170.952		-6.19447	97.5513	97.5391
	171.443		-6.193	97.5513	97.539
	171.934		-6.19154	97.5512	97.5389
	172.425		-6.19008	97.5511	97.5388
	172.916		-6.18861	97.551	97.5387
	173.407		-6.18715	97.5509	97.5386
	173.898		-6.18568	97.5508	97.5385
	174.389		-6.18422	97.5507	97.5384
	174.88		-6.18275	97.5506	97.5383
	175.371		-6.18129	97.5505	97.5382
	175.862		-6.17982	97.5504	97.5381
	176.353		-6.17836	97.5504	97.538
	176.844		-6.17689	97.5503	97.5379
	177.335		-6.17543	97.5502	97.5378
	177.826		-6.17396	97.5501	97.5377
	178.317		-6.1725	97.55	97.5376
	178.808		-6.17103	97.5499	97.5375
	179.299		-6.16957	97.5498	97.5374
	179.79		-6.1681	97.5497	97.5373
	180.281		-6.16664	97.5496	97.5372
	180.772		-6.16517	97.5495	97.5371
	181.263		-6.16371	97.5494	97.537
	181.754		-6.16224	97.5493	97.5369
	182.244		-6.16078	97.5492	97.5368
	182.735		-6.15931	97.5491	97.5367
	183.226		-6.15785	97.5491	97.5366
	183.717		-6.15638	97.549	97.5365
	184.208		-6.15492	97.5489	97.5364
	184.699		-6.15345	97.5488	97.5363
	185.19		-6.15199	97.5487	97.5362
	185.681		-6.15052	97.5486	97.5361
	186.172		-6.14906	97.5485	97.536
	186.663		-6.14759	97.5484	97.5359
	187.154		-6.14613	97.5483	97.5358
	187.645		-6.14466	97.5482	97.5357
	188.136		-6.1432	97.5481	97.5356
	188.627		-6.14173	97.548	97.5355
	189.118		-6.14027	97.5479	97.5354
	189.609		-6.1388	97.5478	97.5353
	190.1		-6.13734	97.5477	97.5352
	190.591		-6.13587	97.5476	97.5351
	191.082		-6.13441	97.5475	97.535
	191.573		-6.13294	97.5474	97.5349
	192.064		-6.13148	97.5473	97.5348
	192.555		-6.13001	97.5472	97.5347
	193.046		-6.12855	97.5471	97.5346
	193.537		-6.12708	97.547	97.5344
	194.028		-6.12562	97.5469	97.5343
	194.519		-6.12415	97.5468	97.5342
	195.01		-6.12269	97.5467	97.5341
	195.501		-6.12122	97.5466	97.534
	195.992		-6.11976	97.5466	97.5339
	196.483		-6.11829	97.5465	97.5338
	196.974		-6.11683	97.5464	97.5337
	197.465		-6.11536	97.5463	97.5336
	197.956		-6.1139	97.5462	97.5335
	198.447		-6.11243	97.5461	97.5334
	198.938		-6.11097	97.546	97.5333
	199.429		-6.1095	97.5459	97.5332
	199.92		-6.10804	97.5458	97.5331
			-6.10657	97.5457	97.533
			-6.10511	97.5456	97.5329
			-6.10364	97.5455	97.5327
			-6.10218	97.5454	97.5326
			-6.10071	97.5453	97.5325
			-6.09925	97.5452	97.5324
			-6.09778	97.5451	97.5323
			-6.09632	97.545	97.5322
			-6.09485	97.5449	97.5321
			-6.09339	97.5448	97.532
			-6.09192	97.5447	97.5319
			-6.09046	97.5446	97.5318
			-6.08899	97.5445	97.5317
			-6.08753	97.5444	97.5315
			-6.08606	97.5443	97.5314
			-6.0846	97.5442	97.5313
			-6.08313	97.5441	97.5312
			-6.08167	97.544	97.5311
			-6.08021	97.5439	97.531
			-6.07874	97.5438	97.5309
			-6.07728	97.5437	97.5308
			-6.07581	97.5435	97.5307
			-6.07435	97.5434	97.5306
			-6.07288	97.5433	97.5304
			-6.07142	97.5432	97.5303
			-6.06995	97.5431	97.5302
			-6.06849	97.543	97.5301
			-6.06702	97.5429	97.53
			-6.06556	97.5428	97.5299
			-6.06409	97.5427	97.5298
			-6.06263	97.5426	97.5297
			-6.06116	97.5425	97.5296
			-6.0597	97.5424	97.5294
			-6.05823	97.5423	97.5293
			-6.05677	97.5422	97.5292
			-6.0553	97.5421	97.5291
			-6.05384	97.542	97.529
			-6.05237	97.5419	97.5289
			-6.05091	97.5418	97.5288
			-6.04944	97.5417	97.5287
			-6.04798	97.5416	97.5286
			-6.04651	97.5415	97.5284
			-6.04505	97.5414	97.5283
			-6.04358	97.5413	97.5282
			-6.04212	97.5412	97.5281
			-6.04065	97.5411	97.528
			-6.03919	97.541	97.5279
			-6.03772	97.5409	97.5278
			-6.03626	97.5408	97.5277
			-6.03479	97.5407	97.5275
			-6.03333	97.5406	97.5274
			-6.03186	97.5405	97.5273
			-6.0304	97.5404	97.5272
			-6.02893	97.5403	97.5271
			-6.02747	97.5402	97.527
			-6.026	97.5401	97.5269
			-6.02454	97.54	97.5268
			-6.02307	97.5399	97.5266
			-6.02161	97.5398	97.5265
			-6.02014	97.5397	97.5264
			-6.01868	97.5396	97.5263
			-6.01721	97.5395	97.5262
			-6.01575	97.5394	97.5261
			-6.01428	97.5393	97.526
			-6.01282	97.5392	97.5259
			-6.01135	97.5391	97.5257
			-6.00989	97.539	97.5256
			-6.00842	97.5389	97.5255
			-6.00696	97.5388	97.5254
			-6.00549	97.5387	97.5253
			-6.00403	97.5386	97.5252
			-6.00256	97.5385	97.5251
			-6.0011	97.5383	97.525
			-5.99963	97.5382	97.5248
			-5.99817	97.5381	97.5247
			-5.9967	97.538	97.5246
			-5.99524	97.5379	97.5245
			-5.99377	97.5378	97.5244
			-5.99231	97.5377	97.5243
			-5.99084	97.5376	97.5242
			-5.98938	97.5375	97.5241
			-5.98791	97.5374	97.524
			-5.98645	97.5373	97.5238
			-5.98498	97.5372	97.5237
			-5.98352	97.5371	97.5236
			-5.98205	97.537	97.5235
			-5.98059	97.5369	97.5234
			-5.97912	97.5368	97.5233
			-5.97766	97.5367	97.5232
			-5.97619	97.5366	97.5231
			-5.97473	97.5365	97.523
			-5.97326	97.5365	97.5228
			-5.9718	97.5364	97.5227
			-5.97034	97.5363	97.5226
			-5.96887	97.5362	97.5225
			-5.96741	97.5361	97.5224
			-5.96594	97.536	97.5223
			-5.96448	97.5359	97.5222
			-5.96301	97.5358	97.5221
			-5.96155	97.5357	97.522
			-5.96008	97.5356	97.5219
			-5.95862	97.5355	97.5217
			-5.95715	97.5354	97.5216
			-5.95569	97.5353	97.5215
			-5.95422	97.5352	97.5214
			-5.95276	97.5351	97.5213
			-5.95129	97.535	97.5212
			-5.94983	97.5349	97.5211
			-5.94836	97.5348	97.521
			-5.9469	97.5347	97.5209
			-5.94543	97.5346	97.5208
			-5.94397	97.5345	97.5207
			-5.9425	97.5344	97.5206
			-5.94104	97.5343	97.5204
			-5.93957	97.5342	97.5203
			-5.93811	97.5341	97.5202
			-5.93664	97.5341	97.5201
			-5.93518	97.534	97.52
			-5.93371	97.5339	97.5199
			-5.93225	97.5338	97.5198
			-5.93078	97.5337	97.5197
			-5.92932	97.5336	97.5196
			-5.92785	97.5335	97.5195
			-5.92639	97.5334	97.5194
			-5.92492	97.5333	97.5193
			-5.92346	97.5332	97.5192
			-5.92199	97.5331	97.5191
			-5.92053	97.533	97.519
			-5.91906	97.533	97.5189
			-5.9176	97.5329	97.5188
			-5.91613	97.5328	97.5187
			-5.91467	97.5327	97.5186
			-5.9132	97.5326	97.5185
			-5.91174	97.5325	97.5184
			-5.91027	97.5324	97.5183
			-5.90881	97.5323	97.5182
			-5.90734	97.5323	97.5181
			-5.90588	97.5322	97.518
			-5.90441	97.5321	97.5179
			-5.90295	97.532	97.5178
			-5.90148	97.5319	97.5177
			-5.90002	97.5318	97.5176
			-5.89855	97.5317	97.5175
			-5.89709	97.5317	97.5174
			-5.89562	97.5316	97.5173
			-5.89416	97.5315	97.5172
			-5.89269	97.5314	97.5171
			-5.89123	97.5313	97.517
			-5.88976	97.5312	97.5169
			-5.8883	97.5312	97.5168
			-5.88683	97.5311	97.5167
			-5.88537	97.531	97.5166
			-5.8839	97.5309	97.5165
			-5.88244	97.5308	97.5164
			-5.88097	97.5308	97.5163
			-5.87951	97.5307	97.5162
			-5.87804	97.5306	97.5161
			-5.87658	97.5305	97.5161
			-5.87511	97.5305	97.516
			-5.87365	97.5304	97.5159
			-5.87218	97.5303	97.5158
			-5.87072	97.5302	97.5157
			-5.86925	97.5302	97.5156
			-5.86779	97.5301	97.5155
			-5.86632	97.53	97.5154
			-5.86486	97.5299	97.5153
			-5.86339	97.5299	97.5153
			-5.86193	97.5298	97.5152
			-5.86047	97.5297	97.5151
			-5.859	97.5296	97.515
			-5.85754	97.5296	97.5149
			-5.85607	97.5295	97.5148
			-5.85461	97.5294	97.5147
			-5.85314	97.5294	97.5147
			-5.85168	97.5293	97.5146
			-5.85021	97.5292	97.5145
			-5.84875	97.5292	97.5144
			-5.84728	97.5291	97.5143
			-5.84582	97.529	97.5142
			-5.84435	97.529	97.5142
			-5.84289	97.5289	97.5141
			-5.84142	97.5288	97.514
			-5.83996	97.5288	97.5139
			-5.83849	97.5287	97.5139
			-5.83703	97.5287	97.5138
			-5.83556	97.5286	97.5137
			-5.8341	97.5285	97.5136
			-5.83263	97.5285	97.5135
			-5.83117	97.5284	97.5135
			-5.8297	97.5284	97.5134
			-5.82824	97.5283	97.5133
			-5.82677	97.5282	97.5133
			-5.82531	97.5282	97.5132
			-5.82384	97.5281	97.5131
			-5.82238	97.5281	97.513
			-5.82091	97.528	97.513
			-5.81945	97.528	97.5129
			-5.81798	97.5279	97.5128
			-5.81652	97.5279	97.5128
			-5.81505	97.5278	97.5127
			-5.81359	97.5278	97.5126
			-5.81212	97.5277	97.5126
			-5.81066	97.5277	97.5125
			-5.80919	97.5276	97.5124
			-5.80773	97.5276	97.5124
			-5.80626	97.5275	97.5123
			-5.8048	97.5275	97.5123
			-5.80333	97.5274	97.5122
			-5.80187	97.5274	97.5121
			-5.8004	97.5274	97.5121
			-5.79894	97.5273	97.512
			-5.79747	97.5273	97.512
			-5.79601	97.5272	97.5119
			-5.79454	97.5272	97.5119
			-5.79308	97.5272	97.5118
			-5.79161	97.5271	97.5117
			-5.79015	97.5271	97.5117
			-5.78868	97.527	97.5116
			-5.78722	97.527	97.5116
			-5.78575	97.527	97.5115
			-5.78429	97.5269	97.5115
			-5.78282	97.5269	97.5114
			-5.78136	97.5269	97.5114
			-5.77989	97.5268	97.5113
			-5.77843	97.5268	97.5113
			-5.77696	97.5268	97.5113
			-5.7755	97.5268	97.5112
			-5.77403	97.5267	97.5112
			-5.77257	97.5267	97.5111
			-5.7711	97.5267	97.5111
			-5.76964	97.5267	97.511
			-5.76817	97.5266	97.511
			-5.76671	97.5266	97.511
			-5.76524	97.5266	97.5109
			-5.76378	97.5266	97.5109
			-5.76231	97.5266	97.5109
			-5.76085	97.5265	97.5108
			-5.75938	97.5265	97.5108
			-5.75792	97.5265	97.5108
			-5.75645	97.5265	97.5107
			-5.75499	97.5265	97.5107
			-5.75352	97.5265	97.5107
			-5.75206	97.5265	97.5106
			-5.7506	97.5264	97.5106
			-5.74913	97.5264	97.5106
			-5.74767	97.5264	97.5106
			-5.7462	97.5264	97.5105
			-5.74474	97.5264	97.5105
			-5.74327	97.5264	97.5105
			-5.74181	97.5264	97.5105
			-5.74034	97.5264	97.5105
			-5.73888	97.5264	97.5104
			-5.73741	97.5264	97.5104
			-5.73595	97.5264	97.5104
			-5.73448	97.5264	97.5104
			-5.73302	97.5264	97.5104
			-5.73155	97.5264	97.5104
			-5.73009	97.5264	97.5104
			-5.72862	97.5264	97.5104
			-5.72716	97.5264	97.5103
			-5.72569	97.5264	97.5103
			-5.72423	97.5265	97.5103
			-5.72276	97.5265	97.5103
			-5.7213	97.5265	97.5103
			-5.71983	97.5265	97.5103
			-5.71837	97.5265	97.5103
			-5.7169	97.5265	97.5103
			-5.71544	97.5265	97.5103
			-5.71397	97.5266	97.5103
			-5.71251	97.5266	97.5103
			-5.71104	97.5266	97.5103
			-5.70958	97.5266	97.5103
			-5.70811	97.5267	97.5103
			-5.70665	97.5267	97.5104
			-5.70518	97.5267	97.5104
			-5.70372	97.5267	97.5104
			-5.70225	97.5268	97.5104
			-5.70079	97.5268	97.5104
			-5.69932	97.5268	97.5104
			-5.69786	97.5269	97.5104
			-5.69639	97.5269	97.5105
			-5.69493	97.5269	97.5105
			-5.69346	97.527	97.5105
			-5.692	97.527	97.5105
			-5.69053	97.5271	97.5106
			-5.68907	97.5271	97.5106
			-5.6876	97.5271	97.5106
			-5.68614	97.5272	97.5106
			-5.68467	97.5272	97.5107
			-5.68321	97.5273	97.5107
			-5.68174	97.5273	97.5107
			-5.68028	97.5274	97.5108
			-5.67881	97.5274	97.5108
			-5.67735	97.5275	97.5108
			-5.67588	97.5276	97.5109
			-5.67442	97.5276	97.5109
			-5.67295	97.5277	97.511
			-5.67149	97.5277	97.511
			-5.67002	97.5278	97.5111
			-5.66856	97.5279	97.5111
			-5.66709	97.5279	97.5112
			-5.66563	97.528	97.5112
			-5.66416	97.5281	97.5113
			-5.6627	97.5281	97.5113
			-5.66123	97.5282	97.5114
			-5.65977	97.5283	97.5114
			-5.6583	97.5283	97.5115
			-5.65684	97.5284	97.5115
			-5.65537	97.5285	97.5116
			-5.65391	97.5286	97.5117
			-5.65244	97.5287	97.5117
			-5.65098	97.5287	97.5118
			-5.64951	97.5288	97.5119
			-5.64805	97.5289	97.5119
			-5.64658	97.529	97.512
			-5.64512	97.5291	97.5121
			-5.64366	97.5292	97.5122
			-5.64219	97.5293	97.5122
			-5.64073	97.5294	97.5123
			-5.63926	97.5295	97.5124
			-5.6378	97.5296	97.5125
			-5.63633	97.5297	97.5126
			-5.63487	97.5298	97.5126
			-5.6334	97.5299	97.5127
			-5.63194	97.53	97.5128
			-5.63047	97.5301	97.5129
			-5.62901	97.5302	97.513
			-5.62754	97.5303	97.5131
			-5.62608	97.5304	97.5132
			-5.62461	97.5305	97.5133
			-5.62315	97.5306	97.5134
			-5.62168	97.5308	97.5135
			-5.62022	97.5309	97.5136
			-5.61875	97.531	97.5137
			-5.61729	97.5311	97.5138
			-5.61582	97.5313	97.5139
			-5.61436	97.5314	97.514
			-5.61289	97.5315	97.5142
			-5.61143	97.5316	97.5143
			-5.60996	97.5318	97.5144
			-5.6085	97.5319	97.5145
			-5.60703	97.532	97.5146
			-5.60557	97.5322	97.5148
			-5.6041	97.5323	97.5149
			-5.60264	97.5325	97.515
			-5.60117	97.5326	97.5151
			-5.59971	97.5328	97.5153
			-5.59824	97.5329	97.5154
			-5.59678	97.5331	97.5155
			-5.59531	97.5332	97.5157
			-5.59385	97.5334	97.5158
			-5.59238	97.5335	97.516
			-5.59092	97.5337	97.5161
			-5.58945	97.5338	97.5162
			-5.58799	97.534	97.5164
			-5.58652	97.5342	97.5165
			-5.58506	97.5343	97.5167
			-5.58359	97.5345	97.5169
			-5.58213	97.5347	97.517
			-5.58066	97.5348	97.5172
			-5.5792	97.535	97.5173
			-5.57773	97.5352	97.5175
			-5.57627	97.5354	97.5177
			-5.5748	97.5356	97.5178
			-5.57334	97.5357	97.518
			-5.57187	97.5359	97.5182
			-5.57041	97.5361	97.5183
			-5.56894	97.5363	97.5185
			-5.56748	97.5365	97.5187
			-5.56601	97.5367	97.5189
			-5.56455	97.5369	97.5191
			-5.56308	97.5371	97.5192
			-5.56162	97.5373	97.5194
			-5.56015	97.5375	97.5196
			-5.55869	97.5377	97.5198
			-5.55722	97.5379	97.52
			-5.55576	97.5381	97.5202
			-5.55429	97.5383	97.5204
			-5.55283	97.5385	97.5206
			-5.55136	97.5388	97.5208
			-5.5499	97.539	97.521
			-5.54843	97.5392	97.5212
			-5.54697	97.5394	97.5214
			-5.5455	97.5396	97.5217
			-5.54404	97.5399	97.5219
			-5.54257	97.5401	97.5221
			-5.54111	97.5403	97.5223
			-5.53964	97.5406	97.5225
			-5.53818	97.5408	97.5228
			-5.53671	97.5411	97.523
			-5.53525	97.5413	97.5232
			-5.53379	97.5415	97.5234
			-5.53232	97.5418	97.5237
			-5.53086	97.542	97.5239
			-5.52939	97.5423	97.5242
			-5.52793	97.5425	97.5244
			-5.52646	97.5428	97.5246
			-5.525	97.5431	97.5249
			-5.52353	97.5433	97.5251
			-5.52207	97.5436	97.5254
			-5.5206	97.5438	97.5257
			-5.51914	97.5441	97.5259
			-5.51767	97.5444	97.5262
			-5.51621	97.5447	97.5264
			-5.51474	97.5449	97.5267
			-5.51328	97.5452	97.527
			-5.51181	97.5455	97.5272
			-5.51035	97.5458	97.5275
			-5.50888	97.5461	97.5278
			-5.50742	97.5464	97.5281
			-5.50595	97.5466	97.5283
			-5.50449	97.5469	97.5286
			-5.50302	97.5472	97.5289
			-5.50156	97.5475	97.5292
			-5.50009	97.5478	97.5295
			-5.49863	97.5481	97.5298
			-5.49716	97.5485	97.5301
			-5.4957	97.5488	97.5304
			-5.49423	97.5491	97.5307
			-5.49277	97.5494	97.531
			-5.4913	97.5497	97.5313
			-5.48984	97.55	97.5316
			-5.48837	97.5503	97.5319
			-5.48691	97.5507	97.5322
			-5.48544	97.551	97.5326
			-5.48398	97.5513	97.5329
			-5.48251	97.5517	97.5332
			-5.48105	97.552	97.5335
			-5.47958	97.5523	97.5339
			-5.47812	97.5527	97.5342
			-5.47665	97.553	97.5345
			-5.47519	97.5534	97.5349
			-5.47372	97.5537	97.5352
			-5.47226	97.5541	97.5356
			-5.47079	97.5544	97.5359
			-5.46933	97.5548	97.5363
			-5.46786	97.5551	97.5366
			-5.4664	97.5555	97.537
			-5.46493	97.5559	97.5373
			-5.46347	97.5562	97.5377
			-5.462	97.5566	97.5381
			-5.46054	97.557	97.5384
			-5.45907	97.5574	97.5388
			-5.45761	97.5577	97.5392
			-5.45614	97.5581	97.5395
			-5.45468	97.5585	97.5399
			-5.45321	97.5589	97.5403
			-5.45175	97.5593	97.5407
			-5.45028	97.5597	97.5411
			-5.44882	97.5601	97.5415
			-5.44735	97.5605	97.5419
			-5.44589	97.5609	97.5423
			-5.44442	97.5613	97.5427
			-5.44296	97.5617	97.5431
			-5.44149	97.5621	97.5435
			-5.44003	97.5625	97.5439
			-5.43856	97.5629	97.5443
			-5.4371	97.5634	97.5447
			-5.43563	97.5638	97.5451
			-5.43417	97.5642	97.5456
			-5.4327	97.5646	97.546
			-5.43124	97.5651	97.5464
			-5.42977	97.5655	97.5468
			-5.42831	97.5659	97.5473
			-5.42684	97.5664	97.5477
			-5.42538	97.5668	97.5482
			-5.42392	97.5673	97.5486
			-5.42245	97.5677	97.549
			-5.42099	97.5682	97.5495
			-5.41952	97.5686	97.55
			-5.41806	97.5691	97.5504
			-5.41659	97.5695	97.5509
			-5.41513	97.57	97.5513
			-5.41366	97.5705	97.5518
			-5.4122	97.5709	97.5523
			-5.41073	97.5714	97.5527
			-5.40927	97.5719	97.5532
			-5.4078	97.5724	97.5537
			-5.40634	97.5729	97.5542
			-5.40487	97.5733	97.5547
			-5.40341	97.5738	97.5551
			-5.40194	97.5743	97.5556
			-5.40048	97.5748	97.5561
			-5.39901	97.5753	97.5566
			-5.39755	97.5758	97.5571
			-5.39608	97.5763	97.5576
			-5.39462	97.5768	97.5581
			-5.39315	97.5773	97.5587
			-5.39169	97.5779	97.5592
			-5.39022	97.5784	97.5597
			-5.38876	97.5789	97.5602
			-5.38729	97.5794	97.5607
			-5.38583	97.5799	97.5613
			-5.38436	97.5805	97.5618
			-5.3829	97.581	97.5623
			-5.38143	97.5815	97.5629
			-5.37997	97.5821	97.5634
			-5.3785	97.5826	97.564
			-5.37704	97.5832	97.5645
			-5.37557	97.5837	97.5651
			-5.37411	97.5843	97.5656
			-5.37264	97.5848	97.5662
			-5.37118	97.5854	97.5667
			-5.36971	97.5859	97.5673
			-5.36825	97.5865	97.5679
			-5.36678	97.5871	97.5684
			-5.36532	97.5876	97.569
			-5.36385	97.5882	97.5696
			-5.36239	97.5888	97.5702
			-5.36092	97.5894	97.5708
			-5.35946	97.59	97.5714
			-5.35799	97.5905	97.5719
			-5.35653	97.5911	97.5725
			-5.35506	97.5917	97.5731
			-5.3536	97.5923	97.5737
			-5.35213	97.5929	97.5744
			-5.35067	97.5935	97.575
			-5.3492	97.5941	97.5756
			-5.34774	97.5947	97.5762
			-5.34627	97.5953	97.5768
			-5.34481	97.596	97.5774
			-5.34334	97.5966	97.5781
			-5.34188	97.5972	97.5787
			-5.34041	97.5978	97.5793
			-5.33895	97.5985	97.58
			-5.33748	97.5991	97.5806
			-5.33602	97.5997	97.5813
			-5.33455	97.6004	97.5819
			-5.33309	97.601	97.5826
			-5.33162	97.6017	97.5832
			-5.33016	97.6023	97.5839
			-5.32869	97.603	97.5845
			-5.32723	97.6036	97.5852
			-5.32576	97.6043	97.5859
			-5.3243	97.6049	97.5865
			-5.32283	97.6056	97.5872
			-5.32137	97.6063	97.5879
			-5.3199	97.6069	97.5886
			-5.31844	97.6076	97.5893
			-5.31697	97.6083	97.59
			-5.31551	97.609	97.5907
			-5.31405	97.6097	97.5914
			-5.31258	97.6104	97.5921
			-5.31112	97.611	97.5928
			-5.30965	97.6117	97.5935
			-5.30819	97.6124	97.5942
			-5.30672	97.6131	97.5949
			-5.30526	97.6138	97.5956
			-5.30379	97.6146	97.5964
			-5.30233	97.6153	97.5971
			-5.30086	97.616	97.5978
			-5.2994	97.6167	97.5985
			-5.29793	97.6174	97.5993
			-5.29647	97.6182	97.6
			-5.295	97.6189	97.6008
			-5.29354	97.6196	97.6015
			-5.29207	97.6203	97.6023
			-5.29061	97.6211	97.603
			-5.28914	97.6218	97.6038
			-5.28768	97.6226	97.6046
			-5.28621	97.6233	97.6053
			-5.28475	97.6241	97.6061
			-5.28328	97.6248	97.6069
			-5.28182	97.6256	97.6077
			-5.28035	97.6264	97.6084
			-5.27889	97.6271	97.6092
			-5.27742	97.6279	97.61
			-5.27596	97.6287	97.6108
			-5.27449	97.6294	97.6116
			-5.27303	97.6302	97.6124
			-5.27156	97.631	97.6132
			-5.2701	97.6318	97.614
			-5.26863	97.6326	97.6148
			-5.26717	97.6334	97.6156
			-5.2657	97.6342	97.6165
			-5.26424	97.635	97.6173
			-5.26277	97.6358	97.6181
			-5.26131	97.6366	97.6189
			-5.25984	97.6374	97.6198
			-5.25838	97.6382	97.6206
			-5.25691	97.639	97.6215
			-5.25545	97.6398	97.6223
			-5.25398	97.6407	97.6232
			-5.25252	97.6415	97.624
			-5.25105	97.6423	97.6249
			-5.24959	97.6432	97.6257
			-5.24812	97.644	97.6266
			-5.24666	97.6448	97.6275
			-5.24519	97.6457	97.6283
			-5.24373	97.6465	97.6292
			-5.24226	97.6474	97.6301
			-5.2408	97.6482	97.631
			-5.23933	97.6491	97.6318
			-5.23787	97.6499	97.6327
			-5.2364	97.6508	97.6336
			-5.23494	97.6517	97.6345
			-5.23347	97.6525	97.6354
			-5.23201	97.6534	97.6363
			-5.23054	97.6543	97.6372
			-5.22908	97.6552	97.6381
			-5.22761	97.6561	97.6391
			-5.22615	97.657	97.64
			-5.22468	97.6578	97.6409
			-5.22322	97.6587	97.6418
			-5.22175	97.6596	97.6428
			-5.22029	97.6605	97.6437
			-5.21882	97.6614	97.6446
			-5.21736	97.6623	97.6456
			-5.21589	97.6633	97.6465
			-5.21443	97.6642	97.6475
			-5.21296	97.6651	97.6484
			-5.2115	97.666	97.6494
			-5.21003	97.6669	97.6503
			-5.20857	97.6679	97.6513
			-5.2071	97.6688	97.6523
			-5.20564	97.6697	97.6532
			-5.20418	97.6707	97.6542
			-5.20271	97.6716	97.6552
			-5.20125	97.6725	97.6562
			-5.19978	97.6735	97.6571
			-5.19832	97.6744	97.6581
			-5.19685	97.6754	97.6591
			-5.19539	97.6763	97.6601
			-5.19392	97.6773	97.6611
			-5.19246	97.6783	97.6621
			-5.19099	97.6792	97.6631
			-5.18953	97.6802	97.6641
			-5.18806	97.6812	97.6651
			-5.1866	97.6822	97.6662
			-5.18513	97.6831	97.6672
			-5.18367	97.6841	97.6682
			-5.1822	97.6851	97.6692
			-5.18074	97.6861	97.6703
			-5.17927	97.6871	97.6713
			-5.17781	97.6881	97.6723
			-5.17634	97.6891	97.6734
			-5.17488	97.6901	97.6744
			-5.17341	97.6911	97.6755
			-5.17195	97.6921	97.6765
			-5.17048	97.6931	97.6776
			-5.16902	97.6941	97.6786
			-5.16755	97.6951	97.6797
			-5.16609	97.6961	97.6808
			-5.16462	97.6972	97.6818
			-5.16316	97.6982	97.6829
			-5.16169	97.6992	97.684
			-5.16023	97.7003	97.6851
			-5.15876	97.7013	97.6861
			-5.1573	97.7023	97.6872
			-5.15583	97.7034	97.6883
			-5.15437	97.7044	97.6894
			-5.1529	97.7055	97.6905
			-5.15144	97.7065	97.6916
			-5.14997	97.7076	97.6927
			-5.14851	97.7086	97.6938
			-5.14704	97.7097	97.6949
			-5.14558	97.7107	97.6961
			-5.14411	97.7118	97.6972
			-5.14265	97.7129	97.6983
			-5.14118	97.7139	97.6994
			-5.13972	97.715	97.7005
			-5.13825	97.7161	97.7017
			-5.13679	97.7172	97.7028
			-5.13532	97.7183	97.704
			-5.13386	97.7193	97.7051
			-5.13239	97.7204	97.7062
			-5.13093	97.7215	97.7074
			-5.12946	97.7226	97.7085
			-5.128	97.7237	97.7097
			-5.12653	97.7248	97.7108
			-5.12507	97.7259	97.712
			-5.1236	97.727	97.7132
			-5.12214	97.7281	97.7143
			-5.12067	97.7292	97.7155
			-5.11921	97.7304	97.7167
			-5.11774	97.7315	97.7179
			-5.11628	97.7326	97.719
			-5.11481	97.7337	97.7202
			-5.11335	97.7348	97.7214
			-5.11188	97.736	97.7226
			-5.11042	97.7371	97.7238
			-5.10895	97.7382	97.725
			-5.10749	97.7394	97.7262
			-5.10602	97.7405	97.7274
			-5.10456	97.7416	97.7286
			-5.10309	97.7428	97.7298
			-5.10163	97.7439	97.731
			-5.10016	97.7451	97.7322
			-5.0987	97.7462	97.7334
			-5.09723	97.7474	97.7347
			-5.09577	97.7485	97.7359
			-5.09431	97.7497	97.7371
			-5.09284	97.7509	97.7383
			-5.09138	97.752	97.7396
			-5.08991	97.7532	97.7408
			-5.08845	97.7544	97.742
			-5.08698	97.7555	97.7433
			-5.08552	97.7567	97.7445
			-5.08405	97.7579	97.7458
			-5.08259	97.7591	97.747
			-5.08112	97.7602	97.7483
			-5.07966	97.7614	97.7495
			-5.07819	97.7626	97.7508
			-5.07673	97.7638	97.7521
			-5.07526	97.765	97.7533
			-5.0738	97.7662	97.7546
			-5.07233	97.7674	97.7559
			-5.07087	97.7686	97.7571
			-5.0694	97.7698	97.7584
			-5.06794	97.771	97.7597
			-5.06647	97.7722	97.761
			-5.06501	97.7734	97.7622
			-5.06354	97.7746	97.7635
			-5.06208	97.7758	97.7648
			-5.06061	97.777	97.7661
			-5.05915	97.7782	97.7674
			-5.05768	97.7794	97.7687
			-5.05622	97.7807	97.77
			-5.05475	97.7819	97.7713
			-5.05329	97.7831	97.7726
			-5.05182	97.7843	97.7739
			-5.05036	97.7856	97.7752
			-5.04889	97.7868	97.7765
			-5.04743	97.788	97.7778
			-5.04596	97.7892	97.7792
			-5.0445	97.7905	97.7805
			-5.04303	97.7917	97.7818
			-5.04157	97.793	97.7831
			-5.0401	97.7942	97.7844
			-5.03864	97.7954	97.7858
			-5.03717	97.7967	97.7871
			-5.03571	97.7979	97.7884
			-5.03424	97.7992	97.7898
			-5.03278	97.8004	97.7911
			-5.03131	97.8017	97.7925
			-5.02985	97.8029	97.7938
			-5.02838	97.8042	97.7951
			-5.02692	97.8054	97.7965
			-5.02545	97.8067	97.7978
			-5.02399	97.808	97.7992
			-5.02252	97.8092	97.8005
			-5.02106	97.8105	97.8019
			-5.01959	97.8117	97.8032
			-5.01813	97.813	97.8046
			-5.01666	97.8143	97.806
			-5.0152	97.8156	97.8073
			-5.01373	97.8168	97.8087
			-5.01227	97.8181	97.8101
			-5.0108	97.8194	97.8114
			-5.00934	97.8206	97.8128
			-5.00787	97.8219	97.8142
			-5.00641	97.8232	97.8155
			-5.00494	97.8245	97.8169
			-5.00348	97.8258	97.8183
			-5.00201	97.827	97.8197
			-5.00055	97.8283	97.8211
			-4.99908	97.8296	97.8224
			-4.99762	97.8309	97.8238
			-4.99615	97.8322	97.8252
			-4.99469	97.8335	97.8266
			-4.99322	97.8347	97.828
			-4.99176	97.836	97.8294
			-4.99029	97.8373	97.8308
			-4.98883	97.8386	97.8322
			-4.98736	97.8399	97.8336
			-4.9859	97.8412	97.835
			-4.98444	97.8425	97.8364
			-4.98297	97.8438	97.8378
			-4.98151	97.8451	97.8392
			-4.98004	97.8464	97.8406
			-4.97858	97.8477	97.842
			-4.97711	97.849	97.8434
			-4.97565	97.8503	97.8448
			-4.97418	97.8516	97.8462
			-4.97272	97.8529	97.8476
			-4.97125	97.8542	97.849
			-4.96979	97.8555	97.8504
			-4.96832	97.8568	97.8518
			-4.96686	97.8581	97.8532
			-4.96539	97.8594	97.8547
			-4.96393	97.8607	97.8561
			-4.96246	97.862	97.8575
			-4.961	97.8633	97.8589
			-4.95953	97.8646	97.8603
			-4.95807	97.8659	97.8618
			-4.9566	97.8672	97.8632
			-4.95514	97.8685	97.8646
			-4.95367	97.8698	97.866
			-4.95221	97.8711	97.8674
			-4.95074	97.8724	97.8689
			-4.94928	97.8738	97.8703
			-4.94781	97.8751	97.8717
			-4.94635	97.8764	97.8731
			-4.94488	97.8777	97.8746
			-4.94342	97.879	97.876
			-4.94195	97.8803	97.8774
			-4.94049	97.8816	97.8789
			-4.93902	97.8829	97.8803
			-4.93756	97.8842	97.8817
			-4.93609	97.8855	97.8831
			-4.93463	97.8868	97.8846
			-4.93316	97.8881	97.886
			-4.9317	97.8895	97.8874
			-4.93023	97.8908	97.8889
			-4.92877	97.8921	97.8903
			-4.9273	97.8934	97.8917
			-4.92584	97.8947	97.8932
			-4.92437	97.896	97.8946
			-4.92291	97.8973	97.896
			-4.92144	97.8986	97.8975
			-4.91998	97.8999	97.8989
			-4.91851	97.9012	97.9003
			-4.91705	97.9025	97.9018
			-4.91558	97.9038	97.9032
			-4.91412	97.9051	97.9046
			-4.91265	97.9064	97.9061
			-4.91119	97.9077	97.9075
			-4.90972	97.909	97.9089
			-4.90826	97.9103	97.9104
			-4.90679	97.9116	97.9118
			-4.90533	97.9129	97.9132
			-4.90386	97.9142	97.9147
			-4.9024	97.9155	97.9161
			-4.90093	97.9168	97.9175
			-4.89947	97.9181	97.919
			-4.898	97.9194	97.9204
			-4.89654	97.9207	97.9218
			-4.89507	97.922	97.9232
			-4.89361	97.9233	97.9247
			-4.89214	97.9246	97.9261
			-4.89068	97.9258	97.9275
			-4.88921	97.9271	97.929
			-4.88775	97.9284	97.9304
			-4.88628	97.9297	97.9318
			-4.88482	97.931	97.9332
			-4.88335	97.9323	97.9346
			-4.88189	97.9335	97.9361
			-4.88042	97.9348	97.9375
			-4.87896	97.9361	97.9389
			-4.87749	97.9374	97.9403
			-4.87603	97.9387	97.9417
			-4.87457	97.9399	97.9432
			-4.8731	97.9412	97.9446
			-4.87164	97.9425	97.946
			-4.87017	97.9437	97.9474
			-4.86871	97.945	97.9488
			-4.86724	97.9463	97.9502
			-4.86578	97.9475	97.9516
			-4.86431	97.9488	97.953
			-4.86285	97.95	97.9545
			-4.86138	97.9513	97.9559
			-4.85992	97.9525	97.9573
			-4.85845	97.9538	97.9587
			-4.85699	97.955	97.9601
			-4.85552	97.9563	97.9615
			-4.85406	97.9575	97.9629
			-4.85259	97.9588	97.9643
			-4.85113	97.96	97.9656
			-4.84966	97.9613	97.967
			-4.8482	97.9625	97.9684
			-4.84673	97.9637	97.9698
			-4.84527	97.965	97.9712
			-4.8438	97.9662	97.9726
			-4.84234	97.9674	97.974
			-4.84087	97.9686	97.9753
			-4.83941	97.9698	97.9767
			-4.83794	97.9711	97.9781
			-4.83648	97.9723	97.9795
			-4.83501	97.9735	97.9808
			-4.83355	97.9747	97.9822
			-4.83208	97.9759	97.9836
			-4.83062	97.9771	97.9849
			-4.82915	97.9783	97.9863
			-4.82769	97.9795	97.9877
			-4.82622	97.9807	97.989
			-4.82476	97.9819	97.9904
			-4.82329	97.9831	97.9917
			-4.82183	97.9843	97.9931
			-4.82036	97.9854	97.9944
			-4.8189	97.9866	97.9957
			-4.81743	97.9878	97.9971
			-4.81597	97.989	97.9984
			-4.8145	97.9901	97.9998
			-4.81304	97.9913	98.0011
			-4.81157	97.9924	98.0024
			-4.81011	97.9936	98.0037
			-4.80864	97.9948	98.0051
			-4.80718	97.9959	98.0064
			-4.80571	97.997	98.0077
			-4.80425	97.9982	98.009
			-4.80278	97.9993	98.0103
			-4.80132	98.0005	98.0116
			-4.79985	98.0016	98.0129
			-4.79839	98.0027	98.0142
			-4.79692	98.0038	98.0155
			-4.79546	98.0049	98.0168
			-4.79399	98.0061	98.0181
			-4.79253	98.0072	98.0193
			-4.79106	98.0083	98.0206
			-4.7896	98.0094	98.0219
			-4.78813	98.0105	98.0232
			-4.78667	98.0116	98.0244
			-4.7852	98.0126	98.0257
			-4.78374	98.0137	98.027
			-4.78227	98.0148	98.0282
			-4.78081	98.0159	98.0295
			-4.77934	98.0169	98.0307
			-4.77788	98.018	98.0319
			-4.77641	98.0191	98.0332
			-4.77495	98.0201	98.0344
			-4.77348	98.0212	98.0356
			-4.77202	98.0222	98.0369
			-4.77055	98.0232	98.0381
			-4.76909	98.0243	98.0393
			-4.76762	98.0253	98.0405
			-4.76616	98.0263	98.0417
			-4.7647	98.0273	98.0429
			-4.76323	98.0284	98.0441
			-4.76177	98.0294	98.0453
			-4.7603	98.0304	98.0465
			-4.75884	98.0314	98.0477
			-4.75737	98.0323	98.0488
			-4.75591	98.0333	98.05
			-4.75444	98.0343	98.0512
			-4.75298	98.0353	98.0523
			-4.75151	98.0363	98.0535
			-4.75005	98.0372	98.0546
			-4.74858	98.0382	98.0558
			-4.74712	98.0391	98.0569
			-4.74565	98.0401	98.058
			-4.74419	98.041	98.0592
			-4.74272	98.0419	98.0603
			-4.74126	98.0429	98.0614
			-4.73979	98.0438	98.0625
			-4.73833	98.0447	98.0636
			-4.73686	98.0456	98.0647
			-4.7354	98.0465	98.0658
			-4.73393	98.0474	98.0669
			-4.73247	98.0483	98.068
			-4.731	98.0492	98.0691
			-4.72954	98.05	98.0701
			-4.72807	98.0509	98.0712
			-4.72661	98.0518	98.0722
			-4.72514	98.0526	98.0733
			-4.72368	98.0535	98.0743
			-4.72221	98.0543	98.0754
			-4.72075	98.0552	98.0764
			-4.71928	98.056	98.0774
			-4.71782	98.0568	98.0784
			-4.71635	98.0576	98.0794
			-4.71489	98.0584	98.0805
			-4.71342	98.0592	98.0814
			-4.71196	98.06	98.0824
			-4.71049	98.0608	98.0834
			-4.70903	98.0616	98.0844
			-4.70756	98.0623	98.0854
			-4.7061	98.0631	98.0863
			-4.70463	98.0639	98.0873
			-4.70317	98.0646	98.0882
			-4.7017	98.0653	98.0892
			-4.70024	98.0661	98.0901
			-4.69877	98.0668	98.091
			-4.69731	98.0675	98.0919
			-4.69584	98.0682	98.0928
			-4.69438	98.0689	98.0937
			-4.69291	98.0696	98.0946
			-4.69145	98.0703	98.0955
			-4.68998	98.071	98.0964
			-4.68852	98.0716	98.0973
			-4.68705	98.0723	98.0981
			-4.68559	98.0729	98.099
			-4.68412	98.0736	98.0998
			-4.68266	98.0742	98.1007
			-4.68119	98.0748	98.1015
			-4.67973	98.0755	98.1023
			-4.67826	98.0761	98.1031
			-4.6768	98.0767	98.1039
			-4.67533	98.0773	98.1047
			-4.67387	98.0778	98.1055
			-4.6724	98.0784	98.1063
			-4.67094	98.079	98.1071
			-4.66947	98.0795	98.1078
			-4.66801	98.0801	98.1086
			-4.66654	98.0806	98.1093
			-4.66508	98.0811	98.1101
			-4.66361	98.0817	98.1108
			-4.66215	98.0822	98.1115
			-4.66068	98.0827	98.1122
			-4.65922	98.0832	98.1129
			-4.65775	98.0836	98.1136
			-4.65629	98.0841	98.1143
			-4.65483	98.0846	98.115
			-4.65336	98.085	98.1156
			-4.6519	98.0855	98.1163
			-4.65043	98.0859	98.1169
			-4.64897	98.0863	98.1176
			-4.6475	98.0867	98.1182
			-4.64604	98.0871	98.1188
			-4.64457	98.0875	98.1194
			-4.64311	98.0879	98.12
			-4.64164	98.0883	98.1206
			-4.64018	98.0886	98.1212
			-4.63871	98.089	98.1217
			-4.63725	98.0893	98.1223
			-4.63578	98.0897	98.1228
			-4.63432	98.09	98.1233
			-4.63285	98.0903	98.1239
			-4.63139	98.0906	98.1244
			-4.62992	98.0909	98.1249
			-4.62846	98.0911	98.1254
			-4.62699	98.0914	98.1259
			-4.62553	98.0917	98.1263
			-4.62406	98.0919	98.1268
			-4.6226	98.0921	98.1272
			-4.62113	98.0924	98.1277
			-4.61967	98.0926	98.1281
			-4.6182	98.0928	98.1285
			-4.61674	98.093	98.1289
			-4.61527	98.0931	98.1293
			-4.61381	98.0933	98.1297
			-4.61234	98.0935	98.1301
			-4.61088	98.0936	98.1304
			-4.60941	98.0937	98.1308
			-4.60795	98.0939	98.1311
			-4.60648	98.094	98.1314
			-4.60502	98.0941	98.1317
			-4.60355	98.0941	98.132
			-4.60209	98.0942	98.1323
			-4.60062	98.0943	98.1326
			-4.59916	98.0943	98.1329
			-4.59769	98.0944	98.1331
			-4.59623	98.0944	98.1334
			-4.59476	98.0944	98.1336
			-4.5933	98.0944	98.1338
			-4.59183	98.0944	98.134
			-4.59037	98.0944	98.1342
			-4.5889	98.0943	98.1344
			-4.58744	98.0943	98.1346
			-4.58597	98.0942	98.1347
			-4.58451	98.0941	98.1348
			-4.58304	98.094	98.135
			-4.58158	98.0939	98.1351
			-4.58011	98.0938	98.1352
			-4.57865	98.0937	98.1353
			-4.57718	98.0936	98.1354
			-4.57572	98.0934	98.1354
			-4.57425	98.0932	98.1355
			-4.57279	98.0931	98.1355
			-4.57132	98.0929	98.1355
			-4.56986	98.0927	98.1356
			-4.56839	98.0924	98.1356
			-4.56693	98.0922	98.1355
			-4.56546	98.092	98.1355
			-4.564	98.0917	98.1355
			-4.56253	98.0914	98.1354
			-4.56107	98.0911	98.1354
			-4.5596	98.0908	98.1353
			-4.55814	98.0905	98.1352
			-4.55667	98.0902	98.1351
			-4.55521	98.0899	98.1349
			-4.55374	98.0895	98.1348
			-4.55228	98.0891	98.1346
			-4.55081	98.0887	98.1345
			-4.54935	98.0883	98.1343
			-4.54789	98.0879	98.1341
			-4.54642	98.0875	98.1339
			-4.54496	98.0871	98.1337
			-4.54349	98.0866	98.1334
			-4.54203	98.0861	98.1332
			-4.54056	98.0856	98.1329
			-4.5391	98.0851	98.1326
			-4.53763	98.0846	98.1323
			-4.53617	98.0841	98.132
			-4.5347	98.0835	98.1317
			-4.53324	98.083	98.1313
			-4.53177	98.0824	98.131
			-4.53031	98.0818	98.1306
			-4.52884	98.0812	98.1302
			-4.52738	98.0806	98.1298
			-4.52591	98.08	98.1294
			-4.52445	98.0793	98.129
			-4.52298	98.0786	98.1285
			-4.52152	98.078	98.128
			-4.52005	98.0773	98.1276
			-4.51859	98.0765	98.1271
			-4.51712	98.0758	98.1266
			-4.51566	98.0751	98.126
			-4.51419	98.0743	98.1255
			-4.51273	98.0735	98.1249
			-4.51126	98.0728	98.1243
			-4.5098	98.0719	98.1237
			-4.50833	98.0711	98.1231
			-4.50687	98.0703	98.1225
			-4.5054	98.0694	98.1219
			-4.50394	98.0686	98.1212
			-4.50247	98.0677	98.1205
			-4.50101	98.0668	98.1198
			-4.49954	98.0658	98.1191
			-4.49808	98.0649	98.1184
			-4.49661	98.064	98.1177
			-4.49515	98.063	98.1169
			-4.49368	98.062	98.1161
			-4.49222	98.061	98.1154
			-4.49075	98.06	98.1145
			-4.48929	98.0589	98.1137
			-4.48782	98.0579	98.1129
			-4.48636	98.0568	98.112
			-4.48489	98.0557	98.1111
			-4.48343	98.0546	98.1102
			-4.48196	98.0535	98.1093
			-4.4805	98.0524	98.1084
			-4.47903	98.0512	98.1075
			-4.47757	98.05	98.1065
			-4.4761	98.0488	98.1055
			-4.47464	98.0476	98.1045
			-4.47317	98.0464	98.1035
			-4.47171	98.0452	98.1025
			-4.47024	98.0439	98.1014
			-4.46878	98.0426	98.1003
			-4.46731	98.0413	98.0992
			-4.46585	98.04	98.0981
			-4.46438	98.0387	98.097
			-4.46292	98.0373	98.0959
			-4.46145	98.036	98.0947
			-4.45999	98.0346	98.0935
			-4.45852	98.0332	98.0923
			-4.45706	98.0318	98.0911
			-4.45559	98.0303	98.0899
			-4.45413	98.0289	98.0886
			-4.45266	98.0274	98.0873
			-4.4512	98.0259	98.0861
			-4.44973	98.0244	98.0847
			-4.44827	98.0229	98.0834
			-4.4468	98.0213	98.0821
			-4.44534	98.0198	98.0807
			-4.44387	98.0182	98.0793
			-4.44241	98.0166	98.0779
			-4.44094	98.0149	98.0765
			-4.43948	98.0133	98.075
			-4.43802	98.0116	98.0736
			-4.43655	98.01	98.0721
			-4.43509	98.0083	98.0706
			-4.43362	98.0066	98.0691
			-4.43216	98.0048	98.0675
			-4.43069	98.0031	98.066
			-4.42923	98.0013	98.0644
			-4.42776	97.9995	98.0628
			-4.4263	97.9977	98.0612
			-4.42483	97.9959	98.0595
			-4.42337	97.994	98.0579
			-4.4219	97.9921	98.0562
			-4.42044	97.9902	98.0545
			-4.41897	97.9883	98.0528
			-4.41751	97.9864	98.051
			-4.41604	97.9845	98.0493
			-4.41458	97.9825	98.0475
			-4.41311	97.9805	98.0457
			-4.41165	97.9785	98.0439
			-4.41018	97.9765	98.042
			-4.40872	97.9744	98.0402
			-4.40725	97.9724	98.0383
			-4.40579	97.9703	98.0364
			-4.40432	97.9682	98.0344
			-4.40286	97.966	98.0325
			-4.40139	97.9639	98.0305
			-4.39993	97.9617	98.0286
			-4.39846	97.9595	98.0265
			-4.397	97.9573	98.0245
			-4.39553	97.9551	98.0225
			-4.39407	97.9529	98.0204
			-4.3926	97.9506	98.0183
			-4.39114	97.9483	98.0162
			-4.38967	97.946	98.0141
			-4.38821	97.9437	98.0119
			-4.38674	97.9413	98.0097
			-4.38528	97.9389	98.0075
			-4.38381	97.9366	98.0053
			-4.38235	97.9341	98.0031
			-4.38088	97.9317	98.0008
			-4.37942	97.9293	97.9985
			-4.37795	97.9268	97.9962
			-4.37649	97.9243	97.9939
			-4.37502	97.9218	97.9915
			-4.37356	97.9192	97.9892
			-4.37209	97.9167	97.9868
			-4.37063	97.9141	97.9844
			-4.36916	97.9115	97.9819
			-4.3677	97.9089	97.9795
			-4.36623	97.9063	97.977
			-4.36477	97.9036	97.9745
			-4.3633	97.9009	97.972
			-4.36184	97.8982	97.9694
			-4.36037	97.8955	97.9669
			-4.35891	97.8927	97.9643
			-4.35744	97.89	97.9617
			-4.35598	97.8872	97.959
			-4.35451	97.8844	97.9564
			-4.35305	97.8815	97.9537
			-4.35158	97.8787	97.951
			-4.35012	97.8758	97.9482
			-4.34865	97.8729	97.9455
			-4.34719	97.87	97.9427
			-4.34572	97.867	97.9399
			-4.34426	97.8641	97.9371
			-4.34279	97.8611	97.9343
			-4.34133	97.8581	97.9314
			-4.33986	97.8551	97.9285
			-4.3384	97.852	97.9256
			-4.33693	97.8489	97.9227
			-4.33547	97.8458	97.9197
			-4.334	97.8427	97.9168
			-4.33254	97.8396	97.9138
			-4.33107	97.8364	97.9107
			-4.32961	97.8332	97.9077
			-4.32815	97.83	97.9046
			-4.32668	97.8268	97.9015
			-4.32522	97.8236	97.8984
			-4.32375	97.8203	97.8953
			-4.32229	97.817	97.8921
			-4.32082	97.8137	97.8889
			-4.31936	97.8104	97.8857
			-4.31789	97.807	97.8825
			-4.31643	97.8036	97.8792
			-4.31496	97.8002	97.876
			-4.3135	97.7968	97.8727
			-4.31203	97.7933	97.8693
			-4.31057	97.7899	97.866
			-4.3091	97.7864	97.8626
			-4.30764	97.7829	97.8592
			-4.30617	97.7793	97.8558
			-4.30471	97.7758	97.8523
			-4.30324	97.7722	97.8489
			-4.30178	97.7686	97.8454
			-4.30031	97.7649	97.8419
			-4.29885	97.7613	97.8383
			-4.29738	97.7576	97.8348
			-4.29592	97.7539	97.8312
			-4.29445	97.7502	97.8276
			-4.29299	97.7465	97.8239
			-4.29152	97.7427	97.8203
			-4.29006	97.7389	97.8166
			-4.28859	97.7351	97.8129
			-4.28713	97.7313	97.8091
			-4.28566	97.7274	97.8054
			-4.2842	97.7235	97.8016
			-4.28273	97.7196	97.7978
			-4.28127	97.7157	97.794
			-4.2798	97.7118	97.7901
			-4.27834	97.7078	97.7862
			-4.27687	97.7038	97.7823
			-4.27541	97.6998	97.7784
			-4.27394	97.6957	97.7744
			-4.27248	97.6917	97.7705
			-4.27101	97.6876	97.7665
			-4.26955	97.6835	97.7624
			-4.26808	97.6794	97.7584
			-4.26662	97.6752	97.7543
			-4.26515	97.671	97.7502
			-4.26369	97.6668	97.7461
			-4.26222	97.6626	97.7419
			-4.26076	97.6584	97.7378
			-4.25929	97.6541	97.7336
			-4.25783	97.6498	97.7293
			-4.25636	97.6455	97.7251
			-4.2549	97.6411	97.7208
			-4.25343	97.6368	97.7165
			-4.25197	97.6324	97.7122
			-4.2505	97.628	97.7079
			-4.24904	97.6236	97.7035
			-4.24757	97.6191	97.6991
			-4.24611	97.6146	97.6947
			-4.24464	97.6101	97.6902
			-4.24318	97.6056	97.6858
			-4.24171	97.6011	97.6813
			-4.24025	97.5965	97.6767
			-4.23878	97.5919	97.6722
			-4.23732	97.5873	97.6676
			-4.23585	97.5826	97.663
			-4.23439	97.578	97.6584
			-4.23292	97.5733	97.6538
			-4.23146	97.5686	97.6491
			-4.22999	97.5639	97.6444
			-4.22853	97.5591	97.6397
			-4.22706	97.5543	97.635
			-4.2256	97.5495	97.6302
			-4.22413	97.5447	97.6254
			-4.22267	97.5398	97.6206
			-4.2212	97.535	97.6157
			-4.21974	97.5301	97.6109
			-4.21828	97.5252	97.606
			-4.21681	97.5202	97.6011
			-4.21535	97.5153	97.5961
			-4.21388	97.5103	97.5911
			-4.21242	97.5053	97.5862
			-4.21095	97.5002	97.5811
			-4.20949	97.4952	97.5761
			-4.20802	97.4901	97.571
			-4.20656	97.485	97.5659
			-4.20509	97.4799	97.5608
			-4.20363	97.4747	97.5557
			-4.20216	97.4695	97.5505
			-4.2007	97.4644	97.5453
			-4.19923	97.4591	97.5401
			-4.19777	97.4539	97.5349
			-4.1963	97.4486	97.5296
			-4.19484	97.4433	97.5243
			-4.19337	97.438	97.519
			-4.19191	97.4327	97.5136
			-4.19044	97.4273	97.5083
			-4.18898	97.422	97.5029
			-4.18751	97.4166	97.4975
			-4.18605	97.4111	97.492
			-4.18458	97.4057	97.4865
			-4.18312	97.4002	97.4811
			-4.18165	97.3947	97.4755
			-4.18019	97.3892	97.47
			-4.17872	97.3837	97.4644
			-4.17726	97.3781	97.4588
			-4.17579	97.3725	97.4532
			-4.17433	97.3669	97.4476
			-4.17286	97.3613	97.4419
			-4.1714	97.3556	97.4362
			-4.16993	97.35	97.4305
			-4.16847	97.3443	97.4248
			-4.167	97.3386	97.419
			-4.16554	97.3328	97.4132
			-4.16407	97.327	97.4074
			-4.16261	97.3213	97.4016
			-4.16114	97.3154	97.3957
			-4.15968	97.3096	97.3898
			-4.15821	97.3038	97.3839
			-4.15675	97.2979	97.378
			-4.15528	97.292	97.372
			-4.15382	97.2861	97.366
			-4.15235	97.2801	97.36
			-4.15089	97.2741	97.354
			-4.14942	97.2682	97.3479
			-4.14796	97.2621	97.3418
			-4.14649	97.2561	97.3357
			-4.14503	97.2501	97.3296
			-4.14356	97.244	97.3234
			-4.1421	97.2379	97.3172
			-4.14063	97.2317	97.311
			-4.13917	97.2256	97.3048
			-4.1377	97.2194	97.2985
			-4.13624	97.2133	97.2923
			-4.13477	97.207	97.286
			-4.13331	97.2008	97.2796
			-4.13184	97.1946	97.2733
			-4.13038	97.1883	97.2669
			-4.12891	97.182	97.2605
			-4.12745	97.1757	97.2541
			-4.12598	97.1693	97.2476
			-4.12452	97.163	97.2412
			-4.12305	97.1566	97.2347
			-4.12159	97.1502	97.2282
			-4.12012	97.1437	97.2216
			-4.11866	97.1373	97.215
			-4.11719	97.1308	97.2084
			-4.11573	97.1243	97.2018
			-4.11426	97.1178	97.1952
			-4.1128	97.1113	97.1885
			-4.11133	97.1047	97.1818
			-4.10987	97.0982	97.1751
			-4.10841	97.0916	97.1684
			-4.10694	97.085	97.1617
			-4.10548	97.0783	97.1549
			-4.10401	97.0717	97.1481
			-4.10255	97.065	97.1412
			-4.10108	97.0583	97.1344
			-4.09962	97.0516	97.1275
			-4.09815	97.0448	97.1206
			-4.09669	97.038	97.1137
			-4.09522	97.0313	97.1068
			-4.09376	97.0245	97.0998
			-4.09229	97.0176	97.0928
			-4.09083	97.0108	97.0858
			-4.08936	97.0039	97.0788
			-4.0879	96.997	97.0717
			-4.08643	96.9901	97.0646
			-4.08497	96.9832	97.0575
			-4.0835	96.9763	97.0504
			-4.08204	96.9693	97.0433
			-4.08057	96.9623	97.0361
			-4.07911	96.9553	97.0289
			-4.07764	96.9483	97.0217
			-4.07618	96.9413	97.0144
			-4.07471	96.9342	97.0072
			-4.07325	96.9271	96.9999
			-4.07178	96.92	96.9926
			-4.07032	96.9129	96.9853
			-4.06885	96.9057	96.9779
			-4.06739	96.8986	96.9706
			-4.06592	96.8914	96.9632
			-4.06446	96.8842	96.9557
			-4.06299	96.877	96.9483
			-4.06153	96.8697	96.9409
			-4.06006	96.8625	96.9334
			-4.0586	96.8552	96.9259
			-4.05713	96.8479	96.9184
			-4.05567	96.8406	96.9108
			-4.0542	96.8333	96.9033
			-4.05274	96.8259	96.8957
			-4.05127	96.8186	96.8881
			-4.04981	96.8112	96.8804
			-4.04834	96.8038	96.8728
			-4.04688	96.7964	96.8651
			-4.04541	96.7889	96.8574
			-4.04395	96.7815	96.8497
			-4.04248	96.774	96.842
			-4.04102	96.7665	96.8342
			-4.03955	96.759	96.8265
			-4.03809	96.7515	96.8187
			-4.03662	96.7439	96.8109
			-4.03516	96.7364	96.803
			-4.03369	96.7288	96.7952
			-4.03223	96.7212	96.7873
			-4.03076	96.7136	96.7794
			-4.0293	96.7059	96.7715
			-4.02783	96.6983	96.7635
			-4.02637	96.6906	96.7556
			-4.0249	96.6829	96.7476
			-4.02344	96.6752	96.7396
			-4.02197	96.6675	96.7316
			-4.02051	96.6598	96.7236
			-4.01904	96.652	96.7155
			-4.01758	96.6443	96.7075
			-4.01611	96.6365	96.6994
			-4.01465	96.6287	96.6913
			-4.01318	96.6209	96.6831
			-4.01172	96.6131	96.675
			-4.01025	96.6052	96.6668
			-4.00879	96.5973	96.6586
			-4.00732	96.5895	96.6504
			-4.00586	96.5816	96.6422
			-4.00439	96.5737	96.634
			-4.00293	96.5658	96.6257
			-4.00146	96.5578	96.6174
			-4	96.5499	96.6092
			-3.99854	96.5419	96.6008
			-3.99707	96.5339	96.5925
			-3.99561	96.5259	96.5842
			-3.99414	96.5179	96.5758
			-3.99268	96.5099	96.5674
			-3.99121	96.5018	96.559
			-3.98975	96.4938	96.5506
			-3.98828	96.4857	96.5422
			-3.98682	96.4776	96.5337
			-3.98535	96.4695	96.5252
			-3.98389	96.4614	96.5168
			-3.98242	96.4533	96.5083
			-3.98096	96.4452	96.4997
			-3.97949	96.437	96.4912
			-3.97803	96.4289	96.4827
			-3.97656	96.4207	96.4741
			-3.9751	96.4125	96.4655
			-3.97363	96.4043	96.4569
			-3.97217	96.3961	96.4483
			-3.9707	96.3879	96.4397
			-3.96924	96.3796	96.431
			-3.96777	96.3714	96.4224
			-3.96631	96.3631	96.4137
			-3.96484	96.3548	96.405
			-3.96338	96.3465	96.3963
			-3.96191	96.3382	96.3875
			-3.96045	96.3299	96.3788
			-3.95898	96.3216	96.3701
			-3.95752	96.3133	96.3613
			-3.95605	96.3049	96.3525
			-3.95459	96.2966	96.3437
			-3.95312	96.2882	96.3349
			-3.95166	96.2798	96.3261
			-3.95019	96.2714	96.3172
			-3.94873	96.263	96.3084
			-3.94726	96.2546	96.2995
			-3.9458	96.2462	96.2906
			-3.94433	96.2378	96.2817
			-3.94287	96.2293	96.2728
			-3.9414	96.2209	96.2639
			-3.93994	96.2124	96.255
			-3.93847	96.2039	96.246
			-3.93701	96.1954	96.2371
			-3.93554	96.187	96.2281
			-3.93408	96.1785	96.2191
			-3.93261	96.1699	96.2101
			-3.93115	96.1614	96.2011
			-3.92968	96.1529	96.1921
			-3.92822	96.1444	96.1831
			-3.92675	96.1358	96.174
			-3.92529	96.1273	96.165
			-3.92382	96.1187	96.1559
			-3.92236	96.1101	96.1468
			-3.92089	96.1016	96.1377
			-3.91943	96.093	96.1286
			-3.91796	96.0844	96.1195
			-3.9165	96.0758	96.1104
			-3.91503	96.0672	96.1012
			-3.91357	96.0586	96.0921
			-3.9121	96.05	96.0829
			-3.91064	96.0413	96.0738
			-3.90917	96.0327	96.0646
			-3.90771	96.024	96.0554
			-3.90624	96.0154	96.0462
			-3.90478	96.0067	96.037
			-3.90331	95.9981	96.0278
			-3.90185	95.9894	96.0186
			-3.90038	95.9808	96.0093
			-3.89892	95.9721	96.0001
			-3.89745	95.9634	95.9909
			-3.89599	95.9547	95.9816
			-3.89452	95.946	95.9723
			-3.89306	95.9373	95.9631
			-3.89159	95.9286	95.9538
			-3.89013	95.9199	95.9445
			-3.88867	95.9112	95.9352
			-3.8872	95.9025	95.9259
			-3.88574	95.8938	95.9166
			-3.88427	95.885	95.9072
			-3.88281	95.8763	95.8979
			-3.88134	95.8676	95.8886
			-3.87988	95.8589	95.8792
			-3.87841	95.8501	95.8699
			-3.87695	95.8414	95.8605
			-3.87548	95.8326	95.8512
			-3.87402	95.8239	95.8418
			-3.87255	95.8151	95.8324
			-3.87109	95.8064	95.823
			-3.86962	95.7976	95.8137
			-3.86816	95.7889	95.8043
			-3.86669	95.7801	95.7949
			-3.86523	95.7714	95.7855
			-3.86376	95.7626	95.7761
			-3.8623	95.7539	95.7667
			-3.86083	95.7451	95.7572
			-3.85937	95.7363	95.7478
			-3.8579	95.7276	95.7384
			-3.85644	95.7188	95.729
			-3.85497	95.7101	95.7195
			-3.85351	95.7013	95.7101
			-3.85204	95.6925	95.7007
			-3.85058	95.6838	95.6912
			-3.84911	95.675	95.6818
			-3.84765	95.6662	95.6723
			-3.84618	95.6575	95.6629
			-3.84472	95.6487	95.6534
			-3.84325	95.64	95.644
			-3.84179	95.6312	95.6345
			-3.84032	95.6224	95.6251
			-3.83886	95.6137	95.6156
			-3.83739	95.6049	95.6062
			-3.83593	95.5962	95.5967
			-3.83446	95.5874	95.5872
			-3.833	95.5787	95.5778
			-3.83153	95.57	95.5683
			-3.83007	95.5612	95.5588
			-3.8286	95.5525	95.5494
			-3.82714	95.5438	95.5399
			-3.82567	95.535	95.5304
			-3.82421	95.5263	95.521
			-3.82274	95.5176	95.5115
			-3.82128	95.5089	95.5021
			-3.81981	95.5001	95.4926
			-3.81835	95.4914	95.4831
			-3.81688	95.4827	95.4737
			-3.81542	95.474	95.4642
			-3.81395	95.4653	95.4548
			-3.81249	95.4567	95.4453
			-3.81102	95.448	95.4358
			-3.80956	95.4393	95.4264
			-3.80809	95.4306	95.4169
			-3.80663	95.422	95.4075
			-3.80516	95.4133	95.3981
			-3.8037	95.4047	95.3886
			-3.80223	95.396	95.3792
			-3.80077	95.3874	95.3698
			-3.7993	95.3787	95.3603
			-3.79784	95.3701	95.3509
			-3.79637	95.3615	95.3415
			-3.79491	95.3529	95.3321
			-3.79344	95.3443	95.3227
			-3.79198	95.3357	95.3132
			-3.79051	95.3271	95.3038
			-3.78905	95.3186	95.2944
			-3.78758	95.31	95.2851
			-3.78612	95.3014	95.2757
			-3.78465	95.2929	95.2663
			-3.78319	95.2844	95.2569
			-3.78172	95.2758	95.2476
			-3.78026	95.2673	95.2382
			-3.7788	95.2588	95.2288
			-3.77733	95.2503	95.2195
			-3.77587	95.2418	95.2102
			-3.7744	95.2334	95.2008
			-3.77294	95.2249	95.1915
			-3.77147	95.2164	95.1822
			-3.77001	95.208	95.1729
			-3.76854	95.1996	95.1636
			-3.76708	95.1912	95.1543
			-3.76561	95.1828	95.145
			-3.76415	95.1744	95.1357
			-3.76268	95.166	95.1265
			-3.76122	95.1576	95.1172
			-3.75975	95.1493	95.108
			-3.75829	95.1409	95.0988
			-3.75682	95.1326	95.0895
			-3.75536	95.1243	95.0803
			-3.75389	95.116	95.0711
			-3.75243	95.1077	95.0619
			-3.75096	95.0994	95.0527
			-3.7495	95.0912	95.0436
			-3.74803	95.0829	95.0344
			-3.74657	95.0747	95.0253
			-3.7451	95.0665	95.0161
			-3.74364	95.0583	95.007
			-3.74217	95.0501	94.9979
			-3.74071	95.042	94.9888
			-3.73924	95.0338	94.9797
			-3.73778	95.0257	94.9707
			-3.73631	95.0176	94.9616
			-3.73485	95.0095	94.9526
			-3.73338	95.0014	94.9435
			-3.73192	94.9934	94.9345
			-3.73045	94.9853	94.9255
			-3.72899	94.9773	94.9165
			-3.72752	94.9693	94.9076
			-3.72606	94.9613	94.8986
			-3.72459	94.9534	94.8897
			-3.72313	94.9454	94.8808
			-3.72166	94.9375	94.8719
			-3.7202	94.9296	94.863
			-3.71873	94.9217	94.8541
			-3.71727	94.9138	94.8452
			-3.7158	94.906	94.8364
			-3.71434	94.8981	94.8276
			-3.71287	94.8903	94.8188
			-3.71141	94.8825	94.81
			-3.70994	94.8748	94.8012
			-3.70848	94.867	94.7925
			-3.70701	94.8593	94.7837
			-3.70555	94.8516	94.775
			-3.70408	94.8439	94.7663
			-3.70262	94.8363	94.7576
			-3.70115	94.8286	94.749
			-3.69969	94.821	94.7403
			-3.69822	94.8134	94.7317
			-3.69676	94.8059	94.7231
			-3.69529	94.7983	94.7145
			-3.69383	94.7908	94.706
			-3.69236	94.7833	94.6974
			-3.6909	94.7758	94.6889
			-3.68943	94.7684	94.6804
			-3.68797	94.761	94.672
			-3.6865	94.7536	94.6635
			-3.68504	94.7462	94.6551
			-3.68357	94.7389	94.6467
			-3.68211	94.7315	94.6383
			-3.68064	94.7242	94.6299
			-3.67918	94.717	94.6216
			-3.67771	94.7097	94.6133
			-3.67625	94.7025	94.605
			-3.67478	94.6953	94.5967
			-3.67332	94.6882	94.5885
			-3.67185	94.681	94.5803
			-3.67039	94.6739	94.5721
			-3.66893	94.6669	94.5639
			-3.66746	94.6598	94.5558
			-3.666	94.6528	94.5477
			-3.66453	94.6458	94.5396
			-3.66307	94.6389	94.5315
			-3.6616	94.6319	94.5235
			-3.66014	94.625	94.5155
			-3.65867	94.6182	94.5075
			-3.65721	94.6113	94.4995
			-3.65574	94.6045	94.4916
			-3.65428	94.5977	94.4837
			-3.65281	94.591	94.4758
			-3.65135	94.5843	94.468
			-3.64988	94.5776	94.4602
			-3.64842	94.5709	94.4524
			-3.64695	94.5643	94.4446
			-3.64549	94.5577	94.4369
			-3.64402	94.5511	94.4292
			-3.64256	94.5446	94.4215
			-3.64109	94.5381	94.4139
			-3.63963	94.5317	94.4063
			-3.63816	94.5252	94.3987
			-3.6367	94.5188	94.3911
			-3.63523	94.5125	94.3836
			-3.63377	94.5062	94.3761
			-3.6323	94.4999	94.3687
			-3.63084	94.4936	94.3613
			-3.62937	94.4874	94.3539
			-3.62791	94.4812	94.3465
			-3.62644	94.475	94.3392
			-3.62498	94.4689	94.3319
			-3.62351	94.4629	94.3246
			-3.62205	94.4568	94.3174
			-3.62058	94.4508	94.3102
			-3.61912	94.4448	94.3031
			-3.61765	94.4389	94.2959
			-3.61619	94.433	94.2888
			-3.61472	94.4272	94.2818
			-3.61326	94.4213	94.2748
			-3.61179	94.4156	94.2678
			-3.61033	94.4098	94.2608
			-3.60886	94.4041	94.2539
			-3.6074	94.3984	94.2471
			-3.60593	94.3928	94.2402
			-3.60447	94.3872	94.2334
			-3.603	94.3817	94.2267
			-3.60154	94.3762	94.2199
			-3.60007	94.3707	94.2132
			-3.59861	94.3653	94.2066
			-3.59714	94.3599	94.2
			-3.59568	94.3545	94.1934
			-3.59421	94.3492	94.1869
			-3.59275	94.344	94.1804
			-3.59128	94.3388	94.1739
			-3.58982	94.3336	94.1675
			-3.58835	94.3284	94.1611
			-3.58689	94.3233	94.1548
			-3.58542	94.3183	94.1485
			-3.58396	94.3133	94.1422
			-3.58249	94.3083	94.136
			-3.58103	94.3034	94.1298
			-3.57956	94.2985	94.1237
			-3.5781	94.2937	94.1176
			-3.57663	94.2889	94.1115
			-3.57517	94.2842	94.1055
			-3.5737	94.2795	94.0996
			-3.57224	94.2748	94.0936
[truncated: 6,875 more rows]

## Sheet: panel d
0.0440322	0.0440322	0.0440322	0.0440322	0.0440322	0.0440322	0.0440322	0.0440322	0.0440323	0.0440324	0.088165	0.0881654	0.0881661	0.0881668	0.0881677	0.0881685	0.088169	0.0881688	0.0881674	0.0983193	0.0440293	0.0440249	0.0440187	0.0440107	0	0.0439914	0.0439826	0.0439773	0.0541156	0.043991	0.0441187	0.0441653	0	0.0538541	0.0446304	0.0538797	0.0448768	0.0449775	0.0542742	0.0543734	0.0446868	0.05445	0.0436136	0.0112444	0.0116781	0.0530638	0.0919795	0.0517142	0.0511675	0.0382786
0.0101542	0.0101542	0.0101542	0.0101542	0.0101542	0.0101542	0.0101542	0.0101542	0.0101542	0.0101542	0.0101542	0.0101542	0.0101543	0.0101544	0.0101545	0.0101546	0.0101548	0.0101549	0.010155	0	0	0.0103413	0.0103403	0.0103389	0.0982362	0.0542221	0.0542099	0.0103269	0	0.0101344	0.0099494	0.00976955	0.0538302	0	0.00927346	0	0.00916065	0.00920139	0.0449363	0	0.00984984	0	0.010754	0.0427343	0.095409	0.0406981	0	0.0517881	0	0.0127057
0.0439288	0.0439288	0.0439288	0.0439288	0.0439288	0.0439288	0.0439288	0.0439288	0.0439289	0.043929	0.0439291	0.0439293	0.0439296	0.04393	0.0439305	0.0439309	0.0439311	0.043931	0.0439304	0.0542707	0.0542678	0.0439216	0.0439155	0.0439075	0	0	0	0.043874	0.0541988	0.0438874	0.0879326	0.0440645	0	0.0443253	0.0889718	0.0539612	0.0447814	0.0448825	0.00942229	0.054458	0.0445888	0.0545357	0.0435072	0.0114403	0	0.0530208	0.0522754	0.0386535	0.0893059	0.0890756
0.0103411	0.0103411	0.0103411	0.0103411	0.0103411	0.0103411	0.0103411	0.0103411	0.0103411	0.0103411	0.0103411	0.0103412	0.0103412	0.0103413	0.0103414	0.0103415	0.0103417	0.0103418	0.0103419	0	0	0	0.0105291	0.0105276	0.0543169	0.0543041	0.0542918	0.0542827	0	0.0103211	0.0101342	0.0539128	0.0539103	0.053834	0.00945178	0	0.00933814	0.00937949	0.0448385	0.0447166	0.054522	0.0440193	0.0109466	0.042621	0.0536641	0	0.0129531	0.013207	0.0132409	0
0.043822	0.043822	0.043822	0.043822	0.043822	0.043822	0.043822	0.043822	0.043822	0.0438221	0.0438223	0.0438225	0.0438228	0.0438232	0.0438236	0.043824	0.0438243	0.0438242	0.0543543	0.0543527	0.0543497	0.0543449	0.0875074	0.0874916	0	0	0	0	0.0542805	0.0437804	0.043807	0.0101376	0.044028	0	0.0443345	0.0540411	0.0446825	0.0447838	0.00960286	0.00982432	0.0102214	0.0106005	0.0978225	0.0541423	0	0.0934153	0.0393944	0.0903158	0.0379326	0.0509918
0.0542417	0.0542417	0.0542417	0.0542416	0.0542416	0.0542416	0.0542416	0.0542416	0.0542417	0.0542418	0.0542419	0.0542422	0.0542426	0.054243	0.0542435	0.0542441	0.0542445	0.0542446	0.0437133	0.0437118	0.0437091	0.0437048	0.0107196	0.0107181	0.0543973	0.0543845	0.0543722	0.0543629	0.0436584	0.0541795	0.0103209	0.0438525	0.00996085	0.0539105	0.00963199	0.0444577	0.0540976	0.0542412	0.0447372	0.0446131	0.0443823	0.0439099	0	0.0423846	0.0950814	0.0128528	0.0524182	0	0.0512389	0.0377508
0	0	0	0	0	0	0	0	0	0	0	0	0	0	0	0	0	0.0107212	0.0107213	0.0107213	0.0107211	0.0543118	0.0435852	0.0544877	0.0544762	0.0435582	0	0.0435438	0.054247	0	0.0436963	0.0103243	0.0439199	0	0.0442289	0.0540135	0	0	0.0544177	0.0100091	0.0546838	0.0107923	0.0545047	0.0118372	0.0124805	0.040186	0.0524875	0.0518623	0.0513031	0.0133065
0.0543187	0.0543186	0.0543186	0.0543186	0.0543186	0.0543186	0.0543186	0.0543186	0.0543187	0.0543188	0.0543189	0.0543192	0.0543195	0.05432	0.0543205	0.0543211	0.0543215	0.0436004	0.0435998	0.0435983	0.0435955	0	0.0109119	0	0	0.0109052	0.0978836	0.0543248	0	0.054256	0.0540917	0.0873684	0.010146	0.0539855	0.0539339	0	0.0541729	0.0543175	0	0.0445061	0.044162	0.0437971	0	0.0422615	0.0412096	0.0130584	0.0389851	0.038104	0.0513659	0.0885922
0.0543941	0.0543941	0.0543941	0.0543941	0.0543941	0.0543941	0.0543941	0.0543941	0.0543941	0.0434814	0.0434816	0.0434818	0	0	0	0.0109132	0.0109134	0.0109136	0.0109137	0.054395	0.0543921	0.0543874	0.0434684	0.0545651	0.0545536	0.0545407	0	0	0.0543222	0.0434391	0	0.010513	0.0875018	0.0438979	0	0.0540868	0	0	0.0544938	0.0545914	0.0106004	0.0546669	0.0545827	0.0541734	0.0126851	0.053316	0.0135703	0.0517835	0.0373664	0.0510404
0	0	0	0	0	0	0	0	0	0.0109128	0.0109128	0.0109129	0.0977568	0.0977577	0.0977586	0.0868463	0.0868468	0.0868467	0.0868455	0.0433612	0.0433585	0.0544614	0.0544544	0	0	0.0433215	0.0544082	0.0543987	0.0433077	0.0108919	0.0541646	0.0435092	0.010333	0.0539435	0.0540055	0.0441298	0.0542467	0.0543922	0	0	0.0440467	0.0435615	0.0429249	0.0122408	0.0410773	0.0399121	0.09132	0.0518449	0.0140609	0
0.054468	0.054468	0.054468	0.054468	0.054468	0.054468	0.054468	0.054468	0.0544681	0.0544682	0.0544683	0.0544686	0.0111071	0.0111072	0.0111073	0.0111074	0.0111076	0.0111077	0.0111079	0.0111079	0.0111076	0	0	0.0978581	0.0978374	0.0544932	0.0112914	0	0.0110882	0.0433187	0.0108919	0.0107034	0.054097	0	0	0.0100288	0.0442519	0.0443545	0.0988654	0.0546661	0.0107927	0.0111814	0.0545329	0.0420059	0.0538332	0.0532448	0.0139887	0.0519049	0.0514875	0.0881301
0.0432376	0.0432375	0.0432375	0.0432375	0.0432375	0.0432375	0.0432375	0.0432375	0.0432376	0.0432377	0.0432378	0.043238	0.0432383	0.0432387	0.0432391	0.0432395	0.0432398	0.0432397	0.0432391	0.0432377	0.0545386	0.0545339	0.0545269	0	0	0	0.0431893	0.097528	0.0431842	0.0542808	0.0865643	0.0433882	0	0.0540121	0.0540755	0.0440137	0.0542028	0.0101109	0	0.0105746	0.043928	0.0434387	0	0.0543185	0.0539026	0.0533106	0.0385506	0	0.0884608	0.0141262
0.0113029	0.0113029	0.0113029	0.0113029	0.0113029	0.0113029	0.0113029	0.0113029	0.0113029	0.0113029	0.0113029	0.011303	0.011303	0.0113031	0.0113032	0.0113034	0.0113036	0.0113037	0.0113038	0.0113038	0	0	0.0430983	0.0545887	0.0545771	0.0545642	0.0545516	0	0.0112839	0	0.0110858	0.0541595	0.0541661	0.0435418	0.0541441	0.0102151	0	0.0442386	0.0545227	0.0882086	0.0547927	0.0546912	0.0546046	0.0417377	0.0406622	0	0.0526003	0.0519636	0	0.0512133
0.0431108	0.0431108	0.0431108	0.0431108	0.0431108	0.0431108	0.0431108	0.0431108	0.0431108	0.0431109	0.0431111	0.0431113	0.0431116	0.0431119	0.0431124	0.0431128	0.043113	0.043113	0.0431124	0.0975935	0.0975881	0.0975793	0.0114997	0	0	0	0.042933	0.0544121	0.085985	0.0543495	0.043093	0	0.0433289	0.0105374	0.04365	0.0438942	0.0542702	0.0102985	0	0	0	0	0.0546749	0.0126511	0.0133084	0.092705	0.0526599	0.0892206	0.0514481	0.0367248
0.0115007	0.0115007	0.0115007	0.0115007	0.0115007	0.0115007	0.0115007	0.0115006	0.0115007	0.0115007	0.0115007	0.0115007	0.0115008	0.0115009	0.011501	0.0115011	0.0115013	0.0544845	0.054484	0	0	0	0.0429684	0.0546583	0.0974654	0.0546338	0.0116882	0.0116842	0.0114813	0	0.0112815	0.0542259	0.0109049	0.0541449	0.0105611	0.0541747	0.0438932	0.0881159	0.0545908	0.054687	0.0548633	0.0547608	0	0.0544577	0.0540372	0.0141082	0.0380918	0.0148776	0.0515018	0.0511117
0.0858285	0.0858285	0.0858285	0.0858284	0.0858284	0.0858284	0.0858284	0.0858284	0.0858285	0.0858287	0.085829	0.0858294	0.08583	0.0858307	0.0858316	0.0858324	0.0858329	0.0428498	0.0545503	0.0545489	0.0545461	0.0545415	0.0545346	0.0428278	0.0118962	0.054702	0.0428	0.0427941	0.0544749	0.0972215	0.0429625	0.0112855	0.0432009	0	0.0435243	0	0.0104429	0.010488	0.0439314	0	0.043552	0	0.0547438	0.0414573	0.0403708	0.0391774	0.0525601	0.0370399	0.0364401	0.0511631
0.0117002	0.0117001	0.0117001	0.0117001	0.0117001	0.0117001	0.0117001	0.0117001	0.0117001	0.0117001	0.0117002	0.0117002	0.0117003	0.0117003	0.0117005	0.0117006	0.0117008	0.0117009	0	0	0	0	0.0119004	0.0545903	0.0426826	0.0426729	0.0545531	0.0118852	0	0.0116781	0.054308	0.0858769	0.0541688	0.0542091	0.0541478	0.0542387	0.043767	0.0438706	0.010726	0.0547538	0.0548006	0.097744	0.0422614	0.0543804	0.0539523	0.0533447	0.0148416	0.0519698	0.0513914	0.0512133
0.0546127	0.0546127	0.0546127	0.0546127	0.0546127	0.0546127	0.0546127	0.0546127	0.0546127	0.0546128	0.054613	0.0546132	0.0546136	0.054614	0.0546146	0.0546151	0.0546156	0.0546157	0.0546153	0.0546139	0.0546111	0.0546064	0.0426992	0	0.012099	0.0120958	0.012092	0.0851767	0.0970584	0.0426682	0.0426922	0.0114831	0.0429352	0	0	0.0107853	0.0106336	0.0106793	0.0547226	0.0436623	0	0.0119809	0.0546691	0.0411649	0	0.014538	0.052831	0.0520209	0.0514402	0.0512623
0	0	0	0	0	0	0	0	0	0	0	0	0	0	0	0	0	0	0	0	0.012105	0.0121044	0.0546632	0.0546539	0.0425434	0.0425336	0.0425247	0.0120879	0	0.0118791	0.0116783	0.0427343	0.0112952	0.0972933	0.0542088	0.0868993	0.0436376	0.0437414	0	0.0111569	0.054865	0.042776	0	0.0132786	0.0939255	0.077568	0.0750536	0.0520708	0.0514879	0.0153926
0.0971056	0.0971056	0.0971056	0.0971056	0.0971055	0.0971055	0.0971055	0.0971056	0.0971056	0.0971058	0.0971061	0.0971066	0.0971072	0.097108	0.097109	0.0546786	0.0546791	0.0546792	0.0971098	0.0971071	0.0849968	0.0849888	0.0424175	0.04241	0.0547046	0.0546917	0.0546788	0.0423764	0.0544604	0.0849145	0.0544316	0.0116825	0.0542906	0	0	0.0109791	0.054331	0.0544813	0.0983223	0.0435285	0	0.0121852	0.054732	0.0545052	0.0141606	0.014755	0.0152757	0.0521194	0.0515344	0.0716665
0	0	0	0	0	0	0	0	0	0	0	0	0	0	0	0.0424313	0.0424316	0.0424316	0	0.0123099	0.0123097	0.012309	0.0123079	0.0123061	0.0547655	0.042246	0.042237	0.0122923	0.0122885	0.0120817	0.0424094	0.0425941	0	0.0541953	0.0972575	0.0432476	0.0433689	0.0110674	0	0.0113546	0.0979334	0.0851228	0.0547936	0	0.0541311	0.0535138	0.0527704	0.0521669	0.0515797	0.051186
0.0545928	0.0545928	0.0545928	0.0545928	0.0545927	0.0545927	0.0545927	0.0545927	0.0545928	0.0545929	0.054593	0.0545933	0.0545936	0.0545941	0.0545946	0.0545952	0.0545956	0.0545958	0.0545954	0.0422841	0.0422817	0.0422777	0.0547863	0.054777	0	0.0125065	0.0125026	0.0968118	0.0422308	0.0545263	0.0543454	0.0543344	0.0968626	0	0	0.0111746	0.0110205	0.0434732	0.0547104	0.0866428	0.0119843	0.0123911	0.041675	0.09527	0.0395927	0.0917741	0.089752	0.0360314	0.0516239	0.0512293
0.0125153	0.0125153	0.0125153	0.0125153	0.0125153	0.0125153	0.0125153	0	0	0	0	0	0	0	0	0	0.012516	0.0125162	0.0125163	0.0125163	0.012516	0.0125154	0.0421236	0.0421162	0.054825	0.054812	0.054799	0	0.0124946	0	0	0.0543908	0	0.0542523	0.0541849	0.0431087	0.0432298	0.0112643	0	0.0115542	0.0428608	0.0423407	0.0131788	0.0139202	0.0145954	0	0.0159359	0.052037	0.0867393	0.0512714
0.0841188	0.0841188	0.0841188	0.0841188	0.0841187	0.0841187	0.0841187	0.0966341	0.0966342	0.0966343	0.0966346	0.0966351	0.0966357	0.0546518	0.0546524	0.0546529	0.0421374	0.0421374	0.0421369	0.0841195	0.0968387	0.0968303	0.0546943	0.0546851	0	0.0419463	0.0419373	0.0546372	0.084013	0.0965234	0.0544008	0	0.0542602	0.0543079	0.0115361	0.0543386	0.0543042	0.0865264	0.0547682	0.0548635	0.0121892	0.0125988	0.0549127	0.0405452	0.0935061	0.0534494	0.0529151	0.0520799	0.0166363	0.0513123
0.0127234	0.0127234	0.0127234	0.0127234	0.0127234	0.0127234	0.0127234	0.0127233	0.0127234	0.0127234	0.0127234	0.0127234	0.0127235	0.0547083	0.0547088	0.0547094	0.0547098	0.05471	0.0547096	0.0127243	0	0	0	0	0.0966847	0.0547159	0.0129199	0	0.0127023	0	0.0124925	0.054446	0	0.0424504	0.0427026	0.0428214	0.0114146	0.0114629	0	0	0.0427131	0.0549976	0.041364	0.0545203	0	0.0534982	0.0365792	0.0874353	0.0517495	0.0513522
0.0418291	0.0418291	0.0418291	0.041829	0.041829	0.041829	0.041829	0.041829	0.0418291	0.0418292	0.0418293	0.0418295	0.0418298	0.0418301	0.0418305	0.0418309	0.0418312	0.0418312	0.0418308	0.0547635	0.0547608	0.0547563	0.0547495	0.0547404	0.0131386	0.0131351	0.041783	0.0963118	0.054688	0.054485	0.0837699	0	0.0543134	0.0119118	0.0542913	0.0115711	0.0429422	0.043047	0.0548246	0.0549201	0.0549581	0.0420353	0.0136063	0.054574	0.054129	0.0535458	0.052781	0.0168484	0.051789	0.051391
0.0129331	0.0129331	0.0129331	0.0129331	0.0129331	0.012933	0.012933	0.012933	0.012933	0.0129331	0.0129331	0.0129331	0.0129332	0.0129333	0.0129334	0.0129336	0.0129338	0.0129339	0.012934	0	0	0	0.0548035	0.0547943	0.0416443	0.0416347	0.0547567	0.0131266	0.0416189	0.0129093	0.0127003	0.0963472	0.0543654	0.0423	0.0424039	0.0544452	0.0116144	0.0116633	0.0429641	0.042812	0.0550127	0.0548973	0.0822456	0.040051	0.0929269	0.0535922	0.0528235	0.0522016	0.0861645	0.0857521
0.0963273	0.0963272	0.0963272	0.0963272	0.0963272	0.0963272	0.0963272	0.0963272	0.0963273	0.0963274	0.0963277	0.0963282	0.0963288	0.0963296	0.0963305	0.0963315	0.0963322	0.0963325	0.0963316	0.0963291	0.0963241	0.0963158	0.0415001	0	0.0133514	0.0548225	0.0548094	0.0414593	0.0545814	0.0830947	0.0416496	0.0127052	0.0419078	0.0542619	0.0119386	0.0425219	0.085436	0.0428987	0.0547289	0.0548229	0	0	0.0138224	0.0145753	0.0154815	0.0373283	0.0528647	0.05224	0.051676	0.051278
0	0	0	0	0	0	0	0	0	0	0	0	0	0	0	0	0	0	0	0	0.013358	0.0133573	0.0133561	0.0961769	0.0828053	0.0413116	0	0.0133393	0.0133354	0.0131204	0.0129098	0.0416891	0.0125082	0.0543107	0.04225	0.0119747	0.011816	0.0546128	0.0121201	0.01237	0.055066	0.0549499	0.054916	0.0943856	0.0385707	0.0534547	0.0529049	0.0868398	0.0517104	0.0513116
0.0547054	0.0547054	0.0547054	0.0547054	0.0547054	0.0547054	0.0547054	0.0547054	0.0547054	0.0547055	0.0547057	0.0547059	0.0547062	0.0547067	0.0547072	0.0547078	0.0547083	0.0547085	0.0547081	0.0547069	0.0413462	0.0413425	0.0549077	0.0135687	0.0135659	0.0135623	0.0959977	0.0959805	0.0412955	0.0546369	0.0959351	0.0544428	0.0417491	0	0.0121425	0.0423676	0.0424878	0.0546624	0.0426596	0.0425039	0.0420923	0.0134462	0	0	0.0540978	0.0534965	0.0884111	0.0521206	0.0853141	0.0513442
0	0	0	0	0	0	0	0	0	0	0	0	0	0	0	0	0	0.0135728	0.0135729	0.0135729	0.0547529	0.0547484	0.0411712	0.0549487	0.0549373	0.0549242	0.013774	0	0.0546793	0.0411377	0	0.041364	0.054304	0.0543583	0.0963747	0.0543895	0.0120193	0	0.0548292	0.0549237	0.0549554	0.0829444	0.0955037	0.0545521	0.0541422	0.0535371	0.0527892	0.0703611	0.0515797	0.0513759
0.054754	0.054754	0.054754	0.054754	0.0547539	0.0547539	0.0547539	0.0547539	0.054754	0.0547541	0.0547542	0.0547544	0.0547548	0.0547552	0.0547558	0.0957715	0.0957722	0.0821997	0.0821988	0.0821964	0.0548003	0.0547959	0.0137867	0	0.0409868	0.0409773	0.0409684	0.0547315	0.0409609	0.0135473	0.0544926	0.013126	0.0543494	0.0416691	0	0	0.0545546	0.0547108	0	0.0549722	0.013239	0.0136621	0.0144799	0.0545982	0.0541856	0.0535767	0.052824	0.0861957	0.0516092	0.0696717
0.0548014	0.0548013	0.0548013	0.0548013	0.0548013	0.0548013	0.0548013	0.0548013	0.0548013	0.0548014	0.0548016	0.0548018	0.0548022	0.0548026	0.0548031	0.0137886	0.0137888	0.013789	0.0137891	0.013789	0	0.0408364	0.095838	0.0958218	0.054815	0.0139958	0.0547886	0.0547776	0.0545551	0.0409689	0.0135479	0.0545362	0	0.0542398	0.0543262	0.0544355	0.054601	0.0422753	0.0548775	0	0.0417643	0.0551004	0.0403631	0.0154689	0.0542278	0.0536152	0.0528578	0.0522472	0.0705277	0.0846357
0.0408418	0.0408418	0.0408418	0.0408418	0.0408417	0.0408417	0.0408417	0.0408418	0.0408418	0.0408419	0.040842	0.0408422	0.0408424	0.0408428	0.0408432	0.0408436	0.0408439	0.0548506	0.0548503	0.0548491	0.0548465	0.0140057	0	0.0142216	0.0548601	0.0956531	0.0548337	0	0.0139829	0.0545605	0.0818078	0.0410278	0.0543937	0.0129459	0.0127643	0.0544803	0.0420066	0.0545947	0.0549245	0.0550196	0.0134539	0.0551481	0.0548888	0.0781657	0.0376508	0.0536526	0.0528906	0.0522763	0.0844667	0.0840634
0.0546733	0.0546733	0.0546733	0.0546733	0.0546733	0.0546733	0.0546733	0.0546733	0.0546733	0.0546734	0.0546736	0.0546738	0.0546741	0.0546746	0.0546751	0.0546757	0.0546762	0.0406697	0.0406693	0.0406681	0.0548916	0.0548872	0.0548806	0.04065	0	0	0.0404465	0.0952626	0.095256	0.0546036	0.0137639	0.0544089	0.0544368	0.0825022	0.0830425	0.0417212	0.0126396	0.0126918	0.0420149	0.0418522	0.083021	0.0408753	0.0549335	0.0545016	0.0540779	0.0536889	0.0715935	0.0852739	0.0517172	0.0513159
0.014225	0.014225	0.014225	0.014225	0.014225	0.014225	0.014225	0.014225	0.014225	0.014225	0.0142251	0.0142251	0.0142252	0.0142253	0.0142254	0.0142256	0.0142258	0.014226	0.0142261	0.014226	0	0	0.0549246	0.0549156	0.0951896	0.054891	0.0144311	0.0144265	0	0.0141995	0.0546248	0.0544501	0.0409132	0.0131577	0.012975	0.0128027	0.0418404	0.041946	0.0129555	0.0548956	0.0136705	0.0550179	0.0549771	0.0159238	0.0541156	0.0537241	0.0531868	0.0717195	0.103507	0.0707471
0.0952477	0.0952477	0.0952477	0.0952477	0.0952476	0.0952476	0.0952476	0.0952476	0.0808019	0.0808021	0.0808023	0.0808027	0.0808032	0.0808039	0.0808047	0.0808054	0.0952526	0.0952529	0.0952523	0.0952499	0.0952452	0.0952373	0.0549675	0.0549584	0.0146615	0.0549338	0.0950059	0.0402607	0.0546817	0.0807126	0.0404662	0	0.0543034	0.0543638	0.0412661	0.0545664	0.0545213	0.0546797	0.0418466	0.0134286	0.0551398	0.0145415	0	0.0931993	0.0541523	0.0891612	0.0870892	0.0847271	0.103598	0.0833422
0	0	0	0	0	0	0	0	0.0144458	0.0144458	0.0144458	0.0144459	0.014446	0.0144461	0.0144462	0.0144464	0	0	0	0	0.0146688	0.014668	0.0401189	0.040112	0.0549888	0.0549756	0	0.0547273	0.0547217	0.01442	0.0544868	0.0544901	0.0137819	0	0.0131873	0.041381	0.0545614	0.0416054	0.0548439	0.0415092	0	0.080856	0.0550195	0.016384	0.054188	0.0535877	0.0530392	0.104413	0.0518309	0.102835
0.0547972	0.0547972	0.0547972	0.0547972	0.0547972	0.0547972	0.0547972	0.0547972	0.0547972	0.0547973	0.0547974	0.0547977	0.054798	0.0547984	0.054799	0.0547996	0.0548001	0.0548003	0.0548	0.0547989	0.0401276	0.0550158	0.0148903	0.0148882	0.0399192	0.03991	0.0547778	0.0547664	0.0148678	0.0547264	0.0545249	0.0545291	0.0809389	0.095041	0.0954093	0.0544335	0	0.0131152	0.0548847	0.0549789	0.0960783	0.0147652	0.0943274	0.0382354	0.0542226	0.0536179	0.106158	0.0522381	0.134398	0.102914
0.0548364	0.0548364	0.0548363	0.0548363	0.0548363	0.0548363	0.0548363	0.0548363	0.0548363	0.0548364	0.0548366	0.0548368	0.0548371	0.0548376	0.0548381	0.0548387	0.0548392	0.0548395	0.0548392	0.054838	0.0548356	0.0948089	0.0947973	0.0947815	0.0151102	0.0151063	0.0548159	0.0548044	0.0795987	0.0547652	0	0.04014	0.0139998	0.0138029	0	0	0.0546004	0.0547602	0.0413246	0.0550189	0.0143299	0.0551427	0	0.0546564	0.0542562	0.0882239	0.0859342	0.135589	0.103358	0.102986
0.0397573	0.0397573	0.0397573	0.0397573	0.0397573	0.0397573	0.0397573	0.0397573	0.0397574	0.0397574	0.0397575	0.0397577	0.039758	0.0397583	0.0397587	0.0397591	0.0397594	0.0397595	0.0548773	0.0548762	0.0548737	0	0	0.0548911	0.0946119	0.0945896	0.0153281	0.0153233	0.0150928	0.0397125	0.0545621	0.0543817	0.054415	0.054478	0.0543534	0.0953212	0.0546383	0.0412536	0.0135997	0	0.0407133	0.0399651	0.0549096	0.0923367	0.0542888	0.0534644	0.0734858	0.0735534	0.103418	0.0730144
0.0546848	0.0546848	0.0546848	0.0546848	0.0546848	0.0546848	0.0546848	0.0546848	0.0546848	0.0546849	0.054685	0.0546853	0.0546856	0.054686	0.0546866	0.0546872	0.0546877	0.0546879	0.0395695	0.0395684	0.0549108	0.0549065	0.0549	0	0	0.0393419	0.0788579	0.0788445	0.0548355	0.0546134	0.0545982	0.0146492	0.04001	0.040273	0.0543888	0.0136576	0.0409679	0.0546189	0.0549629	0.0958483	0.0550816	0.0549925	0.0549464	0.0170834	0.0901755	0.0730663	0.0853519	0.104673	0.155226	0.133146
0.0153438	0.0153438	0.0153438	0.0153438	0.0153438	0.0153437	0.0153437	0.0153437	0.0153437	0.0153438	0.0153438	0.0153438	0.0153439	0.015344	0.0153442	0.0153444	0.0153446	0.0153448	0.0153449	0.0153448	0.0549469	0.0549426	0.0549362	0.0549272	0.0549158	0.0155607	0.015556	0.0155511	0.0548714	0.0546477	0.0546333	0.0942164	0.0144402	0.014241	0.0544232	0.0406678	0.0544927	0.0137627	0.0409631	0.014305	0.055119	0.0550284	0.0549822	0.0547616	0.0541414	0.087477	0.105991	0.157118	0.207118	0.183463
0.0549475	0.0549475	0.0549475	0.0549475	0.0549475	0.0549475	0.0549475	0.0549475	0.0549475	0.0549476	0.0549477	0.054948	0.0549483	0.0549487	0.0941319	0.0941329	0.0941337	0.0941341	0.0941335	0.0941313	0.03918	0.0549777	0.0549713	0.0549623	0.0939112	0.0549377	0.0549241	0.0549124	0.0391302	0.0155446	0.0546674	0	0.0941154	0.0944469	0.0401836	0.0543583	0.0139257	0.0955789	0.0548158	0.0406043	0.0401521	0.0156746	0.0550169	0.0918281	0.0541691	0.0535614	0.0747835	0.186034	0.284043	0.177555
0.0939671	0.0939671	0.0939671	0.093967	0.093967	0.093967	0.093967	0.093967	0.0939671	0.0939672	0.0939675	0.0939679	0.0939685	0.0939692	0.0547875	0.0547881	0.0547886	0.0547889	0.0547887	0.0547876	0.0547852	0.0389799	0.0550054	0.0549964	0.0160248	0.0549718	0.0937017	0.0549464	0.0547096	0.078076	0.0547005	0.054482	0.0148866	0	0.014273	0.0543902	0.0406002	0	0.0142586	0.0549436	0.0150032	0.0785805	0.0382859	0.0546191	0.054196	0.0741233	0.137407	0.20884	0.20826	0.361363
0.0160321	0.0160321	0.0160321	0.0160321	0.0160321	0.0160321	0.0160321	0.0160321	0	0	0	0	0	0	0	0	0.016033	0.0160332	0.0160333	0.0160332	0.0160328	0.0548128	0.038776	0.0550296	0.0550182	0.055005	0.0162477	0.0549795	0.0547412	0.0157738	0.0389576	0.0545135	0.0545499	0.0543918	0.0942913	0.0401056	0.0545582	0.0547207	0.0809923	0.0147527	0.0949559	0.0159055	0.0718483	0.0180322	0.0542219	0.0866896	0.136328	0.365651	0	0.103804
0.0387854	0.0387854	0.0387854	0.0387854	0.0387854	0.0387854	0.0387854	0.0387854	0.0548175	0.0548176	0.0548177	0.054818	0.0548183	0.0548187	0.0548193	0.0548199	0.0387874	0.0387875	0.0387872	0.0550516	0.0550492	0.0162641	0.0162625	0.0385683	0.0385603	0.0550372	0.0550234	0.0385357	0.0162384	0.0547448	0.0545334	0.0545441	0.0392423	0.0544224	0.0147183	0.0288536	0.0545895	0.0547527	0.0144814	0.0802544	0.0154595	0.0551302	0.0551153	0.054888	0.0739477	0.107307	0.129228	0	0	0
0.0932289	0.0932288	0.0932288	0.0932288	0.0932288	0.0932288	0.0932288	0.0932288	0.0932288	0.093229	0.0932292	0.0932296	0.0548491	0.0548496	0.0548501	0.0548507	0.0548512	0.0548515	0.0932336	0.0769662	0.0934607	0.0934533	0.0934421	0.0548584	0.0715718	0.0550684	0.0550546	0.0548082	0.0933351	0.093111	0.0545624	0.0387917	0.0543833	0.0544521	0.039608	0.0796316	0	0.0401352	0.0549146	0.0149788	0.0552582	0.0551622	0.0376706	0.0911079	0.0888648	0.107378	0.241144	0	0	0
0.0164978	0.0164978	0.0164978	0.0164978	0.0164978	0.0164977	0.0164977	0.0164977	0.0164977	0.0164978	0.0164978	0.0164978	0.054879	0.0548795	0.05488	0.0548806	0.0548811	0.0548814	0.0164989	0.0164988	0	0.0549027	0.0548963	0.0548875	0.0381513	0.0381424	0.0381337	0.0548372	0.0548305	0.0164694	0.0162377	0.0703848	0.0544114	0.0391183	0.0543544	0.014762	0.0944542	0.0545884	0.0549456	0.0550404	0.0785363	0.0551933	0.0549368	0.05473	0.0543168	0.107442	0.423636	0	0	0
0.0549073	0.0549073	0.0549073	0.0549072	0.0549072	0.0549072	0.0549072	0.0549072	0.0549072	0.0549073	0.0549075	0.0549077	0.054908	0.0549085	0.054909	0.0549096	0.0549101	0.0549104	0.0549102	0.0549092	0.0549068	0	0.0549245	0.0549157	0.0549043	0.0548911	0.0548773	0.0548653	0	0.0548337	0.0929705	0	0.0544386	0.0542802	0.0151695	0.0545087	0.0148151	0.0148738	0.0398168	0.0550708	0.0159215	0.038381	0.0549647	0.0902941	0.142151	0.138284	0	0	0	0
0.0926922	0.0926922	0.0926922	0.0926922	0.0926921	0.0926921	0.0926921	0.0926921	0.0926922	0.0926923	0.0926926	0.092693	0.0926935	0.0926943	0.0926952	0.0926961	0.092697	0.0926974	0.092697	0.092695	0.0926908	0.0926835	0.0549518	0.054943	0.0549316	0.0549184	0.0549046	0.0548925	0.0925653	0.0379219	0.0379386	0.0928097	0.054465	0.0543058	0.0936204	0.0393216	0.0396367	0.0397423	0.054776	0.0551003	0.055118	0.0720951	0.0549917	0.0545593	0.0541511	0.160637	0	0	0	0
0.0172058	0.0172058	0.0172058	0.0172058	0.0172058	0.0172058	0.0172058	0.0172058	0.0172058	0.0172058	0.0172058	0	0	0	0	0	0.0172067	0.0172069	0.017207	0.0172069	0.0547502	0.0547462	0.0549783	0.0549695	0.0549581	0.0549448	0.0922216	0.0549188	0.0546737	0.0921515	0.0167056	0.0544491	0.0382302	0.0543307	0.0388073	0.0543342	0.108981	0.0546429	0.0153877	0.039231	0.0551462	0.0379625	0.0916216	0.0743131	0.0755882	0.13136	0	0	0	0
0.0375447	0.0375447	0.0375447	0.0375447	0.0375447	0.0375447	0.0375447	0.0375447	0.0375447	0.0375448	0.0375449	0.054751	0.0547513	0.0547517	0.0547523	0.0547529	0.0375467	0.0549922	0.054992	0.054991	0.0174449	0.0547706	0.0550039	0.0549951	0.0549837	0.0549705	0.0176659	0.0920123	0.0546979	0.0171766	0.0921858	0.0167133	0.0542816	0.0160529	0.0156265	0.0543584	0	0.0546688	0.094244	0.0549233	0.0551736	0.0550686	0.054824	0.0894939	0.141185	0.269213	0	0	0	0
0.0547749	0.0547749	0.0547749	0.0547749	0.0547749	0.0547749	0.0547749	0.0547749	0.0547749	0.054775	0.0547751	0.0547754	0.0547757	0.0547761	0.0547767	0.0547772	0.0547778	0.0373327	0.0550176	0.0550166	0.0550143	0.0176836	0.0550287	0.091902	0.0550086	0.0549953	0.0549813	0.0179011	0.0547214	0.0547006	0.0544802	0.0922566	0.0164942	0.0383018	0.092852	0.0156727	0.0545279	0.054694	0.0390043	0.0549488	0.0383381	0.055094	0.0548466	0.0546428	0.0766457	0.296251	0	0	0	0
0.10962	0.10962	0.10962	0.10962	0.10962	0.10962	0.10962	0.10962	0.10962	0.10962	0.10962	0.109621	0.109621	0.109622	0.091698	0.091699	0.0916999	0.0917003	0.0919407	0.0919389	0.0919348	0.0919277	0.0550527	0.0181618	0.0916873	0.0916654	0.0550053	0.0549929	0.0547441	0.0915758	0.0545022	0.0545192	0.0921362	0.108779	0.0160891	0.0546131	0.0545517	0.0157898	0.0158497	0.0549735	0.0549874	0.0922191	0.0740419	0.0546617	0.14036	0	0	0	0	0
0.0548434	0.0548433	0.0548433	0.0548433	0.0548433	0.0548433	0.0548433	0.0548433	0.0548433	0.0548434	0.0548435	0.0548438	0.0548441	0.0548445	0.0727703	0.0727711	0.0727719	0.0727724	0.0548464	0.0548454	0.0548432	0.0548391	0.0550759	0.0550671	0.0548342	0.0548209	0.0914445	0.0914251	0.054766	0.0545266	0.0545235	0.054541	0.0543473	0.0376669	0.0545057	0.0767905	0.0159605	0.0776477	0.0548784	0.0166021	0.055011	0.054922	0.0551361	0.109377	0.139212	0	0	0	0	0
0.0548646	0.0548646	0.0548646	0.0548646	0.0548646	0.0548646	0.0548646	0.0548646	0.0548646	0.0548647	0.0548648	0.054865	0.0548653	0.01841	0.0184102	0.0184104	0.0184106	0.0184108	0.0548677	0.0548667	0.0548645	0.0910882	0.0913216	0.0550895	0.0548548	0.0548415	0.0548275	0.054815	0.0909699	0.0545466	0.054544	0.054562	0.0543677	0.0167553	0.0922848	0.0161366	0.0770172	0.0545305	0.0932734	0.0765763	0.0550338	0.0549431	0.0551573	0.0761859	0.1323	0	0	0	0	0
0.0548852	0.0548851	0.0548851	0.0548851	0.0548851	0.0548851	0.0548851	0.0548851	0.0548851	0.0548852	0.0548853	0.0548856	0.0548859	0.0913421	0.091343	0.091344	0.0913448	0.0913453	0.0548882	0.0548873	0.054885	0.0546558	0.0548947	0.0911033	0.0548747	0.0548614	0.0905883	0.0548348	0.0545825	0.0545658	0.0545638	0.0545824	0.0543874	0.0916768	0.0543335	0.0544476	0.0543836	0.0162564	0.0165532	0.0548041	0.0550559	0.0185296	0.0902099	0.120787	0.271711	0	0	0	0	0
0.054905	0.0549049	0.0549049	0.0549049	0.0549049	0.0549049	0.0549049	0.0549049	0.0549049	0.054905	0.0549051	0.0549053	0.0549057	0.0549061	0.0549066	0.0549072	0.0549078	0.0549082	0.054908	0.0549071	0.0549049	0.0738184	0.0549138	0.0549051	0.0742766	0.109779	0.0740103	0.0903594	0.0737158	0.073452	0.0905589	0.054602	0.0544064	0.0542439	0	0.0921134	0.0164285	0.0928656	0.0549467	0.0548243	0.0921087	0.0914169	0.0549662	0.0767483	0.353379	0	0	0	0	0
0.054924	0.054924	0.054924	0.054924	0.054924	0.054924	0.054924	0.054924	0.054924	0.0549241	0.0549242	0.0549244	0.0549247	0.0549252	0.0549257	0.0549263	0.0549269	0.0549272	0.0549271	0.0549262	0.054924	0.0549384	0.0902446	0.109865	0.0551601	0.0549167	0.0549025	0.0546422	0.0901367	0.0548481	0.0543741	0.0906257	0.0907021	0.0542616	0.0543524	0.0542689	0.0923961	0.0545901	0.0926878	0.0548439	0.0180663	0.0742713	0.0756498	0.141408	0	0	0	0	0	0
0.0902624	0.0902624	0.0902624	0.0902624	0.0902624	0.0902623	0.0902623	0.0902623	0.0902624	0.0902625	0.0902627	0.0902631	0.0902636	0.0902644	0.0902652	0.0902662	0.0902671	0.0902676	0.0902673	0.0902656	0.109902	0.0549561	0.0547181	0.0549583	0.0902464	0.0549337	0.0897372	0.0745213	0.0546504	0.0901419	0.0735063	0.0544116	0.0542161	0.0542786	0.0912505	0.0170804	0.0544396	0.0546086	0.0172686	0.0548628	0.0551176	0.0907888	0.0893503	0.140235	0	0	0	0	0	0
0.0547282	0.0547282	0.0547281	0.0547281	0.0547281	0.0547281	0.0547281	0.0547281	0.0547281	0.0547282	0.0547283	0.0547285	0.0547289	0.0547293	0.0547298	0.0547304	0.054731	0.0746216	0.0746216	0.0746205	0.0549771	0.0898245	0.0748699	0.0549747	0.0549634	0.109916	0.0547012	0.0894991	0.0892382	0.0546519	0.0897098	0.0544275	0.0542314	0.0542951	0.0541644	0.091508	0.0544569	0.0546264	0.0550083	0.054881	0.0551367	0.0550547	0.110078	0.132694	0	0	0	0	0	0
0.0748825	0.0748825	0.0748824	0.0748824	0.0748824	0.0748824	0.0748824	0.0748824	0.0748824	0.0748825	0.0748827	0.0748829	0.109503	0.109504	0.109505	0.109507	0.109508	0.0896182	0.0896179	0.0896163	0.0896126	0.0751435	0.0893751	0.0893608	0.109973	0.0890984	0.0753353	0.0547027	0.0748026	0.0747734	0.0544346	0.0895275	0.0542461	0.0543108	0.0541796	0.0543183	0.0544736	0.0546436	0.0743261	0.0548985	0.0912777	0.0550709	0.0882023	0.218482	0	0	0	0	0	0
0.0893923	0.0893923	0.0893922	0.0893922	0.0893922	0.0893922	0.0893922	0.0893922	0.0893922	0.0893924	0.0893926	0.0893929	0.0547734	0.0547738	0.0547743	0.0547749	0.0547755	0.0547759	0.0547758	0.0547749	0.0754143	0.0891625	0.0547764	0.0756551	0.0888953	0.0547563	0.0888513	0.109446	0.0547081	0.0892714	0.0888003	0.0542235	0.073405	0.0899842	0.072429	0.0543335	0.0544896	0.0546601	0.0545755	0.0549154	0.0742403	0.110188	0.0770171	0.410605	0	0	0	0	0	0
0.0547863	0.0547863	0.0547863	0.0547862	0.0547862	0.0547862	0.0547862	0.0547862	0.0547862	0.0547863	0.0547864	0.0547867	0.054787	0.0547874	0.0547879	0.0547885	0.0547891	0.075684	0.075684	0.10959	0.0889443	0.109604	0.109591	0.0886869	0.109576	0.0761528	0.0761326	0.0761138	0.109454	0.0885716	0.0745832	0.108484	0.0545213	0.073037	0.0544525	0.0543481	0.090918	0.054676	0.0545903	0.0549317	0.0906294	0.0551156	0.142374	0.0538885	0	0	0	0	0	0
0.143035	0.143035	0.143035	0.143035	0.143035	0.143035	0.143035	0.143035	0.109611	0.109611	0.109611	0.109612	0.109612	0.109613	0.109614	0.109616	0.109617	0.0887229	0.0887227	0.10964	0.109636	0.0548199	0.0764652	0.109622	0.0548054	0.110082	0.142955	0.121041	0.0547452	0.108974	0.0544858	0.0542597	0.0545352	0.0893258	0.0899769	0.0543622	0.0542896	0.0546912	0.0546045	0.0908788	0.0549858	0.0889897	0.141179	0	0	0	0	0	0	0
0.0762348	0.0762348	0.0762348	0.0762348	0.0762347	0.0762347	0.0762347	0.0762347	0.109658	0.109659	0.109659	0.109659	0.10966	0.109661	0.109662	0.109663	0.109664	0.109665	0.109665	0.0548372	0.0767449	0.109673	0.120694	0.109665	0.109643	0.0877228	0.0547987	0.0766666	0.142169	0.0761232	0.109005	0.0748928	0.0889699	0.0541444	0.0542468	0.0543757	0.0543022	0.0547059	0.0733505	0.0740075	0.0549995	0.0764369	0.133273	0	0	0	0	0	0	0
0.109701	0.109701	0.109701	0.109701	0.109701	0.109701	0.109701	0.109701	0.109701	0.0875365	0.0875367	0.0875371	0.0875376	0.0875383	0.0875391	0.0875401	0.087541	0.109708	0.109708	0.109706	0.120236	0.109714	0.0770177	0.109704	0.109681	0.132572	0.14154	0.141507	0.0769184	0.0874155	0.0761424	0.0879505	0.108656	0.0541553	0.0542587	0.0897632	0.0185973	0.0905396	0.0548791	0.0549905	0.110038	0.143227	0.164758	0	0	0	0	0	0	0
0.10974	0.10974	0.10974	0.10974	0.10974	0.10974	0.10974	0.10974	0.10974	0.109227	0.109227	0.109228	0.109228	0.109229	0.10923	0.109232	0.109233	0.141696	0.141696	0.141694	0.0772965	0.141447	0.16462	0.109738	0.164585	0.141627	0.163751	0.0777265	0.141255	0.131714	0.119854	0.0756821	0.0878021	0.108341	0.108551	0.0734393	0.0900427	0.054498	0.0903193	0.0899874	0.055037	0.0775053	0.386144	0	0	0	0	0	0	0
0.141222	0.141222	0.141222	0.141222	0.141222	0.141222	0.141222	0.141222	0.141222	0.1639	0.132453	0.132453	0.132454	0.132455	0.132456	0.132458	0.132459	0.077831	0.109281	0.109279	0.164674	0.0780871	0.109786	0.195344	0.10976	0.164355	0.133402	0.195159	0.132805	0.141023	0.0766893	0.141574	0.0752589	0.0541851	0.0542912	0.0890856	0.0736776	0.0896179	0.0546673	0.0547758	0.110108	0.142312	0.163309	0	0	0	0	0	0	0
0.16396	0.16396	0.16396	0.16396	0.16396	0.16396	0.16396	0.16396	0.139992	0.139992	0.17144	0.140497	0.109806	0.109807	0.109808	0.140755	0.140756	0.19542	0.16397	0.163967	0.164738	0.195162	0.164727	0.134037	0.219589	0.164913	0.194257	0.188773	0.164518	0.139793	0.16371	0.0767372	0.108753	0.108397	0.0881414	0.0541945	0.0893641	0.0739427	0.0893851	0.109583	0.0550697	0.109956	0	0	0	0	0	0	0	0
0.134081	0.134081	0.134081	0.134081	0.134081	0.134081	0.134081	0.134081	0.158049	0.158049	0.158049	0.188994	0.219687	0.194942	0.194944	0.193929	0.218679	0.164018	0.164018	0.218696	0.219727	0.21869	0.274641	0.32929	0.439349	0.494153	0.464383	0.357083	0.248543	0.217334	0.139832	0.140642	0.108785	0.0542109	0.0747896	0.0744802	0.0543671	0.0545408	0.0746808	0.0548066	0.142915	0.164982	0	0	0	0	0	0	0	0
0.35804	0.35804	0.35804	0.35804	0.35804	0.35804	0.35804	0.35804	0.35804	0.35804	0.329657	0.303351	0.303352	0.328102	0.299203	0.269278	0.273435	0.299746	0.354701	0.383099	0.439601	0.410158	0.329655	0.22	0.0549255	0	0	0.13682	0.354985	0.298009	0.217392	0.163099	0.108814	0.140728	0.054328	0.0881556	0.0747221	0.0886902	0.0547084	0.109641	0.0774569	0.245732	0	0	0	0	0	0	0	0
0.191429	0.191429	0.191429	0.191429	0.191429	0.191429	0.191429	0.191429	0.191429	0.191429	0.219814	0.246122	0.246124	0.246125	0.275029	0.275032	0.246133	0.219826	0.164871	0.0817853	0	0	0	0	0	0	0	0	0	0.191152	0.353495	0.192802	0.139809	0.0761885	0.141289	0.0752655	0.0884326	0.0749875	0.109444	0.109674	0.141974	0.387021	0	0	0	0	0	0	0	0
0	0	0	0	0	0	0	0	0	0	0	0	0	0	0	0	0	0	0	0	0	0	0	0	0	0	0	0	0	0	0.135794	0.270683	0.16228	0.139775	0.0761003	0.120141	0.141861	0.0879759	0.0547344	0.087367	0.164638	0	0	0	0	0	0	0	0	0
0	0	0	0	0	0	0	0	0	0	0	0	0	0	0	0	0	0	0	0	0	0	0	0	0	0	0	0	0	0	0	0.243647	0.245941	0.131507	0.140339	0.0758038	0.054166	0.0757757	0.142221	0.0772002	0.134482	0	0	0	0	0	0	0	0	0
0	0	0	0	0	0	0	0	0	0	0	0	0	0	0	0	0	0	0	0	0	0	0	0	0	0	0	0	0	0	0	0	0.377599	0.192569	0.139091	0.140221	0.0760501	0.1416	0.0767906	0.164624	0.278726	0	0	0	0	0	0	0	0	0
0	0	0	0	0	0	0	0	0	0	0	0	0	0	0	0	0	0	0	0	0	0	0	0	0	0	0	0	0	0	0	0	0	0.321827	0.161636	0.0999527	0.140667	0.0768316	0.141259	0.164671	0.300596	0	0	0	0	0	0	0	0	0
0	0	0	0	0	0	0	0	0	0	0	0	0	0	0	0	0	0	0	0	0	0	0	0	0	0	0	0	0	0	0	0	0	0.218489	0.215551	0.169916	0.162586	0.140628	0.163587	0.194399	0	0	0	0	0	0	0	0	0	0
0	0	0	0	0	0	0	0	0	0	0	0	0	0	0	0	0	0	0	0	0	0	0	0	0	0	0	0	0	0	0	0	0	0	0.404221	0.187034	0.162618	0.163138	0.16362	0.436701	0	0	0	0	0	0	0	0	0	0
0	0	0	0	0	0	0	0	0	0	0	0	0	0	0	0	0	0	0	0	0	0	0	0	0	0	0	0	0	0	0	0	0	0	0	0.461507	0.216861	0.192733	0.218199	0.0278557	0	0	0	0	0	0	0	0	0	0
0	0	0	0	0	0	0	0	0	0	0	0	0	0	0	0	0	0	0	0	0	0	0	0	0	0	0	0	0	0	0	0	0	0	0	0.0272883	0.406678	0.377638	0.354624	0	0	0	0	0	0	0	0	0	0	0
0	0	0	0	0	0	0	0	0	0	0	0	0	0	0	0	0	0	0	0	0	0	0	0	0	0	0	0	0	0	0	0	0	0	0	0	0	0.109598	0	0	0	0	0	0	0	0	0	0	0	0
0	0	0	0	0	0	0	0	0	0	0	0	0	0	0	0	0	0	0	0	0	0	0	0	0	0	0	0	0	0	0	0	0	0	0	0	0	0	0	0	0	0	0	0	0	0	0	0	0	0
0	0	0	0	0	0	0	0	0	0	0	0	0	0	0	0	0	0	0	0	0	0	0	0	0	0	0	0	0	0	0	0	0	0	0	0	0	0	0	0	0	0	0	0	0	0	0	0	0	0
0	0	0	0	0	0	0	0	0	0	0	0	0	0	0	0	0	0	0	0	0	0	0	0	0	0	0	0	0	0	0	0	0	0	0	0	0	0	0	0	0	0	0	0	0	0	0	0	0	0
0	0	0	0	0	0	0	0	0	0	0	0	0	0	0	0	0	0	0	0	0	0	0	0	0	0	0	0	0	0	0	0	0	0	0	0	0	0	0	0	0	0	0	0	0	0	0	0	0	0
0	0	0	0	0	0	0	0	0	0	0	0	0	0	0	0	0	0	0	0	0	0	0	0	0	0	0	0	0	0	0	0	0	0	0	0	0	0	0	0	0	0	0	0	0	0	0	0	0	0
0	0	0	0	0	0	0	0	0	0	0	0	0	0	0	0	0	0	0	0	0	0	0	0	0	0	0	0	0	0	0	0	0	0	0	0	0	0	0	0	0	0	0	0	0	0	0	0	0	0
0	0	0	0	0	0	0	0	0	0	0	0	0	0	0	0	0	0	0	0	0	0	0	0	0	0	0	0	0	0	0	0	0	0	0	0	0	0	0	0	0	0	0	0	0	0	0	0	0	0
0	0	0	0	0	0	0	0	0	0	0	0	0	0	0	0	0	0	0	0	0	0	0	0	0	0	0	0	0	0	0	0	0	0	0	0	0	0	0	0	0	0	0	0	0	0	0	0	0	0
0	0	0	0	0	0	0	0	0	0	0	0	0	0	0	0	0	0	0	0	0	0	0	0	0	0	0	0	0	0	0	0	0	0	0	0	0	0	0	0	0	0	0	0	0	0	0	0	0	0
0	0	0	0	0	0	0	0	0	0	0	0	0	0	0	0	0	0	0	0	0	0	0	0	0	0	0	0	0	0	0	0	0	0	0	0	0	0	0	0	0	0	0	0	0	0	0	0	0	0
0	0	0	0	0	0	0	0	0	0	0	0	0	0	0	0	0	0	0	0	0	0	0	0	0	0	0	0	0	0	0	0	0	0	0	0	0	0	0	0	0	0	0	0	0	0	0	0	0	0
0	0	0	0	0	0	0	0	0	0	0	0	0	0	0	0	0	0	0	0	0	0	0	0	0	0	0	0	0	0	0	0	0	0	0	0	0	0	0	0	0	0	0	0	0	0	0	0	0	0
0	0	0	0	0	0	0	0	0	0	0	0	0	0	0	0	0	0	0	0	0	0	0	0	0	0	0	0	0	0	0	0	0	0	0	0	0	0	0	0	0	0	0	0	0	0	0	0	0	0
0	0	0	0	0	0	0	0	0	0	0	0	0	0	0	0	0	0	0	0	0	0	0	0	0	0	0	0	0	0	0	0	0	0	0	0	0	0	0	0	0	0	0	0	0	0	0	0	0	0
0	0	0	0	0	0	0	0	0	0	0	0	0	0	0	0	0	0	0	0	0	0	0	0	0	0	0	0	0	0	0	0	0	0	0	0	0	0	0	0	0	0	0	0	0	0	0	0	0	0
0	0	0	0	0	0	0	0	0	0	0	0	0	0	0	0	0	0	0	0	0	0	0	0	0	0	0	0	0	0	0	0	0	0	0	0	0	0	0	0	0	0	0	0	0	0	0	0	0	0
0	0	0	0	0	0	0	0	0	0	0	0	0	0	0	0	0	0	0	0	0	0	0	0	0	0	0	0	0	0	0	0	0	0	0	0	0	0	0	0	0	0	0	0	0	0	0	0	0	0
0	0	0	0	0	0	0	0	0	0	0	0	0	0	0	0	0	0	0	0	0	0	0	0	0	0	0	0	0	0	0	0	0	0	0	0	0	0	0	0	0	0	0	0	0	0	0	0	0	0
0	0	0	0	0	0	0	0	0	0	0	0	0	0	0	0	0	0	0	0	0	0	0	0	0	0	0	0	0	0	0	0	0	0	0	0	0	0	0	0	0	0	0	0	0	0	0	0	0	0
0	0	0	0	0	0	0	0	0	0	0	0	0	0	0	0	0	0	0	0	0	0	0	0	0	0	0	0	0	0	0	0	0	0	0	0	0	0	0	0	0	0	0	0	0	0	0	0	0	0
0	0	0	0	0	0	0	0	0	0	0	0	0	0	0	0	0	0	0	0	0	0	0	0	0	0	0	0	0	0	0	0	0	0	0	0	0	0	0	0	0	0	0	0	0	0	0	0	0	0
0	0	0	0	0	0	0	0	0	0	0	0	0	0	0	0	0	0	0	0	0	0	0	0	0	0	0	0	0	0	0	0	0	0	0	0	0	0	0	0	0	0	0	0	0	0	0	0	0	0
0	0	0	0	0	0	0	0	0	0	0	0	0	0	0	0	0	0	0	0	0	0	0	0	0	0	0	0	0	0	0	0	0	0	0	0	0	0	0	0	0	0	0	0	0	0	0	0	0	0
0	0	0	0	0	0	0	0	0	0	0	0	0	0	0	0	0	0	0	0	0	0	0	0	0	0	0	0	0	0	0	0	0	0	0	0	0	0	0	0	0	0	0	0	0	0	0	0	0	0
0	0	0	0	0	0	0	0	0	0	0	0	0	0	0	0	0	0	0	0	0	0	0	0	0	0	0	0	0	0	0	0	0	0	0	0	0	0	0	0	0	0	0	0	0	0	0	0	0	0
0	0	0	0	0	0	0	0	0	0	0	0	0	0	0	0	0	0	0	0	0	0	0	0	0	0	0	0	0	0	0	0	0	0	0	0	0	0	0	0	0	0	0	0	0	0	0	0	0	0
0	0	0	0	0	0	0	0	0	0	0	0	0	0	0	0	0	0	0	0	0	0	0	0	0	0	0	0	0	0	0	0	0	0	0	0	0	0	0	0	0	0	0	0	0	0	0	0	0	0
0	0	0	0	0	0	0	0	0	0	0	0	0	0	0	0	0	0	0	0	0	0	0	0	0	0	0	0	0	0	0	0	0	0	0	0	0	0	0	0	0	0	0	0	0	0	0	0	0	0
0	0	0	0	0	0	0	0	0	0	0	0	0	0	0	0	0	0	0	0	0	0	0	0	0	0	0	0	0	0	0	0	0	0	0	0	0	0	0	0	0	0	0	0	0	0	0	0	0	0
0	0	0	0	0	0	0	0	0	0	0	0	0	0	0	0	0	0	0	0	0	0	0	0	0	0	0	0	0	0	0	0	0	0	0	0	0	0	0	0	0	0	0	0	0	0	0	0	0	0
0	0	0	0	0	0	0	0	0	0	0	0	0	0	0	0	0	0	0	0	0	0	0	0	0	0	0	0	0	0	0	0	0	0	0	0	0	0	0	0	0	0	0	0	0	0	0	0	0	0
0	0	0	0	0	0	0	0	0	0	0	0	0	0	0	0	0	0	0	0	0	0	0	0	0	0	0	0	0	0	0	0	0	0	0	0	0	0	0	0	0	0	0	0	0	0	0	0	0	0
0	0	0	0	0	0	0	0	0	0	0	0	0	0	0	0	0	0	0	0	0	0	0	0	0	0	0	0	0	0	0	0	0	0	0	0	0	0	0	0	0	0	0	0	0	0	0	0	0	0
0	0	0	0	0	0	0	0	0	0	0	0	0	0	0	0	0	0	0	0	0	0	0	0	0	0	0	0	0	0	0	0	0	0	0	0	0	0	0	0	0	0	0	0	0	0	0	0	0	0
0	0	0	0	0	0	0	0	0	0	0	0	0	0	0	0	0	0	0	0	0	0	0	0	0	0	0	0	0	0	0	0	0	0	0	0	0	0	0	0	0	0	0	0	0	0	0	0	0	0
0	0	0	0	0	0	0	0	0	0	0	0	0	0	0	0	0	0	0	0	0	0	0	0	0	0	0	0	0	0	0	0	0	0	0	0	0	0	0	0	0	0	0	0	0	0	0	0	0	0
0	0	0	0	0	0	0	0	0	0	0	0	0	0	0	0	0	0	0	0	0	0	0	0	0	0	0	0	0	0	0	0	0	0	0	0	0	0	0	0	0	0	0	0	0	0	0	0	0	0
0	0	0	0	0	0	0	0	0	0	0	0	0	0	0	0	0	0	0	0	0	0	0	0	0	0	0	0	0	0	0	0	0	0	0	0	0	0	0	0	0	0	0	0	0	0	0	0	0	0
0	0	0	0	0	0	0	0	0	0	0	0	0	0	0	0	0	0	0	0	0	0	0	0	0	0	0	0	0	0	0	0	0	0	0	0	0	0	0	0	0	0	0	0	0	0	0	0	0	0
0	0	0	0	0	0	0	0	0	0	0	0	0	0	0	0	0	0	0	0	0	0	0	0	0	0	0	0	0	0	0	0	0	0	0	0	0	0	0	0	0	0	0	0	0	0	0	0	0	0
0	0	0	0	0	0	0	0	0	0	0	0	0	0	0	0	0	0	0	0	0	0	0	0	0	0	0	0	0	0	0	0	0	0	0	0	0	0	0	0	0	0	0	0	0	0	0	0	0	0
0	0	0	0	0	0	0	0	0	0	0	0	0	0	0	0	0	0	0	0	0	0	0	0	0	0	0	0	0	0	0	0	0	0	0	0	0	0	0	0	0	0	0	0	0	0	0	0	0	0
0	0	0	0	0	0	0	0	0	0	0	0	0	0	0	0	0	0	0	0	0	0	0	0	0	0	0	0	0	0	0	0	0	0	0	0	0	0	0	0	0	0	0	0	0	0	0	0	0	0
0	0	0	0	0	0	0	0	0	0	0	0	0	0	0	0	0	0	0	0	0	0	0	0	0	0	0	0	0	0	0	0	0	0	0	0	0	0	0	0	0	0	0	0	0	0	0	0	0	0
0	0	0	0	0	0	0	0	0	0	0	0	0	0	0	0	0	0	0	0	0	0	0	0	0	0	0	0	0	0	0	0	0	0	0	0	0	0	0	0	0	0	0	0	0	0	0	0	0	0
0	0	0	0	0	0	0	0	0	0	0	0	0	0	0	0	0	0	0	0	0	0	0	0	0	0	0	0	0	0	0	0	0	0	0	0	0	0	0	0	0	0	0	0	0	0	0	0	0	0
0	0	0	0	0	0	0	0	0	0	0	0	0	0	0	0	0	0	0	0	0	0	0	0	0	0	0	0	0	0	0	0	0	0	0	0	0	0	0	0	0	0	0	0	0	0	0	0	0	0
0	0	0	0	0	0	0	0	0	0	0	0	0	0	0	0	0	0	0	0	0	0	0	0	0	0	0	0	0	0	0	0	0	0	0	0	0	0	0	0	0	0	0	0	0	0	0	0	0	0
0	0	0	0	0	0	0	0	0	0	0	0	0	0	0	0	0	0	0	0	0	0	0	0	0	0	0	0	0	0	0	0	0	0	0	0	0	0	0	0	0	0	0	0	0	0	0	0	0	0
0	0	0	0	0	0	0	0	0	0	0	0	0	0	0	0	0	0	0	0	0	0	0	0	0	0	0	0	0	0	0	0	0	0	0	0	0	0	0	0	0	0	0	0	0	0	0	0	0	0
0	0	0	0	0	0	0	0	0	0	0	0	0	0	0	0	0	0	0	0	0	0	0	0	0	0	0	0	0	0	0	0	0	0	0	0	0	0	0	0	0	0	0	0	0	0	0	0	0	0
0	0	0	0	0	0	0	0	0	0	0	0	0	0	0	0	0	0	0	0	0	0	0	0	0	0	0	0	0	0	0	0	0	0	0	0	0	0	0	0	0	0	0	0	0	0	0	0	0	0
0	0	0	0	0	0	0	0	0	0	0	0	0	0	0	0	0	0	0	0	0	0	0	0	0	0	0	0	0	0	0	0	0	0	0	0	0	0	0	0	0	0	0	0	0	0	0	0	0	0
0	0	0	0	0	0	0	0	0	0	0	0	0	0	0	0	0	0	0	0	0	0	0	0	0	0	0	0	0	0	0	0	0	0	0	0	0	0	0	0	0	0	0	0	0	0	0	0	0	0
0	0	0	0	0	0	0	0	0	0	0	0	0	0	0	0	0	0	0	0	0	0	0	0	0	0	0	0	0	0	0	0	0	0	0	0	0	0	0	0	0	0	0	0	0	0	0	0	0	0
0	0	0	0	0	0	0	0	0	0	0	0	0	0	0	0	0	0	0	0	0	0	0	0	0	0	0	0	0	0	0	0	0	0	0	0	0	0	0	0	0	0	0	0	0	0	0	0	0	0
0	0	0	0	0	0	0	0	0	0	0	0	0	0	0	0	0	0	0	0	0	0	0	0	0	0	0	0	0	0	0	0	0	0	0	0	0	0	0	0	0	0	0	0	0	0	0	0	0	0
0	0	0	0	0	0	0	0	0	0	0	0	0	0	0	0	0	0	0	0	0	0	0	0	0	0	0	0	0	0	0	0	0	0	0	0	0	0	0	0	0	0	0	0	0	0	0	0	0	0
0	0	0	0	0	0	0	0	0	0	0	0	0	0	0	0	0	0	0	0	0	0	0	0	0	0	0	0	0	0	0	0	0	0	0	0	0	0	0	0	0	0	0	0	0	0	0	0	0	0
0	0	0	0	0	0	0	0	0	0	0	0	0	0	0	0	0	0	0	0	0	0	0	0	0	0	0	0	0	0	0	0	0	0	0	0	0	0	0	0	0	0	0	0	0	0	0	0	0	0
0	0	0	0	0	0	0	0	0	0	0	0	0	0	0	0	0	0	0	0	0	0	0	0	0	0	0	0	0	0	0	0	0	0	0	0	0	0	0	0	0	0	0	0	0	0	0	0	0	0
0	0	0	0	0	0	0	0	0	0	0	0	0	0	0	0	0	0	0	0	0	0	0	0	0	0	0	0	0	0	0	0	0	0	0	0	0	0	0	0	0	0	0	0	0	0	0	0	0	0
0	0	0	0	0	0	0	0	0	0	0	0	0	0	0	0	0	0	0	0	0	0	0	0	0	0	0	0	0	0	0	0	0	0	0	0	0	0	0	0	0	0	0	0	0	0	0	0	0	0
0	0	0	0	0	0	0	0	0	0	0	0	0	0	0	0	0	0	0	0	0	0	0	0	0	0	0	0	0	0	0	0	0	0	0	0	0	0	0	0	0	0	0	0	0	0	0	0	0	0
0	0	0	0	0	0	0	0	0	0	0	0	0	0	0	0	0	0	0	0	0	0	0	0	0	0	0	0	0	0	0	0	0	0	0	0	0	0	0	0	0	0	0	0	0	0	0	0	0	0
0	0	0	0	0	0	0	0	0	0	0	0	0	0	0	0	0	0	0	0	0	0	0	0	0	0	0	0	0	0	0	0	0	0	0	0	0	0	0	0	0	0	0	0	0	0	0	0	0	0
0	0	0	0	0	0	0	0	0	0	0	0	0	0	0	0	0	0	0	0	0	0	0	0	0	0	0	0	0	0	0	0	0	0	0	0	0	0	0	0	0	0	0	0	0	0	0	0	0	0
0	0	0	0	0	0	0	0	0	0	0	0	0	0	0	0	0	0	0	0	0	0	0	0	0	0	0	0	0	0	0	0	0	0	0	0	0	0	0	0	0	0	0	0	0	0	0	0	0	0
0	0	0	0	0	0	0	0	0	0	0	0	0	0	0	0	0	0	0	0	0	0	0	0	0	0	0	0	0	0	0	0	0	0	0	0	0	0	0	0	0	0	0	0	0	0	0	0	0	0
0	0	0	0	0	0	0	0	0	0	0	0	0	0	0	0	0	0	0	0	0	0	0	0	0	0	0	0	0	0	0	0	0	0	0	0	0	0	0	0	0	0	0	0	0	0	0	0	0	0
0	0	0	0	0	0	0	0	0	0	0	0	0	0	0	0	0	0	0	0	0	0	0	0	0	0	0	0	0	0	0	0	0	0	0	0	0	0	0	0	0	0	0	0	0	0	0	0	0	0
0	0	0	0	0	0	0	0	0	0	0	0	0	0	0	0	0	0	0	0	0	0	0	0	0	0	0	0	0	0	0	0	0	0	0	0	0	0	0	0	0	0	0	0	0	0	0	0	0	0
0	0	0	0	0	0	0	0	0	0	0	0	0	0	0	0	0	0	0	0	0	0	0	0	0	0	0	0	0	0	0	0	0	0	0	0	0	0	0	0	0	0	0	0	0	0	0	0	0	0
0	0	0	0	0	0	0	0	0	0	0	0	0	0	0	0	0	0	0	0	0	0	0	0	0	0	0	0	0	0	0	0	0	0	0	0	0	0	0	0	0	0	0	0	0	0	0	0	0	0
0	0	0	0	0	0	0	0	0	0	0	0	0	0	0	0	0	0	0	0	0	0	0	0	0	0	0	0	0	0	0	0	0	0	0	0	0	0	0	0	0	0	0	0	0	0	0	0	0	0
0	0	0	0	0	0	0	0	0	0	0	0	0	0	0	0	0	0	0	0	0	0	0	0	0	0	0	0	0	0	0	0	0	0	0	0	0	0	0	0	0	0	0	0	0	0	0	0	0	0
0	0	0	0	0	0	0	0	0	0	0	0	0	0	0	0	0	0	0	0	0	0	0	0	0	0	0	0	0	0	0	0	0	0	0	0	0	0	0	0	0	0	0	0	0	0	0	0	0	0
0	0	0	0	0	0	0	0	0	0	0	0	0	0	0	0	0	0	0	0	0	0	0	0	0	0	0	0	0	0	0	0	0	0	0	0	0	0	0	0	0	0	0	0	0	0	0	0	0	0
0	0	0	0	0	0	0	0	0	0	0	0	0	0	0	0	0	0	0	0	0	0	0	0	0	0	0	0	0	0	0	0	0	0	0	0	0	0	0	0	0	0	0	0	0	0	0	0	0	0
0	0	0	0	0	0	0	0	0	0	0	0	0	0	0	0	0	0	0	0	0	0	0	0	0	0	0	0	0	0	0	0	0	0	0	0	0	0	0	0	0	0	0	0	0	0	0	0	0	0
0	0	0	0	0	0	0	0	0	0	0	0	0	0	0	0	0	0	0	0	0	0	0	0	0	0	0	0	0	0	0	0	0	0	0	0	0	0	0	0	0	0	0	0	0	0	0	0	0	0
0	0	0	0	0	0	0	0	0	0	0	0	0	0	0	0	0	0	0	0	0	0	0	0	0	0	0	0	0	0	0	0	0	0	0	0	0	0	0	0	0	0	0	0	0	0	0	0	0	0
0	0	0	0	0	0	0	0	0	0	0	0	0	0	0	0	0	0	0	0	0	0	0	0	0	0	0	0	0	0	0	0	0	0	0	0	0	0	0	0	0	0	0	0	0	0	0	0	0	0
0	0	0	0	0	0	0	0	0	0	0	0	0	0	0	0	0	0	0	0	0	0	0	0	0	0	0	0	0	0	0	0	0	0	0	0	0	0	0	0	0	0	0	0	0	0	0	0	0	0
0	0	0	0	0	0	0	0	0	0	0	0	0	0	0	0	0	0	0	0	0	0	0	0	0	0	0	0	0	0	0	0	0	0	0	0	0	0	0	0	0	0	0	0	0	0	0	0	0	0
0	0	0	0	0	0	0	0	0	0	0	0	0	0	0	0	0	0	0	0	0	0	0	0	0	0	0	0	0	0	0	0	0	0	0	0	0	0	0	0	0	0	0	0	0	0	0	0	0	0
0	0	0	0	0	0	0	0	0	0	0	0	0	0	0	0	0	0	0	0	0	0	0	0	0	0	0	0	0	0	0	0	0	0	0	0	0	0	0	0	0	0	0	0	0	0	0	0	0	0
0	0	0	0	0	0	0	0	0	0	0	0	0	0	0	0	0	0	0	0	0	0	0	0	0	0	0	0	0	0	0	0	0	0	0	0	0	0	0	0	0	0	0	0	0	0	0	0	0	0
0	0	0	0	0	0	0	0	0	0	0	0	0	0	0	0	0	0	0	0	0	0	0	0	0	0	0	0	0	0	0	0	0	0	0	0	0	0	0	0	0	0	0	0	0	0	0	0	0	0
0	0	0	0	0	0	0	0	0	0	0	0	0	0	0	0	0	0	0	0	0	0	0	0	0	0	0	0	0	0	0	0	0	0	0	0	0	0	0	0	0	0	0	0	0	0	0	0	0	0
0	0	0	0	0	0	0	0	0	0	0	0	0	0	0	0	0	0	0	0	0	0	0	0	0	0	0	0	0	0	0	0	0	0	0	0	0	0	0	0	0	0	0	0	0	0	0	0	0	0
[truncated: 70 more columns]

## Sheet: panel d-axis
Delay (fs)	Energy (eV)		Delay (fs)	Cutoff_A_HAS (eV)	Cutoff_2A_g (eV)
-6	114.98		-6.49918	150.396	150.411
-5.89916	115.471		-6.49771	150.396	150.411
-5.79832	115.962		-6.49625	150.396	150.411
-5.69748	116.453		-6.49478	150.396	150.411
-5.59664	116.944		-6.49332	150.396	150.411
-5.4958	117.435		-6.49185	150.396	150.411
-5.39496	117.926		-6.49039	150.396	150.411
-5.29412	118.417		-6.48892	150.396	150.411
-5.19328	118.908		-6.48746	150.396	150.411
-5.09244	119.399		-6.48599	150.396	150.411
-4.9916	119.89		-6.48453	150.396	150.411
-4.89076	120.381		-6.48306	150.396	150.411
-4.78992	120.872		-6.4816	150.396	150.411
-4.68908	121.363		-6.48013	150.396	150.411
-4.58824	121.854		-6.47867	150.396	150.411
-4.48739	122.345		-6.4772	150.396	150.411
-4.38655	122.836		-6.47574	150.396	150.411
-4.28571	123.327		-6.47427	150.396	150.411
-4.18487	123.818		-6.47281	150.396	150.411
-4.08403	124.309		-6.47134	150.396	150.411
-3.98319	124.8		-6.46988	150.396	150.411
-3.88235	125.291		-6.46841	150.396	150.411
-3.78151	125.782		-6.46695	150.396	150.411
-3.68067	126.273		-6.46548	150.396	150.411
-3.57983	126.764		-6.46402	150.396	150.411
-3.47899	127.255		-6.46255	150.396	150.411
-3.37815	127.745		-6.46109	150.396	150.411
-3.27731	128.236		-6.45962	150.396	150.411
-3.17647	128.727		-6.45816	150.396	150.411
-3.07563	129.218		-6.45669	150.396	150.411
-2.97479	129.709		-6.45523	150.396	150.411
-2.87395	130.2		-6.45376	150.396	150.411
-2.77311	130.691		-6.4523	150.396	150.411
-2.67227	131.182		-6.45083	150.396	150.411
-2.57143	131.673		-6.44937	150.396	150.411
-2.47059	132.164		-6.4479	150.396	150.411
-2.36975	132.655		-6.44644	150.396	150.411
-2.26891	133.146		-6.44497	150.396	150.411
-2.16807	133.637		-6.44351	150.396	150.411
-2.06723	134.128		-6.44204	150.396	150.411
-1.96639	134.619		-6.44058	150.396	150.411
-1.86555	135.11		-6.43911	150.396	150.411
-1.76471	135.601		-6.43765	150.396	150.411
-1.66387	136.092		-6.43618	150.396	150.411
-1.56303	136.583		-6.43472	150.396	150.411
-1.46218	137.074		-6.43325	150.396	150.411
-1.36134	137.565		-6.43179	150.396	150.411
-1.2605	138.056		-6.43032	150.396	150.411
-1.15966	138.547		-6.42886	150.396	150.411
-1.05882	139.038		-6.42739	150.396	150.411
-0.957983	139.529		-6.42593	150.396	150.411
-0.857143	140.02		-6.42446	150.396	150.411
-0.756303	140.511		-6.423	150.396	150.411
-0.655462	141.002		-6.42153	150.396	150.411
-0.554622	141.493		-6.42007	150.396	150.411
-0.453782	141.984		-6.4186	150.396	150.411
-0.352941	142.475		-6.41714	150.396	150.411
-0.252101	142.966		-6.41567	150.396	150.411
-0.151261	143.457		-6.41421	150.396	150.411
-0.0504202	143.948		-6.41274	150.396	150.411
0.0504202	144.439		-6.41128	150.396	150.411
0.151261	144.93		-6.40982	150.396	150.411
0.252101	145.421		-6.40835	150.396	150.411
0.352941	145.912		-6.40689	150.396	150.411
0.453782	146.403		-6.40542	150.396	150.411
0.554622	146.894		-6.40396	150.396	150.411
0.655462	147.385		-6.40249	150.396	150.411
0.756303	147.876		-6.40103	150.396	150.411
0.857143	148.367		-6.39956	150.396	150.411
0.957983	148.858		-6.3981	150.396	150.411
1.05882	149.349		-6.39663	150.396	150.411
1.15966	149.84		-6.39517	150.396	150.411
1.2605	150.331		-6.3937	150.396	150.411
1.36134	150.822		-6.39224	150.396	150.411
1.46218	151.313		-6.39077	150.396	150.411
1.56303	151.804		-6.38931	150.396	150.411
1.66387	152.295		-6.38784	150.396	150.411
1.76471	152.786		-6.38638	150.396	150.411
1.86555	153.277		-6.38491	150.396	150.411
1.96639	153.768		-6.38345	150.396	150.411
2.06723	154.259		-6.38198	150.396	150.411
2.16807	154.749		-6.38052	150.396	150.411
2.26891	155.24		-6.37905	150.396	150.411
2.36975	155.731		-6.37759	150.396	150.411
2.47059	156.222		-6.37612	150.396	150.411
2.57143	156.713		-6.37466	150.396	150.411
2.67227	157.204		-6.37319	150.396	150.411
2.77311	157.695		-6.37173	150.396	150.411
2.87395	158.186		-6.37026	150.396	150.411
2.97479	158.677		-6.3688	150.396	150.411
3.07563	159.168		-6.36733	150.396	150.411
3.17647	159.659		-6.36587	150.396	150.411
3.27731	160.15		-6.3644	150.396	150.411
3.37815	160.641		-6.36294	150.396	150.411
3.47899	161.132		-6.36147	150.396	150.411
3.57983	161.623		-6.36001	150.396	150.411
3.68067	162.114		-6.35854	150.396	150.411
3.78151	162.605		-6.35708	150.396	150.411
3.88235	163.096		-6.35561	150.396	150.411
3.98319	163.587		-6.35415	150.396	150.411
4.08403	164.078		-6.35268	150.396	150.411
4.18487	164.569		-6.35122	150.396	150.411
4.28571	165.06		-6.34975	150.396	150.411
4.38655	165.551		-6.34829	150.396	150.411
4.48739	166.042		-6.34682	150.396	150.411
4.58824	166.533		-6.34536	150.396	150.411
4.68908	167.024		-6.34389	150.396	150.411
4.78992	167.515		-6.34243	150.396	150.411
4.89076	168.006		-6.34096	150.396	150.411
4.9916	168.497		-6.3395	150.396	150.411
5.09244	168.988		-6.33803	150.396	150.411
5.19328	169.479		-6.33657	150.396	150.411
5.29412	169.97		-6.3351	150.396	150.411
5.39496	170.461		-6.33364	150.396	150.411
5.4958	170.952		-6.33217	150.396	150.411
5.59664	171.443		-6.33071	150.396	150.411
5.69748	171.934		-6.32924	150.396	150.411
5.79832	172.425		-6.32778	150.396	150.411
5.89916	172.916		-6.32631	150.396	150.411
6	173.407		-6.32485	150.396	150.411
	173.898		-6.32338	150.396	150.411
	174.389		-6.32192	150.396	150.411
	174.88		-6.32045	150.396	150.411
	175.371		-6.31899	150.396	150.411
	175.862		-6.31752	150.396	150.411
	176.353		-6.31606	150.396	150.411
	176.844		-6.31459	150.396	150.411
	177.335		-6.31313	150.396	150.411
	177.826		-6.31166	150.396	150.411
	178.317		-6.3102	150.396	150.411
	178.808		-6.30873	150.396	150.411
	179.299		-6.30727	150.396	150.411
	179.79		-6.3058	150.396	150.411
	180.281		-6.30434	150.396	150.411
	180.772		-6.30287	150.396	150.411
	181.263		-6.30141	150.396	150.411
	181.754		-6.29995	150.396	150.411
	182.244		-6.29848	150.396	150.411
	182.735		-6.29702	150.396	150.411
	183.226		-6.29555	150.396	150.411
	183.717		-6.29409	150.396	150.411
	184.208		-6.29262	150.396	150.411
	184.699		-6.29116	150.396	150.411
	185.19		-6.28969	150.396	150.411
	185.681		-6.28823	150.396	150.411
	186.172		-6.28676	150.396	150.411
	186.663		-6.2853	150.396	150.411
	187.154		-6.28383	150.396	150.411
	187.645		-6.28237	150.396	150.411
	188.136		-6.2809	150.396	150.411
	188.627		-6.27944	150.396	150.411
	189.118		-6.27797	150.396	150.411
	189.609		-6.27651	150.396	150.411
	190.1		-6.27504	150.396	150.411
	190.591		-6.27358	150.396	150.411
	191.082		-6.27211	150.396	150.411
	191.573		-6.27065	150.396	150.411
	192.064		-6.26918	150.396	150.411
	192.555		-6.26772	150.396	150.411
	193.046		-6.26625	150.396	150.411
	193.537		-6.26479	150.396	150.411
	194.028		-6.26332	150.396	150.411
	194.519		-6.26186	150.396	150.411
	195.01		-6.26039	150.396	150.411
	195.501		-6.25893	150.396	150.411
	195.992		-6.25746	150.396	150.411
	196.483		-6.256	150.396	150.411
	196.974		-6.25453	150.396	150.411
	197.465		-6.25307	150.396	150.411
	197.956		-6.2516	150.396	150.41
	198.447		-6.25014	150.396	150.41
	198.938		-6.24867	150.396	150.41
	199.429		-6.24721	150.396	150.41
	199.92		-6.24574	150.396	150.41
			-6.24428	150.396	150.41
			-6.24281	150.396	150.41
			-6.24135	150.396	150.41
			-6.23988	150.396	150.41
			-6.23842	150.396	150.41
			-6.23695	150.396	150.41
			-6.23549	150.396	150.41
			-6.23402	150.396	150.41
			-6.23256	150.396	150.41
			-6.23109	150.396	150.41
			-6.22963	150.396	150.41
			-6.22816	150.396	150.41
			-6.2267	150.396	150.41
			-6.22523	150.396	150.41
			-6.22377	150.396	150.41
			-6.2223	150.396	150.41
			-6.22084	150.396	150.41
			-6.21937	150.396	150.41
			-6.21791	150.396	150.41
			-6.21644	150.396	150.41
			-6.21498	150.396	150.41
			-6.21351	150.396	150.41
			-6.21205	150.396	150.41
			-6.21058	150.396	150.41
			-6.20912	150.396	150.41
			-6.20765	150.396	150.41
			-6.20619	150.396	150.41
			-6.20472	150.396	150.41
			-6.20326	150.396	150.41
			-6.20179	150.396	150.41
			-6.20033	150.396	150.41
			-6.19886	150.396	150.41
			-6.1974	150.396	150.41
			-6.19593	150.396	150.41
			-6.19447	150.396	150.41
			-6.193	150.396	150.41
			-6.19154	150.396	150.41
			-6.19008	150.396	150.41
			-6.18861	150.396	150.41
			-6.18715	150.396	150.41
			-6.18568	150.396	150.41
			-6.18422	150.396	150.41
			-6.18275	150.396	150.41
			-6.18129	150.396	150.41
			-6.17982	150.396	150.41
			-6.17836	150.396	150.41
			-6.17689	150.396	150.41
			-6.17543	150.396	150.41
			-6.17396	150.396	150.41
			-6.1725	150.396	150.41
			-6.17103	150.396	150.41
			-6.16957	150.395	150.41
			-6.1681	150.395	150.41
			-6.16664	150.395	150.41
			-6.16517	150.395	150.41
			-6.16371	150.395	150.41
			-6.16224	150.395	150.41
			-6.16078	150.395	150.41
			-6.15931	150.395	150.41
			-6.15785	150.395	150.41
			-6.15638	150.395	150.41
			-6.15492	150.395	150.41
			-6.15345	150.395	150.41
			-6.15199	150.395	150.41
			-6.15052	150.395	150.41
			-6.14906	150.395	150.41
			-6.14759	150.395	150.41
			-6.14613	150.395	150.41
			-6.14466	150.395	150.41
			-6.1432	150.395	150.41
			-6.14173	150.395	150.41
			-6.14027	150.395	150.41
			-6.1388	150.395	150.41
			-6.13734	150.395	150.41
			-6.13587	150.395	150.41
			-6.13441	150.395	150.41
			-6.13294	150.395	150.41
			-6.13148	150.395	150.41
			-6.13001	150.395	150.41
			-6.12855	150.395	150.41
			-6.12708	150.395	150.41
			-6.12562	150.395	150.41
			-6.12415	150.395	150.41
			-6.12269	150.395	150.41
			-6.12122	150.395	150.41
			-6.11976	150.395	150.41
			-6.11829	150.395	150.41
			-6.11683	150.395	150.41
			-6.11536	150.395	150.41
			-6.1139	150.395	150.41
			-6.11243	150.395	150.41
			-6.11097	150.395	150.41
			-6.1095	150.395	150.41
			-6.10804	150.395	150.41
			-6.10657	150.395	150.41
			-6.10511	150.395	150.41
			-6.10364	150.395	150.41
			-6.10218	150.395	150.41
			-6.10071	150.395	150.41
			-6.09925	150.395	150.41
			-6.09778	150.395	150.41
			-6.09632	150.395	150.41
			-6.09485	150.395	150.41
			-6.09339	150.395	150.41
			-6.09192	150.395	150.41
			-6.09046	150.395	150.41
			-6.08899	150.395	150.41
			-6.08753	150.395	150.41
			-6.08606	150.395	150.41
			-6.0846	150.395	150.41
			-6.08313	150.395	150.41
			-6.08167	150.395	150.41
			-6.08021	150.395	150.41
			-6.07874	150.395	150.41
			-6.07728	150.395	150.41
			-6.07581	150.395	150.41
			-6.07435	150.395	150.41
			-6.07288	150.395	150.41
			-6.07142	150.395	150.41
			-6.06995	150.395	150.41
			-6.06849	150.395	150.41
			-6.06702	150.395	150.41
			-6.06556	150.395	150.41
			-6.06409	150.395	150.41
			-6.06263	150.395	150.41
			-6.06116	150.395	150.41
			-6.0597	150.395	150.41
			-6.05823	150.395	150.41
			-6.05677	150.395	150.41
			-6.0553	150.395	150.41
			-6.05384	150.395	150.41
			-6.05237	150.395	150.41
			-6.05091	150.395	150.41
			-6.04944	150.395	150.41
			-6.04798	150.395	150.41
			-6.04651	150.395	150.41
			-6.04505	150.395	150.41
			-6.04358	150.395	150.41
			-6.04212	150.395	150.41
			-6.04065	150.395	150.41
			-6.03919	150.395	150.41
			-6.03772	150.395	150.41
			-6.03626	150.395	150.41
			-6.03479	150.395	150.41
			-6.03333	150.395	150.41
			-6.03186	150.395	150.41
			-6.0304	150.395	150.41
			-6.02893	150.395	150.41
			-6.02747	150.395	150.41
			-6.026	150.395	150.41
			-6.02454	150.395	150.41
			-6.02307	150.395	150.41
			-6.02161	150.395	150.41
			-6.02014	150.395	150.41
			-6.01868	150.395	150.41
			-6.01721	150.395	150.41
			-6.01575	150.395	150.41
			-6.01428	150.395	150.41
			-6.01282	150.395	150.41
			-6.01135	150.395	150.41
			-6.00989	150.395	150.41
			-6.00842	150.395	150.41
			-6.00696	150.395	150.41
			-6.00549	150.395	150.41
			-6.00403	150.395	150.41
			-6.00256	150.395	150.41
			-6.0011	150.395	150.41
			-5.99963	150.395	150.41
			-5.99817	150.395	150.41
			-5.9967	150.395	150.41
			-5.99524	150.395	150.41
			-5.99377	150.395	150.41
			-5.99231	150.395	150.41
			-5.99084	150.395	150.41
			-5.98938	150.395	150.41
			-5.98791	150.395	150.41
			-5.98645	150.395	150.41
			-5.98498	150.395	150.41
			-5.98352	150.395	150.41
			-5.98205	150.395	150.41
			-5.98059	150.395	150.41
			-5.97912	150.395	150.41
			-5.97766	150.395	150.41
			-5.97619	150.395	150.41
			-5.97473	150.395	150.41
			-5.97326	150.395	150.41
			-5.9718	150.395	150.41
			-5.97034	150.395	150.41
			-5.96887	150.395	150.41
			-5.96741	150.395	150.41
			-5.96594	150.395	150.41
			-5.96448	150.395	150.41
			-5.96301	150.395	150.41
			-5.96155	150.395	150.41
			-5.96008	150.395	150.409
			-5.95862	150.395	150.409
			-5.95715	150.395	150.409
			-5.95569	150.395	150.409
			-5.95422	150.395	150.409
			-5.95276	150.395	150.409
			-5.95129	150.395	150.409
			-5.94983	150.395	150.409
			-5.94836	150.395	150.409
			-5.9469	150.395	150.409
			-5.94543	150.395	150.409
			-5.94397	150.395	150.409
			-5.9425	150.395	150.409
			-5.94104	150.395	150.409
			-5.93957	150.395	150.409
			-5.93811	150.395	150.409
			-5.93664	150.395	150.409
			-5.93518	150.395	150.409
			-5.93371	150.395	150.409
			-5.93225	150.395	150.409
			-5.93078	150.395	150.409
			-5.92932	150.395	150.409
			-5.92785	150.395	150.409
			-5.92639	150.395	150.409
			-5.92492	150.395	150.409
			-5.92346	150.395	150.409
			-5.92199	150.395	150.409
			-5.92053	150.395	150.409
			-5.91906	150.395	150.409
			-5.9176	150.395	150.409
			-5.91613	150.395	150.409
			-5.91467	150.395	150.409
			-5.9132	150.395	150.409
			-5.91174	150.395	150.409
			-5.91027	150.395	150.409
			-5.90881	150.395	150.409
			-5.90734	150.395	150.409
			-5.90588	150.395	150.409
			-5.90441	150.395	150.409
			-5.90295	150.395	150.409
			-5.90148	150.395	150.409
			-5.90002	150.395	150.409
			-5.89855	150.395	150.409
			-5.89709	150.395	150.409
			-5.89562	150.395	150.409
			-5.89416	150.395	150.409
			-5.89269	150.395	150.409
			-5.89123	150.395	150.409
			-5.88976	150.395	150.409
			-5.8883	150.395	150.409
			-5.88683	150.395	150.409
			-5.88537	150.395	150.409
			-5.8839	150.395	150.409
			-5.88244	150.395	150.409
			-5.88097	150.395	150.409
			-5.87951	150.395	150.409
			-5.87804	150.395	150.409
			-5.87658	150.395	150.409
			-5.87511	150.395	150.409
			-5.87365	150.395	150.409
			-5.87218	150.395	150.409
			-5.87072	150.394	150.409
			-5.86925	150.394	150.409
			-5.86779	150.394	150.409
			-5.86632	150.394	150.409
			-5.86486	150.394	150.409
			-5.86339	150.394	150.409
			-5.86193	150.394	150.409
			-5.86047	150.394	150.409
			-5.859	150.394	150.409
			-5.85754	150.394	150.409
			-5.85607	150.394	150.409
			-5.85461	150.394	150.409
			-5.85314	150.394	150.409
			-5.85168	150.394	150.409
			-5.85021	150.394	150.409
			-5.84875	150.394	150.409
			-5.84728	150.394	150.409
			-5.84582	150.394	150.409
			-5.84435	150.394	150.409
			-5.84289	150.394	150.409
			-5.84142	150.394	150.409
			-5.83996	150.394	150.409
			-5.83849	150.394	150.409
			-5.83703	150.394	150.409
			-5.83556	150.394	150.409
			-5.8341	150.394	150.409
			-5.83263	150.394	150.409
			-5.83117	150.394	150.409
			-5.8297	150.394	150.409
			-5.82824	150.394	150.409
			-5.82677	150.394	150.409
			-5.82531	150.394	150.409
			-5.82384	150.394	150.409
			-5.82238	150.394	150.409
			-5.82091	150.394	150.409
			-5.81945	150.394	150.409
			-5.81798	150.394	150.409
			-5.81652	150.394	150.409
			-5.81505	150.394	150.409
			-5.81359	150.394	150.409
			-5.81212	150.394	150.409
			-5.81066	150.394	150.409
			-5.80919	150.394	150.409
			-5.80773	150.394	150.409
			-5.80626	150.394	150.409
			-5.8048	150.394	150.409
			-5.80333	150.394	150.409
			-5.80187	150.394	150.409
			-5.8004	150.394	150.409
			-5.79894	150.394	150.409
			-5.79747	150.394	150.409
			-5.79601	150.394	150.409
			-5.79454	150.394	150.409
			-5.79308	150.394	150.409
			-5.79161	150.394	150.409
			-5.79015	150.394	150.409
			-5.78868	150.394	150.409
			-5.78722	150.394	150.409
			-5.78575	150.394	150.409
			-5.78429	150.394	150.409
			-5.78282	150.394	150.409
			-5.78136	150.394	150.409
			-5.77989	150.394	150.409
			-5.77843	150.394	150.409
			-5.77696	150.394	150.409
			-5.7755	150.394	150.409
			-5.77403	150.394	150.409
			-5.77257	150.394	150.409
			-5.7711	150.394	150.409
			-5.76964	150.394	150.409
			-5.76817	150.394	150.409
			-5.76671	150.394	150.409
			-5.76524	150.394	150.409
			-5.76378	150.394	150.409
			-5.76231	150.394	150.409
			-5.76085	150.394	150.409
			-5.75938	150.394	150.409
			-5.75792	150.394	150.409
			-5.75645	150.394	150.409
			-5.75499	150.394	150.409
			-5.75352	150.394	150.409
			-5.75206	150.394	150.409
			-5.7506	150.394	150.409
			-5.74913	150.394	150.409
			-5.74767	150.394	150.409
			-5.7462	150.394	150.409
			-5.74474	150.394	150.409
			-5.74327	150.394	150.409
			-5.74181	150.394	150.409
			-5.74034	150.394	150.409
			-5.73888	150.394	150.409
			-5.73741	150.394	150.409
			-5.73595	150.394	150.409
			-5.73448	150.394	150.409
			-5.73302	150.394	150.409
			-5.73155	150.394	150.409
			-5.73009	150.394	150.409
			-5.72862	150.394	150.409
			-5.72716	150.394	150.409
			-5.72569	150.394	150.409
			-5.72423	150.394	150.409
			-5.72276	150.394	150.409
			-5.7213	150.394	150.409
			-5.71983	150.394	150.409
			-5.71837	150.394	150.409
			-5.7169	150.394	150.409
			-5.71544	150.394	150.409
			-5.71397	150.394	150.409
			-5.71251	150.394	150.409
			-5.71104	150.394	150.409
			-5.70958	150.394	150.409
			-5.70811	150.394	150.409
			-5.70665	150.394	150.409
			-5.70518	150.394	150.409
			-5.70372	150.394	150.409
			-5.70225	150.394	150.409
			-5.70079	150.394	150.409
			-5.69932	150.394	150.409
			-5.69786	150.394	150.409
			-5.69639	150.394	150.409
			-5.69493	150.394	150.409
			-5.69346	150.394	150.409
			-5.692	150.394	150.409
			-5.69053	150.394	150.409
			-5.68907	150.394	150.409
			-5.6876	150.394	150.409
			-5.68614	150.394	150.409
			-5.68467	150.394	150.409
			-5.68321	150.394	150.409
			-5.68174	150.394	150.409
			-5.68028	150.394	150.409
			-5.67881	150.394	150.409
			-5.67735	150.394	150.409
			-5.67588	150.394	150.409
			-5.67442	150.394	150.409
			-5.67295	150.394	150.409
			-5.67149	150.394	150.409
			-5.67002	150.394	150.409
			-5.66856	150.394	150.409
			-5.66709	150.394	150.409
			-5.66563	150.394	150.409
			-5.66416	150.394	150.409
			-5.6627	150.394	150.409
			-5.66123	150.394	150.409
			-5.65977	150.394	150.409
			-5.6583	150.394	150.409
			-5.65684	150.394	150.409
			-5.65537	150.394	150.409
			-5.65391	150.394	150.409
			-5.65244	150.394	150.409
			-5.65098	150.394	150.409
			-5.64951	150.394	150.409
			-5.64805	150.394	150.409
			-5.64658	150.394	150.409
			-5.64512	150.394	150.409
			-5.64366	150.394	150.409
			-5.64219	150.394	150.409
			-5.64073	150.394	150.409
			-5.63926	150.394	150.409
			-5.6378	150.394	150.409
			-5.63633	150.394	150.409
			-5.63487	150.394	150.409
			-5.6334	150.394	150.409
			-5.63194	150.394	150.409
			-5.63047	150.394	150.409
			-5.62901	150.394	150.409
			-5.62754	150.394	150.409
			-5.62608	150.394	150.409
			-5.62461	150.394	150.409
			-5.62315	150.395	150.409
			-5.62168	150.395	150.409
			-5.62022	150.395	150.409
			-5.61875	150.395	150.409
			-5.61729	150.395	150.409
			-5.61582	150.395	150.409
			-5.61436	150.395	150.409
			-5.61289	150.395	150.409
			-5.61143	150.395	150.409
			-5.60996	150.395	150.409
			-5.6085	150.395	150.409
			-5.60703	150.395	150.409
			-5.60557	150.395	150.409
			-5.6041	150.395	150.409
			-5.60264	150.395	150.409
			-5.60117	150.395	150.409
			-5.59971	150.395	150.409
			-5.59824	150.395	150.409
			-5.59678	150.395	150.409
			-5.59531	150.395	150.409
			-5.59385	150.395	150.409
			-5.59238	150.395	150.409
			-5.59092	150.395	150.409
			-5.58945	150.395	150.409
			-5.58799	150.395	150.409
			-5.58652	150.395	150.409
			-5.58506	150.395	150.409
			-5.58359	150.395	150.409
			-5.58213	150.395	150.409
			-5.58066	150.395	150.409
			-5.5792	150.395	150.409
			-5.57773	150.395	150.409
			-5.57627	150.395	150.409
			-5.5748	150.395	150.409
			-5.57334	150.395	150.409
			-5.57187	150.395	150.409
			-5.57041	150.395	150.409
			-5.56894	150.395	150.409
			-5.56748	150.395	150.409
			-5.56601	150.395	150.409
			-5.56455	150.395	150.409
			-5.56308	150.395	150.409
			-5.56162	150.395	150.409
			-5.56015	150.395	150.409
			-5.55869	150.395	150.409
			-5.55722	150.395	150.409
			-5.55576	150.395	150.409
			-5.55429	150.395	150.409
			-5.55283	150.395	150.41
			-5.55136	150.395	150.41
			-5.5499	150.395	150.41
			-5.54843	150.395	150.41
			-5.54697	150.395	150.41
			-5.5455	150.395	150.41
			-5.54404	150.395	150.41
			-5.54257	150.395	150.41
			-5.54111	150.395	150.41
			-5.53964	150.395	150.41
			-5.53818	150.395	150.41
			-5.53671	150.395	150.41
			-5.53525	150.395	150.41
			-5.53379	150.395	150.41
			-5.53232	150.395	150.41
			-5.53086	150.395	150.41
			-5.52939	150.395	150.41
			-5.52793	150.395	150.41
			-5.52646	150.395	150.41
			-5.525	150.395	150.41
			-5.52353	150.395	150.41
			-5.52207	150.395	150.41
			-5.5206	150.395	150.41
			-5.51914	150.395	150.41
			-5.51767	150.395	150.41
			-5.51621	150.395	150.41
			-5.51474	150.395	150.41
			-5.51328	150.395	150.41
			-5.51181	150.395	150.41
			-5.51035	150.395	150.41
			-5.50888	150.395	150.41
			-5.50742	150.396	150.41
			-5.50595	150.396	150.41
			-5.50449	150.396	150.41
			-5.50302	150.396	150.41
			-5.50156	150.396	150.41
			-5.50009	150.396	150.41
			-5.49863	150.396	150.41
			-5.49716	150.396	150.41
			-5.4957	150.396	150.41
			-5.49423	150.396	150.41
			-5.49277	150.396	150.41
			-5.4913	150.396	150.41
			-5.48984	150.396	150.41
			-5.48837	150.396	150.41
			-5.48691	150.396	150.41
			-5.48544	150.396	150.41
			-5.48398	150.396	150.41
			-5.48251	150.396	150.41
			-5.48105	150.396	150.41
			-5.47958	150.396	150.41
			-5.47812	150.396	150.41
			-5.47665	150.396	150.41
			-5.47519	150.396	150.41
			-5.47372	150.396	150.41
			-5.47226	150.396	150.411
			-5.47079	150.396	150.411
			-5.46933	150.396	150.411
			-5.46786	150.396	150.411
			-5.4664	150.396	150.411
			-5.46493	150.396	150.411
			-5.46347	150.396	150.411
			-5.462	150.396	150.411
			-5.46054	150.396	150.411
			-5.45907	150.396	150.411
			-5.45761	150.396	150.411
			-5.45614	150.396	150.411
			-5.45468	150.396	150.411
			-5.45321	150.396	150.411
			-5.45175	150.396	150.411
			-5.45028	150.396	150.411
			-5.44882	150.396	150.411
			-5.44735	150.396	150.411
			-5.44589	150.397	150.411
			-5.44442	150.397	150.411
			-5.44296	150.397	150.411
			-5.44149	150.397	150.411
			-5.44003	150.397	150.411
			-5.43856	150.397	150.411
			-5.4371	150.397	150.411
			-5.43563	150.397	150.411
			-5.43417	150.397	150.411
			-5.4327	150.397	150.411
			-5.43124	150.397	150.411
			-5.42977	150.397	150.411
			-5.42831	150.397	150.411
			-5.42684	150.397	150.411
			-5.42538	150.397	150.411
			-5.42392	150.397	150.411
			-5.42245	150.397	150.411
			-5.42099	150.397	150.412
			-5.41952	150.397	150.412
			-5.41806	150.397	150.412
			-5.41659	150.397	150.412
			-5.41513	150.397	150.412
			-5.41366	150.397	150.412
			-5.4122	150.397	150.412
			-5.41073	150.397	150.412
			-5.40927	150.397	150.412
			-5.4078	150.397	150.412
			-5.40634	150.397	150.412
			-5.40487	150.397	150.412
			-5.40341	150.397	150.412
			-5.40194	150.397	150.412
			-5.40048	150.397	150.412
			-5.39901	150.398	150.412
			-5.39755	150.398	150.412
			-5.39608	150.398	150.412
			-5.39462	150.398	150.412
			-5.39315	150.398	150.412
			-5.39169	150.398	150.412
			-5.39022	150.398	150.412
			-5.38876	150.398	150.412
			-5.38729	150.398	150.412
			-5.38583	150.398	150.412
			-5.38436	150.398	150.412
			-5.3829	150.398	150.412
			-5.38143	150.398	150.412
			-5.37997	150.398	150.413
			-5.3785	150.398	150.413
			-5.37704	150.398	150.413
			-5.37557	150.398	150.413
			-5.37411	150.398	150.413
			-5.37264	150.398	150.413
			-5.37118	150.398	150.413
			-5.36971	150.398	150.413
			-5.36825	150.398	150.413
			-5.36678	150.398	150.413
			-5.36532	150.398	150.413
			-5.36385	150.398	150.413
			-5.36239	150.398	150.413
			-5.36092	150.399	150.413
			-5.35946	150.399	150.413
			-5.35799	150.399	150.413
			-5.35653	150.399	150.413
			-5.35506	150.399	150.413
			-5.3536	150.399	150.413
			-5.35213	150.399	150.413
			-5.35067	150.399	150.413
			-5.3492	150.399	150.413
			-5.34774	150.399	150.413
			-5.34627	150.399	150.413
			-5.34481	150.399	150.414
			-5.34334	150.399	150.414
			-5.34188	150.399	150.414
			-5.34041	150.399	150.414
			-5.33895	150.399	150.414
			-5.33748	150.399	150.414
			-5.33602	150.399	150.414
			-5.33455	150.399	150.414
			-5.33309	150.399	150.414
			-5.33162	150.399	150.414
			-5.33016	150.4	150.414
			-5.32869	150.4	150.414
			-5.32723	150.4	150.414
			-5.32576	150.4	150.414
			-5.3243	150.4	150.414
			-5.32283	150.4	150.414
			-5.32137	150.4	150.414
			-5.3199	150.4	150.414
			-5.31844	150.4	150.414
			-5.31697	150.4	150.414
			-5.31551	150.4	150.415
			-5.31405	150.4	150.415
			-5.31258	150.4	150.415
			-5.31112	150.4	150.415
			-5.30965	150.4	150.415
			-5.30819	150.4	150.415
			-5.30672	150.4	150.415
			-5.30526	150.4	150.415
			-5.30379	150.4	150.415
			-5.30233	150.4	150.415
			-5.30086	150.401	150.415
			-5.2994	150.401	150.415
			-5.29793	150.401	150.415
			-5.29647	150.401	150.415
			-5.295	150.401	150.415
			-5.29354	150.401	150.415
			-5.29207	150.401	150.415
			-5.29061	150.401	150.415
			-5.28914	150.401	150.416
			-5.28768	150.401	150.416
			-5.28621	150.401	150.416
			-5.28475	150.401	150.416
			-5.28328	150.401	150.416
			-5.28182	150.401	150.416
			-5.28035	150.401	150.416
			-5.27889	150.401	150.416
			-5.27742	150.401	150.416
			-5.27596	150.402	150.416
			-5.27449	150.402	150.416
			-5.27303	150.402	150.416
			-5.27156	150.402	150.416
			-5.2701	150.402	150.416
			-5.26863	150.402	150.416
			-5.26717	150.402	150.416
			-5.2657	150.402	150.417
			-5.26424	150.402	150.417
			-5.26277	150.402	150.417
			-5.26131	150.402	150.417
			-5.25984	150.402	150.417
			-5.25838	150.402	150.417
			-5.25691	150.402	150.417
			-5.25545	150.402	150.417
			-5.25398	150.402	150.417
			-5.25252	150.403	150.417
			-5.25105	150.403	150.417
			-5.24959	150.403	150.417
			-5.24812	150.403	150.417
			-5.24666	150.403	150.417
			-5.24519	150.403	150.417
			-5.24373	150.403	150.418
			-5.24226	150.403	150.418
			-5.2408	150.403	150.418
			-5.23933	150.403	150.418
			-5.23787	150.403	150.418
			-5.2364	150.403	150.418
			-5.23494	150.403	150.418
			-5.23347	150.403	150.418
			-5.23201	150.403	150.418
			-5.23054	150.404	150.418
			-5.22908	150.404	150.418
			-5.22761	150.404	150.418
			-5.22615	150.404	150.418
			-5.22468	150.404	150.418
			-5.22322	150.404	150.419
			-5.22175	150.404	150.419
			-5.22029	150.404	150.419
			-5.21882	150.404	150.419
			-5.21736	150.404	150.419
			-5.21589	150.404	150.419
			-5.21443	150.404	150.419
			-5.21296	150.404	150.419
			-5.2115	150.404	150.419
			-5.21003	150.405	150.419
			-5.20857	150.405	150.419
			-5.2071	150.405	150.419
			-5.20564	150.405	150.419
			-5.20418	150.405	150.42
			-5.20271	150.405	150.42
			-5.20125	150.405	150.42
			-5.19978	150.405	150.42
			-5.19832	150.405	150.42
			-5.19685	150.405	150.42
			-5.19539	150.405	150.42
			-5.19392	150.405	150.42
			-5.19246	150.405	150.42
			-5.19099	150.406	150.42
			-5.18953	150.406	150.42
			-5.18806	150.406	150.42
			-5.1866	150.406	150.421
			-5.18513	150.406	150.421
			-5.18367	150.406	150.421
			-5.1822	150.406	150.421
			-5.18074	150.406	150.421
			-5.17927	150.406	150.421
			-5.17781	150.406	150.421
			-5.17634	150.406	150.421
			-5.17488	150.406	150.421
			-5.17341	150.407	150.421
			-5.17195	150.407	150.421
			-5.17048	150.407	150.421
			-5.16902	150.407	150.422
			-5.16755	150.407	150.422
			-5.16609	150.407	150.422
			-5.16462	150.407	150.422
			-5.16316	150.407	150.422
			-5.16169	150.407	150.422
			-5.16023	150.407	150.422
			-5.15876	150.407	150.422
			-5.1573	150.407	150.422
			-5.15583	150.408	150.422
			-5.15437	150.408	150.422
			-5.1529	150.408	150.423
			-5.15144	150.408	150.423
			-5.14997	150.408	150.423
			-5.14851	150.408	150.423
			-5.14704	150.408	150.423
			-5.14558	150.408	150.423
			-5.14411	150.408	150.423
			-5.14265	150.408	150.423
			-5.14118	150.408	150.423
			-5.13972	150.409	150.423
			-5.13825	150.409	150.423
			-5.13679	150.409	150.424
			-5.13532	150.409	150.424
			-5.13386	150.409	150.424
			-5.13239	150.409	150.424
			-5.13093	150.409	150.424
			-5.12946	150.409	150.424
			-5.128	150.409	150.424
			-5.12653	150.409	150.424
			-5.12507	150.409	150.424
			-5.1236	150.41	150.424
			-5.12214	150.41	150.425
			-5.12067	150.41	150.425
			-5.11921	150.41	150.425
			-5.11774	150.41	150.425
			-5.11628	150.41	150.425
			-5.11481	150.41	150.425
			-5.11335	150.41	150.425
			-5.11188	150.41	150.425
			-5.11042	150.41	150.425
			-5.10895	150.41	150.425
			-5.10749	150.411	150.426
			-5.10602	150.411	150.426
			-5.10456	150.411	150.426
			-5.10309	150.411	150.426
			-5.10163	150.411	150.426
			-5.10016	150.411	150.426
			-5.0987	150.411	150.426
			-5.09723	150.411	150.426
			-5.09577	150.411	150.426
			-5.09431	150.411	150.427
			-5.09284	150.412	150.427
			-5.09138	150.412	150.427
			-5.08991	150.412	150.427
			-5.08845	150.412	150.427
			-5.08698	150.412	150.427
			-5.08552	150.412	150.427
			-5.08405	150.412	150.427
			-5.08259	150.412	150.427
			-5.08112	150.412	150.427
			-5.07966	150.412	150.428
			-5.07819	150.413	150.428
			-5.07673	150.413	150.428
			-5.07526	150.413	150.428
			-5.0738	150.413	150.428
			-5.07233	150.413	150.428
			-5.07087	150.413	150.428
			-5.0694	150.413	150.428
			-5.06794	150.413	150.428
			-5.06647	150.413	150.429
			-5.06501	150.414	150.429
			-5.06354	150.414	150.429
			-5.06208	150.414	150.429
			-5.06061	150.414	150.429
			-5.05915	150.414	150.429
			-5.05768	150.414	150.429
			-5.05622	150.414	150.429
			-5.05475	150.414	150.43
			-5.05329	150.414	150.43
			-5.05182	150.415	150.43
			-5.05036	150.415	150.43
			-5.04889	150.415	150.43
			-5.04743	150.415	150.43
			-5.04596	150.415	150.43
			-5.0445	150.415	150.43
			-5.04303	150.415	150.43
			-5.04157	150.415	150.431
			-5.0401	150.415	150.431
			-5.03864	150.416	150.431
			-5.03717	150.416	150.431
			-5.03571	150.416	150.431
			-5.03424	150.416	150.431
			-5.03278	150.416	150.431
			-5.03131	150.416	150.431
			-5.02985	150.416	150.432
			-5.02838	150.416	150.432
			-5.02692	150.416	150.432
			-5.02545	150.417	150.432
			-5.02399	150.417	150.432
			-5.02252	150.417	150.432
			-5.02106	150.417	150.432
			-5.01959	150.417	150.432
			-5.01813	150.417	150.432
			-5.01666	150.417	150.433
			-5.0152	150.417	150.433
			-5.01373	150.417	150.433
			-5.01227	150.418	150.433
			-5.0108	150.418	150.433
			-5.00934	150.418	150.433
			-5.00787	150.418	150.433
			-5.00641	150.418	150.433
			-5.00494	150.418	150.434
			-5.00348	150.418	150.434
			-5.00201	150.418	150.434
			-5.00055	150.418	150.434
			-4.99908	150.419	150.434
			-4.99762	150.419	150.434
			-4.99615	150.419	150.434
			-4.99469	150.419	150.434
			-4.99322	150.419	150.435
			-4.99176	150.419	150.435
			-4.99029	150.419	150.435
			-4.98883	150.419	150.435
			-4.98736	150.42	150.435
			-4.9859	150.42	150.435
			-4.98444	150.42	150.435
			-4.98297	150.42	150.436
			-4.98151	150.42	150.436
			-4.98004	150.42	150.436
			-4.97858	150.42	150.436
			-4.97711	150.42	150.436
			-4.97565	150.421	150.436
			-4.97418	150.421	150.436
			-4.97272	150.421	150.436
			-4.97125	150.421	150.437
			-4.96979	150.421	150.437
			-4.96832	150.421	150.437
			-4.96686	150.421	150.437
			-4.96539	150.421	150.437
			-4.96393	150.422	150.437
			-4.96246	150.422	150.437
			-4.961	150.422	150.437
			-4.95953	150.422	150.438
			-4.95807	150.422	150.438
			-4.9566	150.422	150.438
			-4.95514	150.422	150.438
			-4.95367	150.422	150.438
			-4.95221	150.422	150.438
			-4.95074	150.423	150.438
			-4.94928	150.423	150.439
			-4.94781	150.423	150.439
			-4.94635	150.423	150.439
			-4.94488	150.423	150.439
			-4.94342	150.423	150.439
			-4.94195	150.423	150.439
			-4.94049	150.423	150.439
			-4.93902	150.424	150.44
			-4.93756	150.424	150.44
			-4.93609	150.424	150.44
			-4.93463	150.424	150.44
			-4.93316	150.424	150.44
			-4.9317	150.424	150.44
			-4.93023	150.424	150.44
			-4.92877	150.424	150.44
			-4.9273	150.425	150.441
			-4.92584	150.425	150.441
			-4.92437	150.425	150.441
			-4.92291	150.425	150.441
			-4.92144	150.425	150.441
			-4.91998	150.425	150.441
			-4.91851	150.425	150.441
			-4.91705	150.425	150.442
			-4.91558	150.426	150.442
			-4.91412	150.426	150.442
			-4.91265	150.426	150.442
			-4.91119	150.426	150.442
			-4.90972	150.426	150.442
			-4.90826	150.426	150.442
			-4.90679	150.426	150.443
			-4.90533	150.427	150.443
			-4.90386	150.427	150.443
			-4.9024	150.427	150.443
			-4.90093	150.427	150.443
			-4.89947	150.427	150.443
			-4.898	150.427	150.443
			-4.89654	150.427	150.444
			-4.89507	150.427	150.444
			-4.89361	150.428	150.444
			-4.89214	150.428	150.444
			-4.89068	150.428	150.444
			-4.88921	150.428	150.444
			-4.88775	150.428	150.444
			-4.88628	150.428	150.444
			-4.88482	150.428	150.445
			-4.88335	150.428	150.445
			-4.88189	150.429	150.445
			-4.88042	150.429	150.445
			-4.87896	150.429	150.445
			-4.87749	150.429	150.445
			-4.87603	150.429	150.445
			-4.87457	150.429	150.446
			-4.8731	150.429	150.446
			-4.87164	150.429	150.446
			-4.87017	150.43	150.446
			-4.86871	150.43	150.446
			-4.86724	150.43	150.446
			-4.86578	150.43	150.446
			-4.86431	150.43	150.447
			-4.86285	150.43	150.447
			-4.86138	150.43	150.447
			-4.85992	150.43	150.447
			-4.85845	150.431	150.447
			-4.85699	150.431	150.447
			-4.85552	150.431	150.447
			-4.85406	150.431	150.448
			-4.85259	150.431	150.448
			-4.85113	150.431	150.448
			-4.84966	150.431	150.448
			-4.8482	150.431	150.448
			-4.84673	150.432	150.448
			-4.84527	150.432	150.448
			-4.8438	150.432	150.449
			-4.84234	150.432	150.449
			-4.84087	150.432	150.449
			-4.83941	150.432	150.449
			-4.83794	150.432	150.449
			-4.83648	150.432	150.449
			-4.83501	150.433	150.449
			-4.83355	150.433	150.449
			-4.83208	150.433	150.45
			-4.83062	150.433	150.45
			-4.82915	150.433	150.45
			-4.82769	150.433	150.45
			-4.82622	150.433	150.45
			-4.82476	150.433	150.45
			-4.82329	150.434	150.45
			-4.82183	150.434	150.451
			-4.82036	150.434	150.451
			-4.8189	150.434	150.451
			-4.81743	150.434	150.451
			-4.81597	150.434	150.451
			-4.8145	150.434	150.451
			-4.81304	150.434	150.451
			-4.81157	150.435	150.452
			-4.81011	150.435	150.452
			-4.80864	150.435	150.452
			-4.80718	150.435	150.452
			-4.80571	150.435	150.452
			-4.80425	150.435	150.452
			-4.80278	150.435	150.452
			-4.80132	150.435	150.452
			-4.79985	150.435	150.453
			-4.79839	150.436	150.453
			-4.79692	150.436	150.453
			-4.79546	150.436	150.453
			-4.79399	150.436	150.453
			-4.79253	150.436	150.453
			-4.79106	150.436	150.453
			-4.7896	150.436	150.454
			-4.78813	150.436	150.454
			-4.78667	150.437	150.454
			-4.7852	150.437	150.454
			-4.78374	150.437	150.454
			-4.78227	150.437	150.454
			-4.78081	150.437	150.454
			-4.77934	150.437	150.454
			-4.77788	150.437	150.455
			-4.77641	150.437	150.455
			-4.77495	150.437	150.455
			-4.77348	150.438	150.455
			-4.77202	150.438	150.455
			-4.77055	150.438	150.455
			-4.76909	150.438	150.455
			-4.76762	150.438	150.456
			-4.76616	150.438	150.456
			-4.7647	150.438	150.456
			-4.76323	150.438	150.456
			-4.76177	150.438	150.456
			-4.7603	150.439	150.456
			-4.75884	150.439	150.456
			-4.75737	150.439	150.456
			-4.75591	150.439	150.457
			-4.75444	150.439	150.457
			-4.75298	150.439	150.457
			-4.75151	150.439	150.457
			-4.75005	150.439	150.457
			-4.74858	150.439	150.457
			-4.74712	150.44	150.457
			-4.74565	150.44	150.457
			-4.74419	150.44	150.457
			-4.74272	150.44	150.458
			-4.74126	150.44	150.458
			-4.73979	150.44	150.458
			-4.73833	150.44	150.458
			-4.73686	150.44	150.458
			-4.7354	150.44	150.458
			-4.73393	150.44	150.458
			-4.73247	150.441	150.458
			-4.731	150.441	150.459
			-4.72954	150.441	150.459
			-4.72807	150.441	150.459
			-4.72661	150.441	150.459
			-4.72514	150.441	150.459
			-4.72368	150.441	150.459
			-4.72221	150.441	150.459
			-4.72075	150.441	150.459
			-4.71928	150.441	150.459
			-4.71782	150.441	150.46
			-4.71635	150.442	150.46
			-4.71489	150.442	150.46
			-4.71342	150.442	150.46
			-4.71196	150.442	150.46
			-4.71049	150.442	150.46
			-4.70903	150.442	150.46
			-4.70756	150.442	150.46
			-4.7061	150.442	150.46
			-4.70463	150.442	150.461
			-4.70317	150.442	150.461
			-4.7017	150.442	150.461
			-4.70024	150.443	150.461
			-4.69877	150.443	150.461
			-4.69731	150.443	150.461
			-4.69584	150.443	150.461
			-4.69438	150.443	150.461
			-4.69291	150.443	150.461
			-4.69145	150.443	150.461
			-4.68998	150.443	150.462
			-4.68852	150.443	150.462
			-4.68705	150.443	150.462
			-4.68559	150.443	150.462
			-4.68412	150.443	150.462
			-4.68266	150.443	150.462
			-4.68119	150.444	150.462
			-4.67973	150.444	150.462
			-4.67826	150.444	150.462
			-4.6768	150.444	150.462
			-4.67533	150.444	150.462
			-4.67387	150.444	150.463
			-4.6724	150.444	150.463
			-4.67094	150.444	150.463
			-4.66947	150.444	150.463
			-4.66801	150.444	150.463
			-4.66654	150.444	150.463
			-4.66508	150.444	150.463
			-4.66361	150.444	150.463
			-4.66215	150.444	150.463
			-4.66068	150.444	150.463
			-4.65922	150.445	150.463
			-4.65775	150.445	150.463
			-4.65629	150.445	150.464
			-4.65483	150.445	150.464
			-4.65336	150.445	150.464
			-4.6519	150.445	150.464
			-4.65043	150.445	150.464
			-4.64897	150.445	150.464
			-4.6475	150.445	150.464
			-4.64604	150.445	150.464
			-4.64457	150.445	150.464
			-4.64311	150.445	150.464
			-4.64164	150.445	150.464
			-4.64018	150.445	150.464
			-4.63871	150.445	150.464
			-4.63725	150.445	150.464
			-4.63578	150.445	150.464
			-4.63432	150.445	150.465
			-4.63285	150.445	150.465
			-4.63139	150.445	150.465
			-4.62992	150.445	150.465
			-4.62846	150.446	150.465
			-4.62699	150.446	150.465
			-4.62553	150.446	150.465
			-4.62406	150.446	150.465
			-4.6226	150.446	150.465
			-4.62113	150.446	150.465
			-4.61967	150.446	150.465
			-4.6182	150.446	150.465
			-4.61674	150.446	150.465
			-4.61527	150.446	150.465
			-4.61381	150.446	150.465
			-4.61234	150.446	150.465
			-4.61088	150.446	150.465
			-4.60941	150.446	150.465
			-4.60795	150.446	150.465
			-4.60648	150.446	150.465
			-4.60502	150.446	150.466
			-4.60355	150.446	150.466
			-4.60209	150.446	150.466
			-4.60062	150.446	150.466
			-4.59916	150.446	150.466
			-4.59769	150.446	150.466
			-4.59623	150.446	150.466
			-4.59476	150.446	150.466
			-4.5933	150.446	150.466
			-4.59183	150.446	150.466
			-4.59037	150.446	150.466
			-4.5889	150.446	150.466
			-4.58744	150.446	150.466
			-4.58597	150.446	150.466
			-4.58451	150.446	150.466
			-4.58304	150.446	150.466
			-4.58158	150.446	150.466
			-4.58011	150.446	150.466
			-4.57865	150.446	150.466
			-4.57718	150.446	150.466
			-4.57572	150.446	150.466
			-4.57425	150.446	150.466
			-4.57279	150.446	150.466
			-4.57132	150.446	150.466
			-4.56986	150.446	150.466
			-4.56839	150.446	150.466
			-4.56693	150.446	150.466
			-4.56546	150.446	150.466
			-4.564	150.446	150.466
			-4.56253	150.446	150.466
			-4.56107	150.446	150.466
			-4.5596	150.446	150.466
			-4.55814	150.446	150.466
			-4.55667	150.446	150.466
			-4.55521	150.446	150.466
			-4.55374	150.446	150.466
			-4.55228	150.446	150.466
			-4.55081	150.446	150.466
			-4.54935	150.445	150.466
			-4.54789	150.445	150.466
			-4.54642	150.445	150.466
			-4.54496	150.445	150.466
			-4.54349	150.445	150.466
			-4.54203	150.445	150.466
			-4.54056	150.445	150.466
			-4.5391	150.445	150.466
			-4.53763	150.445	150.466
			-4.53617	150.445	150.466
			-4.5347	150.445	150.466
			-4.53324	150.445	150.466
			-4.53177	150.445	150.465
			-4.53031	150.445	150.465
			-4.52884	150.445	150.465
			-4.52738	150.445	150.465
			-4.52591	150.445	150.465
			-4.52445	150.445	150.465
			-4.52298	150.444	150.465
			-4.52152	150.444	150.465
			-4.52005	150.444	150.465
			-4.51859	150.444	150.465
			-4.51712	150.444	150.465
			-4.51566	150.444	150.465
			-4.51419	150.444	150.465
			-4.51273	150.444	150.465
			-4.51126	150.444	150.465
			-4.5098	150.444	150.465
			-4.50833	150.444	150.465
			-4.50687	150.444	150.464
			-4.5054	150.443	150.464
			-4.50394	150.443	150.464
			-4.50247	150.443	150.464
			-4.50101	150.443	150.464
			-4.49954	150.443	150.464
			-4.49808	150.443	150.464
			-4.49661	150.443	150.464
			-4.49515	150.443	150.464
			-4.49368	150.443	150.464
			-4.49222	150.442	150.464
			-4.49075	150.442	150.464
			-4.48929	150.442	150.463
			-4.48782	150.442	150.463
			-4.48636	150.442	150.463
			-4.48489	150.442	150.463
			-4.48343	150.442	150.463
			-4.48196	150.442	150.463
			-4.4805	150.441	150.463
			-4.47903	150.441	150.463
			-4.47757	150.441	150.463
			-4.4761	150.441	150.462
			-4.47464	150.441	150.462
			-4.47317	150.441	150.462
			-4.47171	150.441	150.462
			-4.47024	150.44	150.462
			-4.46878	150.44	150.462
			-4.46731	150.44	150.462
			-4.46585	150.44	150.462
			-4.46438	150.44	150.461
			-4.46292	150.44	150.461
			-4.46145	150.44	150.461
			-4.45999	150.439	150.461
			-4.45852	150.439	150.461
			-4.45706	150.439	150.461
			-4.45559	150.439	150.461
			-4.45413	150.439	150.46
			-4.45266	150.439	150.46
			-4.4512	150.438	150.46
			-4.44973	150.438	150.46
			-4.44827	150.438	150.46
			-4.4468	150.438	150.46
			-4.44534	150.438	150.459
			-4.44387	150.437	150.459
			-4.44241	150.437	150.459
			-4.44094	150.437	150.459
			-4.43948	150.437	150.459
			-4.43802	150.437	150.458
			-4.43655	150.436	150.458
			-4.43509	150.436	150.458
			-4.43362	150.436	150.458
			-4.43216	150.436	150.458
			-4.43069	150.436	150.458
			-4.42923	150.435	150.457
			-4.42776	150.435	150.457
			-4.4263	150.435	150.457
			-4.42483	150.435	150.457
			-4.42337	150.434	150.456
			-4.4219	150.434	150.456
			-4.42044	150.434	150.456
			-4.41897	150.434	150.456
			-4.41751	150.433	150.456
			-4.41604	150.433	150.455
			-4.41458	150.433	150.455
			-4.41311	150.433	150.455
			-4.41165	150.433	150.455
			-4.41018	150.432	150.454
			-4.40872	150.432	150.454
			-4.40725	150.432	150.454
			-4.40579	150.431	150.454
			-4.40432	150.431	150.453
			-4.40286	150.431	150.453
			-4.40139	150.431	150.453
			-4.39993	150.43	150.453
			-4.39846	150.43	150.452
			-4.397	150.43	150.452
			-4.39553	150.43	150.452
			-4.39407	150.429	150.452
			-4.3926	150.429	150.451
			-4.39114	150.429	150.451
			-4.38967	150.428	150.451
			-4.38821	150.428	150.451
			-4.38674	150.428	150.45
			-4.38528	150.428	150.45
			-4.38381	150.427	150.45
			-4.38235	150.427	150.449
			-4.38088	150.427	150.449
			-4.37942	150.426	150.449
			-4.37795	150.426	150.449
			-4.37649	150.426	150.448
			-4.37502	150.425	150.448
			-4.37356	150.425	150.448
			-4.37209	150.425	150.447
			-4.37063	150.424	150.447
			-4.36916	150.424	150.447
			-4.3677	150.424	150.446
			-4.36623	150.423	150.446
			-4.36477	150.423	150.446
			-4.3633	150.423	150.445
			-4.36184	150.422	150.445
			-4.36037	150.422	150.445
			-4.35891	150.422	150.444
			-4.35744	150.421	150.444
			-4.35598	150.421	150.444
			-4.35451	150.421	150.443
			-4.35305	150.42	150.443
			-4.35158	150.42	150.443
			-4.35012	150.419	150.442
			-4.34865	150.419	150.442
			-4.34719	150.419	150.441
			-4.34572	150.418	150.441
			-4.34426	150.418	150.441
			-4.34279	150.417	150.44
			-4.34133	150.417	150.44
			-4.33986	150.417	150.44
			-4.3384	150.416	150.439
			-4.33693	150.416	150.439
			-4.33547	150.415	150.438
			-4.334	150.415	150.438
			-4.33254	150.415	150.438
			-4.33107	150.414	150.437
			-4.32961	150.414	150.437
			-4.32815	150.413	150.436
			-4.32668	150.413	150.436
			-4.32522	150.413	150.436
			-4.32375	150.412	150.435
			-4.32229	150.412	150.435
			-4.32082	150.411	150.434
			-4.31936	150.411	150.434
			-4.31789	150.41	150.433
			-4.31643	150.41	150.433
			-4.31496	150.409	150.432
			-4.3135	150.409	150.432
			-4.31203	150.409	150.432
			-4.31057	150.408	150.431
			-4.3091	150.408	150.431
			-4.30764	150.407	150.43
			-4.30617	150.407	150.43
			-4.30471	150.406	150.429
			-4.30324	150.406	150.429
			-4.30178	150.405	150.428
			-4.30031	150.405	150.428
			-4.29885	150.404	150.427
			-4.29738	150.404	150.427
			-4.29592	150.403	150.426
			-4.29445	150.403	150.426
			-4.29299	150.402	150.425
			-4.29152	150.402	150.425
			-4.29006	150.401	150.424
			-4.28859	150.401	150.424
			-4.28713	150.4	150.423
			-4.28566	150.4	150.423
			-4.2842	150.399	150.422
			-4.28273	150.399	150.422
			-4.28127	150.398	150.421
			-4.2798	150.397	150.421
			-4.27834	150.397	150.42
			-4.27687	150.396	150.42
			-4.27541	150.396	150.419
			-4.27394	150.395	150.418
			-4.27248	150.395	150.418
			-4.27101	150.394	150.417
			-4.26955	150.394	150.417
			-4.26808	150.393	150.416
			-4.26662	150.392	150.416
			-4.26515	150.392	150.415
			-4.26369	150.391	150.414
			-4.26222	150.391	150.414
			-4.26076	150.39	150.413
			-4.25929	150.39	150.413
			-4.25783	150.389	150.412
			-4.25636	150.388	150.412
			-4.2549	150.388	150.411
			-4.25343	150.387	150.41
			-4.25197	150.387	150.41
			-4.2505	150.386	150.409
			-4.24904	150.385	150.408
			-4.24757	150.385	150.408
			-4.24611	150.384	150.407
			-4.24464	150.383	150.407
			-4.24318	150.383	150.406
			-4.24171	150.382	150.405
			-4.24025	150.382	150.405
			-4.23878	150.381	150.404
			-4.23732	150.38	150.403
			-4.23585	150.38	150.403
			-4.23439	150.379	150.402
			-4.23292	150.378	150.401
			-4.23146	150.378	150.401
			-4.22999	150.377	150.4
			-4.22853	150.376	150.399
			-4.22706	150.376	150.399
			-4.2256	150.375	150.398
			-4.22413	150.374	150.397
			-4.22267	150.374	150.397
			-4.2212	150.373	150.396
			-4.21974	150.372	150.395
			-4.21828	150.371	150.395
			-4.21681	150.371	150.394
			-4.21535	150.37	150.393
			-4.21388	150.369	150.392
			-4.21242	150.369	150.392
			-4.21095	150.368	150.391
			-4.20949	150.367	150.39
			-4.20802	150.366	150.389
			-4.20656	150.366	150.389
			-4.20509	150.365	150.388
			-4.20363	150.364	150.387
			-4.20216	150.363	150.386
			-4.2007	150.363	150.386
			-4.19923	150.362	150.385
			-4.19777	150.361	150.384
			-4.1963	150.36	150.383
			-4.19484	150.36	150.383
			-4.19337	150.359	150.382
			-4.19191	150.358	150.381
			-4.19044	150.357	150.38
			-4.18898	150.357	150.38
			-4.18751	150.356	150.379
			-4.18605	150.355	150.378
			-4.18458	150.354	150.377
			-4.18312	150.353	150.376
			-4.18165	150.353	150.375
			-4.18019	150.352	150.375
			-4.17872	150.351	150.374
			-4.17726	150.35	150.373
			-4.17579	150.349	150.372
			-4.17433	150.349	150.371
			-4.17286	150.348	150.371
			-4.1714	150.347	150.37
			-4.16993	150.346	150.369
			-4.16847	150.345	150.368
			-4.167	150.344	150.367
			-4.16554	150.344	150.366
			-4.16407	150.343	150.365
			-4.16261	150.342	150.365
			-4.16114	150.341	150.364
			-4.15968	150.34	150.363
			-4.15821	150.339	150.362
			-4.15675	150.338	150.361
			-4.15528	150.337	150.36
			-4.15382	150.337	150.359
			-4.15235	150.336	150.358
			-4.15089	150.335	150.357
			-4.14942	150.334	150.356
			-4.14796	150.333	150.356
			-4.14649	150.332	150.355
			-4.14503	150.331	150.354
			-4.14356	150.33	150.353
			-4.1421	150.329	150.352
			-4.14063	150.328	150.351
			-4.13917	150.328	150.35
			-4.1377	150.327	150.349
			-4.13624	150.326	150.348
			-4.13477	150.325	150.347
			-4.13331	150.324	150.346
			-4.13184	150.323	150.345
			-4.13038	150.322	150.344
			-4.12891	150.321	150.343
			-4.12745	150.32	150.342
			-4.12598	150.319	150.341
			-4.12452	150.318	150.34
			-4.12305	150.317	150.339
			-4.12159	150.316	150.338
			-4.12012	150.315	150.337
			-4.11866	150.314	150.336
			-4.11719	150.313	150.335
			-4.11573	150.312	150.334
			-4.11426	150.311	150.333
			-4.1128	150.31	150.332
			-4.11133	150.309	150.331
			-4.10987	150.308	150.33
			-4.10841	150.307	150.329
			-4.10694	150.306	150.328
			-4.10548	150.305	150.327
			-4.10401	150.304	150.326
			-4.10255	150.303	150.325
			-4.10108	150.302	150.324
			-4.09962	150.301	150.323
			-4.09815	150.3	150.322
			-4.09669	150.299	150.321
			-4.09522	150.298	150.32
			-4.09376	150.297	150.318
			-4.09229	150.296	150.317
			-4.09083	150.295	150.316
			-4.08936	150.294	150.315
			-4.0879	150.293	150.314
			-4.08643	150.292	150.313
			-4.08497	150.291	150.312
			-4.0835	150.289	150.311
			-4.08204	150.288	150.31
			-4.08057	150.287	150.308
			-4.07911	150.286	150.307
			-4.07764	150.285	150.306
			-4.07618	150.284	150.305
			-4.07471	150.283	150.304
			-4.07325	150.282	150.303
			-4.07178	150.281	150.302
			-4.07032	150.28	150.3
			-4.06885	150.278	150.299
			-4.06739	150.277	150.298
			-4.06592	150.276	150.297
			-4.06446	150.275	150.296
			-4.06299	150.274	150.295
			-4.06153	150.273	150.293
			-4.06006	150.272	150.292
			-4.0586	150.27	150.291
			-4.05713	150.269	150.29
			-4.05567	150.268	150.289
			-4.0542	150.267	150.287
			-4.05274	150.266	150.286
			-4.05127	150.265	150.285
			-4.04981	150.263	150.284
			-4.04834	150.262	150.283
			-4.04688	150.261	150.281
			-4.04541	150.26	150.28
			-4.04395	150.259	150.279
			-4.04248	150.258	150.278
			-4.04102	150.256	150.276
			-4.03955	150.255	150.275
			-4.03809	150.254	150.274
			-4.03662	150.253	150.273
			-4.03516	150.252	150.271
			-4.03369	150.25	150.27
			-4.03223	150.249	150.269
			-4.03076	150.248	150.267
			-4.0293	150.247	150.266
			-4.02783	150.245	150.265
			-4.02637	150.244	150.264
			-4.0249	150.243	150.262
			-4.02344	150.242	150.261
			-4.02197	150.24	150.26
			-4.02051	150.239	150.258
			-4.01904	150.238	150.257
			-4.01758	150.237	150.256
			-4.01611	150.235	150.254
			-4.01465	150.234	150.253
			-4.01318	150.233	150.252
			-4.01172	150.232	150.25
			-4.01025	150.23	150.249
			-4.00879	150.229	150.248
			-4.00732	150.228	150.246
			-4.00586	150.226	150.245
			-4.00439	150.225	150.244
			-4.00293	150.224	150.242
			-4.00146	150.223	150.241
			-4	150.221	150.24
			-3.99854	150.22	150.238
			-3.99707	150.219	150.237
			-3.99561	150.217	150.235
			-3.99414	150.216	150.234
			-3.99268	150.215	150.233
			-3.99121	150.213	150.231
			-3.98975	150.212	150.23
			-3.98828	150.211	150.229
			-3.98682	150.209	150.227
			-3.98535	150.208	150.226
			-3.98389	150.207	150.224
			-3.98242	150.205	150.223
			-3.98096	150.204	150.221
			-3.97949	150.203	150.22
			-3.97803	150.201	150.219
			-3.97656	150.2	150.217
			-3.9751	150.198	150.216
			-3.97363	150.197	150.214
			-3.97217	150.196	150.213
			-3.9707	150.194	150.211
			-3.96924	150.193	150.21
			-3.96777	150.192	150.208
			-3.96631	150.19	150.207
			-3.96484	150.189	150.206
			-3.96338	150.187	150.204
			-3.96191	150.186	150.203
			-3.96045	150.185	150.201
			-3.95898	150.183	150.2
			-3.95752	150.182	150.198
			-3.95605	150.18	150.197
			-3.95459	150.179	150.195
			-3.95312	150.178	150.194
			-3.95166	150.176	150.192
			-3.95019	150.175	150.191
			-3.94873	150.173	150.189
			-3.94726	150.172	150.188
			-3.9458	150.17	150.186
			-3.94433	150.169	150.185
			-3.94287	150.168	150.183
			-3.9414	150.166	150.182
			-3.93994	150.165	150.18
			-3.93847	150.163	150.178
			-3.93701	150.162	150.177
			-3.93554	150.16	150.175
			-3.93408	150.159	150.174
			-3.93261	150.157	150.172
			-3.93115	150.156	150.171
			-3.92968	150.154	150.169
			-3.92822	150.153	150.168
			-3.92675	150.152	150.166
			-3.92529	150.15	150.164
			-3.92382	150.149	150.163
			-3.92236	150.147	150.161
			-3.92089	150.146	150.16
			-3.91943	150.144	150.158
			-3.91796	150.143	150.157
			-3.9165	150.141	150.155
			-3.91503	150.14	150.153
			-3.91357	150.138	150.152
			-3.9121	150.137	150.15
			-3.91064	150.135	150.149
			-3.90917	150.134	150.147
			-3.90771	150.132	150.145
			-3.90624	150.131	150.144
			-3.90478	150.129	150.142
			-3.90331	150.128	150.141
			-3.90185	150.126	150.139
			-3.90038	150.125	150.137
			-3.89892	150.123	150.136
			-3.89745	150.121	150.134
			-3.89599	150.12	150.132
			-3.89452	150.118	150.131
			-3.89306	150.117	150.129
			-3.89159	150.115	150.128
			-3.89013	150.114	150.126
			-3.88867	150.112	150.124
			-3.8872	150.111	150.123
			-3.88574	150.109	150.121
			-3.88427	150.108	150.119
			-3.88281	150.106	150.118
			-3.88134	150.105	150.116
			-3.87988	150.103	150.114
			-3.87841	150.101	150.113
			-3.87695	150.1	150.111
			-3.87548	150.098	150.109
			-3.87402	150.097	150.108
			-3.87255	150.095	150.106
			-3.87109	150.094	150.104
			-3.86962	150.092	150.103
			-3.86816	150.091	150.101
			-3.86669	150.089	150.099
			-3.86523	150.087	150.098
			-3.86376	150.086	150.096
			-3.8623	150.084	150.094
			-3.86083	150.083	150.092
			-3.85937	150.081	150.091
			-3.8579	150.079	150.089
			-3.85644	150.078	150.087
			-3.85497	150.076	150.086
			-3.85351	150.075	150.084
			-3.85204	150.073	150.082
			-3.85058	150.072	150.081
			-3.84911	150.07	150.079
			-3.84765	150.068	150.077
			-3.84618	150.067	150.075
			-3.84472	150.065	150.074
			-3.84325	150.064	150.072
			-3.84179	150.062	150.07
			-3.84032	150.06	150.069
			-3.83886	150.059	150.067
			-3.83739	150.057	150.065
			-3.83593	150.056	150.063
			-3.83446	150.054	150.062
			-3.833	150.052	150.06
			-3.83153	150.051	150.058
			-3.83007	150.049	150.056
			-3.8286	150.048	150.055
			-3.82714	150.046	150.053
			-3.82567	150.044	150.051
			-3.82421	150.043	150.049
			-3.82274	150.041	150.048
			-3.82128	150.04	150.046
			-3.81981	150.038	150.044
			-3.81835	150.036	150.042
			-3.81688	150.035	150.041
			-3.81542	150.033	150.039
			-3.81395	150.031	150.037
			-3.81249	150.03	150.035
			-3.81102	150.028	150.034
			-3.80956	150.027	150.032
			-3.80809	150.025	150.03
			-3.80663	150.023	150.028
			-3.80516	150.022	150.027
			-3.8037	150.02	150.025
			-3.80223	150.019	150.023
			-3.80077	150.017	150.021
			-3.7993	150.015	150.02
			-3.79784	150.014	150.018
			-3.79637	150.012	150.016
			-3.79491	150.01	150.014
			-3.79344	150.009	150.013
			-3.79198	150.007	150.011
			-3.79051	150.006	150.009
			-3.78905	150.004	150.007
			-3.78758	150.002	150.005
			-3.78612	150.001	150.004
			-3.78465	149.999	150.002
			-3.78319	149.997	150
			-3.78172	149.996	149.998
			-3.78026	149.994	149.997
			-3.7788	149.993	149.995
			-3.77733	149.991	149.993
			-3.77587	149.989	149.991
			-3.7744	149.988	149.99
			-3.77294	149.986	149.988
			-3.77147	149.985	149.986
			-3.77001	149.983	149.984
			-3.76854	149.981	149.982
			-3.76708	149.98	149.981
			-3.76561	149.978	149.979
			-3.76415	149.976	149.977
			-3.76268	149.975	149.975
			-3.76122	149.973	149.974
			-3.75975	149.972	149.972
			-3.75829	149.97	149.97
			-3.75682	149.968	149.968
			-3.75536	149.967	149.966
			-3.75389	149.965	149.965
			-3.75243	149.964	149.963
			-3.75096	149.962	149.961
			-3.7495	149.96	149.959
			-3.74803	149.959	149.958
			-3.74657	149.957	149.956
			-3.7451	149.956	149.954
			-3.74364	149.954	149.952
			-3.74217	149.952	149.951
			-3.74071	149.951	149.949
			-3.73924	149.949	149.947
			-3.73778	149.948	149.945
			-3.73631	149.946	149.943
			-3.73485	149.944	149.942
			-3.73338	149.943	149.94
			-3.73192	149.941	149.938
			-3.73045	149.94	149.936
			-3.72899	149.938	149.935
			-3.72752	149.937	149.933
			-3.72606	149.935	149.931
			-3.72459	149.933	149.929
			-3.72313	149.932	149.928
			-3.72166	149.93	149.926
			-3.7202	149.929	149.924
			-3.71873	149.927	149.922
			-3.71727	149.926	149.921
			-3.7158	149.924	149.919
			-3.71434	149.922	149.917
			-3.71287	149.921	149.915
			-3.71141	149.919	149.914
			-3.70994	149.918	149.912
			-3.70848	149.916	149.91
			-3.70701	149.915	149.908
			-3.70555	149.913	149.907
			-3.70408	149.912	149.905
			-3.70262	149.91	149.903
			-3.70115	149.909	149.902
			-3.69969	149.907	149.9
			-3.69822	149.905	149.898
			-3.69676	149.904	149.896
			-3.69529	149.902	149.895
			-3.69383	149.901	149.893
			-3.69236	149.899	149.891
			-3.6909	149.898	149.89
			-3.68943	149.896	149.888
			-3.68797	149.895	149.886
			-3.6865	149.893	149.884
			-3.68504	149.892	149.883
			-3.68357	149.89	149.881
			-3.68211	149.889	149.879
			-3.68064	149.887	149.878
			-3.67918	149.886	149.876
			-3.67771	149.884	149.874
			-3.67625	149.883	149.873
			-3.67478	149.882	149.871
			-3.67332	149.88	149.869
			-3.67185	149.879	149.868
			-3.67039	149.877	149.866
			-3.66893	149.876	149.864
			-3.66746	149.874	149.863
			-3.666	149.873	149.861
			-3.66453	149.871	149.859
			-3.66307	149.87	149.858
			-3.6616	149.868	149.856
			-3.66014	149.867	149.854
			-3.65867	149.866	149.853
			-3.65721	149.864	149.851
			-3.65574	149.863	149.85
			-3.65428	149.861	149.848
			-3.65281	149.86	149.846
			-3.65135	149.859	149.845
			-3.64988	149.857	149.843
			-3.64842	149.856	149.842
			-3.64695	149.854	149.84
			-3.64549	149.853	149.838
			-3.64402	149.852	149.837
			-3.64256	149.85	149.835
			-3.64109	149.849	149.834
			-3.63963	149.848	149.832
			-3.63816	149.846	149.83
			-3.6367	149.845	149.829
			-3.63523	149.843	149.827
			-3.63377	149.842	149.826
			-3.6323	149.841	149.824
			-3.63084	149.839	149.823
			-3.62937	149.838	149.821
			-3.62791	149.837	149.82
			-3.62644	149.836	149.818
			-3.62498	149.834	149.817
			-3.62351	149.833	149.815
			-3.62205	149.832	149.814
			-3.62058	149.83	149.812
			-3.61912	149.829	149.811
			-3.61765	149.828	149.809
			-3.61619	149.827	149.808
			-3.61472	149.825	149.806
			-3.61326	149.824	149.805
			-3.61179	149.823	149.803
			-3.61033	149.822	149.802
			-3.60886	149.82	149.8
			-3.6074	149.819	149.799
			-3.60593	149.818	149.797
			-3.60447	149.817	149.796
			-3.603	149.815	149.794
			-3.60154	149.814	149.793
			-3.60007	149.813	149.792
			-3.59861	149.812	149.79
			-3.59714	149.811	149.789
			-3.59568	149.81	149.787
			-3.59421	149.808	149.786
			-3.59275	149.807	149.785
			-3.59128	149.806	149.783
			-3.58982	149.805	149.782
			-3.58835	149.804	149.78
			-3.58689	149.803	149.779
			-3.58542	149.802	149.778
			-3.58396	149.801	149.776
			-3.58249	149.799	149.775
			-3.58103	149.798	149.774
			-3.57956	149.797	149.772
			-3.5781	149.796	149.771
			-3.57663	149.795	149.77
			-3.57517	149.794	149.768
			-3.5737	149.793	149.767
			-3.57224	149.792	149.766
[truncated: 6,875 more rows]
