# Supplementary material for: Attosecond field emission
Source: Nature. 2023 Jan 25;613(7945):662–6. doi: 10.1038/s41586-022-05577-1 (PMC9876796; doi:10.1038/s41586-022-05577-1)
Supplement: Supplementary file 11 — Source Data Extended Data Fig. 9 [file 41586_2022_5577_MOESM11_ESM.xlsx]

## Sheet: panel a
0.00196306	0.002078	0.00267033	0.00371007	0.00288423	0.000999506	0.00537522	0.00529874	0.00502571	0.00505562	0.00360795	0.00475296	0.00440538	0.00618631	0.00417986	0.00415333	0.00460194	0.00364975	0.00432868	0.00504909	0.00612918	0.00689078	0.00350038	0.00559856	0.00412289	0.00671761	0.00314995	0.00280675	0.00422174	0.00428687	0.00653579	0.00462986	0.00259538	0.0067872	0.00457775	0.00393345	0.00395852	0.00505506	0.00335769	0.00193592	0.00188382	0.00463028	0.00202709	0.00355745	0	0.00105815	0.00349437	0.00304229	0.0011697	0.00206396
0.00199624	0.00206444	0.00266233	0.00370031	0.00290353	0.000953732	0.00537008	0.00534854	0.00504182	0.00508781	0.00359821	0.00477231	0.00438535	0.00626113	0.0042139	0.00414761	0.00464797	0.00365107	0.00432475	0.00505634	0.00615505	0.00692381	0.0035226	0.00563359	0.00414781	0.00677083	0.00316502	0.00282377	0.0042575	0.00427195	0.00659678	0.00466353	0.00256256	0.0068352	0.00457052	0.00395069	0.00398081	0.00508845	0.00339277	0.0019391	0.00181129	0.00468169	0.00201112	0.00361526	0	0.00103285	0.00347756	0.00304437	0.00117828	0.00201803
0.00202977	0.00205104	0.00265536	0.00368974	0.00292337	0.000906146	0.00536233	0.0053978	0.00505596	0.00511889	0.00358816	0.00479165	0.00436474	0.00633606	0.00424784	0.00414026	0.00469324	0.00365103	0.00432031	0.00506291	0.0061807	0.0069544	0.00354482	0.00566823	0.00417282	0.00682259	0.00317979	0.00284148	0.00429331	0.00425739	0.00666056	0.00469984	0.00253273	0.00688188	0.00456208	0.00396752	0.00400284	0.00512145	0.00342755	0.00194215	0.00173904	0.00473544	0.00200026	0.00367681	0	0.00100682	0.00346088	0.00304727	0.00118643	0.00196839
0.00206363	0.00203787	0.00264958	0.00367846	0.0029438	0.000856828	0.00535197	0.00544648	0.0050681	0.00514883	0.00357787	0.00481104	0.00434366	0.00641111	0.00428173	0.00413132	0.00473773	0.00364964	0.00431542	0.00506884	0.00620616	0.00698255	0.00356703	0.00570248	0.00419793	0.00687284	0.00319428	0.0028599	0.00432922	0.00424339	0.00672728	0.00473901	0.00250619	0.00692726	0.0045525	0.00398395	0.00402463	0.00515403	0.00346199	0.0019451	0.0016673	0.00479171	0.00199493	0.00374239	0	0.00098016	0.00344441	0.00305103	0.00119412	0.00191505
0.00209783	0.00202506	0.00264516	0.00366656	0.00296491	0.000805862	0.00533903	0.00549453	0.00507822	0.0051776	0.00356745	0.00483052	0.00432221	0.00648627	0.0043156	0.00412084	0.00478144	0.0036469	0.00431018	0.00507419	0.00623147	0.00700823	0.00358925	0.00573633	0.00422313	0.00692154	0.00320852	0.00287909	0.00436526	0.00423014	0.0067971	0.00478127	0.00248325	0.00697137	0.00454186	0.00399999	0.00404616	0.00518621	0.00349607	0.001948	0.00159634	0.00485072	0.00199552	0.00381224	0	0.000952987	0.00342822	0.00305571	0.00120135	0.00185802
0.00213236	0.00201269	0.00264226	0.00365414	0.00298677	0.00075334	0.00532355	0.00554189	0.00508633	0.00520517	0.00355698	0.00485014	0.0043005	0.00656155	0.00434947	0.00410884	0.00482433	0.00364285	0.00430465	0.00507899	0.00625669	0.00703145	0.00361148	0.00576977	0.00424844	0.00696862	0.00322254	0.00289908	0.0044015	0.00421785	0.00687018	0.00482685	0.00246423	0.00701422	0.00453023	0.00401564	0.00406743	0.00521796	0.00352975	0.00195087	0.00152642	0.00491268	0.00200244	0.00388667	0	0.00092541	0.00341239	0.00306137	0.00120811	0.00179734
0.00216722	0.00200089	0.00264107	0.00364131	0.00300946	0.000699364	0.00530554	0.0055885	0.0050924	0.00523153	0.00354656	0.00486997	0.00427867	0.00663696	0.0043834	0.0040954	0.00486641	0.00363751	0.00429895	0.00508331	0.00628187	0.0070522	0.00363374	0.00580279	0.00427385	0.00701405	0.00323637	0.00291993	0.00443798	0.00420672	0.00694669	0.00487599	0.00244947	0.00705586	0.00451772	0.00403093	0.00408844	0.00524928	0.003563	0.00195376	0.00145783	0.00497783	0.00201613	0.00396597	0	0.000897547	0.00339701	0.00306806	0.00121438	0.00173302
0.0022024	0.00198976	0.00264178	0.00362818	0.00303308	0.000644038	0.00528507	0.00563432	0.00509644	0.00525666	0.00353627	0.00489007	0.00425683	0.0067125	0.00441744	0.00408056	0.00490766	0.0036309	0.00429315	0.00508721	0.00630705	0.0070705	0.00365603	0.00583539	0.00429938	0.00705779	0.00325005	0.00294167	0.00447477	0.00419698	0.00702682	0.00492894	0.0024393	0.00709634	0.0045044	0.00404585	0.00410919	0.00528016	0.00359579	0.00195672	0.00139084	0.00504639	0.002037	0.00405042	0	0.000869526	0.00338217	0.00307583	0.00122016	0.00166512
0.00223791	0.00197942	0.00264456	0.00361487	0.0030577	0.000587479	0.00526216	0.00567929	0.00509845	0.00528053	0.00352624	0.0049105	0.00423511	0.0067882	0.00445162	0.00406439	0.00494807	0.00362305	0.00428736	0.00509073	0.00633231	0.00708635	0.00367837	0.00586756	0.00432503	0.0070998	0.00326362	0.00296437	0.00451194	0.00418886	0.00711074	0.00498596	0.00243407	0.0071357	0.00449039	0.00406044	0.00412968	0.0053106	0.0036281	0.00195978	0.00132576	0.0051186	0.0020655	0.00414036	0	0.000841482	0.00336794	0.00308475	0.00122543	0.00159368
0.00227376	0.00197	0.00264963	0.00360152	0.00308342	0.000529807	0.00523689	0.00572336	0.00509843	0.00530313	0.00351657	0.00493133	0.00421366	0.00686406	0.004486	0.00404695	0.00498765	0.00361402	0.0042817	0.00509397	0.0063577	0.00709977	0.00370076	0.00589931	0.00435081	0.00714004	0.00327711	0.00298806	0.00454954	0.00418259	0.00719863	0.00504733	0.00243412	0.00717401	0.00447579	0.0040747	0.0041499	0.00534059	0.00365989	0.00196301	0.00126289	0.00519474	0.00210208	0.00423609	0	0.000813555	0.00335443	0.00309488	0.00123018	0.00151876
0.00230994	0.00196162	0.00265717	0.00358825	0.00311035	0.000471152	0.0052093	0.00576649	0.0050964	0.00532446	0.00350736	0.00495263	0.00419261	0.00694012	0.00452065	0.00402833	0.00502641	0.00360384	0.00427625	0.00509698	0.00638329	0.00711081	0.00372322	0.00593062	0.00437672	0.00717849	0.00329057	0.00301281	0.00458767	0.00417842	0.00729068	0.0051133	0.00243982	0.00721132	0.00446072	0.00408865	0.00416986	0.00537014	0.00369115	0.00196646	0.00120255	0.00527504	0.0021472	0.00433794	0	0.000785894	0.00334172	0.00310626	0.00123442	0.00144042
0.00234646	0.00195442	0.0026674	0.00357521	0.00313858	0.000411651	0.00517948	0.00580862	0.00509236	0.0053445	0.00349874	0.00497449	0.00417212	0.00701641	0.00455563	0.0040086	0.00506435	0.00359256	0.00427116	0.00509984	0.00640915	0.00711948	0.00374577	0.00596151	0.00440278	0.00721512	0.00330404	0.00303866	0.0046264	0.0041766	0.00738709	0.00518417	0.00245153	0.00724773	0.00444529	0.00410232	0.00418956	0.00539924	0.00372183	0.00197018	0.00114507	0.00535979	0.0022013	0.00444627	0	0.000758656	0.00332992	0.00311896	0.00123813	0.00135874
0.00238334	0.00194853	0.00268053	0.00356256	0.00316823	0.000351447	0.00514749	0.00584972	0.00508634	0.00536326	0.00349082	0.00499698	0.00415233	0.00709294	0.004591	0.00398786	0.00510147	0.00358025	0.00426652	0.00510263	0.00643535	0.00712585	0.00376842	0.00599197	0.004429	0.0072499	0.00331757	0.00306568	0.00466581	0.0041774	0.00748806	0.00526023	0.00246962	0.0072833	0.00442964	0.00411573	0.004209	0.0054279	0.00375193	0.00197423	0.00109077	0.00544926	0.00226486	0.00456141	0	0.000732003	0.00331911	0.00313304	0.00124132	0.0012738
0.00242059	0.0019441	0.00269678	0.00355045	0.0031994	0.000290694	0.00511342	0.00588974	0.00507837	0.00538072	0.00348373	0.00502018	0.00413342	0.00716977	0.00462683	0.00396619	0.00513781	0.00356696	0.00426249	0.00510544	0.00646198	0.00712994	0.0037912	0.00602201	0.0044554	0.00728283	0.00333122	0.00309391	0.004706	0.00418109	0.0075938	0.00534176	0.00249448	0.00731813	0.00441391	0.0041289	0.00422819	0.0054561	0.00378142	0.00197868	0.00104001	0.00554375	0.00233836	0.00468373	0	0.000706105	0.0033094	0.00314855	0.00124398	0.0011857
0.00245823	0.00194127	0.00271637	0.00353905	0.00323222	0.00022955	0.00507736	0.00592863	0.00506848	0.0053969	0.00347761	0.00504419	0.00411554	0.00724693	0.00466321	0.00394371	0.00517339	0.00355276	0.00425917	0.00510836	0.00648911	0.00713184	0.00381412	0.00605164	0.00448197	0.00731388	0.00334504	0.00312343	0.00474707	0.00418793	0.0077045	0.00542907	0.00252647	0.00735233	0.00439822	0.00414186	0.00424713	0.00548387	0.00381029	0.0019836	0.000993131	0.00564354	0.00242228	0.00481359	0	0.000681142	0.00330089	0.00316557	0.00124612	0.00109452
0.00249627	0.0019402	0.00273953	0.00352854	0.0032668	0.000168182	0.00503941	0.00596636	0.0050567	0.0054118	0.00347257	0.00506909	0.00409887	0.00732448	0.00470022	0.00392051	0.00520823	0.00353774	0.00425673	0.00511149	0.00651684	0.0071316	0.0038372	0.00608085	0.00450875	0.00734306	0.00335908	0.00315428	0.00478911	0.00419823	0.00782038	0.00552248	0.00256599	0.00738599	0.00438274	0.00415464	0.00426583	0.0055112	0.0038385	0.00198906	0.000950503	0.00574895	0.0025171	0.00495137	0	0.000657299	0.00329369	0.00318415	0.00124773	0.00100038
0.00253473	0.00194103	0.0027665	0.00351911	0.00330327	0.000106766	0.00499967	0.0060029	0.00504307	0.00542544	0.00346877	0.00509499	0.00408358	0.00740245	0.00473794	0.00389672	0.00524236	0.00352197	0.00425529	0.00511492	0.00654525	0.0071293	0.00386046	0.00610966	0.00453574	0.00737036	0.00337341	0.00318653	0.00483224	0.00421226	0.00794167	0.00562231	0.00261344	0.00741925	0.00436762	0.00416726	0.00428429	0.00553809	0.00386605	0.00199513	0.000912496	0.00586029	0.00262331	0.00509745	0	0.000634768	0.0032879	0.00320435	0.00124883	0.000903406
0.00257364	0.00194395	0.00279751	0.00351093	0.00334177	4.54839e-05	0.00495825	0.0060382	0.00502766	0.00543782	0.00346635	0.00512199	0.00406986	0.00748092	0.00477647	0.00387246	0.00527582	0.00350554	0.004255	0.00511876	0.00657445	0.00712503	0.00388394	0.00613808	0.00456296	0.00739578	0.00338809	0.00322026	0.00487657	0.00423034	0.00806859	0.00572887	0.00266922	0.00745222	0.00435302	0.00417978	0.00430252	0.00556457	0.00389292	0.00200189	0.000879487	0.00597788	0.00274141	0.00525223	0	0.000613749	0.00328364	0.00322623	0.00124942	0.000803715
0.00261304	0.0019491	0.00283282	0.00350423	0.00338242	0	0.00491529	0.00607225	0.0050105	0.00544897	0.00346544	0.00515019	0.00405789	0.00755994	0.00481591	0.00384786	0.00530867	0.00348855	0.00425604	0.00512313	0.00660453	0.00711887	0.00390766	0.00616612	0.00459044	0.00741933	0.00340319	0.00325551	0.00492222	0.00425277	0.00820135	0.0058425	0.00273372	0.00748504	0.0043391	0.00419221	0.00432054	0.00559063	0.00391911	0.00200942	0.000851866	0.00610206	0.0028719	0.00541612	0	0.000594451	0.00328102	0.00324987	0.00124952	0.000701444
0.00265294	0.00195666	0.00287267	0.0034992	0.00342536	0	0.0048709	0.00610501	0.00499167	0.00545892	0.0034662	0.0051797	0.00404787	0.00763958	0.00485636	0.00382305	0.00534094	0.0034711	0.00425854	0.00512813	0.0066356	0.00711094	0.00393164	0.0061938	0.00461819	0.00744103	0.00341879	0.00329237	0.00496933	0.00427986	0.00834021	0.00596354	0.00280735	0.00751785	0.00432606	0.0042046	0.00433835	0.00561629	0.0039446	0.00201782	0.000830027	0.00623317	0.00301529	0.00558951	0	0.000577088	0.00328014	0.00327531	0.00124912	0.00059674
0.0026934	0.0019668	0.00291731	0.00349606	0.00347076	0	0.00482522	0.00613646	0.00497123	0.00546769	0.00346878	0.00521063	0.00404	0.00771992	0.00489793	0.00379818	0.0053727	0.00345331	0.00426268	0.0051339	0.00666777	0.00710133	0.00395592	0.00622114	0.00464624	0.0074609	0.00343494	0.0033309	0.00501801	0.00431195	0.0084854	0.00609233	0.00289053	0.00755082	0.00431406	0.004217	0.00435596	0.00564156	0.00396938	0.00202717	0.000814374	0.00637155	0.00317209	0.00577284	0	0.000561882	0.00328114	0.00330264	0.00124826	0.000489757
0.00273445	0.00197972	0.00296701	0.00349503	0.00351874	0	0.00477839	0.00616658	0.00494925	0.00547531	0.00347335	0.00524311	0.00403447	0.00780104	0.00494073	0.00377339	0.005404	0.00343528	0.00426864	0.00514055	0.00670116	0.00709018	0.00398053	0.00624815	0.00467462	0.00747896	0.00345174	0.00337118	0.00506842	0.00434935	0.00863715	0.00622924	0.00298368	0.00758411	0.00430331	0.00422943	0.00437339	0.00566646	0.00399346	0.00203756	0.000805318	0.00651757	0.0033428	0.00596653	7.21623e-05	0.000549064	0.00328412	0.0033319	0.00124695	0.000380657
0.00277612	0.00199558	0.00302203	0.00349636	0.00356948	0	0.00473057	0.00619535	0.00492581	0.00548183	0.00348006	0.00527726	0.00403151	0.00788302	0.00498489	0.00374886	0.00543492	0.00341715	0.00427658	0.00514822	0.00673589	0.0070776	0.00400551	0.00627485	0.00470334	0.00749525	0.00346927	0.00341328	0.00512069	0.00439241	0.00879572	0.00637461	0.0030872	0.00761789	0.00429399	0.00424196	0.00439065	0.00569101	0.00401682	0.0020491	0.000803277	0.00667158	0.00352794	0.00617101	0.000184476	0.000538869	0.0032892	0.00336318	0.0012452	0.000269613
0.00281849	0.00201459	0.00308264	0.00350028	0.00362312	0	0.00468191	0.00622277	0.004901	0.00548729	0.00348908	0.0053132	0.00403132	0.00796595	0.00503054	0.00372473	0.00546554	0.00339905	0.0042867	0.00515705	0.00677208	0.00706375	0.00403089	0.00630128	0.00473244	0.0075098	0.0034876	0.00345728	0.00517498	0.00444147	0.00896136	0.00652882	0.00320153	0.00765235	0.00428632	0.00425462	0.00440776	0.00571522	0.00403948	0.00206189	0.000808677	0.00683396	0.00372803	0.00638673	0.000307085	0.000531542	0.00329652	0.00339653	0.00124304	0.000156806
0.00286158	0.00203694	0.00314911	0.00350704	0.00367984	0	0.00463258	0.00624882	0.00487491	0.00549174	0.00350058	0.00535106	0.00403412	0.00804994	0.0050778	0.00370119	0.00549592	0.00338112	0.00429917	0.00516718	0.00680986	0.00704876	0.00405671	0.00632746	0.00476195	0.00752267	0.00350683	0.00350326	0.00523145	0.00449688	0.00913433	0.00669222	0.00332709	0.00768768	0.0042805	0.00426748	0.00442474	0.00573912	0.00406144	0.00207602	0.00082195	0.0070051	0.00394358	0.00661414	0.000440381	0.000527333	0.0033062	0.00343202	0.0012405	4.24269e-05
0.00290548	0.00206282	0.00322171	0.0035169	0.0037398	0	0.00458276	0.0062735	0.00484764	0.00549523	0.00351474	0.00539099	0.00404013	0.0081351	0.00512682	0.00367842	0.00552617	0.00336351	0.0043142	0.00517875	0.00684937	0.00703279	0.00408302	0.00635341	0.0047919	0.0075339	0.00352704	0.0035513	0.00529026	0.004559	0.00931489	0.00686521	0.00346431	0.00772409	0.00427675	0.00428059	0.0044416	0.00576274	0.0040827	0.00209163	0.000843534	0.00718537	0.00417511	0.00685369	0.000584755	0.0005265	0.00331836	0.00346973	0.00123762	0
0.00295023	0.00209244	0.00330073	0.00353013	0.00380318	0	0.00453263	0.00629682	0.0048193	0.00549783	0.00353173	0.00543313	0.00404959	0.00822152	0.00517774	0.00365659	0.00555637	0.00334636	0.00433199	0.00519194	0.00689075	0.00701602	0.00410985	0.00637917	0.00482232	0.00754356	0.00354834	0.00360148	0.00535158	0.00462818	0.0095033	0.00704816	0.00361361	0.00776179	0.00427529	0.00429399	0.00445837	0.00578608	0.00410328	0.00210881	0.000873873	0.00737518	0.00442315	0.00710586	0.000740604	0.000529309	0.00333314	0.00350971	0.00123441	0
0.0029959	0.00212601	0.00338645	0.003547	0.00387016	0	0.00448236	0.00631879	0.00479	0.00549959	0.00355173	0.00547761	0.00406273	0.00830934	0.00523071	0.00363591	0.00558663	0.00332986	0.00435273	0.00520688	0.00693414	0.00699861	0.00413727	0.00640477	0.00485326	0.00755171	0.00357082	0.0036539	0.00541559	0.0047048	0.00969985	0.00724146	0.00377542	0.00780101	0.00427637	0.00430777	0.00447506	0.0058092	0.00412319	0.00212769	0.000913418	0.00757493	0.00468822	0.0073711	0.000908324	0.000536029	0.00335066	0.00355205	0.00123092	0
0.00304258	0.00216375	0.00347916	0.00356779	0.00394093	0	0.00443217	0.00633941	0.00475986	0.0055006	0.00357493	0.0055246	0.00407979	0.00839868	0.00528589	0.00361658	0.00561705	0.00331416	0.00437665	0.00522375	0.00697969	0.00698075	0.0041653	0.00643026	0.00488476	0.00755843	0.00359459	0.00370864	0.00548249	0.00478922	0.0099048	0.0074455	0.00395019	0.00784198	0.00428021	0.00432197	0.00449171	0.0058321	0.00414244	0.00214839	0.000962625	0.00778502	0.00497083	0.00764989	0.00108832	0.00054694	0.00337106	0.00359681	0.00122718	0
0.00309033	0.00220587	0.00357914	0.00359279	0.00401566	0	0.00438226	0.0063587	0.00472901	0.00550092	0.00360151	0.00557424	0.004101	0.00848966	0.00534345	0.00359881	0.00564776	0.00329945	0.00440395	0.00524272	0.00702757	0.00696264	0.00419402	0.00645566	0.00491685	0.00756379	0.00361975	0.00376579	0.00555244	0.00488183	0.0101184	0.00766068	0.00413833	0.00788495	0.00428705	0.00433666	0.00450834	0.00585484	0.00416107	0.00217103	0.00102195	0.00800588	0.00527149	0.00794273	0.00128098	0.000562326	0.00339448	0.00364406	0.00122325	0
0.00313925	0.0022526	0.0036867	0.00362231	0.00409456	0	0.00433283	0.00637669	0.00469758	0.00550065	0.00363168	0.00562669	0.00412662	0.00858243	0.00540355	0.00358282	0.00567888	0.00328592	0.00443486	0.00526397	0.00707793	0.00694448	0.00422346	0.00648103	0.00494957	0.0075679	0.00364641	0.00382545	0.00562567	0.00498301	0.010341	0.0078874	0.00434028	0.00793018	0.00429716	0.00435192	0.00452497	0.00587744	0.0041791	0.00219576	0.00109187	0.00823792	0.00559074	0.00825009	0.00148671	0.000582477	0.00342106	0.00369387	0.00121916	0
0.00318942	0.00230415	0.00380212	0.00365664	0.00417783	0	0.0042841	0.0063934	0.00466572	0.00549986	0.00366561	0.00568213	0.00415689	0.00867714	0.00546636	0.00356882	0.00571054	0.00327375	0.0044696	0.00528767	0.00713093	0.00692649	0.00425369	0.00650641	0.00498299	0.00757083	0.00367469	0.00388772	0.00570236	0.00509315	0.0105729	0.00812607	0.00455649	0.00797794	0.00431078	0.00436783	0.00454164	0.00589994	0.00419655	0.00222271	0.00117284	0.00848157	0.00592908	0.00857247	0.00170592	0.00060769	0.00345093	0.00374632	0.00121498	0
0.00324093	0.00236077	0.00392571	0.00369611	0.00426567	0	0.00423631	0.00640888	0.00463357	0.00549867	0.00370352	0.00574071	0.00419207	0.00877394	0.00553208	0.00355704	0.00574288	0.00326316	0.00450842	0.00531402	0.00718676	0.00690889	0.00428478	0.00653185	0.00501714	0.00757271	0.0037047	0.00395269	0.00578274	0.00521263	0.0108143	0.00837709	0.00478737	0.00802849	0.00432819	0.00438444	0.00455837	0.00592239	0.00421346	0.00225201	0.00126535	0.00873728	0.00628703	0.00891036	0.001939	0.000638268	0.00348424	0.00380148	0.00121074	0
0.0032939	0.0024227	0.00405776	0.00374103	0.00435829	0	0.00418968	0.00642316	0.00460128	0.00549716	0.0037456	0.00580261	0.00423242	0.00887298	0.00560089	0.00354774	0.00577604	0.00325436	0.00455153	0.00534321	0.00724558	0.00689192	0.00431677	0.00655739	0.00505208	0.00757365	0.00373657	0.00402046	0.00586701	0.00534186	0.0110656	0.00864089	0.00503336	0.00808214	0.00434964	0.00440186	0.0045752	0.00594481	0.00422987	0.00228381	0.00136986	0.00900546	0.00666509	0.00926427	0.00218636	0.000674519	0.00352112	0.00385943	0.00120652	0
0.00334842	0.00249016	0.00419859	0.00379172	0.00445591	0	0.00414445	0.0064363	0.00456903	0.00549545	0.00379206	0.005868	0.0042782	0.00897444	0.00567299	0.00354114	0.00581018	0.00324757	0.0045992	0.00537544	0.00730758	0.00687582	0.00434974	0.00658311	0.00508787	0.00757375	0.00377043	0.00409115	0.00595542	0.00548123	0.011327	0.00891788	0.00529489	0.00813918	0.00437541	0.00442015	0.00459217	0.00596727	0.00424582	0.00231827	0.00148686	0.00928659	0.00706378	0.0096347	0.0024484	0.000716759	0.00356174	0.00392025	0.00120237	0
0.00340462	0.00256341	0.00434849	0.00384854	0.00455874	0	0.00410087	0.00644834	0.00453697	0.00549365	0.00384311	0.00593708	0.00432967	0.00907849	0.00574858	0.00353751	0.00584546	0.00324302	0.00465166	0.00541091	0.00737295	0.00686085	0.00438377	0.00660905	0.00512455	0.00757316	0.00380639	0.00416486	0.00604817	0.00563114	0.0115989	0.00920847	0.00557239	0.00819991	0.00440579	0.00443941	0.0046093	0.0059898	0.00426135	0.00235552	0.00161682	0.00958109	0.00748358	0.0100222	0.00272552	0.000765306	0.00360623	0.003984	0.00119836	0
0.00346261	0.0026427	0.00450777	0.00391181	0.004667	0	0.0040592	0.00645936	0.00450529	0.00549189	0.00389895	0.00601003	0.0043871	0.00918531	0.00582786	0.0035371	0.00588205	0.00324094	0.00470917	0.00544984	0.00744188	0.00684726	0.00441891	0.00663527	0.00516221	0.00757201	0.0038446	0.0042417	0.00614552	0.00579202	0.0118816	0.0095131	0.00586629	0.00826466	0.00444106	0.00445972	0.00462665	0.00601246	0.00427652	0.00239574	0.00176024	0.00988942	0.007925	0.0104272	0.00301811	0.000820486	0.00365474	0.00405077	0.00119456	0
0.00352252	0.00272828	0.00467675	0.00398189	0.00478092	0	0.00401968	0.00646941	0.00447418	0.00549028	0.0039598	0.00608703	0.00445077	0.00929509	0.00591106	0.00354018	0.00592013	0.00324158	0.00477198	0.00549244	0.00751456	0.00683533	0.00445524	0.00666185	0.00520089	0.00757045	0.0038852	0.00432179	0.00624771	0.00596425	0.0121754	0.00983219	0.00617701	0.00833376	0.0044815	0.00448119	0.00464425	0.00603531	0.00429138	0.00243908	0.00191761	0.010212	0.00838853	0.0108502	0.00332659	0.000882628	0.00370743	0.00412064	0.00119104	0
0.00358448	0.0028204	0.00485572	0.00405913	0.00490074	0	0.0039826	0.00647858	0.00444381	0.00548898	0.00402587	0.00616829	0.00452094	0.00940803	0.00599839	0.00354702	0.00595988	0.00324519	0.00484036	0.00553893	0.00759121	0.00682534	0.00449286	0.00668885	0.00524067	0.00756862	0.00392832	0.00440524	0.00635499	0.00614826	0.0124806	0.0101662	0.00650497	0.00840754	0.00452743	0.0045039	0.00466214	0.00605839	0.004306	0.00248571	0.0020894	0.0105494	0.00887466	0.0112919	0.00365133	0.000952066	0.00376445	0.00419369	0.0011879	0
0.00364864	0.00291933	0.005045	0.00414389	0.0050267	0	0.00394821	0.00648696	0.00441439	0.00548811	0.00409739	0.006254	0.0045979	0.00952434	0.00609008	0.00355789	0.0060015	0.00325203	0.00491457	0.00558953	0.00767202	0.00681759	0.00453182	0.00671634	0.00528161	0.0075667	0.0039741	0.00449217	0.00646761	0.00634445	0.0127975	0.0105154	0.00685059	0.00848636	0.00457914	0.00452797	0.00468038	0.00608177	0.00432043	0.0025358	0.0022761	0.010902	0.00938385	0.0117526	0.00399273	0.00102914	0.00382595	0.00427	0.0011852	0
0.00371514	0.00302534	0.00524491	0.00423655	0.00515902	0	0.0039168	0.00649462	0.00438613	0.00548782	0.00417457	0.00634436	0.00468193	0.00964421	0.00618637	0.00357309	0.00604518	0.00326237	0.00499489	0.00564449	0.00775722	0.00681236	0.00457223	0.0067444	0.0053238	0.00756485	0.00402271	0.00458271	0.00658585	0.00655324	0.0131264	0.0108805	0.00721429	0.00857058	0.00463693	0.00455349	0.004699	0.0061055	0.00433474	0.00258952	0.00247821	0.0112703	0.00991658	0.012233	0.00435119	0.00111419	0.00389209	0.00434965	0.00118304	0
0.00378414	0.00313869	0.00545575	0.00433748	0.00529797	0	0.00388866	0.00650168	0.00435924	0.00548828	0.00425764	0.0064396	0.0047733	0.00976787	0.0062875	0.00359291	0.00609114	0.0032765	0.00508158	0.00570403	0.00784703	0.00680998	0.00461418	0.00677311	0.0053673	0.00756325	0.00407429	0.00467698	0.00670997	0.00677505	0.0134678	0.0112617	0.00759647	0.00866056	0.00470113	0.00458058	0.00471806	0.00612966	0.00434902	0.00264705	0.00269622	0.0116548	0.0104733	0.0127335	0.00472709	0.00120757	0.00396303	0.00443273	0.00118152	0
0.0038558	0.00325966	0.00567783	0.00444706	0.00544378	0	0.00386407	0.00650824	0.00433393	0.00548965	0.00434683	0.00653991	0.0048723	0.00989555	0.0063937	0.00361763	0.00613959	0.00329469	0.00517494	0.00576841	0.00794166	0.00681076	0.00465774	0.00680255	0.0054122	0.0075621	0.004129	0.00477511	0.00684024	0.0070103	0.0138219	0.0116595	0.00799755	0.00875669	0.00477204	0.00460934	0.00473761	0.00615431	0.00436334	0.00270858	0.0029306	0.0120558	0.0110545	0.0132546	0.00512081	0.00130963	0.00403894	0.00451932	0.00118072	0
0.00393029	0.00338851	0.00591147	0.00456566	0.00559672	0	0.00384332	0.00651442	0.00431043	0.00549208	0.00444235	0.00664552	0.00497922	0.0100275	0.00650525	0.00364758	0.00619076	0.00331724	0.00527524	0.00583787	0.00804135	0.00681503	0.00470302	0.0068328	0.00545859	0.00756158	0.004187	0.00487723	0.00697696	0.0072594	0.014189	0.0120744	0.00841791	0.00885934	0.00484998	0.0046399	0.00475771	0.00617952	0.00437778	0.00277429	0.00318185	0.012474	0.0116606	0.0137969	0.00553273	0.00142072	0.00411996	0.00460951	0.00118076	0
0.00400778	0.00352555	0.00615698	0.0046937	0.00575704	0	0.00382672	0.00652033	0.00428898	0.00549576	0.00454445	0.00675664	0.00509434	0.0101639	0.00662239	0.00368304	0.00624487	0.00334445	0.00538277	0.00591265	0.00814633	0.00682312	0.00475012	0.00686397	0.00550654	0.0075619	0.00424846	0.00498348	0.0071204	0.00752276	0.0145695	0.0125067	0.00885796	0.00896894	0.00493528	0.00467238	0.00477841	0.00620536	0.00439244	0.00284438	0.00345046	0.0129097	0.0122921	0.0143609	0.00596323	0.00154119	0.00420627	0.00470339	0.00118174	0
0.00408847	0.00367104	0.00641466	0.00483155	0.005925	0	0.00381457	0.00652612	0.00426982	0.00550088	0.00465334	0.00687351	0.00521796	0.0103051	0.00674538	0.00372435	0.00630218	0.00337663	0.00549783	0.00599304	0.00825684	0.00683538	0.00479915	0.00689614	0.00555616	0.00756328	0.00431354	0.005094	0.00727087	0.00780082	0.0149638	0.012957	0.00931809	0.00908587	0.00502827	0.00470689	0.00479977	0.00623191	0.00440741	0.00291903	0.0037369	0.0133635	0.0129493	0.0149472	0.00641267	0.00167142	0.00429803	0.00480106	0.00118378	0
0.00417254	0.00382527	0.00668483	0.00497963	0.00610087	0	0.00380719	0.00653193	0.00425318	0.00550762	0.00476927	0.00699635	0.00535035	0.0104512	0.00687451	0.00377182	0.00636293	0.00341409	0.00562071	0.00607927	0.00837313	0.00685216	0.0048502	0.00692941	0.00560753	0.00756593	0.00438241	0.00520893	0.00742866	0.00809397	0.0153721	0.0134256	0.00979867	0.00921055	0.00512927	0.00474358	0.00482185	0.00625926	0.00442279	0.00299845	0.00404165	0.0138358	0.0136327	0.0155561	0.00688142	0.00181175	0.00439541	0.00490259	0.00118698	0
0.0042602	0.00398854	0.00696779	0.00513833	0.00628492	0	0.00380488	0.0065379	0.00423932	0.00551618	0.00489247	0.0071254	0.00549181	0.0106026	0.00701005	0.00382577	0.00642738	0.00345715	0.0057517	0.00617163	0.00849544	0.00687381	0.00490339	0.00696388	0.00566075	0.0075701	0.00445526	0.00532842	0.00759408	0.00840265	0.0157949	0.013913	0.0103001	0.00934342	0.00523863	0.00478256	0.00484473	0.00628747	0.00443869	0.00308284	0.0043652	0.0143272	0.0143426	0.0161883	0.00736984	0.00196257	0.00449857	0.00500809	0.00119148	0
0.00435164	0.00416114	0.00726385	0.00530806	0.00647742	0	0.00380796	0.0065442	0.00422851	0.00552676	0.00502317	0.00726088	0.00564264	0.0107595	0.00715228	0.00388655	0.00649578	0.00350616	0.00589112	0.00627039	0.00862403	0.00690072	0.00495883	0.00699966	0.00571593	0.00757601	0.00453226	0.00545261	0.00776744	0.00872726	0.0162325	0.0144195	0.0108227	0.0094849	0.00535668	0.00482399	0.00486846	0.00631665	0.00445521	0.00317241	0.00470801	0.014838	0.0150796	0.0168443	0.00787828	0.00212422	0.00460769	0.00511764	0.00119741	0
0.00444709	0.00434336	0.00757332	0.00548925	0.00667864	0	0.00381677	0.00655099	0.004221	0.00553958	0.00516161	0.00740305	0.00580313	0.0109222	0.0073015	0.00395447	0.00656842	0.00356144	0.00603926	0.00637582	0.00875917	0.00693325	0.00501664	0.00703685	0.00577318	0.00758391	0.0046136	0.00558166	0.00794906	0.00906822	0.0166852	0.0149457	0.0113669	0.00963544	0.00548376	0.004868	0.00489311	0.00634687	0.00447249	0.00326736	0.00507056	0.0153687	0.0158439	0.0175245	0.00840709	0.00229709	0.00472293	0.00523136	0.00120488	0
0.00454678	0.00453551	0.00789649	0.00568229	0.00688888	0	0.00383161	0.00655844	0.00421707	0.00555485	0.00530804	0.00755214	0.00597356	0.011091	0.00745798	0.00402989	0.00664556	0.00362334	0.00619644	0.00648821	0.0089011	0.00697178	0.00507695	0.00707558	0.0058326	0.00759407	0.00469946	0.00571572	0.00813927	0.00942593	0.0171534	0.015492	0.011933	0.00979548	0.00562021	0.00491473	0.00491876	0.00637823	0.00449063	0.00336792	0.0054533	0.0159199	0.0166359	0.0182295	0.0089566	0.00248154	0.00484448	0.00534933	0.00121406	0
0.00465092	0.00473788	0.00823367	0.00588762	0.0071084	0	0.00385283	0.00656675	0.00421699	0.0055728	0.00546268	0.0077084	0.00615423	0.0112661	0.00762205	0.00411315	0.0067275	0.00369221	0.00636296	0.00660785	0.00905011	0.0070167	0.00513987	0.00711596	0.0058943	0.00760675	0.00479004	0.00585495	0.00833837	0.0098008	0.0176374	0.0160587	0.0125214	0.00996549	0.00576638	0.00496434	0.00494549	0.00641083	0.00450977	0.0034743	0.00585669	0.0164919	0.017456	0.0189598	0.00952715	0.00267794	0.0049725	0.00547165	0.00122506	0
0.00475976	0.00495079	0.00858516	0.00610565	0.0073375	0	0.00388076	0.00657611	0.00422105	0.00559366	0.00562578	0.00787209	0.00634544	0.0114479	0.00779399	0.00420459	0.00681453	0.00376842	0.00653915	0.00673502	0.00920647	0.00706842	0.00520554	0.00715812	0.00595841	0.00762221	0.00488552	0.00599952	0.00854672	0.0101932	0.0181376	0.0166463	0.0131324	0.0101459	0.00592261	0.00501697	0.00497336	0.00644475	0.00453004	0.00358672	0.0062812	0.0170853	0.0183045	0.0197158	0.0101191	0.00288666	0.00510717	0.00559844	0.00123806	0
0.00487355	0.00517453	0.00895125	0.0063368	0.00757647	3.19031e-05	0.00391573	0.00658672	0.00422953	0.00561768	0.00579759	0.00804345	0.00654746	0.0116366	0.00797412	0.00430457	0.00690696	0.00385231	0.00672532	0.00687002	0.00937044	0.00712733	0.0052741	0.00720217	0.00602505	0.00764074	0.00498612	0.00614959	0.00876465	0.0106037	0.0186544	0.0172552	0.0137663	0.0103373	0.00608926	0.0050728	0.00500247	0.00648011	0.00455158	0.00370542	0.00672725	0.0177005	0.0191818	0.020498	0.0107327	0.00310808	0.00524867	0.00572979	0.0012532	0
0.00499254	0.00540942	0.00933223	0.00658151	0.00782559	0.000163641	0.00395808	0.00659881	0.00424273	0.00564509	0.00597833	0.00822275	0.00676061	0.0118326	0.00816276	0.00441345	0.00700508	0.00394427	0.00692178	0.00701315	0.00954232	0.00719384	0.00534567	0.00724825	0.00609433	0.00766262	0.00509202	0.00630534	0.00899249	0.0110324	0.0191882	0.0178858	0.0144235	0.01054	0.00626667	0.00513197	0.00503289	0.00651701	0.00457454	0.0038306	0.0071953	0.018338	0.0200881	0.021307	0.0113682	0.00334256	0.00539718	0.00586581	0.00127063	0
0.005117	0.00565578	0.00972839	0.0068402	0.00808516	0.000306836	0.00400815	0.00661258	0.00426094	0.00567615	0.00616826	0.00841024	0.00698515	0.0120362	0.00836023	0.00453159	0.00710921	0.00404466	0.00712886	0.00716472	0.00972239	0.00726837	0.00542041	0.00729649	0.0061664	0.00768816	0.00520344	0.00646692	0.0092306	0.01148	0.0197392	0.0185386	0.0151042	0.0107546	0.0064552	0.00519466	0.00506471	0.00655555	0.00459907	0.00396252	0.00768578	0.0189982	0.0210237	0.0221432	0.0120261	0.00359048	0.00555287	0.00600661	0.00129053	0
0.00524719	0.00591391	0.01014	0.0071133	0.00835549	0.000461844	0.00406628	0.00662827	0.00428448	0.00571111	0.00636762	0.00860619	0.00722139	0.0122476	0.00856685	0.00465934	0.00721968	0.00415388	0.00734689	0.00732503	0.00991093	0.00735134	0.00549845	0.00734703	0.00624138	0.00771766	0.00532059	0.00663453	0.00947931	0.0119466	0.0203079	0.0192138	0.0158088	0.0109815	0.0066552	0.00526103	0.00509802	0.00659584	0.00462532	0.0041014	0.0081991	0.0196816	0.021989	0.023007	0.0127065	0.0038522	0.00571593	0.0061523	0.00131306	0
0.0053834	0.00618412	0.0105674	0.00740124	0.00863686	0.000629019	0.00413282	0.00664613	0.00431364	0.00575026	0.00657665	0.00881086	0.0074696	0.0124673	0.00878295	0.00479708	0.00733682	0.00427231	0.00757618	0.00749439	0.0101083	0.00744317	0.00557995	0.00740002	0.00631942	0.00775142	0.00544367	0.00680835	0.009739	0.0124328	0.0208946	0.019912	0.0165376	0.0112213	0.00686701	0.00533126	0.00513291	0.00663801	0.00465346	0.00424748	0.00873569	0.0203887	0.0229841	0.023899	0.0134098	0.00412809	0.00588655	0.006303	0.00133841	0
0.00552591	0.00646675	0.0110108	0.00770445	0.00892957	0.000808714	0.00420811	0.0066664	0.00434875	0.00579385	0.00679559	0.00902452	0.00773009	0.0126955	0.00900887	0.00494516	0.00746095	0.00440034	0.00781706	0.00767313	0.0103146	0.00754429	0.00566506	0.0074556	0.00640065	0.00778977	0.0055729	0.00698855	0.01001	0.0129389	0.0214997	0.0206335	0.0172908	0.0114745	0.00709099	0.00540553	0.00516947	0.00668216	0.00468365	0.00440101	0.00929594	0.0211197	0.0240094	0.0248195	0.0141362	0.00441852	0.00606489	0.00645882	0.00136674	0
0.00567501	0.00676211	0.0114704	0.00802335	0.00923394	0.00100128	0.0042925	0.00668935	0.00439011	0.00584217	0.00702468	0.00924744	0.00800311	0.0129326	0.00924494	0.00510397	0.00759243	0.00453836	0.00806986	0.00786154	0.0105304	0.00765513	0.00575393	0.00751392	0.00648522	0.00783304	0.0057085	0.00717532	0.0102927	0.0134653	0.0221235	0.0213786	0.0180686	0.0117415	0.0073275	0.00548403	0.00520781	0.00672842	0.00471607	0.00456222	0.00988026	0.0218753	0.025065	0.025769	0.014886	0.00472386	0.00625117	0.00661988	0.00139825	0
0.00583102	0.00707051	0.0119467	0.00835838	0.00955026	0.00120707	0.00438634	0.00671524	0.00443805	0.0058955	0.00726418	0.0094799	0.00828897	0.0131789	0.0094915	0.00527388	0.00773159	0.00468678	0.00833491	0.00805997	0.0107558	0.00777613	0.00584674	0.00757513	0.00657328	0.00788155	0.0058507	0.00736886	0.0105874	0.0140123	0.0227665	0.0221479	0.0188715	0.0120229	0.00757688	0.00556693	0.00524802	0.00677691	0.00475091	0.00473137	0.010489	0.0226558	0.0261512	0.026748	0.0156595	0.00504445	0.00644555	0.0067863	0.00143313	0
0.00599424	0.00739228	0.0124397	0.00870996	0.00987884	0.00142642	0.00448997	0.00674435	0.00449291	0.00595413	0.00751431	0.00972216	0.00858794	0.0134348	0.00974891	0.00545525	0.00787879	0.004846	0.00861254	0.00826872	0.0109912	0.00790774	0.00594364	0.0076394	0.00666499	0.00793565	0.00599971	0.00756936	0.0108946	0.0145803	0.0234289	0.0229415	0.0196995	0.0123192	0.00783948	0.00565444	0.00529021	0.00682775	0.00478834	0.0049087	0.0111226	0.0234616	0.0272682	0.0277568	0.0164568	0.00538067	0.00664822	0.0069582	0.00147158	0
0.00616498	0.00772775	0.0129498	0.00907853	0.01022	0.00165968	0.00460374	0.00677698	0.00455499	0.00601837	0.00777532	0.00997451	0.00890029	0.0137005	0.0100175	0.00564847	0.00803439	0.00501644	0.00890307	0.00848812	0.0112369	0.0080504	0.0060448	0.00770689	0.0067605	0.00799568	0.00615576	0.00777701	0.0112145	0.0151697	0.0241112	0.0237599	0.0205529	0.0126309	0.00811565	0.00574674	0.00533448	0.00688109	0.00482855	0.00509447	0.0117814	0.0242931	0.0284161	0.0287959	0.0172782	0.00573287	0.00685938	0.00713571	0.00151379	0
0.00634359	0.00807724	0.0134773	0.00946451	0.010574	0.00190719	0.004728	0.00681341	0.00462464	0.00608851	0.00804746	0.0102372	0.00922629	0.0139766	0.0102976	0.0058539	0.00819875	0.00519851	0.00920684	0.00871852	0.0114933	0.00820455	0.0061504	0.00777777	0.00685998	0.008062	0.00631909	0.00799203	0.0115476	0.0157807	0.0248137	0.0246035	0.021432	0.0129586	0.00840575	0.00584405	0.00538094	0.00693704	0.00487175	0.00528892	0.0124658	0.0251507	0.0295951	0.0298656	0.018124	0.0061014	0.00707922	0.00731897	0.00155998	0
0.00653038	0.00844107	0.0140223	0.00986831	0.0109412	0.00216928	0.0048631	0.00685396	0.0047022	0.00616487	0.00833095	0.0105106	0.00956623	0.0142632	0.0105897	0.00607193	0.00837223	0.00539261	0.00952418	0.00896022	0.0117605	0.00837064	0.00626062	0.0078522	0.00696359	0.00813496	0.00648992	0.00821461	0.0118942	0.0164138	0.0255367	0.0254725	0.022337	0.0133027	0.0087101	0.00594655	0.00542971	0.00699574	0.00491814	0.00549233	0.013176	0.0260349	0.0308053	0.0309663	0.0189942	0.0064866	0.00730793	0.00750809	0.00161035	0
0.0067257	0.00881957	0.0145851	0.0102904	0.0113219	0.0024463	0.00500937	0.00689893	0.00478799	0.00624775	0.00862605	0.0107949	0.00992035	0.0145608	0.010894	0.00630294	0.00855523	0.00559918	0.00985541	0.00921358	0.012039	0.00854913	0.00637564	0.00793037	0.00707151	0.00821494	0.0066685	0.00844496	0.0122547	0.0170692	0.0262807	0.0263674	0.023268	0.0136638	0.00902907	0.00605447	0.00548089	0.00705735	0.00496792	0.00570495	0.0139124	0.026946	0.0320468	0.0320985	0.0198892	0.00688883	0.0075457	0.00770322	0.00166513	0
0.0069299	0.00921306	0.0151659	0.0107311	0.0117164	0.00273855	0.00516717	0.00694866	0.00488237	0.00633749	0.00893299	0.0110903	0.0102889	0.0148697	0.0112109	0.00654729	0.0087481	0.00581863	0.0102009	0.00947892	0.012329	0.00874047	0.00649564	0.00801245	0.0071839	0.00830229	0.00685506	0.0086833	0.0126295	0.0177472	0.027046	0.0272883	0.0242253	0.0140424	0.00936299	0.00616801	0.00553462	0.00712199	0.00502132	0.00592703	0.0146754	0.0278843	0.0333198	0.0332624	0.0208091	0.00730841	0.00779272	0.0079045	0.00172454	0
0.00714333	0.00962187	0.015765	0.0111909	0.0121251	0.00304638	0.00533684	0.00700347	0.00498567	0.0064344	0.009252	0.0113973	0.0106722	0.0151904	0.0115408	0.00680537	0.00895124	0.00605139	0.0105609	0.00975658	0.0126309	0.00894511	0.00662082	0.00809863	0.00730096	0.0083974	0.00704984	0.00892984	0.013019	0.0184483	0.0278329	0.0282358	0.0252089	0.0144391	0.00971219	0.0062874	0.00559101	0.00718981	0.00507854	0.00615885	0.0154651	0.0288503	0.0346243	0.0344584	0.021754	0.00774569	0.00804919	0.00811206	0.0017888	0
0.00736636	0.0100463	0.0163826	0.0116702	0.0125481	0.00337009	0.00551872	0.00706371	0.00509824	0.00653882	0.00958333	0.0117161	0.0110705	0.0155231	0.011884	0.00707755	0.00916503	0.00629787	0.0109358	0.0100469	0.0129451	0.0091635	0.00675136	0.0081891	0.00742285	0.00850065	0.00725308	0.0091848	0.0134235	0.0191726	0.0286419	0.02921	0.0262192	0.0148543	0.010077	0.00641284	0.00565018	0.00726096	0.00513981	0.00640066	0.016282	0.0298442	0.0359603	0.0356868	0.0227242	0.00820099	0.00831531	0.00832604	0.00185816	0
0.00759936	0.0104868	0.0170189	0.0121694	0.0129859	0.00371001	0.00571314	0.00712973	0.00522042	0.00665108	0.00992719	0.0120469	0.011484	0.0158683	0.0122409	0.00736421	0.00938986	0.00655852	0.0113259	0.0103502	0.0132717	0.00939611	0.00688747	0.00828404	0.00754978	0.00861242	0.00746504	0.0094484	0.0138434	0.0199204	0.0294732	0.0302112	0.0272561	0.0152887	0.0104578	0.00654457	0.00571226	0.00733559	0.00520537	0.00665273	0.0171263	0.0308664	0.037328	0.0369479	0.0237197	0.00867463	0.00859128	0.0085466	0.00193284	0
0.0078427	0.0109435	0.0176741	0.0126889	0.0134387	0.00406643	0.00592044	0.00720188	0.00535257	0.00677153	0.0102838	0.01239	0.0119129	0.0162263	0.0126119	0.00766572	0.00962612	0.00683375	0.0117315	0.0106669	0.0136113	0.00964337	0.00702935	0.00838366	0.00768192	0.0087331	0.00768595	0.00972087	0.014279	0.0206921	0.0303272	0.0312398	0.0283198	0.0157427	0.0108548	0.00668281	0.00577738	0.00741386	0.00527544	0.00691534	0.0179983	0.0319172	0.0387272	0.0382421	0.0247407	0.00916693	0.00887728	0.00877389	0.00201309	0
0.00809676	0.0114169	0.0183483	0.0132291	0.0139069	0.00443965	0.00614095	0.00728052	0.00549502	0.0069005	0.0106535	0.0127458	0.0123576	0.0165974	0.0129974	0.00798245	0.00987422	0.00712399	0.012153	0.0109972	0.013964	0.00990574	0.00717719	0.00848814	0.00781948	0.00886309	0.00791607	0.0100024	0.0147309	0.0214879	0.0312042	0.0322959	0.0294105	0.0162168	0.0112685	0.0068278	0.00584568	0.00749592	0.00535028	0.00718874	0.0188981	0.0329969	0.0401581	0.0395696	0.0257873	0.0096782	0.00917353	0.00900805	0.00209916	0
0.00836194	0.0119072	0.0190419	0.0137903	0.0143907	0.00482998	0.00637501	0.00736604	0.00564813	0.00703835	0.0110364	0.0131146	0.0128182	0.0169822	0.0133977	0.00831477	0.0101345	0.00742968	0.0125907	0.0113415	0.0143303	0.0101837	0.00733122	0.00859771	0.00796265	0.00900279	0.00815564	0.0102933	0.0151993	0.022308	0.0321047	0.03338	0.0305283	0.0167117	0.0116991	0.00697978	0.00591729	0.00758194	0.00543011	0.00747321	0.019826	0.0341059	0.0416205	0.0409306	0.0268597	0.0102087	0.00948022	0.00924925	0.00219131	0
0.00863864	0.0124147	0.0197549	0.014373	0.0148905	0.0052377	0.00662294	0.00745881	0.00581226	0.00718542	0.0114327	0.0134965	0.013295	0.0173808	0.0138131	0.00866304	0.0104075	0.00775124	0.0130449	0.0117003	0.0147104	0.0104776	0.00749164	0.00871256	0.00811164	0.00915259	0.00840493	0.0105938	0.0156847	0.0231527	0.0330289	0.0344921	0.0316732	0.0172278	0.0121468	0.00713898	0.00599236	0.00767208	0.00551521	0.00776902	0.0207823	0.0352443	0.0431145	0.0423254	0.0279578	0.0107588	0.00979755	0.00949763	0.00228978	0
0.00892724	0.0129399	0.0204875	0.0149776	0.0154065	0.00566308	0.00688506	0.00755923	0.00598773	0.00734209	0.0118428	0.0138919	0.0137881	0.0177939	0.0142441	0.00902764	0.0106935	0.00808909	0.0135159	0.0120737	0.0151047	0.010788	0.00765867	0.0088329	0.00826665	0.0093129	0.00866419	0.010904	0.0161873	0.0240223	0.0339771	0.0356326	0.0328453	0.0177657	0.0126122	0.00730564	0.00607102	0.00776649	0.00560581	0.00807645	0.0217671	0.0364125	0.04464	0.0437542	0.0290817	0.0113288	0.0101257	0.00975338	0.00239483	0
0.00922817	0.013483	0.0212399	0.0156044	0.0159392	0.00610641	0.00716168	0.00766768	0.00617492	0.0075087	0.0122667	0.0143011	0.0142979	0.0182216	0.0146911	0.00940891	0.0109929	0.00844367	0.014004	0.0124621	0.0155136	0.0111154	0.00783252	0.00895896	0.00842789	0.00948413	0.00893366	0.0112243	0.0167077	0.0249169	0.0349498	0.0368016	0.0340447	0.0183259	0.0130954	0.00748002	0.00615342	0.00786536	0.00570218	0.00839576	0.0227806	0.0376107	0.0461968	0.0452173	0.0302316	0.0119188	0.010465	0.0100166	0.00250675	0
0.00954183	0.0140443	0.0220123	0.0162537	0.0164887	0.00656794	0.00745312	0.00778457	0.00637415	0.00768562	0.0127048	0.0147243	0.0148246	0.0186643	0.0151543	0.00980723	0.0113062	0.00881539	0.0145095	0.012866	0.0159373	0.01146	0.00801343	0.00909094	0.00859559	0.00966668	0.00921361	0.0115549	0.0172461	0.0258368	0.0359472	0.0379994	0.0352714	0.0189088	0.0135967	0.00766237	0.00623972	0.00796885	0.00580459	0.00872723	0.0238229	0.0388391	0.0477848	0.0467148	0.0314075	0.0125293	0.0108154	0.0102876	0.00262579	0
0.00986865	0.0146242	0.0228048	0.016926	0.0170554	0.00704794	0.00775969	0.0079103	0.00658579	0.00787322	0.0131573	0.0151619	0.0153682	0.0191226	0.0156341	0.0102229	0.0116337	0.00920469	0.0150328	0.0132856	0.0163762	0.0118224	0.00820162	0.00922908	0.00876994	0.00986097	0.0095043	0.011896	0.0178029	0.0267821	0.0369697	0.0392261	0.0365254	0.0195151	0.0141164	0.00785294	0.00633005	0.00807714	0.0059133	0.00907113	0.0248943	0.0400979	0.049404	0.0482468	0.0326094	0.0131604	0.0111774	0.0105664	0.00275223	0
0.010209	0.015223	0.0236175	0.0176215	0.0176395	0.00754666	0.00808169	0.0080453	0.00681017	0.00807187	0.0136242	0.0156141	0.0159291	0.0195967	0.016131	0.0106564	0.0119759	0.00961197	0.0155742	0.0137212	0.0168306	0.0122031	0.00839731	0.00937359	0.00895119	0.0100674	0.00980598	0.0122479	0.0183785	0.0277531	0.0380176	0.040482	0.0378068	0.0201451	0.0146548	0.00805198	0.00642459	0.0081904	0.00602859	0.00942773	0.0259947	0.0413874	0.0510541	0.0498136	0.0338372	0.0138124	0.011551	0.0108533	0.00288634	0
0.0105634	0.0158409	0.0244506	0.0183406	0.0182414	0.00806432	0.00841941	0.00818999	0.00704764	0.00828194	0.014106	0.0160812	0.0165075	0.020087	0.0166453	0.0111079	0.0123332	0.0100377	0.0161339	0.0141732	0.0173008	0.0126023	0.00860075	0.00952471	0.00913954	0.0102864	0.0101189	0.0126108	0.0189733	0.0287498	0.0390911	0.0417672	0.0391156	0.0207995	0.0152122	0.00825977	0.00652348	0.00830882	0.00615073	0.00979731	0.0271245	0.0427076	0.052735	0.0514152	0.0350911	0.0144856	0.0119364	0.0111484	0.00302842	0
0.0109323	0.0164783	0.0253041	0.0190836	0.0188613	0.00860117	0.00877315	0.00834478	0.00729854	0.0085038	0.0146028	0.0165635	0.0171034	0.0205939	0.0171774	0.0115778	0.0127059	0.0104822	0.0167122	0.014642	0.0177873	0.0130206	0.00881216	0.00968266	0.00933523	0.0105184	0.0104434	0.012985	0.0195876	0.0297726	0.0401906	0.0430819	0.0404517	0.0214787	0.0157889	0.00847656	0.00662688	0.00843257	0.00628001	0.0101801	0.0282835	0.0440589	0.0544465	0.0530517	0.036371	0.0151802	0.012334	0.0114519	0.00317874	0.000109994
0.011316	0.0171355	0.0261783	0.0198509	0.0194996	0.00915743	0.00914319	0.00851012	0.00756321	0.00873782	0.0151147	0.0170612	0.0177172	0.0211177	0.0177275	0.0120665	0.0130945	0.0109459	0.0173095	0.0151278	0.0182902	0.0134584	0.0090318	0.00984769	0.00953849	0.0107638	0.0107796	0.0133707	0.0202218	0.0308214	0.0413165	0.0444261	0.0418151	0.0221833	0.016385	0.00870262	0.00673497	0.00856185	0.00641671	0.0105765	0.0294719	0.0454413	0.0561883	0.0547233	0.0376768	0.0158963	0.0127438	0.0117639	0.0033376	0.000414441
0.011715	0.0178129	0.0270732	0.0206427	0.0201565	0.00973331	0.00952981	0.00868643	0.00784197	0.0089844	0.015642	0.0175747	0.018349	0.0216589	0.0182961	0.0125743	0.0134995	0.0114293	0.017926	0.0156311	0.01881	0.0139161	0.00925988	0.01002	0.00974955	0.011023	0.0111279	0.0137682	0.0208762	0.0318964	0.0424689	0.0458	0.0432058	0.0229136	0.017001	0.00893821	0.0068479	0.00869683	0.00656112	0.0109866	0.0306898	0.0468549	0.0579603	0.05643	0.0390085	0.0166343	0.0131661	0.0120848	0.00350528	0.000735814
0.0121297	0.0185106	0.0279888	0.0214593	0.0208323	0.010329	0.00993327	0.00887417	0.00813518	0.0092439	0.0161849	0.0181042	0.0189989	0.0222178	0.0188836	0.0131015	0.0139211	0.0119327	0.018562	0.0161521	0.019347	0.014394	0.00949668	0.0101999	0.00996865	0.0112964	0.0114885	0.0141778	0.0215512	0.0329979	0.0436481	0.0472038	0.0446237	0.0236701	0.0176369	0.00918363	0.00696585	0.0088377	0.00671354	0.0114109	0.0319371	0.0482998	0.059762	0.0581718	0.0403662	0.0173943	0.0136012	0.0124146	0.00368209	0.00107435
0.0125607	0.0192291	0.0289253	0.0223011	0.0215273	0.0109447	0.0103539	0.00907377	0.00844314	0.0095167	0.0167436	0.01865	0.0196672	0.0227947	0.0194902	0.0136484	0.0143598	0.0124565	0.0192178	0.0166911	0.0199015	0.0148926	0.00974242	0.0103876	0.010196	0.0115845	0.0118616	0.0145997	0.0222472	0.0341257	0.0448545	0.0486374	0.0460688	0.0244535	0.018293	0.00943913	0.00708899	0.00898467	0.00687425	0.0118494	0.0332139	0.0497762	0.0615934	0.0599487	0.0417495	0.0181764	0.0140491	0.0127537	0.00386832	0.00143028
0.0130083	0.0199685	0.0298828	0.0231683	0.0222417	0.0115806	0.0107918	0.00928568	0.0087662	0.00980318	0.0173183	0.0192123	0.0203539	0.0233901	0.0201163	0.0142153	0.014816	0.0130012	0.0198937	0.0172485	0.0204737	0.0154122	0.00999737	0.0105834	0.0104319	0.0118876	0.0122476	0.0150342	0.0229645	0.0352801	0.0460884	0.050101	0.047541	0.025264	0.0189697	0.009705	0.0072175	0.00913791	0.00704356	0.0123026	0.0345202	0.0512841	0.063454	0.0617608	0.0431586	0.018981	0.0145101	0.013102	0.00406428	0.00180383
0.013473	0.0207293	0.0308613	0.0240611	0.0229758	0.0122369	0.0112474	0.00951037	0.00910466	0.0101037	0.0179092	0.0197914	0.0210592	0.0240043	0.0207623	0.0148025	0.0152902	0.0135671	0.0205898	0.0178246	0.0210641	0.0159533	0.0102618	0.0107874	0.0106766	0.0122061	0.0126466	0.0154816	0.0237033	0.0364611	0.0473499	0.0515946	0.0490401	0.0261021	0.019667	0.00998152	0.00735155	0.00929764	0.00722178	0.0127706	0.035856	0.0528235	0.0653435	0.063608	0.0445933	0.0198081	0.0149845	0.01346	0.00427027	0.0021952
0.0139553	0.0215116	0.0318608	0.0249797	0.0237299	0.0129138	0.0117208	0.00974827	0.00945884	0.0104187	0.0185164	0.0203876	0.0217832	0.0246376	0.0214285	0.0154103	0.0157826	0.0141545	0.0213066	0.0184197	0.021673	0.0165161	0.0105359	0.011	0.0109303	0.0125406	0.0130591	0.015942	0.0244642	0.0376687	0.0486393	0.0531183	0.050566	0.0269683	0.0203852	0.010269	0.00749133	0.00946404	0.00740919	0.0132538	0.0372211	0.0543945	0.0672616	0.0654902	0.0460534	0.0206579	0.0154724	0.0138278	0.00448659	0.00260459
0.0144556	0.0223158	0.0328815	0.0259245	0.0245042	0.0136113	0.0122123	0.00999986	0.00982905	0.0107485	0.0191401	0.0210011	0.0225262	0.0252904	0.0221152	0.0160391	0.0162937	0.0147639	0.0220442	0.0190342	0.0223006	0.0171011	0.01082	0.0112214	0.0111933	0.0128913	0.0134851	0.0164159	0.0252473	0.0389031	0.0499569	0.054672	0.0521187	0.0278631	0.0211244	0.0105676	0.00763702	0.00963731	0.00760612	0.0137523	0.0386156	0.0559971	0.0692078	0.0674074	0.0475388	0.0215305	0.0159741	0.0142055	0.00471356	0.00303219
0.0149744	0.0231421	0.0339232	0.0268957	0.025299	0.0143296	0.0127222	0.0102656	0.0102156	0.0110936	0.0197806	0.0216321	0.0232882	0.025963	0.0228228	0.016689	0.0168239	0.0153956	0.0228028	0.0196683	0.0229473	0.0177086	0.0111143	0.0114518	0.0114657	0.0132586	0.013925	0.0169034	0.0260529	0.0401642	0.0513029	0.0562558	0.053698	0.0287867	0.021885	0.0108778	0.0077888	0.00981767	0.00781287	0.0142666	0.0400394	0.0576312	0.0711819	0.0693594	0.0490494	0.0224261	0.0164897	0.0145935	0.00495149	0.00347817
0.0155121	0.0239909	0.0349862	0.0278934	0.0261145	0.0150689	0.0132505	0.0105459	0.0106188	0.0114542	0.0204379	0.022281	0.0240693	0.0266558	0.0235515	0.0173604	0.0173735	0.0160499	0.0235828	0.0203223	0.0236134	0.0183389	0.0114191	0.0116916	0.011748	0.0136431	0.014379	0.0174048	0.0268815	0.041452	0.0526775	0.0578697	0.0553037	0.0297397	0.022667	0.0111998	0.00794687	0.0100053	0.00802975	0.0147967	0.0414923	0.0592968	0.0731834	0.0713462	0.050585	0.0233448	0.0170195	0.0149919	0.00520069	0.00394269
0.0160692	0.0248624	0.0360703	0.0289178	0.026951	0.0158293	0.0137977	0.0108413	0.0110389	0.0118307	0.0211123	0.022948	0.0248696	0.0273691	0.0243017	0.0180534	0.017943	0.0167273	0.0243844	0.0209966	0.0242991	0.0189923	0.0117346	0.011941	0.0120402	0.014045	0.0148474	0.0179204	0.0277333	0.0427666	0.054081	0.0595136	0.0569357	0.0307224	0.0234706	0.0115338	0.00811141	0.0102004	0.00825709	0.0153431	0.0429742	0.0609939	0.0752118	0.0733676	0.0521455	0.0242866	0.0175637	0.015401	0.00546147	0.00442592
0.0166461	0.0257568	0.0371757	0.0299692	0.0278086	0.0166108	0.0143637	0.0111522	0.0114762	0.0122236	0.0218039	0.0236333	0.0256892	0.0281032	0.0250738	0.0187684	0.0185328	0.017428	0.0252077	0.0216914	0.0250049	0.0196692	0.0120612	0.0122002	0.0123428	0.0144648	0.0153304	0.0184505	0.0286086	0.0441078	0.0555135	0.0611875	0.0585937	0.0317352	0.024296	0.0118802	0.00828263	0.0104032	0.00849518	0.0159059	0.044485	0.0627224	0.0772668	0.0754234	0.0537305	0.0252518	0.0181225	0.0158209	0.00573416	0.00492799
0.0172434	0.0266744	0.0383022	0.0310476	0.0286877	0.0174136	0.0149489	0.0114791	0.011931	0.0126332	0.0225129	0.0243372	0.0265283	0.0288584	0.0258679	0.0195056	0.019143	0.0181523	0.026053	0.022407	0.0257308	0.0203698	0.012399	0.0124695	0.0126559	0.0149028	0.0158284	0.0189953	0.0295077	0.0454758	0.0569753	0.0628913	0.0602776	0.0327785	0.0251434	0.0122393	0.00846072	0.010614	0.00874435	0.0164853	0.0460245	0.0644821	0.0793478	0.0775135	0.05534	0.0262402	0.0186961	0.016252	0.00601907	0.00544903
0.0178614	0.0276155	0.0394498	0.0321533	0.0295884	0.0182378	0.0155534	0.0118225	0.0124036	0.0130599	0.0232395	0.0250598	0.0273869	0.0296352	0.0266845	0.0202652	0.0197743	0.0189006	0.0269205	0.0231438	0.0264774	0.0210945	0.0127484	0.0127492	0.0129798	0.0153595	0.0163415	0.0195552	0.0304309	0.0468704	0.0584665	0.0646249	0.0619872	0.0338525	0.0260127	0.0126114	0.00864587	0.0108328	0.00900492	0.0170817	0.0475925	0.066273	0.0814544	0.0796375	0.0569736	0.0272522	0.0192847	0.0166944	0.00631652	0.00598915
0.0185006	0.0285803	0.0406186	0.0332863	0.0305109	0.0190835	0.0161774	0.0121828	0.0128942	0.013504	0.0239837	0.0258014	0.0282651	0.0304336	0.0275237	0.0210474	0.0204268	0.0196732	0.0278105	0.0239019	0.0272448	0.0218435	0.0131096	0.0130396	0.0133148	0.0158351	0.01687	0.0201303	0.0313784	0.0482915	0.0599872	0.0663883	0.0637223	0.0349577	0.0269043	0.0129967	0.00883829	0.01106	0.00927721	0.0176954	0.0491888	0.0680948	0.083586	0.0817952	0.0586312	0.0282875	0.0198885	0.0171483	0.00662683	0.00654846
0.0191615	0.029569	0.0418085	0.0344468	0.0314555	0.0199506	0.0168211	0.0125604	0.013403	0.0139659	0.0247458	0.0265622	0.029163	0.0312541	0.0283859	0.0218525	0.021101	0.0204704	0.028723	0.0246817	0.0280333	0.0226171	0.0134829	0.0133409	0.0136611	0.0163301	0.0174141	0.020721	0.0323505	0.0497392	0.0615378	0.0681812	0.0654826	0.0360944	0.0278182	0.0133956	0.00903819	0.0112957	0.00956153	0.0183264	0.0508132	0.0699475	0.0857422	0.0839864	0.0603125	0.0293464	0.0205077	0.0176141	0.00695032	0.00712705
0.0198445	0.030582	0.0430195	0.0356348	0.0324223	0.0208392	0.0174845	0.0129559	0.0139304	0.014446	0.0255258	0.0273425	0.0300805	0.032097	0.0292713	0.0226806	0.0217972	0.0212925	0.0296584	0.0254834	0.0288432	0.0234155	0.0138685	0.0136534	0.014019	0.0168448	0.0179742	0.0213275	0.0333475	0.0512132	0.0631182	0.0700037	0.0672678	0.0372629	0.0287544	0.0138083	0.00924577	0.0115401	0.00985821	0.0189751	0.0524655	0.0718308	0.0879223	0.0862108	0.0620173	0.0304289	0.0211426	0.018092	0.00728731	0.007725
0.0205501	0.0316193	0.0442514	0.0368506	0.0334116	0.0217495	0.0181679	0.0133697	0.0144766	0.0149446	0.026324	0.0281425	0.0310178	0.0329625	0.0301802	0.0235319	0.0225157	0.0221396	0.0306167	0.0263072	0.0296747	0.024239	0.0142668	0.0139774	0.0143888	0.0173796	0.0185504	0.0219502	0.0343696	0.0527135	0.0647287	0.0718554	0.0690778	0.0384634	0.0297132	0.0142352	0.00946124	0.0117936	0.0101676	0.0196417	0.0541453	0.0737445	0.0901259	0.088468	0.0637451	0.0315348	0.0217934	0.0185821	0.00763811	0.00834239
0.0212787	0.0326813	0.0455043	0.038094	0.0344235	0.0226813	0.0188713	0.0138023	0.0150417	0.0154621	0.0271405	0.0289623	0.0319749	0.0338508	0.0311128	0.0244066	0.0232569	0.0230122	0.0315981	0.0271535	0.0305282	0.0250877	0.014678	0.0143131	0.0147707	0.0179348	0.019143	0.0225892	0.035417	0.05424	0.0663693	0.0737363	0.0709122	0.0396962	0.0306945	0.0146765	0.0096848	0.0120562	0.0104899	0.0203265	0.0558524	0.0756884	0.0923524	0.0907577	0.0654958	0.0326643	0.0224602	0.0190848	0.00800306	0.00897925
0.0220308	0.0337681	0.0467781	0.0393652	0.0354581	0.0236348	0.0195949	0.014254	0.0156261	0.0159988	0.0279753	0.0298021	0.0329519	0.0347623	0.0320695	0.0253049	0.024021	0.0239103	0.0326029	0.0280224	0.0314038	0.0259619	0.0151024	0.0146608	0.015165	0.0185107	0.0197522	0.0232449	0.03649	0.0557924	0.0680402	0.075646	0.0727708	0.0409616	0.0316984	0.0151326	0.00991668	0.0123282	0.0108256	0.0210296	0.0575865	0.0776622	0.0946011	0.0930795	0.0672691	0.0338173	0.0231433	0.0196003	0.00838246	0.00963564
0.0228067	0.03488	0.0480726	0.0406643	0.0365157	0.0246099	0.0203389	0.0147253	0.0162298	0.0165551	0.0288286	0.0306622	0.0339488	0.0356972	0.0330503	0.026227	0.0248084	0.0248344	0.0336311	0.0289143	0.0323018	0.0268618	0.0155401	0.0150208	0.015572	0.0191078	0.0203783	0.0239174	0.0375888	0.0573708	0.0697415	0.0775846	0.0746533	0.0422599	0.032725	0.0156037	0.0101571	0.0126098	0.0111749	0.0217514	0.0593472	0.0796656	0.0968715	0.095433	0.0690645	0.0349939	0.0238428	0.0201289	0.00877665	0.0103116
0.023607	0.0360171	0.0493878	0.0419911	0.0375964	0.0256066	0.0211032	0.0152168	0.0168532	0.0171312	0.0297006	0.0315427	0.0349655	0.0366558	0.0340556	0.0271728	0.0256194	0.0257845	0.0346828	0.0298293	0.0332224	0.0277875	0.0159917	0.0153934	0.0159919	0.0197262	0.0210214	0.0246072	0.0387136	0.0589748	0.0714732	0.0795516	0.0765594	0.0435912	0.0337743	0.0160902	0.0104062	0.0129013	0.0115381	0.0224919	0.0611342	0.0816983	0.099163	0.0978178	0.0708818	0.0361938	0.0245591	0.0206708	0.00918593	0.0110071
0.0244321	0.0371797	0.0507236	0.0433458	0.0387003	0.0266249	0.0218881	0.0157288	0.0174964	0.0177276	0.0305913	0.0324439	0.0360021	0.0376381	0.0350855	0.0281427	0.0264543	0.0267608	0.0357584	0.0307676	0.034166	0.0287392	0.0164571	0.0157788	0.016425	0.0203663	0.0216819	0.0253144	0.0398645	0.0606042	0.0732354	0.0815468	0.0784887	0.0449557	0.0348463	0.0165923	0.0106643	0.0132029	0.0119157	0.0232515	0.0629472	0.08376	0.101475	0.100233	0.0727206	0.0374171	0.0252922	0.0212262	0.00961061	0.0117222
0.0252823	0.0383679	0.0520799	0.0447283	0.0398277	0.0276647	0.0226935	0.0162617	0.0181596	0.0183445	0.0315009	0.0333657	0.0370586	0.0386446	0.0361403	0.0291366	0.0273133	0.0277637	0.0368577	0.0317295	0.0351326	0.0297169	0.0169369	0.0161774	0.0168715	0.0210285	0.02236	0.0260394	0.0410418	0.062259	0.0750282	0.08357	0.080441	0.0463536	0.0359412	0.0171103	0.0109316	0.0135147	0.0123078	0.0240304	0.0647857	0.0858503	0.103807	0.102679	0.0745806	0.0386638	0.0260424	0.0217955	0.010051	0.0124569
0.0261582	0.0395819	0.0534565	0.0461385	0.0409785	0.0287261	0.0235195	0.0168159	0.0188429	0.0189823	0.0324294	0.0343086	0.0381351	0.0396753	0.0372201	0.0301548	0.0281967	0.0287932	0.037981	0.0327152	0.0361225	0.030721	0.0174312	0.0165893	0.0173318	0.0217129	0.0230558	0.0267823	0.0422456	0.0639389	0.0768516	0.0856209	0.0824159	0.0477851	0.0370587	0.0176446	0.0112083	0.013837	0.0127148	0.0248286	0.0666494	0.0879689	0.106157	0.105155	0.0764614	0.0399336	0.0268099	0.0223788	0.0105075	0.0132111
0.0270601	0.0408219	0.0548534	0.0475765	0.042153	0.0298089	0.0243663	0.017392	0.0195466	0.0196413	0.033377	0.0352725	0.0392314	0.0407305	0.0383251	0.0311972	0.0291048	0.0298494	0.0391284	0.0337248	0.0371359	0.0317513	0.0179402	0.017015	0.017806	0.0224199	0.0237696	0.0275434	0.0434761	0.0656436	0.0787056	0.0876992	0.084413	0.0492503	0.0381991	0.0181954	0.0114947	0.0141701	0.013137	0.0256466	0.0685379	0.0901153	0.108527	0.107661	0.0783626	0.0412266	0.0275949	0.0229765	0.0109803	0.0139849
0.0279883	0.042088	0.0562703	0.0490421	0.0433512	0.0309131	0.0252338	0.0179903	0.0202707	0.0203217	0.0343437	0.0362577	0.0403475	0.0418104	0.0394555	0.032264	0.0300378	0.0309327	0.0402999	0.0347585	0.0381731	0.0328081	0.0184643	0.0174546	0.0182945	0.0231497	0.0245016	0.028323	0.0447334	0.0673729	0.0805902	0.0898045	0.0864321	0.0507493	0.0393621	0.018763	0.0117908	0.0145141	0.0135748	0.0264844	0.0704506	0.0922892	0.110914	0.110195	0.0802838	0.0425426	0.0283976	0.0235888	0.0114697	0.0147781
0.0289434	0.0433804	0.0577071	0.0505353	0.0445732	0.0320386	0.0261222	0.0186111	0.0210154	0.021024	0.0353297	0.0372642	0.0414835	0.042915	0.0406115	0.0333552	0.030996	0.032043	0.0414956	0.0358166	0.0392341	0.0338914	0.0190038	0.0179084	0.0187975	0.0239027	0.025252	0.0291214	0.0460177	0.0691265	0.0825054	0.0919365	0.0884728	0.0522823	0.0405479	0.0193477	0.0120971	0.0148693	0.0140284	0.0273422	0.0723873	0.09449	0.113318	0.112757	0.0822246	0.0438814	0.0292181	0.024216	0.0119762	0.0155908
0.0299257	0.0446991	0.0591638	0.0520559	0.0458192	0.0331853	0.0270313	0.019255	0.0217808	0.0217482	0.036335	0.0382923	0.0426393	0.0440447	0.041793	0.0344709	0.0319795	0.0331805	0.0427156	0.0368992	0.0403192	0.0350012	0.0195588	0.0183767	0.0193153	0.0246789	0.0260211	0.0299388	0.0473291	0.0709042	0.0844512	0.0940949	0.0905346	0.0538492	0.0417563	0.0199499	0.0124136	0.0152359	0.0144981	0.0282202	0.0743473	0.0967174	0.115738	0.115347	0.0841845	0.045243	0.0300568	0.0248584	0.0124999	0.0164228
0.0309356	0.0460444	0.06064	0.0536039	0.0470891	0.0343531	0.0279613	0.0199222	0.022567	0.0224949	0.0373597	0.039342	0.0438148	0.0451994	0.0430004	0.0356111	0.0329886	0.0343452	0.04396	0.0380064	0.0414285	0.0361376	0.0201297	0.0188598	0.0198481	0.0254787	0.0268089	0.0307754	0.0486677	0.0727057	0.0864276	0.0962793	0.0926173	0.0554502	0.0429873	0.0205697	0.0127407	0.015614	0.0149843	0.0291187	0.0763302	0.0989708	0.118175	0.117963	0.0861632	0.0466271	0.0309137	0.0255162	0.0130411	0.0172741
0.0319734	0.0474164	0.0621357	0.055179	0.0483831	0.035542	0.0289122	0.0206131	0.0233742	0.0232641	0.0384038	0.0404135	0.0450101	0.0463794	0.0442337	0.0367759	0.0340236	0.0355373	0.0452288	0.0391383	0.0425622	0.0373006	0.0207167	0.019358	0.0203962	0.0263023	0.0276158	0.0316316	0.0500335	0.0745307	0.0884345	0.0984893	0.0947204	0.0570853	0.0442407	0.0212075	0.0130786	0.016004	0.0154872	0.0300377	0.0783355	0.10125	0.120626	0.120607	0.0881602	0.0480337	0.0317891	0.0261897	0.0136002	0.0181447
0.0330395	0.0488152	0.0636506	0.0567812	0.0497013	0.0367517	0.0298839	0.0213282	0.0242024	0.0240562	0.0394675	0.0415068	0.0462249	0.0475847	0.045493	0.0379652	0.0350845	0.0367569	0.046522	0.0402952	0.0437205	0.0384901	0.0213201	0.0198714	0.0209598	0.0271499	0.0284419	0.0325074	0.0514267	0.0763788	0.0904718	0.100724	0.0968436	0.0587546	0.0455167	0.0218635	0.0134274	0.0164061	0.0160072	0.0309775	0.0803627	0.103554	0.123091	0.123276	0.0901751	0.0494624	0.0326831	0.0268791	0.0141775	0.0190343
0.0341342	0.0502408	0.0651846	0.0584102	0.0510435	0.0379821	0.0308764	0.0220677	0.0250516	0.0248713	0.0405508	0.0426221	0.0474593	0.0488155	0.0467784	0.039179	0.0361715	0.0380039	0.0478397	0.0414772	0.0449035	0.0397062	0.0219401	0.0204005	0.0215392	0.0280216	0.0292874	0.0334032	0.0528473	0.0782497	0.0925394	0.102984	0.0989864	0.0604579	0.0468149	0.0225381	0.0137875	0.0168204	0.0165444	0.0319382	0.0824112	0.105882	0.12557	0.12597	0.0922073	0.0509132	0.033596	0.0275848	0.0147732	0.0199429
0.035258	0.0516933	0.0667375	0.0600658	0.05241	0.0392331	0.0318898	0.0228321	0.025922	0.0257099	0.0416538	0.0437595	0.0487133	0.0500718	0.0480899	0.0404174	0.0372848	0.0392783	0.0491818	0.0426843	0.0461112	0.0409489	0.022577	0.0209454	0.0221346	0.0289177	0.0301524	0.0343193	0.0542954	0.0801432	0.0946373	0.105269	0.101148	0.0621952	0.0481354	0.0232314	0.014159	0.0172473	0.0170993	0.0329199	0.0844805	0.108234	0.128062	0.128688	0.0942565	0.0523858	0.0345279	0.0283071	0.0153876	0.0208704
0.036411	0.0531729	0.0683091	0.0617478	0.0538007	0.0405045	0.0329239	0.0236215	0.0268136	0.026572	0.0427764	0.044919	0.0499866	0.0513537	0.0494277	0.0416802	0.0384246	0.0405803	0.0505485	0.0439167	0.0473439	0.0422179	0.023231	0.0215064	0.0227463	0.0298383	0.0310372	0.0352557	0.0557711	0.0820588	0.0967652	0.107577	0.103329	0.0639666	0.0494779	0.0239439	0.0145422	0.0176868	0.0176721	0.0339229	0.0865701	0.11061	0.130565	0.13143	0.0963221	0.05388	0.035479	0.0290461	0.0160211	0.0218166
0.0375937	0.0546797	0.0698991	0.0634561	0.0552156	0.0417963	0.0339788	0.0244364	0.0277264	0.0274579	0.0439188	0.0461007	0.0512792	0.0526613	0.0507917	0.0429675	0.039591	0.0419097	0.0519396	0.0451744	0.0486016	0.0435134	0.0239024	0.0220839	0.0233745	0.0307835	0.031942	0.0362128	0.0572743	0.0839962	0.0989231	0.109908	0.105529	0.0657718	0.0508424	0.0246757	0.0149373	0.0181393	0.018263	0.0349472	0.0886794	0.113008	0.13308	0.134195	0.0984037	0.0553956	0.0364495	0.0298021	0.0166738	0.0227814
0.0388064	0.0562135	0.0715073	0.0651902	0.0566548	0.0431081	0.0350544	0.0252771	0.0286604	0.0283679	0.045081	0.0473047	0.0525911	0.0539946	0.0521821	0.0442791	0.0407841	0.0432666	0.0533552	0.0464576	0.0498845	0.0448351	0.0245914	0.0226779	0.0240195	0.0317535	0.0328668	0.0371907	0.058805	0.085955	0.101111	0.112263	0.107746	0.0676109	0.0522288	0.0254271	0.0153445	0.0186049	0.0188725	0.0359931	0.0908077	0.115428	0.135606	0.136982	0.100501	0.0569323	0.0374395	0.0305756	0.017346	0.0237647
0.0400492	0.0577746	0.0731336	0.0669501	0.0581181	0.0444398	0.0361506	0.0261437	0.0296157	0.029302	0.046263	0.048531	0.053922	0.0553536	0.0535987	0.0456151	0.0420039	0.0446509	0.0547952	0.0477663	0.0511925	0.0461829	0.0252982	0.0232889	0.0246815	0.0327484	0.0338118	0.0381897	0.0603633	0.0879349	0.103328	0.114639	0.109981	0.0694837	0.0536367	0.0261983	0.0157642	0.0190839	0.0195006	0.0370605	0.0929545	0.11787	0.138141	0.13979	0.102613	0.0584898	0.0384493	0.0313666	0.0180381	0.0247663
0.0413226	0.0593629	0.0747776	0.0687353	0.0596057	0.0457912	0.0372674	0.0270367	0.0305923	0.0302606	0.0474649	0.0497797	0.055272	0.0567383	0.0550416	0.0469753	0.0432507	0.0460626	0.0562595	0.0491005	0.0525258	0.0475568	0.0260232	0.0239171	0.0253607	0.0337683	0.0347772	0.03921	0.0619492	0.0899353	0.105575	0.117038	0.112233	0.07139	0.0550662	0.0269897	0.0161965	0.0195764	0.0201477	0.0381497	0.0951191	0.120333	0.140686	0.142619	0.104739	0.0600679	0.039479	0.0321755	0.0187502	0.025786
0.0426267	0.0609785	0.0764393	0.0705456	0.0611174	0.0471621	0.0384046	0.0279563	0.0315901	0.0312437	0.0486866	0.0510508	0.0566409	0.0581488	0.0565108	0.0483596	0.0445244	0.0475015	0.0577482	0.0504604	0.0538845	0.0489565	0.0267665	0.0245626	0.0260573	0.0348133	0.0357631	0.0402517	0.0635626	0.091956	0.107851	0.119458	0.114502	0.0733297	0.0565169	0.0278015	0.0166416	0.0200828	0.020814	0.0392607	0.097301	0.122815	0.143238	0.145467	0.10688	0.0616663	0.0405287	0.0330026	0.0194826	0.0268237
0.0439618	0.0626214	0.0781182	0.0723807	0.0626532	0.0485524	0.0395623	0.0289026	0.032609	0.0322515	0.0499281	0.0523443	0.0580285	0.0595849	0.0580063	0.0497679	0.0458251	0.0489676	0.0592612	0.051846	0.0552685	0.0503819	0.0275283	0.0252258	0.0267716	0.0358834	0.0367698	0.0413152	0.0652034	0.0939965	0.110155	0.121898	0.116788	0.0753025	0.0579887	0.0286339	0.0170998	0.0206032	0.0214998	0.0403937	0.0994995	0.125317	0.145798	0.148335	0.109034	0.0632847	0.0415986	0.0338482	0.0202356	0.0278791
0.0453282	0.0642915	0.0798142	0.0742401	0.064213	0.0499617	0.0407402	0.029876	0.0336492	0.0332842	0.0511896	0.0536603	0.0594347	0.0610468	0.059528	0.0512001	0.0471529	0.0504606	0.0607983	0.0532572	0.056678	0.0518328	0.0283089	0.0259069	0.0275038	0.0369788	0.0377972	0.0424004	0.0668717	0.0960564	0.112489	0.124359	0.119089	0.0773083	0.0594814	0.0294871	0.0175713	0.0211377	0.0222053	0.0415488	0.101714	0.127838	0.148365	0.15122	0.1112	0.0649228	0.0426889	0.0347124	0.0210094	0.0289522
0.046726	0.0659889	0.0815269	0.0761237	0.0657968	0.0513898	0.0419384	0.0308767	0.0347104	0.0343419	0.052471	0.0549988	0.0608595	0.0625342	0.0610758	0.052656	0.0485078	0.0519806	0.0623594	0.0546941	0.0581129	0.0533089	0.0291085	0.0266062	0.0282541	0.0380994	0.0388455	0.0435077	0.0685672	0.0981352	0.114851	0.12684	0.121405	0.0793468	0.0609948	0.0303615	0.0180563	0.0216867	0.0229309	0.042726	0.103944	0.130376	0.150938	0.154122	0.11338	0.0665803	0.0437998	0.0355956	0.0218041	0.0300426
0.0481555	0.0677135	0.0832563	0.0780309	0.0674045	0.0528366	0.0431566	0.0319048	0.0357926	0.0354248	0.0537722	0.0563597	0.0623026	0.0640473	0.0626497	0.0541355	0.0498897	0.0535274	0.0639446	0.0561567	0.0595732	0.05481	0.0299273	0.0273239	0.0290227	0.0392452	0.0399149	0.0446372	0.0702901	0.100233	0.117241	0.12934	0.123737	0.0814176	0.0625286	0.0312571	0.0185552	0.0222504	0.0236766	0.0439255	0.106188	0.132932	0.153516	0.157041	0.115571	0.0682569	0.0449313	0.036498	0.0226202	0.0311502
0.0496169	0.0694654	0.0850019	0.0799614	0.069036	0.0543017	0.0443948	0.0329605	0.0368958	0.0365328	0.0550933	0.0577431	0.0637639	0.0655857	0.0642496	0.0556384	0.0512988	0.0551006	0.0655536	0.057645	0.061059	0.0563359	0.0307655	0.0280602	0.0298098	0.0404163	0.0410054	0.0457891	0.07204	0.102348	0.119659	0.131858	0.126083	0.0835207	0.0640825	0.0321744	0.019068	0.0228288	0.0244427	0.0451473	0.108447	0.135504	0.156099	0.159975	0.117773	0.0699522	0.0460836	0.03742	0.0234577	0.0322748
0.0511102	0.0712444	0.0867635	0.0819149	0.0706911	0.0557849	0.0456528	0.0340441	0.0380198	0.0376663	0.0564343	0.0591489	0.0652433	0.0671495	0.0658753	0.0571645	0.0527349	0.0567003	0.0671864	0.0591589	0.0625702	0.0578864	0.0316234	0.0288153	0.0306156	0.0416127	0.0421171	0.0469634	0.073817	0.104481	0.122104	0.134393	0.128443	0.0856555	0.0656565	0.0331134	0.0195951	0.0234224	0.0252295	0.0463915	0.110718	0.138092	0.158686	0.162924	0.119986	0.0716659	0.0472569	0.0383617	0.0243169	0.0334161
0.0526358	0.0730505	0.0885409	0.0838908	0.0723698	0.057286	0.0469305	0.0351555	0.0391646	0.0388251	0.0577951	0.0605771	0.0667406	0.0687386	0.0675268	0.0587136	0.054198	0.058326	0.0688427	0.0606985	0.0641068	0.059461	0.032501	0.0295896	0.0314402	0.0428342	0.0432502	0.0481604	0.0756209	0.106631	0.124576	0.136946	0.130817	0.0878218	0.0672501	0.0340743	0.0201366	0.0240311	0.0260371	0.0476581	0.113003	0.140694	0.161275	0.165886	0.122209	0.0733976	0.0484513	0.0393234	0.0251979	0.034574
0.0541936	0.0748836	0.0903337	0.0858887	0.0740719	0.0588046	0.0482277	0.0362951	0.0403299	0.0400095	0.0591757	0.0620277	0.0682556	0.0703527	0.0692038	0.0602856	0.0556882	0.0599777	0.0705225	0.0622636	0.0656688	0.0610595	0.0333986	0.0303831	0.032284	0.044081	0.0444047	0.0493803	0.0774515	0.108798	0.127076	0.139516	0.133204	0.0900192	0.0688631	0.0350575	0.0206928	0.0246553	0.0268658	0.0489473	0.115299	0.143311	0.163867	0.168861	0.124442	0.075147	0.0496669	0.0403054	0.026101	0.0357482
0.0557839	0.0767436	0.0921417	0.0879083	0.0757973	0.0603406	0.0495444	0.0374628	0.0415157	0.0412193	0.0605761	0.0635005	0.0697882	0.0719918	0.0709062	0.0618801	0.0572052	0.061655	0.0722256	0.0638543	0.0672561	0.0626816	0.0343164	0.0311962	0.033147	0.0453528	0.0455808	0.050623	0.0793087	0.11098	0.129601	0.142102	0.135604	0.0922473	0.0704952	0.036063	0.0212639	0.0252951	0.0277157	0.050259	0.117606	0.145941	0.16646	0.171848	0.126685	0.0769137	0.0509038	0.041308	0.0270263	0.0369385
0.0574067	0.0786304	0.0939646	0.0899489	0.0775458	0.0618936	0.0508802	0.0386587	0.0427218	0.0424548	0.0619962	0.0649957	0.0713382	0.0736557	0.072634	0.0634969	0.058749	0.0633577	0.0739518	0.0654703	0.0688686	0.0643269	0.0352546	0.032029	0.0340295	0.0466497	0.0467784	0.0518889	0.0811923	0.113179	0.132153	0.144702	0.138016	0.0945058	0.0721461	0.0370911	0.0218502	0.0259508	0.028587	0.0515933	0.119924	0.148583	0.169055	0.174845	0.128935	0.0786973	0.0521622	0.0423313	0.0279741	0.0381447
0.0590621	0.080544	0.0958021	0.0920102	0.0793173	0.0634634	0.0522351	0.039883	0.043948	0.0437159	0.063436	0.066513	0.0729054	0.0753441	0.0743867	0.0651359	0.0603196	0.0650855	0.0757008	0.0671118	0.0705063	0.0659951	0.0362133	0.0328817	0.0349315	0.0479714	0.0479976	0.0531778	0.0831021	0.115393	0.13473	0.147318	0.14044	0.096794	0.0738156	0.0381419	0.0224519	0.0266225	0.02948	0.0529503	0.122252	0.151237	0.171649	0.177852	0.131194	0.0804975	0.0534421	0.0433757	0.0289445	0.0393665
0.0607502	0.0824841	0.097654	0.0940917	0.0811115	0.0650497	0.0536089	0.0411356	0.0451942	0.0450026	0.0648954	0.0680523	0.0744897	0.0770569	0.0761644	0.0667967	0.0619168	0.066838	0.0774726	0.0687785	0.072169	0.0676858	0.0371928	0.0337546	0.0358533	0.049318	0.0492386	0.0544901	0.0850379	0.117621	0.137332	0.149947	0.142876	0.0991117	0.0755032	0.0392157	0.0230691	0.0273104	0.0303947	0.0543299	0.124589	0.153901	0.174243	0.180867	0.13346	0.0823138	0.0547437	0.0444413	0.0299375	0.0406036
0.0624709	0.0844507	0.0995198	0.0961928	0.0829282	0.0666521	0.0550015	0.0424166	0.0464602	0.0463149	0.0663744	0.0696137	0.0760908	0.078794	0.0779666	0.0684791	0.0635404	0.068615	0.0792669	0.0704703	0.0738567	0.0693986	0.038193	0.0346479	0.036795	0.0506893	0.0505013	0.0558257	0.0869995	0.119864	0.139959	0.152589	0.145323	0.101458	0.0772088	0.0403125	0.0237021	0.0280146	0.0313314	0.0557321	0.126934	0.156576	0.176836	0.183891	0.135734	0.0841458	0.056067	0.0455285	0.0309535	0.0418559
0.0642245	0.0864436	0.101399	0.0983131	0.0847674	0.0682704	0.0564125	0.043726	0.0477458	0.0476528	0.0678729	0.071197	0.0777085	0.0805549	0.0797932	0.0701827	0.0651903	0.0704161	0.0810835	0.0721871	0.0755692	0.071133	0.0392143	0.0355616	0.0377567	0.052085	0.0517858	0.0571848	0.0889867	0.12212	0.14261	0.155244	0.14778	0.103833	0.0789319	0.0414326	0.0243511	0.0287355	0.0322901	0.0571571	0.129287	0.15926	0.179427	0.186921	0.138013	0.0859933	0.0574122	0.0466373	0.0319925	0.0431231
0.0660107	0.0884626	0.103292	0.100452	0.0866286	0.0699043	0.0578419	0.0450639	0.0490507	0.0490163	0.0693909	0.0728021	0.0793427	0.0823395	0.081644	0.0719073	0.0668664	0.0722409	0.0829221	0.0739289	0.0773064	0.0728887	0.0402567	0.0364961	0.0387386	0.0535051	0.0530921	0.0585673	0.0909991	0.124389	0.145284	0.157911	0.150247	0.106236	0.0806722	0.0425761	0.0250163	0.0294731	0.0332711	0.0586046	0.131647	0.161951	0.182015	0.189957	0.140298	0.0878556	0.0587794	0.0477682	0.0330546	0.044405
0.0678296	0.0905075	0.105199	0.102609	0.0885118	0.0715535	0.0592895	0.04643	0.0503747	0.0504053	0.0709281	0.0744288	0.0809932	0.0841475	0.0835186	0.0736526	0.0685685	0.074089	0.0847825	0.0756953	0.0790681	0.0746652	0.0413204	0.0374514	0.0397408	0.0549494	0.0544202	0.0599735	0.0930366	0.126671	0.147982	0.160589	0.152725	0.108667	0.0824294	0.0437431	0.025698	0.0302276	0.0342744	0.0600749	0.134013	0.16465	0.1846	0.192998	0.142589	0.0897325	0.0601685	0.0489212	0.03414	0.0457012
0.0696813	0.0925781	0.107118	0.104783	0.0904166	0.0732176	0.060755	0.0478245	0.0517176	0.0518198	0.0724847	0.0760771	0.0826598	0.0859787	0.0854168	0.0754183	0.0702963	0.0759601	0.0866644	0.0774864	0.0808542	0.076462	0.0424055	0.0384278	0.0407635	0.0564176	0.0557701	0.0614033	0.0950988	0.128965	0.150702	0.163277	0.155211	0.111124	0.0842032	0.0449338	0.0263963	0.0309993	0.0353002	0.0615678	0.136385	0.167356	0.187181	0.196043	0.144885	0.0916235	0.0615798	0.0500966	0.0352488	0.0470116
0.0715655	0.0946743	0.109049	0.106975	0.0923428	0.0748964	0.0622382	0.0492472	0.0530791	0.0532597	0.0740604	0.0777467	0.0843422	0.0878327	0.0873383	0.077204	0.0720497	0.0778537	0.0885676	0.0793018	0.0826645	0.0782787	0.0435121	0.0394255	0.0418067	0.0579095	0.057142	0.0628568	0.0971855	0.131271	0.153445	0.165975	0.157706	0.113607	0.0859931	0.0461482	0.0271115	0.0317882	0.0363486	0.0630832	0.138761	0.170067	0.189758	0.19909	0.147184	0.0935281	0.0630131	0.0512946	0.036381	0.048336
0.0734823	0.0967958	0.110993	0.109182	0.0942902	0.0765895	0.063739	0.050698	0.054459	0.0547248	0.0756552	0.0794376	0.0860403	0.0897092	0.0892827	0.0790093	0.0738283	0.0797694	0.0904918	0.0811414	0.0844988	0.0801147	0.0446404	0.0404445	0.0428705	0.0594249	0.0585356	0.0643339	0.0992963	0.133588	0.156208	0.168682	0.16021	0.116116	0.0877987	0.0473866	0.0278437	0.0325945	0.0374197	0.0646213	0.141142	0.172783	0.192329	0.20214	0.149487	0.0954461	0.0644687	0.0525154	0.0375368	0.049674
0.0754315	0.0989424	0.112948	0.111406	0.0962584	0.0782967	0.0652571	0.0521768	0.055857	0.0562151	0.077269	0.0811496	0.0877539	0.0916078	0.0912497	0.080834	0.0756321	0.0817067	0.0924367	0.0830051	0.0863569	0.0819696	0.0457904	0.0414851	0.0439551	0.0609636	0.0599511	0.0658348	0.101431	0.135915	0.158993	0.171397	0.162722	0.118649	0.0896198	0.0486489	0.0285932	0.0334185	0.0385136	0.0661819	0.143526	0.175502	0.194895	0.20519	0.151794	0.0973768	0.0659466	0.0537593	0.0387162	0.0510254
0.077413	0.101114	0.114916	0.113644	0.0982471	0.0800177	0.0667923	0.0536835	0.0572728	0.0577304	0.0789016	0.0828825	0.0894827	0.0935283	0.093239	0.0826776	0.0774607	0.0836652	0.094402	0.0848926	0.0882386	0.0838429	0.0469622	0.0425473	0.0450605	0.0625251	0.0613884	0.0673595	0.103589	0.138252	0.161797	0.17412	0.165241	0.121208	0.091456	0.0499354	0.0293601	0.0342601	0.0396304	0.0677649	0.145913	0.178225	0.197454	0.20824	0.154103	0.09932	0.0674467	0.0550263	0.0399193	0.05239
0.0794267	0.10331	0.116894	0.115898	0.100256	0.081752	0.0683444	0.0552178	0.0587061	0.0592706	0.080553	0.0846361	0.0912265	0.0954703	0.0952502	0.0845399	0.0793138	0.0856444	0.0963873	0.0868036	0.0901437	0.085734	0.048156	0.0436314	0.0461868	0.0641094	0.0628475	0.0689079	0.10577	0.140599	0.164622	0.176849	0.167768	0.123789	0.0933068	0.051246	0.0301447	0.0351197	0.0407701	0.0693704	0.148302	0.180949	0.200007	0.211289	0.156414	0.101275	0.0689691	0.0563167	0.0411461	0.0537676
0.0814724	0.10553	0.118884	0.118165	0.102285	0.0834994	0.0699131	0.0567797	0.0601566	0.0608356	0.0822229	0.0864103	0.0929851	0.0974334	0.0972829	0.0864203	0.0811911	0.0876437	0.0983924	0.088738	0.0920718	0.0876423	0.0493717	0.0447374	0.0473341	0.065716	0.0643283	0.07048	0.107975	0.142955	0.167465	0.179585	0.170301	0.126394	0.0951718	0.0525808	0.030947	0.0359974	0.0419329	0.0709981	0.150692	0.183675	0.202552	0.214335	0.158727	0.103242	0.0705139	0.0576306	0.0423967	0.0551579
0.0835499	0.107774	0.120884	0.120445	0.104334	0.0852596	0.0714983	0.0583688	0.061624	0.0624252	0.0839114	0.0882048	0.0947583	0.0994172	0.0993367	0.0883186	0.0830923	0.0896628	0.100417	0.0906955	0.0940228	0.0895674	0.0506096	0.0458655	0.0485024	0.0673447	0.0658308	0.0720757	0.110201	0.145319	0.170326	0.182325	0.172841	0.12902	0.0970507	0.05394	0.0317674	0.0368932	0.0431187	0.0726482	0.153083	0.186401	0.205089	0.217379	0.16104	0.105219	0.072081	0.0589682	0.0436711	0.0565607
0.085659	0.110042	0.122895	0.122738	0.106402	0.0870322	0.0730998	0.0599851	0.063108	0.0640392	0.0856182	0.0900195	0.0965459	0.101421	0.101411	0.0902343	0.0850172	0.0917009	0.10246	0.0926759	0.0959964	0.0915086	0.0518695	0.0470158	0.0496918	0.068995	0.067355	0.0736952	0.11245	0.147692	0.173205	0.18507	0.175387	0.131669	0.0989431	0.0553235	0.032606	0.0378074	0.0443276	0.0743204	0.155474	0.189126	0.207618	0.220418	0.163354	0.107208	0.0736705	0.0603297	0.0449694	0.0579758
0.0877995	0.112333	0.124916	0.125044	0.108488	0.088817	0.0747172	0.0616281	0.0646082	0.0656773	0.0873431	0.091854	0.0983476	0.103445	0.103506	0.0921671	0.0869653	0.0937577	0.104523	0.0946788	0.0979922	0.0934654	0.0531516	0.0481883	0.0509023	0.0706667	0.0689007	0.0753382	0.11472	0.150071	0.176101	0.187819	0.177938	0.134338	0.100848	0.0567313	0.0334629	0.03874	0.0455596	0.0760147	0.157864	0.191849	0.210138	0.223452	0.165668	0.109206	0.0752823	0.0617151	0.0462915	0.0594029
0.089971	0.114647	0.126946	0.12736	0.110594	0.0906137	0.0763504	0.0632977	0.0661243	0.0673394	0.0890861	0.0937083	0.100163	0.105489	0.105621	0.0941164	0.0889364	0.0958324	0.106603	0.0967041	0.10001	0.0954371	0.0544559	0.0493832	0.052134	0.0723594	0.0704679	0.0770048	0.117012	0.152458	0.179013	0.190571	0.180495	0.137027	0.102767	0.0581636	0.0343383	0.0396912	0.0468148	0.0777309	0.160253	0.194571	0.212648	0.226479	0.167982	0.111215	0.0769165	0.0631247	0.0476374	0.0608418
0.0921734	0.116984	0.128986	0.129688	0.112717	0.0924218	0.0779991	0.0649935	0.0676559	0.0690252	0.090847	0.095582	0.101993	0.107551	0.107755	0.096082	0.09093	0.0979246	0.108702	0.0987513	0.10205	0.0974232	0.0557825	0.0506007	0.0533869	0.0740726	0.0720564	0.0786949	0.119324	0.154851	0.18194	0.193325	0.183056	0.139735	0.104697	0.0596204	0.0352325	0.0406612	0.0480931	0.079469	0.162639	0.197289	0.215149	0.2295	0.170295	0.113232	0.078573	0.0645586	0.0490071	0.0622923
0.0944063	0.119343	0.131035	0.132025	0.114859	0.0942412	0.0796632	0.0667153	0.0692027	0.0707346	0.0926257	0.0974749	0.103836	0.109632	0.109908	0.0980633	0.0929457	0.100034	0.110818	0.10082	0.10411	0.0994232	0.0571313	0.0518406	0.054661	0.0758061	0.0736663	0.0804083	0.121657	0.157249	0.184882	0.196081	0.185622	0.142461	0.106639	0.0611015	0.0361455	0.04165	0.0493946	0.0812288	0.165023	0.200003	0.217639	0.232513	0.172606	0.115259	0.0802517	0.0660168	0.0504006	0.0637542
0.0966694	0.121725	0.133094	0.134373	0.117017	0.0960714	0.0813423	0.0684626	0.0707643	0.0724671	0.0944218	0.0993868	0.105692	0.111731	0.112079	0.10006	0.0949833	0.102159	0.112952	0.102911	0.106192	0.101436	0.0585025	0.0531032	0.0559563	0.0775593	0.0752974	0.082145	0.124009	0.159654	0.187838	0.198838	0.188192	0.145205	0.108593	0.0626071	0.0370775	0.0426578	0.0507192	0.0830102	0.167404	0.202712	0.220118	0.235516	0.174915	0.117294	0.0819527	0.0674995	0.0518179	0.0652273
0.0989624	0.124127	0.13516	0.136728	0.119193	0.0979123	0.0830362	0.0702351	0.0723403	0.0742226	0.0962353	0.101317	0.107561	0.113848	0.114269	0.102071	0.0970422	0.1043	0.115102	0.105022	0.108295	0.103462	0.0598958	0.0543885	0.0572728	0.0793318	0.0769495	0.0839048	0.126382	0.162063	0.190807	0.201594	0.190766	0.147966	0.110557	0.0641371	0.0380286	0.0436846	0.052067	0.084813	0.169781	0.205415	0.222587	0.238509	0.177222	0.119337	0.0836759	0.0690068	0.0532588	0.0667114
0.101285	0.126551	0.137235	0.139093	0.121386	0.0997634	0.0847448	0.0720325	0.0739304	0.0760007	0.098066	0.103266	0.109443	0.115981	0.116476	0.104097	0.099122	0.106456	0.117268	0.107154	0.110418	0.105499	0.0613115	0.0556966	0.0586104	0.0811232	0.0786226	0.0856877	0.128773	0.164476	0.193788	0.20435	0.193343	0.150743	0.112532	0.0656915	0.0389991	0.0447306	0.0534378	0.0866372	0.172153	0.208111	0.225043	0.241492	0.179525	0.121388	0.0854212	0.0705388	0.0547233	0.0682063
0.103636	0.128995	0.139318	0.141464	0.123595	0.101624	0.0864677	0.0738543	0.0755341	0.0778012	0.0999137	0.105234	0.111337	0.118132	0.1187	0.106137	0.101222	0.108627	0.119451	0.109306	0.11256	0.107548	0.0627494	0.0570275	0.0599693	0.0829331	0.0803165	0.0874935	0.131183	0.166893	0.196781	0.207105	0.195923	0.153535	0.114517	0.0672702	0.039989	0.0457959	0.0548317	0.0884824	0.174521	0.2108	0.227488	0.244462	0.181826	0.123446	0.0871886	0.0720955	0.0562114	0.0697118
0.106017	0.13146	0.141409	0.143843	0.125819	0.103495	0.0882048	0.0757001	0.0771511	0.0796237	0.101778	0.107219	0.113244	0.120298	0.12094	0.108191	0.103343	0.110811	0.121649	0.111479	0.114723	0.109607	0.0642095	0.0583811	0.0613492	0.084761	0.0820311	0.0893221	0.133611	0.169314	0.199784	0.209857	0.198506	0.156341	0.116512	0.0688732	0.0409985	0.0468805	0.0562486	0.0903487	0.176882	0.213481	0.229921	0.24742	0.184123	0.125511	0.0889779	0.073677	0.057723	0.0712278
0.108425	0.133945	0.143507	0.146227	0.128059	0.105375	0.0899558	0.0775695	0.078781	0.0814679	0.103659	0.109221	0.115163	0.12248	0.123197	0.110257	0.105483	0.113008	0.123862	0.113671	0.116904	0.111677	0.0656918	0.0597577	0.0627503	0.0866063	0.0837663	0.0911732	0.136056	0.171737	0.202797	0.212606	0.201091	0.159161	0.118516	0.0705004	0.0420277	0.0479846	0.0576884	0.0922358	0.179237	0.216153	0.232341	0.250364	0.186415	0.127582	0.0907891	0.0752833	0.0592579	0.0727541
0.110861	0.136449	0.145612	0.148617	0.130313	0.107265	0.0917205	0.0794619	0.0804233	0.0833334	0.105556	0.111241	0.117094	0.124676	0.125468	0.112337	0.107642	0.115218	0.126089	0.115883	0.119104	0.113755	0.0671962	0.0611571	0.0641723	0.0884686	0.0855218	0.0930467	0.138519	0.174163	0.205819	0.215352	0.203678	0.161992	0.120529	0.0721517	0.0430767	0.0491083	0.059151	0.0941434	0.181585	0.218814	0.234748	0.253294	0.188703	0.129659	0.092622	0.0769145	0.060816	0.0742905
0.113325	0.138972	0.147724	0.151012	0.132583	0.109163	0.0934986	0.0813769	0.0820776	0.0852199	0.10747	0.113278	0.119036	0.126888	0.127755	0.114428	0.10982	0.11744	0.128331	0.118113	0.121323	0.115843	0.0687227	0.0625795	0.0656153	0.0903474	0.0872975	0.0949424	0.140998	0.176591	0.208849	0.218094	0.206267	0.164836	0.122551	0.0738271	0.0441456	0.0502515	0.0606363	0.0960715	0.183926	0.221465	0.237142	0.256208	0.190986	0.131742	0.0944766	0.0785707	0.0623972	0.075837
0.115815	0.141513	0.149843	0.153411	0.134866	0.11107	0.09529	0.083314	0.0837436	0.0871269	0.109399	0.115331	0.12099	0.129113	0.130056	0.116531	0.112016	0.119673	0.130587	0.120362	0.123559	0.117938	0.0702712	0.0640247	0.0670792	0.0922422	0.0890932	0.0968601	0.143494	0.17902	0.211887	0.22083	0.208858	0.16769	0.124581	0.0755263	0.0452346	0.0514144	0.0621443	0.0980199	0.186259	0.224105	0.239523	0.259106	0.193264	0.13383	0.0963527	0.0802517	0.0640014	0.0773932
0.118332	0.144072	0.151968	0.155814	0.137162	0.112984	0.0970944	0.0852727	0.0854208	0.0890542	0.111344	0.117401	0.122955	0.131351	0.13237	0.118645	0.11423	0.121916	0.132855	0.122629	0.125813	0.120041	0.0718417	0.0654928	0.0685639	0.0941524	0.0909087	0.0987997	0.146005	0.181451	0.21493	0.223561	0.211449	0.170554	0.126618	0.0772494	0.0463438	0.0525971	0.0636748	0.0999882	0.188584	0.226732	0.241891	0.261986	0.195535	0.135922	0.0982502	0.0819577	0.0656285	0.0789593
0.120874	0.146649	0.154099	0.15822	0.139472	0.114907	0.0989116	0.0872524	0.0871089	0.0910012	0.113305	0.119487	0.124932	0.133602	0.134698	0.12077	0.11646	0.124169	0.135137	0.124913	0.128083	0.12215	0.0734339	0.0669838	0.0700693	0.0960775	0.0927438	0.100761	0.148531	0.183881	0.21798	0.226286	0.214041	0.173426	0.128662	0.0789961	0.0474731	0.0537996	0.0652277	0.101976	0.1909	0.229347	0.244245	0.264849	0.1978	0.138019	0.100169	0.0836885	0.0672781	0.0805349
0.123442	0.149242	0.156236	0.160627	0.141794	0.116838	0.100741	0.0892525	0.0888072	0.0929676	0.115281	0.121588	0.126918	0.135866	0.137038	0.122905	0.118708	0.126431	0.137431	0.127215	0.13037	0.124265	0.0750479	0.0684976	0.0715953	0.098017	0.0945984	0.102743	0.151071	0.186312	0.221033	0.229003	0.216634	0.176307	0.130713	0.0807664	0.0486229	0.0550219	0.0668029	0.103984	0.193206	0.231948	0.246584	0.267693	0.200059	0.14012	0.102109	0.0854443	0.0689503	0.08212
0.126034	0.151852	0.158378	0.163037	0.144129	0.118776	0.102584	0.0912724	0.0905156	0.094953	0.117271	0.123705	0.128916	0.138141	0.13939	0.12505	0.120972	0.128701	0.139736	0.129534	0.132674	0.126386	0.0766835	0.0700342	0.0731418	0.0999702	0.0964722	0.104747	0.153625	0.188743	0.224091	0.231713	0.219227	0.179194	0.13277	0.08256	0.049793	0.0562642	0.0684002	0.106011	0.195502	0.234534	0.24891	0.270517	0.202311	0.142225	0.104069	0.0872248	0.0706448	0.0837145
0.12865	0.154477	0.160526	0.165447	0.146475	0.120721	0.104438	0.0933116	0.0922335	0.0969569	0.119276	0.125837	0.130924	0.140426	0.141753	0.127204	0.123251	0.130979	0.142053	0.131869	0.134992	0.128512	0.0783406	0.0715936	0.0747086	0.101937	0.0983649	0.106771	0.156193	0.191173	0.227151	0.234414	0.221819	0.182087	0.134834	0.0843769	0.0509836	0.0575264	0.0700194	0.108057	0.197788	0.237106	0.251222	0.273321	0.204556	0.144333	0.106051	0.0890301	0.0723613	0.0853183
0.131289	0.157118	0.162678	0.167858	0.148831	0.122674	0.106304	0.0953695	0.0939604	0.0989788	0.121296	0.127983	0.132941	0.142723	0.144127	0.129367	0.125545	0.133264	0.144381	0.13422	0.137326	0.130641	0.0800191	0.0731757	0.0762957	0.103916	0.100276	0.108816	0.158774	0.193602	0.230212	0.237106	0.224412	0.184986	0.136902	0.0862167	0.0521948	0.0588085	0.0716605	0.110122	0.200063	0.239662	0.253519	0.276104	0.206793	0.146443	0.108053	0.0908602	0.0740997	0.0869314
0.133951	0.159774	0.164835	0.170268	0.151199	0.124633	0.108182	0.0974453	0.0956961	0.101018	0.12333	0.130144	0.134969	0.145029	0.146512	0.131539	0.127854	0.135555	0.146718	0.136587	0.139674	0.132774	0.0817188	0.0747804	0.0779028	0.105907	0.102206	0.110881	0.161367	0.196029	0.233275	0.239789	0.227003	0.187888	0.138976	0.0880793	0.0534265	0.0601107	0.0733231	0.112206	0.202327	0.242201	0.255802	0.278866	0.209022	0.148557	0.110075	0.0927148	0.0758598	0.0885537
0.136636	0.162443	0.166997	0.172677	0.153577	0.126598	0.110072	0.0995385	0.09744	0.103075	0.125377	0.132318	0.137006	0.147344	0.148905	0.133718	0.130177	0.137852	0.149066	0.138968	0.142036	0.13491	0.0834395	0.0764076	0.0795298	0.10791	0.104155	0.112965	0.163971	0.198455	0.236337	0.242461	0.229594	0.190794	0.141055	0.0899646	0.054679	0.0614329	0.0750072	0.114308	0.20458	0.244724	0.258071	0.281605	0.211242	0.150673	0.112117	0.094594	0.0776414	0.090185
0.139341	0.165126	0.169163	0.175085	0.155964	0.12857	0.111973	0.101648	0.0991917	0.105148	0.127438	0.134506	0.139053	0.149667	0.151308	0.135905	0.132513	0.140153	0.151423	0.141365	0.144412	0.137047	0.0851812	0.0780573	0.0811766	0.109923	0.106121	0.11507	0.166587	0.200878	0.239399	0.245122	0.232183	0.193702	0.143138	0.0918721	0.0559521	0.0627751	0.0767125	0.116428	0.20682	0.247229	0.260325	0.284321	0.213455	0.15279	0.114179	0.0964976	0.0794441	0.0918254
0.142067	0.167822	0.171333	0.17749	0.15836	0.130548	0.113885	0.103774	0.100951	0.107237	0.129512	0.136707	0.141109	0.151999	0.153718	0.138098	0.134862	0.142459	0.153789	0.143775	0.1468	0.139186	0.0869436	0.0797293	0.082843	0.111947	0.108105	0.117194	0.169214	0.203298	0.242458	0.247772	0.234771	0.196611	0.145224	0.0938019	0.057246	0.0641373	0.0784388	0.118565	0.209049	0.249716	0.262564	0.287013	0.215658	0.154909	0.116261	0.0984254	0.0812677	0.0934748
0.144813	0.170531	0.173507	0.179893	0.160764	0.132532	0.115808	0.105915	0.102717	0.109342	0.131599	0.138921	0.143174	0.154337	0.156137	0.140298	0.137223	0.144768	0.156162	0.146199	0.149201	0.141326	0.0887266	0.0814236	0.0845287	0.113981	0.110106	0.119336	0.17185	0.205715	0.245514	0.250409	0.237357	0.19952	0.147315	0.0957535	0.0585606	0.0655196	0.080186	0.12072	0.211264	0.252184	0.26479	0.289681	0.217852	0.15703	0.118362	0.100377	0.083112	0.0951333
0.147578	0.173251	0.175684	0.182292	0.163177	0.134521	0.117741	0.108071	0.10449	0.111462	0.133699	0.141147	0.145248	0.156683	0.158562	0.142504	0.139595	0.14708	0.158544	0.148636	0.151614	0.143466	0.0905299	0.0831401	0.0862337	0.116024	0.112125	0.121497	0.174496	0.208129	0.248566	0.253034	0.239942	0.202429	0.149408	0.0977267	0.059896	0.0669219	0.0819536	0.122893	0.213467	0.254633	0.267001	0.292324	0.220037	0.159152	0.120482	0.102353	0.0849766	0.0968007
0.150362	0.175981	0.177864	0.184688	0.165597	0.136516	0.119686	0.110241	0.106268	0.113597	0.135811	0.143385	0.14733	0.159034	0.160993	0.144716	0.141979	0.149393	0.160932	0.151086	0.154038	0.145606	0.0923534	0.0848785	0.0879576	0.118075	0.11416	0.123677	0.17715	0.210539	0.251614	0.255646	0.242524	0.205336	0.151504	0.0997213	0.0612522	0.0683442	0.0837416	0.125082	0.215657	0.257063	0.269197	0.294941	0.222213	0.161274	0.122621	0.104353	0.0868613	0.0984772
0.153163	0.178723	0.180048	0.187079	0.168023	0.138516	0.121641	0.112423	0.108053	0.115746	0.137935	0.145634	0.149421	0.161391	0.16343	0.146932	0.144373	0.151708	0.163327	0.153548	0.156473	0.147744	0.0941968	0.0866388	0.0897003	0.120134	0.116212	0.125874	0.179813	0.212945	0.254655	0.258243	0.245103	0.208241	0.153603	0.101737	0.0626291	0.0697865	0.0855497	0.127288	0.217833	0.259472	0.271379	0.297533	0.224378	0.163397	0.124778	0.106376	0.0887659	0.100163
0.155981	0.181474	0.182234	0.189464	0.170457	0.140521	0.123606	0.114618	0.109843	0.117908	0.140071	0.147895	0.151519	0.163752	0.165873	0.149154	0.146778	0.154024	0.165729	0.156022	0.158918	0.149881	0.0960599	0.0884208	0.0914616	0.1222	0.11828	0.128088	0.182484	0.215347	0.257689	0.260827	0.24768	0.211142	0.155703	0.103773	0.0640269	0.0712487	0.0873776	0.12951	0.219995	0.261861	0.273547	0.300098	0.226534	0.16552	0.126953	0.108423	0.0906899	0.101857
0.158815	0.184234	0.184423	0.191844	0.172895	0.142531	0.125581	0.116825	0.111638	0.120083	0.142218	0.150167	0.153626	0.166118	0.168319	0.151379	0.149191	0.156339	0.168135	0.158506	0.161373	0.152016	0.0979425	0.0902243	0.0932412	0.124273	0.120364	0.13032	0.185162	0.217743	0.260716	0.263395	0.250254	0.214039	0.157805	0.10583	0.0654454	0.0727308	0.089225	0.131748	0.222143	0.264229	0.275701	0.302636	0.228679	0.167643	0.129147	0.110493	0.092633	0.103561
0.161664	0.187002	0.186615	0.194218	0.17534	0.144545	0.127566	0.119042	0.113437	0.12227	0.144375	0.152449	0.15574	0.168487	0.17077	0.153608	0.151613	0.158654	0.170547	0.161002	0.163836	0.154147	0.0998443	0.0920492	0.0950389	0.126352	0.122464	0.132568	0.187846	0.220135	0.263734	0.265948	0.252825	0.21693	0.159909	0.107907	0.0668846	0.0742329	0.0910917	0.134001	0.224278	0.266575	0.277841	0.305146	0.230814	0.169765	0.131358	0.112586	0.094595	0.105273
0.164528	0.189778	0.188808	0.196586	0.177788	0.146565	0.129561	0.12127	0.11524	0.124469	0.146544	0.15474	0.157862	0.170859	0.173223	0.15584	0.154043	0.160967	0.172963	0.163508	0.166308	0.156276	0.101765	0.0938953	0.0968544	0.128436	0.124579	0.134832	0.190536	0.222521	0.266742	0.268485	0.255392	0.219815	0.162013	0.110003	0.0683445	0.0757547	0.0929774	0.13627	0.226398	0.2689	0.279968	0.307629	0.232938	0.171888	0.133586	0.114701	0.0965754	0.106995
0.167405	0.192561	0.191004	0.198946	0.180241	0.148588	0.131565	0.123506	0.117048	0.12668	0.148722	0.157042	0.159991	0.173234	0.175679	0.158075	0.156481	0.163278	0.175383	0.166023	0.168788	0.1584	0.103705	0.0957624	0.0986875	0.130525	0.126709	0.137112	0.193231	0.224902	0.269739	0.271006	0.257956	0.222693	0.164118	0.112119	0.0698251	0.0772963	0.0948817	0.138553	0.228503	0.271203	0.282081	0.310084	0.235051	0.174009	0.135831	0.116839	0.098574	0.108726
0.170294	0.195351	0.193201	0.201298	0.182698	0.150616	0.133579	0.125752	0.118858	0.128901	0.150911	0.159352	0.162128	0.175609	0.178137	0.160313	0.158926	0.165586	0.177806	0.168548	0.171275	0.160519	0.105663	0.0976504	0.100538	0.132618	0.128853	0.139408	0.195931	0.227277	0.272724	0.27351	0.260516	0.225562	0.166223	0.114254	0.0713262	0.0788575	0.0968045	0.140851	0.230594	0.273483	0.28418	0.31251	0.237154	0.17613	0.138092	0.118999	0.10059	0.110466
0.173196	0.198146	0.1954	0.203642	0.185158	0.152648	0.135602	0.128004	0.120672	0.131132	0.153108	0.161671	0.164271	0.177986	0.180596	0.162552	0.161377	0.167891	0.180232	0.171081	0.173769	0.162634	0.107639	0.0995589	0.102405	0.134715	0.131012	0.141718	0.198635	0.229646	0.275697	0.275997	0.263071	0.228423	0.168328	0.116408	0.0728479	0.0804384	0.0987453	0.143164	0.23267	0.27574	0.286266	0.314906	0.239245	0.178249	0.140369	0.12118	0.102624	0.112215
0.176108	0.200946	0.1976	0.205977	0.18762	0.154684	0.137635	0.130264	0.122488	0.133373	0.155315	0.163999	0.166421	0.180363	0.183055	0.164793	0.163833	0.170191	0.18266	0.173622	0.176269	0.164743	0.109633	0.101488	0.10429	0.136814	0.133184	0.144042	0.201343	0.232008	0.278656	0.278466	0.265623	0.231273	0.170433	0.11858	0.0743901	0.0820388	0.100704	0.14549	0.234731	0.277975	0.288339	0.317274	0.241326	0.180367	0.142663	0.123384	0.104675	0.113974
0.179031	0.20375	0.199802	0.208304	0.190084	0.156724	0.139676	0.13253	0.124306	0.135622	0.157531	0.166334	0.168577	0.18274	0.185514	0.167036	0.166295	0.172487	0.18509	0.176171	0.178774	0.166845	0.111645	0.103437	0.10619	0.138916	0.13537	0.146381	0.204054	0.234364	0.281601	0.280917	0.26817	0.234113	0.172537	0.12077	0.0759526	0.0836586	0.10268	0.147829	0.236777	0.280186	0.2904	0.319612	0.243395	0.182484	0.144971	0.125608	0.106742	0.115743
0.181962	0.206558	0.202004	0.21062	0.192549	0.158768	0.141726	0.134801	0.126127	0.13788	0.159755	0.168677	0.17074	0.185117	0.187973	0.169278	0.168761	0.174777	0.187521	0.178727	0.181284	0.168941	0.113674	0.105406	0.108107	0.14102	0.137569	0.148732	0.206767	0.236713	0.284529	0.283349	0.270713	0.236941	0.17464	0.122977	0.0775354	0.0852977	0.104673	0.150182	0.238808	0.282374	0.292448	0.32192	0.245452	0.184599	0.147294	0.127853	0.108826	0.117521
0.184901	0.209368	0.204208	0.212927	0.195016	0.160815	0.143785	0.137076	0.127949	0.140146	0.161987	0.171027	0.172908	0.187491	0.19043	0.171522	0.171231	0.177061	0.189952	0.18129	0.183798	0.17103	0.11572	0.107394	0.11004	0.143125	0.139781	0.151097	0.209482	0.239054	0.287442	0.285763	0.27325	0.239756	0.176742	0.125201	0.0791384	0.0869561	0.106682	0.152547	0.240824	0.284538	0.294484	0.324199	0.247499	0.186712	0.149632	0.130119	0.110925	0.119309
0.187848	0.212181	0.206412	0.215224	0.197483	0.162866	0.145853	0.139355	0.129772	0.142418	0.164226	0.173383	0.175083	0.189864	0.192886	0.173765	0.173704	0.179338	0.192384	0.183858	0.186316	0.173111	0.117782	0.109402	0.111988	0.14523	0.142005	0.153474	0.212198	0.241389	0.290337	0.288157	0.275783	0.242558	0.178842	0.127442	0.0807614	0.0886335	0.108709	0.154925	0.242825	0.286679	0.296508	0.326447	0.249533	0.188824	0.151984	0.132404	0.11304	0.121107
0.190801	0.214995	0.208616	0.217509	0.199949	0.16492	0.14793	0.141636	0.131596	0.144698	0.166472	0.175745	0.177263	0.192234	0.195339	0.176008	0.176181	0.181609	0.194814	0.186432	0.188836	0.175184	0.119861	0.111429	0.113951	0.147335	0.144241	0.155863	0.214915	0.243716	0.293213	0.290532	0.27831	0.245346	0.18094	0.129699	0.0824044	0.09033	0.110751	0.157314	0.24481	0.288796	0.298521	0.328665	0.251556	0.190933	0.154349	0.134709	0.11517	0.122914
0.193759	0.217809	0.210821	0.219784	0.202415	0.166977	0.150014	0.14392	0.133421	0.146983	0.168725	0.178114	0.179449	0.194601	0.197788	0.17825	0.178659	0.183871	0.197244	0.189012	0.191359	0.177249	0.121956	0.113475	0.11593	0.149439	0.146489	0.158263	0.217631	0.246035	0.29607	0.292887	0.280832	0.248119	0.183036	0.131971	0.0840671	0.0920453	0.112808	0.159715	0.246781	0.290889	0.300522	0.330852	0.253568	0.193041	0.156727	0.137034	0.117315	0.124732
0.196722	0.220623	0.213026	0.222047	0.204879	0.169038	0.152107	0.146204	0.135246	0.149273	0.170984	0.180487	0.18164	0.196964	0.200234	0.180491	0.181139	0.186125	0.199672	0.191595	0.193884	0.179305	0.124066	0.115539	0.117923	0.151542	0.148747	0.160674	0.220348	0.248347	0.298907	0.295222	0.283347	0.250875	0.18513	0.134259	0.0857495	0.0937792	0.114881	0.162127	0.248737	0.292958	0.302513	0.333009	0.255567	0.195146	0.159118	0.139377	0.119473	0.126561
0.199688	0.223436	0.215231	0.224298	0.207342	0.171102	0.154209	0.148489	0.137071	0.151568	0.173249	0.182866	0.183837	0.199322	0.202676	0.18273	0.18362	0.18837	0.202098	0.194183	0.19641	0.181351	0.126192	0.117622	0.11993	0.153644	0.151017	0.163096	0.223063	0.250651	0.301723	0.297537	0.285858	0.253615	0.187221	0.136561	0.0874515	0.0955318	0.116969	0.164549	0.250678	0.295003	0.304493	0.335135	0.257555	0.197249	0.161522	0.141738	0.121646	0.128399
0.202656	0.226248	0.217436	0.226537	0.209802	0.173169	0.156318	0.150773	0.138895	0.153867	0.17552	0.185249	0.186038	0.201676	0.205112	0.184967	0.186101	0.190605	0.204521	0.196774	0.198936	0.183388	0.128333	0.119722	0.121951	0.155743	0.153296	0.165527	0.225777	0.252946	0.304517	0.29983	0.288361	0.256338	0.189309	0.138878	0.0891728	0.0973027	0.119072	0.166982	0.252604	0.297024	0.306463	0.33723	0.259532	0.19935	0.163937	0.144117	0.123831	0.130248
0.205626	0.229057	0.21964	0.228763	0.212259	0.175239	0.158436	0.153056	0.14072	0.156169	0.177795	0.187636	0.188244	0.204024	0.207543	0.187203	0.188582	0.192831	0.206941	0.199368	0.201462	0.185414	0.130488	0.121841	0.123986	0.157839	0.155586	0.167968	0.228488	0.255234	0.307288	0.302103	0.290859	0.259042	0.191394	0.141208	0.0909132	0.0990919	0.121188	0.169425	0.254515	0.299021	0.308423	0.339295	0.261496	0.201448	0.166363	0.146514	0.12603	0.132108
0.208596	0.231863	0.221844	0.230977	0.214713	0.177313	0.160561	0.155337	0.142543	0.158474	0.180075	0.190026	0.190454	0.206366	0.209968	0.189436	0.191062	0.195046	0.209357	0.201964	0.203987	0.18743	0.132657	0.123976	0.126033	0.159931	0.157885	0.170417	0.231197	0.257513	0.310035	0.304355	0.29335	0.261728	0.193476	0.143551	0.0926726	0.100899	0.123319	0.171876	0.256411	0.300995	0.310374	0.34133	0.263449	0.203544	0.168799	0.148927	0.128241	0.133979
0.211566	0.234665	0.224047	0.233178	0.217163	0.179389	0.162694	0.157614	0.144366	0.160782	0.182358	0.19242	0.192669	0.208702	0.212387	0.191666	0.193541	0.197249	0.211769	0.204563	0.206511	0.189436	0.134841	0.126128	0.128094	0.162019	0.160193	0.172874	0.233903	0.259783	0.312758	0.306586	0.295834	0.264393	0.195554	0.145907	0.0944508	0.102724	0.125462	0.174337	0.258293	0.302944	0.312315	0.343333	0.26539	0.205638	0.171246	0.151357	0.130463	0.135861
0.214534	0.237463	0.22625	0.235366	0.219609	0.181468	0.164835	0.159888	0.146187	0.163091	0.184646	0.194816	0.194888	0.211031	0.214798	0.193893	0.196018	0.199442	0.214176	0.207162	0.209033	0.19143	0.137037	0.128297	0.130167	0.164103	0.162509	0.175339	0.236604	0.262045	0.315455	0.308795	0.298312	0.267038	0.197628	0.148276	0.0962476	0.104567	0.127619	0.176807	0.260161	0.304871	0.314248	0.345307	0.26732	0.207729	0.173702	0.153803	0.132698	0.137754
0.2175	0.240254	0.228451	0.23754	0.222049	0.18355	0.166984	0.162157	0.148007	0.165401	0.186936	0.197215	0.197111	0.213352	0.217202	0.196116	0.198493	0.201622	0.216577	0.209763	0.211553	0.193413	0.139247	0.130482	0.132252	0.166182	0.164834	0.17781	0.239302	0.264299	0.318127	0.310982	0.300782	0.269663	0.199699	0.150655	0.0980628	0.106427	0.129788	0.179284	0.262014	0.306773	0.316173	0.34725	0.269238	0.209818	0.176168	0.156264	0.134943	0.139659
0.220463	0.24304	0.230651	0.2397	0.224484	0.185634	0.16914	0.16442	0.149825	0.167711	0.189229	0.199616	0.199337	0.215665	0.219597	0.198336	0.200965	0.20379	0.218973	0.212364	0.214069	0.195384	0.141469	0.132683	0.134349	0.168256	0.167166	0.180289	0.241995	0.266543	0.320771	0.313147	0.303245	0.272265	0.201765	0.153046	0.0998961	0.108305	0.131969	0.181769	0.263854	0.308653	0.31809	0.349162	0.271144	0.211904	0.178642	0.158739	0.137198	0.141575
0.22342	0.245819	0.23285	0.241847	0.226914	0.187721	0.171303	0.166678	0.151642	0.170021	0.191524	0.202018	0.201567	0.21797	0.221984	0.200552	0.203434	0.205945	0.221362	0.214965	0.216582	0.197344	0.143703	0.134899	0.136457	0.170323	0.169506	0.182773	0.244682	0.268779	0.323387	0.315291	0.3057	0.274845	0.203827	0.155447	0.101747	0.1102	0.134161	0.184261	0.26568	0.310509	0.319999	0.351045	0.273039	0.213987	0.181124	0.161229	0.139464	0.143503
0.226373	0.24859	0.235047	0.243979	0.229336	0.189812	0.173475	0.168928	0.153456	0.172331	0.193821	0.204421	0.203801	0.220265	0.224361	0.202764	0.205899	0.208087	0.223744	0.217565	0.21909	0.199291	0.145949	0.137131	0.138576	0.172384	0.171852	0.185262	0.247363	0.271006	0.325975	0.317412	0.308147	0.277402	0.205884	0.157859	0.103616	0.112111	0.136365	0.186759	0.267492	0.312343	0.321902	0.352898	0.274923	0.216069	0.183613	0.163733	0.141739	0.145443
0.229319	0.251353	0.237243	0.246098	0.231752	0.191904	0.175653	0.171171	0.155268	0.174639	0.196119	0.206825	0.206038	0.222551	0.226729	0.204971	0.208359	0.210215	0.226119	0.220165	0.221593	0.201226	0.148207	0.139377	0.140705	0.174437	0.174204	0.187756	0.250038	0.273224	0.328534	0.319511	0.310587	0.279936	0.207936	0.160279	0.105502	0.114039	0.13858	0.189264	0.26929	0.314154	0.323798	0.354721	0.276795	0.218148	0.186109	0.166249	0.144024	0.147395
0.232258	0.254107	0.239437	0.248202	0.234161	0.194	0.177839	0.173405	0.157078	0.176945	0.198418	0.20923	0.208277	0.224828	0.229087	0.207174	0.210815	0.21233	0.228486	0.222762	0.22409	0.203149	0.150476	0.141637	0.142845	0.176484	0.176563	0.190254	0.252707	0.275433	0.331063	0.321588	0.313018	0.282445	0.209984	0.162708	0.107406	0.115984	0.140805	0.191775	0.271076	0.315943	0.325687	0.356515	0.278657	0.220224	0.188612	0.168778	0.146317	0.149359
0.235188	0.256851	0.241629	0.250291	0.236561	0.196098	0.180031	0.175629	0.158886	0.179249	0.200717	0.211634	0.21052	0.227094	0.231434	0.209372	0.213264	0.21443	0.230844	0.225358	0.226582	0.205059	0.152755	0.143912	0.144995	0.178522	0.178927	0.192755	0.255368	0.277633	0.333561	0.323643	0.31544	0.28493	0.212027	0.165146	0.109326	0.117945	0.14304	0.19429	0.272849	0.317711	0.327571	0.35828	0.280507	0.222299	0.19112	0.171318	0.148618	0.151336
0.23811	0.259584	0.243819	0.252366	0.238954	0.198199	0.182231	0.177844	0.160691	0.181549	0.203015	0.214037	0.212765	0.229349	0.23377	0.211565	0.215709	0.216515	0.233194	0.227951	0.229066	0.206956	0.155044	0.146199	0.147154	0.180553	0.181295	0.19526	0.258021	0.279824	0.336028	0.325676	0.317854	0.287389	0.214064	0.167591	0.111263	0.119921	0.145285	0.196811	0.274609	0.319456	0.32945	0.360016	0.282346	0.224371	0.193633	0.17387	0.150926	0.153326
0.241021	0.262306	0.246007	0.254426	0.241337	0.200302	0.184438	0.180048	0.162493	0.183846	0.205313	0.21644	0.215013	0.231594	0.236094	0.213752	0.218146	0.218586	0.235534	0.230542	0.231543	0.20884	0.157343	0.1485	0.149321	0.182574	0.183668	0.197766	0.260666	0.282005	0.338463	0.327686	0.320259	0.289823	0.216096	0.170043	0.113216	0.121913	0.147539	0.199336	0.276357	0.321181	0.331323	0.361724	0.284174	0.226441	0.196151	0.176432	0.153242	0.155328
0.24392	0.265016	0.248193	0.256472	0.243712	0.202408	0.186652	0.182241	0.164292	0.186138	0.20761	0.218841	0.217262	0.233826	0.238407	0.215934	0.220577	0.220641	0.237864	0.233128	0.234013	0.210712	0.159651	0.150814	0.151498	0.184587	0.186045	0.200275	0.263302	0.284178	0.340865	0.329674	0.322654	0.29223	0.218123	0.172501	0.115185	0.123921	0.149801	0.201864	0.278093	0.322885	0.333193	0.363403	0.285992	0.228508	0.198672	0.179003	0.155564	0.157343
0.246808	0.267713	0.250376	0.258503	0.246077	0.204516	0.188873	0.184421	0.166089	0.188426	0.209905	0.221241	0.219514	0.236047	0.240707	0.218111	0.223001	0.222681	0.240184	0.235711	0.236474	0.21257	0.161968	0.153139	0.153683	0.18659	0.188426	0.202784	0.265929	0.286342	0.343235	0.33164	0.32504	0.294611	0.220144	0.174965	0.11717	0.125943	0.152072	0.204396	0.279818	0.324568	0.335058	0.365055	0.287799	0.230574	0.201197	0.181584	0.157893	0.159371
0.249682	0.270397	0.252556	0.260519	0.248431	0.206628	0.191101	0.186589	0.167883	0.190709	0.212197	0.223639	0.221768	0.238256	0.242995	0.220281	0.225417	0.224705	0.242494	0.23829	0.238926	0.214415	0.164293	0.155476	0.155875	0.188583	0.19081	0.205295	0.268546	0.288496	0.34557	0.333583	0.327417	0.296965	0.22216	0.177435	0.11917	0.127981	0.15435	0.206931	0.281531	0.326232	0.336919	0.36668	0.289596	0.232638	0.203724	0.184174	0.160227	0.161413
0.252543	0.273066	0.254734	0.262521	0.250776	0.208741	0.193335	0.188744	0.169674	0.192985	0.214487	0.226033	0.224023	0.240453	0.24527	0.222446	0.227825	0.226714	0.244792	0.240863	0.241368	0.216247	0.166627	0.157825	0.158075	0.190567	0.193196	0.207805	0.271154	0.290641	0.347871	0.335504	0.329783	0.299291	0.22417	0.179909	0.121185	0.130033	0.156635	0.209468	0.283233	0.327876	0.338777	0.368278	0.291382	0.2347	0.206254	0.186771	0.162567	0.163467
0.255388	0.275721	0.256908	0.264508	0.253109	0.210857	0.195576	0.190884	0.171462	0.195255	0.216773	0.228426	0.226279	0.242636	0.247531	0.224604	0.230225	0.228706	0.247078	0.243432	0.243801	0.218066	0.168967	0.160184	0.160281	0.19254	0.195584	0.210314	0.27375	0.292777	0.350137	0.337404	0.332139	0.301589	0.226174	0.182386	0.123214	0.132099	0.158928	0.212007	0.284925	0.329502	0.340632	0.36985	0.293159	0.236761	0.208785	0.189375	0.164911	0.165536
0.258218	0.27836	0.25908	0.26648	0.255431	0.212976	0.197823	0.19301	0.173247	0.197519	0.219056	0.230814	0.228537	0.244807	0.249779	0.226756	0.232615	0.230683	0.249352	0.245995	0.246223	0.219872	0.171315	0.162554	0.162495	0.194502	0.197973	0.212823	0.276336	0.294904	0.352368	0.339281	0.334485	0.303859	0.228172	0.184867	0.125258	0.134179	0.161227	0.214547	0.286606	0.331109	0.342485	0.371395	0.294925	0.23882	0.211317	0.191985	0.167259	0.167618
0.261031	0.280983	0.261248	0.268437	0.257742	0.215097	0.200077	0.19512	0.175029	0.199775	0.221334	0.2332	0.230796	0.246964	0.252012	0.228902	0.234997	0.232643	0.251614	0.248552	0.248633	0.221665	0.17367	0.164933	0.164714	0.196453	0.200364	0.215329	0.278911	0.297022	0.354563	0.341136	0.33682	0.3061	0.230164	0.187351	0.127316	0.136272	0.163532	0.217088	0.288278	0.332698	0.344335	0.372915	0.296682	0.240877	0.213848	0.194601	0.169611	0.169714
0.263827	0.283589	0.263413	0.27038	0.26004	0.21722	0.202337	0.197215	0.176809	0.202023	0.223608	0.235581	0.233055	0.249108	0.254231	0.231042	0.237368	0.234586	0.253863	0.251102	0.251032	0.223445	0.17603	0.167322	0.166939	0.198394	0.202756	0.217833	0.281474	0.299131	0.356722	0.34297	0.339143	0.308313	0.23215	0.189837	0.129388	0.138379	0.165842	0.21963	0.28994	0.334271	0.346184	0.374411	0.298429	0.242933	0.21638	0.197222	0.171966	0.171823
0.266603	0.286177	0.265574	0.272309	0.262326	0.219346	0.204604	0.199294	0.178585	0.204262	0.225876	0.237957	0.235316	0.251237	0.256436	0.233175	0.23973	0.236513	0.256099	0.253645	0.253419	0.225212	0.178396	0.16972	0.16917	0.200322	0.205147	0.220335	0.284025	0.30123	0.358844	0.344781	0.341456	0.310496	0.23413	0.192324	0.131472	0.140499	0.168158	0.222171	0.291593	0.335826	0.348031	0.375882	0.300167	0.244988	0.21891	0.199847	0.174324	0.173947
0.269361	0.288747	0.267732	0.274223	0.2646	0.221474	0.206876	0.201355	0.180359	0.206493	0.228138	0.240329	0.237576	0.253353	0.258626	0.235301	0.242081	0.238424	0.25832	0.256182	0.255794	0.226966	0.180768	0.172126	0.171405	0.202239	0.207538	0.222832	0.286564	0.303321	0.36093	0.346572	0.343756	0.31265	0.236104	0.194812	0.13357	0.142631	0.170478	0.224712	0.293237	0.337366	0.349878	0.377329	0.301896	0.247042	0.221439	0.202476	0.176685	0.176085
0.272099	0.291299	0.269886	0.276122	0.26686	0.223605	0.209155	0.203399	0.18213	0.208714	0.230394	0.242696	0.239837	0.255455	0.2608	0.23742	0.244422	0.240318	0.260528	0.25871	0.258155	0.228707	0.183144	0.17454	0.173645	0.204144	0.209929	0.225326	0.28909	0.305403	0.362977	0.348341	0.346045	0.314774	0.238071	0.1973	0.135679	0.144775	0.172802	0.227251	0.294872	0.33889	0.351723	0.378753	0.303616	0.249095	0.223965	0.205107	0.179047	0.178237
0.274815	0.293831	0.272035	0.278008	0.269107	0.225738	0.21144	0.205425	0.183898	0.210926	0.232643	0.245058	0.242097	0.257541	0.26296	0.239533	0.246752	0.242195	0.262721	0.26123	0.260503	0.230436	0.185525	0.176961	0.175889	0.206037	0.212318	0.227815	0.291602	0.307475	0.364987	0.350089	0.348322	0.316869	0.240032	0.199788	0.137801	0.146932	0.17513	0.229789	0.2965	0.340399	0.353568	0.380154	0.305327	0.251147	0.226488	0.20774	0.18141	0.180403
0.27751	0.296343	0.274181	0.27988	0.271341	0.227873	0.21373	0.207433	0.185663	0.213127	0.234885	0.247414	0.244358	0.259614	0.265104	0.241639	0.24907	0.244055	0.2649	0.263742	0.262837	0.232152	0.187909	0.179389	0.178137	0.207918	0.214705	0.230299	0.294102	0.309539	0.366959	0.351816	0.350586	0.318933	0.241987	0.202274	0.139934	0.149099	0.177462	0.232325	0.29812	0.341894	0.355413	0.381533	0.307029	0.253199	0.229008	0.210374	0.183775	0.182583
0.280182	0.298834	0.276322	0.281737	0.27356	0.230011	0.216027	0.209423	0.187427	0.215318	0.237119	0.249763	0.246617	0.261671	0.267232	0.243738	0.251377	0.245899	0.267063	0.266246	0.265156	0.233857	0.190297	0.181824	0.180388	0.209786	0.21709	0.232777	0.296587	0.311594	0.368893	0.353523	0.352837	0.320967	0.243935	0.204759	0.142079	0.151278	0.179796	0.234858	0.299732	0.343376	0.357258	0.382891	0.308723	0.25525	0.231523	0.213009	0.18614	0.184777
0.282831	0.301304	0.278459	0.283582	0.275765	0.232151	0.218328	0.211393	0.189187	0.217498	0.239344	0.252107	0.248876	0.263714	0.269344	0.24583	0.253672	0.247727	0.269211	0.26874	0.267461	0.235549	0.192688	0.184264	0.182642	0.211642	0.219472	0.235249	0.299058	0.31364	0.370788	0.355209	0.355074	0.322971	0.245877	0.207242	0.144234	0.153468	0.182133	0.237387	0.301338	0.344845	0.359104	0.384228	0.310409	0.2573	0.234034	0.215643	0.188504	0.186986
0.285456	0.303752	0.28059	0.285412	0.277955	0.234293	0.220636	0.213343	0.190946	0.219666	0.241561	0.254443	0.251135	0.265742	0.27144	0.247915	0.255955	0.249538	0.271343	0.271224	0.26975	0.237229	0.195082	0.18671	0.184899	0.213485	0.221851	0.237714	0.301515	0.315677	0.372645	0.356874	0.357299	0.324945	0.247812	0.209721	0.146399	0.155668	0.184471	0.239913	0.302938	0.346302	0.36095	0.385544	0.312087	0.259351	0.236539	0.218276	0.190869	0.189209
0.288055	0.306178	0.282717	0.28723	0.280131	0.236437	0.222949	0.215274	0.192702	0.221823	0.243768	0.256772	0.253391	0.267754	0.27352	0.249993	0.258225	0.251332	0.273459	0.273699	0.272023	0.238898	0.197477	0.18916	0.187158	0.215316	0.224226	0.240172	0.303957	0.317706	0.374462	0.35852	0.359509	0.326888	0.249741	0.212197	0.148574	0.157878	0.186812	0.242435	0.304531	0.347747	0.362798	0.386841	0.313757	0.261401	0.239037	0.220907	0.193232	0.191447
0.29063	0.308582	0.284839	0.289034	0.282291	0.238583	0.225267	0.217184	0.194457	0.223967	0.245965	0.259094	0.255647	0.269751	0.275583	0.252065	0.260483	0.253111	0.275558	0.276164	0.27428	0.240555	0.199875	0.191615	0.189418	0.217134	0.226597	0.242622	0.306385	0.319725	0.376241	0.360146	0.361705	0.328801	0.251663	0.214668	0.150759	0.160098	0.189153	0.244952	0.306119	0.349182	0.364646	0.388119	0.31542	0.263451	0.241529	0.223536	0.195594	0.193698
0.293178	0.310961	0.286956	0.290826	0.284436	0.240731	0.22759	0.219074	0.196209	0.226099	0.248151	0.261408	0.257901	0.271733	0.27763	0.254129	0.262727	0.254873	0.27764	0.278618	0.276521	0.242202	0.202273	0.194073	0.19168	0.218939	0.228963	0.245063	0.308796	0.321736	0.37798	0.361753	0.363887	0.330684	0.253579	0.217135	0.152952	0.162327	0.191496	0.247463	0.307702	0.350607	0.366496	0.389379	0.317075	0.265502	0.244014	0.226161	0.197954	0.195964
0.295699	0.313317	0.289067	0.292604	0.286566	0.242881	0.229918	0.220943	0.19796	0.228217	0.250327	0.263714	0.260153	0.2737	0.279661	0.256186	0.264959	0.256619	0.279706	0.281061	0.278745	0.243838	0.204672	0.196535	0.193943	0.220731	0.231325	0.247496	0.311193	0.323739	0.37968	0.363341	0.366054	0.332536	0.255488	0.219596	0.155154	0.164565	0.193838	0.249969	0.309279	0.352023	0.368347	0.390621	0.318724	0.267552	0.24649	0.228781	0.200312	0.198243
0.298193	0.315649	0.291173	0.294371	0.288679	0.245033	0.23225	0.222791	0.19971	0.230323	0.252491	0.266012	0.262403	0.275652	0.281675	0.258237	0.267178	0.258349	0.281754	0.283493	0.280952	0.245463	0.207072	0.198999	0.196206	0.22251	0.23368	0.249919	0.313573	0.325732	0.381341	0.364909	0.368206	0.334357	0.25739	0.222051	0.157363	0.166811	0.196181	0.252469	0.310852	0.35343	0.3702	0.391846	0.320366	0.269604	0.248958	0.231397	0.202667	0.200537
0.300659	0.317955	0.293273	0.296126	0.290777	0.247186	0.234588	0.224618	0.201459	0.232415	0.254644	0.268301	0.26465	0.277588	0.283672	0.26028	0.269383	0.260064	0.283785	0.285914	0.283141	0.247078	0.209472	0.201465	0.19847	0.224277	0.23603	0.252332	0.315938	0.327718	0.382962	0.366459	0.370341	0.336149	0.259286	0.224499	0.159581	0.169065	0.198523	0.254961	0.312421	0.354829	0.372055	0.393055	0.322001	0.271655	0.251417	0.234006	0.20502	0.202845
0.303096	0.320237	0.295367	0.297868	0.292858	0.249341	0.236929	0.226423	0.203206	0.234493	0.256784	0.270582	0.266895	0.279509	0.285653	0.262317	0.271574	0.261764	0.285797	0.288324	0.285313	0.248684	0.211871	0.203933	0.200734	0.226031	0.238373	0.254735	0.318286	0.329694	0.384545	0.367991	0.372461	0.33791	0.261175	0.22694	0.161805	0.171326	0.200864	0.257447	0.313987	0.356222	0.373912	0.394248	0.323629	0.273708	0.253866	0.23661	0.207368	0.205166
0.305504	0.322492	0.297454	0.2996	0.294924	0.251498	0.239275	0.228207	0.204953	0.236557	0.258911	0.272853	0.269137	0.281414	0.287617	0.264347	0.273751	0.263448	0.287792	0.290721	0.287466	0.25028	0.214269	0.206401	0.202997	0.227772	0.240709	0.257127	0.320617	0.331662	0.386088	0.369505	0.374565	0.339641	0.263057	0.229373	0.164035	0.173595	0.203203	0.259924	0.315549	0.357608	0.375771	0.395427	0.325252	0.275761	0.256304	0.239205	0.209713	0.207501
0.307882	0.324722	0.299535	0.30132	0.296972	0.253656	0.241625	0.229969	0.2067	0.238607	0.261024	0.275114	0.271375	0.283305	0.289564	0.26637	0.275915	0.265118	0.289768	0.293106	0.289601	0.251867	0.216665	0.208871	0.205259	0.2295	0.243037	0.259508	0.322932	0.333622	0.387592	0.371002	0.376652	0.341342	0.264933	0.231797	0.166272	0.175871	0.205541	0.262394	0.317108	0.358989	0.377633	0.396591	0.326868	0.277815	0.258731	0.241793	0.212054	0.209849
0.310229	0.326924	0.30161	0.303029	0.299004	0.255815	0.243979	0.23171	0.208446	0.240642	0.263124	0.277366	0.273611	0.28518	0.291495	0.268386	0.278064	0.266773	0.291726	0.295479	0.291717	0.253446	0.21906	0.21134	0.20752	0.231216	0.245358	0.261877	0.32523	0.335573	0.389057	0.372481	0.378722	0.343013	0.266802	0.234213	0.168514	0.178152	0.207877	0.264854	0.318664	0.360365	0.379496	0.397742	0.328479	0.279871	0.261147	0.244371	0.21439	0.21221
0.312546	0.3291	0.303678	0.304727	0.301019	0.257976	0.246336	0.233428	0.210192	0.242662	0.26521	0.279608	0.275843	0.28704	0.293409	0.270396	0.2802	0.268414	0.293665	0.297839	0.293813	0.255016	0.221453	0.213808	0.20978	0.232919	0.24767	0.264235	0.32751	0.337516	0.390483	0.373944	0.380774	0.344654	0.268664	0.236618	0.170761	0.18044	0.210211	0.267305	0.320218	0.361737	0.381362	0.39888	0.330084	0.281927	0.263551	0.24694	0.216721	0.214585
0.314831	0.331249	0.305739	0.306416	0.303016	0.260137	0.248696	0.235125	0.211939	0.244667	0.26728	0.28184	0.27807	0.288886	0.295307	0.272399	0.282321	0.270041	0.295585	0.300186	0.295891	0.256579	0.223843	0.216275	0.212037	0.23461	0.249974	0.266579	0.329774	0.339451	0.391871	0.37539	0.382808	0.346267	0.270519	0.239014	0.173012	0.182733	0.212541	0.269746	0.32177	0.363106	0.38323	0.400005	0.331684	0.283985	0.265941	0.249499	0.219047	0.216972
0.317085	0.33337	0.307792	0.308094	0.304997	0.262299	0.25106	0.236799	0.213686	0.246656	0.269336	0.284061	0.280294	0.290716	0.297188	0.274396	0.284427	0.271654	0.297486	0.30252	0.297949	0.258134	0.226229	0.21874	0.214293	0.236289	0.252268	0.26891	0.332019	0.341377	0.39322	0.376819	0.384824	0.34785	0.272368	0.241398	0.175268	0.18503	0.214868	0.272177	0.32332	0.364472	0.3851	0.40112	0.333279	0.286044	0.268319	0.252046	0.221366	0.219371
0.319306	0.335463	0.309838	0.309762	0.306961	0.264462	0.253427	0.238452	0.215433	0.24863	0.271376	0.286271	0.282513	0.292532	0.299052	0.276386	0.286519	0.273254	0.299368	0.304841	0.299987	0.259682	0.228613	0.221203	0.216545	0.237956	0.254553	0.271228	0.334247	0.343294	0.394531	0.378233	0.386822	0.349404	0.27421	0.243771	0.177526	0.187333	0.217192	0.274597	0.324869	0.365837	0.386972	0.402223	0.334869	0.288105	0.270682	0.254581	0.22368	0.221783
0.321495	0.337528	0.311877	0.311422	0.308907	0.266626	0.255796	0.240082	0.217182	0.250589	0.273399	0.28847	0.284728	0.294333	0.3009	0.27837	0.288597	0.274842	0.30123	0.307148	0.302006	0.261224	0.230993	0.223663	0.218795	0.239611	0.256827	0.273533	0.336458	0.345204	0.395805	0.379632	0.3888	0.350929	0.276044	0.246133	0.179788	0.189639	0.219511	0.277006	0.326417	0.367201	0.388846	0.403316	0.336455	0.290167	0.273031	0.257103	0.225988	0.224206
0.323651	0.339564	0.313907	0.313072	0.310836	0.26879	0.258167	0.241691	0.218933	0.252531	0.275406	0.290658	0.286937	0.29612	0.302733	0.280347	0.290659	0.276416	0.303073	0.309441	0.304004	0.262759	0.233368	0.226119	0.221042	0.241255	0.259091	0.275823	0.33865	0.347105	0.397041	0.381016	0.390759	0.352426	0.277872	0.248481	0.182052	0.191949	0.221827	0.279403	0.327965	0.368564	0.390722	0.4044	0.338036	0.29223	0.275365	0.259612	0.228288	0.226641
0.325773	0.341572	0.315929	0.314714	0.312747	0.270953	0.260541	0.243279	0.220685	0.254458	0.277397	0.292835	0.289141	0.297893	0.304549	0.282319	0.292707	0.277979	0.304896	0.311721	0.305981	0.264289	0.235739	0.228572	0.223285	0.242887	0.261345	0.278098	0.340824	0.348997	0.398239	0.382385	0.392698	0.353896	0.279694	0.250817	0.184318	0.194262	0.224137	0.281787	0.329511	0.369928	0.3926	0.405475	0.339612	0.294296	0.277684	0.262107	0.230582	0.229087
0.327862	0.34355	0.317943	0.316347	0.314641	0.273117	0.262916	0.244844	0.222439	0.256368	0.27937	0.295	0.29134	0.299652	0.306349	0.284284	0.294741	0.27953	0.306699	0.313986	0.307939	0.265814	0.238105	0.231019	0.225524	0.244508	0.263586	0.280359	0.342979	0.350882	0.399401	0.383739	0.394617	0.355337	0.281508	0.25314	0.186585	0.196577	0.226442	0.284159	0.331058	0.371294	0.39448	0.406542	0.341185	0.296363	0.279987	0.264587	0.232868	0.231544
0.329917	0.345499	0.319948	0.317972	0.316517	0.275281	0.265293	0.246389	0.224195	0.258262	0.281325	0.297153	0.293533	0.301397	0.308133	0.286244	0.296759	0.28107	0.308483	0.316237	0.309875	0.267334	0.240465	0.233462	0.227759	0.246118	0.265817	0.282604	0.345116	0.352758	0.400526	0.38508	0.396516	0.356751	0.283315	0.255448	0.188853	0.198895	0.228742	0.286517	0.332604	0.372661	0.396361	0.407601	0.342754	0.298431	0.282273	0.267052	0.235147	0.23401
0.331938	0.347419	0.321945	0.31959	0.318375	0.277444	0.26767	0.247912	0.225954	0.26014	0.283261	0.299294	0.295719	0.303128	0.309902	0.288197	0.298763	0.2826	0.310246	0.318473	0.311791	0.268851	0.24282	0.235899	0.229989	0.247717	0.268035	0.284834	0.347235	0.354625	0.401616	0.386407	0.398393	0.358139	0.285115	0.257742	0.191121	0.201214	0.231036	0.288862	0.334151	0.37403	0.398244	0.408654	0.344319	0.300501	0.284543	0.2695	0.237418	0.236487
0.333925	0.34931	0.323932	0.3212	0.320216	0.279606	0.270049	0.249414	0.227716	0.262002	0.28518	0.301423	0.297899	0.304846	0.311656	0.290145	0.300752	0.284119	0.31199	0.320695	0.313686	0.270363	0.245168	0.23833	0.232215	0.249306	0.27024	0.287048	0.349335	0.356485	0.40267	0.387722	0.400249	0.3595	0.286908	0.260021	0.193389	0.203534	0.233324	0.291192	0.335698	0.375403	0.400127	0.4097	0.345881	0.302574	0.286795	0.271931	0.23968	0.238973
0.335878	0.35117	0.32591	0.322804	0.322039	0.281767	0.272428	0.250895	0.229482	0.263846	0.287079	0.303539	0.300073	0.306551	0.313394	0.292087	0.302726	0.285628	0.313713	0.322903	0.315559	0.271872	0.24751	0.240753	0.234435	0.250885	0.272433	0.289246	0.351416	0.358336	0.403689	0.389023	0.402083	0.360834	0.288694	0.262284	0.195656	0.205855	0.235606	0.293508	0.337246	0.37678	0.402012	0.41074	0.347439	0.304647	0.289029	0.274344	0.241934	0.241467
0.337795	0.353001	0.327878	0.3244	0.323845	0.283927	0.274807	0.252356	0.23125	0.265675	0.288959	0.305643	0.302239	0.308243	0.315117	0.294023	0.304685	0.287128	0.315417	0.325095	0.317412	0.273379	0.249846	0.24317	0.236651	0.252454	0.274612	0.291428	0.353478	0.360178	0.404674	0.390312	0.403894	0.362143	0.290473	0.264532	0.197921	0.208177	0.237881	0.295808	0.338795	0.378162	0.403896	0.411776	0.348994	0.306723	0.291244	0.276739	0.24418	0.24397
0.339678	0.354802	0.329837	0.325991	0.325633	0.286085	0.277186	0.253797	0.233023	0.267487	0.29082	0.307734	0.304398	0.309922	0.316826	0.295954	0.306629	0.288618	0.3171	0.327272	0.319243	0.274883	0.252174	0.245578	0.23886	0.254013	0.276778	0.293593	0.355521	0.362012	0.405625	0.391589	0.405683	0.363427	0.292245	0.266763	0.200185	0.210498	0.240149	0.298093	0.340345	0.379549	0.405781	0.412807	0.350546	0.3088	0.293441	0.279115	0.246416	0.246481
0.341526	0.356573	0.331785	0.327576	0.327403	0.288241	0.279564	0.255218	0.2348	0.269282	0.29266	0.309811	0.30655	0.31159	0.31852	0.297879	0.308559	0.290101	0.318762	0.329435	0.321053	0.276386	0.254494	0.247978	0.241064	0.255564	0.278929	0.295741	0.357545	0.363837	0.406543	0.392855	0.407449	0.364686	0.294009	0.268977	0.202446	0.212818	0.242409	0.300362	0.341896	0.380942	0.407666	0.413833	0.352096	0.310879	0.295619	0.281472	0.248643	0.248998
0.343339	0.358314	0.333723	0.329155	0.329156	0.290395	0.281941	0.25662	0.236581	0.271061	0.294481	0.311876	0.308694	0.313245	0.3202	0.2998	0.310474	0.291576	0.320405	0.331582	0.322842	0.277888	0.256807	0.250369	0.243262	0.257106	0.281067	0.297871	0.35955	0.365654	0.407429	0.39411	0.409192	0.365921	0.295766	0.271174	0.204704	0.215137	0.244662	0.302615	0.343448	0.382341	0.40955	0.414857	0.353643	0.312959	0.297778	0.283808	0.250861	0.251522
0.345117	0.360025	0.33565	0.330728	0.330891	0.292547	0.284317	0.258002	0.238368	0.272823	0.29628	0.313927	0.310829	0.314889	0.321865	0.301715	0.312374	0.293043	0.322027	0.333714	0.32461	0.279388	0.259112	0.25275	0.245453	0.258639	0.283189	0.299985	0.361535	0.367462	0.408282	0.395353	0.410911	0.367132	0.297516	0.273354	0.206959	0.217454	0.246907	0.30485	0.345002	0.383748	0.411433	0.415877	0.355187	0.315041	0.299916	0.286124	0.253069	0.254052
0.34686	0.361705	0.337566	0.332297	0.332608	0.294696	0.286691	0.259366	0.240159	0.274568	0.298059	0.315965	0.312956	0.316521	0.323517	0.303625	0.31426	0.294503	0.32363	0.33583	0.326356	0.280889	0.261408	0.255122	0.247637	0.260164	0.285297	0.30208	0.363502	0.369261	0.409104	0.396587	0.412606	0.36832	0.299258	0.275515	0.20921	0.219769	0.249144	0.307068	0.346557	0.385162	0.413315	0.416896	0.356729	0.317124	0.302034	0.288418	0.255267	0.256587
0.348568	0.363356	0.339472	0.333861	0.334308	0.296842	0.289062	0.260712	0.241956	0.276297	0.299816	0.317988	0.315074	0.318142	0.325156	0.30553	0.31613	0.295958	0.325212	0.337931	0.328081	0.28239	0.263696	0.257482	0.249815	0.261682	0.287389	0.304158	0.365449	0.371051	0.409896	0.39781	0.414276	0.369485	0.300992	0.277658	0.211455	0.222082	0.251372	0.309268	0.348113	0.386584	0.415195	0.417912	0.358269	0.319209	0.304132	0.29069	0.257455	0.259127
0.350241	0.364977	0.341365	0.335421	0.335991	0.298984	0.291431	0.26204	0.243759	0.27801	0.301552	0.319998	0.317184	0.319753	0.326781	0.30743	0.317987	0.297406	0.326774	0.340016	0.329784	0.283892	0.265974	0.259832	0.251985	0.263192	0.289465	0.306218	0.367376	0.372833	0.410658	0.399024	0.415921	0.370628	0.302719	0.279783	0.213696	0.224391	0.253591	0.31145	0.349672	0.388015	0.417073	0.418927	0.359806	0.321295	0.306209	0.292939	0.259633	0.26167
0.351879	0.366568	0.343247	0.336977	0.337657	0.301122	0.293796	0.263351	0.245567	0.279706	0.303267	0.321994	0.319283	0.321353	0.328394	0.309325	0.319829	0.298849	0.328315	0.342086	0.331466	0.285395	0.268243	0.26217	0.254149	0.264695	0.291526	0.30826	0.369284	0.374605	0.411391	0.400228	0.417541	0.371749	0.304438	0.281888	0.215931	0.226697	0.255801	0.313613	0.351232	0.389455	0.418948	0.419941	0.361342	0.323382	0.308264	0.295166	0.261801	0.264217
0.353483	0.368129	0.345117	0.338529	0.339305	0.303256	0.296158	0.264645	0.247383	0.281386	0.304959	0.323976	0.321373	0.322943	0.329994	0.311215	0.321656	0.300288	0.329837	0.344139	0.333127	0.2869	0.270503	0.264495	0.256304	0.266192	0.29357	0.310283	0.371173	0.376369	0.412095	0.401424	0.419135	0.37285	0.306149	0.283974	0.21816	0.228998	0.258002	0.315757	0.352793	0.390905	0.420819	0.420954	0.362876	0.32547	0.310298	0.297369	0.263958	0.266765
0.355052	0.36966	0.346974	0.340078	0.340936	0.305386	0.298516	0.265923	0.249204	0.28305	0.306629	0.325944	0.323453	0.324524	0.331582	0.313101	0.323469	0.301722	0.331339	0.346178	0.334767	0.288407	0.272752	0.266808	0.258452	0.267683	0.295597	0.312288	0.373042	0.378123	0.412773	0.402611	0.420704	0.373929	0.307852	0.28604	0.220383	0.231295	0.260194	0.317882	0.354356	0.392365	0.422687	0.421968	0.364408	0.327559	0.31231	0.299548	0.266105	0.269315
0.356586	0.371162	0.348819	0.341623	0.34255	0.30751	0.300869	0.267185	0.251033	0.284697	0.308277	0.327897	0.325523	0.326095	0.333157	0.314983	0.325268	0.303152	0.332821	0.3482	0.336385	0.289917	0.274991	0.269108	0.260592	0.269168	0.297608	0.314274	0.374891	0.379867	0.413423	0.40379	0.422246	0.374989	0.309547	0.288087	0.222598	0.233587	0.262376	0.319987	0.355921	0.393836	0.42455	0.422981	0.365939	0.329648	0.3143	0.301702	0.26824	0.271866
0.358086	0.372635	0.350652	0.343166	0.344148	0.309629	0.303217	0.268432	0.252869	0.286329	0.309902	0.329835	0.327582	0.327657	0.334721	0.316859	0.327053	0.30458	0.334283	0.350206	0.337983	0.291431	0.27722	0.271393	0.262723	0.270648	0.299601	0.316242	0.376721	0.381603	0.414048	0.404961	0.423761	0.376029	0.311234	0.290112	0.224805	0.235873	0.264547	0.322071	0.357488	0.395318	0.426408	0.423995	0.367468	0.331738	0.316267	0.303831	0.270365	0.274417
0.359552	0.374078	0.352471	0.344706	0.345728	0.311743	0.30556	0.269665	0.254713	0.287945	0.311504	0.331759	0.32963	0.329211	0.336274	0.318732	0.328824	0.306005	0.335726	0.352197	0.33956	0.292948	0.279438	0.273665	0.264846	0.272123	0.301577	0.318191	0.378531	0.383328	0.414648	0.406125	0.425249	0.377051	0.312913	0.292118	0.227004	0.238153	0.266709	0.324135	0.359056	0.396811	0.428261	0.425011	0.368995	0.333828	0.318212	0.305935	0.272479	0.276966
0.360985	0.375492	0.354276	0.346244	0.347292	0.31385	0.307896	0.270884	0.256564	0.289545	0.313083	0.333668	0.331666	0.330757	0.337816	0.3206	0.33058	0.307428	0.337149	0.354171	0.341116	0.294469	0.281645	0.275922	0.266961	0.273594	0.303535	0.320121	0.380322	0.385044	0.415224	0.407281	0.426711	0.378054	0.314582	0.294102	0.229194	0.240426	0.26886	0.326178	0.360625	0.398315	0.430106	0.426027	0.370521	0.335917	0.320134	0.308013	0.274582	0.279514
0.362384	0.376878	0.356068	0.34778	0.34884	0.31595	0.310226	0.272089	0.258423	0.291129	0.314639	0.335563	0.333692	0.332294	0.339347	0.322464	0.332323	0.308849	0.338553	0.35613	0.342651	0.295995	0.283841	0.278164	0.269066	0.27506	0.305475	0.322032	0.382093	0.38675	0.415777	0.408431	0.428144	0.37904	0.316244	0.296066	0.231375	0.242693	0.271	0.3282	0.362196	0.399832	0.431945	0.427045	0.372046	0.338007	0.322034	0.310065	0.276673	0.282059
0.363749	0.378235	0.357846	0.349314	0.350371	0.318043	0.312548	0.273283	0.260291	0.292698	0.316172	0.337442	0.335705	0.333825	0.340867	0.324323	0.334052	0.310269	0.339938	0.358072	0.344165	0.297525	0.286026	0.28039	0.271163	0.276524	0.307397	0.323924	0.383844	0.388446	0.416308	0.409574	0.42955	0.380008	0.317896	0.298008	0.233546	0.244952	0.27313	0.3302	0.363767	0.401361	0.433777	0.428065	0.37357	0.340096	0.32391	0.31209	0.278754	0.2846
0.365082	0.379563	0.35961	0.350846	0.351886	0.320128	0.314863	0.274464	0.262167	0.294252	0.317682	0.339306	0.337706	0.335348	0.342378	0.326179	0.335768	0.311689	0.341303	0.359999	0.345659	0.299062	0.288199	0.282599	0.273251	0.277984	0.309301	0.325797	0.385575	0.390131	0.416817	0.410711	0.430928	0.380961	0.319539	0.299929	0.235707	0.247203	0.275248	0.332178	0.36534	0.402903	0.435599	0.429087	0.375092	0.342185	0.325763	0.314088	0.280822	0.287136
0.366382	0.380864	0.361359	0.352377	0.353386	0.322206	0.317169	0.275634	0.264052	0.295791	0.319168	0.341155	0.339695	0.336864	0.343879	0.32803	0.33747	0.313108	0.34265	0.361909	0.347133	0.300604	0.29036	0.284793	0.275329	0.279442	0.311185	0.327651	0.387287	0.391806	0.417307	0.411842	0.432277	0.381897	0.321173	0.301828	0.237858	0.249446	0.277356	0.334134	0.366914	0.404457	0.437413	0.430111	0.376614	0.344272	0.327592	0.316059	0.28288	0.289667
0.36765	0.382138	0.363093	0.353906	0.354869	0.324275	0.319466	0.276793	0.265946	0.297315	0.32063	0.342989	0.341671	0.338374	0.345371	0.329877	0.339158	0.314528	0.343977	0.363804	0.348587	0.302152	0.292509	0.286969	0.277398	0.280897	0.313051	0.329486	0.388979	0.393471	0.417777	0.412967	0.433598	0.382819	0.322798	0.303705	0.239997	0.251679	0.279452	0.336067	0.368488	0.406024	0.439217	0.431137	0.378134	0.346358	0.329398	0.318003	0.284926	0.292191
0.368886	0.383384	0.364813	0.355435	0.356337	0.326335	0.321754	0.277943	0.267849	0.298824	0.322069	0.344807	0.343634	0.339879	0.346853	0.331721	0.340833	0.315949	0.345287	0.365682	0.350022	0.303707	0.294646	0.289127	0.279457	0.282351	0.314898	0.331302	0.390651	0.395125	0.418229	0.414087	0.43489	0.383725	0.324413	0.305561	0.242124	0.253904	0.281536	0.337977	0.370062	0.407605	0.44101	0.432167	0.379653	0.348442	0.33118	0.319918	0.286961	0.294708
0.370091	0.384603	0.366517	0.356963	0.357789	0.328385	0.324032	0.279083	0.269762	0.300319	0.323484	0.34661	0.345584	0.341377	0.348327	0.33356	0.342495	0.317372	0.346578	0.367544	0.351436	0.30527	0.29677	0.291268	0.281507	0.283803	0.316726	0.333099	0.392303	0.396768	0.418664	0.415203	0.436152	0.384618	0.326019	0.307394	0.24424	0.256118	0.283608	0.339863	0.371637	0.409198	0.442791	0.433199	0.381171	0.350524	0.332939	0.321806	0.288984	0.297216
0.371265	0.385796	0.368205	0.35849	0.359226	0.330425	0.326299	0.280215	0.271683	0.3018	0.324876	0.348398	0.34752	0.342871	0.349793	0.335395	0.344144	0.318797	0.34785	0.369391	0.352831	0.306839	0.298882	0.29339	0.283546	0.285255	0.318534	0.334876	0.393936	0.398399	0.419082	0.416313	0.437386	0.385498	0.327614	0.309205	0.246343	0.258323	0.285669	0.341727	0.373212	0.410805	0.444561	0.434234	0.382688	0.352603	0.334674	0.323665	0.290995	0.299714
0.372409	0.386963	0.369878	0.360016	0.360648	0.332455	0.328555	0.28134	0.273615	0.303267	0.326243	0.350169	0.349442	0.344359	0.35125	0.337226	0.34578	0.320223	0.349105	0.371221	0.354207	0.308416	0.300981	0.295494	0.285576	0.286706	0.320323	0.336635	0.395549	0.400019	0.419485	0.417419	0.43859	0.386365	0.329199	0.310994	0.248433	0.260517	0.287717	0.343566	0.374786	0.412426	0.446317	0.435271	0.384205	0.35468	0.336386	0.325495	0.292996	0.302202
0.373522	0.388104	0.371534	0.361542	0.362055	0.334474	0.330799	0.282458	0.275556	0.30472	0.327588	0.351926	0.35135	0.345844	0.3527	0.339053	0.347403	0.321653	0.350343	0.373035	0.355564	0.310002	0.303067	0.297578	0.287595	0.288158	0.322092	0.338375	0.397142	0.401628	0.419874	0.418521	0.439765	0.387219	0.330774	0.31276	0.250509	0.2627	0.289754	0.345381	0.376359	0.41406	0.448059	0.436312	0.38572	0.356754	0.338074	0.327297	0.294984	0.304678
0.374607	0.38922	0.373174	0.363067	0.363447	0.336481	0.333031	0.283569	0.277508	0.30616	0.328908	0.353666	0.353244	0.347324	0.354143	0.340876	0.349013	0.323086	0.351562	0.374833	0.356902	0.311596	0.305139	0.299642	0.289604	0.28961	0.323841	0.340096	0.398716	0.403224	0.42025	0.419618	0.44091	0.388063	0.332338	0.314504	0.252572	0.264871	0.291778	0.347172	0.377932	0.415707	0.449787	0.437356	0.387234	0.358824	0.339738	0.32907	0.296961	0.307141
0.375662	0.390311	0.374797	0.364592	0.364825	0.338476	0.33525	0.284676	0.279469	0.307587	0.330205	0.35539	0.355123	0.3488	0.355579	0.342695	0.35061	0.324523	0.352765	0.376616	0.358222	0.313198	0.307199	0.301687	0.291603	0.291062	0.32557	0.341798	0.40027	0.404809	0.420614	0.420712	0.442025	0.388895	0.333891	0.316226	0.254621	0.26703	0.293789	0.348939	0.379503	0.417368	0.451499	0.438403	0.388747	0.36089	0.341378	0.330814	0.298927	0.30959
0.376689	0.391378	0.376404	0.366118	0.366189	0.340458	0.337454	0.285778	0.281441	0.309001	0.331478	0.357099	0.356986	0.350273	0.357008	0.344509	0.352195	0.325964	0.35395	0.378382	0.359523	0.314809	0.309245	0.303711	0.293591	0.292516	0.327278	0.343482	0.401804	0.406381	0.420966	0.421803	0.44311	0.389717	0.335433	0.317925	0.256655	0.269177	0.295788	0.35068	0.381072	0.419042	0.453195	0.439453	0.390259	0.362951	0.342995	0.332529	0.300881	0.312025
0.377689	0.392421	0.377993	0.367642	0.367539	0.342427	0.339645	0.286876	0.283423	0.310402	0.332728	0.358792	0.358835	0.351744	0.35843	0.34632	0.353768	0.327409	0.355119	0.380132	0.360807	0.31643	0.311277	0.305714	0.295568	0.293972	0.328967	0.345147	0.403318	0.407941	0.421309	0.42289	0.444165	0.390529	0.336964	0.319601	0.258674	0.271312	0.297774	0.352397	0.382639	0.420729	0.454874	0.440506	0.391769	0.365008	0.344588	0.334215	0.302824	0.314443
0.378661	0.393442	0.379565	0.369167	0.368874	0.344383	0.341821	0.287971	0.285415	0.311791	0.333955	0.360469	0.360668	0.353211	0.359847	0.348126	0.355328	0.328859	0.356272	0.381866	0.362073	0.31806	0.313296	0.307696	0.297535	0.29543	0.330635	0.346793	0.404813	0.409488	0.421643	0.423974	0.44519	0.391332	0.338482	0.321256	0.260677	0.273433	0.299747	0.354088	0.384204	0.42243	0.456534	0.441561	0.393279	0.367059	0.346158	0.335872	0.304756	0.316844
0.379607	0.394439	0.38112	0.370692	0.370196	0.346324	0.343981	0.289064	0.287417	0.313167	0.335158	0.362129	0.362485	0.354676	0.361257	0.349929	0.356876	0.330314	0.357408	0.383585	0.363322	0.3197	0.315301	0.309657	0.29949	0.296891	0.332283	0.348421	0.406289	0.411021	0.421968	0.425054	0.446185	0.392127	0.339989	0.322887	0.262665	0.275541	0.301708	0.355754	0.385766	0.424143	0.458175	0.44262	0.394788	0.369105	0.347704	0.337499	0.306676	0.319228
0.380527	0.395415	0.382656	0.372217	0.371505	0.348251	0.346124	0.290155	0.28943	0.314532	0.336338	0.363774	0.364287	0.356139	0.362662	0.351727	0.358412	0.331775	0.358529	0.385287	0.364553	0.321349	0.317291	0.311596	0.301435	0.298354	0.33391	0.350031	0.407744	0.412542	0.422287	0.426132	0.44715	0.392914	0.341484	0.324497	0.264637	0.277634	0.303655	0.357395	0.387324	0.425869	0.459797	0.443681	0.396295	0.371144	0.349228	0.339098	0.308585	0.321591
0.381422	0.396369	0.384175	0.373741	0.372801	0.350162	0.348251	0.291246	0.291454	0.315886	0.337496	0.365403	0.366072	0.357601	0.364062	0.35352	0.359935	0.333242	0.359634	0.386974	0.365769	0.323009	0.319268	0.313513	0.303369	0.299821	0.335516	0.351622	0.40918	0.414049	0.422601	0.427208	0.448085	0.393693	0.342966	0.326084	0.266593	0.279714	0.305589	0.359009	0.388879	0.427607	0.461397	0.444745	0.397801	0.373176	0.350728	0.340667	0.310483	0.323935
0.382292	0.397302	0.385675	0.375266	0.374083	0.352058	0.350361	0.292338	0.293487	0.317228	0.33863	0.367015	0.36784	0.359061	0.365457	0.355309	0.361447	0.334714	0.360724	0.388645	0.366967	0.324679	0.321231	0.315407	0.305292	0.301291	0.337102	0.353196	0.410596	0.415542	0.422909	0.42828	0.44899	0.394466	0.344436	0.327648	0.268532	0.281779	0.30751	0.360598	0.390429	0.429358	0.462976	0.44581	0.399305	0.375201	0.352206	0.342207	0.31237	0.326257
0.383139	0.398215	0.387157	0.37679	0.375353	0.353937	0.352452	0.29343	0.295531	0.318559	0.339742	0.368611	0.369592	0.36052	0.366848	0.357094	0.362947	0.336194	0.361798	0.390299	0.36815	0.326359	0.323179	0.317278	0.307203	0.302766	0.338668	0.354752	0.411993	0.417021	0.423214	0.429351	0.449865	0.395232	0.345892	0.329191	0.270453	0.283829	0.309418	0.362161	0.391975	0.43112	0.464532	0.446878	0.400808	0.377218	0.353661	0.343718	0.314246	0.328556
0.383962	0.399108	0.38862	0.378315	0.376611	0.355799	0.354524	0.294524	0.297585	0.31988	0.340832	0.370191	0.371327	0.361978	0.368234	0.358873	0.364435	0.33768	0.362859	0.391939	0.369317	0.328049	0.325113	0.319126	0.309103	0.304244	0.340212	0.35629	0.413371	0.418486	0.423516	0.430419	0.45071	0.395992	0.347335	0.330712	0.272358	0.285863	0.311312	0.363697	0.393515	0.432894	0.466065	0.447948	0.40231	0.379227	0.355093	0.3452	0.316111	0.330832
0.384763	0.399983	0.390064	0.379839	0.377856	0.357644	0.356577	0.29562	0.29965	0.32119	0.3419	0.371755	0.373045	0.363436	0.369615	0.360648	0.365911	0.339172	0.363904	0.393562	0.370468	0.32975	0.327033	0.320951	0.310991	0.305728	0.341736	0.35781	0.414728	0.419936	0.423817	0.431485	0.451525	0.396747	0.348764	0.33221	0.274245	0.287882	0.313193	0.365207	0.39505	0.43468	0.467574	0.449019	0.403809	0.381226	0.356503	0.346654	0.317965	0.333083
0.385543	0.400839	0.391489	0.381362	0.379089	0.359471	0.35861	0.29672	0.301725	0.32249	0.342946	0.373302	0.374745	0.364893	0.370993	0.362418	0.367376	0.340672	0.364936	0.39517	0.371605	0.331462	0.328938	0.322753	0.312868	0.307217	0.343239	0.359314	0.416067	0.421371	0.424117	0.432549	0.45231	0.397498	0.350179	0.333687	0.276114	0.289886	0.31506	0.366691	0.396578	0.436475	0.469057	0.450092	0.405307	0.383216	0.357891	0.348079	0.319809	0.335308
0.386301	0.401677	0.392895	0.382885	0.38031	0.361279	0.360623	0.297824	0.303809	0.323781	0.34397	0.374834	0.376428	0.366351	0.372367	0.364183	0.368829	0.34218	0.365955	0.396761	0.372726	0.333184	0.330828	0.32453	0.314734	0.308711	0.344722	0.3608	0.417385	0.42279	0.424418	0.433611	0.453066	0.398244	0.35158	0.335143	0.277964	0.291872	0.316914	0.368149	0.398099	0.438281	0.470514	0.451166	0.406803	0.385196	0.359258	0.349475	0.321642	0.337506
0.387039	0.402498	0.394281	0.384408	0.38152	0.363068	0.362614	0.298933	0.305904	0.325062	0.344973	0.376348	0.378094	0.367809	0.373738	0.365943	0.370271	0.343695	0.36696	0.398338	0.373834	0.334917	0.332704	0.326283	0.316587	0.31021	0.346183	0.362269	0.418685	0.424195	0.42472	0.434671	0.453793	0.398987	0.352966	0.336577	0.279797	0.293842	0.318754	0.36958	0.399613	0.440097	0.471944	0.45224	0.408297	0.387166	0.360603	0.350843	0.323465	0.339677
0.387758	0.403303	0.395648	0.38593	0.382718	0.364837	0.364583	0.300047	0.308008	0.326334	0.345955	0.377847	0.379741	0.369267	0.375105	0.367697	0.371702	0.345217	0.367951	0.399898	0.374928	0.336661	0.334565	0.328012	0.318429	0.311716	0.347625	0.363721	0.419965	0.425583	0.425025	0.435729	0.454491	0.399726	0.354337	0.337989	0.281611	0.295796	0.32058	0.370984	0.40112	0.441923	0.473347	0.453315	0.409789	0.389124	0.361927	0.352184	0.325277	0.341818
0.388458	0.404092	0.396996	0.387451	0.383905	0.366587	0.366529	0.301168	0.310122	0.327598	0.346917	0.379329	0.38137	0.370726	0.37647	0.369446	0.373121	0.346747	0.368931	0.401443	0.376008	0.338415	0.336411	0.329716	0.32026	0.313227	0.349045	0.365157	0.421225	0.426956	0.425333	0.436785	0.455159	0.400463	0.355693	0.339381	0.283406	0.297732	0.322393	0.372362	0.402617	0.443756	0.47472	0.454389	0.411279	0.39107	0.363231	0.353497	0.32708	0.343929
0.38914	0.404867	0.398323	0.388971	0.385082	0.368315	0.368453	0.302295	0.312245	0.328852	0.347859	0.380795	0.382982	0.372186	0.377831	0.371189	0.374528	0.348285	0.369898	0.402973	0.377074	0.34018	0.338243	0.331396	0.322078	0.314746	0.350445	0.366576	0.422466	0.428312	0.425646	0.43784	0.455799	0.401197	0.357034	0.340752	0.285182	0.299651	0.324192	0.373714	0.404106	0.445599	0.476064	0.455463	0.412766	0.393003	0.364514	0.354782	0.328872	0.346009
0.389805	0.405627	0.399631	0.390489	0.386247	0.370023	0.370352	0.303431	0.314377	0.330099	0.34878	0.382245	0.384574	0.373648	0.37919	0.372926	0.375925	0.349831	0.370853	0.404486	0.378128	0.341955	0.340059	0.333051	0.323884	0.31627	0.351824	0.367979	0.423688	0.429652	0.425964	0.438892	0.456411	0.401929	0.358358	0.342103	0.286939	0.301552	0.325977	0.375038	0.405584	0.447448	0.477378	0.456537	0.414251	0.394924	0.365777	0.356041	0.330654	0.348056
0.390454	0.406373	0.400918	0.392006	0.387402	0.371709	0.372228	0.304575	0.316518	0.331338	0.349682	0.383678	0.386149	0.37511	0.380546	0.374657	0.37731	0.351385	0.371797	0.405985	0.37917	0.343741	0.341861	0.33468	0.325679	0.317802	0.353183	0.369366	0.42489	0.430975	0.426288	0.439943	0.456995	0.40266	0.359666	0.343433	0.288677	0.303435	0.327748	0.376337	0.407053	0.449305	0.47866	0.457608	0.415732	0.39683	0.36702	0.357273	0.332427	0.350071
0.391087	0.407107	0.402186	0.393522	0.388547	0.373372	0.374078	0.305728	0.318668	0.332569	0.350565	0.385095	0.387704	0.376574	0.381899	0.376381	0.378684	0.352947	0.372729	0.407467	0.380199	0.345537	0.343648	0.336284	0.327461	0.319341	0.354522	0.370738	0.426074	0.43228	0.42662	0.440993	0.457551	0.40339	0.360957	0.344743	0.290395	0.3053	0.329505	0.377608	0.408511	0.451168	0.479911	0.458679	0.417211	0.398722	0.368243	0.358479	0.33419	0.352051
0.391705	0.407829	0.403433	0.395035	0.389682	0.375014	0.375903	0.306891	0.320826	0.333793	0.35143	0.386495	0.389241	0.37804	0.38325	0.378099	0.380047	0.354517	0.373651	0.408934	0.381217	0.347343	0.34542	0.337863	0.329231	0.320887	0.35584	0.372094	0.427238	0.433569	0.42696	0.44204	0.45808	0.404119	0.362231	0.346033	0.292093	0.307147	0.331249	0.378853	0.409957	0.453036	0.481128	0.459747	0.418687	0.4006	0.369448	0.359658	0.335944	0.353997
0.39231	0.408539	0.40466	0.396546	0.390807	0.376631	0.377702	0.308064	0.322993	0.33501	0.352276	0.387879	0.39076	0.379507	0.384599	0.37981	0.381399	0.356094	0.374562	0.410386	0.382224	0.34916	0.347176	0.339416	0.330989	0.32244	0.357139	0.373434	0.428382	0.434839	0.427309	0.443086	0.458582	0.404848	0.363488	0.347304	0.293772	0.308975	0.332979	0.380072	0.411391	0.45491	0.482312	0.460812	0.42016	0.402461	0.370635	0.360813	0.337688	0.355906
0.392901	0.409239	0.405866	0.398055	0.391922	0.378226	0.379474	0.309249	0.325166	0.33622	0.353105	0.389247	0.392259	0.380977	0.385946	0.381515	0.38274	0.35768	0.375463	0.411822	0.383219	0.350986	0.348918	0.340943	0.332734	0.324002	0.358417	0.37476	0.429508	0.436092	0.427669	0.44413	0.459058	0.405577	0.364727	0.348556	0.295431	0.310784	0.334694	0.381265	0.412812	0.456787	0.483462	0.461874	0.42163	0.404307	0.371803	0.361942	0.339423	0.357778
0.39348	0.409929	0.407052	0.399561	0.393028	0.379796	0.381219	0.310445	0.327348	0.337423	0.353916	0.390599	0.393739	0.382448	0.387291	0.383212	0.384069	0.359274	0.376354	0.413243	0.384204	0.352821	0.350645	0.342445	0.334467	0.32557	0.359676	0.376071	0.430614	0.437326	0.428039	0.445172	0.459508	0.406306	0.365949	0.349789	0.29707	0.312575	0.336396	0.382431	0.414221	0.458668	0.484576	0.462933	0.423096	0.406135	0.372953	0.363047	0.341149	0.359613
0.394047	0.41061	0.408218	0.401064	0.394124	0.381342	0.382936	0.311654	0.329536	0.338621	0.35471	0.391934	0.3952	0.383922	0.388634	0.384901	0.385388	0.360875	0.377236	0.414648	0.385179	0.354666	0.352357	0.34392	0.336188	0.327147	0.360915	0.377367	0.431701	0.438542	0.42842	0.446212	0.459933	0.407036	0.367152	0.351004	0.29869	0.314346	0.338084	0.38357	0.415615	0.460551	0.485655	0.463987	0.424558	0.407946	0.374087	0.364128	0.342866	0.361409
0.394604	0.411282	0.409363	0.402563	0.395212	0.382863	0.384625	0.312875	0.331731	0.339813	0.355489	0.393253	0.396642	0.385397	0.389974	0.386583	0.386695	0.362483	0.378109	0.416038	0.386144	0.356521	0.354053	0.34537	0.337896	0.328731	0.362134	0.378649	0.432769	0.439739	0.428814	0.44725	0.460332	0.407767	0.368336	0.3522	0.300289	0.316099	0.339758	0.384684	0.416994	0.462437	0.486697	0.465036	0.426016	0.409739	0.375203	0.365186	0.344575	0.363165
0.39515	0.411947	0.410488	0.404058	0.396291	0.384359	0.386286	0.31411	0.333932	0.340999	0.356251	0.394556	0.398065	0.386875	0.391313	0.388256	0.387992	0.364099	0.378973	0.417413	0.3871	0.358384	0.355735	0.346794	0.339592	0.330323	0.363334	0.379916	0.433818	0.440918	0.429222	0.448286	0.460707	0.408499	0.369501	0.353379	0.301868	0.317832	0.341418	0.385772	0.418359	0.464323	0.487702	0.46608	0.42747	0.411513	0.376304	0.36622	0.346275	0.364881
0.395688	0.412605	0.411592	0.40555	0.397361	0.385828	0.387917	0.315359	0.336139	0.342179	0.356998	0.395842	0.399469	0.388355	0.39265	0.389922	0.389277	0.365722	0.379829	0.418772	0.388047	0.360255	0.357401	0.348191	0.341275	0.331924	0.364516	0.38117	0.434849	0.442077	0.429643	0.44932	0.461059	0.409233	0.370647	0.35454	0.303427	0.319545	0.343064	0.386834	0.419707	0.466209	0.488669	0.467118	0.42892	0.413267	0.377388	0.367232	0.347967	0.366555
0.396217	0.413257	0.412676	0.407037	0.398422	0.387272	0.389518	0.316622	0.338352	0.343355	0.357731	0.397112	0.400854	0.389837	0.393985	0.391578	0.390551	0.367352	0.380677	0.420116	0.388986	0.362135	0.359053	0.349563	0.342946	0.333532	0.365678	0.38241	0.43586	0.443216	0.430079	0.450351	0.461387	0.409969	0.371773	0.355685	0.304966	0.321239	0.344696	0.387871	0.42104	0.468095	0.489597	0.46815	0.430365	0.415002	0.378458	0.368222	0.34965	0.368188
0.396739	0.413904	0.413739	0.408519	0.399476	0.388689	0.39109	0.317901	0.340569	0.344526	0.35845	0.398367	0.402219	0.391321	0.395318	0.393226	0.391815	0.368989	0.381517	0.421444	0.389916	0.364022	0.360689	0.350908	0.344604	0.335148	0.366821	0.383636	0.436852	0.444336	0.43053	0.451381	0.461693	0.410707	0.372879	0.356812	0.306485	0.322913	0.346314	0.388882	0.422355	0.469978	0.490487	0.469175	0.431805	0.416716	0.379512	0.369191	0.351326	0.369778
0.397254	0.414546	0.414782	0.409996	0.400521	0.39008	0.39263	0.319194	0.342791	0.345692	0.359155	0.399605	0.403565	0.392808	0.396649	0.394864	0.393066	0.370632	0.382351	0.422757	0.390838	0.365917	0.36231	0.352227	0.346249	0.336773	0.367946	0.384849	0.437825	0.445436	0.430998	0.452408	0.461976	0.411447	0.373965	0.357923	0.307984	0.324568	0.347918	0.389868	0.423652	0.471859	0.491337	0.470192	0.433241	0.418408	0.380552	0.37014	0.352993	0.371325
0.397763	0.415184	0.415804	0.411467	0.401558	0.391443	0.39414	0.320504	0.345016	0.346854	0.359847	0.400827	0.404892	0.394297	0.397979	0.396493	0.394307	0.372282	0.383177	0.424054	0.391754	0.367819	0.363917	0.353521	0.347881	0.338405	0.369052	0.386049	0.438779	0.446516	0.431482	0.453432	0.462239	0.41219	0.375031	0.359019	0.309463	0.326202	0.349509	0.39083	0.424931	0.473737	0.492146	0.471201	0.434671	0.420078	0.381579	0.371068	0.354653	0.372829
0.398266	0.415819	0.416807	0.412932	0.402588	0.392779	0.395619	0.32183	0.347245	0.348012	0.360527	0.402033	0.4062	0.395788	0.399306	0.398113	0.395537	0.373937	0.383998	0.425336	0.392662	0.369728	0.365508	0.354788	0.3495	0.340045	0.370141	0.387237	0.439715	0.447575	0.431983	0.454453	0.462481	0.412935	0.376075	0.360099	0.310922	0.327817	0.351085	0.391766	0.426192	0.47561	0.492916	0.472201	0.436096	0.421726	0.382592	0.371977	0.356305	0.374287
0.398765	0.416451	0.417789	0.414391	0.40361	0.394087	0.397065	0.323172	0.349477	0.349166	0.361195	0.403223	0.407488	0.397281	0.40063	0.399722	0.396755	0.375597	0.384812	0.426603	0.393563	0.371643	0.367084	0.356029	0.351106	0.341693	0.371212	0.388411	0.440632	0.448614	0.432503	0.455472	0.462704	0.413683	0.377098	0.361163	0.312362	0.329412	0.352648	0.392678	0.427433	0.477478	0.493644	0.473192	0.437515	0.42335	0.383592	0.372868	0.35795	0.375701
0.399261	0.417082	0.418751	0.415842	0.404624	0.395367	0.39848	0.324532	0.35171	0.350316	0.361852	0.404397	0.408758	0.398776	0.401953	0.40132	0.397962	0.377263	0.38562	0.427854	0.394458	0.373564	0.368646	0.357244	0.352699	0.343348	0.372265	0.389574	0.44153	0.449632	0.43304	0.456487	0.462907	0.414434	0.3781	0.362214	0.313781	0.330987	0.354196	0.393565	0.428654	0.479339	0.49433	0.474173	0.438928	0.424951	0.384581	0.37374	0.359588	0.377069
0.399753	0.417712	0.419693	0.417287	0.405631	0.396619	0.399862	0.325908	0.353946	0.351462	0.362498	0.405555	0.410008	0.400273	0.403273	0.402908	0.399158	0.378933	0.386424	0.42909	0.395348	0.37549	0.370192	0.358434	0.354279	0.345011	0.373301	0.390724	0.44241	0.450629	0.433597	0.4575	0.463092	0.415188	0.37908	0.36325	0.315182	0.332543	0.355731	0.394429	0.429854	0.481193	0.494974	0.475143	0.440335	0.426528	0.385558	0.374596	0.361218	0.37839
0.400244	0.418341	0.420616	0.418723	0.406631	0.397842	0.401211	0.327303	0.356183	0.352606	0.363135	0.406697	0.41124	0.401771	0.404591	0.404484	0.400342	0.380607	0.387222	0.43031	0.396231	0.377421	0.371724	0.359597	0.355846	0.346682	0.374321	0.391862	0.443271	0.451605	0.434173	0.458509	0.46326	0.415946	0.380038	0.364272	0.316563	0.334078	0.357252	0.395269	0.431033	0.483038	0.495577	0.476102	0.441736	0.428079	0.386523	0.375435	0.362842	0.379666
0.400733	0.418971	0.421519	0.420152	0.407624	0.399037	0.402528	0.328715	0.35842	0.353746	0.363763	0.407824	0.412453	0.403271	0.405906	0.40605	0.401515	0.382285	0.388015	0.431515	0.39711	0.379356	0.37324	0.360735	0.357399	0.348359	0.375323	0.392988	0.444113	0.45256	0.434769	0.459514	0.463412	0.416706	0.380973	0.36528	0.317924	0.335594	0.35876	0.396086	0.432191	0.484874	0.496136	0.477049	0.443131	0.429605	0.387478	0.376258	0.364458	0.380894
0.401221	0.419602	0.422402	0.421572	0.40861	0.400202	0.403811	0.330145	0.360657	0.354883	0.364382	0.408935	0.413647	0.404773	0.407218	0.407603	0.402676	0.383967	0.388805	0.432704	0.397984	0.381295	0.374742	0.361848	0.35894	0.350044	0.37631	0.394103	0.444938	0.453493	0.435385	0.460516	0.463547	0.41747	0.381886	0.366276	0.319267	0.33709	0.360253	0.39688	0.433326	0.4867	0.496653	0.477984	0.444518	0.431104	0.388424	0.377066	0.366068	0.382076
0.401709	0.420235	0.423266	0.422982	0.40959	0.401338	0.40506	0.331593	0.362893	0.356018	0.364993	0.410031	0.414822	0.406276	0.408528	0.409144	0.403825	0.385651	0.38959	0.433878	0.398853	0.383237	0.376229	0.362935	0.360466	0.351736	0.37728	0.395206	0.445743	0.454405	0.436021	0.461514	0.463668	0.418238	0.382777	0.36726	0.32059	0.338566	0.361733	0.397651	0.434438	0.488514	0.497126	0.478905	0.445899	0.432577	0.389359	0.377859	0.367672	0.383209
0.402197	0.42087	0.424112	0.424383	0.410562	0.402446	0.406276	0.33306	0.365128	0.35715	0.365597	0.411111	0.415979	0.40778	0.409834	0.410673	0.404963	0.387338	0.390372	0.435037	0.399719	0.385182	0.377701	0.363997	0.36198	0.353434	0.378235	0.396298	0.446531	0.455295	0.436679	0.462508	0.463775	0.419009	0.383644	0.368231	0.321895	0.340023	0.363199	0.3984	0.435527	0.490316	0.497556	0.479814	0.447272	0.434023	0.390286	0.378639	0.369269	0.384295
0.402687	0.421508	0.424938	0.425774	0.411528	0.403523	0.407457	0.334545	0.36736	0.35828	0.366195	0.412175	0.417118	0.409285	0.411136	0.412189	0.406089	0.389026	0.391151	0.43618	0.40058	0.387129	0.379159	0.365034	0.363479	0.355138	0.379174	0.397379	0.4473	0.456163	0.437358	0.463498	0.463869	0.419783	0.384488	0.369191	0.323182	0.34146	0.364651	0.399127	0.436593	0.492104	0.497943	0.480708	0.448638	0.435441	0.391205	0.379407	0.37086	0.385333
0.403179	0.42215	0.425746	0.427154	0.412488	0.404572	0.408605	0.336049	0.36959	0.359407	0.366787	0.413224	0.418238	0.41079	0.412435	0.413691	0.407203	0.390716	0.391926	0.437307	0.401439	0.389078	0.380602	0.366046	0.364966	0.356849	0.380098	0.39845	0.448051	0.457009	0.438058	0.464483	0.463951	0.420561	0.385308	0.370139	0.32445	0.342878	0.36609	0.399832	0.437634	0.493878	0.498285	0.481587	0.449996	0.436831	0.392116	0.380162	0.372444	0.386323
0.403673	0.422796	0.426535	0.428523	0.413442	0.40559	0.409718	0.337572	0.371817	0.360532	0.367374	0.414258	0.419341	0.412296	0.413731	0.41518	0.408305	0.392406	0.392699	0.438419	0.402294	0.391028	0.38203	0.367033	0.366438	0.358565	0.381008	0.399509	0.448785	0.457834	0.43878	0.465464	0.464022	0.421342	0.386105	0.371077	0.3257	0.344276	0.367515	0.400516	0.43865	0.495636	0.498584	0.482451	0.451346	0.438192	0.39302	0.380907	0.374023	0.387265
0.40417	0.423447	0.427307	0.42988	0.414389	0.406579	0.410797	0.339113	0.374039	0.361656	0.367956	0.415277	0.420425	0.413803	0.415022	0.416656	0.409396	0.394096	0.39347	0.439515	0.403146	0.392977	0.383443	0.367996	0.367897	0.360287	0.381904	0.400559	0.4495	0.458636	0.439523	0.46644	0.464083	0.422127	0.386878	0.372005	0.326933	0.345656	0.368927	0.40118	0.439642	0.497378	0.498839	0.483299	0.452688	0.439524	0.393917	0.381641	0.375595	0.388158
0.404672	0.424104	0.42806	0.431226	0.41533	0.407539	0.411842	0.340674	0.376256	0.362777	0.368535	0.416281	0.421492	0.415309	0.416308	0.418117	0.410474	0.395785	0.394239	0.440595	0.403996	0.394927	0.384842	0.368935	0.369341	0.362014	0.382785	0.401597	0.450197	0.459416	0.440289	0.467411	0.464135	0.422915	0.387627	0.372923	0.328148	0.347016	0.370325	0.401823	0.440607	0.499102	0.49905	0.484131	0.454021	0.440826	0.394808	0.382365	0.377162	0.389003
0.405177	0.424766	0.428796	0.432558	0.416265	0.408469	0.412852	0.342253	0.378468	0.363896	0.369111	0.41727	0.422542	0.416814	0.417591	0.419563	0.411539	0.397474	0.395006	0.44166	0.404844	0.396876	0.386226	0.369851	0.370772	0.363746	0.383653	0.402626	0.450877	0.460174	0.441077	0.468377	0.464179	0.423706	0.388352	0.373832	0.329346	0.348358	0.371709	0.402447	0.441547	0.500808	0.499218	0.484946	0.455346	0.442098	0.395694	0.383081	0.378724	0.3898
0.405688	0.425435	0.429515	0.433878	0.417194	0.409369	0.413827	0.34385	0.380673	0.365014	0.369684	0.418243	0.423575	0.418319	0.418868	0.420995	0.412593	0.39916	0.395772	0.442709	0.40569	0.398823	0.387596	0.370742	0.372189	0.365482	0.384509	0.403644	0.451539	0.460909	0.441887	0.469337	0.464216	0.424501	0.389052	0.374731	0.330527	0.349681	0.37308	0.403051	0.442461	0.502494	0.499341	0.485743	0.456661	0.443339	0.396574	0.383789	0.380279	0.390549
0.406204	0.426112	0.430217	0.435184	0.418117	0.41024	0.414768	0.345466	0.382871	0.36613	0.370256	0.419203	0.42459	0.419823	0.42014	0.422411	0.413634	0.400844	0.396537	0.443743	0.406535	0.400768	0.388951	0.37161	0.373592	0.367222	0.385351	0.404653	0.452184	0.461622	0.442719	0.470291	0.464247	0.425298	0.389728	0.375623	0.331692	0.350986	0.374438	0.403636	0.443347	0.504159	0.499421	0.486522	0.457967	0.44455	0.397451	0.38449	0.381829	0.391249
0.406726	0.426795	0.430903	0.436477	0.419035	0.411081	0.415675	0.347101	0.385062	0.367245	0.370827	0.420147	0.425589	0.421326	0.421406	0.423811	0.414662	0.402524	0.397301	0.44476	0.407378	0.402709	0.390292	0.372456	0.37498	0.368966	0.386181	0.405652	0.452811	0.462313	0.443573	0.47124	0.464273	0.426099	0.39038	0.376506	0.33284	0.352272	0.375782	0.404203	0.444207	0.505803	0.499458	0.487283	0.459264	0.445729	0.398323	0.385184	0.383374	0.391902
0.407255	0.427487	0.431572	0.437754	0.419947	0.411893	0.416547	0.348753	0.387243	0.368358	0.371398	0.421078	0.426572	0.422827	0.422667	0.425196	0.415678	0.4042	0.398064	0.445762	0.408221	0.404648	0.391618	0.373278	0.376354	0.370712	0.386999	0.406641	0.453422	0.462982	0.44445	0.472182	0.464295	0.426903	0.391007	0.377381	0.333973	0.353541	0.377112	0.404751	0.445039	0.507424	0.499451	0.488025	0.460551	0.446877	0.399192	0.385873	0.384913	0.392508
0.40779	0.428188	0.432226	0.439017	0.420853	0.412676	0.417385	0.350424	0.389416	0.36947	0.371969	0.421993	0.427538	0.424326	0.423922	0.426564	0.416682	0.405872	0.398828	0.446748	0.409063	0.406582	0.392931	0.374078	0.377714	0.372462	0.387806	0.40762	0.454015	0.463629	0.445348	0.473119	0.464314	0.427709	0.391609	0.37825	0.33509	0.354792	0.37843	0.405283	0.445844	0.509022	0.499401	0.488748	0.461828	0.447992	0.400058	0.386558	0.386447	0.393066
0.408333	0.428897	0.432864	0.440264	0.421753	0.41343	0.418188	0.352113	0.391578	0.37058	0.372541	0.422895	0.428488	0.425822	0.42517	0.427916	0.417672	0.407538	0.399591	0.447718	0.409904	0.408511	0.394229	0.374856	0.37906	0.374214	0.388602	0.40859	0.454591	0.464253	0.446268	0.474049	0.464332	0.428518	0.392187	0.379112	0.336192	0.356026	0.379734	0.405797	0.44662	0.510595	0.499308	0.489451	0.463095	0.449075	0.400922	0.387239	0.387976	0.393578
0.408884	0.429616	0.433487	0.441495	0.422648	0.414155	0.418958	0.353819	0.39373	0.371689	0.373116	0.423783	0.429423	0.427316	0.426411	0.429251	0.418649	0.409198	0.400354	0.448673	0.410746	0.410434	0.395512	0.375613	0.380391	0.375967	0.389387	0.409551	0.45515	0.464855	0.447211	0.474972	0.464349	0.429329	0.39274	0.379968	0.33728	0.357243	0.381024	0.406295	0.447369	0.512142	0.499174	0.490133	0.464351	0.450126	0.401785	0.387916	0.3895	0.394043
0.409444	0.430345	0.434096	0.44271	0.423538	0.414852	0.419693	0.355543	0.395869	0.372797	0.373693	0.424656	0.430342	0.428807	0.427645	0.430568	0.419614	0.410851	0.401119	0.449611	0.411587	0.412351	0.396782	0.376348	0.381707	0.377722	0.390162	0.410502	0.455693	0.465435	0.448174	0.475888	0.464367	0.430143	0.393269	0.380818	0.338353	0.358442	0.382302	0.406777	0.448089	0.513664	0.498997	0.490795	0.465597	0.451143	0.402645	0.388592	0.391019	0.394462
0.410012	0.431084	0.43469	0.443907	0.424422	0.41552	0.420395	0.357283	0.397997	0.373903	0.374273	0.425516	0.431247	0.430294	0.428871	0.431868	0.420565	0.412497	0.401883	0.450533	0.412429	0.414261	0.398037	0.377062	0.383009	0.379478	0.390928	0.411444	0.456219	0.465993	0.449159	0.476797	0.464386	0.430958	0.393773	0.381662	0.339412	0.359626	0.383566	0.407244	0.448781	0.515157	0.498778	0.491436	0.466832	0.452127	0.403505	0.389266	0.392532	0.394836
0.410589	0.431834	0.435271	0.445088	0.4253	0.41616	0.421063	0.359041	0.400111	0.375008	0.374857	0.426363	0.432137	0.431777	0.430089	0.43315	0.421503	0.414134	0.402649	0.45144	0.413272	0.416163	0.399279	0.377756	0.384296	0.381234	0.391684	0.412377	0.456729	0.466529	0.450165	0.477698	0.464408	0.431775	0.394252	0.382501	0.340458	0.360793	0.384817	0.407696	0.449444	0.516623	0.498519	0.492056	0.468055	0.453078	0.404365	0.38994	0.394041	0.395165
0.411176	0.432594	0.435838	0.44625	0.426174	0.416772	0.421699	0.360814	0.402212	0.376112	0.375446	0.427195	0.433012	0.433255	0.431299	0.434414	0.422428	0.415762	0.403416	0.45233	0.414115	0.418056	0.400506	0.37843	0.385568	0.38299	0.392431	0.413301	0.457223	0.467043	0.451192	0.478592	0.464435	0.432594	0.394706	0.383336	0.341491	0.361944	0.386054	0.408134	0.450078	0.51806	0.498219	0.492654	0.469267	0.453996	0.405225	0.390615	0.395545	0.39545
0.411773	0.433366	0.436393	0.447394	0.427041	0.417357	0.422301	0.362603	0.404297	0.377214	0.376041	0.428015	0.433874	0.434729	0.432501	0.435659	0.42334	0.417379	0.404185	0.453204	0.414959	0.419941	0.40172	0.379084	0.386825	0.384745	0.39317	0.414216	0.457701	0.467536	0.452238	0.479479	0.464466	0.433414	0.395136	0.384167	0.342511	0.36308	0.387279	0.408558	0.450683	0.519466	0.497879	0.493229	0.470467	0.454879	0.406085	0.39129	0.397043	0.395692
0.412379	0.434149	0.436935	0.44852	0.427904	0.417914	0.422871	0.364408	0.406367	0.378315	0.376641	0.428822	0.434721	0.436198	0.433693	0.436886	0.424237	0.418986	0.404955	0.454063	0.415805	0.421815	0.402919	0.379719	0.388067	0.386498	0.393902	0.415122	0.458164	0.468007	0.453305	0.480357	0.464503	0.434236	0.395542	0.384994	0.343519	0.364201	0.38849	0.408969	0.451259	0.520842	0.4975	0.493783	0.471656	0.455729	0.406947	0.391967	0.398537	0.395891
0.412997	0.434944	0.437466	0.449626	0.428761	0.418445	0.423409	0.366227	0.408421	0.379415	0.377248	0.429615	0.435556	0.437661	0.434875	0.438093	0.425122	0.420582	0.405727	0.454905	0.416652	0.423679	0.404105	0.380335	0.389294	0.38825	0.394626	0.416019	0.458611	0.468457	0.454392	0.481227	0.464547	0.435058	0.395923	0.385817	0.344515	0.365307	0.389688	0.409368	0.451806	0.522186	0.497082	0.494314	0.472832	0.456545	0.40781	0.392647	0.400026	0.396048
0.413624	0.435751	0.437985	0.450713	0.429613	0.41895	0.423915	0.368061	0.410458	0.380513	0.377862	0.430396	0.436377	0.439117	0.436048	0.439281	0.425993	0.422165	0.406501	0.455731	0.417501	0.425531	0.405277	0.380933	0.390506	0.389999	0.395343	0.416907	0.459042	0.468885	0.455497	0.482089	0.4646	0.435881	0.39628	0.386637	0.345501	0.366399	0.390874	0.409754	0.452324	0.523498	0.496627	0.494822	0.473996	0.457326	0.408675	0.393331	0.40151	0.396164
0.414263	0.43657	0.438493	0.45178	0.430459	0.419429	0.424389	0.369909	0.412478	0.381609	0.378484	0.431165	0.437186	0.440567	0.43721	0.44045	0.42685	0.423735	0.407277	0.456541	0.418351	0.427372	0.406435	0.381513	0.391702	0.391745	0.396053	0.417786	0.459459	0.469293	0.456621	0.482942	0.464663	0.436704	0.396614	0.387455	0.346475	0.367477	0.392046	0.41013	0.452813	0.524777	0.496134	0.495307	0.475147	0.458074	0.409542	0.394019	0.402989	0.396241
0.414913	0.437402	0.438992	0.452826	0.4313	0.419882	0.424833	0.37177	0.414479	0.382705	0.379115	0.431921	0.437983	0.44201	0.438362	0.441598	0.427693	0.425291	0.408055	0.457335	0.419203	0.429199	0.407579	0.382076	0.392884	0.393487	0.396758	0.418657	0.459861	0.46968	0.457763	0.483787	0.464736	0.437527	0.396923	0.38827	0.347439	0.368541	0.393205	0.410495	0.453273	0.526022	0.495604	0.49577	0.476285	0.458787	0.410412	0.394711	0.404464	0.396278
0.415575	0.438246	0.43948	0.453852	0.432136	0.420311	0.425247	0.373643	0.41646	0.383798	0.379754	0.432665	0.438768	0.443446	0.439503	0.442727	0.428522	0.426832	0.408836	0.458112	0.420058	0.431013	0.40871	0.382623	0.39405	0.395225	0.397458	0.419518	0.460248	0.470046	0.458922	0.484623	0.46482	0.43835	0.397209	0.389083	0.348394	0.369593	0.394351	0.41085	0.453704	0.527232	0.495039	0.496209	0.47741	0.459466	0.411284	0.39541	0.405933	0.396277
0.416248	0.439102	0.439959	0.454857	0.432967	0.420715	0.42563	0.375529	0.418422	0.38489	0.380404	0.433397	0.439541	0.444873	0.440632	0.443835	0.429337	0.428358	0.409619	0.458874	0.420915	0.432813	0.409828	0.383153	0.3952	0.396958	0.398152	0.420371	0.460621	0.470392	0.460098	0.485449	0.464918	0.439173	0.397472	0.389895	0.349339	0.370631	0.395484	0.411196	0.454107	0.528407	0.49444	0.496624	0.478522	0.460111	0.412161	0.396115	0.407397	0.396239
0.416932	0.439971	0.440429	0.45584	0.433792	0.421096	0.425984	0.377426	0.420364	0.38598	0.381063	0.434118	0.440304	0.446292	0.441749	0.444923	0.430139	0.429867	0.410405	0.459619	0.421774	0.434599	0.410932	0.383667	0.396335	0.398685	0.398842	0.421215	0.46098	0.470718	0.46129	0.486267	0.465029	0.439995	0.397711	0.390705	0.350275	0.371658	0.396604	0.411532	0.45448	0.529546	0.493806	0.497016	0.479621	0.460721	0.413041	0.396827	0.408856	0.396165
0.417629	0.440853	0.440892	0.456801	0.434612	0.421453	0.42631	0.379334	0.422283	0.387068	0.381734	0.434827	0.441056	0.447702	0.442854	0.44599	0.430926	0.431359	0.411194	0.460348	0.422635	0.436368	0.412022	0.384166	0.397454	0.400406	0.399528	0.42205	0.461325	0.471025	0.462498	0.487075	0.465155	0.440815	0.397928	0.391514	0.351203	0.372673	0.397711	0.411861	0.454826	0.530649	0.49314	0.497385	0.480706	0.461298	0.413925	0.397547	0.410311	0.396056
0.418337	0.441748	0.441346	0.457741	0.435427	0.421788	0.426607	0.381252	0.424181	0.388155	0.382416	0.435525	0.441797	0.449102	0.443946	0.447036	0.431699	0.432834	0.411986	0.461061	0.423499	0.438122	0.4131	0.384651	0.398558	0.402121	0.40021	0.422876	0.461656	0.471311	0.46372	0.487873	0.465298	0.441634	0.398122	0.392323	0.352124	0.373676	0.398805	0.412182	0.455143	0.531715	0.492442	0.49773	0.481776	0.461841	0.414813	0.398275	0.41176	0.395914
0.419057	0.442656	0.441794	0.458657	0.436237	0.4221	0.426877	0.38318	0.426057	0.389239	0.38311	0.436212	0.442529	0.450493	0.445024	0.44806	0.432458	0.43429	0.412781	0.461757	0.424366	0.439858	0.414163	0.385121	0.399646	0.403828	0.40089	0.423693	0.461975	0.471579	0.464957	0.488662	0.465457	0.442452	0.398295	0.393131	0.353037	0.374669	0.399887	0.412496	0.455432	0.532743	0.491713	0.498051	0.482833	0.462349	0.415706	0.399013	0.413204	0.395739
0.419789	0.443576	0.442235	0.459552	0.437041	0.422392	0.42712	0.385116	0.427909	0.390321	0.383816	0.436889	0.443251	0.451872	0.44609	0.449064	0.433203	0.435726	0.413579	0.462438	0.425236	0.441577	0.415214	0.385578	0.400718	0.405527	0.401567	0.424502	0.46228	0.471828	0.466207	0.489441	0.465634	0.443267	0.398445	0.393938	0.353943	0.375651	0.400955	0.412804	0.455693	0.533732	0.490954	0.498349	0.483875	0.462825	0.416604	0.399761	0.414642	0.395533
0.420534	0.444509	0.44267	0.460423	0.43784	0.422662	0.427337	0.38706	0.429737	0.391401	0.384535	0.437554	0.443964	0.453242	0.447141	0.450046	0.433934	0.437143	0.41438	0.463102	0.426109	0.443278	0.416252	0.386023	0.401774	0.407217	0.402242	0.425301	0.462573	0.472059	0.46747	0.49021	0.465831	0.44408	0.398574	0.394746	0.354844	0.376624	0.40201	0.413107	0.455927	0.534684	0.490167	0.498623	0.484903	0.463266	0.417507	0.400519	0.416076	0.395298
0.42129	0.445454	0.4431	0.461271	0.438634	0.422913	0.427528	0.389011	0.43154	0.392478	0.385268	0.43821	0.444669	0.454599	0.448178	0.451006	0.43465	0.438538	0.415184	0.46375	0.426984	0.444961	0.417276	0.386454	0.402815	0.408897	0.402916	0.426092	0.462854	0.472271	0.468744	0.490969	0.466047	0.444891	0.398682	0.395554	0.355738	0.377587	0.403053	0.413404	0.456133	0.535596	0.489353	0.498874	0.485916	0.463675	0.418416	0.401288	0.417504	0.395035
0.422058	0.446412	0.443526	0.462095	0.439422	0.423144	0.427694	0.390968	0.433319	0.393553	0.386015	0.438856	0.445366	0.455945	0.4492	0.451945	0.435352	0.439913	0.415992	0.464383	0.427863	0.446623	0.418288	0.386875	0.403839	0.410568	0.403588	0.426873	0.463123	0.472466	0.470029	0.491717	0.466285	0.445698	0.39877	0.396362	0.356628	0.378542	0.404083	0.413698	0.456313	0.536469	0.488512	0.499102	0.486914	0.46405	0.41933	0.402069	0.418926	0.394744
0.422839	0.447383	0.443947	0.462896	0.440205	0.423357	0.427837	0.392931	0.435071	0.394626	0.386776	0.439492	0.446054	0.457278	0.450207	0.452861	0.43604	0.441264	0.416803	0.464998	0.428744	0.448266	0.419286	0.387284	0.404848	0.412228	0.404261	0.427645	0.46338	0.472644	0.471324	0.492456	0.466544	0.446502	0.398837	0.397172	0.357512	0.379488	0.405099	0.413987	0.456467	0.537302	0.487645	0.499307	0.487897	0.464393	0.42025	0.402861	0.420343	0.394428
0.423631	0.448366	0.444365	0.463673	0.440983	0.423551	0.427956	0.394899	0.436797	0.395695	0.387552	0.440119	0.446736	0.458599	0.451199	0.453756	0.436713	0.442593	0.417617	0.465598	0.429629	0.449888	0.420272	0.387682	0.405841	0.413877	0.404933	0.428409	0.463626	0.472804	0.472628	0.493184	0.466826	0.447302	0.398885	0.397982	0.358393	0.380426	0.406103	0.414274	0.456594	0.538095	0.486756	0.499489	0.488865	0.464704	0.421176	0.403667	0.421754	0.394089
0.424435	0.44936	0.44478	0.464426	0.441756	0.423729	0.428053	0.396871	0.438496	0.396762	0.388342	0.440737	0.44741	0.459906	0.452175	0.454629	0.437373	0.443899	0.418434	0.466182	0.430517	0.45149	0.421245	0.388071	0.406817	0.415514	0.405605	0.429163	0.463861	0.472949	0.473941	0.493901	0.467133	0.448099	0.398913	0.398793	0.35927	0.381358	0.407095	0.414558	0.456696	0.538847	0.485843	0.499649	0.489817	0.464982	0.422108	0.404486	0.42316	0.393727
0.425251	0.450367	0.445192	0.465154	0.442523	0.423891	0.428128	0.398845	0.440168	0.397825	0.389149	0.441346	0.448078	0.461199	0.453135	0.45548	0.438018	0.44518	0.419255	0.46675	0.431408	0.453069	0.422205	0.388451	0.407778	0.417138	0.406279	0.429907	0.464086	0.473077	0.475261	0.494608	0.467463	0.448891	0.398924	0.399606	0.360144	0.382282	0.408073	0.41484	0.456774	0.539559	0.484909	0.499786	0.490754	0.465229	0.423046	0.405318	0.424559	0.393343
0.426079	0.451385	0.445603	0.465859	0.443284	0.424037	0.428183	0.400822	0.441812	0.398886	0.389971	0.441946	0.44874	0.462478	0.454078	0.456308	0.438649	0.446436	0.420079	0.467302	0.432302	0.454626	0.423153	0.388822	0.408723	0.418749	0.406954	0.430643	0.464301	0.473189	0.476587	0.495305	0.46782	0.449678	0.398916	0.40042	0.361015	0.383201	0.409038	0.415122	0.456826	0.54023	0.483956	0.499901	0.491675	0.465445	0.423991	0.406165	0.425953	0.392941
0.426918	0.452414	0.446013	0.466538	0.444041	0.424168	0.428218	0.4028	0.443427	0.399943	0.39081	0.442539	0.449396	0.463742	0.455004	0.457114	0.439266	0.447667	0.420907	0.467839	0.4332	0.45616	0.424088	0.389185	0.409651	0.420346	0.407631	0.431369	0.464505	0.473287	0.477919	0.49599	0.468202	0.45046	0.39889	0.401235	0.361884	0.384113	0.409991	0.415403	0.456855	0.54086	0.482984	0.499995	0.49258	0.46563	0.424942	0.407026	0.42734	0.392521
0.427768	0.453455	0.446422	0.467193	0.444792	0.424286	0.428233	0.404778	0.445014	0.400996	0.391665	0.443123	0.450047	0.464992	0.455913	0.457899	0.439868	0.448872	0.421738	0.468359	0.4341	0.457672	0.425011	0.389541	0.410564	0.421929	0.40831	0.432085	0.464701	0.47337	0.479255	0.496665	0.468612	0.451237	0.398848	0.402052	0.362752	0.385021	0.410931	0.415683	0.456861	0.541449	0.481994	0.500067	0.493468	0.465784	0.4259	0.407903	0.428721	0.392085
0.42863	0.454506	0.446831	0.467824	0.445538	0.424391	0.428231	0.406756	0.446571	0.402046	0.392537	0.4437	0.450693	0.466225	0.456805	0.45866	0.440457	0.45005	0.422571	0.468864	0.435004	0.459159	0.425922	0.38989	0.41146	0.423496	0.408992	0.432792	0.464887	0.473438	0.480595	0.497329	0.469049	0.452009	0.39879	0.402872	0.363618	0.385924	0.411858	0.415965	0.456843	0.541997	0.480989	0.500118	0.494341	0.465909	0.426864	0.408795	0.430095	0.391635
0.429502	0.455567	0.447241	0.46843	0.446278	0.424484	0.428212	0.408732	0.448098	0.403092	0.393426	0.44427	0.451335	0.467443	0.457679	0.4594	0.441031	0.451202	0.423409	0.469353	0.435911	0.460622	0.42682	0.390233	0.412341	0.425048	0.409678	0.433489	0.465065	0.473493	0.481937	0.497982	0.469515	0.452774	0.398716	0.403692	0.364484	0.386823	0.412772	0.416248	0.456804	0.542503	0.47997	0.500148	0.495197	0.466004	0.427835	0.409702	0.431463	0.391172
0.430385	0.456638	0.447652	0.469011	0.447014	0.424565	0.428176	0.410706	0.449596	0.404134	0.394332	0.444833	0.451972	0.468644	0.458535	0.460118	0.441592	0.452325	0.424249	0.469827	0.436821	0.462061	0.427706	0.390571	0.413205	0.426584	0.410367	0.434177	0.465235	0.473535	0.48328	0.498625	0.47001	0.453534	0.398627	0.404515	0.36535	0.387719	0.413673	0.416533	0.456743	0.542969	0.478937	0.500159	0.496036	0.46607	0.428813	0.410625	0.432824	0.390699
0.431279	0.457719	0.448065	0.469567	0.447743	0.424636	0.428126	0.412677	0.451062	0.405172	0.395256	0.445389	0.452606	0.469828	0.459373	0.460813	0.442139	0.45342	0.425092	0.470285	0.437734	0.463474	0.42858	0.390904	0.414054	0.428103	0.411061	0.434855	0.465398	0.473564	0.484624	0.499256	0.470535	0.454286	0.398524	0.40534	0.366216	0.388612	0.414562	0.416821	0.456662	0.543393	0.477894	0.500149	0.496859	0.466109	0.429797	0.411565	0.434178	0.390216
0.432183	0.458808	0.44848	0.470099	0.448468	0.424698	0.428061	0.414644	0.452498	0.406206	0.396198	0.44594	0.453237	0.470995	0.460192	0.461486	0.442672	0.454487	0.425938	0.470728	0.43865	0.464862	0.429443	0.391233	0.414886	0.429605	0.411759	0.435523	0.465553	0.473581	0.485968	0.499877	0.47109	0.455032	0.398407	0.406168	0.367083	0.389503	0.415438	0.417112	0.45656	0.543776	0.47684	0.500121	0.497665	0.466119	0.430788	0.412522	0.435525	0.389726
0.433096	0.459907	0.448898	0.470606	0.449187	0.424752	0.427982	0.416605	0.453903	0.407235	0.397157	0.446484	0.453865	0.472144	0.460992	0.462137	0.443192	0.455525	0.426787	0.471156	0.439569	0.466224	0.430293	0.391559	0.415703	0.431088	0.412462	0.436181	0.465701	0.473587	0.487309	0.500487	0.471677	0.455771	0.398277	0.406997	0.367951	0.390391	0.4163	0.417407	0.456439	0.544118	0.475778	0.500074	0.498454	0.466103	0.431785	0.413495	0.436864	0.38923
0.43402	0.461013	0.44932	0.471088	0.449901	0.424798	0.427892	0.41856	0.455276	0.40826	0.398135	0.447023	0.45449	0.473275	0.461773	0.462767	0.443698	0.456533	0.427638	0.471569	0.44049	0.46756	0.431132	0.391882	0.416504	0.432553	0.413171	0.436829	0.465843	0.473582	0.488648	0.501086	0.472295	0.456503	0.398136	0.407828	0.368822	0.391279	0.41715	0.417706	0.4563	0.544419	0.474709	0.500009	0.499227	0.46606	0.432789	0.414485	0.438197	0.38873
0.434952	0.462127	0.449746	0.471546	0.45061	0.424837	0.42779	0.420509	0.456618	0.40928	0.399131	0.447557	0.455113	0.474388	0.462536	0.463374	0.444191	0.457511	0.428492	0.471967	0.441415	0.468869	0.431959	0.392203	0.417289	0.433999	0.413886	0.437467	0.465979	0.473566	0.489983	0.501674	0.472944	0.457226	0.397983	0.408662	0.369694	0.392166	0.417988	0.41801	0.456143	0.54468	0.473635	0.499927	0.499981	0.465991	0.433799	0.415493	0.439521	0.388228
0.435894	0.463249	0.450177	0.471979	0.451313	0.424871	0.427678	0.422449	0.457928	0.410295	0.400145	0.448086	0.455735	0.475481	0.463278	0.46396	0.44467	0.458459	0.429349	0.47235	0.442342	0.470151	0.432774	0.392522	0.418058	0.435426	0.414607	0.438095	0.46611	0.47354	0.491313	0.502252	0.473627	0.457942	0.397819	0.409497	0.370569	0.393052	0.418812	0.418319	0.455969	0.5449	0.472557	0.499828	0.500719	0.465897	0.434815	0.416517	0.440838	0.387726
0.436844	0.464376	0.450613	0.472388	0.452011	0.4249	0.427557	0.424381	0.459206	0.411305	0.401177	0.44861	0.456355	0.476556	0.464001	0.464525	0.445136	0.459377	0.430207	0.472719	0.443272	0.471406	0.433579	0.392841	0.418812	0.436832	0.415335	0.438713	0.466236	0.473506	0.492637	0.502818	0.474342	0.458649	0.397646	0.410335	0.371448	0.393939	0.419624	0.418635	0.455779	0.54508	0.471476	0.499713	0.501439	0.465779	0.435837	0.41756	0.442146	0.387225
0.437803	0.46551	0.451055	0.472773	0.452704	0.424925	0.427428	0.426303	0.460451	0.41231	0.402228	0.449131	0.456974	0.477611	0.464705	0.465068	0.44559	0.460264	0.431068	0.473073	0.444204	0.472633	0.434372	0.39316	0.419551	0.438218	0.41607	0.43932	0.466357	0.473462	0.493954	0.503374	0.47509	0.459348	0.397464	0.411175	0.372329	0.394827	0.420422	0.418957	0.455573	0.545221	0.470395	0.499582	0.502142	0.465638	0.436866	0.418619	0.443446	0.386728
0.43877	0.466649	0.451503	0.473134	0.453392	0.424947	0.427292	0.428214	0.461664	0.413309	0.403296	0.449648	0.457592	0.478647	0.465389	0.46559	0.446031	0.46112	0.431931	0.473413	0.445139	0.473833	0.435154	0.39348	0.420274	0.439582	0.416813	0.439917	0.466475	0.473411	0.495264	0.50392	0.475872	0.460039	0.397274	0.412016	0.373215	0.395717	0.421208	0.419286	0.455354	0.545323	0.469315	0.499437	0.502828	0.465474	0.4379	0.419697	0.444738	0.386235
0.439744	0.467793	0.451957	0.47347	0.454075	0.424968	0.427149	0.430114	0.462845	0.414303	0.404384	0.450161	0.45821	0.479662	0.466052	0.466091	0.446459	0.461944	0.432796	0.473738	0.446076	0.475005	0.435925	0.3938	0.420981	0.440925	0.417563	0.440504	0.466589	0.473352	0.496564	0.504455	0.476688	0.46072	0.397076	0.41286	0.374105	0.396608	0.421981	0.419623	0.45512	0.545385	0.468237	0.499278	0.503495	0.465287	0.438939	0.420791	0.446022	0.38575
0.440725	0.468941	0.452419	0.473784	0.454753	0.424988	0.427002	0.432001	0.463993	0.415291	0.405489	0.450672	0.458828	0.480657	0.466696	0.466571	0.446875	0.462738	0.433662	0.47405	0.447015	0.476149	0.436685	0.394123	0.421674	0.442246	0.418322	0.44108	0.4667	0.473286	0.497853	0.50498	0.477538	0.461392	0.396873	0.413706	0.375	0.397502	0.422741	0.419967	0.454875	0.545409	0.467163	0.499105	0.504146	0.465079	0.439984	0.421904	0.447296	0.385273
0.441713	0.470093	0.452889	0.474074	0.455425	0.425007	0.426851	0.433875	0.465108	0.416274	0.406613	0.451181	0.459446	0.481632	0.46732	0.467031	0.447279	0.463499	0.43453	0.474349	0.447956	0.477264	0.437435	0.394448	0.422352	0.443545	0.41909	0.441646	0.466809	0.473214	0.499132	0.505494	0.478422	0.462055	0.396664	0.414553	0.3759	0.398399	0.423488	0.420321	0.454617	0.545396	0.466095	0.49892	0.504778	0.464851	0.441035	0.423034	0.448561	0.384807
0.442707	0.471247	0.453367	0.474341	0.456093	0.425028	0.426697	0.435735	0.466191	0.41725	0.407754	0.451687	0.460065	0.482585	0.467923	0.46747	0.447671	0.464229	0.435399	0.474634	0.448899	0.478351	0.438174	0.394777	0.423015	0.444821	0.419866	0.442201	0.466916	0.473137	0.500398	0.505998	0.47934	0.462707	0.39645	0.415402	0.376806	0.3993	0.424222	0.420683	0.45435	0.545345	0.465034	0.498723	0.505393	0.464604	0.44209	0.424181	0.449817	0.384353
0.443708	0.472404	0.453854	0.474585	0.456756	0.425051	0.426541	0.437579	0.467242	0.418221	0.408914	0.452191	0.460685	0.483518	0.468507	0.46789	0.448051	0.464928	0.436268	0.474905	0.449843	0.479409	0.438902	0.395109	0.423663	0.446074	0.420652	0.442746	0.467021	0.473054	0.501652	0.506493	0.480292	0.463351	0.396233	0.416252	0.377717	0.400204	0.424943	0.421055	0.454072	0.545257	0.463982	0.498515	0.50599	0.464337	0.443149	0.425345	0.451064	0.383913
0.444714	0.473562	0.45435	0.474807	0.457414	0.425076	0.426385	0.439408	0.46826	0.419186	0.410091	0.452695	0.461305	0.484429	0.46907	0.46829	0.44842	0.465594	0.437139	0.475164	0.450789	0.480439	0.439621	0.395446	0.424296	0.447304	0.421448	0.44328	0.467126	0.472968	0.50289	0.506977	0.481279	0.463984	0.396013	0.417104	0.378634	0.401113	0.425652	0.421438	0.453786	0.545133	0.46294	0.498297	0.506569	0.464053	0.444213	0.426527	0.452301	0.383489
0.445725	0.474721	0.454856	0.475006	0.458067	0.425106	0.426229	0.441219	0.469245	0.420144	0.411286	0.453197	0.461928	0.485318	0.469613	0.46867	0.448778	0.466229	0.43801	0.47541	0.451737	0.481439	0.440329	0.395788	0.424916	0.448509	0.422253	0.443803	0.46723	0.472877	0.504114	0.507452	0.4823	0.464606	0.395791	0.417956	0.379558	0.402027	0.426347	0.42183	0.453492	0.544974	0.461909	0.49807	0.50713	0.463752	0.445281	0.427725	0.453527	0.383082
0.44674	0.47588	0.455372	0.475184	0.458716	0.42514	0.426074	0.443013	0.470198	0.421096	0.412498	0.453699	0.462551	0.486186	0.470137	0.469031	0.449125	0.466832	0.438882	0.475644	0.452686	0.482411	0.441028	0.396136	0.425521	0.44969	0.423069	0.444316	0.467335	0.472784	0.505321	0.507916	0.483356	0.465219	0.395568	0.41881	0.380488	0.402947	0.42703	0.422233	0.453191	0.54478	0.460892	0.497835	0.507673	0.463434	0.446352	0.428941	0.454744	0.382695
0.44776	0.477038	0.455898	0.47534	0.45936	0.42518	0.425922	0.444789	0.47112	0.422041	0.413728	0.454201	0.463177	0.487032	0.47064	0.469374	0.449461	0.467403	0.439753	0.475865	0.453635	0.483355	0.441717	0.396491	0.426112	0.450847	0.423895	0.444818	0.46744	0.472688	0.506511	0.508372	0.484445	0.465821	0.395345	0.419665	0.381426	0.403872	0.427699	0.422648	0.452884	0.544552	0.45989	0.497592	0.508199	0.463102	0.447427	0.430172	0.455951	0.382328
0.448783	0.478195	0.456435	0.475475	0.46	0.425227	0.425773	0.446545	0.472009	0.42298	0.414974	0.454703	0.463805	0.487856	0.471123	0.469698	0.449787	0.467943	0.440624	0.476074	0.454586	0.484269	0.442396	0.396852	0.42669	0.451979	0.424732	0.445309	0.467547	0.472591	0.507682	0.508818	0.485569	0.466412	0.395124	0.42052	0.382371	0.404804	0.428356	0.423074	0.452573	0.54429	0.458904	0.497343	0.508706	0.462755	0.448505	0.43142	0.457146	0.381984
0.44981	0.47935	0.456984	0.47559	0.460635	0.425281	0.425629	0.448282	0.472866	0.423912	0.416236	0.455206	0.464435	0.488658	0.471587	0.470004	0.450103	0.468451	0.441495	0.476272	0.455537	0.485154	0.443066	0.397221	0.427254	0.453086	0.425581	0.44579	0.467655	0.472492	0.508835	0.509255	0.486726	0.466992	0.394904	0.421376	0.383323	0.405743	0.428999	0.423512	0.452259	0.543997	0.457936	0.497088	0.509196	0.462394	0.449585	0.432683	0.458332	0.381665
0.45084	0.480502	0.457544	0.475684	0.461266	0.425343	0.42549	0.449997	0.473693	0.424837	0.417515	0.45571	0.465068	0.489438	0.472031	0.470292	0.450409	0.468928	0.442366	0.476459	0.456489	0.486011	0.443727	0.397598	0.427805	0.454168	0.42644	0.44626	0.467766	0.472393	0.509967	0.509683	0.487917	0.467562	0.394688	0.422232	0.384283	0.406689	0.42963	0.423962	0.451941	0.543672	0.456987	0.496828	0.509667	0.462022	0.450667	0.433962	0.459506	0.381371
0.451872	0.48165	0.458116	0.475759	0.461893	0.425415	0.425358	0.451691	0.474488	0.425756	0.41881	0.456215	0.465703	0.490196	0.472455	0.470564	0.450706	0.469375	0.443235	0.476634	0.457441	0.486839	0.44438	0.397983	0.428343	0.455225	0.427311	0.44672	0.467879	0.472295	0.511078	0.510103	0.48914	0.46812	0.394475	0.423088	0.385251	0.407642	0.430247	0.424425	0.451622	0.543316	0.456059	0.496564	0.510121	0.461638	0.451752	0.435256	0.460668	0.381104
0.452906	0.482794	0.458701	0.475814	0.462516	0.425497	0.425234	0.453363	0.475252	0.426667	0.420121	0.456723	0.466341	0.490931	0.472861	0.470818	0.450994	0.46979	0.444103	0.476799	0.458394	0.487638	0.445023	0.398379	0.428868	0.456256	0.428194	0.447169	0.467996	0.472197	0.512168	0.510514	0.490397	0.468668	0.394268	0.423943	0.386227	0.408604	0.430852	0.424901	0.451303	0.54293	0.455154	0.496298	0.510557	0.461243	0.452837	0.436565	0.46182	0.380866
0.453941	0.483932	0.459298	0.475851	0.463135	0.42559	0.425118	0.455011	0.475986	0.427572	0.421446	0.457233	0.466983	0.491644	0.473247	0.471056	0.451273	0.470175	0.444969	0.476953	0.459346	0.488409	0.445658	0.398784	0.429381	0.457261	0.429088	0.447607	0.468117	0.472101	0.513235	0.510916	0.491686	0.469204	0.394066	0.424798	0.387211	0.409574	0.431443	0.42539	0.450984	0.542515	0.454272	0.496029	0.510975	0.460839	0.453924	0.437888	0.462959	0.380659
0.454977	0.485065	0.459907	0.475869	0.463751	0.425695	0.425012	0.456636	0.476689	0.428469	0.422786	0.457746	0.467627	0.492335	0.473615	0.471277	0.451543	0.47053	0.445834	0.477097	0.460298	0.489152	0.446284	0.399199	0.429882	0.45824	0.429995	0.448035	0.468242	0.472006	0.514278	0.511311	0.493007	0.469728	0.393871	0.425652	0.388204	0.410553	0.432021	0.425892	0.450667	0.542073	0.453415	0.49576	0.511376	0.460427	0.455011	0.439224	0.464087	0.380484
0.456013	0.48619	0.46053	0.47587	0.464362	0.425812	0.424916	0.458237	0.477364	0.42936	0.42414	0.458262	0.468275	0.493003	0.473964	0.471484	0.451806	0.470855	0.446696	0.477232	0.461249	0.489866	0.446903	0.399625	0.430371	0.459193	0.430913	0.448453	0.468372	0.471915	0.515296	0.511698	0.494358	0.470242	0.393684	0.426506	0.389205	0.411541	0.432587	0.426408	0.450352	0.541603	0.452584	0.495491	0.511758	0.460007	0.456098	0.440574	0.465203	0.380341
0.45705	0.487308	0.461167	0.475853	0.464971	0.425943	0.424832	0.459813	0.478009	0.430243	0.425508	0.458782	0.468926	0.493649	0.474294	0.471675	0.45206	0.471151	0.447556	0.477357	0.4622	0.490553	0.447513	0.400063	0.430849	0.460121	0.431845	0.44886	0.468507	0.471827	0.51629	0.512077	0.495741	0.470744	0.393506	0.427358	0.390216	0.412538	0.433139	0.426938	0.450042	0.541108	0.451782	0.495222	0.512123	0.45958	0.457185	0.441937	0.466307	0.380234
0.458086	0.488418	0.461817	0.47582	0.465575	0.426088	0.42476	0.461364	0.478625	0.43112	0.42689	0.459305	0.469581	0.494272	0.474607	0.471851	0.452308	0.471418	0.448413	0.477474	0.46315	0.491211	0.448116	0.400513	0.431316	0.461022	0.432788	0.449257	0.468649	0.471744	0.517258	0.512449	0.497154	0.471235	0.393338	0.428208	0.391235	0.413545	0.433678	0.427482	0.449736	0.540588	0.451008	0.494956	0.512471	0.459148	0.458271	0.443311	0.467397	0.380162
0.459121	0.489519	0.462481	0.47577	0.466177	0.426248	0.424702	0.462888	0.479213	0.431989	0.428284	0.459833	0.470239	0.494874	0.474902	0.472013	0.452548	0.471656	0.449268	0.477581	0.464098	0.491842	0.448711	0.400975	0.431772	0.461897	0.433745	0.449644	0.468797	0.471665	0.518199	0.512814	0.498596	0.471714	0.393181	0.429056	0.392262	0.414563	0.434204	0.428041	0.449435	0.540044	0.450264	0.494692	0.512801	0.458711	0.459355	0.444697	0.468476	0.380128
0.460155	0.490609	0.463158	0.475706	0.466776	0.426424	0.424658	0.464386	0.479773	0.432851	0.42969	0.460366	0.470901	0.495453	0.47518	0.472161	0.452782	0.471867	0.450119	0.477681	0.465046	0.492446	0.4493	0.40145	0.432218	0.462746	0.434714	0.450021	0.468952	0.471591	0.519113	0.513172	0.500066	0.472182	0.393036	0.429903	0.393299	0.41559	0.434717	0.428614	0.449142	0.539478	0.449553	0.494433	0.513114	0.45827	0.460438	0.446094	0.469541	0.380132
0.461187	0.491689	0.463851	0.475626	0.467372	0.426616	0.424629	0.465857	0.480306	0.433706	0.431108	0.460904	0.471567	0.496011	0.475442	0.472297	0.45301	0.47205	0.450966	0.477773	0.465991	0.493023	0.449881	0.401939	0.432653	0.463569	0.435695	0.450388	0.469115	0.471523	0.519998	0.513523	0.501565	0.472639	0.392903	0.430746	0.394345	0.416629	0.435217	0.429202	0.448856	0.53889	0.448874	0.494178	0.513409	0.457827	0.461518	0.447501	0.470593	0.380176
0.462216	0.492758	0.464557	0.475532	0.467965	0.426825	0.424616	0.467301	0.480813	0.434553	0.432537	0.461448	0.472236	0.496546	0.475686	0.472419	0.453232	0.472207	0.451809	0.477857	0.466935	0.493574	0.450456	0.402441	0.433079	0.464366	0.43669	0.450745	0.469286	0.471462	0.520856	0.513868	0.50309	0.473084	0.392785	0.431587	0.395399	0.417678	0.435704	0.429804	0.44858	0.538282	0.448228	0.493929	0.513687	0.457382	0.462595	0.448918	0.471632	0.380261
0.463243	0.493814	0.465278	0.475425	0.468556	0.427052	0.42462	0.468716	0.481294	0.435394	0.433976	0.461998	0.47291	0.49706	0.475915	0.472529	0.453449	0.472338	0.452648	0.477935	0.467877	0.494098	0.451024	0.402958	0.433496	0.465136	0.437697	0.451093	0.469465	0.471408	0.521684	0.514207	0.504642	0.473518	0.392681	0.432425	0.396463	0.418738	0.436178	0.430421	0.448313	0.537654	0.447618	0.493687	0.513948	0.456937	0.463669	0.450344	0.472658	0.380387
0.464267	0.494857	0.466013	0.475304	0.469145	0.427298	0.424641	0.470103	0.48175	0.436227	0.435425	0.462554	0.473587	0.497552	0.476128	0.472628	0.45366	0.472443	0.453483	0.478006	0.468817	0.494596	0.451587	0.40349	0.433904	0.465881	0.438717	0.451431	0.469653	0.471362	0.522483	0.51454	0.506219	0.473941	0.392593	0.433259	0.397535	0.41981	0.436638	0.431053	0.448058	0.537008	0.447045	0.493452	0.514192	0.456492	0.46474	0.451777	0.47367	0.380557
0.465286	0.495887	0.466763	0.475172	0.469732	0.427562	0.424681	0.471461	0.482181	0.437054	0.436883	0.463118	0.474267	0.498023	0.476326	0.472715	0.453868	0.472524	0.454313	0.47807	0.469754	0.495068	0.452143	0.404036	0.434304	0.466601	0.43975	0.45176	0.469851	0.471324	0.523251	0.514868	0.50782	0.474352	0.392521	0.43409	0.398616	0.420893	0.437086	0.4317	0.447814	0.536346	0.446508	0.493226	0.514419	0.456048	0.465805	0.453218	0.474668	0.38077
0.466302	0.496901	0.467527	0.475027	0.470317	0.427846	0.42474	0.47279	0.482588	0.437873	0.43835	0.463688	0.474952	0.498473	0.47651	0.472792	0.454071	0.47258	0.455137	0.478129	0.470689	0.495516	0.452694	0.404598	0.434695	0.467295	0.440796	0.45208	0.470059	0.471296	0.523989	0.515191	0.509444	0.474752	0.392467	0.434916	0.399706	0.421988	0.43752	0.432362	0.447583	0.535668	0.44601	0.49301	0.51463	0.455606	0.466866	0.454665	0.475652	0.381027
0.467314	0.497901	0.468307	0.474872	0.4709	0.42815	0.424819	0.47409	0.482973	0.438685	0.439824	0.464266	0.47564	0.498902	0.476679	0.472859	0.45427	0.472613	0.455956	0.478183	0.47162	0.495938	0.45324	0.405176	0.43508	0.467963	0.441855	0.452392	0.470277	0.471276	0.524696	0.515508	0.51109	0.475142	0.392431	0.435738	0.400805	0.423094	0.437941	0.433039	0.447367	0.534975	0.44555	0.492804	0.514824	0.455168	0.467921	0.456119	0.476622	0.381331
0.46832	0.498885	0.4691	0.474707	0.471482	0.428474	0.424918	0.47536	0.483334	0.439491	0.441306	0.464851	0.476332	0.49931	0.476835	0.472916	0.454466	0.472624	0.456769	0.478232	0.472549	0.496336	0.45378	0.40577	0.435457	0.468606	0.442927	0.452694	0.470506	0.471267	0.525372	0.515822	0.512757	0.47552	0.392415	0.436556	0.401912	0.424213	0.438349	0.433731	0.447165	0.534269	0.445131	0.49261	0.515002	0.454733	0.468971	0.457577	0.477577	0.38168
0.469321	0.499852	0.469909	0.474532	0.472062	0.42882	0.425038	0.476599	0.483675	0.44029	0.442794	0.465446	0.477027	0.499698	0.476979	0.472965	0.454659	0.472614	0.457576	0.478277	0.473474	0.496711	0.454316	0.40638	0.435828	0.469225	0.444011	0.452989	0.470746	0.471269	0.526016	0.516131	0.514445	0.475887	0.392419	0.437368	0.403028	0.425344	0.438744	0.434438	0.446979	0.533551	0.444753	0.492428	0.515164	0.454304	0.470013	0.459039	0.478518	0.382077
0.470316	0.500801	0.470732	0.474348	0.472642	0.429187	0.425181	0.477809	0.483994	0.441081	0.444288	0.466048	0.477725	0.500066	0.477109	0.473005	0.45485	0.472582	0.458376	0.478318	0.474396	0.497061	0.454847	0.407007	0.436192	0.469819	0.445107	0.453275	0.470999	0.471282	0.526627	0.516435	0.516151	0.476244	0.392445	0.438175	0.404152	0.426486	0.439126	0.43516	0.44681	0.532823	0.444417	0.49226	0.515309	0.45388	0.471049	0.460504	0.479445	0.382521
0.471306	0.501733	0.47157	0.474156	0.473221	0.429577	0.425345	0.478988	0.484294	0.441867	0.445786	0.46666	0.478427	0.500414	0.477228	0.473037	0.455039	0.472531	0.459169	0.478355	0.475314	0.497389	0.455374	0.407651	0.436551	0.470388	0.446217	0.453554	0.471263	0.471306	0.527207	0.516737	0.517874	0.476591	0.392492	0.438976	0.405284	0.427641	0.439495	0.435896	0.446658	0.532085	0.444124	0.492105	0.515439	0.453464	0.472077	0.461972	0.480356	0.383013
0.472288	0.502646	0.472422	0.473957	0.4738	0.429988	0.425533	0.480137	0.484574	0.442645	0.447289	0.467281	0.479133	0.500743	0.477336	0.473062	0.455227	0.47246	0.459956	0.478389	0.476228	0.497694	0.455898	0.408313	0.436905	0.470934	0.447338	0.453825	0.47154	0.471343	0.527754	0.517035	0.519614	0.476927	0.392562	0.439771	0.406424	0.428808	0.439851	0.436648	0.446525	0.531339	0.443874	0.491966	0.515553	0.453055	0.473097	0.463441	0.481253	0.383553
0.473264	0.503539	0.473288	0.473751	0.474378	0.430422	0.425745	0.481255	0.484837	0.443418	0.448796	0.467912	0.479841	0.501053	0.477433	0.47308	0.455413	0.472372	0.460735	0.478421	0.477137	0.497978	0.456418	0.408992	0.437255	0.471456	0.448472	0.454089	0.47183	0.471393	0.528268	0.517329	0.521368	0.477253	0.392656	0.44056	0.407571	0.429987	0.440194	0.437414	0.446411	0.530586	0.443668	0.491842	0.515652	0.452655	0.474108	0.46491	0.482135	0.384143
0.474233	0.504412	0.474169	0.473539	0.474956	0.43088	0.42598	0.482342	0.485081	0.444184	0.450304	0.468553	0.480552	0.501344	0.477521	0.473092	0.455599	0.472266	0.461506	0.478451	0.478042	0.498239	0.456935	0.409688	0.4376	0.471954	0.449617	0.454346	0.472133	0.471456	0.52875	0.517621	0.523136	0.477568	0.392774	0.441342	0.408726	0.431179	0.440523	0.438194	0.446318	0.529827	0.443506	0.491735	0.515736	0.452264	0.47511	0.466379	0.483001	0.384782
0.475194	0.505265	0.475064	0.473322	0.475535	0.43136	0.42624	0.483399	0.48531	0.444944	0.451815	0.469204	0.481266	0.501617	0.477599	0.473099	0.455784	0.472145	0.462269	0.47848	0.478943	0.49848	0.457448	0.410403	0.437942	0.47243	0.450775	0.454596	0.47245	0.471533	0.529198	0.517911	0.524917	0.477874	0.392918	0.442117	0.409888	0.432382	0.44084	0.438988	0.446245	0.529064	0.44339	0.491645	0.515804	0.451884	0.476103	0.467847	0.483853	0.38547
0.476148	0.506097	0.475972	0.4731	0.476114	0.431864	0.426525	0.484424	0.485522	0.445697	0.453327	0.469865	0.481982	0.501873	0.477669	0.4731	0.45597	0.472008	0.463024	0.478507	0.479838	0.498701	0.45796	0.411135	0.438281	0.472883	0.451944	0.45484	0.47278	0.471624	0.529614	0.518199	0.526708	0.478171	0.393087	0.442884	0.411057	0.433598	0.441143	0.439797	0.446195	0.528298	0.44332	0.491574	0.515858	0.451515	0.477085	0.469312	0.484689	0.386209
0.477093	0.506906	0.476895	0.472875	0.476694	0.432392	0.426835	0.485419	0.485721	0.446445	0.454839	0.470538	0.482701	0.50211	0.47773	0.473097	0.456157	0.471857	0.46377	0.478534	0.480729	0.498901	0.458469	0.411886	0.438617	0.473314	0.453124	0.455078	0.473126	0.47173	0.529997	0.518484	0.528509	0.478457	0.393284	0.443644	0.412233	0.434826	0.441434	0.44062	0.446167	0.52753	0.443296	0.491521	0.515898	0.451157	0.478056	0.470774	0.485509	0.386997
0.47803	0.507694	0.47783	0.472647	0.477275	0.432944	0.42717	0.486384	0.485905	0.447188	0.45635	0.471221	0.483422	0.502331	0.477785	0.473091	0.456345	0.471693	0.464508	0.478561	0.481614	0.499083	0.458976	0.412655	0.438951	0.473723	0.454316	0.455311	0.473486	0.471851	0.530347	0.518769	0.530317	0.478735	0.393507	0.444396	0.413415	0.436065	0.441712	0.441456	0.446163	0.526762	0.443319	0.491489	0.515923	0.450813	0.479016	0.472231	0.486314	0.387835
0.478958	0.508458	0.478779	0.472416	0.477857	0.433519	0.427532	0.487317	0.486077	0.447924	0.45786	0.471917	0.484145	0.502536	0.477834	0.473081	0.456534	0.471517	0.465236	0.478589	0.482493	0.499245	0.459481	0.413443	0.439284	0.474111	0.455518	0.455539	0.473861	0.471987	0.530665	0.519052	0.532132	0.479004	0.393759	0.44514	0.414602	0.437317	0.441976	0.442306	0.446182	0.525994	0.443389	0.491476	0.515935	0.450482	0.479965	0.473683	0.487104	0.388723
0.479877	0.5092	0.479741	0.472184	0.478441	0.434119	0.42792	0.48822	0.486237	0.448656	0.459368	0.472624	0.48487	0.502724	0.477877	0.473069	0.456725	0.47133	0.465954	0.478617	0.483367	0.49939	0.459986	0.414249	0.439617	0.474479	0.456731	0.455761	0.474251	0.47214	0.530949	0.519334	0.533952	0.479264	0.39404	0.445875	0.415796	0.43858	0.442228	0.443169	0.446226	0.525228	0.443507	0.491485	0.515932	0.450166	0.480901	0.475129	0.487877	0.389661
0.480787	0.509917	0.480716	0.471952	0.479027	0.434743	0.428335	0.489093	0.486386	0.449382	0.460873	0.473342	0.485596	0.502897	0.477915	0.473054	0.456919	0.471133	0.466663	0.478647	0.484235	0.499517	0.460489	0.415074	0.439949	0.474826	0.457954	0.45598	0.474657	0.472309	0.531202	0.519615	0.535776	0.479515	0.39435	0.446601	0.416994	0.439854	0.442467	0.444044	0.446296	0.524465	0.443672	0.491515	0.515917	0.449864	0.481824	0.476567	0.488635	0.390648
0.481688	0.510611	0.481702	0.471719	0.479614	0.435392	0.428776	0.489935	0.486525	0.450103	0.462374	0.474073	0.486323	0.503055	0.477949	0.473038	0.457116	0.470928	0.467362	0.478679	0.485097	0.499627	0.460992	0.415917	0.440281	0.475154	0.459187	0.456194	0.475078	0.472495	0.531422	0.519897	0.537601	0.479758	0.39469	0.447319	0.418197	0.44114	0.442693	0.444932	0.446392	0.523707	0.443885	0.491568	0.515888	0.449578	0.482734	0.477997	0.489377	0.391685
0.482578	0.511279	0.482701	0.471488	0.480204	0.436064	0.429244	0.490748	0.486655	0.45082	0.46387	0.474817	0.487051	0.503198	0.477979	0.473021	0.457316	0.470715	0.46805	0.478714	0.485953	0.499721	0.461494	0.416779	0.440614	0.475463	0.460429	0.456405	0.475516	0.472698	0.53161	0.520178	0.539427	0.479994	0.395061	0.448026	0.419405	0.442436	0.442906	0.445833	0.446514	0.522955	0.444146	0.491644	0.515847	0.449309	0.483631	0.479418	0.490103	0.392771
0.483459	0.511923	0.483711	0.471257	0.480797	0.436761	0.42974	0.491531	0.486778	0.451531	0.465361	0.475573	0.48778	0.503328	0.478007	0.473003	0.45752	0.470495	0.468728	0.478751	0.486802	0.499799	0.461997	0.417659	0.440949	0.475753	0.461681	0.456613	0.475969	0.472919	0.531767	0.52046	0.541251	0.480221	0.395463	0.448725	0.420616	0.443744	0.443107	0.446745	0.446664	0.522209	0.444455	0.491743	0.515793	0.449056	0.484513	0.480828	0.490814	0.393905
0.48433	0.512541	0.484733	0.471029	0.481393	0.437482	0.430262	0.492284	0.486893	0.452239	0.466845	0.476342	0.488509	0.503444	0.478033	0.472986	0.457728	0.47027	0.469395	0.478792	0.487644	0.499863	0.4625	0.418558	0.441286	0.476026	0.462941	0.456819	0.476439	0.473157	0.531893	0.520742	0.543073	0.480442	0.395896	0.449413	0.421831	0.445061	0.443295	0.447669	0.446841	0.521471	0.444813	0.491866	0.515727	0.448822	0.485381	0.482226	0.491508	0.395088
0.48519	0.513134	0.485765	0.470804	0.481992	0.438227	0.430812	0.493009	0.487003	0.452942	0.468322	0.477124	0.489239	0.503547	0.478059	0.472969	0.457941	0.470041	0.470051	0.478837	0.48848	0.499912	0.463004	0.419476	0.441625	0.476281	0.46421	0.457022	0.476926	0.473414	0.531988	0.521025	0.54489	0.480655	0.396362	0.450091	0.423049	0.446389	0.44347	0.448604	0.447047	0.520742	0.445218	0.492014	0.515649	0.448605	0.486234	0.483612	0.492187	0.396318
0.48604	0.513701	0.486808	0.470583	0.482594	0.438995	0.431388	0.493705	0.487108	0.453642	0.469791	0.477919	0.489968	0.503638	0.478084	0.472954	0.458159	0.469808	0.470696	0.478887	0.489308	0.499947	0.46351	0.420411	0.441968	0.476519	0.465487	0.457224	0.47743	0.47369	0.532053	0.52131	0.546701	0.480861	0.39686	0.450759	0.42427	0.447727	0.443632	0.449549	0.447281	0.520024	0.445672	0.492187	0.51556	0.448408	0.487072	0.484985	0.49285	0.397595
0.48688	0.514241	0.487861	0.470367	0.4832	0.439787	0.431992	0.494372	0.487209	0.454338	0.471251	0.478728	0.490697	0.503717	0.47811	0.47294	0.458382	0.469574	0.471329	0.478941	0.49013	0.499969	0.464016	0.421365	0.442314	0.476742	0.466772	0.457424	0.47795	0.473984	0.532088	0.521596	0.548505	0.481061	0.397391	0.451416	0.425492	0.449074	0.443782	0.450505	0.447544	0.519317	0.446174	0.492385	0.515459	0.448229	0.487893	0.486343	0.493496	0.398918
0.487708	0.514755	0.488924	0.470155	0.48381	0.440602	0.432623	0.495011	0.487307	0.45503	0.472702	0.47955	0.491424	0.503785	0.478137	0.472929	0.458611	0.469339	0.471951	0.479001	0.490944	0.499978	0.464525	0.422337	0.442665	0.476949	0.468063	0.457624	0.478487	0.474297	0.532094	0.521883	0.550299	0.481255	0.397955	0.452062	0.426716	0.45043	0.44392	0.451471	0.447837	0.518623	0.446724	0.492609	0.515348	0.448071	0.488699	0.487685	0.494127	0.400286
0.488526	0.515242	0.489995	0.469949	0.484425	0.441441	0.433281	0.495624	0.487404	0.455719	0.474142	0.480385	0.492151	0.503842	0.478166	0.47292	0.458847	0.469104	0.472561	0.479067	0.49175	0.499975	0.465036	0.423327	0.443021	0.477142	0.469362	0.457824	0.479041	0.47463	0.532072	0.522173	0.552082	0.481443	0.398553	0.452698	0.427941	0.451795	0.444045	0.452446	0.448159	0.517943	0.447321	0.492859	0.515227	0.447933	0.489488	0.489011	0.494742	0.401699
0.489333	0.515703	0.491076	0.46975	0.485043	0.442302	0.433966	0.496209	0.4875	0.456405	0.475571	0.481235	0.492876	0.50389	0.478199	0.472915	0.459089	0.46887	0.473158	0.479139	0.492549	0.499962	0.465549	0.424335	0.443383	0.47732	0.470666	0.458024	0.479613	0.474982	0.532021	0.522466	0.553853	0.481625	0.399185	0.453322	0.429167	0.453169	0.444157	0.453431	0.448512	0.517277	0.447966	0.493135	0.515095	0.447816	0.49026	0.490318	0.495341	0.403156
0.490129	0.516136	0.492164	0.469558	0.485667	0.443185	0.434678	0.496767	0.487595	0.457089	0.476988	0.482098	0.493599	0.503928	0.478235	0.472913	0.459337	0.46864	0.473744	0.479219	0.49334	0.499937	0.466065	0.42536	0.44375	0.477486	0.471976	0.458225	0.480201	0.475354	0.531944	0.52276	0.55561	0.481802	0.399851	0.453935	0.430393	0.45455	0.444258	0.454423	0.448895	0.516627	0.448657	0.493439	0.514954	0.44772	0.491015	0.491608	0.495925	0.404656
0.490914	0.516543	0.49326	0.469374	0.486296	0.44409	0.435416	0.4973	0.487692	0.45777	0.478391	0.482975	0.49432	0.503957	0.478276	0.472916	0.459594	0.468413	0.474316	0.479305	0.494123	0.499903	0.466584	0.426402	0.444125	0.477638	0.473291	0.458428	0.480807	0.475747	0.531839	0.523058	0.55735	0.481974	0.400552	0.454536	0.431618	0.455938	0.444346	0.455424	0.449308	0.515994	0.449395	0.493769	0.514803	0.447646	0.491752	0.492877	0.496492	0.406197
0.491688	0.516922	0.494363	0.469199	0.486929	0.445017	0.43618	0.497807	0.487791	0.458449	0.479782	0.483865	0.495039	0.503979	0.478323	0.472924	0.459858	0.468191	0.474877	0.4794	0.494898	0.49986	0.467107	0.427461	0.444506	0.477779	0.474611	0.458632	0.48143	0.476159	0.53171	0.523359	0.559074	0.482142	0.401287	0.455126	0.432842	0.457333	0.444422	0.456432	0.449753	0.515379	0.45018	0.494127	0.514644	0.447594	0.492472	0.494126	0.497044	0.407778
0.49245	0.517275	0.495472	0.469033	0.487569	0.445965	0.43697	0.498289	0.487894	0.459126	0.481158	0.48477	0.495755	0.503993	0.478376	0.472937	0.46013	0.467975	0.475424	0.479503	0.495665	0.499807	0.467634	0.428537	0.444896	0.477909	0.475935	0.458839	0.48207	0.476592	0.531555	0.523663	0.560778	0.482305	0.402057	0.455704	0.434064	0.458735	0.444486	0.457448	0.450228	0.514783	0.45101	0.494512	0.514476	0.447564	0.493173	0.495353	0.497581	0.409399
0.493202	0.5176	0.496588	0.468877	0.488214	0.446934	0.437786	0.498748	0.488	0.459801	0.482518	0.485689	0.496467	0.504	0.478436	0.472955	0.46041	0.467766	0.475959	0.479614	0.496423	0.499747	0.468166	0.42963	0.445294	0.478028	0.477262	0.459049	0.482726	0.477046	0.531376	0.523971	0.562462	0.482465	0.402862	0.45627	0.435284	0.460142	0.444538	0.458469	0.450735	0.514206	0.451885	0.494925	0.514301	0.447557	0.493857	0.496558	0.498101	0.411057
0.493942	0.517898	0.497708	0.468732	0.488865	0.447922	0.438627	0.499182	0.488111	0.460475	0.483863	0.486622	0.497176	0.504	0.478504	0.47298	0.4607	0.467566	0.47648	0.479735	0.497173	0.499679	0.468701	0.430738	0.4457	0.478137	0.478592	0.459262	0.4834	0.47752	0.531174	0.524283	0.564123	0.482621	0.403702	0.456824	0.436501	0.461555	0.444578	0.459497	0.451272	0.51365	0.452804	0.495365	0.514117	0.447573	0.494521	0.497739	0.498607	0.412753
0.494672	0.518169	0.498834	0.468597	0.489522	0.44893	0.439492	0.499594	0.488228	0.461148	0.485191	0.487569	0.497881	0.503996	0.478581	0.473011	0.460998	0.467375	0.476988	0.479865	0.497915	0.499605	0.469242	0.431862	0.446117	0.478238	0.479925	0.45948	0.484091	0.478015	0.53095	0.524599	0.565761	0.482774	0.404577	0.457367	0.437714	0.462972	0.444606	0.46053	0.451841	0.513116	0.453767	0.495833	0.513926	0.447612	0.495167	0.498895	0.499097	0.414483
0.49539	0.518413	0.499964	0.468475	0.490186	0.449957	0.440382	0.499983	0.488353	0.46182	0.486502	0.48853	0.498581	0.503986	0.478667	0.473049	0.461306	0.467194	0.477483	0.480006	0.498647	0.499524	0.469788	0.433001	0.446543	0.47833	0.481259	0.459703	0.484799	0.478531	0.530704	0.524919	0.567373	0.482924	0.405488	0.457897	0.438924	0.464394	0.444623	0.461568	0.452441	0.512604	0.454774	0.496329	0.513729	0.447675	0.495793	0.500026	0.499572	0.416248
0.496097	0.518631	0.501097	0.468365	0.490856	0.451002	0.441296	0.500351	0.488485	0.462492	0.487795	0.489504	0.499277	0.503972	0.478763	0.473095	0.461623	0.467025	0.477965	0.480157	0.499372	0.499437	0.470339	0.434155	0.44698	0.478415	0.482594	0.45993	0.485523	0.479068	0.530439	0.525244	0.568959	0.483071	0.406433	0.458415	0.440129	0.465819	0.444628	0.46261	0.453073	0.512115	0.455823	0.496853	0.513525	0.447761	0.496401	0.501131	0.500032	0.418044
0.496793	0.518822	0.502233	0.468268	0.491534	0.452064	0.442233	0.500698	0.488625	0.463163	0.489069	0.490493	0.499968	0.503954	0.47887	0.473148	0.461951	0.466868	0.478433	0.480319	0.500087	0.499346	0.470897	0.435323	0.447429	0.478493	0.48393	0.460164	0.486263	0.479626	0.530154	0.525574	0.570516	0.483217	0.407412	0.45892	0.441328	0.467247	0.444622	0.463656	0.453735	0.51165	0.456913	0.497405	0.513315	0.44787	0.496989	0.502208	0.500477	0.419872
0.497478	0.518987	0.503372	0.468184	0.492218	0.453143	0.443193	0.501025	0.488776	0.463834	0.490324	0.491495	0.500654	0.503933	0.478989	0.47321	0.462289	0.466725	0.478888	0.480492	0.500793	0.49925	0.47146	0.436506	0.447888	0.478565	0.485266	0.460404	0.48702	0.480206	0.52985	0.525908	0.572043	0.48336	0.408427	0.459414	0.442521	0.468677	0.444604	0.464705	0.454429	0.51121	0.458045	0.497984	0.5131	0.448004	0.497557	0.503257	0.500907	0.421728
0.498153	0.519126	0.504512	0.468115	0.492909	0.454239	0.444175	0.501332	0.488937	0.464506	0.491559	0.492511	0.501334	0.50391	0.479121	0.47328	0.462637	0.466597	0.479329	0.480677	0.501491	0.49915	0.47203	0.437701	0.44836	0.478632	0.486601	0.460651	0.487793	0.480806	0.52953	0.526248	0.573539	0.483503	0.409476	0.459896	0.443708	0.470108	0.444576	0.465757	0.455153	0.510795	0.459216	0.498591	0.51288	0.448161	0.498106	0.504278	0.501322	0.423612
0.498817	0.519239	0.505654	0.46806	0.493608	0.455349	0.445179	0.501621	0.489109	0.465178	0.492773	0.49354	0.502007	0.503885	0.479266	0.473358	0.462996	0.466484	0.479757	0.480874	0.502179	0.499047	0.472607	0.43891	0.448845	0.478694	0.487934	0.460906	0.488581	0.481428	0.529194	0.526593	0.575002	0.483644	0.41056	0.460365	0.444888	0.471541	0.444536	0.466811	0.455908	0.510406	0.460426	0.499225	0.512655	0.448343	0.498635	0.505268	0.501723	0.425522
0.49947	0.519327	0.506795	0.46802	0.494315	0.456475	0.446203	0.501892	0.489293	0.46585	0.493967	0.494583	0.502675	0.503859	0.479424	0.473447	0.463366	0.466388	0.480171	0.481084	0.502858	0.498941	0.473191	0.440131	0.449343	0.478753	0.489266	0.461169	0.489385	0.482071	0.528843	0.526943	0.576432	0.483785	0.411678	0.460822	0.44606	0.472973	0.444485	0.467866	0.456693	0.510044	0.461674	0.499886	0.512426	0.448548	0.499144	0.506228	0.50211	0.427456
0.500113	0.51939	0.507937	0.467996	0.495029	0.457614	0.447248	0.502145	0.48949	0.466524	0.495138	0.495639	0.503335	0.503832	0.479597	0.473544	0.463748	0.466309	0.480571	0.481306	0.503529	0.498833	0.473782	0.441364	0.449854	0.478809	0.490594	0.46144	0.490205	0.482736	0.528479	0.527299	0.577825	0.483925	0.41283	0.461268	0.447224	0.474405	0.444424	0.468921	0.457509	0.509709	0.462959	0.500574	0.512193	0.448778	0.499634	0.507157	0.502483	0.429411
0.500746	0.519429	0.509078	0.467988	0.495751	0.458765	0.448313	0.502383	0.489701	0.467199	0.496287	0.496708	0.503989	0.503805	0.479786	0.473652	0.464141	0.466248	0.480958	0.481541	0.50419	0.498724	0.474381	0.442609	0.45038	0.478862	0.491919	0.461721	0.491039	0.483421	0.528102	0.527661	0.579182	0.484065	0.414015	0.461701	0.448378	0.475836	0.444351	0.469978	0.458354	0.509402	0.46428	0.501289	0.511957	0.449031	0.500103	0.508054	0.502841	0.431388
0.501368	0.519443	0.510217	0.467997	0.496481	0.459929	0.449396	0.502605	0.489926	0.467876	0.497414	0.49779	0.504635	0.503779	0.47999	0.473769	0.464545	0.466207	0.481331	0.48179	0.504841	0.498613	0.474988	0.443864	0.45092	0.478914	0.49324	0.462011	0.491887	0.484128	0.527713	0.528029	0.580501	0.484206	0.415233	0.462123	0.449523	0.477265	0.444269	0.471033	0.459229	0.509124	0.465636	0.502031	0.511719	0.449308	0.500553	0.508917	0.503186	0.433382
0.501981	0.519434	0.511354	0.468022	0.497219	0.461104	0.450498	0.502812	0.490167	0.468555	0.498517	0.498885	0.505273	0.503755	0.480211	0.473897	0.464962	0.466186	0.48169	0.482052	0.505484	0.498502	0.475604	0.445129	0.451475	0.478965	0.494556	0.462312	0.49275	0.484856	0.527315	0.528403	0.581781	0.484347	0.416485	0.462533	0.450658	0.478691	0.444176	0.472088	0.460133	0.508874	0.467025	0.502798	0.511478	0.449609	0.500983	0.509748	0.503517	0.435393
0.502584	0.519401	0.512488	0.468066	0.497966	0.462289	0.451617	0.503006	0.490423	0.469235	0.499596	0.499992	0.505903	0.503732	0.48045	0.474036	0.46539	0.466185	0.482036	0.482328	0.506118	0.49839	0.476227	0.446404	0.452045	0.479016	0.495867	0.462624	0.493627	0.485605	0.526909	0.528783	0.58302	0.484489	0.417768	0.462931	0.451782	0.480113	0.444072	0.473141	0.461065	0.508653	0.468448	0.503592	0.511236	0.449933	0.501393	0.510544	0.503835	0.437419
0.503177	0.519346	0.513618	0.468127	0.498721	0.463484	0.452752	0.503187	0.490696	0.469918	0.500651	0.501111	0.506525	0.503711	0.480705	0.474185	0.465831	0.466207	0.482369	0.482619	0.506742	0.498279	0.476859	0.447688	0.452631	0.479067	0.497171	0.462947	0.494517	0.486374	0.526495	0.52917	0.584217	0.484633	0.419083	0.463318	0.452894	0.481531	0.443959	0.474192	0.462026	0.508462	0.469901	0.50441	0.510992	0.450281	0.501784	0.511305	0.50414	0.439457
0.503761	0.51927	0.514745	0.468206	0.499484	0.464686	0.453903	0.503355	0.490986	0.470603	0.501682	0.502242	0.507138	0.503694	0.48098	0.474345	0.466284	0.46625	0.482688	0.482924	0.507357	0.498169	0.477501	0.44898	0.453233	0.47912	0.498468	0.463282	0.49542	0.487165	0.526075	0.529563	0.585372	0.484778	0.42043	0.463694	0.453994	0.482944	0.443836	0.47524	0.463015	0.508301	0.471385	0.505253	0.510747	0.450652	0.502155	0.512031	0.504432	0.441506
0.504336	0.519171	0.515866	0.468304	0.500256	0.465896	0.455069	0.503512	0.491293	0.471292	0.502688	0.503384	0.507742	0.50368	0.481273	0.474517	0.46675	0.466317	0.482993	0.483244	0.507962	0.49806	0.478151	0.450279	0.453851	0.479175	0.499757	0.46363	0.496336	0.487976	0.52565	0.529963	0.586483	0.484926	0.421807	0.464059	0.455082	0.484351	0.443704	0.476285	0.464031	0.50817	0.472897	0.506121	0.510502	0.451046	0.502506	0.512721	0.504711	0.443563
0.504902	0.519053	0.516982	0.468421	0.501036	0.467113	0.456248	0.503659	0.491619	0.471983	0.503668	0.504538	0.508337	0.503671	0.481586	0.4747	0.467228	0.466407	0.483286	0.483579	0.508559	0.497953	0.478811	0.451586	0.454486	0.479232	0.501038	0.463991	0.497263	0.488808	0.525222	0.530369	0.587549	0.485076	0.423215	0.464413	0.456156	0.485752	0.443561	0.477326	0.465073	0.50807	0.474437	0.507013	0.510257	0.451463	0.502838	0.513375	0.504978	0.445627
0.505459	0.518914	0.518092	0.468558	0.501825	0.468335	0.457441	0.503796	0.491964	0.472677	0.504622	0.505703	0.508923	0.503666	0.481918	0.474895	0.467719	0.466522	0.483565	0.48393	0.509146	0.497848	0.47948	0.452898	0.455138	0.479293	0.50231	0.464365	0.498202	0.48966	0.524792	0.530782	0.588569	0.485228	0.424652	0.464757	0.457216	0.487144	0.44341	0.478362	0.466142	0.508001	0.476004	0.507928	0.510013	0.451902	0.503151	0.513991	0.505233	0.447694
0.506008	0.518756	0.519194	0.468714	0.502622	0.469561	0.458646	0.503925	0.492329	0.473375	0.505551	0.506878	0.509498	0.503666	0.482271	0.475102	0.468223	0.466662	0.483831	0.484295	0.509725	0.497746	0.480159	0.454216	0.455808	0.479358	0.503572	0.464754	0.499152	0.490533	0.524361	0.531202	0.589543	0.485384	0.426118	0.46509	0.458262	0.488529	0.44325	0.479394	0.467235	0.507962	0.477595	0.508866	0.50977	0.452363	0.503444	0.514571	0.505476	0.449765
0.506549	0.518579	0.520289	0.46889	0.503429	0.47079	0.459862	0.504045	0.492713	0.474076	0.506453	0.508063	0.510064	0.503672	0.482645	0.475321	0.46874	0.466827	0.484085	0.484676	0.510294	0.497647	0.480848	0.455539	0.456495	0.479428	0.504824	0.465157	0.500113	0.491426	0.523932	0.531629	0.590469	0.485543	0.427612	0.465413	0.459293	0.489904	0.44308	0.48042	0.468354	0.507955	0.479211	0.509826	0.509528	0.452846	0.503719	0.515112	0.505707	0.451835
0.507082	0.518385	0.521376	0.469086	0.504244	0.472021	0.461088	0.504159	0.493118	0.474782	0.507329	0.509258	0.510619	0.503684	0.48304	0.475551	0.46927	0.467018	0.484325	0.485073	0.510854	0.497551	0.481547	0.456866	0.4572	0.479503	0.506064	0.465575	0.501084	0.492338	0.523504	0.532063	0.591347	0.485705	0.429133	0.465727	0.460309	0.491269	0.442902	0.481439	0.469497	0.507979	0.480848	0.510808	0.509288	0.45335	0.503975	0.515615	0.505927	0.453903
0.507607	0.518174	0.522455	0.469303	0.505067	0.473254	0.462324	0.504266	0.493543	0.475491	0.508178	0.510463	0.511164	0.503703	0.483456	0.475794	0.469813	0.467235	0.484553	0.485486	0.511405	0.497459	0.482257	0.458196	0.457923	0.479584	0.507292	0.466008	0.502064	0.49327	0.52308	0.532504	0.592176	0.485872	0.430681	0.466031	0.461308	0.492623	0.442716	0.482452	0.470663	0.508034	0.482507	0.51181	0.509051	0.453876	0.504213	0.51608	0.506135	0.455968
0.508125	0.517946	0.523523	0.46954	0.505899	0.474487	0.463567	0.504368	0.49399	0.476204	0.509	0.511676	0.511698	0.50373	0.483895	0.476049	0.470369	0.46748	0.484769	0.485915	0.511948	0.497371	0.482976	0.459529	0.458665	0.479671	0.508508	0.466457	0.503053	0.494222	0.52266	0.532952	0.592955	0.486043	0.432254	0.466326	0.462291	0.493966	0.442522	0.483458	0.471851	0.50812	0.484184	0.512833	0.508817	0.454421	0.504433	0.516506	0.506333	0.458026
0.508636	0.517704	0.524582	0.469799	0.50674	0.475718	0.464818	0.504466	0.494458	0.476922	0.509796	0.512898	0.512222	0.503763	0.484356	0.476316	0.470938	0.467751	0.484973	0.48636	0.512481	0.497287	0.483707	0.460863	0.459425	0.479766	0.509709	0.466923	0.50405	0.495193	0.522247	0.533406	0.593684	0.486218	0.433853	0.466612	0.463257	0.495295	0.442319	0.484455	0.473061	0.508238	0.48588	0.513876	0.508587	0.454987	0.504636	0.516892	0.50652	0.460075
0.50914	0.517447	0.52563	0.470078	0.507589	0.476948	0.466076	0.50456	0.494948	0.477644	0.510564	0.514128	0.512734	0.503806	0.48484	0.476596	0.47152	0.46805	0.485164	0.486821	0.513006	0.497208	0.484448	0.462198	0.460204	0.479868	0.510897	0.467405	0.505054	0.496183	0.521842	0.533868	0.594362	0.486398	0.435475	0.46689	0.464205	0.496612	0.442109	0.485445	0.474293	0.508387	0.487593	0.514938	0.50836	0.455573	0.50482	0.51724	0.506697	0.462114
0.509638	0.517176	0.526666	0.470379	0.508447	0.478174	0.467338	0.504651	0.49546	0.478371	0.511305	0.515366	0.513235	0.503856	0.485346	0.476888	0.472116	0.468377	0.485344	0.487298	0.513522	0.497135	0.4852	0.463533	0.461001	0.479978	0.51207	0.467904	0.506066	0.497191	0.521446	0.534338	0.594989	0.486583	0.437121	0.467159	0.465136	0.497914	0.441891	0.486426	0.475544	0.508568	0.489321	0.516017	0.508138	0.456177	0.504988	0.517547	0.506865	0.464141
0.51013	0.516893	0.527691	0.470702	0.509313	0.479396	0.468605	0.50474	0.495994	0.479102	0.512018	0.516611	0.513725	0.503916	0.485876	0.477193	0.472724	0.468732	0.485513	0.487791	0.51403	0.497066	0.485962	0.464868	0.461818	0.480097	0.513227	0.468421	0.507083	0.498218	0.52106	0.534814	0.595564	0.486774	0.438789	0.467422	0.466047	0.499201	0.441666	0.487397	0.476814	0.508779	0.491063	0.517114	0.507921	0.4568	0.505139	0.517815	0.507022	0.466153
0.510615	0.516599	0.528703	0.471046	0.510187	0.480613	0.469875	0.504828	0.496551	0.479839	0.512705	0.517862	0.514203	0.503985	0.486429	0.47751	0.473346	0.469115	0.48567	0.488301	0.514529	0.497004	0.486736	0.466201	0.462653	0.480225	0.514368	0.468956	0.508107	0.499263	0.520687	0.535297	0.596087	0.486971	0.440478	0.467677	0.46694	0.500472	0.441434	0.488358	0.478103	0.509021	0.492817	0.518228	0.507709	0.457442	0.505273	0.518044	0.50717	0.468148
0.511096	0.516294	0.529702	0.471411	0.511069	0.481823	0.471148	0.504915	0.497131	0.48058	0.513364	0.519119	0.51467	0.504063	0.487006	0.477839	0.473981	0.469527	0.485816	0.488827	0.51502	0.496947	0.48752	0.467532	0.463507	0.480363	0.515492	0.469509	0.509135	0.500326	0.520326	0.535787	0.596558	0.487173	0.442187	0.467925	0.467814	0.501727	0.441196	0.48931	0.47941	0.509293	0.494582	0.519357	0.507502	0.4581	0.505392	0.518232	0.507309	0.470124
0.511571	0.515979	0.530688	0.471799	0.51196	0.483026	0.472421	0.505003	0.497733	0.481327	0.513996	0.520382	0.515125	0.504152	0.487606	0.47818	0.474628	0.469967	0.485951	0.489369	0.515503	0.496896	0.488316	0.46886	0.464381	0.480511	0.516598	0.47008	0.510167	0.501407	0.51998	0.536284	0.596976	0.487381	0.443915	0.468167	0.468668	0.502963	0.440951	0.49025	0.480733	0.509596	0.496356	0.520502	0.507302	0.458776	0.505495	0.518381	0.507439	0.472079
0.512041	0.515656	0.531659	0.472208	0.512858	0.48422	0.473695	0.505091	0.498358	0.482078	0.514601	0.52165	0.515568	0.504251	0.48823	0.478534	0.475289	0.470435	0.486076	0.489928	0.515978	0.496852	0.489123	0.470184	0.465273	0.480669	0.517686	0.47067	0.511203	0.502505	0.519651	0.536789	0.597342	0.487596	0.445661	0.468402	0.469501	0.504181	0.4407	0.49118	0.482071	0.509929	0.498138	0.52166	0.507109	0.459468	0.505583	0.518489	0.507561	0.474011
0.512506	0.515325	0.532616	0.47264	0.513763	0.485404	0.474967	0.505182	0.499007	0.482835	0.515179	0.522922	0.516	0.504361	0.488879	0.478901	0.475963	0.470932	0.486191	0.490502	0.516444	0.496814	0.48994	0.471503	0.466185	0.480838	0.518755	0.47128	0.512242	0.50362	0.519338	0.5373	0.597655	0.487818	0.447425	0.468633	0.470315	0.50538	0.440443	0.492098	0.483424	0.510292	0.499927	0.522832	0.506923	0.460175	0.505657	0.518558	0.507675	0.475918
0.512967	0.514987	0.533557	0.473093	0.514676	0.486577	0.476238	0.505275	0.499678	0.483597	0.51573	0.524198	0.516419	0.504482	0.489551	0.479279	0.476649	0.471457	0.486296	0.491093	0.516904	0.496783	0.490769	0.472817	0.467115	0.481019	0.519805	0.471909	0.513282	0.504752	0.519044	0.537818	0.597916	0.488046	0.449204	0.468858	0.471107	0.506559	0.44018	0.493004	0.484791	0.510684	0.501721	0.524017	0.506744	0.460898	0.505716	0.518588	0.50778	0.477798
0.513424	0.514645	0.534482	0.473569	0.515596	0.487738	0.477506	0.505371	0.500372	0.484364	0.516254	0.525477	0.516827	0.504614	0.490246	0.47967	0.477348	0.47201	0.486391	0.4917	0.517355	0.496758	0.491609	0.474124	0.468065	0.481211	0.520834	0.472557	0.514324	0.5059	0.51877	0.538343	0.598124	0.488282	0.450998	0.46908	0.471878	0.507717	0.439913	0.493897	0.48617	0.511105	0.503519	0.525213	0.506573	0.461635	0.505762	0.518577	0.507879	0.47965
0.513878	0.514297	0.535392	0.474066	0.516523	0.488887	0.47877	0.505472	0.501089	0.485137	0.516752	0.526759	0.517223	0.504758	0.490966	0.480072	0.47806	0.472592	0.486478	0.492322	0.5178	0.496741	0.49246	0.475425	0.469033	0.481415	0.521842	0.473225	0.515367	0.507063	0.518518	0.538875	0.598279	0.488525	0.452805	0.469297	0.472628	0.508853	0.43964	0.494779	0.48756	0.511555	0.505318	0.52642	0.506411	0.462386	0.505795	0.518528	0.50797	0.48147
0.514328	0.513947	0.536284	0.474586	0.517456	0.490021	0.480029	0.505577	0.501828	0.485915	0.517224	0.528042	0.517607	0.504914	0.49171	0.480487	0.478784	0.473201	0.486555	0.49296	0.518237	0.496731	0.493322	0.476717	0.47002	0.481632	0.522829	0.473913	0.516409	0.508243	0.518288	0.539413	0.598382	0.488775	0.454625	0.46951	0.473356	0.509967	0.439363	0.495647	0.488961	0.512033	0.507119	0.527636	0.506257	0.46315	0.505815	0.518439	0.508054	0.483258
0.514775	0.513594	0.53716	0.475127	0.518396	0.491141	0.481282	0.505687	0.502591	0.486698	0.51767	0.529327	0.517979	0.505082	0.492477	0.480913	0.479521	0.473838	0.486624	0.493614	0.518667	0.496728	0.494195	0.478	0.471025	0.481861	0.523793	0.474621	0.51745	0.509438	0.518082	0.539958	0.598434	0.489034	0.456456	0.469721	0.474062	0.511058	0.439081	0.496501	0.490372	0.512538	0.508919	0.528862	0.506112	0.463926	0.505823	0.518312	0.508132	0.485011
0.515219	0.51324	0.538017	0.47569	0.519343	0.492244	0.482528	0.505803	0.503375	0.487487	0.51809	0.530613	0.518339	0.505262	0.493268	0.481351	0.48027	0.474502	0.486685	0.494283	0.51909	0.496733	0.495078	0.479274	0.472049	0.482103	0.524735	0.47535	0.518489	0.510647	0.5179	0.540509	0.598433	0.4893	0.458297	0.46993	0.474747	0.512124	0.438796	0.497342	0.491791	0.513071	0.510716	0.530096	0.505977	0.464713	0.505819	0.518146	0.508203	0.486728
0.515661	0.512886	0.538857	0.476276	0.520294	0.49333	0.483766	0.505925	0.504182	0.488281	0.518485	0.531899	0.518688	0.505455	0.494083	0.4818	0.48103	0.475194	0.486738	0.494967	0.519507	0.496745	0.495973	0.480538	0.47309	0.482358	0.525653	0.476099	0.519526	0.511871	0.517745	0.541067	0.598382	0.489574	0.460147	0.470136	0.475408	0.513166	0.438507	0.49817	0.493217	0.51363	0.512511	0.531336	0.505852	0.465512	0.505805	0.517943	0.508269	0.488407
0.516101	0.512534	0.539679	0.476883	0.521252	0.494398	0.484995	0.506055	0.505011	0.48908	0.518855	0.533184	0.519025	0.50566	0.494921	0.482261	0.481803	0.475911	0.486783	0.495666	0.519918	0.496764	0.496878	0.48179	0.47415	0.482626	0.526548	0.476868	0.52056	0.51311	0.517618	0.541631	0.59828	0.489857	0.462004	0.470342	0.476048	0.514182	0.438214	0.498983	0.494649	0.514215	0.5143	0.532584	0.505737	0.466321	0.50578	0.517701	0.508329	0.490046
0.516538	0.512183	0.540481	0.477511	0.522214	0.495446	0.486214	0.506192	0.505862	0.489884	0.519201	0.534467	0.519351	0.505878	0.495782	0.482732	0.482588	0.476655	0.486822	0.49638	0.520322	0.496791	0.497793	0.483031	0.475227	0.482908	0.527418	0.477658	0.521589	0.514362	0.517518	0.542202	0.598129	0.490148	0.463868	0.470546	0.476664	0.515172	0.437919	0.499781	0.496087	0.514825	0.516084	0.533836	0.505632	0.46714	0.505745	0.517423	0.508383	0.491644
0.516974	0.511836	0.541265	0.478161	0.523181	0.496475	0.487422	0.506338	0.506734	0.490693	0.519523	0.535749	0.519665	0.506109	0.496665	0.483215	0.483383	0.477424	0.486854	0.497108	0.52072	0.496826	0.498719	0.484259	0.476321	0.483203	0.528263	0.478468	0.522614	0.515627	0.517449	0.542778	0.597928	0.490447	0.465737	0.470751	0.477258	0.516135	0.437621	0.500565	0.497528	0.515459	0.51786	0.535093	0.505539	0.467967	0.505702	0.517107	0.508433	0.493199
0.517409	0.511494	0.542029	0.478833	0.524153	0.497483	0.488618	0.506492	0.507626	0.491508	0.519821	0.537027	0.519968	0.506353	0.497571	0.483708	0.484191	0.478218	0.48688	0.49785	0.521113	0.496868	0.499655	0.485473	0.477432	0.483512	0.529083	0.479299	0.523632	0.516905	0.51741	0.54336	0.597678	0.490756	0.467609	0.470956	0.47783	0.517071	0.437321	0.501335	0.498972	0.516118	0.519627	0.536354	0.505456	0.468802	0.50565	0.516756	0.508478	0.494709
0.517843	0.511157	0.542773	0.479526	0.525128	0.498468	0.489802	0.506656	0.50854	0.492327	0.520096	0.538303	0.52026	0.50661	0.498499	0.484212	0.485009	0.479036	0.4869	0.498605	0.5215	0.496918	0.500601	0.486673	0.478559	0.483835	0.529877	0.480151	0.524645	0.518196	0.517403	0.543948	0.597381	0.491073	0.469484	0.471162	0.478378	0.517978	0.437019	0.502089	0.500418	0.5168	0.521385	0.537617	0.505386	0.469644	0.50559	0.516369	0.508518	0.496174
0.518276	0.510826	0.543498	0.480239	0.526107	0.499431	0.490972	0.506829	0.509473	0.493151	0.520349	0.539574	0.520542	0.50688	0.499449	0.484727	0.485838	0.479878	0.486914	0.499375	0.521882	0.496976	0.501556	0.487858	0.479703	0.484172	0.530644	0.481023	0.525649	0.519499	0.517429	0.544541	0.597036	0.491399	0.471359	0.471369	0.478904	0.518857	0.436716	0.502828	0.501865	0.517505	0.523131	0.538882	0.505327	0.470493	0.505523	0.515947	0.508555	0.497591
0.518709	0.510504	0.544202	0.480974	0.52709	0.50037	0.492127	0.507012	0.510427	0.49398	0.520579	0.54084	0.520812	0.507163	0.50042	0.485251	0.486678	0.480743	0.486924	0.500157	0.522258	0.497041	0.502522	0.489027	0.480862	0.484522	0.531385	0.481916	0.526646	0.520813	0.517488	0.54514	0.596646	0.491735	0.473235	0.471579	0.479406	0.519706	0.436411	0.503552	0.503311	0.518231	0.524864	0.540148	0.50528	0.471348	0.505449	0.515492	0.508588	0.49896
0.519141	0.51019	0.544885	0.48173	0.528075	0.501285	0.493267	0.507205	0.511399	0.494813	0.520788	0.542101	0.521073	0.50746	0.501412	0.485785	0.487529	0.48163	0.486929	0.500952	0.522631	0.497114	0.503496	0.49018	0.482037	0.484886	0.532098	0.482829	0.527634	0.522139	0.517583	0.545745	0.596211	0.49208	0.475109	0.471792	0.479886	0.520525	0.436106	0.504261	0.504755	0.518979	0.526584	0.541414	0.505245	0.472207	0.505369	0.515002	0.508617	0.500279
0.519574	0.509887	0.545548	0.482506	0.529062	0.502174	0.494391	0.50741	0.51239	0.49565	0.520977	0.543356	0.521323	0.507769	0.502425	0.486329	0.48839	0.482538	0.486931	0.501759	0.522998	0.497194	0.50448	0.491316	0.483226	0.485265	0.532784	0.483762	0.528612	0.523476	0.517712	0.546354	0.595732	0.492434	0.476981	0.472008	0.480343	0.521313	0.435801	0.504954	0.506197	0.519747	0.528289	0.542679	0.505224	0.473071	0.505284	0.51448	0.508643	0.501547
0.520007	0.509594	0.54619	0.483302	0.530051	0.503037	0.495498	0.507625	0.513399	0.496492	0.521145	0.544603	0.521563	0.508092	0.503457	0.486882	0.489261	0.483467	0.486928	0.502579	0.523362	0.497282	0.505472	0.492433	0.48443	0.485656	0.533442	0.484715	0.52958	0.524823	0.517879	0.546969	0.595211	0.492797	0.478848	0.472228	0.480778	0.522071	0.435496	0.505632	0.507634	0.520534	0.529978	0.543943	0.505215	0.473939	0.505195	0.513926	0.508667	0.502763
0.52044	0.509314	0.546811	0.484118	0.531041	0.503873	0.496587	0.507853	0.514425	0.497337	0.521294	0.545843	0.521794	0.508428	0.504509	0.487444	0.490141	0.484416	0.486923	0.503409	0.523722	0.497377	0.506473	0.493533	0.485647	0.486062	0.534072	0.485688	0.530537	0.526181	0.518082	0.547588	0.594648	0.493171	0.48071	0.472452	0.48119	0.522796	0.435192	0.506295	0.509067	0.52134	0.531651	0.545204	0.505219	0.474809	0.505101	0.513341	0.508688	0.503925
0.520874	0.509047	0.54741	0.484954	0.532032	0.504682	0.497658	0.508092	0.515469	0.498187	0.521423	0.547074	0.522016	0.508777	0.50558	0.488015	0.491032	0.485384	0.486915	0.504251	0.524078	0.49748	0.507482	0.494613	0.486878	0.486481	0.534672	0.486681	0.531482	0.527547	0.518324	0.548212	0.594045	0.493553	0.482565	0.472682	0.48158	0.52349	0.434888	0.506942	0.510494	0.522164	0.533305	0.546461	0.505236	0.475681	0.505005	0.512726	0.508706	0.505034
0.521309	0.508795	0.547988	0.48581	0.533023	0.505462	0.498709	0.508343	0.516528	0.499039	0.521535	0.548295	0.522228	0.509139	0.506669	0.488594	0.491931	0.486369	0.486904	0.505104	0.52443	0.49759	0.508499	0.495673	0.488121	0.486914	0.535244	0.487693	0.532414	0.528923	0.518604	0.54884	0.593403	0.493946	0.484412	0.472918	0.481947	0.52415	0.434586	0.507574	0.511914	0.523005	0.53494	0.547715	0.505267	0.476554	0.504906	0.512081	0.508723	0.506087
0.521745	0.508557	0.548545	0.486684	0.534014	0.506213	0.499741	0.508606	0.517603	0.499895	0.52163	0.549507	0.522432	0.509513	0.507776	0.489182	0.49284	0.487371	0.486892	0.505966	0.52478	0.497707	0.509523	0.496714	0.489376	0.48736	0.535787	0.488724	0.533332	0.530308	0.518924	0.549473	0.592723	0.494348	0.48625	0.47316	0.482293	0.524778	0.434286	0.50819	0.513325	0.523863	0.536555	0.548963	0.505312	0.477428	0.504805	0.511408	0.508738	0.507085
0.522183	0.508336	0.54908	0.487578	0.535005	0.506934	0.500752	0.508882	0.518693	0.500754	0.521707	0.550708	0.522628	0.509901	0.508899	0.489778	0.493757	0.488388	0.486878	0.506839	0.525127	0.497831	0.510555	0.497733	0.490642	0.487819	0.5363	0.489774	0.534237	0.531701	0.519284	0.550109	0.592008	0.494761	0.488078	0.473409	0.482617	0.525372	0.433988	0.508792	0.514727	0.524735	0.538149	0.550206	0.50537	0.478301	0.504702	0.510708	0.508751	0.508027
0.522622	0.508133	0.549594	0.488491	0.535993	0.507626	0.501741	0.50917	0.519796	0.501616	0.521769	0.551897	0.522816	0.510301	0.510039	0.490381	0.494683	0.489421	0.486864	0.50772	0.525472	0.497962	0.511593	0.49873	0.491919	0.488291	0.536783	0.490842	0.535126	0.533102	0.519684	0.55075	0.591258	0.495183	0.489893	0.473665	0.482919	0.525933	0.433693	0.509378	0.516119	0.525622	0.539722	0.551443	0.505443	0.479174	0.5046	0.509981	0.508764	0.508911
0.523063	0.507947	0.550086	0.489421	0.53698	0.508286	0.502709	0.509471	0.520913	0.50248	0.521816	0.553075	0.522997	0.510713	0.511195	0.490992	0.495617	0.490467	0.486849	0.50861	0.525814	0.4981	0.512638	0.499706	0.493206	0.488776	0.537236	0.491928	0.536	0.534511	0.520126	0.551394	0.590476	0.495615	0.491695	0.47393	0.483201	0.526459	0.433401	0.509949	0.517499	0.526523	0.541271	0.552672	0.505529	0.480045	0.504497	0.50923	0.508775	0.509738
0.523506	0.507781	0.550556	0.49037	0.537965	0.508915	0.503654	0.509785	0.522043	0.503346	0.521848	0.554239	0.523171	0.511138	0.512365	0.49161	0.49656	0.491525	0.486835	0.509508	0.526155	0.498244	0.513689	0.500659	0.494503	0.489273	0.537659	0.493033	0.536857	0.535926	0.52061	0.552042	0.589662	0.496057	0.493483	0.474203	0.483462	0.52695	0.433112	0.510506	0.518867	0.527436	0.542798	0.553893	0.50563	0.480913	0.504396	0.508454	0.508786	0.510506
0.523951	0.507636	0.551005	0.491337	0.538946	0.509513	0.504576	0.510113	0.523183	0.504214	0.521868	0.55539	0.523338	0.511575	0.51355	0.492235	0.49751	0.492594	0.486821	0.510414	0.526494	0.498395	0.514746	0.501589	0.495808	0.489782	0.538052	0.494154	0.537698	0.537348	0.521135	0.552693	0.588819	0.49651	0.495255	0.474486	0.483702	0.527407	0.432828	0.511047	0.520221	0.528361	0.5443	0.555106	0.505744	0.481779	0.504296	0.507655	0.508796	0.511216
0.524398	0.507511	0.551433	0.492321	0.539924	0.510078	0.505475	0.510453	0.524335	0.505083	0.521874	0.556526	0.523498	0.512023	0.514748	0.492866	0.498467	0.493674	0.486808	0.511326	0.526832	0.498552	0.515807	0.502495	0.49712	0.490302	0.538414	0.495292	0.538521	0.538776	0.521703	0.553347	0.587948	0.496972	0.49701	0.474778	0.483923	0.527829	0.432548	0.511575	0.521561	0.529296	0.545777	0.55631	0.505874	0.48264	0.504198	0.506834	0.508806	0.511868
0.524847	0.507408	0.551839	0.493322	0.540897	0.51061	0.50635	0.510806	0.525497	0.505954	0.521869	0.557647	0.523654	0.512484	0.515958	0.493503	0.499432	0.494762	0.486796	0.512245	0.527169	0.498715	0.516874	0.503377	0.49844	0.490835	0.538746	0.496447	0.539325	0.54021	0.522315	0.554004	0.587051	0.497444	0.498747	0.475081	0.484124	0.528216	0.432273	0.512088	0.522886	0.530242	0.547228	0.557503	0.506017	0.483498	0.504103	0.505993	0.508816	0.51246
0.525299	0.507328	0.552224	0.494339	0.541866	0.51111	0.5072	0.511172	0.526667	0.506826	0.521853	0.558752	0.523804	0.512955	0.517181	0.494147	0.500403	0.495857	0.486786	0.51317	0.527506	0.498885	0.517945	0.504235	0.499766	0.491378	0.539048	0.497618	0.540111	0.541649	0.522969	0.554663	0.58613	0.497927	0.500465	0.475395	0.484306	0.528567	0.432004	0.512587	0.524194	0.531197	0.548654	0.558687	0.506175	0.48435	0.504012	0.505132	0.508826	0.512993
0.525753	0.507272	0.552587	0.495373	0.542829	0.511576	0.508025	0.511551	0.527846	0.507698	0.521827	0.55984	0.523949	0.513438	0.518414	0.494796	0.501381	0.496959	0.486779	0.5141	0.527842	0.49906	0.519019	0.505069	0.501098	0.491932	0.539319	0.498804	0.540877	0.543093	0.523667	0.555325	0.585186	0.498419	0.502162	0.47572	0.48447	0.528883	0.431741	0.513073	0.525484	0.53216	0.550052	0.559859	0.506347	0.485196	0.503925	0.504253	0.508837	0.513468
0.526211	0.50724	0.55293	0.496424	0.543786	0.512008	0.508826	0.511944	0.529032	0.50857	0.521791	0.560912	0.52409	0.513932	0.519657	0.495451	0.502366	0.498066	0.486775	0.515035	0.528179	0.499241	0.520097	0.505877	0.502434	0.492496	0.539559	0.500005	0.541623	0.544541	0.524408	0.55599	0.584223	0.498922	0.503838	0.476057	0.484616	0.529163	0.431485	0.513545	0.526756	0.53313	0.551424	0.561019	0.506533	0.486037	0.503842	0.503357	0.508848	0.513883
0.526671	0.507234	0.553252	0.497489	0.544736	0.512407	0.5096	0.512349	0.530224	0.509441	0.521748	0.561965	0.524227	0.514436	0.520909	0.49611	0.503356	0.499176	0.486774	0.515974	0.528516	0.499427	0.521178	0.50666	0.503774	0.49307	0.539769	0.50122	0.542348	0.545993	0.525193	0.556656	0.583241	0.499434	0.505491	0.476406	0.484744	0.529407	0.431235	0.514005	0.52801	0.534107	0.552767	0.562168	0.506734	0.48687	0.503766	0.502445	0.508861	0.51424
0.527133	0.507253	0.553553	0.49857	0.545679	0.512772	0.510349	0.512766	0.531422	0.510312	0.521697	0.563	0.524361	0.514951	0.52217	0.496775	0.504353	0.500289	0.486777	0.516916	0.528854	0.499618	0.522261	0.507417	0.505117	0.493653	0.539948	0.502449	0.543052	0.547449	0.526022	0.557324	0.582243	0.499957	0.50712	0.476769	0.484856	0.529616	0.430993	0.514451	0.529243	0.535089	0.554083	0.563304	0.506949	0.487695	0.503695	0.501519	0.508874	0.514538
0.527599	0.507299	0.553833	0.499666	0.546614	0.513102	0.511072	0.513197	0.532624	0.511182	0.52164	0.564015	0.524492	0.515475	0.523438	0.497444	0.505355	0.501402	0.486785	0.51786	0.529193	0.499815	0.523347	0.508148	0.506462	0.494245	0.540097	0.50369	0.543734	0.548908	0.526895	0.557994	0.58123	0.50049	0.508724	0.477145	0.484951	0.529789	0.430758	0.514886	0.530455	0.536076	0.55537	0.564426	0.507178	0.488513	0.503631	0.50058	0.508889	0.514778
0.528068	0.507372	0.554094	0.500776	0.54754	0.513398	0.511769	0.51364	0.533829	0.512051	0.521578	0.56501	0.524622	0.516009	0.524712	0.498117	0.506362	0.502515	0.486797	0.518807	0.529534	0.500016	0.524433	0.508852	0.507808	0.494846	0.540216	0.504945	0.544394	0.55037	0.527812	0.558665	0.580206	0.501033	0.510302	0.477535	0.485031	0.529926	0.430533	0.515309	0.531645	0.537066	0.556628	0.565535	0.507421	0.489322	0.503575	0.49963	0.508905	0.51496
0.528539	0.507473	0.554335	0.5019	0.548456	0.51366	0.512439	0.514094	0.535037	0.512918	0.521511	0.565985	0.524749	0.516553	0.525991	0.498794	0.507374	0.503625	0.486814	0.519756	0.529876	0.500223	0.52552	0.509531	0.509154	0.495454	0.540305	0.50621	0.545031	0.551833	0.528772	0.559337	0.579171	0.501586	0.511853	0.477939	0.485096	0.530028	0.430316	0.51572	0.532813	0.53806	0.557857	0.566631	0.507678	0.490122	0.503527	0.498669	0.508922	0.515085
0.529014	0.507603	0.554556	0.503039	0.549363	0.513888	0.513082	0.514561	0.536246	0.513782	0.521441	0.566938	0.524876	0.517106	0.527276	0.499474	0.508391	0.504733	0.486837	0.520705	0.530221	0.500433	0.526607	0.510183	0.5105	0.49607	0.540364	0.507487	0.545646	0.553299	0.529777	0.560011	0.578128	0.502148	0.513376	0.478357	0.485147	0.530094	0.430109	0.51612	0.533957	0.539055	0.559057	0.567712	0.507948	0.490912	0.503487	0.4977	0.508942	0.515154
0.529492	0.507761	0.554758	0.50419	0.550259	0.51408	0.513699	0.51504	0.537456	0.514643	0.521368	0.56787	0.525002	0.517667	0.528563	0.500158	0.509413	0.505835	0.486866	0.521654	0.530569	0.500648	0.527695	0.510808	0.511844	0.496692	0.540393	0.508775	0.546236	0.554766	0.530824	0.560685	0.577079	0.502721	0.51487	0.478791	0.485184	0.530124	0.429911	0.51651	0.535078	0.540052	0.560227	0.568778	0.508233	0.491692	0.503457	0.496723	0.508963	0.515166
0.529973	0.507949	0.554941	0.505354	0.551144	0.514239	0.514289	0.51553	0.538664	0.515501	0.521293	0.568779	0.525128	0.518236	0.529854	0.500845	0.510438	0.506932	0.486901	0.522603	0.530919	0.500867	0.528781	0.511406	0.513186	0.497321	0.540393	0.510072	0.546803	0.556234	0.531915	0.561359	0.576027	0.503303	0.516334	0.479241	0.485209	0.53012	0.429724	0.516889	0.536173	0.541049	0.561368	0.569829	0.50853	0.492461	0.503436	0.49574	0.508986	0.515124
0.530457	0.508167	0.555105	0.506531	0.552017	0.514363	0.514853	0.516031	0.539872	0.516356	0.521218	0.569665	0.525255	0.518814	0.531146	0.501535	0.511468	0.50802	0.486944	0.52355	0.531273	0.50109	0.529865	0.511978	0.514524	0.497955	0.540363	0.511377	0.547345	0.557703	0.533049	0.562034	0.574973	0.503896	0.517767	0.479706	0.485221	0.530081	0.429549	0.517259	0.537244	0.542045	0.562479	0.570866	0.508841	0.493219	0.503426	0.494753	0.509012	0.515028
0.530944	0.508416	0.555252	0.50772	0.552877	0.514454	0.515389	0.516543	0.541077	0.517206	0.521143	0.570527	0.525383	0.519399	0.532438	0.502228	0.512501	0.5091	0.486993	0.524496	0.53163	0.501316	0.530948	0.512523	0.515858	0.498594	0.540305	0.512691	0.547862	0.559171	0.534225	0.562709	0.57392	0.504497	0.519168	0.480188	0.485223	0.530007	0.429384	0.51762	0.538288	0.54304	0.563561	0.571886	0.509165	0.493965	0.503426	0.493762	0.509039	0.514878
0.531434	0.508695	0.55538	0.508921	0.553724	0.51451	0.515899	0.517065	0.542278	0.518052	0.521069	0.571365	0.525513	0.519991	0.53373	0.502923	0.513537	0.510169	0.487051	0.525439	0.531991	0.501546	0.532028	0.513041	0.517186	0.499238	0.540218	0.514012	0.548355	0.56064	0.535444	0.563384	0.57287	0.505109	0.520537	0.480686	0.485214	0.529898	0.429232	0.517972	0.539305	0.544033	0.564613	0.572892	0.509502	0.4947	0.503438	0.49277	0.509069	0.514676
0.531927	0.509004	0.555492	0.510132	0.554557	0.514533	0.516382	0.517598	0.543475	0.518893	0.520998	0.572178	0.525645	0.52059	0.535021	0.50362	0.514577	0.511226	0.487117	0.526379	0.532357	0.501779	0.533105	0.513532	0.518509	0.499886	0.540103	0.51534	0.548822	0.562108	0.536705	0.564059	0.571825	0.50573	0.521873	0.481202	0.485196	0.529756	0.429092	0.518317	0.540295	0.545023	0.565635	0.573881	0.509851	0.495423	0.503462	0.491778	0.509102	0.514423
0.532423	0.509346	0.555586	0.511355	0.555376	0.514522	0.516839	0.51814	0.544665	0.519729	0.520929	0.572966	0.52578	0.521195	0.536309	0.504318	0.51562	0.51227	0.487191	0.527315	0.532727	0.502015	0.534178	0.513997	0.519824	0.500537	0.53996	0.516673	0.549263	0.563575	0.538006	0.564733	0.570787	0.506361	0.523174	0.481734	0.48517	0.52958	0.428966	0.518654	0.541257	0.54601	0.566628	0.574855	0.510212	0.496132	0.503498	0.490788	0.509137	0.514121
0.532922	0.509718	0.555664	0.512589	0.556179	0.514478	0.517269	0.518692	0.54585	0.520558	0.520865	0.573728	0.525919	0.521806	0.537594	0.505019	0.516665	0.513299	0.487274	0.528247	0.533102	0.502254	0.535247	0.514435	0.521131	0.50119	0.53979	0.518012	0.549679	0.56504	0.539349	0.565407	0.569759	0.507001	0.524441	0.482284	0.485135	0.529371	0.428853	0.518984	0.542191	0.546992	0.567592	0.575812	0.510585	0.496829	0.503547	0.4898	0.509174	0.51377
0.533424	0.510123	0.555726	0.513832	0.556967	0.514402	0.517673	0.519252	0.547026	0.521381	0.520805	0.574464	0.526062	0.522423	0.538875	0.505721	0.517713	0.514311	0.487367	0.529173	0.533483	0.502496	0.53631	0.514846	0.522428	0.501846	0.539594	0.519354	0.550069	0.566504	0.540732	0.566079	0.568743	0.507651	0.525672	0.482851	0.485094	0.529129	0.428754	0.519308	0.543097	0.54797	0.568527	0.576754	0.51097	0.497513	0.50361	0.488817	0.509215	0.513372
0.533929	0.510559	0.555772	0.515085	0.557738	0.514293	0.518051	0.519821	0.548195	0.522197	0.520751	0.575173	0.52621	0.523045	0.54015	0.506424	0.518762	0.515306	0.487469	0.530094	0.533869	0.50274	0.537368	0.515232	0.523716	0.502502	0.539371	0.520699	0.550433	0.567965	0.542154	0.566751	0.567741	0.508309	0.526867	0.483436	0.485047	0.528855	0.428669	0.519626	0.543972	0.548941	0.569434	0.577679	0.511365	0.498183	0.503686	0.487839	0.509258	0.512928
0.534436	0.511027	0.555804	0.516347	0.558493	0.514152	0.518404	0.520397	0.549353	0.523006	0.520704	0.575854	0.526363	0.523671	0.541419	0.507128	0.519814	0.516283	0.487582	0.531007	0.534262	0.502987	0.53842	0.515591	0.524992	0.503159	0.539122	0.522047	0.550771	0.569424	0.543615	0.567421	0.566755	0.508977	0.528026	0.48404	0.484995	0.528549	0.4286	0.519939	0.544819	0.549907	0.570312	0.578589	0.511772	0.498839	0.503776	0.486869	0.509303	0.512441
0.534946	0.511527	0.555821	0.517618	0.55923	0.51398	0.518731	0.520982	0.550501	0.523807	0.520665	0.576508	0.526522	0.524302	0.542681	0.507833	0.520868	0.517238	0.487704	0.531914	0.534661	0.503235	0.539465	0.515925	0.526257	0.503816	0.538848	0.523396	0.551082	0.57088	0.545115	0.568089	0.565788	0.509654	0.529147	0.484661	0.48494	0.528212	0.428547	0.520248	0.545635	0.550865	0.571162	0.579482	0.512189	0.499482	0.503881	0.485908	0.509352	0.511911
0.535458	0.512059	0.555825	0.518898	0.559948	0.513778	0.519034	0.521573	0.551637	0.524599	0.520635	0.577134	0.526687	0.524937	0.543934	0.508538	0.521923	0.518172	0.487838	0.532813	0.535066	0.503485	0.540502	0.516233	0.527508	0.504473	0.538549	0.524746	0.551367	0.572332	0.546651	0.568756	0.564841	0.51034	0.53023	0.485301	0.484881	0.527845	0.428509	0.520553	0.54642	0.551816	0.571985	0.58036	0.512615	0.50011	0.504	0.484957	0.509403	0.51134
0.535973	0.512623	0.555815	0.520186	0.560648	0.513544	0.519312	0.52217	0.552761	0.525383	0.520613	0.577732	0.52686	0.525576	0.545178	0.509244	0.522979	0.519083	0.487982	0.533703	0.535479	0.503737	0.541532	0.516516	0.528746	0.505128	0.538226	0.526095	0.551626	0.573781	0.548224	0.569421	0.563917	0.511035	0.531275	0.48596	0.48482	0.527448	0.428489	0.520855	0.547176	0.552758	0.572781	0.581222	0.513052	0.500724	0.504135	0.484018	0.509458	0.51073
0.53649	0.513219	0.555792	0.521481	0.561329	0.513282	0.519565	0.522774	0.553871	0.526158	0.520602	0.578301	0.52704	0.526218	0.546412	0.50995	0.524037	0.51997	0.488138	0.534585	0.535899	0.503991	0.542552	0.516775	0.529968	0.505781	0.53788	0.527444	0.551858	0.575226	0.549833	0.570084	0.563019	0.511739	0.532282	0.486637	0.484758	0.527022	0.428485	0.521154	0.5479	0.553692	0.57355	0.582068	0.513497	0.501323	0.504286	0.483092	0.509515	0.510083
0.537009	0.513846	0.555757	0.522784	0.56199	0.51299	0.519795	0.523383	0.554967	0.526923	0.520602	0.578841	0.527228	0.526862	0.547634	0.510657	0.525095	0.52083	0.488306	0.535456	0.536327	0.504246	0.543564	0.517009	0.531175	0.506431	0.537511	0.52879	0.552064	0.576666	0.551477	0.570745	0.562147	0.512451	0.533249	0.487332	0.484696	0.526568	0.4285	0.521452	0.548593	0.554616	0.574294	0.582899	0.513952	0.501908	0.504452	0.482181	0.509575	0.509401
0.53753	0.514505	0.555711	0.524093	0.56263	0.51267	0.520002	0.523997	0.556048	0.527677	0.520614	0.579351	0.527425	0.527509	0.548844	0.511363	0.526154	0.521664	0.488485	0.536317	0.536763	0.504502	0.544565	0.51722	0.532365	0.507078	0.53712	0.530133	0.552244	0.578101	0.553155	0.571403	0.561305	0.513171	0.534178	0.488046	0.484636	0.526086	0.428532	0.521748	0.549254	0.555531	0.575012	0.583714	0.514414	0.502478	0.504635	0.481286	0.509637	0.508686
0.538053	0.515195	0.555654	0.525409	0.56325	0.512322	0.520186	0.524616	0.557112	0.528421	0.520639	0.579831	0.527631	0.528157	0.550042	0.512069	0.527213	0.52247	0.488677	0.537167	0.537207	0.504759	0.545556	0.517407	0.533538	0.507721	0.536708	0.531472	0.552398	0.579531	0.554865	0.572059	0.560494	0.513901	0.535066	0.488779	0.484577	0.525577	0.428583	0.522044	0.549885	0.556436	0.575705	0.584515	0.514884	0.503034	0.504834	0.480409	0.509703	0.507939
0.538578	0.515915	0.555586	0.526731	0.563848	0.511947	0.520348	0.525238	0.55816	0.529155	0.520677	0.580282	0.527847	0.528807	0.551225	0.512775	0.528273	0.523246	0.488881	0.538006	0.53766	0.505017	0.546536	0.517572	0.534692	0.508359	0.536275	0.532806	0.552525	0.580956	0.556607	0.572712	0.559717	0.514638	0.535915	0.48953	0.484521	0.525043	0.428654	0.52234	0.550483	0.557329	0.576374	0.585301	0.515361	0.503575	0.50505	0.479551	0.509772	0.507163
0.539104	0.516666	0.555509	0.528058	0.564424	0.511546	0.520489	0.525863	0.55919	0.529876	0.52073	0.580702	0.528073	0.529459	0.552394	0.51348	0.529333	0.523992	0.489098	0.538832	0.538122	0.505276	0.547504	0.517714	0.535826	0.508991	0.535822	0.534134	0.552627	0.582375	0.55838	0.573363	0.558975	0.515384	0.536724	0.4903	0.48447	0.524483	0.428744	0.522637	0.55105	0.558212	0.57702	0.586072	0.515845	0.504101	0.505283	0.478714	0.509843	0.506359
0.539632	0.517448	0.555423	0.529391	0.564978	0.51112	0.520608	0.526492	0.5602	0.530586	0.520798	0.581093	0.52831	0.530111	0.553546	0.514185	0.530392	0.524706	0.489328	0.539645	0.538593	0.505535	0.54846	0.517835	0.536941	0.509618	0.535351	0.535456	0.552704	0.583787	0.560183	0.57401	0.558271	0.516137	0.537493	0.491088	0.484424	0.523899	0.428854	0.522935	0.551586	0.559083	0.577644	0.58683	0.516335	0.504612	0.505532	0.477899	0.509917	0.505531
0.540161	0.518259	0.555328	0.530729	0.56551	0.51067	0.520708	0.527122	0.561192	0.531283	0.520881	0.581452	0.528558	0.530763	0.554683	0.51489	0.531452	0.525387	0.489571	0.540445	0.539074	0.505795	0.549403	0.517935	0.538034	0.510238	0.534861	0.53677	0.552755	0.585193	0.562014	0.574654	0.557606	0.516899	0.538221	0.491895	0.484384	0.523292	0.428985	0.523235	0.552089	0.559943	0.578246	0.587574	0.516831	0.505109	0.505799	0.477107	0.509993	0.504679
0.540691	0.519099	0.555225	0.532071	0.566018	0.510196	0.520787	0.527754	0.562163	0.531967	0.520981	0.581781	0.528818	0.531416	0.555802	0.515593	0.53251	0.526035	0.489828	0.541232	0.539565	0.506054	0.550332	0.518014	0.539105	0.51085	0.534354	0.538076	0.552781	0.586592	0.563873	0.575294	0.556983	0.517668	0.538909	0.49272	0.484351	0.522663	0.429137	0.523539	0.552561	0.56079	0.578826	0.588305	0.517331	0.505591	0.506084	0.47634	0.510072	0.503807
0.541222	0.519967	0.555116	0.533418	0.566502	0.509699	0.520848	0.528387	0.563113	0.532639	0.521098	0.582079	0.52909	0.532068	0.556902	0.516296	0.533569	0.526648	0.490098	0.542004	0.540066	0.506315	0.551247	0.518074	0.540154	0.511455	0.53383	0.539372	0.552783	0.587984	0.565758	0.575931	0.556402	0.518445	0.539557	0.493562	0.484327	0.522012	0.42931	0.523845	0.553002	0.561625	0.579387	0.589022	0.517836	0.506059	0.506386	0.475598	0.510154	0.502917
0.541754	0.520864	0.555	0.534768	0.566962	0.509181	0.52089	0.52902	0.564041	0.533296	0.521233	0.582346	0.529375	0.532719	0.557984	0.516998	0.534626	0.527224	0.490382	0.54276	0.540577	0.506575	0.552148	0.518115	0.541179	0.51205	0.533291	0.540659	0.55276	0.589369	0.567668	0.576565	0.555867	0.51923	0.540165	0.494423	0.484312	0.521342	0.429506	0.524156	0.553411	0.562447	0.579928	0.589728	0.518344	0.506513	0.506706	0.474885	0.510237	0.502011
0.542286	0.521788	0.554878	0.536121	0.567398	0.508642	0.520915	0.529654	0.564947	0.53394	0.521386	0.582582	0.529673	0.533369	0.559046	0.5177	0.535682	0.527764	0.49068	0.543502	0.541099	0.506835	0.553034	0.518138	0.54218	0.512637	0.532738	0.541934	0.552713	0.590745	0.569601	0.577194	0.555378	0.520022	0.540732	0.495301	0.484308	0.520652	0.429724	0.524472	0.553788	0.563256	0.580451	0.590422	0.518856	0.506952	0.507043	0.474199	0.510324	0.501091
0.542819	0.522738	0.554751	0.537478	0.56781	0.508083	0.520923	0.530286	0.56583	0.534569	0.521559	0.582787	0.529985	0.534018	0.560088	0.5184	0.536738	0.528267	0.490993	0.544228	0.541632	0.507095	0.553904	0.518143	0.543156	0.513214	0.532171	0.543197	0.552643	0.592114	0.571558	0.57782	0.554937	0.520821	0.54126	0.496196	0.484315	0.519944	0.429965	0.524793	0.554135	0.564052	0.580957	0.591104	0.51937	0.507377	0.507398	0.473544	0.510412	0.500159
0.543352	0.523715	0.55462	0.538837	0.568196	0.507506	0.520914	0.530918	0.566688	0.535184	0.52175	0.582962	0.53031	0.534666	0.561108	0.519099	0.537791	0.52873	0.491319	0.544937	0.542176	0.507355	0.554758	0.518132	0.544107	0.513781	0.531591	0.544447	0.552549	0.593473	0.573535	0.578442	0.554547	0.521627	0.541748	0.497108	0.484335	0.51922	0.430229	0.52512	0.554451	0.564835	0.581446	0.591775	0.519886	0.507789	0.507771	0.47292	0.510502	0.499219
0.543885	0.524716	0.554485	0.540199	0.568557	0.506911	0.520891	0.531548	0.567523	0.535784	0.521963	0.583105	0.530649	0.535311	0.562107	0.519798	0.538844	0.529155	0.49166	0.545629	0.542732	0.507614	0.555595	0.518106	0.54503	0.514336	0.530999	0.545683	0.552434	0.594825	0.575532	0.57906	0.554208	0.52244	0.542196	0.498037	0.484368	0.51848	0.430518	0.525454	0.554736	0.565604	0.581919	0.592436	0.520404	0.508187	0.508162	0.472328	0.510595	0.498272
0.544418	0.525742	0.554347	0.541562	0.568893	0.5063	0.520854	0.532175	0.568332	0.536368	0.522195	0.583217	0.531003	0.535954	0.563083	0.520496	0.539895	0.529539	0.492015	0.546304	0.5433	0.507873	0.556414	0.518064	0.545927	0.51488	0.530397	0.546905	0.552296	0.596167	0.577548	0.579673	0.553922	0.52326	0.542606	0.498982	0.484416	0.517725	0.43083	0.525795	0.554992	0.56636	0.582378	0.593088	0.520922	0.508572	0.508571	0.47177	0.510689	0.497321
0.544951	0.526792	0.554207	0.542927	0.569203	0.505673	0.520803	0.532799	0.569116	0.536936	0.522449	0.583298	0.531373	0.536594	0.564036	0.521192	0.540944	0.529883	0.492385	0.546962	0.543879	0.508131	0.557217	0.518009	0.546796	0.515412	0.529785	0.548112	0.552137	0.5975	0.579582	0.580282	0.553691	0.524086	0.542976	0.499943	0.48448	0.516957	0.431167	0.526145	0.555217	0.567102	0.582824	0.59373	0.52144	0.508943	0.508997	0.471247	0.510785	0.496369
0.545483	0.527864	0.554065	0.544293	0.569487	0.505032	0.520739	0.533421	0.569874	0.537489	0.522724	0.583349	0.531757	0.537232	0.564966	0.521888	0.541991	0.530186	0.492769	0.547601	0.544471	0.508389	0.558	0.517941	0.547637	0.515932	0.529164	0.549302	0.551956	0.598823	0.581631	0.580887	0.553516	0.524919	0.543308	0.500919	0.48456	0.516177	0.431529	0.526502	0.555412	0.567831	0.583257	0.594364	0.521957	0.509303	0.509441	0.470759	0.510882	0.495417
0.546015	0.528957	0.553921	0.545661	0.569745	0.504378	0.520663	0.534038	0.570606	0.538025	0.523022	0.583369	0.532157	0.537866	0.565871	0.522583	0.543037	0.530446	0.493169	0.548222	0.545075	0.508647	0.558766	0.51786	0.54845	0.516438	0.528536	0.550476	0.551756	0.600136	0.583694	0.581487	0.553398	0.525758	0.543602	0.501911	0.484659	0.515386	0.431917	0.526869	0.555579	0.568546	0.583679	0.594989	0.522473	0.509649	0.509903	0.470308	0.510981	0.494469
0.546546	0.530071	0.553778	0.547028	0.569976	0.503712	0.520576	0.534651	0.571311	0.538544	0.523342	0.583359	0.532572	0.538497	0.566752	0.523277	0.54408	0.530664	0.493583	0.548825	0.545692	0.508903	0.559512	0.517769	0.549232	0.516931	0.527901	0.551632	0.551536	0.601439	0.585771	0.582082	0.553338	0.526604	0.543858	0.502917	0.484775	0.514585	0.43233	0.527246	0.555717	0.569247	0.58409	0.595608	0.522987	0.509984	0.510382	0.469895	0.511081	0.493526
0.547076	0.531205	0.553635	0.548396	0.570181	0.503035	0.52048	0.535258	0.571988	0.539047	0.523684	0.583318	0.533004	0.539125	0.567607	0.52397	0.545121	0.530839	0.494012	0.549408	0.546321	0.509159	0.560238	0.517668	0.549985	0.51741	0.52726	0.552769	0.551297	0.602732	0.587859	0.582673	0.553338	0.527455	0.544077	0.503937	0.484912	0.513776	0.432769	0.527632	0.555826	0.569935	0.584493	0.59622	0.523498	0.510308	0.510878	0.46952	0.511183	0.492591
0.547604	0.532358	0.553492	0.549764	0.57036	0.502348	0.520374	0.535861	0.572638	0.539533	0.52405	0.583248	0.533452	0.539748	0.568437	0.524662	0.546159	0.530971	0.494456	0.549972	0.546963	0.509414	0.560945	0.517558	0.550708	0.517875	0.526615	0.553887	0.55104	0.604013	0.589958	0.583259	0.553399	0.528312	0.54426	0.504971	0.485069	0.51296	0.433235	0.52803	0.555908	0.57061	0.584886	0.596826	0.524006	0.51062	0.511392	0.469186	0.511285	0.491667
0.548132	0.533527	0.553352	0.551131	0.570512	0.501653	0.52026	0.536458	0.573259	0.540001	0.524439	0.583148	0.533916	0.540368	0.569241	0.525354	0.547195	0.531059	0.494914	0.550516	0.547619	0.509668	0.561632	0.51744	0.5514	0.518325	0.525967	0.554985	0.550766	0.605284	0.592066	0.58384	0.553521	0.529175	0.544407	0.506017	0.485248	0.512139	0.433728	0.528439	0.555963	0.571271	0.585273	0.597426	0.524509	0.510921	0.511922	0.468892	0.511388	0.490757
0.548658	0.534713	0.553213	0.552497	0.570637	0.500951	0.520138	0.537048	0.573853	0.540452	0.524852	0.583018	0.534397	0.540984	0.570019	0.526045	0.548228	0.531103	0.495388	0.55104	0.548288	0.509922	0.562297	0.517316	0.552061	0.518759	0.525316	0.556063	0.550475	0.606544	0.594181	0.584417	0.553706	0.530043	0.544519	0.507076	0.485449	0.511313	0.434247	0.528859	0.555991	0.571919	0.585654	0.598022	0.525008	0.511212	0.51247	0.46864	0.511491	0.489861
0.549182	0.535914	0.553078	0.553862	0.570736	0.500243	0.52001	0.537632	0.574417	0.540885	0.525288	0.58286	0.534895	0.541595	0.57077	0.526735	0.549259	0.531104	0.495876	0.551545	0.54897	0.510174	0.562942	0.517185	0.55269	0.519178	0.524665	0.55712	0.550168	0.607792	0.596302	0.584988	0.553955	0.530916	0.544596	0.508147	0.485674	0.510484	0.434795	0.529292	0.555994	0.572555	0.58603	0.598614	0.525502	0.511492	0.513034	0.46843	0.511595	0.488984
0.549705	0.537129	0.552946	0.555226	0.570808	0.499529	0.519877	0.538208	0.574953	0.5413	0.525749	0.582672	0.53541	0.542201	0.571494	0.527425	0.550286	0.531059	0.496379	0.552029	0.549665	0.510426	0.563565	0.51705	0.553288	0.519581	0.524013	0.558154	0.549846	0.609029	0.598428	0.585554	0.554268	0.531795	0.544639	0.509229	0.485923	0.509654	0.43537	0.529738	0.55597	0.573177	0.586401	0.599203	0.525989	0.511764	0.513614	0.468264	0.511699	0.488127
0.550225	0.538357	0.552818	0.556588	0.570854	0.498813	0.519739	0.538777	0.575461	0.541697	0.526234	0.582457	0.535941	0.542803	0.572191	0.528115	0.55131	0.530971	0.496897	0.552492	0.550375	0.510677	0.564166	0.516912	0.553853	0.519968	0.523363	0.559167	0.54951	0.610253	0.600557	0.586116	0.554645	0.532678	0.54465	0.510321	0.486197	0.508823	0.435973	0.530196	0.555923	0.573787	0.58677	0.59979	0.526469	0.512026	0.51421	0.468141	0.511803	0.487292
0.550744	0.539596	0.552695	0.557948	0.570874	0.498094	0.519597	0.539338	0.575939	0.542076	0.526743	0.582213	0.53649	0.5434	0.572861	0.528804	0.552331	0.530837	0.49743	0.552935	0.551098	0.510927	0.564746	0.516771	0.554386	0.520339	0.522714	0.560156	0.549161	0.611465	0.602688	0.586672	0.555088	0.533566	0.544628	0.511423	0.486498	0.507994	0.436604	0.530669	0.555851	0.574385	0.587138	0.600374	0.526942	0.51228	0.514822	0.468062	0.511907	0.486482
0.55126	0.540846	0.552577	0.559305	0.570867	0.497374	0.519452	0.539891	0.576388	0.542437	0.527277	0.581942	0.537056	0.543993	0.573503	0.529493	0.553349	0.53066	0.497977	0.553358	0.551835	0.511176	0.565303	0.516629	0.554887	0.520692	0.52207	0.561122	0.548799	0.612665	0.604819	0.587223	0.555598	0.534459	0.544575	0.512535	0.486825	0.507168	0.437264	0.531155	0.555756	0.574972	0.587504	0.600957	0.527407	0.512526	0.515449	0.468029	0.512011	0.4857
0.551775	0.542104	0.552466	0.56066	0.570835	0.496654	0.519306	0.540435	0.576807	0.54278	0.527835	0.581644	0.537639	0.54458	0.574117	0.530182	0.554363	0.530438	0.498539	0.553759	0.552586	0.511424	0.565838	0.516487	0.555355	0.521029	0.521429	0.562063	0.548426	0.613852	0.60695	0.587769	0.556173	0.535356	0.544492	0.513655	0.487179	0.506345	0.437952	0.531655	0.555638	0.575546	0.587871	0.60154	0.527863	0.512765	0.516092	0.468042	0.512114	0.484947
0.552286	0.54337	0.552361	0.562012	0.570776	0.495936	0.519159	0.54097	0.577198	0.543104	0.528418	0.581319	0.538238	0.545163	0.574704	0.530871	0.555374	0.530172	0.499116	0.55414	0.553351	0.511671	0.56635	0.516346	0.55579	0.521349	0.520795	0.56298	0.548042	0.615026	0.609078	0.58831	0.556815	0.536257	0.544379	0.514782	0.487562	0.505528	0.43867	0.53217	0.555499	0.576109	0.58824	0.602124	0.528309	0.512996	0.516749	0.468101	0.512217	0.484226
0.552796	0.544642	0.552263	0.56336	0.570692	0.49522	0.519012	0.541496	0.577559	0.543409	0.529025	0.580968	0.538855	0.54574	0.575263	0.53156	0.556381	0.529862	0.499706	0.5545	0.55413	0.511918	0.566839	0.516208	0.556193	0.521651	0.520167	0.563872	0.547648	0.616187	0.611203	0.588846	0.557525	0.537163	0.544238	0.515916	0.487974	0.504718	0.439417	0.5327	0.555339	0.576662	0.588611	0.602708	0.528745	0.513222	0.517421	0.468207	0.512318	0.483539
0.553302	0.545919	0.552173	0.564705	0.570583	0.494508	0.518865	0.542012	0.577892	0.543697	0.529657	0.580592	0.539489	0.546312	0.575794	0.53225	0.557384	0.529508	0.500311	0.554839	0.554924	0.512163	0.567305	0.516073	0.556562	0.521936	0.519547	0.564739	0.547246	0.617335	0.613322	0.589376	0.558301	0.538071	0.544069	0.517056	0.488416	0.503916	0.440193	0.533245	0.555158	0.577204	0.588986	0.603294	0.529171	0.513441	0.518107	0.46836	0.512418	0.482888
0.553806	0.547199	0.552091	0.566046	0.570449	0.493802	0.518721	0.542519	0.578195	0.543966	0.530313	0.580191	0.54014	0.546879	0.576298	0.53294	0.558383	0.529111	0.500931	0.555157	0.555731	0.512408	0.567747	0.515943	0.556899	0.522203	0.518936	0.565579	0.546837	0.618469	0.615435	0.589901	0.559144	0.538984	0.543873	0.518202	0.488889	0.503124	0.440999	0.533806	0.554958	0.577736	0.589365	0.603882	0.529584	0.513656	0.518806	0.46856	0.512517	0.482274
0.554307	0.548481	0.552018	0.567382	0.57029	0.493102	0.518579	0.543015	0.57847	0.544216	0.530993	0.579766	0.540807	0.547441	0.576773	0.53363	0.559378	0.528671	0.501564	0.555454	0.556553	0.512652	0.568167	0.515819	0.557203	0.522452	0.518336	0.566394	0.546421	0.61959	0.617541	0.590422	0.560055	0.5399	0.543652	0.519352	0.489392	0.502343	0.441834	0.534382	0.55474	0.578259	0.589749	0.604473	0.529986	0.513865	0.519519	0.468809	0.512615	0.481701
0.554806	0.549764	0.551954	0.568714	0.570107	0.492409	0.518441	0.543502	0.578715	0.544448	0.531697	0.579317	0.541491	0.547998	0.577222	0.534321	0.560368	0.528189	0.50221	0.555731	0.557389	0.512896	0.568562	0.515702	0.557474	0.522684	0.517747	0.567182	0.545999	0.620696	0.619637	0.590937	0.561033	0.540819	0.543407	0.520505	0.489927	0.501574	0.442699	0.534975	0.554504	0.578773	0.59014	0.605068	0.530375	0.514071	0.520245	0.469105	0.51271	0.48117
0.555301	0.551046	0.551901	0.570041	0.5699	0.491725	0.518307	0.543978	0.578933	0.544662	0.532426	0.578845	0.542191	0.54855	0.577643	0.535013	0.561354	0.527665	0.502871	0.555987	0.558239	0.513139	0.568935	0.515593	0.557713	0.522898	0.51717	0.567943	0.545573	0.621789	0.621723	0.591446	0.562077	0.541741	0.543139	0.521662	0.490495	0.50082	0.443594	0.535583	0.554251	0.579278	0.590539	0.605667	0.530751	0.514273	0.520982	0.46945	0.512804	0.480683
0.555794	0.552326	0.551857	0.571363	0.56967	0.491051	0.518179	0.544444	0.579122	0.544858	0.533178	0.57835	0.542908	0.549097	0.578038	0.535706	0.562335	0.527099	0.503545	0.556223	0.559103	0.513381	0.569283	0.515494	0.557919	0.523095	0.516607	0.568677	0.545143	0.622867	0.623798	0.591951	0.563187	0.542665	0.542848	0.52282	0.491095	0.500081	0.444519	0.536207	0.553983	0.579775	0.590946	0.606271	0.531113	0.514473	0.521732	0.469843	0.512895	0.480241
0.556283	0.553602	0.551824	0.57268	0.569416	0.490389	0.518056	0.544899	0.579284	0.545036	0.533953	0.577834	0.54364	0.549639	0.578405	0.536399	0.563312	0.526494	0.504232	0.556438	0.559981	0.513623	0.569608	0.515406	0.558094	0.523273	0.516059	0.569384	0.544711	0.623931	0.62586	0.592451	0.564364	0.543592	0.542536	0.523979	0.491728	0.499359	0.445475	0.536848	0.553699	0.580264	0.591362	0.606881	0.53146	0.51467	0.522493	0.470285	0.512985	0.479847
0.55677	0.554873	0.551803	0.573991	0.569141	0.489739	0.517941	0.545344	0.579418	0.545196	0.534752	0.577298	0.544388	0.550176	0.578746	0.537095	0.564283	0.525848	0.504932	0.556633	0.560873	0.513864	0.569909	0.51533	0.558236	0.523435	0.515526	0.570063	0.544278	0.624981	0.627908	0.592946	0.565606	0.544522	0.542205	0.525138	0.492395	0.498655	0.44646	0.537505	0.553402	0.580747	0.591789	0.607497	0.531793	0.514866	0.523265	0.470776	0.513071	0.479502
0.557253	0.556138	0.551793	0.575296	0.568843	0.489102	0.517834	0.545778	0.579525	0.545338	0.535573	0.576741	0.545151	0.550709	0.579061	0.537791	0.565249	0.525163	0.505646	0.556809	0.56178	0.514105	0.570187	0.515267	0.558348	0.523579	0.51501	0.570715	0.543845	0.626015	0.629941	0.593435	0.566913	0.545453	0.541855	0.526296	0.493097	0.497971	0.447475	0.538178	0.553092	0.581223	0.592226	0.608119	0.532109	0.515061	0.524048	0.471315	0.513155	0.479208
0.557733	0.557394	0.551795	0.576594	0.568525	0.48848	0.517735	0.546201	0.579605	0.545463	0.536417	0.576164	0.54593	0.551237	0.57935	0.538489	0.56621	0.52444	0.506372	0.556965	0.5627	0.514345	0.570441	0.515218	0.558428	0.523705	0.514513	0.571339	0.543412	0.627035	0.631958	0.59392	0.568284	0.546386	0.541488	0.527452	0.493833	0.497307	0.448521	0.538868	0.552769	0.581694	0.592675	0.608749	0.53241	0.515255	0.524841	0.471902	0.513236	0.478966
0.558211	0.558641	0.55181	0.577886	0.568185	0.487874	0.517645	0.546613	0.579659	0.54557	0.537284	0.575569	0.546723	0.55176	0.579614	0.539189	0.567166	0.523681	0.50711	0.557101	0.563634	0.514585	0.570671	0.515185	0.558477	0.523815	0.514034	0.571935	0.542982	0.628039	0.633957	0.5944	0.569718	0.547321	0.541105	0.528606	0.494604	0.496667	0.449596	0.539574	0.552436	0.582159	0.593137	0.609387	0.532694	0.51545	0.525643	0.472538	0.513314	0.478778
0.558685	0.559877	0.551838	0.579172	0.567826	0.487285	0.517565	0.547015	0.579687	0.545661	0.538171	0.574956	0.54753	0.55228	0.579853	0.53989	0.568115	0.522884	0.507861	0.557219	0.564581	0.514825	0.570878	0.515168	0.558496	0.523907	0.513575	0.572504	0.542555	0.629029	0.635938	0.594875	0.571215	0.548257	0.540707	0.529756	0.49541	0.496049	0.450702	0.540296	0.552092	0.58262	0.593612	0.610033	0.532961	0.515645	0.526453	0.473223	0.513388	0.478645
0.559156	0.561101	0.551879	0.58045	0.567447	0.486715	0.517497	0.547406	0.57969	0.545735	0.539081	0.574327	0.548351	0.552795	0.580068	0.540594	0.569059	0.522053	0.508623	0.557318	0.565542	0.515064	0.571062	0.51517	0.558486	0.523983	0.513138	0.573044	0.542132	0.630003	0.6379	0.595345	0.572774	0.549194	0.540295	0.530901	0.496251	0.495457	0.451838	0.541035	0.55174	0.583077	0.594101	0.610688	0.53321	0.515842	0.527273	0.473955	0.513459	0.478568
0.559624	0.562311	0.551933	0.58172	0.56705	0.486163	0.51744	0.547786	0.579669	0.545792	0.540011	0.573681	0.549185	0.553306	0.580259	0.541299	0.569997	0.521188	0.509397	0.557398	0.566517	0.515304	0.571223	0.51519	0.558446	0.524043	0.512722	0.573557	0.541714	0.630961	0.639841	0.595811	0.574393	0.550132	0.539871	0.532041	0.497128	0.494891	0.453004	0.541789	0.551379	0.583531	0.594604	0.611352	0.533441	0.516041	0.5281	0.474735	0.513527	0.478549
0.56009	0.563506	0.552002	0.582983	0.566635	0.485631	0.517395	0.548156	0.579623	0.545833	0.540961	0.57302	0.550033	0.553814	0.580428	0.542007	0.570928	0.520289	0.510183	0.557461	0.567504	0.515543	0.571361	0.515231	0.558378	0.524086	0.51233	0.574042	0.541303	0.631904	0.641761	0.596272	0.576071	0.551071	0.539436	0.533174	0.498041	0.494353	0.4542	0.542559	0.551011	0.583982	0.595123	0.612026	0.533654	0.516243	0.528935	0.475562	0.51359	0.478589
0.560552	0.564684	0.552085	0.584238	0.566203	0.48512	0.517362	0.548515	0.579555	0.545858	0.541931	0.572345	0.550893	0.554318	0.580573	0.542717	0.571853	0.51936	0.51098	0.557506	0.568505	0.515782	0.571476	0.515293	0.558281	0.524114	0.511962	0.5745	0.5409	0.632831	0.643658	0.596728	0.577807	0.55201	0.538991	0.5343	0.49899	0.493844	0.455425	0.543345	0.550638	0.584431	0.595658	0.61271	0.533848	0.516448	0.529776	0.476436	0.51365	0.478688
0.561012	0.565844	0.552182	0.585485	0.565755	0.484632	0.517344	0.548865	0.579463	0.545868	0.542921	0.571656	0.551765	0.554819	0.580697	0.54343	0.57277	0.518399	0.511788	0.557535	0.569518	0.516022	0.571569	0.515377	0.558158	0.524126	0.511619	0.57493	0.540506	0.633742	0.645532	0.597181	0.5796	0.552949	0.538539	0.535417	0.499975	0.493365	0.45668	0.544147	0.550259	0.584878	0.596209	0.613404	0.534023	0.516658	0.530623	0.477356	0.513705	0.478847
0.561469	0.566985	0.552294	0.586723	0.565291	0.484167	0.517339	0.549204	0.57935	0.545863	0.543929	0.570955	0.552648	0.555316	0.5808	0.544145	0.573681	0.51741	0.512607	0.557546	0.570544	0.516261	0.57164	0.515485	0.558008	0.524124	0.511302	0.575333	0.540121	0.634638	0.647383	0.597628	0.581449	0.553888	0.538079	0.536524	0.500996	0.492917	0.457964	0.544963	0.549876	0.585326	0.596777	0.61411	0.534178	0.516871	0.531476	0.478322	0.513756	0.479068
0.561924	0.568105	0.552421	0.587953	0.564813	0.483726	0.517349	0.549534	0.579215	0.545843	0.544955	0.570242	0.553542	0.555812	0.580882	0.544863	0.574585	0.516393	0.513436	0.557542	0.571582	0.516501	0.571688	0.515617	0.557833	0.524107	0.511011	0.57571	0.539748	0.635517	0.649208	0.598072	0.583351	0.554827	0.537613	0.537621	0.502053	0.492502	0.459278	0.545795	0.54949	0.585773	0.597363	0.614827	0.534313	0.51709	0.532335	0.479334	0.513803	0.479352
0.562376	0.569203	0.552563	0.589173	0.564321	0.483309	0.517375	0.549854	0.57906	0.545809	0.545999	0.569518	0.554447	0.556304	0.580945	0.545584	0.575481	0.51535	0.514276	0.557523	0.572633	0.516741	0.571716	0.515774	0.557632	0.524076	0.510749	0.576059	0.539387	0.636381	0.651008	0.598511	0.585306	0.555765	0.537143	0.538707	0.503146	0.492121	0.460621	0.54664	0.549102	0.586221	0.597966	0.615555	0.534429	0.517315	0.533198	0.48039	0.513845	0.479697
0.562826	0.570277	0.552721	0.590384	0.563816	0.482919	0.517416	0.550165	0.578885	0.545761	0.54706	0.568785	0.555361	0.556795	0.58099	0.546307	0.576369	0.514282	0.515125	0.557488	0.573695	0.516981	0.571722	0.515958	0.557407	0.524032	0.510515	0.576382	0.539039	0.637228	0.652782	0.598947	0.587311	0.556702	0.53667	0.53978	0.504275	0.491775	0.461992	0.5475	0.548713	0.58667	0.598587	0.616295	0.534523	0.517546	0.534064	0.48149	0.513882	0.480106
0.563273	0.571327	0.552895	0.591585	0.5633	0.482556	0.517473	0.550467	0.578691	0.5457	0.548136	0.568043	0.556285	0.557283	0.581016	0.547034	0.577249	0.51319	0.515984	0.557439	0.574769	0.517222	0.571707	0.51617	0.55716	0.523974	0.51031	0.576679	0.538705	0.638059	0.654529	0.599379	0.589365	0.557638	0.536195	0.54084	0.505439	0.491465	0.463392	0.548374	0.548324	0.587121	0.599227	0.617047	0.534597	0.517784	0.534934	0.482633	0.513914	0.480579
0.563719	0.572351	0.553084	0.592777	0.562773	0.48222	0.517547	0.55076	0.578479	0.545627	0.549229	0.567293	0.557216	0.557771	0.581026	0.547764	0.578121	0.512077	0.516852	0.557377	0.575854	0.517463	0.571672	0.51641	0.556889	0.523904	0.510136	0.576951	0.538387	0.638873	0.656248	0.599807	0.591466	0.558572	0.53572	0.541885	0.506639	0.491191	0.46482	0.549261	0.547936	0.587575	0.599886	0.617811	0.53465	0.51803	0.535808	0.483818	0.513942	0.481116
0.564163	0.573348	0.553289	0.593958	0.562236	0.481912	0.517638	0.551045	0.57825	0.545541	0.550336	0.566537	0.558156	0.558256	0.581019	0.548497	0.578984	0.510944	0.51773	0.557301	0.57695	0.517705	0.571617	0.516679	0.556598	0.523822	0.509993	0.577197	0.538086	0.639671	0.657939	0.600231	0.593613	0.559505	0.535245	0.542915	0.507875	0.490956	0.466276	0.550161	0.547551	0.588033	0.600563	0.618587	0.534683	0.518283	0.536683	0.485045	0.513964	0.481716
0.564605	0.574316	0.55351	0.595129	0.561691	0.481633	0.517746	0.551323	0.578004	0.545443	0.551456	0.565775	0.559103	0.558741	0.580997	0.549233	0.579838	0.509793	0.518616	0.557213	0.578056	0.517947	0.571543	0.516978	0.556286	0.523729	0.509882	0.577418	0.537802	0.640453	0.659602	0.600652	0.595803	0.560435	0.534773	0.543929	0.509146	0.490761	0.46776	0.551073	0.547168	0.588494	0.60126	0.619376	0.534693	0.518545	0.53756	0.486313	0.513981	0.482381
0.565045	0.575255	0.553748	0.596289	0.561137	0.481384	0.517873	0.551593	0.577743	0.545334	0.552591	0.565008	0.560056	0.559226	0.580962	0.549973	0.580683	0.508624	0.519511	0.557113	0.579173	0.51819	0.571449	0.517309	0.555955	0.523626	0.509803	0.577615	0.537537	0.641218	0.661235	0.60107	0.598034	0.561364	0.534304	0.544926	0.510451	0.490605	0.469271	0.551997	0.546789	0.588961	0.601976	0.620177	0.534683	0.518816	0.538438	0.48762	0.513993	0.483111
0.565485	0.576164	0.554002	0.597438	0.560578	0.481166	0.518017	0.551856	0.577468	0.545214	0.553737	0.564238	0.561016	0.55971	0.580913	0.550716	0.581518	0.507441	0.520414	0.557002	0.5803	0.518434	0.571337	0.517671	0.555606	0.523512	0.509757	0.577789	0.537292	0.641967	0.662839	0.601484	0.600304	0.562289	0.533841	0.545904	0.511791	0.49049	0.470808	0.552932	0.546416	0.589433	0.602711	0.620991	0.534651	0.519097	0.539317	0.488966	0.513999	0.483904
0.565923	0.57704	0.554272	0.598576	0.560012	0.480979	0.51818	0.552112	0.577179	0.545085	0.554896	0.563464	0.56198	0.560194	0.580852	0.551463	0.582343	0.506244	0.521325	0.556881	0.581436	0.518678	0.571207	0.518066	0.55524	0.52339	0.509745	0.577939	0.537067	0.642699	0.664414	0.601896	0.602612	0.563212	0.533383	0.546864	0.513164	0.490418	0.472372	0.553877	0.546048	0.589911	0.603465	0.621817	0.534598	0.519387	0.540196	0.490349	0.514	0.484761
0.56636	0.577884	0.554558	0.599703	0.559443	0.480823	0.518362	0.552362	0.576878	0.544946	0.556065	0.562689	0.562948	0.560679	0.58078	0.552213	0.583158	0.505036	0.522243	0.55675	0.582581	0.518923	0.57106	0.518494	0.554857	0.523258	0.509768	0.578067	0.536864	0.643414	0.665958	0.602305	0.604954	0.564132	0.532932	0.547803	0.514571	0.490388	0.473963	0.554833	0.545688	0.590396	0.604239	0.622655	0.534523	0.519688	0.541074	0.491768	0.513996	0.485682
0.566797	0.578694	0.554861	0.600817	0.55887	0.4807	0.518563	0.552607	0.576565	0.544799	0.557245	0.561914	0.56392	0.561164	0.580698	0.552966	0.583962	0.503819	0.523169	0.55661	0.583735	0.519169	0.570896	0.518957	0.55446	0.523119	0.509826	0.578173	0.536684	0.644113	0.667472	0.602711	0.607329	0.565048	0.53249	0.548722	0.516011	0.490402	0.475578	0.555798	0.545335	0.590888	0.605032	0.623506	0.534426	0.52	0.541952	0.493223	0.513986	0.486666
0.567233	0.57947	0.555181	0.60192	0.558295	0.480609	0.518783	0.552847	0.576241	0.544643	0.558434	0.561139	0.564895	0.561651	0.580607	0.553723	0.584756	0.502593	0.524102	0.556463	0.584897	0.519416	0.570715	0.519454	0.55405	0.522973	0.50992	0.578257	0.536528	0.644796	0.668955	0.603114	0.609734	0.56596	0.532058	0.549619	0.517483	0.49046	0.477219	0.556771	0.544991	0.591389	0.605844	0.624369	0.534308	0.520324	0.542828	0.494712	0.51397	0.487712
0.567669	0.58021	0.555517	0.60301	0.557718	0.480552	0.519022	0.553082	0.575908	0.54448	0.559631	0.560365	0.565872	0.56214	0.580509	0.554484	0.585537	0.501361	0.525042	0.556308	0.586067	0.519664	0.57052	0.519986	0.553627	0.522821	0.510049	0.578321	0.536396	0.645461	0.670408	0.603515	0.612167	0.566868	0.531637	0.550494	0.518988	0.490564	0.478885	0.557752	0.544657	0.591898	0.606675	0.625244	0.534169	0.520659	0.543702	0.496234	0.513949	0.488821
0.568105	0.580913	0.555869	0.604088	0.557143	0.480528	0.519281	0.553313	0.575566	0.54431	0.560836	0.559594	0.56685	0.56263	0.580404	0.555248	0.586308	0.500126	0.525989	0.556146	0.587244	0.519913	0.570309	0.520554	0.553192	0.522663	0.510216	0.578365	0.53629	0.64611	0.671829	0.603915	0.614626	0.567772	0.531228	0.551345	0.520523	0.490713	0.480574	0.558741	0.544334	0.592416	0.607525	0.626131	0.534009	0.521007	0.544573	0.497787	0.513922	0.489991
0.568542	0.581579	0.556237	0.605152	0.556568	0.480539	0.51956	0.553541	0.575217	0.544134	0.562048	0.558826	0.567828	0.563123	0.580293	0.556016	0.587065	0.498888	0.526942	0.555979	0.588428	0.520163	0.570084	0.521159	0.552748	0.522501	0.510419	0.57839	0.536211	0.646743	0.67322	0.604312	0.617108	0.568671	0.530832	0.552172	0.522089	0.490909	0.482287	0.559736	0.544022	0.592945	0.608393	0.627029	0.533827	0.521367	0.545441	0.49937	0.51389	0.491221
0.568979	0.582207	0.556622	0.606204	0.555997	0.480584	0.519858	0.553766	0.574862	0.543953	0.563266	0.558063	0.568806	0.563619	0.580179	0.556787	0.587811	0.49765	0.527901	0.555807	0.589619	0.520414	0.569845	0.521801	0.552295	0.522334	0.51066	0.578396	0.536159	0.647359	0.67458	0.604707	0.61961	0.569565	0.530451	0.552974	0.523684	0.491152	0.484023	0.560736	0.543723	0.593484	0.609278	0.627939	0.533625	0.521741	0.546306	0.500982	0.513852	0.49251
0.569417	0.582796	0.557023	0.607243	0.555429	0.480665	0.520175	0.553989	0.574501	0.543767	0.564488	0.557305	0.569783	0.564118	0.580061	0.557561	0.588543	0.496413	0.528865	0.555632	0.590815	0.520666	0.569594	0.52248	0.551835	0.522165	0.510939	0.578385	0.536135	0.647959	0.675909	0.605101	0.622131	0.570454	0.530085	0.55375	0.525308	0.491443	0.485782	0.561741	0.543437	0.594034	0.610182	0.62886	0.533402	0.522127	0.547167	0.502621	0.513808	0.493858
0.569857	0.583346	0.55744	0.608267	0.554866	0.48078	0.520513	0.55421	0.574135	0.543577	0.565715	0.556554	0.570758	0.56462	0.579942	0.558339	0.589262	0.49518	0.529836	0.555453	0.592017	0.520919	0.56933	0.523197	0.55137	0.521994	0.511256	0.578357	0.53614	0.648542	0.677208	0.605494	0.624667	0.571337	0.529736	0.5545	0.526961	0.491781	0.487562	0.562751	0.543166	0.594595	0.611102	0.629791	0.533158	0.522528	0.548023	0.504285	0.513759	0.495264
0.570298	0.583855	0.557873	0.609278	0.55431	0.480931	0.52087	0.554431	0.573767	0.543384	0.566946	0.555811	0.571731	0.565126	0.579821	0.559121	0.589968	0.493953	0.530811	0.555272	0.593224	0.521173	0.569056	0.523952	0.550899	0.521822	0.511612	0.578313	0.536176	0.649109	0.678476	0.605886	0.627216	0.572214	0.529405	0.555223	0.52864	0.492169	0.489364	0.563763	0.542909	0.595169	0.61204	0.630732	0.532895	0.522942	0.548874	0.505975	0.513704	0.496725
0.57074	0.584324	0.558321	0.610275	0.553761	0.481117	0.521246	0.554651	0.573396	0.543188	0.568178	0.555076	0.572699	0.565637	0.579702	0.559905	0.590658	0.492733	0.531792	0.55509	0.594435	0.521429	0.56877	0.524746	0.550425	0.521649	0.512006	0.578254	0.536241	0.649659	0.679714	0.606276	0.629775	0.573085	0.529092	0.555918	0.530346	0.492605	0.491185	0.564777	0.542668	0.595756	0.612993	0.631683	0.532612	0.523371	0.54972	0.507687	0.513644	0.498241
0.571186	0.584752	0.558786	0.611258	0.553221	0.48134	0.521642	0.554872	0.573024	0.542991	0.569413	0.554351	0.573664	0.566152	0.579584	0.560693	0.591335	0.491522	0.532778	0.554907	0.59565	0.521685	0.568475	0.525578	0.54995	0.521477	0.51244	0.578181	0.536339	0.650193	0.680921	0.606666	0.632342	0.57395	0.528799	0.556584	0.532078	0.493091	0.493027	0.565793	0.542444	0.596356	0.613962	0.632643	0.532309	0.523814	0.55056	0.50942	0.513579	0.499809
0.571633	0.585138	0.559265	0.612226	0.552691	0.481598	0.522058	0.555094	0.572652	0.542793	0.570648	0.553636	0.574623	0.566672	0.579469	0.561484	0.591996	0.490323	0.533768	0.554725	0.596868	0.521943	0.568171	0.526449	0.549474	0.521307	0.512913	0.578095	0.536468	0.650711	0.682099	0.607056	0.634913	0.574807	0.528527	0.557221	0.533833	0.493626	0.494888	0.566809	0.542237	0.59697	0.614946	0.633612	0.531987	0.524272	0.551394	0.511172	0.513508	0.50143
0.572083	0.585482	0.55976	0.613179	0.552172	0.481892	0.522492	0.555317	0.572281	0.542595	0.571883	0.552933	0.575576	0.567198	0.579359	0.562277	0.592641	0.489138	0.534762	0.554545	0.598088	0.522202	0.567859	0.527359	0.548999	0.521139	0.513425	0.577996	0.53663	0.651213	0.683247	0.607445	0.637487	0.575658	0.528276	0.557828	0.535613	0.494212	0.496767	0.567825	0.542049	0.597597	0.615943	0.634589	0.531646	0.524745	0.552221	0.512943	0.513432	0.503101
0.572537	0.585784	0.56027	0.614117	0.551666	0.482223	0.522946	0.555543	0.571913	0.542398	0.573117	0.552243	0.576523	0.56773	0.579254	0.563074	0.593271	0.487967	0.535761	0.554367	0.599311	0.522462	0.567539	0.528308	0.548526	0.520975	0.513976	0.577886	0.536826	0.651699	0.684366	0.607835	0.640061	0.576501	0.528048	0.558404	0.537414	0.494847	0.498664	0.568839	0.541879	0.59824	0.616955	0.635573	0.531288	0.525233	0.553042	0.51473	0.513351	0.50482
0.572994	0.586043	0.560795	0.615039	0.551174	0.48259	0.523418	0.555772	0.571547	0.542202	0.574349	0.551566	0.577462	0.568267	0.579156	0.563873	0.593884	0.486814	0.536764	0.554192	0.600535	0.522723	0.567213	0.529297	0.548057	0.520815	0.514567	0.577766	0.537056	0.65217	0.685457	0.608224	0.642631	0.577336	0.527842	0.55895	0.539237	0.495533	0.500578	0.569851	0.541729	0.598897	0.617978	0.636565	0.530912	0.525736	0.553855	0.516531	0.513265	0.506585
0.573455	0.58626	0.561335	0.615946	0.550697	0.482992	0.523909	0.556006	0.571185	0.542009	0.575578	0.550904	0.578392	0.568812	0.579066	0.564675	0.59448	0.48568	0.53777	0.554021	0.601759	0.522986	0.566881	0.530324	0.547594	0.52066	0.515198	0.577636	0.53732	0.652624	0.68652	0.608615	0.645196	0.578163	0.527661	0.559465	0.54108	0.496269	0.502509	0.570859	0.541599	0.59957	0.619014	0.637562	0.530518	0.526255	0.55466	0.518345	0.513175	0.508395
0.57392	0.586434	0.561888	0.616838	0.550236	0.483431	0.524418	0.556243	0.570829	0.541818	0.576804	0.550257	0.579313	0.569363	0.578985	0.565479	0.595059	0.484567	0.538781	0.553856	0.602984	0.523249	0.566545	0.531391	0.547137	0.520512	0.515868	0.577498	0.537619	0.653063	0.687555	0.609006	0.647752	0.578981	0.527505	0.559947	0.542941	0.497055	0.504454	0.571862	0.541489	0.600259	0.620061	0.638565	0.530109	0.52679	0.555457	0.520171	0.513079	0.510248
0.574389	0.586565	0.562456	0.617713	0.549793	0.483906	0.524945	0.556486	0.570478	0.541631	0.578025	0.549626	0.580225	0.569921	0.578914	0.566285	0.595619	0.483477	0.539794	0.553697	0.604209	0.523514	0.566205	0.532497	0.546688	0.520371	0.516577	0.577352	0.537954	0.653486	0.688563	0.609398	0.650296	0.579791	0.527375	0.560397	0.544821	0.497892	0.506414	0.572861	0.541402	0.600964	0.621117	0.639572	0.529683	0.52734	0.556246	0.522005	0.51298	0.512141
0.574863	0.586653	0.563038	0.618573	0.549368	0.484417	0.525489	0.556735	0.570135	0.541449	0.579241	0.549013	0.581126	0.570488	0.578855	0.567093	0.596161	0.482413	0.540811	0.553544	0.605432	0.523781	0.565861	0.533641	0.546249	0.520238	0.517326	0.5772	0.538326	0.653894	0.689545	0.609791	0.652827	0.580592	0.52727	0.560814	0.546717	0.498779	0.508388	0.573853	0.541336	0.601685	0.622183	0.640584	0.529242	0.527906	0.557026	0.523848	0.512876	0.514072
0.575343	0.586698	0.563633	0.619415	0.548964	0.484963	0.526051	0.556991	0.569801	0.541273	0.580451	0.548418	0.582015	0.571062	0.578809	0.567903	0.596684	0.481374	0.541831	0.5534	0.606653	0.524048	0.565516	0.534824	0.545821	0.520114	0.518114	0.577042	0.538734	0.654287	0.690502	0.610186	0.655341	0.581383	0.527193	0.561198	0.548628	0.499716	0.510375	0.574837	0.541293	0.602423	0.623257	0.641598	0.528786	0.528487	0.557798	0.525696	0.512768	0.51604
0.575828	0.5867	0.564242	0.620242	0.548581	0.485545	0.526629	0.557254	0.569475	0.541102	0.581654	0.547842	0.582892	0.571644	0.578777	0.568714	0.597188	0.480365	0.542854	0.553265	0.607872	0.524316	0.56517	0.536046	0.545405	0.520001	0.518941	0.57688	0.539179	0.654665	0.691433	0.610582	0.657835	0.582165	0.527142	0.561549	0.550554	0.500703	0.512374	0.575813	0.541273	0.603179	0.624338	0.642615	0.528317	0.529085	0.55856	0.527548	0.512656	0.518042
0.576319	0.58666	0.564864	0.621051	0.54822	0.486162	0.527224	0.557526	0.56916	0.540939	0.582849	0.547286	0.583756	0.572234	0.578761	0.569526	0.597672	0.479385	0.54388	0.55314	0.609088	0.524586	0.564823	0.537305	0.545004	0.519898	0.519807	0.576715	0.539661	0.655028	0.69234	0.610981	0.660308	0.582937	0.52712	0.561865	0.552492	0.50174	0.514384	0.576779	0.541277	0.603951	0.625424	0.643633	0.527834	0.529699	0.559313	0.529402	0.51254	0.520076
0.576816	0.586578	0.565498	0.621844	0.547883	0.486814	0.527835	0.557806	0.568856	0.540784	0.584035	0.546751	0.584606	0.572834	0.57876	0.57034	0.598135	0.478438	0.544908	0.553025	0.6103	0.524857	0.564477	0.538603	0.544617	0.519808	0.520711	0.576547	0.540181	0.655376	0.693224	0.611382	0.662755	0.583699	0.527127	0.562148	0.554441	0.502826	0.516404	0.577735	0.541305	0.604741	0.626516	0.644651	0.527339	0.530328	0.560056	0.531256	0.512421	0.522138
0.57732	0.586454	0.566144	0.622619	0.54757	0.4875	0.528462	0.558096	0.568564	0.540637	0.585213	0.546238	0.585443	0.573443	0.578778	0.571154	0.598578	0.477525	0.545939	0.552923	0.611507	0.525129	0.564133	0.539937	0.544247	0.51973	0.521654	0.576378	0.540739	0.65571	0.694085	0.611786	0.665176	0.58445	0.527162	0.562396	0.5564	0.503961	0.518434	0.578679	0.541357	0.605549	0.627611	0.645669	0.526833	0.530973	0.560789	0.533109	0.5123	0.524228
0.57783	0.586288	0.566803	0.623377	0.547284	0.488221	0.529103	0.558396	0.568285	0.5405	0.58638	0.545747	0.586264	0.574061	0.578814	0.571969	0.598999	0.476647	0.546973	0.552833	0.61271	0.525402	0.563791	0.541308	0.543895	0.519667	0.522634	0.576208	0.541335	0.65603	0.694925	0.612193	0.667566	0.58519	0.527227	0.56261	0.558368	0.505146	0.520472	0.579611	0.541434	0.606375	0.628709	0.646685	0.526315	0.531634	0.561513	0.534958	0.512175	0.526342
0.578348	0.586081	0.567473	0.624117	0.547025	0.488975	0.529759	0.558706	0.56802	0.540373	0.587537	0.545279	0.587069	0.574689	0.578869	0.572784	0.599398	0.475807	0.548009	0.552756	0.613906	0.525676	0.563453	0.542715	0.543563	0.519618	0.523652	0.57604	0.541969	0.656336	0.695744	0.612603	0.669924	0.585919	0.527321	0.562789	0.560344	0.506378	0.522518	0.580529	0.541537	0.607219	0.629808	0.647699	0.525788	0.53231	0.562226	0.536802	0.512047	0.528477
0.578874	0.585833	0.568154	0.62484	0.546794	0.489763	0.530429	0.559029	0.56777	0.540257	0.588682	0.544835	0.587858	0.575326	0.578946	0.573599	0.599775	0.475005	0.549048	0.552694	0.615096	0.525952	0.563119	0.544158	0.543251	0.519585	0.524707	0.575873	0.542642	0.656628	0.696543	0.613017	0.672246	0.586636	0.527445	0.562933	0.562325	0.507658	0.52457	0.581433	0.541666	0.608081	0.630908	0.64871	0.525252	0.533002	0.562929	0.538639	0.511918	0.530632
0.579407	0.585546	0.568846	0.625545	0.546592	0.490583	0.531113	0.559363	0.567535	0.540153	0.589815	0.544416	0.58863	0.575974	0.579045	0.574414	0.600129	0.474244	0.550088	0.552648	0.616278	0.526228	0.56279	0.545636	0.542961	0.519569	0.525798	0.575709	0.543354	0.656906	0.697323	0.613434	0.674532	0.587342	0.5276	0.563043	0.56431	0.508985	0.526628	0.582321	0.541821	0.608961	0.632006	0.649716	0.524708	0.533709	0.563621	0.540467	0.511786	0.532803
0.579948	0.585219	0.569549	0.626232	0.546421	0.491437	0.53181	0.559711	0.567317	0.540062	0.590935	0.544023	0.589385	0.576632	0.579166	0.575227	0.60046	0.473524	0.551131	0.552617	0.617453	0.526505	0.562468	0.547148	0.542695	0.519571	0.526926	0.575548	0.544105	0.657171	0.698085	0.613855	0.676777	0.588036	0.527785	0.563117	0.566298	0.510359	0.528691	0.583193	0.542002	0.60986	0.633102	0.650717	0.524156	0.534431	0.564303	0.542284	0.511653	0.534988
0.580498	0.584854	0.570262	0.626902	0.546281	0.492322	0.532519	0.560072	0.567116	0.539983	0.592041	0.543655	0.590122	0.5773	0.579312	0.57604	0.600767	0.472849	0.552176	0.552604	0.618618	0.526784	0.562153	0.548693	0.542454	0.51959	0.528089	0.575393	0.544894	0.657423	0.698831	0.614281	0.67898	0.588718	0.528001	0.563157	0.568287	0.511779	0.530757	0.584047	0.54221	0.610777	0.634194	0.651711	0.523598	0.535168	0.564974	0.544088	0.511519	0.537184
0.581057	0.584451	0.570985	0.627552	0.546173	0.493238	0.533239	0.560447	0.566933	0.539919	0.593134	0.543315	0.59084	0.577979	0.579483	0.576852	0.601049	0.472218	0.553223	0.552609	0.619774	0.527064	0.561846	0.550271	0.542238	0.519629	0.529287	0.575243	0.545723	0.657662	0.69956	0.614712	0.681138	0.589387	0.528247	0.563162	0.570277	0.513243	0.532827	0.584882	0.542445	0.611712	0.635281	0.652697	0.523036	0.53592	0.565635	0.545878	0.511383	0.539388
0.581625	0.584011	0.571718	0.628185	0.546099	0.494185	0.533971	0.560837	0.566769	0.53987	0.594211	0.543001	0.591538	0.578669	0.579679	0.577661	0.601307	0.471633	0.554272	0.552632	0.62092	0.527344	0.561549	0.551881	0.54205	0.519689	0.530519	0.5751	0.54659	0.657888	0.700275	0.615148	0.683249	0.590043	0.528524	0.563133	0.572265	0.514753	0.534898	0.585698	0.542707	0.612665	0.636362	0.653675	0.522468	0.536686	0.566285	0.547651	0.511248	0.541598
0.582202	0.583534	0.572459	0.628799	0.546059	0.495162	0.534714	0.561242	0.566625	0.539836	0.595273	0.542716	0.592218	0.57937	0.579902	0.578469	0.601539	0.471096	0.555324	0.552676	0.622055	0.527626	0.561261	0.553521	0.54189	0.519769	0.531785	0.574965	0.547495	0.658102	0.700976	0.615589	0.68531	0.590686	0.528833	0.563068	0.57425	0.516306	0.536969	0.586493	0.542996	0.613637	0.637435	0.654643	0.521898	0.537467	0.566925	0.549406	0.511112	0.54381
0.582789	0.583023	0.573209	0.629395	0.546055	0.496169	0.535466	0.561663	0.566501	0.539819	0.596319	0.54246	0.592877	0.580082	0.580154	0.579274	0.601746	0.470608	0.556377	0.552739	0.623178	0.527909	0.560984	0.555192	0.54176	0.51987	0.533084	0.574838	0.54844	0.658304	0.701665	0.616036	0.687321	0.591317	0.529171	0.56297	0.57623	0.517901	0.539041	0.587267	0.543313	0.614627	0.638499	0.655599	0.521326	0.538261	0.567553	0.551141	0.510976	0.546022
0.583386	0.582478	0.573968	0.629972	0.546086	0.497205	0.536228	0.5621	0.566397	0.539818	0.597349	0.542233	0.593515	0.580805	0.580433	0.580076	0.601927	0.470169	0.557433	0.552824	0.624289	0.528192	0.560719	0.556891	0.541661	0.519995	0.534415	0.574721	0.549423	0.658495	0.702342	0.616489	0.689277	0.591933	0.529541	0.562837	0.578204	0.519539	0.541111	0.588019	0.543657	0.615635	0.639553	0.656544	0.520752	0.539069	0.568171	0.552854	0.510841	0.548232
0.583993	0.5819	0.574734	0.63053	0.546155	0.498269	0.536998	0.562554	0.566315	0.539835	0.598361	0.542035	0.594133	0.581539	0.580743	0.580875	0.602081	0.469782	0.55849	0.552931	0.625386	0.528477	0.560467	0.558619	0.541593	0.520142	0.535778	0.574614	0.550444	0.658674	0.703009	0.616948	0.691178	0.592536	0.529941	0.562671	0.580171	0.521217	0.543179	0.588747	0.544029	0.616661	0.640595	0.657476	0.520178	0.539891	0.568779	0.554543	0.510707	0.550435
0.584611	0.58129	0.575508	0.63107	0.546262	0.49936	0.537777	0.563026	0.566255	0.53987	0.599356	0.541868	0.594729	0.582285	0.581082	0.581671	0.602208	0.469448	0.55955	0.553061	0.62647	0.528763	0.560228	0.560373	0.541559	0.520314	0.537171	0.574519	0.551503	0.658841	0.703666	0.617414	0.693022	0.593125	0.530371	0.562471	0.582128	0.522935	0.545244	0.589452	0.544429	0.617705	0.641624	0.658393	0.519606	0.540725	0.569376	0.556207	0.510574	0.55263
0.585239	0.580649	0.57629	0.631591	0.546408	0.500478	0.538563	0.563515	0.566218	0.539924	0.600333	0.541732	0.595303	0.583042	0.581452	0.582463	0.602308	0.469166	0.560612	0.553214	0.627539	0.52905	0.560004	0.562153	0.541558	0.52051	0.538594	0.574436	0.5526	0.658998	0.704316	0.617887	0.694806	0.5937	0.530832	0.562237	0.584075	0.524692	0.547304	0.590131	0.544857	0.618767	0.642639	0.659295	0.519036	0.541572	0.569962	0.557843	0.510443	0.554813
0.585878	0.57998	0.577077	0.632094	0.546593	0.501622	0.539356	0.564023	0.566204	0.539998	0.601292	0.541626	0.595856	0.58381	0.581854	0.58325	0.60238	0.468939	0.561676	0.553392	0.628593	0.529337	0.559795	0.563957	0.541593	0.520732	0.540046	0.574367	0.553735	0.659145	0.704959	0.618367	0.696528	0.59426	0.531322	0.561971	0.586009	0.526486	0.549359	0.590785	0.545312	0.619845	0.643638	0.66018	0.518469	0.542431	0.570538	0.559451	0.510315	0.556981
0.586529	0.579282	0.577872	0.632577	0.546818	0.502792	0.540154	0.56455	0.566213	0.540091	0.602231	0.541553	0.596386	0.58459	0.582289	0.584032	0.602424	0.468767	0.562742	0.553594	0.629631	0.529626	0.559602	0.565784	0.541664	0.52098	0.541527	0.574311	0.554907	0.659281	0.705596	0.618855	0.698188	0.594806	0.531842	0.561673	0.58793	0.528317	0.551408	0.591412	0.545796	0.620941	0.644619	0.661047	0.517907	0.543302	0.571104	0.561028	0.51019	0.559133
0.58719	0.578558	0.578672	0.633042	0.547084	0.503985	0.540959	0.565095	0.566247	0.540206	0.603152	0.541512	0.596894	0.585381	0.582756	0.58481	0.602439	0.468651	0.563811	0.553822	0.630652	0.529916	0.559426	0.567634	0.541771	0.521254	0.543034	0.57427	0.556115	0.659407	0.706228	0.619351	0.699783	0.595338	0.532391	0.561342	0.589836	0.530183	0.553449	0.592012	0.546307	0.622054	0.645582	0.661896	0.51735	0.544184	0.57166	0.562573	0.510067	0.561264
0.587864	0.577808	0.579478	0.633488	0.547391	0.505202	0.541768	0.56566	0.566304	0.540342	0.604052	0.541502	0.597379	0.586184	0.583257	0.585581	0.602425	0.468592	0.564883	0.554076	0.631656	0.530207	0.559268	0.569504	0.541916	0.521555	0.544568	0.574244	0.55736	0.659524	0.706857	0.619855	0.701311	0.595854	0.532969	0.560981	0.591725	0.532083	0.555482	0.592584	0.546845	0.623183	0.646525	0.662725	0.516801	0.545078	0.572206	0.564083	0.509949	0.563372
0.588548	0.577035	0.580289	0.633916	0.547741	0.506442	0.542581	0.566245	0.566387	0.540499	0.604933	0.541526	0.597841	0.586997	0.583791	0.586347	0.602383	0.46859	0.565957	0.554356	0.632641	0.5305	0.559129	0.571393	0.5421	0.521885	0.546127	0.574235	0.55864	0.659632	0.707485	0.620368	0.702772	0.596356	0.533574	0.560588	0.593595	0.534017	0.557505	0.593128	0.547412	0.624329	0.647447	0.663532	0.516259	0.545981	0.572742	0.565559	0.509835	0.565455
0.589245	0.57624	0.581106	0.634325	0.548133	0.507704	0.543398	0.56685	0.566495	0.540679	0.605794	0.541583	0.59828	0.587822	0.58436	0.587106	0.60231	0.468646	0.567033	0.554664	0.633608	0.530793	0.559009	0.5733	0.542324	0.522242	0.54771	0.574243	0.559956	0.65973	0.708111	0.62089	0.704163	0.596842	0.534208	0.560166	0.595446	0.535981	0.559518	0.593642	0.548005	0.62549	0.648346	0.664317	0.515726	0.546895	0.573269	0.566997	0.509725	0.567509
0.589954	0.575424	0.581926	0.634715	0.548569	0.508987	0.544218	0.567476	0.566628	0.540882	0.606634	0.541673	0.598696	0.588658	0.584964	0.587859	0.602208	0.468761	0.568112	0.555	0.634554	0.531088	0.55891	0.575223	0.542587	0.522628	0.549316	0.574268	0.561307	0.65982	0.708737	0.621421	0.705484	0.597313	0.534868	0.559713	0.597276	0.537976	0.56152	0.594126	0.548626	0.626667	0.649221	0.66508	0.515204	0.547818	0.573786	0.568396	0.509621	0.569532
0.590675	0.57459	0.582751	0.635087	0.549048	0.51029	0.54504	0.568121	0.566787	0.541108	0.607453	0.541797	0.599088	0.589505	0.585604	0.588604	0.602076	0.468934	0.569195	0.555364	0.635481	0.531384	0.558831	0.577162	0.542892	0.523044	0.550945	0.574312	0.562692	0.659902	0.709365	0.621963	0.706733	0.597769	0.535555	0.559232	0.599084	0.539999	0.563509	0.594579	0.549274	0.627859	0.650071	0.665817	0.514693	0.548751	0.574295	0.569756	0.509523	0.571521
0.591408	0.573738	0.583579	0.63544	0.549571	0.511612	0.545863	0.568788	0.566972	0.541358	0.608251	0.541954	0.599458	0.590362	0.586279	0.589342	0.601914	0.469167	0.57028	0.555757	0.636387	0.531681	0.558774	0.579114	0.543237	0.523489	0.552595	0.574374	0.564111	0.659977	0.709996	0.622514	0.707909	0.598209	0.536268	0.558723	0.600867	0.54205	0.565485	0.595001	0.549949	0.629066	0.650894	0.66653	0.514196	0.549691	0.574794	0.571074	0.509431	0.573473
0.592153	0.57287	0.584411	0.635775	0.550138	0.512952	0.546688	0.569476	0.567183	0.541632	0.609029	0.542146	0.599804	0.59123	0.58699	0.590072	0.601721	0.46946	0.571368	0.55618	0.637271	0.53198	0.558739	0.581078	0.543625	0.523964	0.554265	0.574456	0.565563	0.660044	0.71063	0.623075	0.70901	0.598634	0.537006	0.558186	0.602624	0.544126	0.567446	0.595391	0.55065	0.630287	0.65169	0.667216	0.513712	0.55064	0.575285	0.572348	0.509346	0.575386
0.592911	0.571989	0.585246	0.636092	0.550751	0.51431	0.547513	0.570184	0.56742	0.541931	0.609784	0.542371	0.600127	0.592109	0.587737	0.590793	0.601497	0.469813	0.57246	0.556632	0.638133	0.53228	0.558727	0.583053	0.544055	0.524469	0.555953	0.574558	0.567047	0.660103	0.711269	0.623647	0.710037	0.599043	0.537768	0.557623	0.604355	0.546227	0.569392	0.59575	0.551378	0.631522	0.652457	0.667875	0.513243	0.551596	0.575768	0.573579	0.509268	0.577258
0.593681	0.571095	0.586084	0.63639	0.551408	0.515685	0.548337	0.570914	0.567683	0.542255	0.610519	0.542631	0.600427	0.592998	0.58852	0.591505	0.601242	0.470225	0.573555	0.557114	0.638972	0.532582	0.55874	0.585036	0.544529	0.525005	0.557659	0.574681	0.568563	0.660156	0.711915	0.624231	0.710989	0.599436	0.538553	0.557034	0.606058	0.548351	0.571321	0.596075	0.552132	0.63277	0.653193	0.668505	0.51279	0.552559	0.576242	0.574764	0.509198	0.579085
0.594464	0.570192	0.586924	0.636671	0.55211	0.517075	0.549161	0.571665	0.567973	0.542604	0.611232	0.542925	0.600704	0.593897	0.58934	0.592208	0.600957	0.470698	0.574654	0.557627	0.639788	0.532886	0.558776	0.587027	0.545046	0.525572	0.559382	0.574825	0.57011	0.660203	0.712567	0.624825	0.711863	0.599813	0.539362	0.55642	0.607731	0.550496	0.573233	0.596368	0.552911	0.634032	0.653898	0.669106	0.512355	0.553528	0.576709	0.575902	0.509137	0.580866
0.595259	0.56928	0.587766	0.636935	0.552858	0.51848	0.549984	0.572438	0.56829	0.542979	0.611923	0.543254	0.600958	0.594805	0.590197	0.592902	0.60064	0.47123	0.575757	0.558171	0.640579	0.533191	0.558837	0.589023	0.545606	0.526169	0.561121	0.57499	0.571687	0.660244	0.713228	0.625432	0.712661	0.600175	0.540192	0.555781	0.609373	0.55266	0.575126	0.596627	0.553716	0.635305	0.654571	0.669676	0.511939	0.554503	0.577169	0.576991	0.509084	0.582597
0.596066	0.568362	0.58861	0.63718	0.553651	0.519898	0.550804	0.573231	0.568632	0.54338	0.612593	0.543617	0.60119	0.595723	0.59109	0.593585	0.600291	0.471823	0.576863	0.558746	0.641346	0.533499	0.558924	0.591023	0.546211	0.526799	0.562873	0.575177	0.573293	0.660279	0.713898	0.62605	0.71338	0.600521	0.541043	0.55512	0.610983	0.554843	0.577	0.596852	0.554545	0.636591	0.65521	0.670216	0.511542	0.555483	0.577622	0.578032	0.509041	0.584277
0.596886	0.567439	0.589455	0.637409	0.55449	0.521329	0.551622	0.574046	0.569001	0.543807	0.613241	0.544015	0.601399	0.59665	0.59202	0.594258	0.599912	0.472475	0.577974	0.559352	0.642087	0.533808	0.559037	0.593026	0.54686	0.527459	0.564639	0.575386	0.574929	0.660309	0.714578	0.626681	0.714022	0.600851	0.541915	0.554437	0.612559	0.557042	0.578854	0.597044	0.5554	0.637888	0.655814	0.670723	0.511166	0.556467	0.578068	0.579022	0.509009	0.585903
0.597719	0.566513	0.590301	0.63762	0.555374	0.522772	0.552437	0.574882	0.569396	0.544261	0.613868	0.544447	0.601586	0.597586	0.592986	0.59492	0.599501	0.473187	0.579089	0.559989	0.642802	0.53412	0.559177	0.595029	0.547553	0.528151	0.566416	0.575618	0.576592	0.660335	0.71527	0.627325	0.714585	0.601165	0.542805	0.553733	0.614101	0.559256	0.580687	0.597201	0.556278	0.639195	0.656382	0.671198	0.510813	0.557456	0.578508	0.57996	0.508987	0.587473
0.598564	0.565587	0.591148	0.637815	0.556304	0.524226	0.553249	0.575739	0.569818	0.544741	0.614473	0.544913	0.601751	0.59853	0.593988	0.595571	0.599058	0.473958	0.580208	0.560659	0.643491	0.534434	0.559344	0.597031	0.548292	0.528874	0.568204	0.575872	0.578282	0.660356	0.715974	0.627982	0.715069	0.601464	0.543713	0.553008	0.615607	0.561483	0.582497	0.597324	0.55718	0.640513	0.656914	0.671638	0.510482	0.558448	0.578942	0.580846	0.508976	0.588985
0.599421	0.564662	0.591995	0.637993	0.557279	0.52569	0.554057	0.576616	0.570265	0.545248	0.615056	0.545414	0.601895	0.599483	0.595027	0.596211	0.598584	0.474788	0.581333	0.56136	0.644153	0.534751	0.559538	0.599031	0.549075	0.529629	0.570001	0.57615	0.579998	0.660373	0.716691	0.628652	0.715475	0.601746	0.544639	0.552265	0.617075	0.563722	0.584285	0.597412	0.558106	0.64184	0.657408	0.672045	0.510176	0.559442	0.57937	0.581678	0.508977	0.590437
0.600291	0.56374	0.592843	0.638155	0.5583	0.527163	0.55486	0.577515	0.570738	0.545783	0.615619	0.545948	0.602018	0.600443	0.596102	0.596838	0.598079	0.475676	0.582462	0.562093	0.644788	0.53507	0.559761	0.601025	0.549902	0.530416	0.571807	0.576451	0.581739	0.660386	0.717423	0.629336	0.715801	0.602013	0.54558	0.551503	0.618506	0.56597	0.586049	0.597466	0.559054	0.643177	0.657864	0.672416	0.509896	0.560439	0.579793	0.582456	0.50899	0.591827
0.601172	0.562824	0.59369	0.6383	0.559366	0.528644	0.555658	0.578433	0.571236	0.546344	0.61616	0.546517	0.60212	0.601411	0.597212	0.597454	0.597543	0.476622	0.583596	0.562859	0.645394	0.535393	0.560012	0.603014	0.550774	0.531234	0.573619	0.576775	0.583504	0.660396	0.71817	0.630035	0.716049	0.602265	0.546536	0.550725	0.619897	0.568226	0.587788	0.597486	0.560024	0.644522	0.65828	0.672751	0.509642	0.561437	0.580212	0.583179	0.509016	0.593152
0.602066	0.561915	0.594538	0.63843	0.560476	0.530132	0.556451	0.579372	0.57176	0.546933	0.61668	0.54712	0.602202	0.602385	0.598358	0.598056	0.596975	0.477625	0.584736	0.563656	0.645972	0.535719	0.560291	0.604995	0.551691	0.532083	0.575436	0.577122	0.585293	0.660403	0.718933	0.630747	0.716219	0.602501	0.547506	0.549931	0.621247	0.570489	0.589501	0.59747	0.561016	0.645874	0.658657	0.67305	0.509415	0.562435	0.580626	0.583845	0.509056	0.594413
0.602971	0.561015	0.595384	0.638545	0.561631	0.531626	0.557238	0.58033	0.572308	0.547549	0.617179	0.547757	0.602265	0.603367	0.599538	0.598646	0.596376	0.478684	0.585881	0.564486	0.64652	0.536048	0.5606	0.606966	0.552652	0.532963	0.577258	0.577493	0.587104	0.660407	0.719713	0.631475	0.71631	0.602722	0.548489	0.549122	0.622557	0.572756	0.591188	0.59742	0.562029	0.647234	0.658992	0.673312	0.509217	0.563434	0.581037	0.584456	0.50911	0.595606
0.603888	0.560127	0.59623	0.638645	0.562831	0.533126	0.558019	0.581308	0.572881	0.548193	0.617658	0.548426	0.602308	0.604354	0.600753	0.599223	0.595747	0.479799	0.587031	0.565347	0.64704	0.53638	0.560939	0.608926	0.553657	0.533875	0.579083	0.577887	0.588936	0.66041	0.720511	0.632217	0.716323	0.602927	0.549483	0.5483	0.623823	0.575026	0.592848	0.597336	0.563063	0.648601	0.659286	0.673536	0.509049	0.564433	0.581444	0.585008	0.509178	0.596729
0.604816	0.559252	0.597074	0.638731	0.564074	0.53463	0.558794	0.582305	0.573478	0.548864	0.618116	0.549129	0.602333	0.605347	0.602002	0.599786	0.595087	0.480969	0.588188	0.566241	0.647529	0.536717	0.561307	0.610873	0.554706	0.534817	0.58091	0.578305	0.590789	0.66041	0.721327	0.632975	0.716259	0.603118	0.550487	0.547466	0.625047	0.577297	0.59448	0.597218	0.564117	0.649973	0.659537	0.673722	0.508911	0.56543	0.581848	0.585503	0.509262	0.597783
0.605756	0.558393	0.597917	0.638802	0.565361	0.536137	0.559561	0.58332	0.574099	0.549562	0.618555	0.549865	0.602339	0.606345	0.603285	0.600336	0.594397	0.482192	0.58935	0.567166	0.647988	0.537058	0.561705	0.612805	0.555798	0.535789	0.582737	0.578747	0.592661	0.66041	0.722163	0.633748	0.716118	0.603294	0.5515	0.546621	0.626226	0.579567	0.596084	0.597065	0.565191	0.65135	0.659746	0.67387	0.508804	0.566426	0.582249	0.58594	0.509361	0.598764
0.606707	0.557551	0.598758	0.638859	0.56669	0.537647	0.560322	0.584353	0.574743	0.550288	0.618973	0.550634	0.602329	0.607348	0.6046	0.600871	0.593676	0.483469	0.590519	0.568123	0.648417	0.537403	0.562134	0.61472	0.556933	0.536791	0.584563	0.579211	0.594551	0.660408	0.723018	0.634538	0.715902	0.603455	0.552521	0.545767	0.62736	0.581834	0.597657	0.596879	0.566283	0.652732	0.659911	0.673979	0.50873	0.56742	0.582648	0.586317	0.509476	0.599673
0.607668	0.556729	0.599598	0.638903	0.568062	0.539159	0.561075	0.585404	0.57541	0.551041	0.619372	0.551435	0.602301	0.608355	0.605947	0.601392	0.592926	0.484796	0.591695	0.569111	0.648814	0.537752	0.562593	0.616617	0.558111	0.537823	0.586388	0.579699	0.596459	0.660406	0.723894	0.635343	0.71561	0.603601	0.553548	0.544904	0.628449	0.584098	0.599201	0.596659	0.567393	0.654118	0.660033	0.674048	0.50869	0.56841	0.583046	0.586636	0.509609	0.600507
0.60864	0.555928	0.600435	0.638934	0.569475	0.540671	0.561821	0.586472	0.576099	0.551821	0.619753	0.552267	0.602258	0.609365	0.607326	0.601899	0.592146	0.486175	0.592877	0.57013	0.64918	0.538107	0.563083	0.618494	0.55933	0.538884	0.588208	0.58021	0.598383	0.660403	0.724792	0.636166	0.715244	0.603733	0.554581	0.544034	0.62949	0.586355	0.600714	0.596407	0.568521	0.655508	0.660111	0.674078	0.508683	0.569397	0.583442	0.586895	0.509758	0.601265
0.609622	0.55515	0.601271	0.638953	0.570929	0.542183	0.562559	0.587557	0.576809	0.552628	0.620114	0.553132	0.6022	0.610379	0.608736	0.602391	0.591338	0.487602	0.594066	0.571181	0.649514	0.538467	0.563603	0.620349	0.560591	0.539974	0.590025	0.580743	0.600321	0.6604	0.72571	0.637005	0.714804	0.603852	0.555618	0.543158	0.630484	0.588604	0.602195	0.596122	0.569666	0.656899	0.660144	0.674068	0.508712	0.57038	0.583838	0.587094	0.509926	0.601947
0.610614	0.554399	0.602104	0.63896	0.572423	0.543694	0.563288	0.588657	0.577541	0.553462	0.620457	0.554027	0.602127	0.611396	0.610176	0.602868	0.590501	0.489078	0.595262	0.572262	0.649816	0.538833	0.564154	0.622181	0.561892	0.541092	0.591835	0.581298	0.602274	0.660398	0.726651	0.637861	0.714293	0.603956	0.556657	0.542277	0.631431	0.590844	0.603644	0.595804	0.570828	0.658293	0.660133	0.674018	0.508776	0.571358	0.584234	0.587233	0.510112	0.602552
0.611616	0.553674	0.602934	0.638955	0.573957	0.545203	0.56401	0.589772	0.578294	0.554323	0.620782	0.554953	0.602041	0.612414	0.611645	0.603331	0.589636	0.4906	0.596465	0.573373	0.650086	0.539205	0.564736	0.623988	0.563234	0.542237	0.593639	0.581876	0.60424	0.660397	0.727615	0.638734	0.713711	0.604047	0.557698	0.541394	0.632328	0.593073	0.60506	0.595456	0.572004	0.659688	0.660077	0.673927	0.508877	0.572331	0.584629	0.587312	0.510316	0.603079
0.612626	0.552979	0.603761	0.638939	0.57553	0.54671	0.564723	0.590902	0.579066	0.55521	0.62109	0.55591	0.601941	0.613434	0.613142	0.603777	0.588744	0.492167	0.597676	0.574514	0.650324	0.539583	0.565349	0.625768	0.564614	0.54341	0.595434	0.582476	0.606218	0.660397	0.728602	0.639626	0.71306	0.604125	0.558739	0.540509	0.633177	0.595288	0.606443	0.595076	0.573196	0.661084	0.659976	0.673797	0.509015	0.573298	0.585025	0.587332	0.51054	0.603528
0.613646	0.552316	0.604586	0.638913	0.57714	0.548213	0.565428	0.592046	0.579857	0.556124	0.621381	0.556896	0.60183	0.614455	0.614666	0.604209	0.587824	0.493778	0.598894	0.575684	0.650529	0.539968	0.565993	0.62752	0.566032	0.544609	0.59722	0.583096	0.608207	0.660398	0.729612	0.640535	0.71234	0.60419	0.559779	0.539623	0.633976	0.597489	0.607792	0.594666	0.574402	0.66248	0.65983	0.673627	0.509192	0.574258	0.585422	0.587291	0.510784	0.603897
0.614674	0.551686	0.605407	0.638877	0.578788	0.549712	0.566124	0.593202	0.580668	0.557063	0.621656	0.557911	0.601708	0.615477	0.616216	0.604625	0.586878	0.495431	0.600121	0.576883	0.650701	0.54036	0.566667	0.629242	0.567488	0.545834	0.598994	0.583738	0.610205	0.660401	0.730646	0.641462	0.711554	0.604243	0.560816	0.538738	0.634725	0.599673	0.609107	0.594226	0.575622	0.663875	0.659639	0.673416	0.509407	0.575211	0.585821	0.58719	0.511049	0.604187
0.615711	0.551091	0.606226	0.638832	0.580471	0.551206	0.566812	0.594371	0.581496	0.558027	0.621914	0.558955	0.601575	0.616498	0.617792	0.605026	0.585907	0.497125	0.601355	0.57811	0.650839	0.54076	0.567372	0.630932	0.56898	0.547083	0.600757	0.584399	0.612212	0.660406	0.731704	0.642408	0.710703	0.604283	0.56185	0.537855	0.635423	0.60184	0.610386	0.593757	0.576854	0.665268	0.659403	0.673166	0.509661	0.576156	0.586222	0.58703	0.511334	0.604396
0.616755	0.550533	0.607041	0.638778	0.582189	0.552693	0.567491	0.595551	0.582341	0.559018	0.622157	0.560028	0.601433	0.617519	0.619392	0.605411	0.58491	0.498857	0.602597	0.579366	0.650945	0.541167	0.568108	0.63259	0.570507	0.548357	0.602507	0.585081	0.614227	0.660414	0.732786	0.643372	0.709789	0.604312	0.562879	0.536976	0.636071	0.603986	0.61163	0.593261	0.578098	0.66666	0.659123	0.672875	0.509955	0.577093	0.586625	0.58681	0.51164	0.604526
0.617806	0.550015	0.607852	0.638715	0.583941	0.554175	0.568161	0.596742	0.583202	0.560032	0.622385	0.561128	0.601283	0.618538	0.621015	0.60578	0.58389	0.500627	0.603847	0.580648	0.651017	0.541583	0.568874	0.634213	0.572068	0.549654	0.604243	0.585782	0.616248	0.660424	0.733892	0.644355	0.708813	0.604329	0.563901	0.536101	0.636667	0.60611	0.612839	0.592737	0.579354	0.668049	0.658798	0.672545	0.510289	0.578021	0.587031	0.586532	0.511968	0.604576
0.618864	0.549536	0.60866	0.638645	0.585725	0.555649	0.568823	0.597942	0.58408	0.561072	0.622598	0.562255	0.601125	0.619555	0.62266	0.606133	0.582845	0.502432	0.605106	0.581957	0.651056	0.542008	0.56967	0.6358	0.573662	0.550974	0.605963	0.586501	0.618274	0.660437	0.735022	0.645357	0.707778	0.604336	0.564916	0.535233	0.637212	0.608212	0.614011	0.592186	0.58062	0.669435	0.658429	0.672176	0.510664	0.57894	0.58744	0.586195	0.512319	0.604546
0.619928	0.5491	0.609464	0.638568	0.587542	0.557115	0.569477	0.599151	0.584972	0.562135	0.622798	0.563409	0.600962	0.62057	0.624326	0.606471	0.581778	0.504271	0.606373	0.583292	0.651062	0.542441	0.570496	0.637349	0.575289	0.552316	0.607667	0.587238	0.620304	0.660454	0.736177	0.646378	0.706685	0.604332	0.565921	0.534373	0.637705	0.610289	0.615147	0.591611	0.581896	0.670817	0.658016	0.671768	0.51108	0.579849	0.587853	0.585799	0.512692	0.604437
0.620999	0.548709	0.610265	0.638485	0.589388	0.558572	0.570122	0.600368	0.585878	0.563222	0.622984	0.564589	0.600793	0.621581	0.626011	0.606793	0.580689	0.506142	0.607649	0.584652	0.651034	0.542885	0.571352	0.63886	0.576945	0.553678	0.609353	0.587993	0.622338	0.660474	0.737357	0.647418	0.705537	0.604317	0.566917	0.533521	0.638147	0.612339	0.616245	0.59101	0.583181	0.672194	0.65756	0.671321	0.511538	0.580747	0.58827	0.585346	0.513087	0.604248
0.622075	0.548363	0.611061	0.638396	0.591264	0.56002	0.570758	0.601592	0.586797	0.564333	0.623158	0.565794	0.600619	0.622589	0.627715	0.6071	0.579579	0.508042	0.608934	0.586037	0.650973	0.543339	0.572237	0.64033	0.578631	0.55506	0.61102	0.588764	0.624374	0.660498	0.73856	0.648478	0.704335	0.604294	0.567901	0.53268	0.638537	0.614361	0.617307	0.590387	0.584475	0.673566	0.657062	0.670836	0.512037	0.581634	0.588692	0.584836	0.513507	0.603979
0.623155	0.548064	0.611854	0.638302	0.593167	0.561457	0.571387	0.602821	0.587729	0.565466	0.623319	0.567024	0.600442	0.623592	0.629436	0.60739	0.578448	0.509971	0.610228	0.587445	0.650878	0.543803	0.573152	0.64176	0.580345	0.556461	0.612668	0.589551	0.626411	0.660526	0.739788	0.649558	0.703082	0.604261	0.568872	0.531851	0.638876	0.616354	0.61833	0.589741	0.585776	0.674933	0.656521	0.670314	0.512579	0.58251	0.589118	0.58427	0.51395	0.603633
0.624241	0.547814	0.612642	0.638203	0.595097	0.562884	0.572008	0.604056	0.588673	0.566621	0.623469	0.568278	0.600263	0.624591	0.631172	0.607666	0.577299	0.511925	0.61153	0.588876	0.65075	0.544279	0.574095	0.643146	0.582086	0.55788	0.614295	0.590353	0.628448	0.660558	0.74104	0.650658	0.70178	0.604219	0.569829	0.531034	0.639162	0.618316	0.619316	0.589074	0.587084	0.676293	0.65594	0.669755	0.513164	0.583374	0.58955	0.583649	0.514417	0.603209
0.62533	0.547615	0.613427	0.638101	0.597053	0.5643	0.572621	0.605294	0.589628	0.567798	0.623608	0.569555	0.600083	0.625584	0.632923	0.607926	0.576131	0.513904	0.612842	0.590329	0.650589	0.544767	0.575066	0.644488	0.583851	0.559316	0.6159	0.591169	0.630483	0.660595	0.742316	0.651777	0.700431	0.60417	0.570772	0.530232	0.639397	0.620246	0.620265	0.588387	0.588398	0.677647	0.655317	0.669159	0.51379	0.584226	0.589988	0.582973	0.514908	0.602708
0.626422	0.547468	0.614207	0.637996	0.599032	0.565703	0.573226	0.606535	0.590592	0.568995	0.623737	0.570855	0.599903	0.626571	0.634687	0.608171	0.574946	0.515904	0.614162	0.591803	0.650395	0.545266	0.576065	0.645785	0.58564	0.560767	0.617482	0.591999	0.632517	0.660637	0.743615	0.652917	0.699038	0.604113	0.571698	0.529446	0.639581	0.622141	0.621175	0.587681	0.589717	0.678993	0.654655	0.668529	0.51446	0.585065	0.590432	0.582243	0.515425	0.602131
0.627518	0.547374	0.614983	0.637888	0.601034	0.567094	0.573824	0.607778	0.591565	0.570214	0.623856	0.572177	0.599724	0.627552	0.636462	0.6084	0.573745	0.517925	0.615492	0.593298	0.650168	0.545779	0.577091	0.647036	0.587452	0.562233	0.619041	0.592841	0.634547	0.660683	0.744937	0.654077	0.697603	0.604049	0.572606	0.528676	0.639714	0.624002	0.622046	0.586957	0.591041	0.680331	0.653954	0.667863	0.515173	0.585891	0.590882	0.58146	0.515966	0.601479
0.628615	0.547334	0.615755	0.637778	0.603056	0.568473	0.574416	0.609021	0.592547	0.571452	0.623966	0.57352	0.599547	0.628525	0.638247	0.608615	0.572529	0.519963	0.616831	0.594811	0.649909	0.546304	0.578144	0.64824	0.589283	0.563712	0.620575	0.593695	0.636574	0.660735	0.746282	0.655257	0.696128	0.603978	0.573496	0.527925	0.639795	0.625825	0.62288	0.586217	0.592369	0.681661	0.653215	0.667164	0.515928	0.586703	0.59134	0.580626	0.516533	0.600753
0.629715	0.54735	0.616522	0.637668	0.605098	0.569837	0.575	0.610264	0.593536	0.57271	0.624067	0.574884	0.599374	0.629491	0.640041	0.608816	0.571298	0.522017	0.618179	0.596343	0.649616	0.546844	0.579223	0.649395	0.591134	0.565204	0.622084	0.594559	0.638595	0.660793	0.747649	0.656457	0.694617	0.603902	0.574365	0.527193	0.639826	0.627611	0.623674	0.585462	0.5937	0.682982	0.65244	0.666432	0.516726	0.587501	0.591804	0.579742	0.517125	0.599955
0.630815	0.547424	0.617285	0.637557	0.607158	0.571187	0.575579	0.611505	0.594532	0.573986	0.624161	0.576268	0.599205	0.630448	0.641843	0.609001	0.570055	0.524084	0.619536	0.597893	0.649292	0.547398	0.580328	0.650501	0.593002	0.566707	0.623566	0.595434	0.64061	0.660856	0.749038	0.657678	0.693071	0.60382	0.575214	0.526482	0.639807	0.629357	0.624431	0.584694	0.595033	0.684294	0.651629	0.665668	0.517567	0.588284	0.592276	0.578808	0.517743	0.599085
0.631917	0.547556	0.618044	0.637447	0.609235	0.572523	0.576151	0.612744	0.595533	0.57528	0.624248	0.577671	0.599041	0.631396	0.64365	0.609173	0.568801	0.526163	0.620903	0.599458	0.648936	0.547966	0.581458	0.651556	0.594886	0.56822	0.625021	0.596317	0.642617	0.660924	0.750448	0.658919	0.691494	0.603734	0.576041	0.525793	0.639738	0.631063	0.625149	0.583913	0.596368	0.685595	0.650784	0.664872	0.518451	0.589053	0.592756	0.577826	0.518387	0.598146
0.633018	0.547746	0.618798	0.637337	0.611326	0.573844	0.576718	0.613978	0.596539	0.576591	0.624328	0.579093	0.598884	0.632335	0.645461	0.609331	0.567536	0.528251	0.622278	0.601039	0.648548	0.548551	0.582612	0.652561	0.596784	0.569741	0.626448	0.597208	0.644617	0.660999	0.751878	0.660181	0.689888	0.603644	0.576845	0.525127	0.63962	0.632728	0.625828	0.583122	0.597704	0.686887	0.649905	0.664048	0.519377	0.589807	0.593244	0.576797	0.519058	0.597138
0.634119	0.547998	0.619548	0.63723	0.61343	0.575149	0.577279	0.615208	0.59755	0.577919	0.624403	0.580533	0.598734	0.633264	0.647275	0.609475	0.566262	0.530346	0.623663	0.602634	0.64813	0.549151	0.583791	0.653513	0.598693	0.57127	0.627846	0.598106	0.646608	0.661079	0.753328	0.661463	0.688256	0.60355	0.577625	0.524485	0.639453	0.634349	0.626469	0.582321	0.599039	0.688167	0.648995	0.663194	0.520345	0.590545	0.593741	0.575723	0.519755	0.596064
0.635218	0.54831	0.620293	0.637124	0.615547	0.576439	0.577836	0.616431	0.598563	0.579263	0.624472	0.581989	0.598594	0.634183	0.64909	0.609606	0.56498	0.532446	0.625057	0.604242	0.64768	0.549768	0.584992	0.654413	0.600614	0.572805	0.629215	0.59901	0.648589	0.661166	0.754797	0.662766	0.6866	0.603453	0.57838	0.523869	0.639238	0.635927	0.627072	0.581512	0.600374	0.689437	0.648055	0.662313	0.521356	0.591268	0.594247	0.574606	0.520478	0.594926
0.636316	0.548685	0.621034	0.637023	0.617673	0.577712	0.578389	0.617648	0.599578	0.580623	0.624536	0.583462	0.598463	0.63509	0.650905	0.609725	0.563692	0.534549	0.62646	0.605862	0.6472	0.550403	0.586216	0.655259	0.602543	0.574346	0.630554	0.599918	0.650559	0.661259	0.756285	0.664089	0.684924	0.603355	0.579109	0.52328	0.638975	0.637459	0.627637	0.580697	0.601708	0.690694	0.647086	0.661405	0.522407	0.591974	0.594761	0.573445	0.521228	0.593725
0.637412	0.549123	0.62177	0.636925	0.619807	0.578968	0.578938	0.618855	0.600595	0.581996	0.624597	0.584951	0.598344	0.635987	0.652718	0.609831	0.562399	0.536652	0.627872	0.607492	0.64669	0.551055	0.587461	0.656052	0.604478	0.575889	0.631861	0.600831	0.652517	0.661358	0.75779	0.665432	0.68323	0.603255	0.579812	0.522718	0.638666	0.638946	0.628164	0.579877	0.60304	0.69194	0.64609	0.660473	0.523501	0.592665	0.595285	0.572245	0.522005	0.592463
0.638505	0.549624	0.622502	0.636832	0.621949	0.580207	0.579483	0.620053	0.601613	0.583384	0.624655	0.586454	0.598236	0.636871	0.654527	0.609925	0.561102	0.538754	0.629292	0.609133	0.64615	0.551725	0.588727	0.65679	0.606419	0.577435	0.633138	0.601747	0.654463	0.661463	0.759311	0.666796	0.681521	0.603154	0.580486	0.522185	0.638311	0.640385	0.628653	0.579054	0.604369	0.693174	0.645068	0.659517	0.524634	0.593339	0.595818	0.571004	0.522808	0.591142
0.639594	0.550189	0.62323	0.636744	0.624095	0.581429	0.580026	0.62124	0.60263	0.584784	0.624709	0.587971	0.598142	0.637743	0.656332	0.610007	0.559802	0.540852	0.630722	0.610781	0.645582	0.552415	0.590013	0.657473	0.608363	0.578982	0.634383	0.602664	0.656396	0.661575	0.760848	0.66818	0.6798	0.603053	0.581132	0.521682	0.637911	0.641777	0.629104	0.578229	0.605694	0.694395	0.644023	0.658539	0.525809	0.593996	0.596361	0.569727	0.523638	0.589765
0.64068	0.550819	0.623952	0.636662	0.626245	0.582633	0.580567	0.622415	0.603646	0.586197	0.624762	0.589502	0.598062	0.638603	0.658129	0.610078	0.558502	0.542944	0.63216	0.612437	0.644986	0.553124	0.591318	0.658101	0.610308	0.580529	0.635595	0.603582	0.658315	0.661694	0.7624	0.669584	0.67807	0.602953	0.581749	0.52121	0.637466	0.64312	0.629519	0.577404	0.607015	0.695603	0.642955	0.65754	0.527022	0.594637	0.596914	0.568414	0.524496	0.588333
0.64176	0.551515	0.624671	0.636587	0.628396	0.58382	0.581105	0.623577	0.60466	0.587621	0.624813	0.591046	0.597998	0.639449	0.659919	0.610139	0.557202	0.545028	0.633606	0.614098	0.644361	0.553853	0.592641	0.658673	0.612253	0.582074	0.636774	0.604499	0.660218	0.661819	0.763966	0.671008	0.676334	0.602854	0.582336	0.520769	0.636978	0.644413	0.629897	0.576581	0.608331	0.696798	0.641867	0.656522	0.528275	0.59526	0.597477	0.567066	0.52538	0.58685
0.642836	0.552276	0.625385	0.63652	0.630548	0.584988	0.581642	0.624725	0.605672	0.589055	0.624863	0.592601	0.59795	0.640282	0.661699	0.61019	0.555904	0.547101	0.635061	0.615765	0.643709	0.554603	0.593982	0.65919	0.614196	0.583616	0.637919	0.605415	0.662106	0.661951	0.765544	0.672452	0.674594	0.602757	0.582892	0.520362	0.636447	0.645657	0.630238	0.575761	0.609642	0.697979	0.640761	0.655486	0.529567	0.595866	0.59805	0.565687	0.526291	0.585317
0.643905	0.553103	0.626094	0.636461	0.632697	0.586137	0.582179	0.625857	0.606681	0.5905	0.624913	0.594168	0.59792	0.641101	0.663468	0.610231	0.55461	0.549162	0.636524	0.617435	0.643031	0.555375	0.59534	0.65965	0.616134	0.585154	0.639031	0.606329	0.663978	0.662089	0.767133	0.673915	0.672853	0.602663	0.583416	0.519988	0.635875	0.646849	0.630543	0.574946	0.610946	0.699147	0.639638	0.654433	0.530896	0.596455	0.598633	0.564278	0.527229	0.583738
0.644969	0.553996	0.626799	0.636411	0.634843	0.587268	0.582716	0.626972	0.607685	0.591953	0.624964	0.595744	0.597908	0.641906	0.665223	0.610263	0.553321	0.551209	0.637994	0.619106	0.642327	0.556168	0.596713	0.660054	0.618065	0.586686	0.640108	0.607239	0.665833	0.662234	0.768733	0.675398	0.671115	0.602573	0.583909	0.519649	0.635263	0.64799	0.630812	0.574137	0.612244	0.700301	0.638501	0.653367	0.532262	0.597027	0.599227	0.56284	0.528193	0.582114
0.646025	0.554955	0.627499	0.63637	0.636984	0.588379	0.583253	0.62807	0.608685	0.593415	0.625015	0.597331	0.597916	0.642696	0.666965	0.610287	0.552038	0.553239	0.639472	0.620779	0.641598	0.556984	0.598101	0.660401	0.619989	0.588212	0.641151	0.608145	0.66767	0.662386	0.770341	0.676901	0.669383	0.602487	0.584369	0.519345	0.634611	0.649079	0.631046	0.573336	0.613534	0.701441	0.637352	0.652287	0.533664	0.597581	0.599832	0.561376	0.529184	0.580448
0.647074	0.555981	0.628195	0.63634	0.639118	0.589472	0.583791	0.629148	0.609679	0.594884	0.625068	0.598927	0.597944	0.643471	0.66869	0.610303	0.550764	0.55525	0.640958	0.622451	0.640845	0.557823	0.599502	0.660693	0.621903	0.589728	0.642159	0.609045	0.669489	0.662543	0.771958	0.678422	0.667658	0.602406	0.584796	0.519077	0.633921	0.650115	0.631246	0.572546	0.614816	0.702567	0.636192	0.651196	0.535102	0.598118	0.600448	0.559888	0.530202	0.578743
0.648115	0.557073	0.628886	0.63632	0.641243	0.590545	0.58433	0.630207	0.610667	0.59636	0.625123	0.60053	0.597994	0.644232	0.670398	0.610312	0.549499	0.557241	0.642451	0.624122	0.640067	0.558685	0.600916	0.660928	0.623804	0.591235	0.643132	0.609939	0.671288	0.662708	0.773581	0.679963	0.665945	0.60233	0.585189	0.518847	0.633194	0.651099	0.631411	0.571766	0.616089	0.703678	0.635024	0.650096	0.536574	0.598637	0.601074	0.558378	0.531245	0.577002
0.649147	0.558232	0.629572	0.636312	0.643358	0.591599	0.584872	0.631244	0.611648	0.597842	0.62518	0.602142	0.598066	0.644977	0.672087	0.610314	0.548245	0.559209	0.64395	0.625789	0.639267	0.559572	0.602342	0.661107	0.625692	0.592731	0.644069	0.610825	0.673069	0.662879	0.77521	0.681522	0.664245	0.602261	0.585549	0.518654	0.632431	0.652028	0.631542	0.571	0.617353	0.704774	0.63385	0.648988	0.53808	0.599138	0.601711	0.556847	0.532315	0.575228
0.65017	0.559456	0.630255	0.636317	0.64546	0.592633	0.585417	0.63226	0.612622	0.599328	0.62524	0.60376	0.598162	0.645706	0.673756	0.610311	0.547004	0.561153	0.645456	0.627452	0.638445	0.560483	0.603779	0.66123	0.627564	0.594215	0.644971	0.611702	0.674829	0.663056	0.776842	0.683099	0.662562	0.6022	0.585874	0.518499	0.631634	0.652905	0.631641	0.570249	0.618607	0.705856	0.632672	0.647873	0.539618	0.599622	0.602358	0.555299	0.533411	0.573423
0.651183	0.560746	0.630932	0.636334	0.647549	0.593648	0.585965	0.633252	0.613587	0.600819	0.625304	0.605384	0.598281	0.64642	0.675402	0.610302	0.545778	0.56307	0.646969	0.629109	0.637601	0.56142	0.605225	0.661298	0.629419	0.595685	0.645837	0.61257	0.676569	0.663239	0.778478	0.684694	0.660899	0.602146	0.586165	0.518383	0.630803	0.653727	0.631707	0.569514	0.61985	0.706924	0.631493	0.646755	0.541187	0.600088	0.603017	0.553736	0.534532	0.571591
0.652186	0.562102	0.631605	0.636365	0.649622	0.594643	0.586517	0.634219	0.614544	0.602314	0.625372	0.607014	0.598426	0.647118	0.677026	0.610289	0.544568	0.564959	0.648487	0.630759	0.636738	0.562382	0.60668	0.661311	0.631254	0.59714	0.646668	0.613427	0.678287	0.663429	0.780114	0.686307	0.659258	0.602101	0.586421	0.518307	0.629941	0.654495	0.631741	0.568798	0.621082	0.707976	0.630315	0.645634	0.542787	0.600537	0.603687	0.552159	0.535678	0.569734
0.653178	0.563522	0.632274	0.63641	0.651679	0.595617	0.587073	0.635162	0.615492	0.603811	0.625445	0.608648	0.598597	0.6478	0.678624	0.610272	0.543375	0.566818	0.650011	0.6324	0.635854	0.563371	0.608143	0.661269	0.633067	0.598579	0.647463	0.614272	0.679985	0.663624	0.78175	0.687937	0.657642	0.602065	0.586642	0.518272	0.629048	0.655208	0.631744	0.568101	0.622303	0.709014	0.629139	0.644513	0.544416	0.600969	0.604367	0.55057	0.536849	0.567856
0.654159	0.565007	0.632938	0.636469	0.653716	0.596572	0.587635	0.636078	0.616431	0.60531	0.625522	0.610287	0.598794	0.648466	0.680197	0.610252	0.542202	0.568645	0.65154	0.634032	0.634952	0.564386	0.609612	0.661173	0.634858	0.6	0.648222	0.615105	0.68166	0.663826	0.783384	0.689584	0.656054	0.60204	0.586828	0.518276	0.628125	0.655867	0.631717	0.567426	0.623512	0.710037	0.62797	0.643394	0.546073	0.601383	0.605058	0.548973	0.538045	0.56596
0.655128	0.566555	0.633597	0.636544	0.655733	0.597507	0.588203	0.636967	0.617359	0.606809	0.625605	0.611929	0.599019	0.649115	0.681742	0.61023	0.541049	0.570438	0.653074	0.635652	0.634033	0.565428	0.611086	0.661023	0.636624	0.601402	0.648945	0.615925	0.683313	0.664033	0.785016	0.691247	0.654496	0.602026	0.586978	0.518322	0.627175	0.656472	0.63166	0.566774	0.624708	0.711046	0.626808	0.642277	0.547757	0.601779	0.60576	0.547369	0.539265	0.564048
0.656085	0.568166	0.634252	0.636635	0.657728	0.598422	0.588777	0.637827	0.618276	0.608309	0.625694	0.613573	0.599273	0.649749	0.683258	0.610207	0.539919	0.572196	0.654612	0.63726	0.633097	0.566499	0.612565	0.660821	0.638363	0.602785	0.649632	0.61673	0.684943	0.664246	0.786642	0.692926	0.652972	0.602023	0.587093	0.518409	0.626198	0.657022	0.631574	0.566147	0.62589	0.712039	0.625657	0.641166	0.549467	0.602159	0.606472	0.545761	0.540509	0.562124
0.65703	0.56984	0.634902	0.636742	0.659699	0.599316	0.589358	0.638659	0.619183	0.609809	0.625789	0.61522	0.599555	0.650366	0.684744	0.610182	0.538814	0.573918	0.656154	0.638855	0.632145	0.567597	0.614047	0.660566	0.640073	0.604146	0.650284	0.617521	0.686551	0.664464	0.788263	0.694621	0.651482	0.602033	0.587173	0.518539	0.625197	0.657518	0.63146	0.565546	0.62706	0.713018	0.624518	0.640061	0.551201	0.602522	0.607195	0.544151	0.541776	0.56019
0.657961	0.571575	0.635547	0.636866	0.661645	0.600191	0.589946	0.63946	0.620078	0.611307	0.62589	0.616869	0.599866	0.650966	0.686198	0.610158	0.537734	0.5756	0.6577	0.640434	0.631179	0.568724	0.615531	0.660261	0.641753	0.605484	0.650901	0.618295	0.688135	0.664687	0.789876	0.696331	0.650031	0.602056	0.587218	0.51871	0.624172	0.65796	0.631319	0.564973	0.628215	0.713983	0.623395	0.638966	0.552958	0.602868	0.607928	0.542541	0.543066	0.558251
0.658879	0.57337	0.636188	0.637007	0.663564	0.601045	0.590543	0.640231	0.620962	0.612803	0.625999	0.618518	0.600208	0.651551	0.68762	0.610134	0.536681	0.577243	0.659249	0.641996	0.630199	0.56988	0.617016	0.659904	0.643401	0.606799	0.651482	0.619053	0.689695	0.664916	0.791479	0.698056	0.648621	0.602093	0.587227	0.518923	0.623125	0.658348	0.631151	0.56443	0.629356	0.714933	0.622289	0.637881	0.554736	0.603198	0.608671	0.540935	0.544379	0.556309
0.659782	0.575224	0.636825	0.637166	0.665455	0.601879	0.591148	0.64097	0.621833	0.614296	0.626115	0.620167	0.600581	0.65212	0.689007	0.610112	0.535657	0.578845	0.6608	0.643541	0.629207	0.571065	0.618501	0.659499	0.645016	0.60809	0.652029	0.619793	0.691232	0.665149	0.793072	0.699795	0.647253	0.602145	0.587202	0.51918	0.622058	0.658682	0.630958	0.563918	0.630482	0.715869	0.621204	0.63681	0.556535	0.603512	0.609425	0.539333	0.545713	0.554368
0.660672	0.577136	0.637456	0.637343	0.667315	0.602694	0.591762	0.641676	0.622692	0.615785	0.626238	0.621816	0.600985	0.652672	0.69036	0.610093	0.534664	0.580404	0.662353	0.645067	0.628203	0.57228	0.619985	0.659045	0.646595	0.609354	0.65254	0.620514	0.692745	0.665387	0.794653	0.701547	0.645931	0.602212	0.587142	0.519479	0.620972	0.658963	0.63074	0.563438	0.631592	0.71679	0.620141	0.635753	0.558352	0.603809	0.610188	0.537739	0.547068	0.55243
0.661546	0.579105	0.638083	0.637539	0.669145	0.603488	0.592387	0.642349	0.623539	0.61727	0.626369	0.623464	0.601421	0.653209	0.691677	0.610077	0.533703	0.581918	0.663909	0.646572	0.627189	0.573525	0.621466	0.658543	0.648138	0.610592	0.653018	0.621217	0.694233	0.665629	0.79622	0.703313	0.644656	0.602295	0.587048	0.519821	0.619869	0.659191	0.630498	0.562993	0.632687	0.717698	0.619104	0.634712	0.560187	0.604091	0.610961	0.536155	0.548444	0.550499
0.662406	0.58113	0.638704	0.637754	0.670942	0.604262	0.593021	0.642989	0.624373	0.61875	0.626509	0.625111	0.601889	0.65373	0.692956	0.610065	0.532776	0.583388	0.665465	0.648056	0.626165	0.574801	0.622944	0.657996	0.649642	0.611801	0.653461	0.6219	0.695697	0.665876	0.797771	0.705091	0.643431	0.602395	0.586919	0.520206	0.61875	0.659367	0.630234	0.562582	0.633766	0.718592	0.618095	0.63369	0.562038	0.604357	0.611743	0.534584	0.549841	0.548578
0.66325	0.583209	0.639321	0.637988	0.672705	0.605016	0.593666	0.643594	0.625194	0.620224	0.626656	0.626756	0.60239	0.654236	0.694197	0.610058	0.531884	0.584811	0.667022	0.649516	0.625134	0.576107	0.624418	0.657403	0.651106	0.612982	0.653871	0.622563	0.697137	0.666126	0.799305	0.70688	0.642258	0.602512	0.586757	0.520634	0.617617	0.659491	0.629947	0.562209	0.634828	0.719472	0.617116	0.632689	0.563903	0.604608	0.612535	0.533027	0.551256	0.54667
0.664079	0.58534	0.639934	0.638243	0.674432	0.605751	0.594322	0.644163	0.626002	0.621692	0.626813	0.628398	0.602924	0.654726	0.695398	0.610057	0.531029	0.586187	0.668578	0.650953	0.624095	0.577444	0.625886	0.656767	0.652529	0.614132	0.654248	0.623205	0.698552	0.66638	0.800821	0.708681	0.641138	0.602647	0.586562	0.521105	0.616472	0.659564	0.62964	0.561874	0.635874	0.720339	0.616169	0.631709	0.565781	0.604844	0.613335	0.531487	0.552691	0.544778
0.664891	0.587523	0.640541	0.638517	0.676123	0.606466	0.59499	0.644697	0.626796	0.623152	0.626978	0.630037	0.603491	0.655201	0.69656	0.610063	0.530212	0.587515	0.670135	0.652364	0.623051	0.578813	0.627347	0.656088	0.653909	0.615252	0.654592	0.623826	0.699943	0.666637	0.802317	0.710493	0.640075	0.602801	0.586334	0.521618	0.615316	0.659586	0.629312	0.561579	0.636903	0.721193	0.615258	0.630754	0.56767	0.605065	0.614144	0.529968	0.554143	0.542906
0.665687	0.589755	0.641143	0.638812	0.677775	0.607161	0.59567	0.645195	0.627578	0.624605	0.627153	0.631673	0.604092	0.655662	0.69768	0.610076	0.529435	0.588793	0.67169	0.653748	0.622002	0.580213	0.6288	0.655369	0.655245	0.616339	0.654904	0.624425	0.701309	0.666898	0.803791	0.712314	0.639069	0.602975	0.586074	0.522175	0.614151	0.659558	0.628966	0.561324	0.637915	0.722034	0.614385	0.629825	0.569569	0.605272	0.614961	0.52847	0.555613	0.541056
0.666467	0.592035	0.64174	0.639127	0.679389	0.607836	0.596362	0.645655	0.628346	0.626049	0.627336	0.633304	0.604727	0.656109	0.698758	0.610097	0.528699	0.590021	0.673244	0.655105	0.62095	0.581644	0.630244	0.65461	0.656535	0.617394	0.655184	0.625001	0.702651	0.667161	0.805242	0.714144	0.638123	0.603168	0.585783	0.522774	0.612978	0.659481	0.628602	0.561112	0.638909	0.722863	0.613552	0.628924	0.571477	0.605466	0.615787	0.526997	0.557099	0.539232
0.66723	0.594361	0.642331	0.639463	0.680962	0.608492	0.597067	0.646079	0.629102	0.627484	0.627529	0.634931	0.605396	0.656541	0.699794	0.610128	0.528006	0.591198	0.674795	0.656433	0.619896	0.583107	0.631677	0.653813	0.657779	0.618416	0.655433	0.625555	0.703968	0.667427	0.806668	0.715983	0.637237	0.603382	0.58546	0.523416	0.611799	0.659356	0.62822	0.560943	0.639886	0.723679	0.612762	0.628053	0.57339	0.605646	0.61662	0.52555	0.558601	0.537436
0.667976	0.596732	0.642918	0.639821	0.682493	0.609129	0.597785	0.646465	0.629844	0.628909	0.627731	0.636553	0.6061	0.656961	0.700785	0.610168	0.527357	0.592323	0.676343	0.65773	0.61884	0.584602	0.6331	0.65298	0.658974	0.619403	0.655652	0.626086	0.70526	0.667696	0.808068	0.717829	0.636415	0.603618	0.585108	0.524099	0.610616	0.659184	0.627823	0.560818	0.640844	0.724484	0.612017	0.627212	0.575309	0.605812	0.61746	0.524133	0.560118	0.535671
0.668704	0.599144	0.643499	0.6402	0.683982	0.609746	0.598517	0.646813	0.630573	0.630324	0.627943	0.63817	0.606838	0.657367	0.701733	0.61022	0.526753	0.593396	0.677888	0.658996	0.617785	0.586129	0.63451	0.652112	0.660121	0.620355	0.655841	0.626594	0.706528	0.667966	0.80944	0.719683	0.635657	0.603875	0.584726	0.524824	0.60943	0.658965	0.627412	0.560739	0.641785	0.725277	0.61132	0.626405	0.577231	0.605967	0.618307	0.522747	0.56165	0.533941
0.669415	0.601598	0.644075	0.6406	0.685427	0.610344	0.599263	0.647122	0.631289	0.631728	0.628165	0.63978	0.60761	0.65776	0.702636	0.610283	0.526196	0.594416	0.679429	0.66023	0.616731	0.587688	0.635907	0.651212	0.661217	0.621272	0.656001	0.627078	0.707772	0.668238	0.810782	0.721542	0.634965	0.604155	0.584316	0.525591	0.608244	0.6587	0.626986	0.560707	0.642707	0.726058	0.610673	0.625633	0.579155	0.606109	0.619161	0.521395	0.563194	0.532248
0.670109	0.604089	0.644645	0.641021	0.686827	0.610923	0.600023	0.647393	0.631992	0.633121	0.628396	0.641385	0.608417	0.658141	0.703493	0.610359	0.525688	0.595383	0.680965	0.66143	0.61568	0.589279	0.63729	0.65028	0.662262	0.622152	0.656133	0.627538	0.708991	0.668511	0.812094	0.723407	0.63434	0.604457	0.583878	0.526399	0.607057	0.658392	0.626548	0.560723	0.643611	0.726829	0.610078	0.624897	0.581079	0.606239	0.620021	0.520079	0.564751	0.530596
0.670785	0.606617	0.645209	0.641465	0.688182	0.611484	0.600797	0.647626	0.632683	0.634501	0.628637	0.642983	0.609258	0.658511	0.704304	0.610448	0.525229	0.596296	0.682496	0.662596	0.614633	0.590903	0.638657	0.649318	0.663255	0.622995	0.656236	0.627974	0.710187	0.668786	0.813374	0.725276	0.633784	0.604784	0.583413	0.527247	0.605873	0.658039	0.626099	0.560787	0.644496	0.727589	0.609537	0.6242	0.583001	0.606358	0.620887	0.518801	0.566319	0.528986
0.671444	0.60918	0.645768	0.64193	0.68949	0.612025	0.601586	0.647819	0.633362	0.635869	0.628887	0.644573	0.610134	0.65887	0.705069	0.610551	0.524821	0.597155	0.684021	0.663726	0.613591	0.592558	0.640008	0.648329	0.664194	0.623801	0.656313	0.628386	0.711359	0.669061	0.81462	0.727149	0.633297	0.605134	0.582922	0.528135	0.604693	0.657645	0.625639	0.560901	0.645362	0.728339	0.609054	0.623542	0.58492	0.606467	0.621759	0.517564	0.567898	0.527422
0.672084	0.611774	0.646321	0.642417	0.690751	0.612548	0.602389	0.647973	0.634029	0.637224	0.629148	0.646157	0.611044	0.659218	0.705787	0.61067	0.524464	0.597961	0.685539	0.66482	0.612556	0.594245	0.641341	0.647314	0.66508	0.624568	0.656364	0.628774	0.712507	0.669336	0.815831	0.729025	0.63288	0.605508	0.582407	0.529062	0.603518	0.657209	0.62517	0.561065	0.64621	0.72908	0.60863	0.622925	0.586834	0.606564	0.622635	0.51637	0.569486	0.525906
0.672707	0.614398	0.646869	0.642925	0.691964	0.613052	0.603208	0.648088	0.634684	0.638566	0.629417	0.647732	0.611987	0.659557	0.706458	0.610804	0.524161	0.598712	0.68705	0.665876	0.611528	0.595964	0.642655	0.646275	0.665911	0.625298	0.65639	0.629138	0.713632	0.669612	0.817006	0.730902	0.632535	0.605907	0.581868	0.530029	0.60235	0.656734	0.624692	0.56128	0.647039	0.729811	0.608267	0.622352	0.588742	0.606653	0.623516	0.515221	0.571083	0.52444
0.673312	0.61705	0.64741	0.643455	0.693128	0.613538	0.604041	0.648164	0.635328	0.639893	0.629697	0.6493	0.612965	0.659886	0.707081	0.610955	0.523911	0.599408	0.688553	0.666894	0.61051	0.597714	0.64395	0.645215	0.666686	0.625988	0.656391	0.629478	0.714733	0.669888	0.818144	0.732781	0.632263	0.606332	0.581306	0.531033	0.601191	0.65622	0.624208	0.561547	0.64785	0.730533	0.607968	0.621822	0.590641	0.606731	0.6244	0.514119	0.572688	0.523028
0.673899	0.619727	0.647945	0.644007	0.694242	0.614005	0.60489	0.648201	0.635962	0.641206	0.629986	0.650859	0.613976	0.660207	0.707657	0.611123	0.523717	0.600051	0.690047	0.667873	0.609501	0.599496	0.645225	0.644134	0.667406	0.626639	0.656369	0.629794	0.715812	0.670163	0.819242	0.734659	0.632063	0.606783	0.580722	0.532075	0.600041	0.655669	0.623718	0.561866	0.648641	0.731247	0.607734	0.621338	0.592531	0.606801	0.625289	0.513066	0.574299	0.521672
0.674468	0.622426	0.648473	0.64458	0.695307	0.614455	0.605754	0.648199	0.636585	0.642505	0.630284	0.652409	0.61502	0.660521	0.708185	0.611309	0.52358	0.60064	0.691532	0.668811	0.608504	0.60131	0.646478	0.643036	0.668069	0.627251	0.656324	0.630086	0.716869	0.670438	0.8203	0.736537	0.631937	0.60726	0.580118	0.533154	0.598904	0.655082	0.623222	0.562239	0.649414	0.731952	0.607568	0.620901	0.594409	0.606863	0.62618	0.512064	0.575916	0.520373
0.675019	0.625146	0.648995	0.645175	0.696321	0.614886	0.606633	0.648159	0.637197	0.643788	0.630592	0.653951	0.616097	0.660827	0.708664	0.611514	0.523499	0.601175	0.693007	0.669709	0.60752	0.603154	0.647709	0.641922	0.668674	0.627823	0.656257	0.630355	0.717903	0.670711	0.821317	0.738413	0.631885	0.607763	0.579496	0.534269	0.597779	0.654461	0.622724	0.562665	0.650168	0.73265	0.607471	0.620513	0.596274	0.606917	0.627074	0.511116	0.577537	0.519135
0.675553	0.627884	0.649511	0.64579	0.697284	0.6153	0.607527	0.648079	0.637801	0.645056	0.630908	0.655483	0.617206	0.661127	0.709096	0.611739	0.523477	0.601656	0.694471	0.670565	0.60655	0.605029	0.648916	0.640795	0.669222	0.628356	0.65617	0.6306	0.718915	0.670983	0.822291	0.740286	0.631908	0.608293	0.578855	0.535419	0.596669	0.653807	0.622222	0.563145	0.650904	0.733341	0.607446	0.620173	0.598125	0.606963	0.627971	0.510223	0.579162	0.517958
0.676069	0.630638	0.65002	0.646426	0.698195	0.615696	0.608436	0.647962	0.638395	0.646308	0.631234	0.657006	0.618347	0.661421	0.709479	0.611984	0.523513	0.602085	0.695924	0.671379	0.605595	0.606934	0.6501	0.639655	0.669712	0.628848	0.656063	0.630823	0.719906	0.671253	0.823221	0.742156	0.632006	0.60885	0.578197	0.536604	0.595575	0.653121	0.621719	0.56368	0.651621	0.734025	0.607495	0.619885	0.599959	0.607003	0.628868	0.509387	0.580789	0.516846
0.676568	0.633404	0.650522	0.647083	0.699055	0.616074	0.60936	0.647806	0.638982	0.647544	0.631568	0.658519	0.619519	0.661711	0.709815	0.612249	0.52361	0.602461	0.697365	0.672149	0.604657	0.608869	0.651258	0.638507	0.670144	0.629301	0.655937	0.631023	0.720875	0.671521	0.824106	0.74402	0.632179	0.609435	0.577524	0.537822	0.594498	0.652405	0.621216	0.564269	0.652319	0.734703	0.607618	0.619648	0.601776	0.607037	0.629767	0.508609	0.582417	0.515801
0.677049	0.636181	0.651018	0.647761	0.699863	0.616435	0.6103	0.647613	0.63956	0.648763	0.631911	0.660022	0.620723	0.661997	0.710103	0.612537	0.523767	0.602784	0.698793	0.672876	0.603737	0.610834	0.652391	0.637351	0.670518	0.629714	0.655793	0.631201	0.721824	0.671787	0.824946	0.745879	0.632427	0.610047	0.576837	0.539072	0.59344	0.651661	0.620713	0.564913	0.652999	0.735375	0.607818	0.619464	0.603573	0.607066	0.630667	0.507893	0.584046	0.514823
0.677513	0.638966	0.651506	0.648458	0.700618	0.616779	0.611253	0.647382	0.640132	0.649966	0.632263	0.661515	0.621956	0.662279	0.710343	0.612847	0.523986	0.603057	0.700208	0.673559	0.602835	0.612828	0.653497	0.636191	0.670833	0.630086	0.655632	0.631357	0.722752	0.672051	0.825739	0.747731	0.63275	0.610688	0.576138	0.540354	0.592402	0.65089	0.620213	0.565613	0.653661	0.736041	0.608097	0.619334	0.60535	0.607089	0.631566	0.507239	0.585673	0.513915
0.67796	0.641756	0.651987	0.649175	0.701321	0.617105	0.612222	0.647115	0.640697	0.651152	0.632622	0.662997	0.623219	0.66256	0.710536	0.613179	0.524266	0.603279	0.701609	0.674196	0.601954	0.61485	0.654575	0.635027	0.671089	0.630419	0.655455	0.631493	0.723661	0.672311	0.826484	0.749575	0.633148	0.611356	0.575427	0.541667	0.591386	0.650094	0.619715	0.566368	0.654305	0.736703	0.608456	0.619259	0.607105	0.607108	0.632465	0.506649	0.587298	0.513078
0.67839	0.644548	0.652461	0.649912	0.701971	0.617414	0.613205	0.646811	0.641256	0.652321	0.63299	0.664469	0.62451	0.662839	0.710682	0.613535	0.524609	0.603451	0.702996	0.674789	0.601094	0.6169	0.655626	0.633863	0.671287	0.630713	0.655264	0.631608	0.724549	0.672569	0.827181	0.751411	0.633621	0.612053	0.574706	0.543009	0.590393	0.649274	0.619221	0.567178	0.654932	0.73736	0.608897	0.619239	0.608835	0.607123	0.633363	0.506125	0.58892	0.512314
0.678803	0.647341	0.652927	0.650667	0.702569	0.617707	0.614201	0.646472	0.64181	0.653472	0.633365	0.665931	0.62583	0.663119	0.710781	0.613916	0.525015	0.603574	0.704367	0.675335	0.600257	0.618978	0.656647	0.632701	0.671427	0.630967	0.655059	0.631703	0.725419	0.672823	0.827828	0.753236	0.634169	0.612779	0.573978	0.54438	0.589424	0.648432	0.618732	0.568043	0.65554	0.738013	0.60942	0.619275	0.610541	0.607135	0.634259	0.505668	0.590537	0.511625
0.6792	0.650131	0.653386	0.651441	0.703115	0.617982	0.615212	0.646098	0.64236	0.654606	0.633748	0.667381	0.627176	0.663398	0.710834	0.61432	0.525485	0.603649	0.705722	0.675835	0.599443	0.621082	0.657639	0.631542	0.671508	0.631182	0.654841	0.631779	0.72627	0.673073	0.828425	0.75505	0.63479	0.613533	0.573242	0.545778	0.58848	0.64757	0.61825	0.568964	0.656132	0.738663	0.610028	0.619368	0.61222	0.607144	0.635154	0.505279	0.592149	0.511011
0.679581	0.652916	0.653837	0.652233	0.703608	0.618241	0.616235	0.645689	0.642907	0.655723	0.634137	0.668821	0.62855	0.663679	0.710841	0.61475	0.526018	0.603678	0.70706	0.676288	0.598655	0.623213	0.658601	0.63039	0.671532	0.631358	0.654612	0.631838	0.727103	0.67332	0.828971	0.756852	0.635485	0.614315	0.5725	0.547202	0.587563	0.646689	0.617775	0.569939	0.656706	0.739309	0.610721	0.619519	0.613871	0.607151	0.636045	0.504961	0.593754	0.510474
0.679947	0.655693	0.65428	0.653042	0.704048	0.618483	0.617272	0.645247	0.64345	0.656822	0.634533	0.67025	0.629948	0.663963	0.710803	0.615205	0.526616	0.60366	0.708381	0.676695	0.597892	0.625368	0.659531	0.629246	0.671498	0.631496	0.654373	0.631878	0.727919	0.673562	0.829465	0.758641	0.636253	0.615127	0.571755	0.548652	0.586673	0.645792	0.617307	0.570969	0.657264	0.739953	0.6115	0.619728	0.615492	0.607157	0.636934	0.504714	0.595351	0.510014
0.680296	0.658459	0.654715	0.653868	0.704437	0.618709	0.618321	0.644772	0.643992	0.657903	0.634936	0.671667	0.631372	0.66425	0.710721	0.615687	0.527279	0.603598	0.709684	0.677054	0.597157	0.627549	0.66043	0.628113	0.671406	0.631596	0.654124	0.631902	0.728716	0.6738	0.829908	0.760416	0.637092	0.615967	0.571008	0.550126	0.585813	0.644879	0.61685	0.572053	0.657806	0.740594	0.612368	0.619995	0.617084	0.607161	0.637818	0.50454	0.596939	0.509633
0.680631	0.661213	0.655142	0.65471	0.704774	0.618918	0.619382	0.644264	0.644533	0.658966	0.635345	0.673073	0.632819	0.664541	0.710595	0.616195	0.528006	0.603493	0.710969	0.677366	0.596451	0.629753	0.661297	0.626993	0.671258	0.631659	0.653866	0.631911	0.729498	0.674034	0.830297	0.762176	0.638003	0.616835	0.570259	0.551623	0.584982	0.643954	0.616402	0.573192	0.658331	0.741234	0.613323	0.620322	0.618643	0.607166	0.638699	0.50444	0.598516	0.509332
0.680951	0.66395	0.655561	0.655568	0.70506	0.619111	0.620455	0.643726	0.645073	0.660011	0.63576	0.674468	0.634288	0.664838	0.710426	0.61673	0.528798	0.603346	0.712235	0.67763	0.595773	0.631981	0.662132	0.625888	0.671054	0.631685	0.653601	0.631905	0.730263	0.674262	0.830634	0.763918	0.638984	0.617733	0.569512	0.553141	0.584182	0.643017	0.615966	0.574383	0.658841	0.741872	0.614369	0.620708	0.620169	0.60717	0.639574	0.504415	0.600081	0.509111
0.681256	0.666669	0.655972	0.656441	0.705295	0.619288	0.621538	0.643158	0.645614	0.661039	0.63618	0.675851	0.63578	0.665141	0.710215	0.617291	0.529655	0.603158	0.713481	0.677846	0.595127	0.63423	0.662933	0.6248	0.670794	0.631675	0.653331	0.631885	0.731012	0.674486	0.830917	0.765644	0.640034	0.618659	0.568766	0.55468	0.583414	0.64207	0.615542	0.575628	0.659335	0.742509	0.615504	0.621153	0.621662	0.607175	0.640444	0.504466	0.601634	0.508971
0.681547	0.669368	0.656373	0.657328	0.705479	0.619449	0.622632	0.64256	0.646157	0.662049	0.636606	0.677223	0.637292	0.665452	0.709962	0.617881	0.530577	0.602931	0.714706	0.678014	0.594511	0.636501	0.663701	0.623732	0.67048	0.63163	0.653055	0.631853	0.731746	0.674705	0.831147	0.76735	0.641152	0.619614	0.568025	0.556238	0.582678	0.641115	0.615131	0.576924	0.659815	0.743146	0.616731	0.621657	0.623119	0.607182	0.641308	0.504594	0.603173	0.508911
0.681825	0.672042	0.656767	0.65823	0.705613	0.619594	0.623735	0.641934	0.646701	0.663041	0.637036	0.678583	0.638823	0.665771	0.709669	0.618498	0.531564	0.602666	0.715911	0.678134	0.593929	0.638792	0.664434	0.622685	0.670112	0.631551	0.652775	0.631809	0.732464	0.674918	0.831322	0.769037	0.642337	0.620597	0.567288	0.557814	0.581977	0.640154	0.614734	0.578273	0.66028	0.743783	0.618048	0.622222	0.624539	0.607191	0.642165	0.5048	0.604697	0.508933
0.68209	0.674691	0.657151	0.659144	0.705699	0.619723	0.624848	0.64128	0.647249	0.664015	0.63747	0.679931	0.640373	0.666099	0.709336	0.619144	0.532615	0.602365	0.717095	0.678206	0.59338	0.641103	0.665133	0.621663	0.66969	0.631437	0.652492	0.631756	0.733169	0.675126	0.831443	0.770703	0.643587	0.621608	0.566559	0.559406	0.58131	0.639189	0.614352	0.579672	0.660732	0.74442	0.619458	0.622846	0.625922	0.607202	0.643016	0.505084	0.606204	0.509037
0.682341	0.67731	0.657527	0.66007	0.705735	0.619836	0.625969	0.640601	0.647801	0.664971	0.637909	0.681268	0.64194	0.666438	0.708965	0.619817	0.533732	0.60203	0.718256	0.678231	0.592866	0.643432	0.665797	0.620666	0.669217	0.631291	0.652208	0.631693	0.73386	0.675328	0.83151	0.772347	0.644901	0.622648	0.565838	0.561014	0.580678	0.638221	0.613985	0.581121	0.66117	0.745058	0.62096	0.623529	0.627267	0.607216	0.643859	0.505448	0.607693	0.509223
0.68258	0.679899	0.657894	0.661008	0.705724	0.619934	0.627098	0.639897	0.648359	0.66591	0.638351	0.682593	0.643523	0.666789	0.708556	0.62052	0.534912	0.601662	0.719395	0.678208	0.592387	0.645778	0.666426	0.619698	0.668692	0.631113	0.651923	0.631622	0.734538	0.675524	0.831522	0.773968	0.646277	0.623715	0.565128	0.562636	0.580082	0.637252	0.613636	0.582618	0.661595	0.745696	0.622554	0.624272	0.628573	0.607234	0.644693	0.505892	0.609164	0.50949
0.682808	0.682454	0.658251	0.661956	0.705666	0.620016	0.628233	0.639169	0.648922	0.666832	0.638796	0.683907	0.645121	0.667151	0.708112	0.62125	0.536157	0.601263	0.720511	0.678137	0.591945	0.64814	0.667019	0.618761	0.668117	0.630904	0.651638	0.631545	0.735202	0.675715	0.83148	0.775564	0.647715	0.624809	0.564429	0.56427	0.579523	0.636285	0.613304	0.584164	0.662007	0.746336	0.624241	0.625074	0.629838	0.607256	0.645519	0.506416	0.610615	0.509838
0.683023	0.684972	0.6586	0.662914	0.705562	0.620082	0.629375	0.638418	0.649492	0.667736	0.639244	0.685208	0.646733	0.667528	0.707632	0.62201	0.537465	0.600835	0.721604	0.678019	0.59154	0.650517	0.667577	0.617855	0.667494	0.630664	0.651355	0.631462	0.735855	0.6759	0.831383	0.777135	0.649211	0.625931	0.563743	0.565916	0.579002	0.635321	0.61299	0.585757	0.662408	0.746978	0.626021	0.625934	0.631062	0.607283	0.646336	0.507021	0.612044	0.510268
0.683228	0.687452	0.658939	0.663881	0.705412	0.620133	0.630522	0.637646	0.65007	0.668623	0.639695	0.686498	0.648357	0.667919	0.707118	0.622798	0.538835	0.60038	0.722673	0.677853	0.591174	0.652908	0.668098	0.616985	0.666822	0.630397	0.651075	0.631376	0.736495	0.676079	0.831233	0.77868	0.650764	0.62708	0.563072	0.567572	0.578518	0.634361	0.612695	0.587395	0.662797	0.747622	0.627893	0.626853	0.632245	0.607315	0.647143	0.507707	0.613451	0.510778
0.683423	0.689892	0.659269	0.664857	0.705219	0.620169	0.631674	0.636854	0.650657	0.669493	0.640148	0.687776	0.649992	0.668325	0.706572	0.623616	0.540269	0.5999	0.723717	0.677641	0.590846	0.655312	0.668583	0.616151	0.666105	0.630101	0.650798	0.631287	0.737124	0.676252	0.831028	0.780197	0.652373	0.628255	0.562417	0.569237	0.578073	0.633408	0.612421	0.589078	0.663175	0.748268	0.629857	0.627829	0.633386	0.607353	0.64794	0.508475	0.614835	0.511368
0.683607	0.692288	0.65959	0.665839	0.704982	0.620189	0.632829	0.636044	0.651253	0.670347	0.640602	0.689042	0.651637	0.668748	0.705994	0.624462	0.541764	0.599395	0.724736	0.677383	0.590558	0.657727	0.669032	0.615355	0.665342	0.629779	0.650525	0.631197	0.737743	0.676419	0.83077	0.781686	0.654036	0.629456	0.561781	0.57091	0.577668	0.632463	0.612166	0.590804	0.663544	0.748918	0.631914	0.628863	0.634483	0.607397	0.648726	0.509324	0.616194	0.512037
0.683782	0.694638	0.659901	0.666828	0.704702	0.620194	0.633987	0.635216	0.65186	0.671183	0.641058	0.690297	0.65329	0.669189	0.705387	0.625337	0.54332	0.59887	0.72573	0.677079	0.590312	0.660153	0.669444	0.6146	0.664535	0.629431	0.650258	0.631107	0.73835	0.67658	0.830459	0.783144	0.65575	0.630684	0.561163	0.572588	0.577301	0.631529	0.611933	0.592572	0.663902	0.74957	0.634062	0.629953	0.635536	0.607448	0.649501	0.510255	0.617528	0.512785
0.683947	0.696941	0.660202	0.667822	0.704382	0.620184	0.635146	0.634372	0.652478	0.672004	0.641515	0.691539	0.65495	0.669648	0.704751	0.626241	0.544937	0.598325	0.726699	0.676729	0.590106	0.662588	0.669819	0.613887	0.663687	0.62906	0.649998	0.631019	0.738948	0.676735	0.830095	0.784573	0.657514	0.631936	0.560567	0.574271	0.576974	0.630606	0.611722	0.59438	0.664252	0.750225	0.636302	0.631098	0.636546	0.607506	0.650264	0.511268	0.618834	0.51361
0.684105	0.699194	0.660495	0.668821	0.704022	0.620159	0.636307	0.633514	0.653109	0.672808	0.641972	0.69277	0.656617	0.670126	0.704088	0.627173	0.546613	0.597762	0.727641	0.676334	0.589942	0.66503	0.670157	0.613218	0.662798	0.628666	0.649746	0.630935	0.739537	0.676884	0.829679	0.785969	0.659324	0.633213	0.559993	0.575958	0.576688	0.629697	0.611533	0.596228	0.664594	0.750884	0.638632	0.632298	0.637511	0.607572	0.651016	0.512363	0.620113	0.514512
0.684254	0.701395	0.660777	0.669823	0.703624	0.620119	0.637467	0.632642	0.653754	0.673597	0.64243	0.69399	0.658288	0.670626	0.703399	0.628134	0.548348	0.597184	0.728558	0.675895	0.589822	0.667478	0.670459	0.612595	0.66187	0.628251	0.649502	0.630855	0.740116	0.677027	0.829212	0.787332	0.66118	0.634514	0.559442	0.577646	0.576442	0.628803	0.611367	0.598113	0.664928	0.751547	0.641051	0.633553	0.638431	0.607647	0.651754	0.513539	0.621362	0.515489
0.684396	0.703542	0.66105	0.670828	0.703188	0.620063	0.638626	0.631759	0.654412	0.67437	0.642887	0.695197	0.659962	0.671146	0.702687	0.629123	0.550141	0.596593	0.729447	0.675413	0.589744	0.669932	0.670724	0.61202	0.660904	0.627815	0.649267	0.630782	0.740687	0.677164	0.828693	0.788662	0.663079	0.63584	0.558917	0.579336	0.576236	0.627926	0.611225	0.600034	0.665256	0.752214	0.64356	0.634859	0.639306	0.60773	0.652479	0.514796	0.622582	0.51654
0.684531	0.705632	0.661314	0.671834	0.702716	0.619993	0.639783	0.630866	0.655086	0.675129	0.643344	0.696393	0.661637	0.671689	0.701952	0.63014	0.55199	0.59599	0.730309	0.674887	0.589711	0.672389	0.670952	0.611494	0.659903	0.627362	0.649044	0.630716	0.741249	0.677296	0.828124	0.789956	0.665018	0.637188	0.558418	0.581025	0.576072	0.627068	0.611107	0.60199	0.665577	0.752886	0.646157	0.636218	0.640135	0.607822	0.653191	0.516134	0.62377	0.517663
0.68466	0.707665	0.661567	0.672841	0.702209	0.619908	0.640937	0.629965	0.655776	0.675872	0.6438	0.697577	0.663313	0.672255	0.701196	0.631185	0.553894	0.595378	0.731145	0.674319	0.589722	0.674848	0.671144	0.611019	0.658868	0.626891	0.648831	0.63066	0.741804	0.677422	0.827506	0.791215	0.666996	0.638559	0.557948	0.582712	0.575948	0.62623	0.611014	0.603978	0.665893	0.753562	0.64884	0.637627	0.640918	0.607924	0.653889	0.517552	0.624926	0.518858
0.684783	0.709638	0.661812	0.673847	0.70167	0.619809	0.642086	0.629056	0.656482	0.6766	0.644254	0.698749	0.664988	0.672846	0.700421	0.632258	0.555853	0.59476	0.731952	0.673709	0.589778	0.677309	0.671299	0.610597	0.657801	0.626405	0.648631	0.630615	0.742351	0.677542	0.826839	0.792437	0.669009	0.639951	0.557507	0.584396	0.575865	0.625414	0.610945	0.605996	0.666204	0.754242	0.65161	0.639086	0.641656	0.608036	0.654573	0.519049	0.626049	0.520122
0.684901	0.71155	0.662047	0.674852	0.701098	0.619694	0.64323	0.628142	0.657206	0.677315	0.644707	0.69991	0.666661	0.673461	0.699628	0.633357	0.557865	0.594136	0.732732	0.673059	0.58988	0.679768	0.671417	0.610229	0.656704	0.625905	0.648444	0.630583	0.742891	0.677658	0.826125	0.793621	0.671056	0.641365	0.557097	0.586075	0.575823	0.624622	0.610902	0.608044	0.666511	0.754928	0.654463	0.640592	0.642347	0.608158	0.655242	0.520626	0.627138	0.521453
0.685013	0.713398	0.662272	0.675854	0.700497	0.619565	0.644368	0.627224	0.657949	0.678015	0.645158	0.70106	0.66833	0.674102	0.698819	0.634483	0.559929	0.59351	0.733484	0.672369	0.590028	0.682225	0.6715	0.609916	0.655578	0.625392	0.648272	0.630565	0.743425	0.677768	0.825365	0.794767	0.673133	0.6428	0.556718	0.587749	0.575822	0.623854	0.610885	0.610119	0.666815	0.755618	0.6574	0.642145	0.642993	0.608292	0.655895	0.522281	0.628191	0.52285
0.685122	0.715181	0.662488	0.676853	0.699866	0.619422	0.645498	0.626304	0.658711	0.678702	0.645607	0.702197	0.669993	0.674771	0.697996	0.635636	0.562043	0.592884	0.734208	0.67164	0.590222	0.684679	0.671546	0.60966	0.654426	0.624869	0.648114	0.630562	0.743952	0.677873	0.824558	0.795872	0.675239	0.644254	0.556373	0.589416	0.575862	0.623114	0.610895	0.61222	0.667117	0.756314	0.660419	0.643743	0.643593	0.608436	0.656534	0.524014	0.629209	0.524311
0.685227	0.716898	0.662694	0.677848	0.699209	0.619264	0.64662	0.625383	0.659493	0.679376	0.646053	0.703323	0.67165	0.675466	0.697161	0.636814	0.564206	0.592259	0.734903	0.670874	0.590463	0.687128	0.671557	0.609463	0.65325	0.624337	0.647972	0.630578	0.744474	0.677973	0.823708	0.796937	0.67737	0.645728	0.556062	0.591075	0.575943	0.622401	0.61093	0.614344	0.667418	0.757015	0.663517	0.645385	0.644147	0.608592	0.657156	0.525823	0.63019	0.525833
0.685329	0.718547	0.662891	0.678836	0.698526	0.619092	0.647731	0.624463	0.660296	0.680037	0.646496	0.704438	0.6733	0.67619	0.696315	0.638017	0.566416	0.591638	0.73557	0.67007	0.59075	0.68957	0.671532	0.609325	0.652051	0.623798	0.647846	0.630612	0.74499	0.67807	0.822815	0.797961	0.679525	0.64722	0.555787	0.592725	0.576064	0.621718	0.610993	0.616489	0.667717	0.757721	0.666694	0.647069	0.644655	0.60876	0.657762	0.527708	0.631133	0.527415
0.685428	0.720127	0.663079	0.679819	0.697819	0.618905	0.648832	0.623546	0.66112	0.680686	0.646936	0.705541	0.674939	0.676943	0.69546	0.639245	0.568672	0.591023	0.736208	0.669231	0.591085	0.692004	0.671472	0.609248	0.650832	0.623252	0.647738	0.630666	0.745501	0.678161	0.821879	0.798942	0.6817	0.648729	0.555549	0.594364	0.576225	0.621067	0.611082	0.618653	0.668017	0.758433	0.669947	0.648794	0.645118	0.608941	0.658352	0.529667	0.632038	0.529054
0.685524	0.721636	0.663258	0.680793	0.697091	0.618705	0.649921	0.622633	0.661967	0.681323	0.647372	0.706633	0.676569	0.677726	0.694597	0.640498	0.570973	0.590417	0.736818	0.668356	0.591468	0.694429	0.671377	0.609233	0.649594	0.622703	0.647647	0.630743	0.746006	0.67825	0.820904	0.79988	0.683894	0.650256	0.555348	0.595992	0.576426	0.620447	0.611198	0.620835	0.668318	0.75915	0.673274	0.650557	0.645537	0.609134	0.658925	0.531699	0.632904	0.530748
0.68562	0.723073	0.663429	0.681759	0.696341	0.61849	0.650997	0.621726	0.662836	0.681948	0.647805	0.707713	0.678186	0.67854	0.693729	0.641773	0.573316	0.58982	0.737399	0.667449	0.591898	0.696842	0.671248	0.60928	0.648341	0.622152	0.647576	0.630844	0.746507	0.678334	0.819889	0.800775	0.686102	0.651798	0.555187	0.597606	0.576666	0.619861	0.611342	0.623033	0.668621	0.759873	0.676675	0.652357	0.64591	0.609339	0.659481	0.533803	0.633729	0.532495
0.685713	0.724437	0.66359	0.682715	0.695573	0.618261	0.652059	0.620826	0.663729	0.682562	0.648233	0.708782	0.67979	0.679385	0.692858	0.643072	0.575701	0.589237	0.737951	0.666509	0.592376	0.699243	0.671085	0.609392	0.647073	0.621601	0.647523	0.63097	0.747004	0.678415	0.818837	0.801624	0.688323	0.653355	0.555065	0.599207	0.576946	0.61931	0.611514	0.625243	0.668927	0.760601	0.680145	0.654193	0.64624	0.609558	0.660019	0.535977	0.634513	0.534292
0.685807	0.725728	0.663742	0.683661	0.694788	0.618018	0.653105	0.619935	0.664646	0.683165	0.648658	0.709839	0.681379	0.680261	0.691985	0.644393	0.578124	0.588668	0.738474	0.665537	0.592903	0.70163	0.670888	0.609568	0.645794	0.62105	0.647491	0.631122	0.747496	0.678494	0.817748	0.802428	0.690554	0.654926	0.554985	0.600793	0.577264	0.618796	0.611712	0.627464	0.669236	0.761335	0.683684	0.656061	0.646526	0.609791	0.66054	0.538221	0.635256	0.536136
0.6859	0.726943	0.663887	0.684595	0.693987	0.617762	0.654135	0.619055	0.665587	0.683758	0.649078	0.710885	0.682952	0.68117	0.691111	0.645735	0.580585	0.588115	0.738969	0.664536	0.593477	0.704001	0.670658	0.609809	0.644505	0.620503	0.647479	0.631303	0.747985	0.67857	0.816626	0.803186	0.692793	0.656511	0.554946	0.602363	0.57762	0.618319	0.611939	0.629694	0.66955	0.762075	0.687289	0.657961	0.646769	0.610037	0.661043	0.540532	0.635957	0.538024
0.685993	0.728083	0.664022	0.685516	0.693173	0.617492	0.655148	0.618187	0.666554	0.684341	0.649493	0.711919	0.684509	0.682112	0.69024	0.647098	0.583081	0.587581	0.739435	0.663507	0.594099	0.706354	0.670396	0.610117	0.643208	0.619961	0.647488	0.631514	0.74847	0.678644	0.81547	0.803898	0.695036	0.658108	0.55495	0.603916	0.578014	0.617881	0.612193	0.63193	0.669869	0.76282	0.690958	0.65989	0.64697	0.610297	0.661529	0.542908	0.636615	0.539955
0.686087	0.729147	0.66415	0.686424	0.692347	0.617208	0.656141	0.617334	0.667546	0.684914	0.649903	0.712942	0.686046	0.683087	0.689372	0.64848	0.585611	0.587068	0.739873	0.66245	0.594769	0.708689	0.670101	0.610491	0.641907	0.619426	0.647519	0.631757	0.748951	0.678716	0.814284	0.804561	0.697281	0.659717	0.554997	0.605452	0.578445	0.617482	0.612474	0.634171	0.670195	0.76357	0.694687	0.661847	0.64713	0.610571	0.661995	0.545349	0.63723	0.541925
0.686182	0.730133	0.66427	0.687317	0.691511	0.616911	0.657115	0.616496	0.668564	0.685478	0.650309	0.713954	0.687564	0.684097	0.68851	0.649882	0.588172	0.586578	0.740282	0.661367	0.595487	0.711004	0.669775	0.610933	0.640602	0.618899	0.647572	0.632032	0.749429	0.678787	0.813068	0.805177	0.699525	0.661336	0.555088	0.606968	0.578912	0.617124	0.612783	0.636414	0.670528	0.764326	0.698475	0.663829	0.647249	0.610859	0.662444	0.547852	0.637801	0.543931
0.686279	0.731042	0.664383	0.688194	0.690667	0.616601	0.658068	0.615675	0.669609	0.686033	0.650709	0.714954	0.689062	0.685141	0.687655	0.651302	0.590763	0.586113	0.740663	0.66026	0.596252	0.713297	0.669418	0.611443	0.639297	0.618382	0.647648	0.632341	0.749904	0.678858	0.811824	0.805744	0.701766	0.662964	0.555225	0.608464	0.579415	0.616808	0.613119	0.638657	0.670869	0.765088	0.702319	0.665834	0.647327	0.611162	0.662874	0.550416	0.638328	0.545971
0.686377	0.731873	0.664488	0.689055	0.689817	0.616278	0.659	0.614873	0.670681	0.68658	0.651104	0.715943	0.690537	0.686219	0.686809	0.652739	0.593382	0.585674	0.741015	0.65913	0.597066	0.715567	0.669031	0.612022	0.637993	0.617878	0.647747	0.632686	0.750376	0.678928	0.810555	0.806262	0.704001	0.664601	0.555407	0.60994	0.579952	0.616534	0.613483	0.640898	0.67122	0.765854	0.706216	0.66786	0.647367	0.611479	0.663285	0.553038	0.63881	0.548042
0.686478	0.732626	0.664586	0.689898	0.688962	0.615941	0.659908	0.614091	0.671779	0.687119	0.651493	0.71692	0.691989	0.687333	0.685975	0.654192	0.596026	0.585264	0.74134	0.657979	0.597926	0.717812	0.668615	0.612668	0.636693	0.617388	0.647869	0.633068	0.750845	0.678999	0.809262	0.80673	0.706227	0.666246	0.555635	0.611394	0.580524	0.616305	0.613873	0.643133	0.67158	0.766625	0.710164	0.669905	0.647369	0.611811	0.663678	0.555717	0.639247	0.550139
0.686581	0.733299	0.664677	0.690723	0.688105	0.615593	0.660792	0.613331	0.672906	0.68765	0.651877	0.717886	0.693417	0.688482	0.685153	0.655661	0.598693	0.584884	0.741637	0.656808	0.598834	0.720031	0.668169	0.613384	0.635398	0.616914	0.648015	0.633489	0.751311	0.67907	0.807946	0.807148	0.708443	0.667897	0.55591	0.612826	0.581129	0.616119	0.61429	0.645362	0.671952	0.767402	0.714159	0.671966	0.647334	0.612158	0.664051	0.55845	0.639638	0.552262
0.686688	0.733894	0.664762	0.691529	0.687247	0.615231	0.661651	0.612595	0.674059	0.688174	0.652255	0.71884	0.694819	0.689667	0.684345	0.657144	0.601382	0.584537	0.741906	0.655618	0.599789	0.722222	0.667695	0.614169	0.634113	0.616457	0.648186	0.633949	0.751775	0.679143	0.806611	0.807516	0.710645	0.669554	0.556232	0.614235	0.581766	0.615979	0.614733	0.647582	0.672335	0.768183	0.718199	0.674042	0.647263	0.61252	0.664406	0.561236	0.639983	0.554405
0.686798	0.734411	0.664841	0.692314	0.686389	0.614857	0.662484	0.611884	0.675241	0.688691	0.652627	0.719783	0.696195	0.690888	0.683554	0.658641	0.60409	0.584223	0.742148	0.654412	0.60079	0.724384	0.667194	0.615023	0.632837	0.61602	0.648381	0.63445	0.752236	0.679217	0.805258	0.807833	0.71283	0.671215	0.556602	0.61562	0.582435	0.615885	0.615203	0.64979	0.672732	0.768969	0.72228	0.676131	0.647157	0.612897	0.664741	0.564071	0.640283	0.556567
0.686911	0.734848	0.664914	0.693079	0.685535	0.614472	0.663291	0.611199	0.67645	0.689202	0.652994	0.720714	0.697544	0.692146	0.682782	0.66015	0.606815	0.583945	0.742364	0.65319	0.601837	0.726516	0.666666	0.615946	0.631574	0.615604	0.6486	0.634993	0.752695	0.679294	0.803889	0.808098	0.714997	0.67288	0.55702	0.616981	0.583135	0.615837	0.615699	0.651984	0.673142	0.769759	0.7264	0.678229	0.647018	0.613288	0.665058	0.566954	0.640536	0.558745
0.687029	0.735208	0.664981	0.693821	0.684685	0.614074	0.664069	0.610542	0.677688	0.689706	0.653355	0.721634	0.698864	0.693439	0.682029	0.66167	0.609554	0.583704	0.742552	0.651955	0.60293	0.728615	0.666111	0.616938	0.630327	0.615211	0.648845	0.635579	0.753151	0.679374	0.802506	0.808312	0.717143	0.674547	0.557486	0.618317	0.583864	0.615837	0.61622	0.654162	0.673568	0.770554	0.730555	0.680335	0.646846	0.613695	0.665356	0.569883	0.640743	0.560934
0.68715	0.735488	0.665044	0.694542	0.683841	0.613664	0.664818	0.609914	0.678954	0.690205	0.65371	0.722542	0.700155	0.694769	0.681297	0.663201	0.612306	0.583503	0.742714	0.650708	0.604069	0.730682	0.665532	0.617998	0.629096	0.614843	0.649115	0.636209	0.753604	0.679458	0.801112	0.808474	0.719265	0.676215	0.558	0.619627	0.584622	0.615885	0.616766	0.656322	0.674009	0.771353	0.734742	0.682446	0.646643	0.614117	0.665634	0.572854	0.640903	0.563131
0.687277	0.735691	0.665102	0.695238	0.683006	0.613244	0.665538	0.609317	0.680247	0.690699	0.65406	0.723438	0.701415	0.696136	0.680589	0.664741	0.615068	0.583341	0.742851	0.649451	0.605252	0.732713	0.664928	0.619127	0.627885	0.614502	0.649411	0.636885	0.754055	0.679546	0.799707	0.808584	0.721362	0.677884	0.558564	0.620911	0.585407	0.61598	0.617336	0.658461	0.674467	0.772155	0.738958	0.68456	0.646411	0.614554	0.665894	0.575866	0.641016	0.565335
0.687408	0.735817	0.665156	0.695911	0.682181	0.612812	0.666227	0.608753	0.681569	0.691188	0.654404	0.724322	0.702645	0.697539	0.679906	0.666289	0.617838	0.583222	0.742961	0.648186	0.606479	0.734709	0.664301	0.620324	0.626696	0.614189	0.649731	0.637607	0.754504	0.679638	0.798296	0.808642	0.723431	0.679552	0.559176	0.622168	0.586219	0.616125	0.617931	0.660578	0.674942	0.772961	0.7432	0.686675	0.64615	0.615006	0.666134	0.578916	0.641083	0.567541
0.687544	0.735866	0.665206	0.696559	0.681367	0.612369	0.666885	0.608222	0.682919	0.691672	0.654742	0.725194	0.703843	0.698978	0.67925	0.667844	0.620614	0.583145	0.743047	0.646914	0.60775	0.736668	0.663651	0.621589	0.62553	0.613906	0.650078	0.638376	0.75495	0.679737	0.796878	0.808647	0.725469	0.681218	0.559838	0.623398	0.587057	0.616318	0.618549	0.662669	0.675437	0.77377	0.747464	0.688788	0.645863	0.615473	0.666356	0.582001	0.641103	0.569745
0.687685	0.735838	0.665252	0.697181	0.680567	0.611916	0.667511	0.607725	0.684296	0.692151	0.655075	0.726055	0.705008	0.700454	0.678622	0.669404	0.623393	0.583113	0.743108	0.645637	0.609063	0.738588	0.662979	0.622921	0.624389	0.613655	0.65045	0.639193	0.755394	0.679842	0.795458	0.8086	0.727475	0.682881	0.560548	0.624601	0.587919	0.616561	0.619191	0.664734	0.675951	0.774582	0.751748	0.690898	0.64555	0.615955	0.666559	0.585119	0.641076	0.571946
0.687831	0.735735	0.665296	0.697778	0.679782	0.611452	0.668104	0.607265	0.685701	0.692627	0.655402	0.726903	0.70614	0.701966	0.678024	0.670969	0.626173	0.583127	0.743144	0.644356	0.610419	0.740468	0.662287	0.624319	0.623277	0.613437	0.650848	0.64006	0.755835	0.679953	0.794037	0.808501	0.729446	0.684541	0.561307	0.625776	0.588804	0.616854	0.619855	0.666769	0.676486	0.775397	0.756046	0.693001	0.645213	0.616452	0.666743	0.588267	0.641004	0.57414
0.687983	0.735558	0.665337	0.698348	0.679013	0.610979	0.668663	0.606842	0.687132	0.693098	0.655724	0.72774	0.707238	0.703514	0.677457	0.672538	0.628951	0.583188	0.743157	0.643074	0.611817	0.742308	0.661574	0.625783	0.622195	0.613254	0.651271	0.640976	0.756273	0.680072	0.792617	0.808349	0.73138	0.686195	0.562115	0.626923	0.589711	0.617196	0.620541	0.668772	0.677042	0.776214	0.760357	0.695096	0.644854	0.616963	0.666909	0.591442	0.640885	0.576323
0.68814	0.735308	0.665377	0.69889	0.678263	0.610496	0.669188	0.606458	0.688591	0.693567	0.65604	0.728564	0.708301	0.705098	0.676924	0.674109	0.631726	0.583297	0.743147	0.641793	0.613255	0.744105	0.660842	0.627312	0.621145	0.613107	0.65172	0.641942	0.756709	0.6802	0.791201	0.808144	0.733276	0.687843	0.562972	0.628041	0.590639	0.617588	0.621248	0.670742	0.677621	0.777034	0.764677	0.69718	0.644475	0.617489	0.667056	0.594641	0.64072	0.578493
0.688303	0.734985	0.665415	0.699405	0.677534	0.610004	0.669679	0.606114	0.690077	0.694032	0.656352	0.729376	0.709329	0.706717	0.676425	0.675681	0.634496	0.583455	0.743114	0.640513	0.614733	0.74586	0.660092	0.628906	0.620128	0.612999	0.652195	0.642959	0.757142	0.680336	0.78979	0.807888	0.735132	0.689484	0.563877	0.629131	0.591587	0.61803	0.621976	0.672676	0.678223	0.777855	0.769001	0.699251	0.644076	0.618029	0.667186	0.597863	0.640509	0.580646
0.688471	0.734591	0.665452	0.699891	0.676825	0.609503	0.670134	0.60581	0.691588	0.694494	0.656659	0.730175	0.710322	0.708372	0.675962	0.677253	0.637256	0.583663	0.743058	0.639238	0.61625	0.74757	0.659324	0.630562	0.619148	0.61293	0.652695	0.644028	0.757572	0.680482	0.788387	0.807579	0.736945	0.691116	0.56483	0.630192	0.592554	0.618522	0.622724	0.674573	0.678849	0.778678	0.773327	0.701307	0.64366	0.618583	0.667297	0.601103	0.640253	0.58278
0.688646	0.734127	0.665488	0.700349	0.67614	0.608994	0.670552	0.605548	0.693125	0.694953	0.656961	0.730962	0.711278	0.710061	0.675536	0.678824	0.640006	0.583922	0.742981	0.637968	0.617806	0.749235	0.658541	0.632281	0.618205	0.612903	0.65322	0.645149	0.757999	0.680639	0.786995	0.807219	0.738714	0.69274	0.565831	0.631224	0.593538	0.619063	0.623491	0.67643	0.679501	0.779502	0.777651	0.703345	0.643228	0.619152	0.667391	0.60436	0.639952	0.58489
0.688826	0.733594	0.665525	0.700777	0.67548	0.608476	0.670935	0.60533	0.694687	0.69541	0.657259	0.731736	0.712198	0.711785	0.675149	0.680392	0.642744	0.584232	0.742883	0.636706	0.619399	0.750854	0.657742	0.63406	0.617303	0.612918	0.653771	0.646322	0.758423	0.680806	0.785615	0.806806	0.740438	0.694353	0.56688	0.632228	0.594538	0.619655	0.624276	0.678246	0.680179	0.780327	0.78197	0.705364	0.642783	0.619734	0.667467	0.607629	0.639606	0.586975
0.689012	0.732994	0.665563	0.701176	0.674846	0.607951	0.671281	0.605155	0.696273	0.695865	0.657552	0.732498	0.713081	0.713542	0.674802	0.681956	0.645466	0.584595	0.742764	0.635453	0.621029	0.752425	0.656928	0.6359	0.616441	0.612977	0.654346	0.647548	0.758844	0.680986	0.78425	0.806343	0.742114	0.695954	0.567975	0.633202	0.595553	0.620296	0.625079	0.680018	0.680884	0.781152	0.78628	0.70736	0.642325	0.620329	0.667525	0.610909	0.639217	0.589031
0.689203	0.732329	0.665602	0.701546	0.67424	0.60742	0.671589	0.605025	0.697884	0.696317	0.657842	0.733247	0.713927	0.715333	0.674497	0.683516	0.648171	0.585011	0.742625	0.634212	0.622694	0.753949	0.656102	0.637798	0.615623	0.613081	0.654946	0.648827	0.759261	0.681178	0.782902	0.805828	0.743741	0.697543	0.569116	0.634148	0.596581	0.620986	0.625899	0.681745	0.681617	0.781978	0.790577	0.709333	0.641857	0.620938	0.667567	0.614196	0.638784	0.591054
0.6894	0.7316	0.665643	0.701885	0.673663	0.606881	0.67186	0.60494	0.699517	0.696767	0.658128	0.733983	0.714735	0.717156	0.674234	0.685069	0.650856	0.585481	0.742467	0.632983	0.624394	0.755424	0.655262	0.639754	0.61485	0.613232	0.65557	0.650159	0.759675	0.681383	0.781573	0.805263	0.745318	0.699119	0.570304	0.635064	0.597622	0.621725	0.626735	0.683424	0.682379	0.782803	0.794857	0.711279	0.64138	0.62156	0.667592	0.617487	0.638308	0.593044
0.689603	0.730809	0.665686	0.702194	0.673116	0.606336	0.672093	0.604903	0.701173	0.697216	0.65841	0.734705	0.715506	0.719011	0.674015	0.686614	0.653519	0.586004	0.74229	0.63177	0.626127	0.756849	0.654412	0.641765	0.614123	0.61343	0.656218	0.651544	0.760085	0.681603	0.780265	0.804648	0.746844	0.70068	0.571536	0.635953	0.598673	0.622513	0.627586	0.685055	0.68317	0.783628	0.799118	0.713197	0.640896	0.622195	0.667601	0.620779	0.63779	0.594995
0.689811	0.729958	0.665733	0.702472	0.672601	0.605786	0.672288	0.604912	0.70285	0.697663	0.65869	0.735415	0.716239	0.720898	0.67384	0.688152	0.656158	0.586582	0.742095	0.630573	0.627892	0.758224	0.653551	0.64383	0.613445	0.613678	0.65689	0.652983	0.760491	0.681837	0.778982	0.803983	0.748316	0.702226	0.572813	0.636812	0.599735	0.623348	0.628452	0.686636	0.683992	0.784451	0.803356	0.715085	0.640408	0.622842	0.667594	0.62407	0.637231	0.596906
0.690025	0.729048	0.665783	0.702719	0.672118	0.605231	0.672445	0.60497	0.704548	0.698109	0.658966	0.736111	0.716935	0.722816	0.673712	0.689679	0.658771	0.587214	0.741883	0.629395	0.629689	0.759549	0.652681	0.645949	0.612817	0.613976	0.657585	0.654475	0.760892	0.682087	0.777724	0.803268	0.749735	0.703756	0.574134	0.637644	0.600805	0.624231	0.629331	0.688164	0.684846	0.785274	0.807567	0.716941	0.639916	0.623501	0.667571	0.627356	0.636631	0.598775
0.690243	0.728082	0.665837	0.702936	0.67167	0.604671	0.672564	0.605076	0.706266	0.698553	0.659241	0.736794	0.717592	0.724763	0.673631	0.691195	0.661355	0.587901	0.741654	0.628237	0.631516	0.760821	0.651803	0.648119	0.612239	0.614325	0.658303	0.65602	0.76129	0.682353	0.776494	0.802506	0.751099	0.705268	0.575497	0.638448	0.601882	0.625162	0.630223	0.689639	0.685731	0.786094	0.811748	0.718762	0.639423	0.624172	0.667533	0.630635	0.635991	0.600597
0.690467	0.727061	0.665896	0.703122	0.671258	0.604107	0.672644	0.605232	0.708002	0.698995	0.659513	0.737463	0.718212	0.72674	0.673598	0.692699	0.663909	0.588643	0.741409	0.627102	0.633372	0.762041	0.650917	0.650338	0.611715	0.614726	0.659044	0.657617	0.761683	0.682635	0.775294	0.801695	0.752407	0.706762	0.576903	0.639224	0.602965	0.626138	0.631127	0.691059	0.686649	0.786913	0.815894	0.720548	0.638931	0.624854	0.66748	0.633902	0.635313	0.602372
0.690695	0.725988	0.665961	0.703277	0.670881	0.603539	0.672686	0.605438	0.709757	0.699437	0.659784	0.738118	0.718794	0.728745	0.673614	0.69419	0.66643	0.58944	0.741148	0.62599	0.635256	0.763209	0.650025	0.652605	0.611244	0.615181	0.659806	0.659268	0.762071	0.682936	0.774126	0.800838	0.753658	0.708236	0.57835	0.639973	0.604053	0.62716	0.632041	0.692422	0.687602	0.787729	0.820004	0.722296	0.638441	0.625547	0.667413	0.637156	0.634596	0.604095
0.690928	0.724866	0.666032	0.703401	0.670542	0.602969	0.67269	0.605694	0.711528	0.699877	0.660053	0.73876	0.719338	0.730777	0.67368	0.695666	0.668917	0.590292	0.740873	0.624905	0.637167	0.764324	0.649128	0.654918	0.610829	0.61569	0.66059	0.66097	0.762455	0.683255	0.772993	0.799934	0.754852	0.70969	0.579837	0.640695	0.605144	0.628228	0.632966	0.693728	0.688588	0.788542	0.824072	0.724004	0.637955	0.62625	0.667331	0.640393	0.633842	0.605766
0.691166	0.723695	0.66611	0.703494	0.670242	0.602397	0.672655	0.606001	0.713315	0.700315	0.660321	0.739388	0.719845	0.732835	0.673797	0.697126	0.671367	0.591198	0.740584	0.623846	0.639103	0.765385	0.648226	0.657276	0.61047	0.616254	0.661396	0.662724	0.762833	0.683593	0.771896	0.798984	0.755987	0.711123	0.581363	0.64139	0.606237	0.629339	0.633899	0.694974	0.68961	0.789353	0.828097	0.725671	0.637476	0.626964	0.667236	0.643611	0.633052	0.607381
0.691407	0.722479	0.666196	0.703557	0.669981	0.601823	0.672583	0.606359	0.715117	0.700753	0.660589	0.740001	0.720315	0.734919	0.673965	0.698569	0.673778	0.592159	0.740282	0.622817	0.641063	0.766393	0.647322	0.659675	0.610169	0.616874	0.662221	0.66453	0.763206	0.68395	0.770837	0.797989	0.757064	0.712535	0.582927	0.642061	0.607331	0.630493	0.63484	0.696161	0.690667	0.790159	0.832074	0.727295	0.637004	0.627688	0.667128	0.646806	0.632226	0.608938
0.691652	0.721221	0.666289	0.703589	0.66976	0.601248	0.672473	0.606769	0.716932	0.701189	0.660857	0.7406	0.720748	0.737028	0.674185	0.699995	0.676148	0.593174	0.739967	0.62182	0.643047	0.767347	0.646415	0.662115	0.609926	0.61755	0.663067	0.666386	0.763574	0.684329	0.769819	0.796951	0.758082	0.713923	0.584528	0.642705	0.608425	0.63169	0.635788	0.697285	0.691761	0.790962	0.836	0.728875	0.636543	0.62842	0.667007	0.649975	0.631368	0.610436
0.691901	0.719921	0.666391	0.703591	0.66958	0.600673	0.672326	0.60723	0.718759	0.701625	0.661126	0.741185	0.721144	0.739159	0.674458	0.701401	0.678476	0.594242	0.73964	0.620855	0.645052	0.768246	0.645507	0.664593	0.609744	0.618284	0.663932	0.668291	0.763936	0.684728	0.768843	0.79587	0.75904	0.715288	0.586165	0.643326	0.609517	0.632928	0.636742	0.698348	0.692892	0.79176	0.839873	0.730409	0.636093	0.629162	0.666874	0.653115	0.630476	0.611872
0.692153	0.718584	0.666503	0.703563	0.669441	0.600098	0.672141	0.607744	0.720597	0.702058	0.661395	0.741755	0.721505	0.741313	0.674785	0.702787	0.68076	0.595364	0.739301	0.619924	0.647077	0.769091	0.644599	0.667107	0.609622	0.619076	0.664815	0.670246	0.764292	0.685149	0.767911	0.794747	0.759939	0.716629	0.587837	0.643922	0.610606	0.634207	0.637702	0.699347	0.694061	0.792554	0.843688	0.731895	0.635657	0.629911	0.666729	0.656224	0.629553	0.613244
0.692407	0.717211	0.666625	0.703506	0.669346	0.599525	0.67192	0.60831	0.722445	0.702491	0.661665	0.742311	0.72183	0.743487	0.675165	0.704152	0.682998	0.596538	0.738953	0.61903	0.649122	0.769882	0.643692	0.669655	0.609561	0.619925	0.665717	0.672249	0.764642	0.685592	0.767025	0.793582	0.760777	0.717944	0.589542	0.644495	0.611691	0.635525	0.638665	0.700281	0.695268	0.793342	0.847442	0.733333	0.635236	0.630669	0.666573	0.659298	0.628599	0.61455
0.692664	0.715806	0.666758	0.703419	0.669293	0.598953	0.671664	0.608928	0.7243	0.702922	0.661937	0.742852	0.72212	0.745682	0.6756	0.705495	0.685189	0.597764	0.738594	0.618173	0.651184	0.770618	0.642787	0.672236	0.609563	0.620834	0.666636	0.674299	0.764986	0.686059	0.766187	0.792378	0.761556	0.719233	0.591279	0.645045	0.612771	0.636881	0.639631	0.701151	0.696515	0.794126	0.851133	0.734721	0.634832	0.631434	0.666407	0.662336	0.627616	0.615789
0.692923	0.714371	0.666902	0.703303	0.669284	0.598384	0.671371	0.609599	0.726163	0.703351	0.662211	0.743378	0.722376	0.747895	0.676089	0.706814	0.68733	0.599041	0.738227	0.617356	0.653263	0.7713	0.641884	0.674845	0.609627	0.621802	0.667572	0.676395	0.765323	0.686549	0.765398	0.791136	0.762275	0.720496	0.593047	0.645574	0.613845	0.638274	0.6406	0.701955	0.697801	0.794903	0.854758	0.736058	0.634448	0.632205	0.66623	0.665333	0.626606	0.616959
0.693184	0.712908	0.667058	0.703159	0.669318	0.597818	0.671044	0.610322	0.728031	0.703778	0.662488	0.743889	0.722598	0.750125	0.676633	0.708109	0.68942	0.600368	0.737851	0.61658	0.655357	0.771928	0.640986	0.677483	0.609755	0.622829	0.668524	0.678537	0.765654	0.687064	0.764661	0.789856	0.762934	0.721731	0.594845	0.646082	0.614911	0.639703	0.641569	0.702693	0.699126	0.795675	0.858313	0.737342	0.634084	0.632983	0.666044	0.668287	0.62557	0.618059
0.693445	0.711421	0.667226	0.702987	0.669398	0.597257	0.670682	0.611097	0.729903	0.704204	0.662769	0.744386	0.722787	0.752371	0.677233	0.709379	0.691457	0.601744	0.737468	0.615846	0.657464	0.772502	0.640092	0.680145	0.609948	0.623917	0.669492	0.680722	0.765978	0.687603	0.763977	0.788539	0.763534	0.722939	0.596671	0.646569	0.615969	0.641166	0.642539	0.703363	0.700493	0.79644	0.861796	0.738574	0.633742	0.633766	0.665849	0.671195	0.624509	0.619087
0.693708	0.709912	0.667408	0.702788	0.669522	0.5967	0.670288	0.611924	0.731778	0.704628	0.663052	0.744866	0.722943	0.754633	0.677889	0.710623	0.693441	0.603169	0.737077	0.615157	0.659584	0.773023	0.639204	0.682831	0.610204	0.625064	0.670474	0.682949	0.766294	0.688168	0.763347	0.787187	0.764075	0.724118	0.598523	0.647038	0.617017	0.642663	0.643507	0.703967	0.7019	0.797198	0.865204	0.739751	0.633425	0.634555	0.665646	0.674055	0.623424	0.620041
0.693971	0.708384	0.667604	0.702562	0.669691	0.596149	0.66986	0.612804	0.733653	0.705049	0.66334	0.745332	0.723068	0.756907	0.6786	0.71184	0.695369	0.604641	0.736681	0.614514	0.661715	0.77349	0.638323	0.685537	0.610526	0.626271	0.67147	0.685218	0.766604	0.688758	0.762774	0.785802	0.764557	0.725267	0.600401	0.647488	0.618054	0.644191	0.644474	0.704502	0.703349	0.797949	0.868534	0.740873	0.633134	0.635348	0.665435	0.676864	0.622318	0.620922
0.694234	0.70684	0.667815	0.70231	0.669905	0.595604	0.669401	0.613734	0.735528	0.705468	0.663633	0.745783	0.723162	0.759193	0.679367	0.713029	0.697241	0.606158	0.736279	0.613917	0.663856	0.773904	0.63745	0.688261	0.610913	0.627538	0.672479	0.687527	0.766906	0.689376	0.762257	0.784384	0.764981	0.726387	0.602303	0.647921	0.619079	0.64575	0.645438	0.70497	0.704839	0.798693	0.871783	0.741939	0.63287	0.636145	0.665217	0.679619	0.621191	0.621727
0.694496	0.705283	0.668041	0.702032	0.670165	0.595067	0.668911	0.614717	0.737401	0.705885	0.663931	0.746218	0.723227	0.76149	0.680189	0.714189	0.699055	0.607721	0.735872	0.61337	0.666004	0.774265	0.636586	0.691001	0.611366	0.628865	0.6735	0.689874	0.767201	0.69002	0.7618	0.782935	0.765348	0.727476	0.604227	0.648337	0.620092	0.647338	0.646398	0.70537	0.706372	0.799429	0.874949	0.742949	0.632635	0.636945	0.664993	0.682318	0.620046	0.622456
0.694757	0.703716	0.668283	0.70173	0.67047	0.594538	0.668391	0.61575	0.73927	0.706298	0.664234	0.746637	0.723262	0.763796	0.681068	0.715319	0.70081	0.609326	0.73546	0.612872	0.66816	0.774575	0.635731	0.693755	0.611884	0.630253	0.674534	0.692257	0.767489	0.690691	0.761403	0.781457	0.765659	0.728535	0.606172	0.648738	0.62109	0.648953	0.647353	0.705702	0.707946	0.800158	0.87803	0.743902	0.632432	0.637748	0.664762	0.684958	0.618883	0.623107
0.695016	0.702141	0.668541	0.701404	0.670821	0.594017	0.667842	0.616833	0.741134	0.706709	0.664543	0.747041	0.72327	0.76611	0.682002	0.716419	0.702505	0.610974	0.735045	0.612426	0.670321	0.774833	0.634887	0.696519	0.612467	0.631699	0.675578	0.694676	0.767768	0.691391	0.761067	0.77995	0.765914	0.729562	0.608136	0.649125	0.622074	0.650595	0.648302	0.705965	0.709564	0.800878	0.881023	0.744798	0.63226	0.638553	0.664527	0.687538	0.617705	0.623681
0.695274	0.700562	0.668816	0.701055	0.671217	0.593507	0.667265	0.617966	0.742991	0.707116	0.664859	0.74743	0.723251	0.768429	0.682991	0.717489	0.704139	0.612662	0.734628	0.612032	0.672486	0.775041	0.634054	0.699292	0.613116	0.633206	0.676632	0.697128	0.76804	0.692118	0.760794	0.778417	0.766114	0.730558	0.610118	0.649498	0.623042	0.652261	0.649244	0.706161	0.711224	0.80159	0.883926	0.745636	0.632122	0.63936	0.664287	0.690053	0.616513	0.624177
0.695529	0.698982	0.669108	0.700684	0.671659	0.593007	0.666662	0.619149	0.744839	0.70752	0.665183	0.747802	0.723206	0.770754	0.684036	0.718526	0.705711	0.614389	0.734208	0.611692	0.674654	0.775198	0.633233	0.702071	0.613831	0.634771	0.677695	0.699611	0.768304	0.692875	0.760585	0.776859	0.766261	0.731521	0.612117	0.649859	0.623994	0.65395	0.650179	0.706288	0.712928	0.802293	0.886737	0.746415	0.632019	0.640167	0.664043	0.692503	0.615309	0.624594
0.695781	0.697403	0.669419	0.700291	0.672145	0.592519	0.666033	0.620381	0.746676	0.707919	0.665513	0.74816	0.723136	0.773081	0.685136	0.719532	0.70722	0.616154	0.733786	0.611408	0.676823	0.775307	0.632426	0.704854	0.614611	0.636395	0.678767	0.702125	0.76856	0.69366	0.760441	0.775277	0.766356	0.732452	0.614129	0.650209	0.624928	0.65566	0.651105	0.706349	0.714674	0.802987	0.889453	0.747136	0.631953	0.640975	0.663795	0.694884	0.614095	0.624931
0.696029	0.695829	0.669749	0.699879	0.672676	0.592043	0.665381	0.621661	0.748502	0.708315	0.665852	0.748501	0.723043	0.77541	0.68629	0.720504	0.708665	0.617954	0.733363	0.61118	0.678991	0.775367	0.631633	0.707638	0.615456	0.638078	0.679846	0.704665	0.768808	0.694475	0.760362	0.773673	0.766399	0.73335	0.616155	0.65055	0.625844	0.65739	0.652022	0.706342	0.716464	0.803671	0.892073	0.747799	0.631925	0.641783	0.663546	0.697195	0.612872	0.62519
0.696274	0.694263	0.670098	0.699446	0.673252	0.591581	0.664705	0.622988	0.750314	0.708706	0.6662	0.748827	0.722927	0.777739	0.687499	0.721443	0.710046	0.619788	0.73294	0.61101	0.681159	0.775379	0.630855	0.710421	0.616365	0.639817	0.680932	0.707232	0.769048	0.695319	0.760351	0.772048	0.766392	0.734215	0.618193	0.650881	0.626741	0.659138	0.652928	0.706268	0.718298	0.804347	0.894595	0.748404	0.631937	0.642589	0.663294	0.699434	0.611642	0.625369
0.696513	0.692706	0.670466	0.698996	0.673871	0.591132	0.664009	0.624362	0.75211	0.709093	0.666556	0.749138	0.72279	0.780067	0.688761	0.722348	0.711361	0.621654	0.732517	0.610898	0.683323	0.775345	0.630092	0.7132	0.617339	0.641614	0.682024	0.709823	0.76928	0.696193	0.760407	0.770405	0.766337	0.735047	0.62024	0.651205	0.627618	0.660903	0.653823	0.706129	0.720175	0.805013	0.897017	0.74895	0.631988	0.643394	0.663041	0.701598	0.610407	0.625469
0.696748	0.691164	0.670855	0.698528	0.674535	0.590699	0.663292	0.625782	0.753889	0.709474	0.666922	0.749433	0.722634	0.782391	0.690077	0.723218	0.712612	0.623551	0.732095	0.610847	0.685484	0.775266	0.629346	0.715973	0.618377	0.643468	0.683122	0.712435	0.769504	0.697097	0.760531	0.768745	0.766235	0.735845	0.622295	0.651523	0.628475	0.662682	0.654706	0.705924	0.722095	0.805669	0.899338	0.749437	0.632082	0.644196	0.662787	0.703686	0.60917	0.625491
0.696977	0.689638	0.671265	0.698044	0.675241	0.590282	0.662556	0.627246	0.755649	0.70985	0.667298	0.749712	0.722458	0.784711	0.691444	0.724054	0.713796	0.625476	0.731674	0.610856	0.687639	0.775142	0.628618	0.718737	0.619477	0.645376	0.684223	0.715067	0.769719	0.698032	0.760724	0.76707	0.766088	0.736609	0.624357	0.651835	0.62931	0.664474	0.655576	0.705655	0.724059	0.806315	0.901556	0.749867	0.632218	0.644996	0.662534	0.705696	0.60793	0.625433
0.6972	0.688131	0.671696	0.697544	0.675989	0.589881	0.661804	0.628755	0.757389	0.71022	0.667684	0.749976	0.722266	0.787025	0.692864	0.724854	0.714914	0.627428	0.731255	0.610927	0.689787	0.774975	0.627907	0.72149	0.62064	0.64734	0.685328	0.717716	0.769926	0.698997	0.760987	0.765381	0.765897	0.73734	0.626423	0.652143	0.630124	0.666278	0.656432	0.705322	0.726065	0.806951	0.903669	0.75024	0.632399	0.645791	0.662282	0.707625	0.606691	0.625297
0.697416	0.686646	0.672148	0.697031	0.676779	0.589498	0.661036	0.630306	0.759106	0.710584	0.668081	0.750225	0.722057	0.78933	0.694335	0.725619	0.715965	0.629404	0.730838	0.61106	0.691927	0.774766	0.627216	0.72423	0.621865	0.649357	0.686436	0.72038	0.770126	0.699993	0.76132	0.763681	0.765664	0.738036	0.628493	0.652449	0.630915	0.668091	0.657273	0.704926	0.728115	0.807577	0.905677	0.750556	0.632624	0.646583	0.662031	0.709473	0.605455	0.625084
0.697625	0.685186	0.672623	0.696505	0.67761	0.589134	0.660255	0.6319	0.760799	0.710941	0.66849	0.750459	0.721834	0.791626	0.695857	0.726347	0.716949	0.631403	0.730424	0.611257	0.694057	0.774517	0.626544	0.726954	0.62315	0.651427	0.687545	0.723057	0.770317	0.701019	0.761724	0.76197	0.765391	0.738698	0.630565	0.652753	0.631684	0.669911	0.658099	0.704469	0.730208	0.808192	0.907579	0.750815	0.632895	0.647369	0.661782	0.711238	0.604223	0.624793
0.697827	0.683754	0.67312	0.695967	0.678481	0.58879	0.659461	0.633535	0.762467	0.711292	0.66891	0.750677	0.721598	0.793911	0.697427	0.72704	0.717867	0.633422	0.730013	0.611519	0.696177	0.774227	0.625892	0.72966	0.624495	0.653549	0.688655	0.725744	0.770501	0.702077	0.762199	0.760252	0.76508	0.739327	0.632637	0.653058	0.632429	0.671738	0.658909	0.703951	0.732344	0.808797	0.909372	0.751018	0.633213	0.64815	0.661536	0.712918	0.602997	0.624427
0.69802	0.682353	0.673639	0.695419	0.679391	0.588465	0.658656	0.635209	0.764106	0.711635	0.669342	0.75088	0.72135	0.796184	0.699047	0.727696	0.718717	0.635459	0.729605	0.611845	0.698285	0.7739	0.625262	0.732345	0.6259	0.655721	0.689766	0.728439	0.770676	0.703165	0.762744	0.758527	0.764732	0.739921	0.634707	0.653363	0.63315	0.673569	0.659702	0.703374	0.734522	0.809392	0.911057	0.751167	0.633579	0.648924	0.661294	0.714511	0.601778	0.623985
0.698205	0.680986	0.674182	0.694862	0.68034	0.588162	0.657843	0.636922	0.765717	0.711971	0.669787	0.751069	0.721092	0.798442	0.700714	0.728316	0.719501	0.637513	0.729202	0.612237	0.70038	0.773536	0.624653	0.735007	0.627362	0.657943	0.690875	0.731141	0.770844	0.704284	0.763362	0.756797	0.764351	0.740481	0.636774	0.65367	0.633847	0.675402	0.660478	0.702738	0.736742	0.809976	0.912633	0.751261	0.633994	0.649692	0.661057	0.716017	0.60057	0.623469
0.698381	0.679655	0.674749	0.694297	0.681326	0.587882	0.657022	0.638672	0.767297	0.712299	0.670245	0.751243	0.720824	0.800684	0.702429	0.7289	0.720218	0.639581	0.728804	0.612696	0.70246	0.773136	0.624067	0.737644	0.628881	0.660212	0.691984	0.733845	0.771005	0.705433	0.76405	0.755065	0.763937	0.741007	0.638836	0.653981	0.634519	0.677235	0.661235	0.702046	0.739004	0.810549	0.914099	0.751302	0.634457	0.650452	0.660824	0.717434	0.599374	0.622881
0.698547	0.678362	0.675339	0.693725	0.682348	0.587624	0.656196	0.640459	0.768844	0.712619	0.670716	0.751402	0.72055	0.802908	0.704188	0.729446	0.720868	0.641661	0.72841	0.613222	0.704525	0.772703	0.623503	0.740253	0.630456	0.662529	0.693089	0.73655	0.771158	0.706613	0.764811	0.753333	0.763493	0.7415	0.640892	0.654297	0.635166	0.679067	0.661974	0.701299	0.741307	0.811111	0.915455	0.751291	0.634971	0.651203	0.660597	0.718761	0.598192	0.62222
0.698704	0.677112	0.675954	0.693149	0.683405	0.58739	0.655367	0.64228	0.770357	0.71293	0.6712	0.751548	0.720269	0.805114	0.705993	0.729957	0.721453	0.64375	0.728022	0.613815	0.706573	0.772238	0.622963	0.742833	0.632085	0.664891	0.694192	0.739254	0.771304	0.707824	0.765642	0.751601	0.763021	0.741959	0.64294	0.654619	0.635788	0.680897	0.662694	0.700499	0.743651	0.811663	0.916699	0.751229	0.635535	0.651946	0.660377	0.719998	0.597025	0.62149
0.69885	0.675905	0.676593	0.692568	0.684496	0.587182	0.654536	0.644135	0.771834	0.713231	0.671699	0.751679	0.719985	0.807299	0.707841	0.73043	0.721971	0.645846	0.727639	0.614477	0.708603	0.771742	0.622448	0.745381	0.633767	0.667297	0.695291	0.741953	0.771443	0.709065	0.766545	0.749872	0.762523	0.742384	0.644979	0.654948	0.636385	0.682721	0.663393	0.699646	0.746035	0.812204	0.917833	0.751118	0.636149	0.652679	0.660164	0.721142	0.595876	0.62069
0.698985	0.674746	0.677256	0.691985	0.68562	0.586998	0.653706	0.646023	0.773273	0.713524	0.672211	0.751796	0.719697	0.809462	0.709731	0.730867	0.722425	0.647948	0.727262	0.615206	0.710615	0.771217	0.621957	0.747894	0.635501	0.669746	0.696385	0.744645	0.771575	0.710336	0.76752	0.748149	0.762003	0.742777	0.647007	0.655286	0.636955	0.684538	0.664072	0.698743	0.748458	0.812735	0.918855	0.750958	0.636815	0.653402	0.659958	0.722193	0.594747	0.619824
0.69911	0.673635	0.677944	0.6914	0.686776	0.586842	0.652877	0.647941	0.774673	0.713807	0.672738	0.7519	0.719408	0.811601	0.711663	0.731268	0.722814	0.650053	0.726891	0.616005	0.712606	0.770664	0.621491	0.750372	0.637285	0.672236	0.697474	0.747328	0.771701	0.711638	0.768565	0.746432	0.761461	0.743136	0.649022	0.655634	0.6375	0.686347	0.66473	0.697792	0.750921	0.813254	0.919767	0.75075	0.637533	0.654113	0.659762	0.723152	0.593639	0.618892
0.699223	0.672576	0.678658	0.690816	0.687962	0.586712	0.652053	0.649888	0.776033	0.714079	0.67328	0.751991	0.719119	0.813715	0.713634	0.731633	0.723139	0.652158	0.726527	0.616872	0.714576	0.770086	0.621051	0.752811	0.639118	0.674765	0.698557	0.749999	0.771821	0.712968	0.76968	0.744724	0.7609	0.743463	0.651024	0.655993	0.638019	0.688146	0.665367	0.696795	0.753422	0.813763	0.920567	0.750498	0.638303	0.654814	0.659574	0.724016	0.592554	0.617897
0.699324	0.671571	0.679396	0.690233	0.689176	0.586611	0.651234	0.651864	0.777351	0.714341	0.673838	0.75207	0.718832	0.815802	0.715644	0.731962	0.723401	0.654262	0.726169	0.617809	0.716524	0.769484	0.620637	0.75521	0.640999	0.677332	0.699632	0.752656	0.771935	0.714328	0.770865	0.743027	0.760323	0.743758	0.65301	0.656364	0.638512	0.689932	0.665982	0.695752	0.755961	0.814262	0.921257	0.750201	0.639125	0.655502	0.659397	0.724785	0.591494	0.61684
0.699413	0.670623	0.680159	0.689653	0.690418	0.586539	0.650423	0.653865	0.778624	0.714592	0.67441	0.752135	0.718548	0.817861	0.71769	0.732255	0.723601	0.656361	0.725819	0.618816	0.718448	0.76886	0.62025	0.757566	0.642924	0.679935	0.7007	0.755296	0.772043	0.715717	0.77212	0.741343	0.759733	0.744021	0.65498	0.656749	0.638979	0.691705	0.666574	0.694668	0.758537	0.81475	0.921837	0.749862	0.64	0.656177	0.65923	0.72546	0.590462	0.615723
0.69949	0.669732	0.680947	0.689077	0.691686	0.586497	0.649622	0.655892	0.779853	0.714832	0.674998	0.752189	0.718269	0.819891	0.719773	0.732513	0.723739	0.658455	0.725475	0.619892	0.720349	0.768215	0.619891	0.759879	0.644894	0.682572	0.70176	0.757916	0.772146	0.717135	0.773444	0.739673	0.759131	0.744253	0.656932	0.657149	0.639419	0.693462	0.667144	0.693542	0.761149	0.815227	0.922307	0.749483	0.640926	0.656839	0.659074	0.726039	0.589459	0.614549
0.699554	0.668903	0.681761	0.688507	0.692978	0.586485	0.648833	0.657942	0.781035	0.715061	0.675601	0.752231	0.717996	0.821889	0.72189	0.732736	0.723818	0.66054	0.725138	0.621038	0.722225	0.767552	0.619559	0.762145	0.646907	0.685241	0.702811	0.760514	0.772245	0.71858	0.774836	0.738019	0.75852	0.744454	0.658864	0.657564	0.639834	0.695202	0.667691	0.692379	0.763796	0.815694	0.922668	0.749064	0.641906	0.657487	0.658931	0.726523	0.588486	0.61332
0.699605	0.668136	0.6826	0.687945	0.694293	0.586504	0.648058	0.660015	0.782169	0.715277	0.676221	0.752261	0.717731	0.823855	0.72404	0.732925	0.723837	0.662614	0.724809	0.622253	0.724075	0.766872	0.619255	0.764363	0.648959	0.687942	0.703851	0.763087	0.772339	0.720053	0.776295	0.736384	0.757903	0.744625	0.660776	0.657997	0.640223	0.696922	0.668215	0.691179	0.766478	0.816152	0.922921	0.748609	0.642938	0.658121	0.6588	0.726911	0.587546	0.612038
0.699643	0.667434	0.683464	0.68739	0.69563	0.586556	0.647298	0.662107	0.783254	0.715482	0.676856	0.752281	0.717475	0.825787	0.726221	0.733079	0.723798	0.664675	0.724488	0.623538	0.725898	0.766176	0.618979	0.766532	0.651051	0.69067	0.704882	0.765632	0.772429	0.721553	0.77782	0.734769	0.757282	0.744766	0.662666	0.658448	0.640586	0.698622	0.668715	0.689945	0.769193	0.816599	0.923067	0.748118	0.644022	0.658739	0.658682	0.727204	0.58664	0.610705
0.699668	0.666798	0.684354	0.686846	0.696987	0.58664	0.646557	0.664218	0.784288	0.715674	0.677508	0.75229	0.71723	0.827684	0.728432	0.733201	0.723702	0.66672	0.724174	0.624892	0.727694	0.765468	0.618732	0.768649	0.653179	0.693426	0.705901	0.768148	0.772516	0.72308	0.779411	0.733177	0.75666	0.744877	0.664533	0.658918	0.640923	0.700299	0.669192	0.68868	0.77194	0.817036	0.923106	0.747594	0.645158	0.659342	0.658578	0.727402	0.58577	0.609324
0.699679	0.666231	0.685268	0.686312	0.698361	0.586758	0.645835	0.666346	0.785271	0.715853	0.678176	0.75229	0.716998	0.829544	0.730672	0.733289	0.723551	0.668749	0.723867	0.626316	0.729462	0.764749	0.618514	0.770714	0.655343	0.696207	0.706908	0.770631	0.772599	0.724632	0.781067	0.731608	0.756038	0.744961	0.666375	0.659409	0.641235	0.701952	0.669645	0.687386	0.774718	0.817463	0.923041	0.74704	0.646345	0.659928	0.658489	0.727504	0.584938	0.607898
0.699677	0.665733	0.686207	0.685792	0.699752	0.58691	0.645134	0.668489	0.7862	0.716019	0.67886	0.75228	0.716779	0.831367	0.732938	0.733345	0.723346	0.670757	0.723568	0.627808	0.7312	0.76402	0.618326	0.772723	0.65754	0.69901	0.707904	0.77308	0.77268	0.72621	0.782786	0.730065	0.755421	0.745016	0.668192	0.659921	0.641522	0.703579	0.670074	0.686065	0.777527	0.817881	0.922872	0.746456	0.647585	0.660498	0.658415	0.727512	0.584146	0.606429
0.699662	0.665308	0.687172	0.685285	0.701158	0.587096	0.644457	0.670646	0.787075	0.716172	0.67956	0.752261	0.716576	0.833151	0.73523	0.73337	0.723088	0.672744	0.723277	0.62937	0.732909	0.763284	0.618167	0.774677	0.659767	0.701835	0.708886	0.775491	0.77276	0.727813	0.784567	0.72855	0.75481	0.745044	0.669983	0.660455	0.641784	0.705179	0.670479	0.68472	0.780365	0.81829	0.922601	0.745846	0.648875	0.66105	0.658357	0.727426	0.583395	0.604919
0.699632	0.664956	0.68816	0.684794	0.702577	0.587318	0.643806	0.672816	0.787894	0.716311	0.680277	0.752234	0.716389	0.834894	0.737544	0.733364	0.72278	0.674707	0.722994	0.630999	0.734588	0.762542	0.618038	0.776574	0.662025	0.704678	0.709855	0.777862	0.772837	0.729439	0.786409	0.727065	0.754208	0.745046	0.671746	0.661014	0.642022	0.706749	0.67086	0.683353	0.78323	0.818689	0.92223	0.745212	0.650216	0.661585	0.658315	0.727246	0.582687	0.603372
0.699589	0.664678	0.689173	0.684319	0.704007	0.587577	0.643183	0.674995	0.788657	0.716436	0.68101	0.7522	0.71622	0.836596	0.739881	0.733328	0.722422	0.676644	0.722717	0.632696	0.736235	0.761797	0.617939	0.778411	0.664309	0.707538	0.71081	0.78019	0.772914	0.731088	0.788311	0.725612	0.753617	0.745022	0.67348	0.661596	0.642236	0.708289	0.671217	0.681967	0.786123	0.81908	0.92176	0.744555	0.651606	0.662101	0.658291	0.726973	0.582024	0.60179
0.699533	0.664477	0.69021	0.683863	0.705446	0.587871	0.642589	0.677184	0.789362	0.716547	0.68176	0.752158	0.716071	0.838256	0.742238	0.733262	0.722017	0.678552	0.722449	0.634461	0.737851	0.76105	0.617871	0.780189	0.666619	0.710412	0.711751	0.782474	0.772991	0.73276	0.790272	0.724191	0.753041	0.744973	0.675185	0.662205	0.642426	0.709798	0.67155	0.680565	0.78904	0.819462	0.921192	0.743878	0.653046	0.662598	0.658284	0.726608	0.581406	0.600177
0.699462	0.664352	0.691271	0.683425	0.706894	0.588203	0.642026	0.679379	0.79001	0.716645	0.682526	0.75211	0.715942	0.839872	0.744613	0.733168	0.721566	0.68043	0.722188	0.636293	0.739436	0.760303	0.617833	0.781905	0.668951	0.713299	0.712676	0.784711	0.773068	0.734454	0.792289	0.722805	0.75248	0.7449	0.676859	0.66284	0.642593	0.711272	0.671859	0.679148	0.791982	0.819835	0.92053	0.743184	0.654534	0.663076	0.658295	0.726151	0.580836	0.598534
0.699379	0.664307	0.692355	0.683008	0.708347	0.588573	0.641497	0.68158	0.790597	0.716727	0.683308	0.752056	0.715836	0.841443	0.747005	0.733046	0.721071	0.682277	0.721934	0.63819	0.740987	0.759558	0.617826	0.783559	0.671305	0.716197	0.713586	0.786899	0.773146	0.736168	0.794362	0.721457	0.751939	0.744803	0.678502	0.663502	0.642737	0.712711	0.672144	0.677721	0.794946	0.8202	0.919774	0.742474	0.65607	0.663534	0.658325	0.725605	0.580315	0.596866
0.699282	0.664341	0.693463	0.682614	0.709805	0.58898	0.641003	0.683785	0.791125	0.716796	0.684107	0.751997	0.715754	0.842969	0.749413	0.732898	0.720534	0.684089	0.721687	0.640153	0.742506	0.758817	0.61785	0.78515	0.673678	0.719102	0.71448	0.789035	0.773226	0.737901	0.796489	0.720146	0.751419	0.744684	0.680113	0.664192	0.642859	0.714114	0.672406	0.676285	0.797931	0.820558	0.918928	0.741752	0.657654	0.663973	0.658374	0.724969	0.579845	0.595174
0.699171	0.664455	0.694593	0.682242	0.711265	0.589426	0.640546	0.685992	0.791592	0.716849	0.684921	0.751933	0.715696	0.844449	0.751833	0.732723	0.719957	0.685865	0.721447	0.642181	0.743992	0.758083	0.617904	0.786676	0.676068	0.722013	0.715358	0.791118	0.773307	0.739654	0.798668	0.718876	0.750923	0.744544	0.681692	0.664911	0.64296	0.71548	0.672644	0.674843	0.800936	0.820908	0.917993	0.74102	0.659283	0.66439	0.658443	0.724245	0.579427	0.593463
0.699048	0.66465	0.695745	0.681894	0.712726	0.589912	0.640128	0.688199	0.791997	0.716888	0.685752	0.751866	0.715664	0.845881	0.754265	0.732524	0.719342	0.687603	0.721213	0.644273	0.745444	0.757355	0.61799	0.788136	0.678472	0.724929	0.716219	0.793144	0.773392	0.741425	0.800898	0.717648	0.750453	0.744383	0.683236	0.66566	0.64304	0.716806	0.672859	0.673398	0.803959	0.82125	0.916971	0.74028	0.660957	0.664787	0.658532	0.723435	0.579062	0.591734
0.698912	0.664928	0.696919	0.681572	0.714185	0.590436	0.63975	0.690405	0.79234	0.716912	0.686598	0.751796	0.715659	0.847264	0.756708	0.732301	0.71869	0.689301	0.720987	0.646427	0.746862	0.756638	0.618107	0.789531	0.68089	0.727845	0.717062	0.795112	0.773481	0.743212	0.803177	0.716463	0.750012	0.744203	0.684747	0.666439	0.643099	0.718091	0.673051	0.671953	0.807	0.821586	0.915866	0.739535	0.662675	0.665163	0.658642	0.72254	0.578751	0.589992
0.698764	0.665288	0.698114	0.681276	0.715642	0.591001	0.639415	0.692608	0.79262	0.716921	0.687459	0.751724	0.715683	0.848599	0.759158	0.732055	0.718005	0.690958	0.720766	0.648644	0.748246	0.755932	0.618255	0.790858	0.683318	0.730762	0.717889	0.797021	0.773573	0.745016	0.805503	0.715323	0.749601	0.744004	0.686223	0.667249	0.643138	0.719336	0.67322	0.67051	0.810055	0.821915	0.914679	0.738787	0.664437	0.665517	0.658774	0.721561	0.578496	0.588239
0.698603	0.665731	0.69933	0.681008	0.717094	0.591605	0.639123	0.694806	0.792836	0.716914	0.688336	0.751651	0.715736	0.849884	0.761614	0.731788	0.717288	0.692573	0.720552	0.650922	0.749595	0.755239	0.618434	0.792118	0.685754	0.733675	0.718697	0.798867	0.773671	0.746834	0.807874	0.71423	0.749224	0.743787	0.687664	0.668091	0.643159	0.720537	0.673367	0.669072	0.813123	0.822237	0.913414	0.73804	0.66624	0.665849	0.658927	0.7205	0.578298	0.586479
0.698431	0.666258	0.700566	0.680769	0.718538	0.59225	0.638878	0.696998	0.792989	0.716893	0.689228	0.751577	0.71582	0.851119	0.764075	0.731499	0.716541	0.694142	0.720343	0.65326	0.75091	0.754561	0.618644	0.79331	0.688197	0.736584	0.719488	0.80065	0.773775	0.748667	0.810289	0.713185	0.748883	0.743554	0.689069	0.668965	0.643161	0.721694	0.673493	0.667643	0.816204	0.822554	0.912073	0.737295	0.668083	0.666158	0.659103	0.719358	0.578159	0.584713
0.698247	0.666869	0.701821	0.68056	0.719975	0.592935	0.63868	0.699183	0.793078	0.716857	0.690134	0.751503	0.715936	0.852302	0.76654	0.731192	0.715767	0.695665	0.72014	0.655657	0.752191	0.7539	0.618885	0.794433	0.690644	0.739485	0.72026	0.802366	0.773886	0.750512	0.812745	0.712189	0.748579	0.743305	0.690437	0.669872	0.643146	0.722806	0.673597	0.666224	0.819294	0.822864	0.910659	0.736555	0.669967	0.666446	0.659302	0.718139	0.578078	0.582947
0.698053	0.667563	0.703096	0.680382	0.721401	0.593661	0.63853	0.701357	0.793103	0.716806	0.691055	0.75143	0.716084	0.853434	0.769005	0.730866	0.714968	0.697141	0.719942	0.658112	0.753436	0.753257	0.619158	0.795487	0.693093	0.742378	0.721013	0.804016	0.774003	0.752369	0.815241	0.711244	0.748315	0.743041	0.69177	0.670813	0.643113	0.723872	0.67368	0.664819	0.822393	0.82317	0.909175	0.735822	0.671888	0.66671	0.659523	0.716843	0.578058	0.581182
0.697848	0.668342	0.704389	0.680235	0.722816	0.594429	0.638432	0.703521	0.793062	0.71674	0.691991	0.75136	0.716266	0.854513	0.771469	0.730522	0.714147	0.698568	0.719748	0.660624	0.754647	0.752634	0.619462	0.796471	0.695542	0.745258	0.721747	0.805596	0.774129	0.754236	0.817775	0.710352	0.748093	0.742765	0.693066	0.671787	0.643065	0.724891	0.673742	0.66343	0.825499	0.82347	0.907624	0.7351	0.673846	0.666951	0.659769	0.715472	0.578099	0.579422
0.697633	0.669205	0.705699	0.680121	0.724216	0.595237	0.638385	0.705672	0.792957	0.71666	0.69294	0.751292	0.716483	0.85554	0.773932	0.730163	0.713305	0.699944	0.719559	0.663191	0.755824	0.752033	0.619796	0.797386	0.697989	0.748125	0.722463	0.807106	0.774264	0.756113	0.820344	0.709514	0.747915	0.742476	0.694325	0.672796	0.643002	0.725861	0.673785	0.66206	0.82861	0.823765	0.906009	0.734391	0.675839	0.66717	0.660038	0.714029	0.578202	0.57767
0.697409	0.670151	0.707026	0.680041	0.725601	0.596087	0.638392	0.707809	0.792787	0.716564	0.693902	0.751228	0.716734	0.856514	0.77639	0.729789	0.712444	0.701269	0.719375	0.665812	0.756965	0.751456	0.620161	0.798231	0.700432	0.750977	0.723159	0.808543	0.774409	0.757998	0.822947	0.70873	0.747782	0.742176	0.695546	0.673839	0.642924	0.726783	0.673809	0.660713	0.831723	0.824056	0.904333	0.733698	0.677865	0.667365	0.660332	0.712515	0.578368	0.57593
0.697177	0.671182	0.708369	0.679995	0.726969	0.596977	0.638453	0.70993	0.792552	0.716454	0.694877	0.751169	0.717023	0.857435	0.778842	0.729402	0.711569	0.702541	0.719194	0.668486	0.758073	0.750903	0.620557	0.799006	0.702869	0.75381	0.723836	0.809907	0.774564	0.759889	0.825581	0.708003	0.747698	0.741866	0.696731	0.674917	0.642833	0.727655	0.673814	0.65939	0.834838	0.824344	0.902599	0.733022	0.679925	0.667536	0.66065	0.710934	0.578598	0.574203
0.696936	0.672295	0.709728	0.679985	0.728318	0.59791	0.63857	0.712034	0.792253	0.71633	0.695865	0.751115	0.717348	0.858301	0.781287	0.729002	0.71068	0.703759	0.719016	0.671211	0.759146	0.750377	0.620984	0.79971	0.705298	0.756623	0.724493	0.811195	0.774731	0.761787	0.828245	0.707333	0.747663	0.741547	0.697878	0.67603	0.642729	0.728476	0.673801	0.658094	0.837952	0.824627	0.900812	0.732367	0.682015	0.667684	0.660993	0.709287	0.578892	0.572494
0.696688	0.673492	0.711101	0.68001	0.729646	0.598883	0.638745	0.714119	0.791888	0.716191	0.696866	0.751069	0.71771	0.859114	0.783723	0.728591	0.709781	0.704922	0.718841	0.673986	0.760185	0.749879	0.621441	0.800345	0.707717	0.759415	0.725131	0.812408	0.77491	0.763689	0.830936	0.706721	0.74768	0.74122	0.698988	0.677178	0.642613	0.729245	0.67377	0.656828	0.841064	0.824907	0.898973	0.731736	0.684134	0.667808	0.661362	0.707576	0.579251	0.570806
0.696434	0.674771	0.712488	0.680073	0.730952	0.599898	0.638978	0.716184	0.791459	0.716039	0.697877	0.751029	0.718112	0.859873	0.786148	0.72817	0.708874	0.70603	0.718669	0.67681	0.761189	0.749411	0.621928	0.80091	0.710123	0.762182	0.725749	0.813543	0.775102	0.765595	0.833652	0.70617	0.747749	0.740887	0.700061	0.678362	0.642486	0.729963	0.673723	0.655596	0.844171	0.825184	0.897086	0.731129	0.68628	0.667908	0.661757	0.705805	0.579675	0.56914
0.696174	0.676131	0.713887	0.680172	0.732235	0.600954	0.639271	0.718227	0.790966	0.715872	0.698901	0.750999	0.718552	0.860577	0.788561	0.727741	0.707961	0.70708	0.718499	0.67968	0.762161	0.748973	0.622446	0.801406	0.712516	0.764923	0.726348	0.8146	0.775308	0.767502	0.836391	0.705679	0.747874	0.740548	0.701097	0.679581	0.64235	0.730628	0.673661	0.654398	0.847272	0.825459	0.895156	0.730552	0.688453	0.667985	0.662177	0.703976	0.580166	0.567501
0.695908	0.677572	0.715299	0.68031	0.733492	0.60205	0.639624	0.720247	0.790409	0.715693	0.699935	0.750978	0.719031	0.861227	0.790959	0.727305	0.707045	0.708074	0.71833	0.682596	0.763099	0.748567	0.622993	0.801832	0.714892	0.767636	0.726927	0.815578	0.775529	0.769411	0.83915	0.705249	0.748054	0.740206	0.702096	0.680835	0.642204	0.73124	0.673583	0.653239	0.850364	0.825731	0.893185	0.730004	0.690649	0.668037	0.662624	0.702091	0.580723	0.565892
0.695639	0.679092	0.716721	0.680486	0.734722	0.603188	0.64004	0.722243	0.789789	0.7155	0.700979	0.750967	0.719551	0.861823	0.793342	0.726863	0.706128	0.709009	0.718163	0.685555	0.764005	0.748195	0.623569	0.802189	0.717251	0.770319	0.727486	0.816476	0.775765	0.771319	0.841928	0.704882	0.748293	0.739861	0.703058	0.682126	0.642051	0.731798	0.673492	0.65212	0.853447	0.826001	0.891177	0.72949	0.692868	0.668066	0.663097	0.700154	0.581347	0.564314
0.695367	0.680692	0.718154	0.680701	0.735924	0.604366	0.640517	0.724214	0.789106	0.715295	0.702032	0.750968	0.720111	0.862364	0.795707	0.726417	0.705213	0.709886	0.717996	0.688556	0.764878	0.747857	0.624175	0.802477	0.71959	0.77297	0.728025	0.817292	0.776018	0.773225	0.844722	0.704579	0.74859	0.739514	0.703984	0.683451	0.64189	0.732302	0.673387	0.651044	0.856516	0.82627	0.889135	0.729011	0.695108	0.668071	0.663597	0.698166	0.582038	0.562772
0.695092	0.682369	0.719596	0.680955	0.737096	0.605584	0.641059	0.726157	0.788361	0.715077	0.703095	0.750982	0.720712	0.862852	0.798054	0.725967	0.704303	0.710703	0.71783	0.691598	0.765719	0.747554	0.62481	0.802698	0.721907	0.775588	0.728545	0.818027	0.776288	0.775128	0.84753	0.70434	0.748948	0.739166	0.704874	0.684812	0.641723	0.732751	0.673269	0.650014	0.859572	0.826538	0.887063	0.72857	0.697367	0.668052	0.664124	0.696131	0.582796	0.561267
0.694816	0.684122	0.721046	0.681249	0.738237	0.606843	0.641664	0.728072	0.787554	0.714848	0.704167	0.751009	0.721353	0.863285	0.80038	0.725516	0.703399	0.711461	0.717663	0.694678	0.766528	0.747289	0.625473	0.802851	0.724201	0.77817	0.729046	0.818681	0.776576	0.777027	0.85035	0.704165	0.749367	0.738819	0.705729	0.686209	0.64155	0.733145	0.67314	0.649031	0.862611	0.826804	0.884966	0.728169	0.699643	0.66801	0.664678	0.694052	0.583622	0.559803
0.69454	0.685951	0.722503	0.681584	0.739345	0.608141	0.642335	0.729958	0.786686	0.714607	0.705246	0.751051	0.722037	0.863665	0.802684	0.725064	0.702505	0.712159	0.717496	0.697794	0.767307	0.747061	0.626165	0.802938	0.72647	0.780714	0.729527	0.819251	0.776884	0.77892	0.853179	0.704057	0.749849	0.738475	0.706548	0.68764	0.641374	0.733484	0.673001	0.648099	0.865631	0.82707	0.882846	0.72781	0.701934	0.667944	0.66526	0.691931	0.584516	0.558382
0.694264	0.687853	0.723967	0.681958	0.740419	0.609478	0.643071	0.731813	0.785758	0.714355	0.706333	0.751109	0.722761	0.863991	0.804966	0.724613	0.701624	0.712797	0.717328	0.700945	0.768056	0.746872	0.626885	0.802958	0.728713	0.783219	0.729989	0.819739	0.77721	0.780807	0.856016	0.704014	0.750394	0.738134	0.707333	0.689105	0.641194	0.733768	0.672851	0.64722	0.868631	0.827336	0.880707	0.727495	0.704238	0.667855	0.665868	0.689772	0.585477	0.557007
0.693991	0.689827	0.725436	0.682374	0.741459	0.610854	0.643873	0.733636	0.784771	0.714092	0.707427	0.751184	0.723528	0.864265	0.807222	0.724164	0.700756	0.713375	0.717158	0.704129	0.768774	0.746723	0.627633	0.802914	0.730927	0.785684	0.730432	0.820144	0.777558	0.782685	0.858858	0.704039	0.751005	0.737797	0.708084	0.690605	0.641011	0.733996	0.672694	0.646395	0.871609	0.827602	0.878553	0.727227	0.706554	0.667743	0.666505	0.687577	0.586505	0.555681
0.69372	0.691872	0.726909	0.68283	0.742462	0.612268	0.644742	0.735426	0.783725	0.71382	0.708527	0.751277	0.724336	0.864485	0.809452	0.723718	0.699906	0.713892	0.716986	0.707345	0.769464	0.746614	0.628408	0.802805	0.733112	0.788106	0.730856	0.820466	0.777926	0.784554	0.861702	0.70413	0.75168	0.737466	0.708802	0.692139	0.640828	0.734169	0.672528	0.645628	0.874562	0.827868	0.876387	0.727008	0.70888	0.667607	0.667169	0.68535	0.587601	0.554405
0.693453	0.693986	0.728386	0.683327	0.743427	0.61372	0.645678	0.737183	0.782623	0.713538	0.709632	0.751388	0.725186	0.864654	0.811655	0.723277	0.699075	0.71435	0.716812	0.710589	0.770126	0.746546	0.629209	0.802633	0.735265	0.790484	0.731262	0.820705	0.778317	0.786412	0.864548	0.70429	0.752422	0.737142	0.709487	0.693707	0.640644	0.734286	0.672356	0.644919	0.877488	0.828135	0.874214	0.72684	0.711214	0.66745	0.66786	0.683094	0.588764	0.553183
0.693192	0.696166	0.729864	0.683865	0.744355	0.615209	0.646681	0.738905	0.781464	0.713247	0.710742	0.75152	0.726078	0.864771	0.813828	0.722842	0.698266	0.714747	0.716635	0.71386	0.77076	0.74652	0.630038	0.802399	0.737386	0.792817	0.731649	0.820861	0.778731	0.788258	0.867391	0.704517	0.753231	0.736826	0.71014	0.695307	0.64046	0.734347	0.672178	0.644272	0.880386	0.828403	0.872037	0.726724	0.713553	0.667269	0.66858	0.680812	0.589993	0.552016
0.692937	0.698412	0.731344	0.684443	0.745242	0.616735	0.647752	0.740591	0.780251	0.712948	0.711857	0.751672	0.727011	0.864836	0.815972	0.722415	0.697481	0.715084	0.716455	0.717157	0.771367	0.746536	0.630892	0.802104	0.739473	0.795103	0.732017	0.820934	0.779169	0.79009	0.870231	0.704813	0.754107	0.736519	0.710762	0.696939	0.640278	0.734353	0.671996	0.643689	0.883253	0.828672	0.869859	0.726662	0.715897	0.667067	0.669327	0.678507	0.591289	0.550906
0.692689	0.700721	0.732823	0.685063	0.746089	0.618297	0.64889	0.74224	0.778984	0.712642	0.712975	0.751847	0.727986	0.864852	0.818084	0.721996	0.696723	0.715361	0.71627	0.720477	0.771949	0.746596	0.631773	0.801748	0.741524	0.797341	0.732368	0.820925	0.779631	0.791909	0.873065	0.705177	0.75505	0.736224	0.711354	0.698604	0.640098	0.734304	0.671811	0.64317	0.886088	0.828943	0.867685	0.726657	0.718243	0.666843	0.670102	0.676182	0.592651	0.549857
0.692451	0.70309	0.734302	0.685723	0.746895	0.619894	0.650096	0.743852	0.777664	0.712328	0.714095	0.752045	0.729002	0.864817	0.820164	0.721587	0.695995	0.71558	0.716082	0.723818	0.772505	0.746698	0.632678	0.801334	0.743538	0.799529	0.732702	0.820834	0.780118	0.793711	0.875891	0.70561	0.756062	0.73594	0.711916	0.700299	0.639922	0.734199	0.671623	0.642718	0.888887	0.829215	0.865519	0.72671	0.720589	0.666597	0.670905	0.673841	0.594077	0.54887
0.692222	0.705519	0.735778	0.686424	0.747659	0.621525	0.65137	0.745425	0.776293	0.712009	0.715218	0.752267	0.730058	0.864734	0.822209	0.721189	0.695297	0.715739	0.715889	0.727177	0.773037	0.746845	0.633608	0.800862	0.745514	0.801667	0.733018	0.820662	0.780631	0.795497	0.878707	0.706111	0.757143	0.735669	0.71245	0.702024	0.63975	0.73404	0.671433	0.642335	0.89165	0.82949	0.863362	0.726822	0.722933	0.666331	0.671736	0.671487	0.595569	0.547946
0.692005	0.708004	0.737252	0.687165	0.748379	0.623191	0.652712	0.746959	0.774873	0.711684	0.716343	0.752514	0.731156	0.864603	0.82422	0.720803	0.694634	0.715841	0.71569	0.730554	0.773546	0.747035	0.634563	0.800334	0.747452	0.803752	0.733317	0.820409	0.781171	0.797264	0.88151	0.706682	0.758292	0.735412	0.712956	0.70378	0.639584	0.733826	0.671244	0.642023	0.894374	0.829767	0.861221	0.726996	0.725274	0.666044	0.672595	0.669123	0.597125	0.547088
0.691801	0.710544	0.738721	0.687947	0.749056	0.62489	0.654121	0.748453	0.773405	0.711354	0.717468	0.752788	0.732294	0.864424	0.826195	0.720431	0.694006	0.715885	0.715486	0.733946	0.774032	0.74727	0.635541	0.799751	0.749349	0.805785	0.7336	0.820076	0.781738	0.799012	0.884299	0.707321	0.759509	0.735171	0.713436	0.705564	0.639423	0.733557	0.671056	0.641782	0.897057	0.830046	0.859097	0.727232	0.72761	0.665737	0.673481	0.666752	0.598743	0.546298
0.69161	0.713136	0.740184	0.688767	0.749689	0.62662	0.655597	0.749906	0.77189	0.71102	0.718593	0.753089	0.733471	0.864199	0.828133	0.720074	0.693416	0.715873	0.715277	0.73735	0.774497	0.747549	0.636543	0.799115	0.751205	0.807763	0.733866	0.819665	0.782333	0.80074	0.887072	0.708029	0.760796	0.734947	0.71389	0.707376	0.63927	0.733236	0.670869	0.641615	0.899698	0.830328	0.856995	0.727532	0.729938	0.66541	0.674395	0.664378	0.600425	0.545577
0.691435	0.715777	0.741642	0.689627	0.750277	0.628383	0.65714	0.751319	0.77033	0.710684	0.719718	0.753418	0.734687	0.863928	0.830033	0.719733	0.692867	0.715805	0.715061	0.740765	0.774941	0.747872	0.637568	0.798427	0.753019	0.809686	0.734117	0.819176	0.782956	0.802445	0.889826	0.708805	0.76215	0.73474	0.714319	0.709214	0.639125	0.732861	0.670686	0.641523	0.902293	0.830613	0.854918	0.727897	0.732257	0.665064	0.675336	0.662003	0.602167	0.544927
0.691277	0.718465	0.743091	0.690526	0.750819	0.630175	0.65875	0.752689	0.768727	0.710345	0.720841	0.753777	0.735943	0.863613	0.831894	0.719408	0.69236	0.715682	0.714838	0.744188	0.775366	0.748239	0.638615	0.797688	0.754789	0.811554	0.734352	0.81861	0.783609	0.804128	0.892561	0.709649	0.763573	0.734553	0.714726	0.711079	0.638988	0.732433	0.670508	0.641507	0.904842	0.830901	0.85287	0.728329	0.734566	0.6647	0.676304	0.659632	0.60397	0.544348
0.691137	0.721197	0.744533	0.691462	0.751316	0.631997	0.660426	0.754017	0.767083	0.710004	0.721962	0.754166	0.737236	0.863255	0.833714	0.719102	0.691898	0.715505	0.714608	0.747618	0.775773	0.748651	0.639684	0.796901	0.756516	0.813364	0.734572	0.817969	0.784292	0.805788	0.895273	0.710561	0.765064	0.734385	0.71511	0.712969	0.638861	0.731954	0.670335	0.641568	0.907343	0.831192	0.850853	0.728828	0.736861	0.664317	0.6773	0.657268	0.605833	0.543843
0.691016	0.723972	0.745964	0.692437	0.751767	0.633848	0.662166	0.755303	0.765398	0.709663	0.723081	0.754587	0.738566	0.862855	0.835495	0.718815	0.691482	0.715275	0.714372	0.751052	0.776162	0.749107	0.640774	0.796066	0.758199	0.815118	0.734778	0.817253	0.785005	0.807422	0.897961	0.711541	0.766622	0.734239	0.715473	0.714883	0.638745	0.731423	0.670168	0.641708	0.909793	0.831487	0.848872	0.729397	0.739143	0.663917	0.678323	0.654913	0.607754	0.543413
0.690916	0.726785	0.747385	0.693448	0.752171	0.635726	0.663972	0.756545	0.763676	0.709322	0.724196	0.755039	0.739933	0.862413	0.837233	0.718548	0.691115	0.714994	0.714127	0.754487	0.776534	0.749607	0.641885	0.795186	0.759836	0.816813	0.734969	0.816465	0.785748	0.80903	0.900623	0.712587	0.768247	0.734115	0.715816	0.716819	0.63864	0.730841	0.670009	0.641927	0.91219	0.831785	0.84693	0.730034	0.741408	0.663501	0.679372	0.652572	0.609731	0.543059
[truncated: 97 more rows]
[truncated: 35 more columns]

## Sheet: panel a-axis
Delay (fs)	Energy (eV)		Delay (fs)	Cutoff energy (eV)
-8.42537	249.409		-8.49885	139.555
[truncated: 964 more rows]

## Sheet: panel b
0	0	0	0	0	0	0	0	0	0	0	0	0	0	0	0	0	0	0	0	0	0	0	0	0	0	0	0	0	0	0	0	0	0	0	0	0	0	0	0	0	0	0	0	0	0	0	0	0	0
[truncated: 110 more rows]
[truncated: 35 more columns]

[truncated: 2 more sheets: panel b-axis, panel c]
