# Supplementary material for: Attosecond field emission
Source: Nature. 2023 Jan 25;613(7945):662–6. doi: 10.1038/s41586-022-05577-1 (PMC9876796; doi:10.1038/s41586-022-05577-1)
Supplement: Supplementary file 12 — Source Data Extended Data Fig. 10 [file 41586_2022_5577_MOESM12_ESM.xlsx]

## Sheet: panel a
0.000572292	0.000346604	0.000726254	0	0	5.62669e-05	0	0.000778649	0.000147345	0	0.000453492	0.000382814	0.0010371	0	0.000657274	0.000759059	0.000194122	0.000785292	0.000521604	0.000825707	0	0.000385907	0.000258914	0.000752227	0.000871658	0.00110494	0.000593269	0.000551327	0	0	0	0.00237174	0.00108468	0.00113487	0.0013523	0.00146593	0.000296517	0	8.59671e-05	0.000767068	0.000176313	0.000401236	0.00117595	0.00252548	0.00272081	0.00264878	0	0.00110354	0.000354307	0
0.00062093	0.000376361	0.000716625	0	0	0	0	0.000742855	0.000127438	0	0.00044109	0.000371465	0.00103536	0	0.000610809	0.000812644	0.000145586	0.000750102	0.000488024	0.000783645	0	0.00026212	0.000259322	0.000690815	0.000850893	0.00108285	0.000705602	0.000544078	0	4.55997e-05	0	0.00234422	0.00107847	0.00127125	0.00131516	0.00153972	0.000235338	0	7.90308e-05	0.000711635	0.000154547	0.000371572	0.00128002	0.00256061	0.00283854	0.00280286	0	0.0011093	0.000350432	0
0.000668505	0.000404904	0.000701801	0	0	0	0	0.000700222	0.000108094	0	0.000422175	0.000356135	0.00102401	0	0.000561125	0.000865809	9.39827e-05	0.000715146	0.000456997	0.000741841	0	0.000141184	0.000256524	0.000625281	0.000831981	0.00106123	0.000821225	0.000537654	0	0.000125603	0	0.00230158	0.00107363	0.00140794	0.0012696	0.0016072	0.000174774	0	6.95657e-05	0.00065136	0.000134029	0.000343478	0.00137428	0.00258192	0.00295037	0.00294799	0	0.00111264	0.000347236	0
0.000714621	0.000431975	0.000681843	0	0	0	0	0.000650932	8.94981e-05	0	0.000396759	0.000336902	0.00100291	0	0.000508723	0.000918174	3.98765e-05	0.000680918	0.00042896	0.000700902	0	2.46335e-05	0.000250466	0.000556305	0.000815406	0.00104047	0.000939195	0.000532514	0	0.000203531	0	0.00224417	0.00107074	0.00154403	0.00121592	0.00166765	0.000115506	0	5.75578e-05	0.000586706	0.000115243	0.000317723	0.00145776	0.00258943	0.00305561	0.0030828	0	0.00111354	0.000344864	0
0.000758876	0.000457328	0.000656871	0	0	0	0	0.00059525	7.18385e-05	0	0.000364928	0.000313904	0.000972007	0	0.000454177	0.000969386	0	0.000647938	0.000404332	0.000661456	0	0	0.000241131	0.000484642	0.000801653	0.001021	0.00105853	0.00052916	0	0.000278842	0	0.00217258	0.00107039	0.00167858	0.00115448	0.00172038	5.82259e-05	0	4.30173e-05	0.000518207	9.87199e-05	0.000295142	0.00152965	0.00258339	0.00315368	0.00320606	2.78393e-05	0.00111201	0.000343453	0
0.000800872	0.000480732	0.00062707	0	0	0	0	0.000533519	5.53093e-05	0	0.000326845	0.000287342	0.000931369	0	0.000398135	0.00101913	0	0.000616754	0.000383518	0.000624151	0	0	0.00022854	0.000411123	0.000791207	0.00100324	0.00117821	0.000528132	0	0.000351046	0	0.00208762	0.00107324	0.00181071	0.0010858	0.00176478	3.63255e-06	0	2.59792e-05	0.000446466	8.50289e-05	0.000276642	0.00158931	0.0025643	0.00324417	0.00331663	0.000168965	0.0011081	0.000343129	0
0.00084022	0.000501977	0.000592694	0	0	0	0	0.000466168	4.01099e-05	0	0.000282752	0.000257481	0.000881195	0	0.000341321	0.00106712	0	0.00058794	0.000366906	0.00058965	0	0	0.000212763	0.000336648	0.000784548	0.00098763	0.0012972	0.000530011	0	0.000419721	0	0.00199032	0.00107996	0.00193954	0.00101047	0.0018003	0	0	6.50394e-06	0.000372157	7.47834e-05	0.000263201	0.00163632	0.00253296	0.00332682	0.00341352	0.000320824	0.00110187	0.000344007	0
0.000876545	0.000520882	0.000554065	1.1753e-05	0	0	4.73022e-05	0.000393703	2.64466e-05	0	0.000232973	0.000224653	0.000821814	0	0.000284533	0.00111316	0	0.000562098	0.00035486	0.00055863	0	0	0.000193909	0.000262178	0.000782149	0.000974607	0.00141447	0.000535417	0	0.000484519	0	0.00188199	0.00109124	0.00206426	0.000929208	0.00182649	0	0	0	0.00029602	6.86384e-05	0.000255872	0.00167049	0.00249042	0.00340159	0.0034959	0.000482493	0.00109342	0.000346189	0
0.000909494	0.0005373	0.000511581	6.29166e-05	0	0	0.000106667	0.000316714	1.45328e-05	0	0.000177917	0.000189259	0.000753692	0	0.000228645	0.00115708	0	0.000539852	0.000347725	0.000531775	0	0	0.000172142	0.000188735	0.000784471	0.000964623	0.00152898	0.000545009	0	0.000545179	0	0.00176414	0.00110785	0.0021841	0.000842828	0.00184297	0	0	0	0.000218859	6.72912e-05	0.000255779	0.00169189	0.00243806	0.00346864	0.00356313	0.000652945	0.00108288	0.000349761	0
0.000938747	0.000551124	0.000465716	0.000116874	0	0	0.000172636	0.000235864	4.59084e-06	0	0.000118072	0.00015177	0.000677435	0	0.000174611	0.00119881	0	0.000521852	0.000345817	0.000509777	0	0	0.000147672	0.000117391	0.000791963	0.000958133	0.00163974	0.000559485	0	0.000601544	0	0.00163858	0.00113054	0.00229837	0.000752255	0.00184947	0	0	0	0.000141541	7.14805e-05	0.000264125	0.00170084	0.00237755	0.00352836	0.00361478	0.000831052	0.00107042	0.000354796	0
0.000964016	0.000562293	0.000417022	0.000173531	0	0	0.000244924	0.000151895	0	0	5.40149e-05	0.00011273	0.000593793	0	0.000123456	0.00123836	0	0.00050877	0.000349431	0.000493329	0	0	0.000120763	4.92623e-05	0.000805058	0.000955595	0.00174577	0.00057958	0	0.000653567	0	0.00150734	0.00116011	0.00240649	0.000658511	0.00184583	0	0	0	6.49894e-05	8.19864e-05	0.000282191	0.00169799	0.00231089	0.0035814	0.00365064	0.0010156	0.00105626	0.000361349	0
0.000985063	0.000570798	0.000366136	0.00023281	0	0	0.000323197	6.56176e-05	0	0	0	7.27529e-05	0.000503666	0	7.6285e-05	0.00127582	0	0.000501302	0.000358836	0.000483126	0	0	9.17327e-05	0	0.00082417	0.000957468	0.00184615	0.000606066	0	0.000701324	0	0.00137269	0.00119741	0.00250794	0.000562717	0.001832	0	0	0	0	9.96298e-05	0.000311334	0.00168428	0.00224042	0.00362868	0.00367073	0.0012053	0.00104063	0.000369459	0
0.0010017	0.000576694	0.000313775	0.000294659	0	0	0.000407082	0	0	0	0	3.25267e-05	0.000408098	0	3.42782e-05	0.00131141	0	0.000500166	0.000374274	0.00047986	0	0	6.09537e-05	0	0.000849694	0.000964214	0.00194004	0.000639752	9.8107e-05	0.000745029	0	0.00123717	0.00124329	0.00260237	0.000466083	0.00180806	0	0	0	0	0.000125272	0.000352995	0.001661	0.0021688	0.00367139	0.00367538	0.00139881	0.00102382	0.000379149	0
0.00101381	0.000580099	0.000260746	0.000359057	0	0	0.000496168	0	0	0	0	0	0.000308287	0	0	0.00134545	0	0.000506103	0.000395963	0.000484218	0	0	2.88551e-05	0	0.000882006	0.000976297	0.00202669	0.000681482	0.000233022	0.000785039	0	0.00110355	0.00129864	0.00268952	0.000369908	0.00177419	0	0	0	0	0.000159815	0.000408694	0.00162977	0.00209903	0.00371104	0.00366514	0.00159474	0.00100615	0.000390427	0
0.00102134	0.000581207	0.000207943	0.000426026	0	0	0.000590018	0	0	0	0	0	0.000205577	0	0	0.00137837	0	0.000519878	0.000424099	0.000496883	0	0	0	0	0.000921456	0.000994181	0.00210542	0.000732133	0.000381199	0.00082187	0	0.000974821	0.00136438	0.00276931	0.000275568	0.00173072	0	0	0	0	0.0002042	0.000480036	0.00159258	0.00203445	0.00374946	0.00364092	0.00179166	0.000987997	0.000403285	0
0.00102431	0.000580291	0.000156349	0.000495635	0	0	0.000688175	0	2.12716e-07	0	0	0	0.000101459	4.04631e-05	0	0.00141076	0	0.000542281	0.000458857	0.000518529	0	0	0	0	0.000968375	0.00101833	0.00217569	0.000792617	0.0005427	0.000856201	5.58013e-05	0.000854214	0.00144145	0.0028418	0.000184512	0.00167814	0	0	0	0	0.000259407	0.000568713	0.0015518	0.00197876	0.00378878	0.00360391	0.00198818	0.000969768	0.000417701	0
0.00102284	0.000577712	0.00010704	0.000568018	0	0	0.000790167	0	1.13093e-05	0	0	0	0	9.46561e-05	0	0.00144334	0	0.000574124	0.000500393	0.000549825	0	0	0	0	0.00102307	0.00104922	0.00223709	0.000863881	0.000717563	0.000888888	0.00021589	0.000745166	0.00153084	0.00290723	9.82531e-05	0.00161703	0	0	0	0	0.000326457	0.000676502	0.00151018	0.00193596	0.00383149	0.00355562	0.00218286	0.000951921	0.000433641	0
0.00101715	0.000573924	6.11866e-05	0.000643375	0	0	0.000895524	0	2.66396e-05	0	0	0	0	0.000157503	0	0.00147696	0	0.000616249	0.00054885	0.000591431	0	0	0	0	0.00108583	0.00108731	0.00228934	0.000946902	0.000905803	0.00092097	0.000393515	0.000651318	0.00163354	0.00296603	1.83606e-05	0.00154815	0	0	0	0	0.00040641	0.000805268	0.00147085	0.00191041	0.00388042	0.00349792	0.00237434	0.000934961	0.000451063	0
0.00100755	0.000569484	2.00512e-05	0.000721989	2.93101e-05	0	0.00100378	0	4.6573e-05	0	0	0	0	0.000229905	0	0.00151265	0	0.000669526	0.000604359	0.000644001	0	0	0	0	0.00115693	0.00113308	0.00233234	0.00104269	0.00110742	0.000953675	0.000589353	0.000576496	0.0017506	0.00301883	0	0.00147239	0	0	0	0	0.000500364	0.000956968	0.00143734	0.00190678	0.00393874	0.003433	0.00256131	0.000919438	0.000469916	0
0.000994485	0.000565051	0	0.000804234	0.000132976	0	0.0011145	0	7.15052e-05	0	0	0	0	0.00031285	0	0.00155159	0	0.000734853	0.000667047	0.000708185	0	0	0	0	0.00123661	0.001187	0.00236614	0.00115229	0.00132243	0.000988431	0.00080412	0.0005247	0.0018831	0.00306647	0	0.00139078	0	0	0	0	0.000609458	0.00113365	0.00141355	0.00193006	0.00400999	0.00336342	0.00274252	0.000905953	0.000490147	0
0.000978507	0.000561399	0	0.000890586	0.000243096	0	0.00122725	0	0.00010186	0	0	0	0	0.000407409	5.01616e-05	0.00159513	0	0.000813165	0.000737041	0.000784628	0	5.39295e-05	0	0	0.00132511	0.00124958	0.00239099	0.00127677	0.00155083	0.00102687	0.00103858	0.000500084	0.00203214	0.00311	0	0.0013045	0	0	0	0	0.000734874	0.00133746	0.00140381	0.00198552	0.00409805	0.0032921	0.00291683	0.000895156	0.000511701	0
0.000960302	0.000559419	0	0.000981633	0.000359793	0	0.00134166	0	0.00013809	0	0	0	0	0.000514752	0.00011985	0.00164478	0	0.000905431	0.000814474	0.000873974	0	0.000228249	0	0	0.00142265	0.0013213	0.00240734	0.00141724	0.00179265	0.00107081	0.00129355	0.000506939	0.00219888	0.00315072	0	0.00121488	0	0	0	0	0.000877831	0.00157064	0.00141279	0.00207873	0.00420715	0.00322229	0.00308324	0.000887748	0.000534529	0
0.000940698	0.000560124	0	0.00107809	0.00048326	0	0.00145742	0	0.000180683	0	0	0	0	0.000636149	0.000210484	0.00170225	0	0.00101266	0.000899492	0.000976871	0	0.000423697	0	0	0.00152945	0.00140268	0.00241583	0.00157484	0.00204796	0.00112231	0.00156993	0.000549674	0.00238451	0.00319014	0	0.00112337	6.23994e-05	0	0	0	0.00103959	0.00183553	0.00144557	0.00221553	0.00434189	0.00315763	0.00324085	0.000884482	0.000558592	0
0.000920662	0.000564655	0	0.0011808	0.000613777	0	0.00157426	0	0.000230158	0	0	0	0	0.000772975	0.000324014	0.00176939	0	0.00113591	0.000992263	0.00109397	0	0.000639821	0	0	0.00164573	0.00149424	0.00241732	0.00175074	0.00231685	0.00118362	0.00186868	0.000632795	0.00259027	0.00323003	0	0.00103157	0.000145414	0	0	0	0.00122147	0.00213456	0.00150757	0.002402	0.00450718	0.00310209	0.00338899	0.000886166	0.000583864	0
0.000901316	0.000574283	0	0.00129075	0.000751719	0	0.00169199	0	0.000287073	0	0	0	0	0.000926721	0.000462454	0.00184828	0	0.00127627	0.00109298	0.00122595	1.25339e-05	0.000876018	0	9.54101e-05	0.00177171	0.00159654	0.0024129	0.00194614	0.00259949	0.00125721	0.00219087	0.000760886	0.00281745	0.0032724	0	0.000941212	0.000237775	0	0	0	0.00142482	0.00247027	0.00160458	0.00264443	0.00470827	0.00306	0.00352714	0.00089366	0.000610341	0
0.000883936	0.000590415	0	0.0014091	0.000897575	0	0.00181053	0	0.000352024	0	0	0	0	0.001099	0.00062788	0.00194112	8.30657e-06	0.00143491	0.00120188	0.00137348	0.000188679	0.00113154	0	0.000215046	0.00190761	0.00171014	0.00240389	0.00216229	0.00289612	0.00134575	0.00253764	0.000938583	0.0030674	0.00331951	0	0.000854158	0.000339234	0	0	0	0.00165105	0.00284532	0.00174269	0.00294933	0.00495075	0.00303601	0.00365501	0.000907882	0.000638045	0
0.000869959	0.000614598	4.45906e-05	0.00153715	0.00105196	1.5542e-05	0.00192987	0	0.000425647	0	0	0	0	0.00129154	0.000822427	0.00205035	0.00016469	0.00161304	0.00131925	0.00153727	0.000378537	0.00140552	0	0.000355262	0.00205367	0.00183564	0.00239183	0.00240046	0.00320704	0.00145212	0.00291027	0.00117056	0.00334154	0.00337387	0	0.000772387	0.000449485	0	0	0	0.0019016	0.00326245	0.00192832	0.00332338	0.00524048	0.00303513	0.00377254	0.000929806	0.000667033	0
0.00086099	0.000648516	0.000118912	0.0016764	0.00121564	0.000185129	0.00205014	0	0.000508621	0	0	8.0669e-05	0	0.00150621	0.00104829	0.00217853	0.000345588	0.00181192	0.00144541	0.00171805	0.000581674	0.00169696	0	0.000516749	0.00221015	0.00197369	0.0023785	0.00266197	0.00353269	0.00157942	0.00331016	0.00146149	0.00364133	0.00343824	0	0.000697999	0.000568165	0	0	0	0.00217799	0.00372453	0.00216819	0.0037734	0.00558362	0.00306265	0.00387993	0.000960465	0.000697402	0
0.0008588	0.000693998	0.000215995	0.0018285	0.00138952	0.000374654	0.00217156	0	0.00060167	0	0	0.000185859	0	0.00174502	0.00130773	0.00232845	0.00055254	0.00203291	0.00158078	0.00191661	0.000797618	0.00200476	0	0.00070013	0.00237736	0.00212496	0.00236593	0.00294817	0.00387358	0.00173093	0.00373883	0.00181604	0.00396833	0.00351565	3.84673e-05	0.0006332	0.000694865	0	0	9.02298e-05	0.00248178	0.00423452	0.00246924	0.00430634	0.00598659	0.00312418	0.00397765	0.00100095	0.000729298	0
0.000865332	0.000753013	0.000338194	0.00199532	0.00157468	0.00058476	0.00229451	0	0.000705565	0.000105462	0	0.000312568	0	0.0020101	0.00160304	0.00250302	0.00078712	0.00227743	0.00172583	0.00213375	0.00102588	0.00232773	0	0.000905956	0.00255563	0.00229015	0.00235635	0.00326046	0.00423039	0.00191013	0.00419796	0.00223885	0.00432417	0.00360936	0.000165864	0.000580299	0.000829134	0	0	0.000244607	0.00281461	0.00479552	0.00283867	0.00492921	0.00645605	0.00322559	0.00406646	0.00105242	0.000762925	0
0.000882703	0.000827678	0.000487963	0.00217892	0.0017724	0.000816097	0.00241949	0	0.000821123	0.000308773	0	0.000462565	0	0.00230376	0.0019366	0.00270537	0.00105094	0.00254697	0.00188111	0.00237035	0.00126594	0.00266461	0	0.00113471	0.00274533	0.00247005	0.00235226	0.00360029	0.00460391	0.00212069	0.00468937	0.00273448	0.00471055	0.00372286	0.000321193	0.000541699	0.000970489	0	0	0.000422679	0.00317816	0.0054107	0.00328385	0.00564909	0.00699887	0.00337301	0.00414745	0.00111608	0.000798552	0
0.000913202	0.00092025	0.000667855	0.00238156	0.00198414	0.00106932	0.00254718	0	0.000949214	0.000525352	0	0.000637664	0	0.00262842	0.00231084	0.00293874	0.00134566	0.00284311	0.00204731	0.00262734	0.00151733	0.0030141	5.05156e-05	0.00138683	0.0029469	0.00266548	0.00235638	0.00396915	0.00499512	0.00236647	0.00521506	0.00330745	0.00512928	0.0038599	0.000505933	0.000519887	0.00111842	0	0	0.000625455	0.00357421	0.00608339	0.00381234	0.00647309	0.00762211	0.00357282	0.004222	0.00119322	0.000836522	0
0.00095929	0.00103313	0.000880523	0.00260572	0.00221157	0.00134512	0.00267839	0	0.00109076	0.000754869	0	0.000839723	0.000178937	0.0029867	0.00272822	0.00320656	0.00167297	0.00316755	0.00222517	0.00290573	0.00177955	0.00337485	0.00014817	0.00166266	0.00316085	0.00287732	0.00237163	0.00436859	0.00540515	0.00265146	0.0057772	0.00396213	0.00558228	0.00402445	0.000721515	0.000517427	0.0012724	0	0	0.000853914	0.00400458	0.00681702	0.0044318	0.0074083	0.00833298	0.00383158	0.00429184	0.00128519	0.000877261	2.07672e-05
0.0010236	0.00116886	0.00112872	0.00285407	0.00245659	0.0016442	0.00281412	0	0.00124672	0.000997007	0	0.00107064	0.000440876	0.00338133	0.00319129	0.00351239	0.00203463	0.00352206	0.00241559	0.0032066	0.00205218	0.00374553	0.000264215	0.00196252	0.00338775	0.00310654	0.00240117	0.00480019	0.00583533	0.00297983	0.00637813	0.00470281	0.00607154	0.00422069	0.000969313	0.00053695	0.00143192	0	0	0.00110901	0.0044712	0.00761511	0.00514999	0.00846175	0.00913883	0.00415604	0.00435907	0.00139339	0.000921286	0.000169301
0.00110894	0.00133012	0.00141528	0.00312953	0.00272132	0.00196731	0.00295554	0	0.00141814	0.00125148	0	0.00133235	0.000749747	0.00381523	0.00370263	0.00385993	0.00243244	0.00390852	0.00261957	0.00353113	0.00233484	0.00412481	0.000400086	0.00228668	0.00362827	0.00335416	0.00244836	0.00526563	0.00628717	0.0033559	0.0070204	0.00553363	0.00659921	0.00445301	0.00125065	0.000581145	0.00159644	0	0	0.00139166	0.00497606	0.00848133	0.0059747	0.0096404	0.0100471	0.00455309	0.00442609	0.00151931	0.000969218	0.000322851
0.00121826	0.00151971	0.00174316	0.00343522	0.00300812	0.00231527	0.00310399	5.99632e-05	0.00160609	0.00151803	0.000141678	0.00162685	0.00110852	0.00429147	0.00426488	0.00425301	0.00286826	0.00432893	0.00283827	0.00388059	0.00262725	0.00451141	0.000557249	0.00263537	0.00388315	0.0036213	0.00251673	0.00576663	0.00676243	0.00378409	0.00770673	0.00645857	0.00716751	0.004726	0.00156681	0.00065275	0.00176547	0	0	0.00170278	0.00552128	0.00941945	0.00691374	0.0109511	0.0110652	0.00502974	0.00449571	0.0016645	0.00102179	0.000481183
0.00135471	0.0017406	0.0021154	0.00377448	0.00331962	0.00268895	0.00326101	0.000258322	0.00181171	0.00179649	0.000368364	0.00195615	0.00152016	0.00481329	0.00488073	0.00469558	0.00334402	0.00478541	0.00307298	0.00425637	0.00292921	0.00490413	0.000737202	0.00300881	0.00415326	0.00390916	0.00261002	0.00630498	0.00726306	0.00426898	0.00844008	0.00748143	0.00777883	0.00504441	0.001919	0.000754545	0.00193854	0	0	0.00204324	0.00610903	0.0104334	0.00797488	0.0124005	0.0122006	0.00559308	0.00457107	0.0018306	0.00107984	0.000644129
0.00152156	0.00199583	0.00253511	0.00415088	0.00365867	0.00308929	0.00342832	0.000479326	0.0020362	0.00208674	0.00062492	0.00232233	0.00198757	0.00538408	0.00555292	0.0051917	0.00386171	0.0052802	0.00332515	0.00465997	0.00324064	0.00530184	0.000941475	0.0034072	0.00443957	0.00421905	0.00273211	0.00688254	0.00779126	0.00481519	0.00922358	0.00860585	0.00843566	0.00541317	0.00230841	0.000889338	0.00211524	0	0	0.00241392	0.00674161	0.0115271	0.00916578	0.0139951	0.0134609	0.00625025	0.00465569	0.00201929	0.00114435	0.000811594
0.00172223	0.00228862	0.00300552	0.00456819	0.00402842	0.00351734	0.00360785	0.000723366	0.00228081	0.0023888	0.000912689	0.0027275	0.00251364	0.00600739	0.00628426	0.00574551	0.00442339	0.00581566	0.00359639	0.00509304	0.00356162	0.00570359	0.00117163	0.00383074	0.00474319	0.00455236	0.00288706	0.00750125	0.00834947	0.00542748	0.0100606	0.00983525	0.00914067	0.00583735	0.00273618	0.00105996	0.00229521	0	0	0.00281569	0.00742141	0.0127046	0.010494	0.0157412	0.0148535	0.00700838	0.00475345	0.00223237	0.00121645	0.000983577
0.00196031	0.00262225	0.00352994	0.00503041	0.00443225	0.00397426	0.00380169	0.00099078	0.00254686	0.00270275	0.001233	0.00317382	0.00310121	0.00668694	0.00707758	0.00636125	0.00503121	0.00639431	0.00388849	0.00555733	0.00389237	0.00610852	0.00142924	0.00427965	0.00506533	0.00491061	0.00307902	0.00816313	0.00894037	0.00611064	0.0109547	0.0111728	0.00989662	0.00632215	0.00320342	0.00126926	0.00247816	0	0	0.00324942	0.00815097	0.0139704	0.0119669	0.0176448	0.0163856	0.0078746	0.00486856	0.00247168	0.00129739	0.00116018
0.00223948	0.00300014	0.00411176	0.00554173	0.00487383	0.00446131	0.00401214	0.00128186	0.00283572	0.00302885	0.00158716	0.00366352	0.00375307	0.0074266	0.00793578	0.00704321	0.00568738	0.00701879	0.00420341	0.00605477	0.0042333	0.00651601	0.00171595	0.0047542	0.00540739	0.00529541	0.0033123	0.0088703	0.00956693	0.00686952	0.0119096	0.0126216	0.0107065	0.00687285	0.00371122	0.0015201	0.0026639	0	9.3773e-05	0.00371598	0.00893291	0.0153285	0.0135917	0.0197117	0.0180643	0.00885595	0.00500562	0.00273916	0.00138858	0.00134161
0.00256357	0.00342579	0.00475445	0.00610657	0.00535707	0.0049799	0.0042417	0.00159687	0.00314883	0.0033675	0.00197649	0.00419885	0.00447196	0.00823038	0.00886181	0.00779575	0.00639424	0.00769187	0.00454329	0.00658742	0.00458503	0.00692561	0.0020334	0.00525469	0.00577087	0.00570852	0.00359127	0.00962495	0.0102324	0.00770899	0.0129293	0.0141843	0.0115733	0.00749486	0.00426064	0.00181531	0.00285234	0	0.000234393	0.00421628	0.00976999	0.0167836	0.0153753	0.0219472	0.0198968	0.0099594	0.00516952	0.00303683	0.00149161	0.00152822
0.00293651	0.00390282	0.00546158	0.00672951	0.00588616	0.00553157	0.00449305	0.00193603	0.00348768	0.00371927	0.00240229	0.00478213	0.00526057	0.00910245	0.00985865	0.00862327	0.00715416	0.00841649	0.00491049	0.00715753	0.00494838	0.00733714	0.00238328	0.0057815	0.00615746	0.0061518	0.00392039	0.0104294	0.0109401	0.00863394	0.0140181	0.0158635	0.0125004	0.00819361	0.00485274	0.00215777	0.00304351	0	0.000392776	0.00475124	0.0106651	0.01834	0.0173243	0.0243565	0.0218897	0.0111917	0.0053655	0.00336681	0.00160822	0.00172051
0.00336234	0.0044349	0.00623676	0.00741534	0.00646555	0.00611803	0.00476904	0.00229955	0.00385383	0.00408492	0.00286587	0.00541574	0.00612152	0.0100471	0.0109293	0.00953021	0.00796966	0.00919574	0.00530752	0.00776749	0.00532443	0.00775066	0.00276731	0.00633509	0.00656902	0.00662726	0.00430417	0.011286	0.011694	0.00964925	0.0151802	0.0176615	0.0134911	0.00897461	0.00548859	0.00255029	0.00323759	0	0.000570113	0.00532183	0.0116213	0.0200024	0.0194449	0.0269442	0.0240495	0.0125596	0.00559911	0.00373127	0.00174033	0.0019191
0.00384516	0.00502579	0.00708371	0.00816899	0.00709993	0.00674117	0.00507271	0.00268766	0.00424891	0.00446542	0.00336856	0.00610212	0.0070574	0.0110688	0.012077	0.010521	0.00884332	0.0100328	0.00573711	0.00841988	0.00571451	0.00816653	0.00318725	0.00691604	0.00700755	0.00713703	0.00474715	0.0121973	0.012498	0.0107598	0.0164204	0.0195804	0.0145491	0.00984335	0.00616928	0.0029957	0.00343487	0	0.000767656	0.00592908	0.0126417	0.0217756	0.021743	0.0297147	0.0263825	0.0140694	0.00587618	0.00413251	0.00189006	0.00212481
0.00438917	0.00567931	0.0080062	0.00899559	0.00779425	0.00740305	0.00540728	0.00310055	0.0046746	0.00486195	0.00391169	0.00684379	0.00807072	0.0121721	0.0133047	0.0116001	0.00977785	0.0109312	0.00620219	0.00911746	0.00612023	0.00858544	0.0036449	0.00752503	0.00747526	0.00768339	0.00525389	0.0131658	0.0133563	0.0119703	0.0177432	0.0216219	0.015678	0.0108054	0.00689592	0.00349679	0.00363584	0	0.00098672	0.00657406	0.0137297	0.0236642	0.0242241	0.0326717	0.0288945	0.0157274	0.0062028	0.00457288	0.00205969	0.00233862
0.00499861	0.00639934	0.00900805	0.00990038	0.00855366	0.00810593	0.0057761	0.00353848	0.00513265	0.00527595	0.00449665	0.0076433	0.00916394	0.0133617	0.0146156	0.0127719	0.0107761	0.0118943	0.00670589	0.00986316	0.00654348	0.00900838	0.00414209	0.00816292	0.00797453	0.00826876	0.00582893	0.0141944	0.0142736	0.0132856	0.0191538	0.0237878	0.0168818	0.0118661	0.00766969	0.00405634	0.00384117	0	0.00122869	0.00725793	0.0148886	0.0256732	0.0268933	0.0358188	0.0315909	0.0175393	0.00658532	0.00505486	0.00225171	0.00256171
0.00567778	0.00718978	0.0100931	0.0108887	0.00938356	0.00885229	0.00618271	0.00400171	0.00562487	0.00570909	0.00512484	0.00850332	0.0103395	0.0146423	0.0160129	0.0140409	0.0118408	0.0129258	0.00725153	0.0106601	0.00698645	0.00943673	0.00468072	0.00883071	0.00850792	0.00889571	0.00647679	0.0152857	0.0152546	0.0147104	0.0206572	0.0260793	0.0181645	0.013031	0.00849178	0.0046771	0.0040517	0	0.00149504	0.00798193	0.0161222	0.0278074	0.0297549	0.039159	0.0344768	0.0195108	0.00703028	0.005581	0.00246879	0.00279544
0.00643101	0.00805459	0.0112654	0.0119662	0.0102895	0.0096448	0.00663076	0.00449057	0.00615313	0.00616334	0.00579773	0.00942657	0.0115997	0.0160188	0.0174999	0.0154113	0.0129752	0.0140297	0.00784263	0.0115116	0.00745167	0.00987223	0.00526272	0.0095296	0.0090782	0.00956693	0.00720192	0.0164429	0.0163044	0.0162491	0.0222586	0.0284977	0.0195304	0.0143054	0.00936351	0.00536178	0.00426848	0	0.00178729	0.00874742	0.0174341	0.0300717	0.0328131	0.0426946	0.037557	0.0216471	0.00754443	0.00615396	0.00271381	0.00304139
0.00726263	0.00899773	0.0125289	0.0131383	0.0112774	0.0104864	0.00712406	0.00500546	0.00671939	0.00664092	0.00651681	0.0104159	0.0129469	0.0174962	0.0190798	0.0168876	0.0141823	0.0152097	0.00848289	0.0124211	0.00794195	0.010317	0.00589007	0.010261	0.00968832	0.0102853	0.00800871	0.0176689	0.0174282	0.0179063	0.0239635	0.0310439	0.0209837	0.0156945	0.0102862	0.00611309	0.00449279	0	0.00210707	0.00955585	0.0188284	0.0324711	0.0360713	0.0464278	0.0408355	0.0239529	0.00813466	0.00677647	0.00298985	0.00330133
0.00817697	0.0100232	0.0138876	0.0144106	0.012353	0.0113801	0.0076665	0.00554685	0.00732563	0.00714434	0.00728369	0.0114741	0.0143834	0.0190795	0.0207559	0.0184739	0.0154654	0.0164701	0.00917623	0.0133924	0.00846049	0.0107736	0.00656481	0.0110265	0.0103414	0.0110538	0.00890145	0.018967	0.0186316	0.0196862	0.0257774	0.0337187	0.022529	0.0172036	0.0112615	0.00693368	0.00472613	0.000136074	0.0024561	0.0104088	0.020309	0.0350107	0.0395325	0.05036	0.044316	0.0264328	0.008808	0.00745139	0.00330018	0.00357729
0.00917838	0.0111349	0.0153455	0.015789	0.0135226	0.0123295	0.00826211	0.00611531	0.00797394	0.00767641	0.00810003	0.0126042	0.0159115	0.0207737	0.0225316	0.0201745	0.0168278	0.0178152	0.00992673	0.0144293	0.00901077	0.0112451	0.00728904	0.0118279	0.0110408	0.0118757	0.00988433	0.0203404	0.0199203	0.021593	0.0277058	0.0365226	0.024171	0.0188375	0.0122908	0.00782621	0.00497022	0.000340891	0.00283617	0.011308	0.0218801	0.0376954	0.0431989	0.0544923	0.0480017	0.0290906	0.00957157	0.00818165	0.00364827	0.00387146
0.0102711	0.0123369	0.0169067	0.0172791	0.0147922	0.013338	0.00891497	0.00671155	0.00866645	0.00824025	0.00896758	0.0138093	0.0175333	0.0225839	0.0244101	0.0219934	0.0182729	0.0192491	0.0107386	0.0155357	0.00959664	0.0117346	0.00806492	0.0126675	0.01179	0.0127541	0.0109614	0.0217926	0.0213001	0.0236308	0.0297544	0.0394562	0.0259144	0.0206011	0.013376	0.00879327	0.00522707	0.000563674	0.00324918	0.0122553	0.0235462	0.0405301	0.0470722	0.0588251	0.0518951	0.03193	0.0104325	0.00897031	0.00403779	0.00418632
0.0114595	0.0136331	0.0185753	0.0188867	0.0161682	0.0144096	0.00962927	0.00733639	0.00940536	0.00883928	0.00988822	0.0150925	0.0192511	0.0245153	0.0263948	0.0239346	0.0198044	0.0207765	0.0116164	0.016716	0.0102223	0.0122462	0.00889468	0.0135475	0.0125928	0.0136927	0.0121365	0.0233272	0.0227771	0.0258032	0.031929	0.0425196	0.0277641	0.0224989	0.0145189	0.00983749	0.00549891	0.000805125	0.00369715	0.0132528	0.0253118	0.04352	0.0511537	0.0633584	0.0559984	0.0349539	0.011398	0.00982048	0.0044726	0.00452454
0.0127475	0.0150273	0.0203554	0.0206176	0.0176569	0.0155483	0.0104092	0.00799082	0.0101929	0.00947721	0.0108639	0.0164571	0.0210671	0.0265729	0.0284891	0.026002	0.0214258	0.022402	0.0125645	0.0179745	0.0108922	0.0127839	0.0097806	0.0144707	0.013453	0.0146948	0.0134135	0.0249478	0.0243577	0.0281139	0.0342354	0.045713	0.029725	0.0245356	0.0157215	0.0109614	0.00578823	0.001066	0.00418217	0.0143027	0.0271814	0.0466698	0.0554437	0.0680917	0.0603129	0.0381648	0.0124753	0.0107354	0.00495674	0.00488902
0.0141395	0.0165235	0.0222511	0.0224772	0.0192649	0.0167585	0.0112591	0.00867597	0.0110315	0.0101581	0.0118968	0.0179065	0.0229835	0.0287618	0.0306963	0.0281992	0.023141	0.0241301	0.0135877	0.0193157	0.0116113	0.0133525	0.0107251	0.0154401	0.0143747	0.0157644	0.0147959	0.0266582	0.026048	0.0305664	0.0366793	0.0490365	0.0318023	0.0267151	0.0169861	0.0121677	0.0060978	0.00134714	0.00470646	0.0154073	0.0291598	0.0499845	0.0599423	0.0730239	0.0648396	0.0415649	0.0136713	0.0117184	0.00549444	0.0052829
0.0156393	0.0181254	0.0242664	0.0244714	0.0209983	0.0180447	0.0121832	0.00939319	0.0119235	0.0108862	0.0129891	0.0194441	0.0250025	0.0310871	0.0330197	0.03053	0.0249537	0.0259656	0.014691	0.0207442	0.0123847	0.013957	0.0117305	0.0164588	0.0153621	0.0169052	0.0162871	0.0284623	0.0278546	0.0331638	0.0392666	0.0524899	0.034001	0.0290415	0.0183151	0.0134588	0.00643067	0.00164945	0.00527235	0.0165693	0.0312521	0.0534688	0.0646486	0.0781536	0.0695788	0.0451556	0.0149932	0.012773	0.00609011	0.00570953
0.017251	0.0198368	0.0264053	0.0266055	0.0228638	0.0194117	0.0131858	0.010144	0.0128713	0.0116663	0.0141431	0.0210735	0.0271264	0.0335538	0.0354627	0.0329979	0.0268678	0.0279135	0.0158791	0.0222649	0.0132179	0.0146029	0.0127994	0.0175305	0.0164196	0.0181213	0.0178903	0.0303641	0.029784	0.0359092	0.0420028	0.0560731	0.0363265	0.0315184	0.019711	0.0148374	0.00679013	0.00197394	0.00588229	0.0177914	0.0334631	0.0571273	0.0695614	0.0834787	0.0745301	0.0489379	0.0164478	0.0139025	0.00674832	0.0061725
0.0189781	0.0216612	0.0286719	0.028885	0.0248675	0.0208645	0.0142712	0.0109302	0.0138775	0.0125031	0.0153615	0.0227983	0.0293573	0.0361666	0.0380286	0.0356061	0.0288874	0.0299784	0.0171572	0.0238826	0.0141167	0.0152961	0.0139344	0.0186591	0.0175518	0.0194166	0.0196084	0.0323677	0.0318428	0.0388051	0.0448938	0.059786	0.0387838	0.0341493	0.0211767	0.016306	0.00717975	0.00232174	0.00653885	0.0190766	0.0357979	0.0609647	0.0746786	0.0889968	0.0796925	0.0529122	0.0180418	0.0151107	0.00747379	0.00667559
0.0208245	0.0236022	0.0310701	0.0313151	0.0270157	0.0224083	0.0154436	0.0117536	0.0149447	0.013402	0.0166469	0.0246222	0.0316977	0.0389305	0.0407205	0.0383578	0.0310164	0.0321654	0.0185304	0.0256024	0.0150871	0.0160428	0.0151383	0.0198488	0.0187632	0.0207955	0.0214442	0.0344774	0.0340376	0.0418543	0.047945	0.0636282	0.0413782	0.0369372	0.0227151	0.0178673	0.00760339	0.00269409	0.00724471	0.0204282	0.0382619	0.0649852	0.0799978	0.0947048	0.0850647	0.0570784	0.0197817	0.0164013	0.00827138	0.0072228
0.0227935	0.0256633	0.0336038	0.0339009	0.0293144	0.0240485	0.0167073	0.0126165	0.0160756	0.0143683	0.0180023	0.0265492	0.0341498	0.04185	0.0435419	0.0412561	0.0332591	0.0344794	0.0200039	0.0274292	0.0161355	0.0168497	0.0164136	0.0211042	0.0200588	0.0222622	0.0234003	0.0366974	0.0363751	0.0450588	0.0511619	0.0675996	0.0441149	0.039885	0.0243295	0.0195238	0.00806514	0.00309237	0.00800269	0.0218495	0.0408601	0.0691932	0.085516	0.100599	0.0906444	0.0614359	0.0216737	0.0177779	0.00914609	0.00781833
0.0248886	0.0278478	0.0362767	0.0366472	0.0317697	0.0257907	0.0180663	0.0135214	0.0172728	0.0154078	0.0194306	0.0285831	0.036716	0.0449297	0.0464957	0.0443039	0.0356194	0.0369252	0.021583	0.0293683	0.0172683	0.0177237	0.0177634	0.0224302	0.0214434	0.0238212	0.0254791	0.0390321	0.0388616	0.0484208	0.0545497	0.0716998	0.0469991	0.0429952	0.0260232	0.0212782	0.00856938	0.0035181	0.00881572	0.0233442	0.043598	0.0735926	0.0912294	0.106677	0.0964291	0.0659835	0.0237237	0.0192445	0.0101031	0.00846655
0.0271129	0.0301589	0.0390926	0.0395586	0.0343873	0.0276405	0.0195248	0.014471	0.0185392	0.0165263	0.020935	0.0307279	0.0393988	0.0481739	0.0495851	0.0475037	0.0381015	0.0395078	0.0232729	0.0314248	0.0184924	0.018672	0.0191906	0.0238319	0.022922	0.0254769	0.0276825	0.0414858	0.0415038	0.051942	0.0581135	0.0759286	0.0500359	0.04627	0.0277999	0.0231332	0.00912072	0.00397297	0.00968687	0.0249162	0.046481	0.0781873	0.097134	0.112933	0.102415	0.0707194	0.0259373	0.0208049	0.0111475	0.00917203
0.0294694	0.0325997	0.0420551	0.0426395	0.0371726	0.0296039	0.0210865	0.0154682	0.0198775	0.0177301	0.0225191	0.0329877	0.0422007	0.0515867	0.0528132	0.0508583	0.0407097	0.042232	0.0250789	0.0336039	0.0198147	0.0197021	0.0206981	0.0253148	0.0244997	0.0272337	0.0300126	0.0440631	0.044308	0.0556238	0.0618582	0.0802858	0.0532303	0.0497113	0.0296635	0.0250914	0.00972401	0.00445883	0.0106193	0.0265695	0.0495143	0.0829807	0.103225	0.119363	0.108599	0.0756416	0.0283199	0.0224633	0.0122846	0.00993947
0.0319608	0.0351731	0.0451676	0.0458941	0.0401308	0.0316868	0.0227555	0.0165162	0.0212908	0.0190254	0.0241864	0.0353667	0.0451243	0.0551721	0.0561828	0.0543698	0.043448	0.0451025	0.0270061	0.0359107	0.0212422	0.0208218	0.0222891	0.0268847	0.0261816	0.0290964	0.0324711	0.0467685	0.0472804	0.0594676	0.0657885	0.0847713	0.0565871	0.0533204	0.0316179	0.0271558	0.0103844	0.00497773	0.0116164	0.0283084	0.0527033	0.0879763	0.109498	0.125962	0.114977	0.0807472	0.0308763	0.0242235	0.01352	0.0107737
0.0345899	0.0378819	0.0484335	0.0493261	0.043267	0.0338953	0.0245354	0.0176186	0.022782	0.0204187	0.0259407	0.0378691	0.0481722	0.0589338	0.0596968	0.0580406	0.0463206	0.0481241	0.0290599	0.0383504	0.0227822	0.022039	0.0239668	0.0285476	0.0279729	0.0310695	0.0350594	0.0496065	0.0504271	0.0634742	0.0699086	0.089385	0.0601112	0.0570988	0.0336675	0.0293291	0.011107	0.0055319	0.0126816	0.0301375	0.0560534	0.093177	0.115946	0.132726	0.121543	0.0860332	0.033611	0.0260898	0.0148588	0.0116798
0.0373589	0.0407288	0.0518559	0.0529389	0.0465856	0.0362354	0.0264297	0.0187791	0.0243541	0.0219165	0.0277859	0.0404991	0.0513472	0.0628751	0.0633579	0.0618725	0.0493315	0.0513012	0.0312454	0.0409281	0.0244418	0.0233619	0.0257345	0.0303099	0.0298788	0.0331576	0.0377789	0.0525817	0.0537539	0.0676446	0.0742227	0.0941267	0.0638071	0.0610472	0.0358166	0.0316141	0.0118976	0.00612379	0.0138184	0.0320613	0.0595699	0.0985854	0.122565	0.139647	0.128293	0.0914958	0.0365279	0.0280662	0.0163067	0.0126628
0.0402702	0.0437162	0.055438	0.0567357	0.0500908	0.0387132	0.0284419	0.0200017	0.0260102	0.0235257	0.0297261	0.0432611	0.054652	0.0669992	0.0671687	0.0658674	0.0524848	0.0546383	0.0335675	0.0436487	0.0262285	0.0247987	0.0275955	0.032178	0.0319044	0.0353653	0.0406306	0.0556985	0.0572665	0.0719791	0.0787344	0.0989967	0.067679	0.0651661	0.03807	0.0340139	0.0127616	0.00675604	0.0150305	0.0340849	0.0632579	0.104204	0.129348	0.146722	0.13522	0.097131	0.0396307	0.0301569	0.017869	0.0137279
0.0433256	0.0468464	0.0591825	0.0607192	0.0537865	0.0413349	0.0305751	0.0212908	0.0277535	0.0252528	0.0317658	0.0461593	0.0580897	0.0713089	0.0711316	0.0700269	0.0557844	0.0581397	0.0360313	0.0465171	0.0281494	0.0263576	0.0295533	0.0341587	0.0340549	0.0376973	0.0436155	0.0589615	0.06097	0.0764781	0.0834472	0.103995	0.0717312	0.0694558	0.0404323	0.0365315	0.0137051	0.00743153	0.0163217	0.0362133	0.0671224	0.110034	0.136288	0.153943	0.142319	0.102934	0.0429223	0.0323662	0.0195513	0.0148803
0.046527	0.0501216	0.063092	0.0648918	0.057676	0.0441065	0.0328325	0.0226508	0.0295871	0.0271047	0.0339092	0.049198	0.061663	0.0758068	0.075249	0.0743525	0.0592341	0.0618093	0.0386415	0.0495382	0.0302119	0.028047	0.0316113	0.036259	0.0363354	0.0401581	0.0467344	0.0623751	0.0648695	0.0811416	0.088364	0.109122	0.0759673	0.0739161	0.0429085	0.0391699	0.0147339	0.00815335	0.017696	0.0384516	0.0711686	0.116079	0.143379	0.161304	0.149582	0.108901	0.0464055	0.0346982	0.0213588	0.0161254
0.0498759	0.0535438	0.0671691	0.0692554	0.0617621	0.0470341	0.0352168	0.0240867	0.0315143	0.0290882	0.036161	0.0523817	0.0653751	0.0804949	0.079523	0.0788454	0.0628377	0.065651	0.0414028	0.0527163	0.0324231	0.0298752	0.033773	0.0384858	0.038751	0.0427523	0.049988	0.0659437	0.0689697	0.0859694	0.0934874	0.114378	0.080391	0.0785465	0.0455036	0.0419324	0.0158543	0.00892482	0.0191574	0.0408053	0.075401	0.122338	0.150613	0.1688	0.157004	0.115026	0.050082	0.0371572	0.023297	0.0174685
0.0533737	0.0571147	0.0714159	0.0738115	0.0660473	0.0501235	0.0377308	0.0256033	0.0335383	0.0312099	0.038526	0.0557145	0.0692289	0.0853751	0.0839554	0.0835066	0.0665988	0.0696684	0.0443196	0.056056	0.03479	0.0318503	0.0360421	0.0408464	0.0413066	0.0454842	0.0533767	0.0696715	0.0732749	0.090961	0.0988196	0.119763	0.0850054	0.0833464	0.0482228	0.044822	0.0170724	0.00974951	0.0207099	0.0432799	0.0798243	0.128812	0.157985	0.176424	0.164576	0.121303	0.0539536	0.0397473	0.0253712	0.018915
0.0570215	0.0608359	0.0758343	0.0785613	0.0705334	0.0533804	0.0403767	0.0272059	0.0356625	0.0334765	0.0410089	0.0592008	0.0732278	0.0904488	0.0885482	0.0883371	0.0705206	0.0738648	0.0473962	0.0595614	0.0373195	0.0339806	0.0384222	0.043348	0.0440071	0.0483582	0.0569009	0.0735629	0.0777888	0.096116	0.104362	0.125279	0.0898132	0.0883146	0.0510712	0.0478422	0.0183945	0.0106312	0.0223579	0.045881	0.0844429	0.135502	0.165486	0.184169	0.172291	0.127727	0.0580211	0.0424728	0.0275865	0.0204701
0.0608202	0.0647089	0.0804262	0.0835053	0.0752218	0.0568104	0.043157	0.0289	0.0378902	0.0358944	0.0436148	0.0628445	0.0773748	0.0957169	0.0933027	0.0933375	0.0746065	0.0782433	0.0506367	0.0632364	0.0400182	0.0362738	0.0409169	0.0459979	0.0468571	0.0513786	0.060561	0.0776217	0.0825149	0.101433	0.110117	0.130925	0.0948169	0.0934499	0.0540541	0.0509962	0.0198269	0.0115739	0.0241055	0.0486143	0.0892607	0.142408	0.17311	0.192028	0.180143	0.134292	0.062285	0.0453377	0.0299479	0.0221392
0.0647705	0.0687348	0.0851928	0.0886438	0.0801131	0.0604188	0.0460735	0.0306912	0.0402248	0.0384701	0.0463485	0.06665	0.0816731	0.10118	0.0982204	0.0985083	0.0788595	0.0828064	0.0540447	0.0670845	0.0428924	0.0387377	0.0435299	0.0488033	0.0498611	0.0545494	0.0643572	0.0818519	0.0874561	0.106912	0.116084	0.136702	0.100018	0.0987504	0.0571768	0.0542875	0.0213761	0.0125819	0.0259572	0.0514854	0.0942815	0.149528	0.180849	0.199996	0.188122	0.140992	0.0667451	0.0483461	0.0324604	0.0239274
0.068873	0.0729148	0.0901354	0.0939763	0.0852077	0.0642107	0.0491281	0.0325851	0.0426697	0.0412096	0.0492152	0.070621	0.0861261	0.106839	0.103302	0.10385	0.0832823	0.0875566	0.0576239	0.0711092	0.0459481	0.0413796	0.0462649	0.0517715	0.0530236	0.0578746	0.0682896	0.0862572	0.092615	0.112551	0.122263	0.142612	0.105419	0.104214	0.0604445	0.0577195	0.0230483	0.0136597	0.0279174	0.0545002	0.0995088	0.156862	0.188697	0.208065	0.196221	0.14782	0.0714007	0.051502	0.0351286	0.0258399
0.0731279	0.0772495	0.0952548	0.0995023	0.090505	0.0681906	0.0523223	0.0345878	0.0452283	0.0441188	0.05222	0.0747614	0.0907368	0.112693	0.108549	0.109362	0.0878774	0.0924959	0.0613773	0.0753133	0.0491911	0.0442067	0.0491256	0.0549095	0.0563485	0.0613579	0.0723584	0.090841	0.0979934	0.118349	0.128656	0.148654	0.11102	0.10984	0.0638624	0.0612956	0.0248499	0.0148119	0.0299906	0.0576645	0.104946	0.164407	0.196645	0.216229	0.204432	0.154769	0.0762505	0.0548094	0.0379572	0.0278818
0.0775354	0.0817397	0.100552	0.10522	0.0960042	0.0723632	0.0556574	0.0367052	0.0479041	0.0472033	0.0553679	0.079075	0.0955085	0.118741	0.113962	0.115045	0.0926471	0.0976258	0.0653081	0.0796996	0.0526266	0.0472256	0.0521156	0.0582244	0.0598399	0.0650029	0.0765637	0.0956067	0.103593	0.124304	0.13526	0.154831	0.116822	0.115624	0.0674355	0.0650194	0.0267872	0.0160434	0.0321814	0.060984	0.110595	0.172162	0.204688	0.224481	0.212746	0.161834	0.0812929	0.058272	0.0409503	0.0300578
0.0820954	0.0863858	0.106026	0.111129	0.101703	0.0767323	0.0591346	0.0389433	0.0507003	0.0504684	0.058664	0.0835651	0.100444	0.124982	0.11954	0.120899	0.0975934	0.102948	0.0694187	0.0842702	0.0562594	0.0504426	0.0552385	0.0617229	0.0635014	0.0688129	0.0809056	0.100557	0.109414	0.130415	0.142074	0.161142	0.122825	0.121564	0.0711688	0.0688944	0.0288662	0.0173594	0.0344943	0.0644643	0.116458	0.180123	0.212819	0.232815	0.221156	0.169007	0.0865255	0.0618935	0.044112	0.0323727
0.0868076	0.0911881	0.111678	0.117225	0.107601	0.0813015	0.0627546	0.0413082	0.0536204	0.0539189	0.0621131	0.088235	0.105548	0.131415	0.125285	0.126922	0.102718	0.108462	0.0737115	0.089027	0.0600939	0.0538635	0.0584979	0.0654114	0.0673363	0.072791	0.0853843	0.105695	0.115457	0.13668	0.149097	0.167589	0.129028	0.127658	0.0750671	0.0729241	0.031093	0.018765	0.0369338	0.0681111	0.122538	0.188287	0.22103	0.241224	0.229654	0.176282	0.0919454	0.0656776	0.0474461	0.0348312
0.0916717	0.0961465	0.117507	0.123507	0.113693	0.0860739	0.0665182	0.043806	0.0566678	0.0575594	0.0657203	0.0930877	0.110821	0.138037	0.131195	0.133115	0.108022	0.114169	0.0781883	0.0939715	0.0641338	0.0574934	0.0618972	0.0692962	0.0713476	0.07694	0.0899998	0.111023	0.121722	0.143096	0.156327	0.174173	0.13543	0.133902	0.0791349	0.077112	0.0334735	0.0202658	0.0395045	0.0719297	0.128835	0.19665	0.229316	0.249703	0.238231	0.183652	0.0975495	0.0696274	0.0509562	0.0374374
0.096687	0.101261	0.123512	0.129972	0.119977	0.0910522	0.0704257	0.0464427	0.0598458	0.061394	0.0694903	0.098126	0.116268	0.144846	0.13727	0.139476	0.113506	0.120069	0.0828506	0.0991045	0.0683825	0.0613373	0.0654398	0.0733832	0.0755381	0.0812625	0.0947525	0.116543	0.128207	0.149662	0.163759	0.180894	0.142029	0.140294	0.0833766	0.0814614	0.0360134	0.0218672	0.0422111	0.0759255	0.13535	0.205207	0.237672	0.258245	0.246879	0.19111	0.103334	0.0737464	0.0546453	0.0401955
0.101853	0.106531	0.129692	0.136615	0.126449	0.0962385	0.0744775	0.0492244	0.0631576	0.0654261	0.0734276	0.103352	0.12189	0.15184	0.143509	0.146003	0.119172	0.126162	0.0876997	0.104427	0.0728425	0.065399	0.0691289	0.0776776	0.0799103	0.0857607	0.0996424	0.122256	0.134912	0.156376	0.171392	0.187753	0.148823	0.146829	0.0877962	0.0859758	0.038718	0.023575	0.0450579	0.0801035	0.142084	0.213953	0.24609	0.266843	0.255592	0.198651	0.109294	0.0780374	0.0585164	0.0431094
0.107169	0.111956	0.136045	0.143433	0.133104	0.101634	0.0786734	0.0521569	0.0666065	0.0696589	0.0775365	0.108769	0.127692	0.159014	0.149912	0.152697	0.125018	0.132445	0.0927363	0.109938	0.0775159	0.0696822	0.0729677	0.0821846	0.0844661	0.0904366	0.10467	0.128165	0.141833	0.163235	0.17922	0.194752	0.155809	0.153504	0.0923973	0.0906585	0.0415926	0.0253949	0.0480496	0.0844686	0.149035	0.222883	0.254567	0.275494	0.26436	0.206267	0.115427	0.0825033	0.062572	0.0461827
0.112633	0.117536	0.14257	0.150421	0.139936	0.10724	0.0830133	0.0552459	0.0701956	0.074095	0.0818213	0.114377	0.133674	0.166364	0.156476	0.159555	0.131045	0.138918	0.0979608	0.115638	0.0824041	0.0741896	0.0769592	0.0869086	0.0892072	0.0952918	0.109836	0.13427	0.148969	0.170237	0.18724	0.20189	0.162984	0.160317	0.0971833	0.0955125	0.0446422	0.0273328	0.0511904	0.0890252	0.156204	0.231988	0.263096	0.28419	0.273178	0.213953	0.121725	0.0871467	0.0668143	0.0494188
0.118245	0.123269	0.149265	0.157574	0.146941	0.113057	0.0874968	0.058497	0.0739279	0.0787363	0.0862856	0.120179	0.139839	0.173887	0.1632	0.166575	0.137253	0.145578	0.103373	0.121526	0.0875078	0.0789233	0.0811062	0.0918535	0.094135	0.100328	0.11514	0.140571	0.156316	0.177379	0.195445	0.209167	0.170342	0.167262	0.102157	0.100541	0.0478713	0.0293946	0.0544847	0.0937775	0.163588	0.241264	0.271675	0.292927	0.282037	0.221702	0.128185	0.0919697	0.0712449	0.0528206
0.124003	0.129155	0.156126	0.164887	0.154111	0.119085	0.0921234	0.0619153	0.0778064	0.0835843	0.0909331	0.126175	0.146189	0.181577	0.170081	0.173755	0.14364	0.152423	0.108973	0.1276	0.092827	0.0838847	0.0854113	0.0970225	0.0992502	0.105545	0.120583	0.147068	0.163869	0.184659	0.203831	0.216585	0.177879	0.174336	0.107321	0.105747	0.0512843	0.0315862	0.0579367	0.0987296	0.171186	0.250702	0.280297	0.301699	0.290931	0.229509	0.1348	0.0969746	0.0758654	0.0563909
0.129906	0.135191	0.163151	0.172355	0.161441	0.125321	0.0968922	0.065506	0.0818339	0.0886397	0.0957669	0.132366	0.152725	0.18943	0.177117	0.181093	0.150205	0.15945	0.114759	0.133859	0.098361	0.0890746	0.0898768	0.102418	0.104553	0.110944	0.126166	0.153762	0.171624	0.192074	0.212392	0.224142	0.185591	0.181535	0.112676	0.111132	0.054885	0.0339135	0.0615504	0.103885	0.178994	0.260294	0.28896	0.310502	0.299854	0.237368	0.141564	0.102163	0.0806767	0.060132
0.135953	0.141377	0.170336	0.17997	0.168922	0.131766	0.101802	0.0692737	0.0860129	0.0939026	0.10079	0.138752	0.15945	0.197439	0.184305	0.188587	0.156945	0.166654	0.120731	0.140299	0.104108	0.0944928	0.0945051	0.108043	0.110044	0.116525	0.13189	0.160652	0.179577	0.199621	0.221121	0.231839	0.19347	0.188855	0.118226	0.1167	0.0586771	0.0363823	0.0653298	0.109246	0.187009	0.270031	0.297661	0.31933	0.308798	0.245273	0.148471	0.107536	0.0856794	0.0640461
0.142142	0.147711	0.177678	0.187728	0.176547	0.138416	0.106853	0.0732227	0.0903461	0.0993728	0.106004	0.145333	0.166363	0.205598	0.191642	0.196232	0.163859	0.174033	0.126887	0.146919	0.110067	0.100138	0.0992978	0.113898	0.115723	0.122287	0.137755	0.167735	0.18772	0.207297	0.23001	0.239674	0.201509	0.196293	0.123969	0.122453	0.0626635	0.0389984	0.0692787	0.114816	0.195226	0.279904	0.306396	0.328179	0.317759	0.25322	0.155515	0.113096	0.0908736	0.0681349
0.148471	0.15419	0.185172	0.19562	0.184308	0.145268	0.112042	0.077357	0.0948356	0.105049	0.111411	0.152107	0.173465	0.213901	0.199125	0.204027	0.170944	0.181581	0.133224	0.153714	0.116234	0.10601	0.104257	0.119983	0.121589	0.128231	0.143762	0.17501	0.196048	0.2151	0.239053	0.247647	0.209702	0.203843	0.129907	0.128392	0.0668471	0.0417674	0.0734005	0.120597	0.203641	0.289904	0.315162	0.337045	0.326731	0.261204	0.162689	0.118842	0.0962591	0.0723998
0.15494	0.160814	0.192814	0.20364	0.192196	0.15232	0.11737	0.0816802	0.0994838	0.110929	0.117014	0.159074	0.180757	0.222341	0.206749	0.211968	0.178195	0.189292	0.13974	0.16068	0.122606	0.112105	0.109383	0.126298	0.12764	0.134355	0.149912	0.182476	0.204553	0.223026	0.248241	0.255756	0.218041	0.211503	0.136039	0.134519	0.0712301	0.0446948	0.0776986	0.12659	0.212248	0.300021	0.323959	0.345924	0.335707	0.26922	0.169986	0.124775	0.101835	0.0768417
0.161545	0.167579	0.200599	0.211781	0.200203	0.159565	0.122833	0.0861952	0.104292	0.117012	0.122811	0.166231	0.188237	0.230911	0.21451	0.22005	0.18561	0.197163	0.146433	0.167814	0.129179	0.118421	0.114678	0.132843	0.133875	0.140656	0.156206	0.190128	0.213229	0.231072	0.257567	0.263999	0.226518	0.219266	0.142364	0.140835	0.0758142	0.0477858	0.0821762	0.132797	0.221041	0.310243	0.332783	0.354812	0.344684	0.277263	0.177399	0.130896	0.107601	0.0814612
0.168286	0.174483	0.208522	0.220035	0.208319	0.166999	0.128431	0.0909045	0.109263	0.123293	0.128804	0.173577	0.195905	0.239604	0.222404	0.228271	0.193184	0.205186	0.153298	0.17511	0.135947	0.124953	0.120143	0.139614	0.140291	0.147134	0.162646	0.197964	0.222067	0.239234	0.267021	0.272374	0.235122	0.227131	0.14888	0.147341	0.0806007	0.0510455	0.0868362	0.139217	0.230013	0.320559	0.341633	0.363704	0.353657	0.285331	0.184921	0.137203	0.113554	0.0862588
0.175161	0.181524	0.216577	0.228394	0.216535	0.174617	0.134162	0.0958102	0.114397	0.129769	0.134992	0.181108	0.20376	0.24841	0.230426	0.236625	0.200912	0.213354	0.160333	0.182563	0.142905	0.131698	0.125777	0.146609	0.146887	0.153786	0.169232	0.205979	0.231058	0.24751	0.276594	0.280878	0.243845	0.235091	0.155585	0.154037	0.0855906	0.0544786	0.091681	0.145851	0.239156	0.330959	0.350508	0.372598	0.362622	0.29342	0.192545	0.143697	0.119693	0.0912343
0.182167	0.188698	0.224759	0.236851	0.224841	0.182411	0.140024	0.100914	0.119696	0.136436	0.141375	0.18882	0.2118	0.257323	0.238571	0.245108	0.20879	0.221662	0.167534	0.190166	0.150047	0.138649	0.131581	0.153825	0.153658	0.160609	0.175966	0.214169	0.240195	0.255896	0.286277	0.289508	0.252678	0.243144	0.162476	0.160923	0.0907839	0.0580897	0.096713	0.152698	0.248461	0.341431	0.359407	0.38149	0.371574	0.301525	0.200264	0.150375	0.126015	0.0963873
0.189304	0.196003	0.233062	0.245398	0.233229	0.190375	0.146015	0.106216	0.125161	0.143288	0.147951	0.196711	0.220022	0.266335	0.246834	0.253715	0.216811	0.230101	0.174896	0.197915	0.157365	0.145801	0.137554	0.161256	0.160603	0.167599	0.182848	0.222529	0.249466	0.264389	0.296061	0.29826	0.261609	0.251285	0.169549	0.168	0.0961806	0.0618829	0.101934	0.159756	0.257921	0.351962	0.368329	0.390376	0.380511	0.309645	0.208072	0.157237	0.132518	0.101717
0.196568	0.203436	0.241479	0.254026	0.241687	0.198501	0.152133	0.111717	0.130791	0.150321	0.154717	0.204773	0.228423	0.275435	0.255208	0.26244	0.22497	0.238664	0.182414	0.205801	0.164853	0.153148	0.143696	0.168898	0.167715	0.174753	0.18988	0.231054	0.258864	0.272984	0.305935	0.30713	0.270627	0.259509	0.176799	0.175265	0.10178	0.0658619	0.107346	0.167023	0.267526	0.36254	0.377275	0.399254	0.389428	0.317776	0.21596	0.16428	0.139198	0.107222
0.203958	0.210992	0.250003	0.262727	0.250206	0.20678	0.158376	0.117416	0.136588	0.157527	0.16167	0.213004	0.236999	0.284616	0.263689	0.271278	0.233261	0.247343	0.190084	0.213818	0.172501	0.160681	0.150005	0.176743	0.174992	0.182067	0.197062	0.239737	0.268377	0.281678	0.315889	0.316112	0.279723	0.267812	0.184222	0.182717	0.10758	0.07003	0.11295	0.174496	0.277264	0.373152	0.386243	0.40812	0.398324	0.325916	0.223922	0.171502	0.146052	0.112901
0.211471	0.21867	0.258628	0.271492	0.258776	0.215203	0.164742	0.123312	0.14255	0.164901	0.168808	0.221397	0.245747	0.293869	0.272269	0.280223	0.241675	0.256129	0.1979	0.221959	0.180302	0.168394	0.15648	0.184785	0.182429	0.189536	0.204395	0.248572	0.277995	0.290467	0.325913	0.325202	0.288883	0.276191	0.19181	0.190354	0.11358	0.0743902	0.118747	0.182173	0.287126	0.383786	0.395233	0.416972	0.407195	0.334062	0.231951	0.1789	0.153075	0.118752
0.219107	0.226464	0.267347	0.280315	0.267387	0.22376	0.171228	0.129404	0.148679	0.172435	0.176125	0.229944	0.25466	0.303184	0.280942	0.289268	0.250207	0.265014	0.205857	0.230215	0.188247	0.176278	0.163119	0.193016	0.190019	0.197155	0.21188	0.257552	0.287708	0.299346	0.335996	0.334393	0.298098	0.284641	0.199558	0.198174	0.119777	0.0789448	0.124738	0.190047	0.297101	0.394429	0.404245	0.425807	0.416038	0.342213	0.240042	0.18647	0.160263	0.124773
0.226862	0.234372	0.276151	0.289185	0.27603	0.232443	0.177832	0.135689	0.154972	0.18012	0.183617	0.238641	0.263735	0.312552	0.289702	0.298406	0.258849	0.273988	0.213948	0.23858	0.196325	0.184325	0.16992	0.201425	0.197759	0.204918	0.219517	0.266669	0.297505	0.308312	0.346129	0.343678	0.307355	0.293158	0.207458	0.206172	0.126168	0.0836958	0.130922	0.198116	0.307176	0.405068	0.413279	0.434621	0.424852	0.350367	0.248186	0.194209	0.167611	0.130962
0.234734	0.242388	0.285035	0.298096	0.284695	0.241238	0.184553	0.142164	0.161428	0.18795	0.191278	0.247478	0.272964	0.321964	0.298541	0.307631	0.267592	0.283043	0.222168	0.247044	0.204527	0.192524	0.17688	0.210004	0.205641	0.21282	0.227307	0.275915	0.307375	0.317359	0.356299	0.353051	0.316641	0.301738	0.215502	0.214346	0.13275	0.0886446	0.1373	0.206373	0.31734	0.415689	0.422335	0.443412	0.433635	0.358522	0.256379	0.202112	0.175114	0.137315
0.242722	0.25051	0.293989	0.307039	0.293372	0.250137	0.191387	0.148824	0.168046	0.195915	0.199102	0.256449	0.282341	0.331411	0.307454	0.316935	0.276428	0.292168	0.23051	0.255599	0.212843	0.200867	0.183995	0.218743	0.213661	0.220854	0.235249	0.285282	0.317306	0.326484	0.366497	0.362503	0.325946	0.310376	0.223682	0.222691	0.139519	0.093792	0.143871	0.214812	0.32758	0.42628	0.431413	0.452177	0.442385	0.366677	0.264614	0.210175	0.182766	0.14383
0.250822	0.258732	0.303007	0.316006	0.302053	0.259127	0.198331	0.155666	0.174823	0.204005	0.207081	0.265544	0.291859	0.340883	0.316431	0.326311	0.28535	0.301355	0.238969	0.264236	0.221261	0.209344	0.191263	0.227629	0.22181	0.229013	0.243344	0.29476	0.327287	0.335681	0.376711	0.372027	0.335256	0.319069	0.231988	0.231201	0.146471	0.0991382	0.150633	0.223426	0.337882	0.436828	0.440511	0.460913	0.4511	0.374831	0.272885	0.218392	0.190562	0.150502
0.259032	0.267049	0.31208	0.324989	0.310728	0.268197	0.205384	0.162685	0.181758	0.212213	0.215208	0.274754	0.301508	0.350371	0.325468	0.335749	0.294348	0.310594	0.247536	0.272947	0.229773	0.217944	0.198679	0.236651	0.230082	0.237292	0.25159	0.30434	0.337307	0.344946	0.386931	0.381613	0.34456	0.327811	0.24041	0.239872	0.1536	0.104683	0.157585	0.232208	0.348235	0.44732	0.44963	0.469618	0.459778	0.382982	0.281187	0.226758	0.198495	0.15733
0.26735	0.275458	0.3212	0.333981	0.319389	0.277335	0.212543	0.169874	0.188846	0.220527	0.223475	0.284071	0.311281	0.359865	0.334555	0.345242	0.303413	0.319875	0.256205	0.281723	0.238366	0.226657	0.206238	0.245796	0.238471	0.245682	0.259987	0.314014	0.347355	0.354272	0.397145	0.391252	0.353846	0.336599	0.248938	0.248696	0.160901	0.110425	0.164725	0.241149	0.358624	0.457743	0.458768	0.478289	0.468419	0.39113	0.289514	0.235267	0.206558	0.164307
0.275774	0.283954	0.33036	0.342974	0.328028	0.286528	0.219804	0.177226	0.196085	0.228939	0.231872	0.293484	0.321168	0.369357	0.343685	0.354781	0.312536	0.329187	0.26497	0.290555	0.24703	0.235473	0.213937	0.255051	0.246967	0.254177	0.268533	0.323769	0.357419	0.363655	0.407344	0.400933	0.363103	0.345429	0.257562	0.257666	0.168369	0.116363	0.17205	0.250241	0.369036	0.468084	0.467925	0.486922	0.47702	0.399274	0.297861	0.243912	0.214746	0.171432
0.284299	0.29253	0.339551	0.35196	0.336637	0.295765	0.227166	0.184736	0.203471	0.237437	0.240391	0.302984	0.33116	0.378838	0.352851	0.364357	0.321708	0.338523	0.273822	0.299433	0.255753	0.24438	0.221769	0.264403	0.255565	0.262767	0.277227	0.333597	0.367489	0.373089	0.417517	0.410648	0.372317	0.354296	0.266269	0.266776	0.175997	0.122495	0.179557	0.259474	0.379457	0.478333	0.477099	0.495515	0.48558	0.407412	0.306225	0.252686	0.223051	0.178698
0.292924	0.301183	0.348766	0.360934	0.345208	0.305032	0.234625	0.192394	0.210999	0.246012	0.24902	0.312558	0.341246	0.388298	0.362045	0.37396	0.330919	0.347871	0.282756	0.308349	0.264526	0.253369	0.22973	0.273837	0.264255	0.271445	0.286065	0.343487	0.377552	0.382568	0.427653	0.420384	0.381479	0.363196	0.275049	0.276016	0.183779	0.128818	0.187243	0.268839	0.389872	0.488476	0.486288	0.504065	0.494098	0.415544	0.314599	0.261583	0.231466	0.186101
0.301646	0.309907	0.357996	0.369887	0.353735	0.314317	0.242178	0.200192	0.218664	0.254653	0.25775	0.322198	0.351415	0.397729	0.371259	0.383581	0.340159	0.357221	0.291763	0.317294	0.273337	0.262428	0.237813	0.283339	0.27303	0.280203	0.295045	0.353427	0.387599	0.392085	0.437741	0.430131	0.390576	0.372124	0.28389	0.285379	0.191707	0.135328	0.195104	0.278325	0.400269	0.498502	0.495489	0.512569	0.502572	0.423668	0.32298	0.270594	0.239984	0.193638
0.31046	0.318696	0.367233	0.378815	0.362212	0.323608	0.249823	0.208123	0.226461	0.26335	0.26657	0.331891	0.361655	0.407123	0.380486	0.393209	0.349419	0.366566	0.300835	0.326259	0.282175	0.271547	0.246012	0.292893	0.281882	0.289031	0.304164	0.363406	0.397618	0.401634	0.447773	0.439877	0.399599	0.381075	0.292778	0.294854	0.199774	0.142022	0.203135	0.287921	0.410634	0.508401	0.504701	0.521023	0.511001	0.431785	0.331364	0.279711	0.248598	0.201302
0.319365	0.327545	0.37647	0.387709	0.370632	0.332892	0.257556	0.216175	0.234385	0.272092	0.275468	0.341625	0.371956	0.416471	0.389719	0.402836	0.35869	0.375895	0.309967	0.335235	0.29103	0.280715	0.254321	0.302486	0.290802	0.297922	0.313417	0.373414	0.407598	0.411209	0.457738	0.449611	0.408538	0.390046	0.301703	0.304432	0.207973	0.148894	0.211332	0.297616	0.420952	0.518161	0.51392	0.529423	0.519383	0.439892	0.339748	0.288927	0.257299	0.209089
0.328355	0.336448	0.385699	0.396566	0.378991	0.342157	0.265374	0.22434	0.242429	0.280869	0.284433	0.35139	0.382304	0.425764	0.398949	0.41245	0.36796	0.385199	0.31915	0.344214	0.299893	0.289922	0.262733	0.312101	0.29978	0.306867	0.322801	0.383439	0.417531	0.420802	0.467626	0.459319	0.417381	0.399032	0.31065	0.314103	0.216295	0.155939	0.219689	0.307398	0.431211	0.527773	0.523142	0.537768	0.527716	0.447988	0.348127	0.298232	0.26608	0.216993
0.337429	0.345399	0.394913	0.405379	0.387284	0.351391	0.273274	0.232608	0.250587	0.289671	0.293451	0.361174	0.392688	0.434997	0.408169	0.422041	0.377222	0.394469	0.328376	0.353187	0.308753	0.299159	0.271241	0.321724	0.30881	0.315855	0.332309	0.39347	0.427406	0.430407	0.477428	0.468991	0.426121	0.408028	0.319609	0.323855	0.224732	0.163152	0.228199	0.317255	0.441397	0.537227	0.532362	0.546052	0.535998	0.456073	0.356499	0.307617	0.274934	0.22501
0.34658	0.354392	0.404103	0.414143	0.395506	0.360583	0.281252	0.240966	0.258851	0.298488	0.302512	0.370965	0.403093	0.44416	0.417372	0.431599	0.386464	0.403697	0.337639	0.362146	0.3176	0.308415	0.279838	0.331339	0.317882	0.324879	0.341936	0.403495	0.437213	0.440016	0.487135	0.478613	0.434748	0.417028	0.328565	0.333677	0.233276	0.170526	0.236857	0.327176	0.451497	0.546514	0.541577	0.554273	0.544228	0.464145	0.36486	0.317074	0.283853	0.233134
0.355806	0.363421	0.413264	0.422853	0.403654	0.369721	0.289305	0.249406	0.267214	0.307309	0.311602	0.380751	0.413508	0.453248	0.426551	0.441113	0.395679	0.412874	0.346931	0.371083	0.326427	0.317681	0.288516	0.340931	0.326987	0.333929	0.351675	0.413502	0.446943	0.449621	0.496739	0.488173	0.443255	0.426029	0.337507	0.343558	0.241917	0.178054	0.245657	0.337147	0.4615	0.555627	0.550781	0.562426	0.552402	0.472202	0.373208	0.326593	0.292829	0.241359
0.365101	0.37248	0.422387	0.431505	0.411725	0.378794	0.297429	0.257914	0.275669	0.316126	0.320709	0.39052	0.423919	0.462253	0.435697	0.450571	0.404855	0.421994	0.356245	0.379991	0.335225	0.326948	0.297267	0.350485	0.336116	0.342996	0.36152	0.42348	0.456588	0.459214	0.506231	0.497659	0.451635	0.435025	0.346422	0.353485	0.250648	0.185728	0.25459	0.347156	0.471392	0.564557	0.559967	0.570508	0.560518	0.480243	0.38154	0.336163	0.301853	0.24968
0.374462	0.381563	0.431466	0.440096	0.419717	0.387792	0.30562	0.266481	0.284207	0.324929	0.329821	0.400261	0.434312	0.471169	0.444806	0.459964	0.413985	0.431047	0.365573	0.388862	0.343985	0.336207	0.306084	0.359987	0.345261	0.35207	0.371462	0.433419	0.46614	0.468788	0.515604	0.507058	0.459879	0.444011	0.355298	0.363447	0.259458	0.19354	0.263649	0.357191	0.481162	0.573297	0.56913	0.578514	0.568573	0.488265	0.389854	0.345776	0.31092	0.258092
0.383883	0.390663	0.440495	0.44862	0.427628	0.396705	0.313874	0.275094	0.292819	0.333708	0.338924	0.409962	0.444674	0.47999	0.453869	0.469281	0.423058	0.440027	0.374909	0.39769	0.352701	0.345451	0.314958	0.369423	0.354413	0.361143	0.381493	0.443307	0.47559	0.478334	0.524849	0.516359	0.467984	0.452983	0.364123	0.37343	0.268339	0.201483	0.272826	0.367237	0.4908	0.581843	0.578262	0.586442	0.576565	0.496266	0.398147	0.355422	0.32002	0.266588
0.393358	0.399773	0.449467	0.457076	0.435456	0.405523	0.322187	0.283742	0.301497	0.342456	0.348006	0.419611	0.454992	0.488711	0.46288	0.478511	0.432067	0.448928	0.384245	0.406468	0.361365	0.354671	0.323882	0.378778	0.363564	0.370206	0.391603	0.453132	0.484931	0.487843	0.533959	0.525549	0.475943	0.461933	0.372886	0.383421	0.277281	0.209546	0.282112	0.377284	0.500296	0.590187	0.587355	0.594285	0.58449	0.504244	0.406417	0.365089	0.329146	0.275163
0.402882	0.408888	0.458376	0.46546	0.443203	0.414238	0.330556	0.292414	0.310232	0.351165	0.357054	0.429198	0.465252	0.497327	0.471833	0.487644	0.441003	0.457743	0.393575	0.415189	0.369973	0.36386	0.332847	0.388039	0.372704	0.379249	0.401783	0.462885	0.494157	0.497308	0.542929	0.534617	0.483753	0.470858	0.381576	0.393408	0.286275	0.217722	0.291499	0.387318	0.509639	0.598326	0.596402	0.602042	0.592345	0.512195	0.414663	0.374769	0.338291	0.283811
0.41245	0.418001	0.467218	0.47377	0.450866	0.422841	0.338974	0.301097	0.319014	0.359826	0.366058	0.438711	0.475441	0.505833	0.480721	0.496669	0.449857	0.466467	0.402892	0.423849	0.378518	0.373012	0.341845	0.397194	0.381826	0.388264	0.412022	0.472555	0.503261	0.506719	0.551751	0.543551	0.491409	0.479752	0.390182	0.403378	0.295312	0.225999	0.300978	0.397326	0.518821	0.606257	0.605394	0.609706	0.600125	0.520118	0.422881	0.384451	0.347447	0.292528
0.422055	0.427106	0.475986	0.482003	0.458447	0.431325	0.347439	0.30978	0.327834	0.368433	0.375004	0.44814	0.485545	0.514225	0.48954	0.505576	0.458622	0.475094	0.412188	0.432441	0.386996	0.38212	0.350869	0.40623	0.390921	0.397242	0.422309	0.482131	0.512238	0.516067	0.56042	0.552341	0.49891	0.48861	0.398694	0.413318	0.304383	0.23437	0.310539	0.407296	0.527833	0.613975	0.614322	0.617275	0.607828	0.528009	0.431071	0.394125	0.356607	0.301306
0.431691	0.436195	0.484675	0.490158	0.465946	0.439684	0.355945	0.318452	0.336682	0.376978	0.383881	0.457475	0.495554	0.5225	0.498283	0.514356	0.467291	0.48362	0.421459	0.440962	0.395402	0.391179	0.359909	0.415137	0.399981	0.406175	0.432633	0.491605	0.521083	0.525344	0.56893	0.560976	0.506252	0.497425	0.407103	0.423214	0.313478	0.242823	0.320173	0.417216	0.536669	0.621479	0.623176	0.624743	0.615448	0.535864	0.43923	0.40378	0.365764	0.31014
0.44135	0.445262	0.493281	0.498232	0.473366	0.447912	0.364487	0.327102	0.345548	0.385456	0.392679	0.466707	0.505452	0.530653	0.506945	0.522999	0.475856	0.492042	0.430697	0.449405	0.403735	0.400184	0.368959	0.423904	0.408998	0.415054	0.442981	0.500967	0.52979	0.53454	0.577276	0.569446	0.513436	0.506192	0.415401	0.433054	0.322589	0.251348	0.329869	0.427074	0.545323	0.628768	0.631947	0.632108	0.622982	0.543681	0.447356	0.413407	0.374912	0.319025
0.451026	0.454301	0.5018	0.506226	0.480707	0.456003	0.373061	0.335719	0.354422	0.393861	0.401386	0.475825	0.51523	0.538682	0.515521	0.531495	0.484311	0.500354	0.439896	0.457769	0.41199	0.40913	0.37801	0.432522	0.417965	0.423872	0.45334	0.510208	0.538356	0.543647	0.585455	0.577743	0.520461	0.514905	0.423578	0.442825	0.331705	0.259936	0.339618	0.436859	0.553788	0.635841	0.640624	0.639364	0.630425	0.551454	0.455448	0.422996	0.384043	0.327956
0.460711	0.463305	0.510228	0.514137	0.487973	0.463954	0.38166	0.344292	0.363293	0.402189	0.409993	0.484821	0.524875	0.546586	0.524006	0.539837	0.492649	0.508555	0.449051	0.466049	0.420166	0.418013	0.387054	0.440983	0.426874	0.43262	0.463698	0.519321	0.546777	0.552655	0.593461	0.585857	0.527327	0.523559	0.431629	0.452515	0.340819	0.268576	0.349408	0.44656	0.56206	0.642699	0.649196	0.646507	0.637772	0.559179	0.463503	0.432536	0.39315	0.336925
0.470398	0.472267	0.518561	0.521966	0.495166	0.47176	0.39028	0.352812	0.372153	0.410434	0.418491	0.493687	0.534377	0.554361	0.532396	0.548015	0.500864	0.516641	0.458156	0.474241	0.428263	0.42683	0.396083	0.449277	0.435717	0.441293	0.474041	0.528296	0.555051	0.561557	0.601292	0.593782	0.534036	0.532148	0.439547	0.462111	0.349922	0.277257	0.35923	0.456166	0.570137	0.649342	0.657654	0.653535	0.645019	0.566854	0.47152	0.442019	0.402229	0.345928
0.480079	0.481183	0.526796	0.529712	0.502289	0.47942	0.398915	0.361269	0.38099	0.418593	0.42687	0.502417	0.543724	0.562007	0.540688	0.556023	0.508951	0.524611	0.467205	0.482344	0.436279	0.435577	0.405091	0.457401	0.444488	0.449882	0.484354	0.537127	0.563175	0.570342	0.608945	0.60151	0.540591	0.540666	0.447326	0.471602	0.359004	0.28597	0.369072	0.465668	0.578014	0.655773	0.665986	0.660442	0.65216	0.574472	0.479497	0.451435	0.411272	0.35496
0.489745	0.490044	0.53493	0.537375	0.509345	0.486932	0.407559	0.369654	0.389795	0.426662	0.435123	0.511001	0.552908	0.569522	0.548877	0.563854	0.516906	0.532464	0.476193	0.490356	0.444214	0.444253	0.414069	0.465347	0.453181	0.45838	0.494624	0.545807	0.571146	0.579003	0.616417	0.609036	0.546993	0.549107	0.454962	0.480976	0.368059	0.294704	0.378924	0.475055	0.58569	0.661995	0.674182	0.667227	0.65919	0.58203	0.487431	0.460775	0.420274	0.364014
0.499388	0.498845	0.54296	0.544954	0.516337	0.494294	0.416207	0.377958	0.398559	0.43464	0.443243	0.519436	0.561919	0.576906	0.556959	0.5715	0.524724	0.540199	0.485114	0.498274	0.45207	0.452854	0.423012	0.473111	0.461788	0.466783	0.504836	0.554331	0.578964	0.587531	0.623706	0.616354	0.553248	0.557465	0.462451	0.490222	0.377077	0.303449	0.388776	0.484319	0.593165	0.66801	0.682231	0.673884	0.666105	0.589522	0.49532	0.470029	0.42923	0.373086
0.508999	0.50758	0.550886	0.552452	0.52327	0.501508	0.424852	0.386174	0.40727	0.442523	0.451223	0.527715	0.57075	0.584159	0.564933	0.578955	0.532401	0.547815	0.493965	0.506098	0.459848	0.46138	0.431911	0.480692	0.470304	0.475084	0.514975	0.562692	0.586629	0.595917	0.63081	0.623461	0.559358	0.565736	0.46979	0.499331	0.386052	0.312196	0.398616	0.493451	0.600439	0.673823	0.690122	0.680411	0.672899	0.596945	0.503163	0.479191	0.438133	0.382169
0.518569	0.516244	0.558703	0.559867	0.530148	0.508572	0.433489	0.394294	0.415921	0.450311	0.459059	0.535833	0.579393	0.59128	0.572795	0.586216	0.539933	0.555313	0.50274	0.513826	0.46755	0.469829	0.440761	0.488086	0.478723	0.483277	0.525027	0.570887	0.594138	0.604154	0.637729	0.630352	0.56533	0.573913	0.476979	0.508292	0.394976	0.320935	0.408433	0.502445	0.607514	0.679439	0.697844	0.686806	0.679568	0.604291	0.510956	0.48825	0.446979	0.391259
0.528089	0.524829	0.566412	0.567201	0.536973	0.51549	0.442111	0.402312	0.424502	0.458002	0.466744	0.543787	0.58784	0.598272	0.580542	0.593277	0.547319	0.562693	0.511435	0.521458	0.475178	0.478201	0.449556	0.495293	0.48704	0.491357	0.534977	0.578911	0.601494	0.612234	0.644463	0.637026	0.571168	0.58199	0.484015	0.517097	0.403841	0.329658	0.418217	0.511294	0.61439	0.684863	0.705388	0.693065	0.686106	0.611558	0.518697	0.4972	0.455763	0.400349
0.53755	0.533332	0.574011	0.574454	0.543751	0.522263	0.450711	0.410221	0.433003	0.465595	0.474276	0.551573	0.596088	0.605133	0.588173	0.600136	0.554554	0.569957	0.520045	0.528994	0.482734	0.486494	0.458289	0.502313	0.49525	0.499321	0.54481	0.58676	0.608695	0.620149	0.65101	0.643483	0.57688	0.589962	0.490899	0.525737	0.412641	0.338354	0.427958	0.519991	0.621072	0.690102	0.712743	0.699187	0.692509	0.618739	0.526384	0.506034	0.464481	0.409435
0.546941	0.541746	0.581499	0.581628	0.550485	0.528894	0.459284	0.418017	0.441417	0.473092	0.481653	0.559189	0.604131	0.611867	0.595687	0.606788	0.561639	0.577106	0.528567	0.536434	0.490223	0.494709	0.466956	0.509148	0.503347	0.507163	0.554512	0.594432	0.615744	0.627894	0.657372	0.649721	0.582471	0.597825	0.497632	0.534204	0.42137	0.347017	0.437644	0.528531	0.627563	0.695162	0.7199	0.70517	0.698771	0.62583	0.534014	0.514744	0.473128	0.41851
0.556253	0.550067	0.588876	0.588724	0.557179	0.535387	0.467823	0.425696	0.449736	0.480492	0.488872	0.566633	0.611966	0.618474	0.603081	0.613233	0.56857	0.584141	0.536997	0.543779	0.497648	0.502845	0.47555	0.5158	0.511329	0.514881	0.564069	0.601925	0.622642	0.635461	0.663549	0.655742	0.58795	0.605572	0.504216	0.542492	0.43002	0.355638	0.447266	0.536909	0.633869	0.70005	0.72685	0.711011	0.70489	0.632825	0.541584	0.523324	0.481701	0.42757
0.565477	0.558289	0.596141	0.595742	0.563836	0.541747	0.476322	0.433253	0.457951	0.487796	0.495932	0.573905	0.619589	0.624957	0.610354	0.619469	0.575349	0.591066	0.545331	0.551029	0.505013	0.510902	0.484068	0.522274	0.51919	0.522472	0.573466	0.609238	0.62939	0.642845	0.669543	0.661547	0.593323	0.613199	0.510654	0.550595	0.438588	0.36421	0.456814	0.545123	0.639994	0.704775	0.733585	0.71671	0.710859	0.639719	0.549091	0.531769	0.490194	0.436609
0.574602	0.566409	0.603294	0.602684	0.570462	0.547979	0.484774	0.440686	0.466057	0.495006	0.502834	0.581004	0.626999	0.631318	0.617507	0.625496	0.581973	0.597883	0.553565	0.558187	0.512322	0.518881	0.492504	0.528573	0.526927	0.529932	0.58269	0.61637	0.635991	0.65004	0.675355	0.667141	0.598598	0.620702	0.516949	0.558508	0.447066	0.372725	0.466277	0.553168	0.645946	0.709344	0.740096	0.722266	0.716676	0.646509	0.556532	0.540072	0.498606	0.445622
0.583619	0.574421	0.610336	0.609551	0.577058	0.554087	0.493172	0.447993	0.474045	0.502124	0.509579	0.58793	0.634196	0.63756	0.624537	0.631315	0.588444	0.604594	0.561698	0.565252	0.519579	0.526783	0.500855	0.534705	0.534537	0.537259	0.591728	0.623321	0.642447	0.657042	0.680988	0.672526	0.603785	0.628075	0.523107	0.566226	0.45545	0.381179	0.475647	0.561043	0.651731	0.713765	0.746377	0.727679	0.722337	0.653188	0.563904	0.548229	0.506931	0.454604
0.592517	0.582322	0.617266	0.616344	0.583628	0.560078	0.50151	0.455173	0.481912	0.50915	0.516169	0.594686	0.641179	0.643684	0.631446	0.636927	0.594763	0.611204	0.569725	0.572227	0.526788	0.534606	0.509116	0.540675	0.542018	0.544452	0.600568	0.630092	0.64876	0.663846	0.686445	0.677709	0.60889	0.635315	0.529132	0.573747	0.463736	0.389565	0.484913	0.568747	0.657357	0.718048	0.752422	0.732948	0.727839	0.659754	0.571204	0.556236	0.515168	0.463548
0.601288	0.590108	0.624086	0.623065	0.590176	0.565959	0.509783	0.462225	0.48965	0.516089	0.522606	0.601273	0.64795	0.649696	0.638233	0.642336	0.600929	0.617716	0.577644	0.579113	0.533955	0.542353	0.517285	0.546492	0.549366	0.551511	0.609197	0.636685	0.654935	0.670449	0.691729	0.682694	0.613923	0.642418	0.535031	0.581067	0.47192	0.397877	0.494069	0.576278	0.662832	0.722201	0.758225	0.738075	0.733179	0.6662	0.578428	0.564089	0.523314	0.472449
0.609921	0.597775	0.630796	0.629713	0.596704	0.571736	0.517982	0.469149	0.497255	0.522941	0.528895	0.607694	0.654511	0.655596	0.644899	0.647543	0.606946	0.624133	0.585454	0.585913	0.541083	0.550023	0.525359	0.552164	0.556581	0.558433	0.617605	0.6431	0.660974	0.676847	0.696843	0.687489	0.618892	0.64938	0.54081	0.588186	0.479996	0.406113	0.503105	0.583638	0.668166	0.726233	0.763782	0.743061	0.738355	0.672524	0.585574	0.571785	0.531364	0.481303
0.618407	0.605322	0.637398	0.636292	0.603214	0.577417	0.526103	0.475946	0.504724	0.529711	0.53504	0.613952	0.660866	0.66139	0.651443	0.652555	0.612815	0.630459	0.59315	0.592628	0.548177	0.557616	0.533334	0.5577	0.563659	0.565219	0.625781	0.649342	0.66688	0.68304	0.701791	0.692101	0.623806	0.656197	0.546476	0.595102	0.487962	0.414267	0.512013	0.590826	0.673367	0.730155	0.769091	0.747906	0.743364	0.678721	0.592637	0.579321	0.539318	0.490104
0.626736	0.612744	0.643891	0.6428	0.609708	0.583009	0.534139	0.482618	0.512052	0.536401	0.541047	0.620053	0.667018	0.667081	0.657868	0.657376	0.618538	0.636699	0.600732	0.59926	0.55524	0.565132	0.541208	0.563111	0.570601	0.571869	0.633715	0.655413	0.672658	0.689026	0.706577	0.696539	0.628673	0.662868	0.552039	0.601817	0.495815	0.422337	0.520786	0.597844	0.678445	0.733975	0.774147	0.752612	0.748207	0.684788	0.599615	0.586695	0.547173	0.498845
0.6349	0.620039	0.650279	0.64924	0.616187	0.588519	0.542085	0.489167	0.519238	0.543014	0.546922	0.625999	0.672972	0.672672	0.664174	0.662011	0.624119	0.642856	0.608198	0.605812	0.562278	0.572572	0.54898	0.568407	0.577404	0.578383	0.641401	0.661317	0.678311	0.694803	0.711206	0.700813	0.633502	0.669389	0.557505	0.60833	0.503552	0.43032	0.529417	0.604696	0.683411	0.737702	0.778951	0.757183	0.752882	0.690722	0.606504	0.593906	0.554926	0.507523
0.642889	0.627207	0.65656	0.655612	0.622654	0.593955	0.549933	0.495597	0.52628	0.549554	0.552672	0.631797	0.678735	0.678167	0.670362	0.666469	0.629561	0.648934	0.615545	0.612285	0.569292	0.579935	0.556647	0.573599	0.584069	0.584763	0.648829	0.667059	0.683842	0.700373	0.715684	0.704932	0.638301	0.675759	0.562885	0.614645	0.511171	0.438214	0.5379	0.611382	0.688274	0.741347	0.783503	0.761621	0.757388	0.69652	0.613302	0.600953	0.562576	0.51613
0.650694	0.634244	0.662738	0.661917	0.629107	0.599325	0.55768	0.501911	0.533175	0.556023	0.558304	0.637452	0.684313	0.68357	0.676434	0.670755	0.634867	0.654937	0.622774	0.618682	0.576288	0.587221	0.564209	0.578699	0.590595	0.591011	0.655994	0.672643	0.689256	0.705736	0.720015	0.708906	0.643077	0.681975	0.568186	0.620763	0.518669	0.446018	0.546229	0.617908	0.693045	0.744918	0.787803	0.765929	0.761728	0.70218	0.620004	0.607835	0.57012	0.524663
0.658309	0.641149	0.668814	0.668155	0.635548	0.604637	0.56532	0.508113	0.539924	0.562424	0.563826	0.642971	0.689714	0.688886	0.682392	0.67488	0.640042	0.66087	0.629881	0.625005	0.583266	0.594428	0.571663	0.583719	0.596983	0.597128	0.66289	0.678075	0.694556	0.710895	0.724205	0.712748	0.647839	0.688037	0.573418	0.62669	0.526044	0.453732	0.554399	0.624277	0.697734	0.748424	0.791854	0.770111	0.765901	0.707701	0.626608	0.614554	0.577557	0.533115
0.665724	0.647923	0.674788	0.674326	0.641975	0.609897	0.572848	0.514208	0.546527	0.568761	0.569247	0.64836	0.694945	0.694117	0.688237	0.678852	0.64509	0.666735	0.636868	0.631255	0.590231	0.601556	0.57901	0.58867	0.603233	0.603115	0.669513	0.683361	0.699747	0.715852	0.72826	0.716468	0.652593	0.693943	0.578592	0.632429	0.533296	0.461354	0.562405	0.630494	0.702352	0.751875	0.795659	0.77417	0.769909	0.713079	0.63311	0.621109	0.584885	0.541481
0.672933	0.654563	0.680663	0.680431	0.648389	0.615114	0.580259	0.5202	0.552985	0.575037	0.574576	0.653625	0.700015	0.699268	0.693971	0.68268	0.650015	0.672538	0.643731	0.637434	0.597183	0.608604	0.586248	0.593566	0.609346	0.608977	0.67586	0.688507	0.704833	0.72061	0.732186	0.720078	0.657346	0.699693	0.583716	0.637985	0.540423	0.468887	0.570244	0.636563	0.706909	0.755279	0.799223	0.778113	0.773755	0.718315	0.639508	0.627502	0.592103	0.549756
0.679929	0.661071	0.686439	0.68647	0.654787	0.620293	0.587548	0.526096	0.5593	0.581255	0.579822	0.658775	0.704935	0.704343	0.699596	0.686375	0.654823	0.678281	0.650472	0.643545	0.604125	0.615569	0.593377	0.598418	0.615322	0.614716	0.68193	0.693519	0.709816	0.725173	0.73599	0.723591	0.662104	0.705287	0.5888	0.643365	0.547424	0.47633	0.577912	0.64249	0.711414	0.758644	0.802552	0.781942	0.777442	0.723408	0.6458	0.633736	0.599209	0.557933
0.686705	0.667445	0.692119	0.692441	0.661168	0.625443	0.594712	0.531901	0.565473	0.587417	0.584994	0.663817	0.709713	0.709345	0.705115	0.689948	0.659518	0.683969	0.65709	0.649588	0.611056	0.622449	0.600397	0.603239	0.621165	0.620335	0.687722	0.698404	0.714702	0.729548	0.739678	0.727018	0.666874	0.710726	0.593855	0.648574	0.5543	0.483685	0.585406	0.648281	0.715879	0.761978	0.805653	0.785664	0.780973	0.728357	0.651983	0.639811	0.606203	0.566009
0.693257	0.673687	0.697703	0.698346	0.667529	0.63057	0.601748	0.537621	0.571509	0.593526	0.590102	0.668757	0.71436	0.714279	0.71053	0.69341	0.664105	0.689603	0.663584	0.655565	0.617977	0.629243	0.607308	0.60804	0.626874	0.625837	0.693238	0.703169	0.719493	0.73374	0.743257	0.730372	0.671659	0.716011	0.598888	0.653621	0.561049	0.490954	0.592724	0.653942	0.720312	0.765288	0.808534	0.789284	0.784353	0.733163	0.658054	0.645733	0.613082	0.573977
0.699578	0.679797	0.703192	0.704184	0.673868	0.635678	0.608651	0.543263	0.577411	0.599584	0.595157	0.673605	0.718886	0.719149	0.715844	0.696773	0.668591	0.695187	0.669955	0.661478	0.624888	0.635948	0.61411	0.612834	0.632453	0.631226	0.698478	0.707821	0.724194	0.737755	0.746735	0.733666	0.676465	0.721142	0.603909	0.658512	0.567672	0.49814	0.599866	0.65948	0.724722	0.768582	0.811205	0.792808	0.787587	0.737827	0.664011	0.651502	0.619846	0.581832
0.705664	0.685777	0.708589	0.709953	0.680181	0.640775	0.615419	0.548833	0.583184	0.605593	0.600166	0.678367	0.723302	0.723957	0.721058	0.700048	0.672981	0.700724	0.676203	0.667326	0.631787	0.64256	0.620803	0.617631	0.637904	0.636507	0.703447	0.712369	0.728807	0.741601	0.750117	0.736911	0.681295	0.726122	0.608928	0.663255	0.574169	0.505245	0.60683	0.6649	0.729118	0.771867	0.813675	0.796242	0.79068	0.742349	0.669854	0.657125	0.626493	0.589568
0.711513	0.691628	0.713894	0.715653	0.686465	0.645863	0.62205	0.554338	0.588831	0.611555	0.605142	0.683051	0.72762	0.728707	0.726175	0.703249	0.67728	0.706216	0.682327	0.673111	0.638672	0.649076	0.627387	0.622443	0.643229	0.641682	0.708149	0.716819	0.733337	0.745287	0.753413	0.740121	0.686153	0.730953	0.613953	0.667858	0.580541	0.512272	0.613617	0.670209	0.733507	0.775147	0.815956	0.799591	0.793638	0.746732	0.67558	0.662604	0.633023	0.597182
0.71712	0.697352	0.719108	0.721283	0.692714	0.650949	0.62854	0.559784	0.59436	0.617471	0.610091	0.687666	0.731849	0.733403	0.731199	0.706386	0.681494	0.711665	0.68833	0.678833	0.645542	0.655493	0.633864	0.627279	0.648431	0.646757	0.712591	0.721179	0.737785	0.74882	0.756628	0.743305	0.691039	0.735637	0.61899	0.672332	0.586788	0.519224	0.620227	0.675414	0.737899	0.778429	0.81806	0.802864	0.796467	0.750978	0.681189	0.667944	0.639435	0.604667
0.722484	0.702951	0.724233	0.726842	0.698925	0.656035	0.63489	0.565177	0.599775	0.623343	0.615025	0.692218	0.736002	0.738048	0.736131	0.709473	0.68563	0.717072	0.69421	0.684492	0.652392	0.661806	0.640232	0.632149	0.653513	0.651736	0.716778	0.725457	0.742156	0.75221	0.759771	0.746477	0.695957	0.740179	0.624049	0.676683	0.592911	0.526105	0.626661	0.680522	0.742298	0.781718	0.82	0.806065	0.799175	0.755089	0.68668	0.67315	0.645728	0.61202
0.727603	0.708427	0.729268	0.732328	0.705093	0.661125	0.641097	0.570525	0.605084	0.629171	0.61995	0.696716	0.740088	0.742644	0.740974	0.712522	0.689692	0.722439	0.69997	0.690089	0.659219	0.668012	0.646493	0.637062	0.658478	0.656623	0.72072	0.729659	0.746451	0.755468	0.762849	0.749646	0.700907	0.74458	0.629136	0.680921	0.598912	0.532918	0.632921	0.685538	0.746711	0.785017	0.821791	0.809201	0.801769	0.759069	0.692052	0.678228	0.6519	0.619234
0.732476	0.713783	0.734216	0.73774	0.711212	0.66622	0.647161	0.575832	0.610293	0.634956	0.624877	0.701165	0.744119	0.747195	0.745731	0.715545	0.693688	0.727767	0.70561	0.695622	0.666019	0.674106	0.652648	0.642025	0.66333	0.661422	0.724425	0.733795	0.750674	0.758603	0.765869	0.752823	0.705888	0.748845	0.634256	0.685056	0.604792	0.539668	0.639011	0.69047	0.751143	0.78833	0.823446	0.81228	0.804257	0.762919	0.697305	0.683182	0.657952	0.626306
0.737103	0.719022	0.739075	0.743076	0.717276	0.671322	0.653081	0.581106	0.615409	0.640697	0.629812	0.705573	0.748106	0.751703	0.750404	0.718554	0.697622	0.733055	0.711131	0.701091	0.672785	0.680084	0.658696	0.647046	0.668073	0.666139	0.727905	0.73787	0.754826	0.761627	0.768839	0.756018	0.710901	0.752978	0.639416	0.689095	0.610551	0.546358	0.644933	0.695324	0.755599	0.79166	0.82498	0.815307	0.806648	0.766646	0.70244	0.688019	0.663883	0.633231
0.741486	0.724147	0.743848	0.748335	0.72328	0.676431	0.658858	0.586351	0.62044	0.646395	0.634763	0.709946	0.752057	0.756171	0.754996	0.721562	0.701502	0.738305	0.716535	0.706496	0.679514	0.685941	0.664639	0.65213	0.67271	0.670777	0.73117	0.741892	0.75891	0.764551	0.771766	0.759239	0.715943	0.756984	0.644619	0.693049	0.616193	0.552991	0.650691	0.700106	0.760081	0.79501	0.82641	0.81829	0.80895	0.770251	0.707457	0.692744	0.669692	0.640004
0.745626	0.729161	0.748534	0.753514	0.729217	0.681549	0.664493	0.591573	0.625394	0.652048	0.639735	0.714291	0.755983	0.760601	0.75951	0.724579	0.705331	0.743516	0.721823	0.711835	0.686197	0.691672	0.670476	0.657283	0.677245	0.675342	0.734233	0.745867	0.762928	0.767387	0.774658	0.762495	0.721013	0.760867	0.64987	0.696926	0.621718	0.559571	0.65629	0.704821	0.764594	0.798382	0.827752	0.821234	0.811171	0.77374	0.712358	0.697363	0.675378	0.646623
0.749525	0.734067	0.753134	0.758612	0.735081	0.686673	0.669985	0.596777	0.630278	0.657656	0.644736	0.718612	0.759893	0.764994	0.763948	0.727616	0.709117	0.748686	0.726997	0.717107	0.692829	0.697273	0.676208	0.662507	0.681682	0.679837	0.737107	0.749804	0.76688	0.770145	0.777521	0.765793	0.726107	0.764633	0.655172	0.700734	0.627128	0.566102	0.661734	0.709476	0.769137	0.801775	0.82902	0.824146	0.813321	0.777118	0.717144	0.701883	0.680941	0.653082
0.753188	0.738868	0.757648	0.763626	0.740866	0.691803	0.675338	0.601966	0.635101	0.663218	0.649769	0.722915	0.763795	0.769352	0.768313	0.730684	0.712864	0.753815	0.732057	0.722309	0.699402	0.702738	0.681836	0.667806	0.686025	0.684266	0.739807	0.753706	0.77077	0.77284	0.780363	0.76914	0.731222	0.768285	0.660527	0.704482	0.632426	0.572587	0.667029	0.714074	0.773713	0.805191	0.830233	0.827031	0.815409	0.780389	0.721817	0.70631	0.686381	0.659379
0.756617	0.743569	0.762077	0.768556	0.746565	0.696936	0.680552	0.607146	0.63987	0.668731	0.654839	0.727204	0.767697	0.773678	0.772606	0.733792	0.716578	0.758902	0.737007	0.727441	0.705909	0.708064	0.687359	0.673182	0.690278	0.688635	0.742346	0.757582	0.774598	0.775482	0.78319	0.77254	0.736354	0.771831	0.665936	0.708178	0.637612	0.579029	0.672181	0.718621	0.77832	0.808629	0.831406	0.829897	0.817444	0.783558	0.726378	0.71065	0.691697	0.665511
0.759819	0.748174	0.76642	0.773397	0.752172	0.702069	0.685629	0.612318	0.644593	0.674194	0.659949	0.731483	0.771606	0.777971	0.776831	0.736951	0.720264	0.763945	0.741848	0.7325	0.71234	0.713246	0.692778	0.678633	0.694446	0.692947	0.74474	0.761435	0.778364	0.778084	0.786009	0.775998	0.741497	0.775275	0.671399	0.711828	0.642691	0.585432	0.677195	0.723121	0.782958	0.812089	0.832555	0.832747	0.819435	0.78663	0.730831	0.714909	0.696889	0.671474
0.762799	0.752685	0.770677	0.77815	0.75768	0.707198	0.690574	0.617487	0.649278	0.679605	0.665101	0.735755	0.775528	0.782233	0.78099	0.740167	0.723927	0.76894	0.746581	0.737484	0.718689	0.718279	0.698093	0.68416	0.698533	0.697205	0.747004	0.765271	0.782071	0.780657	0.788827	0.779518	0.746646	0.778624	0.676916	0.715441	0.647662	0.591796	0.68208	0.727577	0.787624	0.815569	0.833698	0.835588	0.821392	0.789612	0.735179	0.719094	0.701957	0.677266
0.765562	0.757106	0.774848	0.782811	0.763082	0.712318	0.695387	0.622653	0.653933	0.684961	0.670297	0.740024	0.779468	0.786466	0.785084	0.743449	0.727572	0.773886	0.751209	0.742391	0.724945	0.723159	0.703304	0.689761	0.702542	0.701414	0.749155	0.769095	0.785718	0.783214	0.791649	0.783102	0.751795	0.781882	0.682485	0.719022	0.65253	0.598125	0.686842	0.731993	0.792317	0.819067	0.834848	0.838424	0.823323	0.792508	0.739424	0.72321	0.706901	0.682884
0.768118	0.761442	0.778934	0.787378	0.768373	0.717426	0.700073	0.627818	0.658565	0.690259	0.675536	0.744291	0.783432	0.790668	0.789116	0.746803	0.731203	0.778781	0.755733	0.747217	0.731101	0.727883	0.70841	0.69543	0.706479	0.705578	0.751208	0.772912	0.789306	0.785767	0.794481	0.78675	0.756937	0.785056	0.688104	0.722577	0.657295	0.60442	0.691488	0.736371	0.797031	0.82258	0.836023	0.841259	0.825238	0.795324	0.74357	0.727265	0.711721	0.688328
0.770472	0.765695	0.782934	0.791849	0.773546	0.722514	0.704636	0.632982	0.66318	0.695496	0.680818	0.748558	0.787422	0.794841	0.793089	0.750234	0.734824	0.783619	0.760156	0.75196	0.737147	0.732448	0.713413	0.701165	0.710348	0.709698	0.753181	0.776723	0.792836	0.788326	0.797329	0.790464	0.762066	0.788152	0.693769	0.726112	0.661961	0.610682	0.696026	0.740715	0.801763	0.826106	0.837237	0.844097	0.827145	0.798065	0.747622	0.731263	0.716417	0.693595
0.772635	0.76987	0.786849	0.796224	0.778596	0.727576	0.709078	0.638147	0.667787	0.70067	0.68614	0.752825	0.791441	0.798985	0.797003	0.753748	0.738439	0.788399	0.76448	0.756618	0.743075	0.736849	0.718311	0.706959	0.714151	0.713779	0.75509	0.780533	0.796308	0.790904	0.800198	0.794242	0.767174	0.791175	0.699477	0.729631	0.66653	0.616912	0.700465	0.745024	0.806507	0.829641	0.838504	0.846942	0.829051	0.800738	0.751582	0.735211	0.72099	0.698684
0.774614	0.77397	0.790677	0.800498	0.783516	0.732607	0.713405	0.643311	0.67239	0.705777	0.691502	0.757093	0.795491	0.803099	0.800861	0.757349	0.742052	0.793117	0.768706	0.761187	0.748875	0.741086	0.723104	0.712806	0.717895	0.717824	0.756951	0.784345	0.799721	0.793509	0.803091	0.798082	0.772253	0.79413	0.705223	0.733138	0.671004	0.623111	0.704812	0.749301	0.811256	0.833181	0.839837	0.849797	0.830966	0.803346	0.755455	0.739114	0.72544	0.703594
0.776421	0.777999	0.79442	0.804672	0.788302	0.737597	0.71762	0.648473	0.676995	0.710813	0.696897	0.76136	0.799572	0.807184	0.804664	0.761038	0.745667	0.797768	0.772837	0.765665	0.754538	0.745155	0.727792	0.718696	0.721583	0.721833	0.75878	0.788159	0.803077	0.796153	0.806014	0.801982	0.777295	0.797024	0.711001	0.736636	0.675385	0.629278	0.709076	0.753545	0.816004	0.836722	0.841248	0.852664	0.832896	0.805896	0.759246	0.742978	0.729768	0.708327
0.778065	0.781959	0.798077	0.808743	0.792948	0.742541	0.721728	0.653631	0.681607	0.715776	0.702322	0.765627	0.803684	0.811237	0.808415	0.764817	0.749285	0.802349	0.776875	0.770049	0.760057	0.749056	0.732375	0.724622	0.725218	0.725811	0.760593	0.791979	0.806375	0.798844	0.80897	0.805936	0.782291	0.799862	0.716804	0.740127	0.679676	0.635413	0.713264	0.757757	0.820744	0.840258	0.84275	0.855545	0.834848	0.808393	0.762959	0.746807	0.733975	0.712881
0.779557	0.785853	0.801647	0.81271	0.79745	0.747429	0.725733	0.658781	0.686231	0.720661	0.707771	0.76989	0.807824	0.81526	0.812114	0.768687	0.75291	0.806855	0.780821	0.774335	0.765423	0.752788	0.736851	0.730573	0.728804	0.729759	0.762406	0.795804	0.809614	0.801591	0.811963	0.80994	0.787235	0.802648	0.722626	0.743614	0.68388	0.641513	0.717387	0.761937	0.825467	0.843786	0.844353	0.858441	0.836829	0.810842	0.766599	0.750606	0.738062	0.717257
0.780908	0.789686	0.805133	0.816572	0.801804	0.752254	0.729641	0.663922	0.690871	0.725465	0.713238	0.774148	0.811992	0.819249	0.815762	0.772646	0.756544	0.811282	0.784678	0.778522	0.770628	0.756351	0.741222	0.736538	0.732346	0.733678	0.764234	0.799635	0.812796	0.804401	0.814994	0.813988	0.792117	0.805389	0.728458	0.747096	0.687998	0.647578	0.721451	0.766082	0.830164	0.8473	0.846066	0.861353	0.838845	0.813247	0.770171	0.75438	0.742029	0.721458
0.782129	0.793459	0.808532	0.820328	0.806006	0.757007	0.733456	0.669049	0.695529	0.730186	0.718714	0.778397	0.816182	0.823206	0.819363	0.776694	0.760188	0.815627	0.788446	0.782606	0.775664	0.759745	0.745486	0.742506	0.735846	0.73757	0.76609	0.803472	0.815919	0.807283	0.818067	0.818073	0.796928	0.808087	0.734293	0.750575	0.692034	0.653606	0.725465	0.770193	0.834827	0.850794	0.847897	0.864282	0.840899	0.815613	0.773679	0.758134	0.74588	0.725483
0.783234	0.797175	0.811847	0.823976	0.810054	0.761679	0.737182	0.674158	0.700208	0.734818	0.724192	0.782634	0.820391	0.827127	0.822915	0.780826	0.763846	0.819883	0.792129	0.786584	0.780525	0.762972	0.749643	0.748463	0.739308	0.741437	0.767989	0.807313	0.818984	0.810241	0.821184	0.822188	0.801661	0.810749	0.740121	0.75405	0.69599	0.659592	0.729438	0.774265	0.839446	0.854263	0.849853	0.867226	0.842998	0.817944	0.777128	0.761869	0.749614	0.729336
0.784233	0.800836	0.815077	0.827517	0.813944	0.766262	0.740825	0.679242	0.704909	0.739359	0.729662	0.786854	0.824613	0.831012	0.826421	0.78504	0.767516	0.824048	0.795728	0.790455	0.785205	0.766034	0.753692	0.754397	0.742735	0.745278	0.769943	0.811158	0.82199	0.81328	0.824344	0.826323	0.806308	0.813377	0.745934	0.757519	0.699868	0.665535	0.733378	0.778298	0.844011	0.857702	0.85194	0.870184	0.845144	0.820244	0.780524	0.765591	0.753235	0.733019
0.785139	0.804444	0.818223	0.830949	0.817675	0.770747	0.74439	0.684298	0.709633	0.743806	0.735116	0.791054	0.828843	0.834859	0.829882	0.789329	0.771201	0.828117	0.799243	0.794216	0.789696	0.768934	0.757634	0.760295	0.74613	0.749094	0.771963	0.815005	0.824938	0.816406	0.82755	0.83047	0.81086	0.815976	0.751723	0.760981	0.703671	0.67143	0.737292	0.782289	0.848513	0.861104	0.854161	0.873156	0.84734	0.822517	0.78387	0.769302	0.756744	0.736535
0.785964	0.808001	0.821286	0.834273	0.821246	0.775126	0.74788	0.689319	0.714379	0.748156	0.740542	0.795228	0.833072	0.838666	0.833297	0.793688	0.774901	0.832086	0.802677	0.797864	0.793996	0.771675	0.761469	0.766141	0.749495	0.752887	0.774062	0.818852	0.827827	0.81962	0.830801	0.834618	0.815309	0.818549	0.757477	0.764433	0.707401	0.677273	0.741188	0.786233	0.852941	0.864465	0.856518	0.87614	0.84959	0.824765	0.787171	0.773004	0.760144	0.739887
0.786722	0.811509	0.824267	0.837488	0.824656	0.779391	0.751301	0.694299	0.719147	0.752406	0.74593	0.799371	0.837292	0.842431	0.836669	0.79811	0.778615	0.835951	0.80603	0.801399	0.798098	0.774263	0.765195	0.771921	0.752834	0.756655	0.776249	0.822695	0.830658	0.822925	0.834097	0.838758	0.81965	0.821098	0.763186	0.767871	0.711061	0.683061	0.745073	0.790128	0.857286	0.867778	0.859015	0.879131	0.851893	0.826993	0.790432	0.7767	0.763437	0.74308
0.787423	0.814969	0.827166	0.840596	0.827905	0.783534	0.754657	0.69923	0.723935	0.756553	0.751268	0.803476	0.841496	0.846152	0.839997	0.802586	0.782344	0.839707	0.809304	0.804819	0.802001	0.776702	0.768815	0.777622	0.756147	0.7604	0.778531	0.826532	0.833431	0.826322	0.837436	0.842879	0.823873	0.823626	0.768841	0.771293	0.714653	0.688787	0.748955	0.793969	0.861538	0.871038	0.861649	0.882128	0.85425	0.829202	0.793657	0.780392	0.766626	0.746117
0.788082	0.818381	0.829986	0.843596	0.830993	0.787546	0.757951	0.704106	0.72874	0.760595	0.756546	0.807539	0.845674	0.849828	0.843282	0.807108	0.786086	0.843351	0.812499	0.808121	0.805701	0.778998	0.772327	0.783228	0.759438	0.764119	0.780918	0.830358	0.836146	0.829809	0.840818	0.84697	0.827974	0.826136	0.774431	0.774694	0.71818	0.694447	0.75284	0.797754	0.865687	0.874239	0.864419	0.885127	0.856662	0.831394	0.796849	0.784081	0.769715	0.749005
0.788709	0.821747	0.832728	0.84649	0.833921	0.791422	0.761189	0.70892	0.733559	0.764531	0.761752	0.811552	0.849816	0.853455	0.846524	0.811665	0.789841	0.846881	0.815616	0.811306	0.809197	0.781159	0.775733	0.788724	0.762708	0.767813	0.783414	0.834169	0.838804	0.833386	0.84424	0.851019	0.831945	0.828628	0.779946	0.778069	0.721645	0.700035	0.756734	0.801477	0.869723	0.877378	0.867322	0.888123	0.859128	0.833571	0.800013	0.787769	0.772706	0.751747
0.789317	0.825066	0.835393	0.849279	0.836693	0.795154	0.764374	0.713664	0.738387	0.768358	0.766873	0.815509	0.853912	0.857032	0.849724	0.816248	0.793606	0.850292	0.818656	0.814373	0.812487	0.783191	0.779032	0.794096	0.765959	0.771481	0.786025	0.837962	0.841405	0.83705	0.847699	0.855016	0.835782	0.831104	0.785378	0.781414	0.725049	0.705546	0.760642	0.805134	0.873637	0.880448	0.870354	0.891113	0.861645	0.835735	0.803151	0.791454	0.775603	0.75435
0.789918	0.82834	0.837983	0.851964	0.839309	0.798735	0.767509	0.718331	0.743219	0.772074	0.771898	0.819403	0.857951	0.860557	0.852882	0.820846	0.797381	0.853581	0.821618	0.817321	0.815573	0.785104	0.782227	0.79933	0.76919	0.775122	0.788754	0.841731	0.843951	0.840798	0.851192	0.858948	0.83948	0.833564	0.790716	0.784723	0.728396	0.710974	0.76457	0.808721	0.877421	0.883446	0.873509	0.89409	0.864211	0.837886	0.806267	0.795139	0.778411	0.756819
0.790523	0.831567	0.840501	0.854548	0.841774	0.802161	0.770598	0.722914	0.748049	0.77568	0.776816	0.823228	0.861921	0.864026	0.855998	0.825445	0.801162	0.856747	0.824504	0.82015	0.818455	0.786906	0.785319	0.804412	0.772405	0.778735	0.791604	0.845471	0.846442	0.844623	0.854716	0.862805	0.843034	0.836009	0.79595	0.78799	0.731687	0.716313	0.768523	0.812234	0.881067	0.886367	0.876779	0.897051	0.866823	0.840026	0.809364	0.798822	0.781132	0.759162
0.791143	0.834748	0.842948	0.857031	0.844091	0.805427	0.773643	0.727405	0.75287	0.779173	0.781614	0.826978	0.865813	0.867439	0.859072	0.830036	0.804947	0.859787	0.827312	0.822862	0.821135	0.788607	0.788308	0.809327	0.775602	0.782318	0.794576	0.849177	0.84888	0.848521	0.858266	0.866574	0.84644	0.838438	0.801072	0.791209	0.734926	0.721558	0.772504	0.815668	0.884566	0.889208	0.880156	0.899989	0.869476	0.842154	0.812443	0.802503	0.783772	0.761384
0.791788	0.837883	0.845328	0.859417	0.846265	0.808529	0.776648	0.731796	0.757676	0.782554	0.786281	0.830645	0.869613	0.870792	0.862104	0.834604	0.808734	0.862699	0.830043	0.825456	0.823617	0.790216	0.791196	0.814065	0.778783	0.785871	0.797668	0.852844	0.851265	0.852483	0.861838	0.870246	0.849697	0.840852	0.806074	0.794375	0.738115	0.726703	0.776517	0.81902	0.887911	0.891964	0.88363	0.902899	0.872167	0.84427	0.815506	0.806181	0.786335	0.763493
0.792469	0.840969	0.847643	0.861708	0.8483	0.811463	0.779613	0.736082	0.762458	0.785823	0.790807	0.834223	0.873312	0.874084	0.865093	0.839137	0.812518	0.865482	0.832697	0.827935	0.825905	0.791745	0.793987	0.818612	0.781947	0.78939	0.800881	0.856465	0.8536	0.856503	0.865427	0.87381	0.852801	0.843248	0.810947	0.797483	0.741257	0.731741	0.780565	0.822284	0.891098	0.894633	0.88719	0.905774	0.874889	0.846373	0.818555	0.809854	0.788826	0.765496
0.793194	0.844007	0.849897	0.863906	0.850202	0.814227	0.782542	0.740254	0.767209	0.78898	0.795182	0.837706	0.876898	0.877312	0.868039	0.843622	0.816297	0.868135	0.835271	0.830299	0.828003	0.793204	0.796681	0.822957	0.785094	0.792876	0.804209	0.860035	0.855887	0.860571	0.869027	0.877255	0.855752	0.845626	0.815685	0.800525	0.744353	0.736668	0.784649	0.825458	0.894119	0.897213	0.890825	0.908609	0.877638	0.848464	0.821591	0.813521	0.791249	0.7674
0.793974	0.846994	0.852091	0.866016	0.851977	0.816819	0.785436	0.744308	0.771918	0.792025	0.799395	0.841088	0.880359	0.880473	0.870942	0.848046	0.820065	0.870658	0.837767	0.832551	0.829918	0.794606	0.799283	0.827089	0.788224	0.796327	0.807649	0.863548	0.858127	0.864676	0.872632	0.880572	0.858548	0.847982	0.820279	0.803496	0.747407	0.741478	0.788772	0.828537	0.896971	0.899702	0.894521	0.911398	0.880406	0.850541	0.824615	0.81718	0.79361	0.769213
0.794815	0.849931	0.85423	0.868039	0.853631	0.819239	0.788295	0.748236	0.776576	0.79496	0.803438	0.844363	0.883685	0.883567	0.873802	0.852396	0.823821	0.873049	0.840182	0.834693	0.831656	0.795961	0.801794	0.831001	0.791336	0.79974	0.811196	0.866999	0.860322	0.868808	0.876237	0.883752	0.86119	0.850317	0.824725	0.806391	0.75042	0.746167	0.792934	0.831519	0.899649	0.902097	0.898265	0.914133	0.883187	0.852602	0.827625	0.820828	0.795914	0.770943
0.795725	0.852815	0.856317	0.869981	0.855172	0.821486	0.791122	0.752034	0.781175	0.797785	0.807303	0.847525	0.886865	0.886591	0.876617	0.856659	0.827557	0.87531	0.842515	0.836729	0.833225	0.797283	0.804218	0.834682	0.794428	0.803115	0.814843	0.87038	0.862476	0.872955	0.879834	0.886787	0.863679	0.852625	0.829017	0.809204	0.753396	0.75073	0.797134	0.8344	0.902151	0.904398	0.902044	0.916809	0.885973	0.854646	0.830623	0.824463	0.798166	0.772597
0.796712	0.855644	0.858355	0.871844	0.856607	0.823562	0.793915	0.755696	0.785703	0.800504	0.810982	0.85057	0.889891	0.889542	0.879387	0.860823	0.831271	0.877441	0.844766	0.838661	0.834634	0.798582	0.806559	0.838127	0.7975	0.806449	0.818581	0.873688	0.864591	0.877105	0.883417	0.889669	0.866015	0.854906	0.833149	0.81193	0.756337	0.755162	0.801374	0.837178	0.904476	0.906604	0.905841	0.91942	0.888757	0.856671	0.833607	0.828082	0.800371	0.774185
0.79778	0.858418	0.860349	0.873632	0.857943	0.82547	0.796676	0.759218	0.790152	0.803116	0.814469	0.853493	0.892751	0.89242	0.882112	0.864875	0.834957	0.879444	0.846932	0.840493	0.835891	0.799871	0.808821	0.841329	0.80055	0.809741	0.822402	0.876916	0.866669	0.881244	0.886978	0.892392	0.8682	0.857155	0.837119	0.814565	0.759244	0.75946	0.80565	0.839852	0.906621	0.908716	0.909642	0.921959	0.891531	0.858675	0.836575	0.831682	0.802536	0.775713
0.798935	0.861133	0.862302	0.87535	0.859189	0.827211	0.799405	0.762598	0.794509	0.805626	0.817759	0.856291	0.895438	0.895221	0.884791	0.868804	0.83861	0.88132	0.849013	0.842229	0.837006	0.801163	0.811009	0.844284	0.803576	0.81299	0.826296	0.880058	0.868714	0.885359	0.890512	0.89495	0.870239	0.85937	0.840923	0.817105	0.762121	0.76362	0.809962	0.842419	0.908587	0.910733	0.91343	0.92442	0.894287	0.860657	0.839527	0.835259	0.804665	0.77719
0.800182	0.86379	0.864217	0.877001	0.860352	0.82879	0.8021	0.76583	0.798766	0.808035	0.820848	0.858958	0.897944	0.897946	0.887423	0.872597	0.842225	0.883072	0.851007	0.843874	0.83799	0.802469	0.813125	0.846989	0.806576	0.816194	0.830252	0.88311	0.870728	0.889436	0.89401	0.897338	0.872134	0.861547	0.844558	0.819546	0.76497	0.767641	0.814306	0.844878	0.910376	0.912657	0.917191	0.926798	0.897017	0.862613	0.842459	0.838809	0.806765	0.778624
0.801523	0.866385	0.8661	0.878591	0.861442	0.830212	0.804761	0.768914	0.802912	0.810346	0.823732	0.861494	0.900262	0.900592	0.890006	0.876246	0.845796	0.884701	0.852911	0.845432	0.838854	0.803801	0.815176	0.849441	0.809549	0.819352	0.834259	0.886066	0.872715	0.89346	0.897466	0.899552	0.87389	0.863681	0.848024	0.821885	0.767792	0.771521	0.81868	0.847229	0.91199	0.91449	0.920908	0.929088	0.899712	0.864541	0.845369	0.84233	0.80884	0.780022
0.802963	0.868917	0.867953	0.880123	0.862467	0.831482	0.807387	0.771848	0.806937	0.812562	0.82641	0.863894	0.902385	0.903158	0.892541	0.879739	0.849317	0.886211	0.854724	0.846908	0.839609	0.80517	0.817167	0.851641	0.812491	0.822462	0.838304	0.888922	0.874679	0.897416	0.900871	0.901591	0.875511	0.86577	0.851319	0.82412	0.770591	0.775257	0.823079	0.849472	0.913431	0.916233	0.924565	0.931284	0.902364	0.86644	0.848255	0.845817	0.810898	0.781393
0.804501	0.871384	0.869782	0.881601	0.863435	0.832607	0.809977	0.774632	0.810831	0.814686	0.828881	0.866158	0.904309	0.905643	0.895027	0.883068	0.852784	0.887604	0.856445	0.848308	0.840267	0.806588	0.819102	0.85359	0.8154	0.825524	0.842374	0.891674	0.876623	0.90129	0.90422	0.903451	0.877003	0.867809	0.854444	0.826249	0.773368	0.77885	0.827499	0.851607	0.914704	0.917889	0.928147	0.933381	0.904965	0.868307	0.851114	0.849266	0.812942	0.782745
0.80614	0.873785	0.871589	0.883032	0.864355	0.833595	0.812528	0.777265	0.814585	0.816721	0.831146	0.868284	0.906029	0.908046	0.897461	0.886225	0.856189	0.888886	0.858071	0.849637	0.84084	0.808064	0.820988	0.85529	0.818273	0.828536	0.846455	0.894317	0.87855	0.905066	0.907503	0.905133	0.878371	0.869795	0.857399	0.828271	0.776125	0.782299	0.831934	0.853636	0.915815	0.919461	0.931638	0.935375	0.907507	0.870138	0.85394	0.852673	0.814979	0.784084
0.807879	0.876118	0.873379	0.884418	0.865236	0.834453	0.81504	0.779749	0.81819	0.818672	0.833208	0.870271	0.907543	0.910366	0.899844	0.889203	0.859528	0.89006	0.859601	0.850901	0.84134	0.80961	0.822829	0.856744	0.821108	0.831499	0.850535	0.896848	0.880464	0.908731	0.910716	0.906636	0.879621	0.871723	0.860187	0.830185	0.778864	0.785605	0.836379	0.85556	0.916768	0.920951	0.935023	0.937263	0.909983	0.871933	0.856731	0.856034	0.817014	0.785418
0.809717	0.878382	0.875156	0.885765	0.866087	0.83519	0.817509	0.782086	0.821637	0.82054	0.835068	0.872121	0.908848	0.912602	0.902174	0.891996	0.862794	0.89113	0.861034	0.852105	0.841779	0.811233	0.824632	0.857959	0.823902	0.83441	0.854598	0.899264	0.882369	0.912269	0.913849	0.907963	0.880761	0.87359	0.862809	0.831993	0.781587	0.788771	0.840826	0.857381	0.917572	0.922365	0.938289	0.93904	0.912385	0.873688	0.859483	0.859346	0.819051	0.786753
0.811654	0.880575	0.876924	0.887077	0.866916	0.835817	0.819935	0.784279	0.82492	0.822331	0.836733	0.873834	0.909945	0.914754	0.904451	0.894598	0.865982	0.8921	0.862368	0.853258	0.84217	0.812943	0.826402	0.858941	0.826651	0.83727	0.858631	0.901561	0.884269	0.915665	0.916898	0.909116	0.881797	0.875392	0.865268	0.833695	0.784296	0.791797	0.845271	0.859103	0.918233	0.923705	0.941421	0.940704	0.914706	0.875402	0.862191	0.862603	0.821097	0.788097
0.813687	0.882696	0.878685	0.888359	0.867731	0.836343	0.822315	0.78633	0.82803	0.824047	0.838207	0.875411	0.910833	0.916822	0.906673	0.897007	0.869086	0.892977	0.863601	0.854363	0.842525	0.814747	0.828145	0.859697	0.829353	0.840079	0.862618	0.903739	0.886167	0.918907	0.919856	0.910099	0.882737	0.877126	0.867569	0.835293	0.786991	0.794688	0.849704	0.860729	0.918762	0.924977	0.944408	0.942253	0.916939	0.877073	0.864851	0.865801	0.823156	0.789456
0.815812	0.884745	0.880445	0.889614	0.868541	0.836778	0.824647	0.788246	0.830962	0.825692	0.839498	0.876854	0.911514	0.918805	0.90884	0.899219	0.8721	0.893765	0.864732	0.855429	0.842857	0.816651	0.829867	0.860238	0.832005	0.842835	0.866547	0.905796	0.888067	0.92198	0.922716	0.910915	0.883588	0.878788	0.869716	0.83679	0.789676	0.797447	0.854118	0.862262	0.919166	0.926185	0.947237	0.943684	0.919078	0.878698	0.867458	0.868937	0.825232	0.790835
0.818027	0.886721	0.882205	0.890848	0.869352	0.837134	0.826927	0.790031	0.833711	0.82727	0.840613	0.878167	0.911992	0.920704	0.91095	0.901233	0.875019	0.89447	0.86576	0.856461	0.843176	0.818662	0.831575	0.860574	0.834603	0.84554	0.870401	0.907729	0.889972	0.924872	0.925474	0.911572	0.884358	0.880374	0.871713	0.83819	0.79235	0.800079	0.858505	0.863707	0.919455	0.927333	0.949897	0.944996	0.921118	0.880277	0.870007	0.872007	0.827329	0.792241
0.820326	0.888623	0.883969	0.892064	0.870174	0.837423	0.829155	0.791691	0.836271	0.828784	0.841564	0.879353	0.912271	0.922518	0.913003	0.90305	0.877837	0.895096	0.866685	0.857466	0.843494	0.820784	0.833272	0.860716	0.837145	0.848194	0.874169	0.909539	0.891885	0.927571	0.928123	0.912074	0.885054	0.881883	0.873567	0.839496	0.795016	0.802589	0.862857	0.86507	0.919642	0.928428	0.952379	0.946189	0.923054	0.881808	0.872495	0.875006	0.829452	0.793678
0.822704	0.890451	0.885739	0.893267	0.871012	0.837656	0.831327	0.793234	0.838639	0.830237	0.842359	0.880416	0.912355	0.924249	0.914997	0.904669	0.880548	0.895651	0.867506	0.858451	0.843823	0.823021	0.834966	0.860678	0.839626	0.850796	0.877836	0.911226	0.893811	0.930065	0.93066	0.912431	0.885685	0.883311	0.875282	0.840714	0.797673	0.804982	0.867164	0.866354	0.919735	0.929474	0.954675	0.947262	0.924882	0.883289	0.874916	0.877932	0.831604	0.795151
0.825156	0.892205	0.887519	0.894459	0.871873	0.837845	0.833442	0.794667	0.840814	0.831633	0.843011	0.881361	0.912253	0.925896	0.916932	0.906095	0.883149	0.896139	0.868223	0.859422	0.844172	0.825375	0.836661	0.860473	0.842046	0.853348	0.881389	0.91279	0.895751	0.932345	0.93308	0.912649	0.886259	0.884656	0.876865	0.841849	0.800324	0.807265	0.871417	0.867567	0.919748	0.930476	0.956778	0.948217	0.926597	0.88472	0.877265	0.880779	0.833788	0.796664
0.827675	0.893886	0.889311	0.895645	0.872764	0.838002	0.835496	0.795999	0.842793	0.832974	0.843532	0.882193	0.911972	0.92746	0.918807	0.907329	0.885633	0.896567	0.868835	0.860386	0.844551	0.827848	0.838363	0.860117	0.8444	0.85585	0.884816	0.914232	0.897709	0.934401	0.93538	0.912738	0.886783	0.885917	0.878323	0.842907	0.802968	0.809446	0.875607	0.868714	0.919691	0.931441	0.958682	0.949054	0.928199	0.8861	0.879539	0.883545	0.836008	0.79822
0.830255	0.895494	0.891116	0.896827	0.873689	0.83814	0.837489	0.797238	0.844576	0.834264	0.843935	0.882917	0.91152	0.928943	0.920622	0.908378	0.887997	0.89694	0.869344	0.861348	0.84497	0.830439	0.840076	0.859623	0.846686	0.858303	0.888105	0.915555	0.899688	0.936225	0.937556	0.912708	0.887264	0.887091	0.879662	0.843896	0.805606	0.811531	0.879724	0.869803	0.919577	0.932373	0.960382	0.949775	0.929683	0.887428	0.881733	0.886227	0.838265	0.799824
0.832888	0.89703	0.892936	0.898009	0.874654	0.83827	0.839419	0.798395	0.846165	0.835505	0.844235	0.883541	0.910908	0.930346	0.922375	0.909247	0.890236	0.897265	0.869751	0.862315	0.845437	0.833148	0.841805	0.85901	0.848901	0.860708	0.891246	0.91676	0.901689	0.937811	0.939607	0.912568	0.887711	0.888179	0.88089	0.844821	0.808239	0.813529	0.883759	0.870838	0.919418	0.933278	0.961877	0.950382	0.931049	0.888706	0.883842	0.888821	0.840561	0.801478
0.835566	0.898495	0.894773	0.899194	0.875664	0.838404	0.841283	0.799478	0.847562	0.836699	0.844445	0.88407	0.910147	0.931669	0.924065	0.909944	0.892345	0.897548	0.870056	0.863294	0.84596	0.835972	0.843554	0.858294	0.851043	0.863066	0.894228	0.917849	0.903716	0.939151	0.941529	0.912329	0.88813	0.889178	0.882012	0.845692	0.810866	0.815448	0.887703	0.871828	0.919226	0.934162	0.963163	0.950879	0.932297	0.889932	0.885864	0.891324	0.842899	0.803184
0.838283	0.899891	0.896627	0.900384	0.876722	0.838554	0.84308	0.8005	0.848769	0.837849	0.844583	0.884511	0.90925	0.932915	0.925694	0.910476	0.894322	0.897793	0.870262	0.864289	0.846544	0.838908	0.845327	0.857491	0.853109	0.865378	0.897041	0.918828	0.905768	0.940242	0.943323	0.912002	0.888528	0.89009	0.883038	0.846516	0.813488	0.817298	0.891545	0.872779	0.919014	0.935029	0.964242	0.951268	0.933427	0.891107	0.887795	0.893735	0.84528	0.804943
0.841028	0.901219	0.898499	0.90158	0.877831	0.838732	0.844809	0.801471	0.849791	0.838957	0.844663	0.884872	0.908228	0.934084	0.927259	0.910853	0.896163	0.898008	0.87037	0.865306	0.847196	0.841951	0.847128	0.85662	0.855098	0.867646	0.899678	0.919698	0.907849	0.941081	0.944988	0.911598	0.888913	0.890915	0.883972	0.847302	0.816104	0.819086	0.895276	0.873699	0.918792	0.935884	0.965115	0.951555	0.93444	0.892232	0.889631	0.89605	0.847703	0.806758
0.843795	0.902482	0.900388	0.902785	0.878995	0.838947	0.846469	0.802401	0.850634	0.840024	0.844701	0.885161	0.907097	0.935179	0.928761	0.911084	0.897865	0.898197	0.870384	0.866351	0.84792	0.845094	0.848957	0.855699	0.857008	0.86987	0.902132	0.920465	0.909958	0.941666	0.946523	0.91113	0.889289	0.891653	0.884823	0.848057	0.818713	0.820823	0.898887	0.874595	0.918573	0.936733	0.965785	0.951742	0.935337	0.893308	0.891369	0.898266	0.85017	0.808628
0.846574	0.903682	0.902296	0.904001	0.880214	0.839211	0.84806	0.803303	0.851305	0.841051	0.844714	0.885385	0.905869	0.9362	0.930199	0.911182	0.899426	0.898365	0.870307	0.867429	0.84872	0.848332	0.850819	0.854746	0.858837	0.872051	0.904397	0.921134	0.912096	0.941997	0.94793	0.910609	0.889663	0.892305	0.885598	0.848792	0.821315	0.822517	0.902368	0.875474	0.918369	0.93758	0.966256	0.951835	0.936123	0.894336	0.893008	0.900384	0.85268	0.810553
0.849357	0.90482	0.90422	0.905227	0.88149	0.839534	0.849581	0.804189	0.851812	0.84204	0.844717	0.885552	0.904562	0.937151	0.931573	0.911158	0.900844	0.898519	0.870141	0.868543	0.849599	0.851656	0.852715	0.853778	0.860583	0.874193	0.906468	0.92171	0.914264	0.942074	0.94921	0.910046	0.890041	0.892874	0.886302	0.849515	0.823909	0.824177	0.905711	0.876342	0.918189	0.93843	0.966535	0.95184	0.936798	0.895318	0.894545	0.9024	0.855232	0.812535
0.852135	0.905901	0.90616	0.906465	0.882823	0.839924	0.851032	0.805069	0.852163	0.842991	0.844729	0.885671	0.90319	0.938033	0.932883	0.911024	0.902117	0.898662	0.869892	0.869698	0.850559	0.855057	0.854645	0.852814	0.862247	0.876294	0.90834	0.922198	0.916461	0.941901	0.950365	0.909453	0.890426	0.893361	0.886942	0.850234	0.826494	0.825814	0.908907	0.877208	0.918046	0.939286	0.966627	0.951762	0.937369	0.896255	0.895979	0.904313	0.857825	0.814571
0.854899	0.906926	0.908115	0.907716	0.884214	0.840389	0.852413	0.805955	0.852368	0.843905	0.844763	0.88575	0.901769	0.938848	0.93413	0.910794	0.903244	0.898801	0.869565	0.870898	0.8516	0.858525	0.85661	0.85187	0.863826	0.878358	0.910012	0.922604	0.918686	0.941481	0.951399	0.908842	0.890824	0.893771	0.887524	0.850959	0.829069	0.827435	0.911947	0.878077	0.917948	0.940151	0.966542	0.951608	0.93784	0.89715	0.897309	0.906122	0.860457	0.816661
0.857641	0.907899	0.910082	0.908978	0.885662	0.840938	0.853726	0.80686	0.852439	0.844782	0.844837	0.885795	0.900315	0.939599	0.935312	0.910481	0.904224	0.898937	0.869163	0.872146	0.852721	0.862049	0.858609	0.850965	0.865321	0.880384	0.911482	0.922936	0.920939	0.940821	0.952314	0.908224	0.891238	0.894104	0.888054	0.851697	0.831631	0.82905	0.914824	0.878956	0.917904	0.94103	0.966289	0.951383	0.938216	0.898004	0.898534	0.907827	0.863126	0.818802
0.860352	0.908824	0.912059	0.910252	0.887164	0.841576	0.85497	0.807794	0.852387	0.845622	0.844965	0.885817	0.898846	0.940287	0.936431	0.910098	0.905058	0.899077	0.868694	0.873445	0.853922	0.865616	0.860643	0.850114	0.866732	0.882375	0.91275	0.923199	0.923217	0.939926	0.953114	0.90761	0.89167	0.894366	0.888536	0.852458	0.83418	0.830668	0.917531	0.879851	0.917923	0.941925	0.965879	0.951095	0.938503	0.89882	0.899654	0.909427	0.865829	0.820993
0.863024	0.909703	0.914044	0.911537	0.888719	0.842311	0.856148	0.808767	0.852225	0.846426	0.845163	0.885822	0.897379	0.940916	0.937488	0.909661	0.905746	0.899224	0.868163	0.874798	0.855199	0.869215	0.862709	0.849334	0.868059	0.88433	0.913817	0.923402	0.925518	0.938805	0.953804	0.90701	0.892125	0.894561	0.888976	0.853249	0.836713	0.832296	0.92006	0.880768	0.918013	0.942838	0.965323	0.95075	0.938708	0.8996	0.900669	0.910921	0.868564	0.823231
0.86565	0.910541	0.916033	0.912831	0.890323	0.843145	0.857261	0.809792	0.851967	0.847191	0.845444	0.885819	0.895928	0.941486	0.938481	0.909183	0.906289	0.89938	0.867577	0.876206	0.85655	0.872831	0.864804	0.84864	0.869301	0.886252	0.914685	0.92355	0.92784	0.937467	0.954389	0.906435	0.892604	0.894692	0.889378	0.854077	0.839229	0.833941	0.922405	0.881712	0.918179	0.943772	0.964635	0.950356	0.938837	0.900346	0.901581	0.91231	0.871326	0.825514
0.868221	0.91134	0.918023	0.914133	0.891974	0.844084	0.858311	0.810878	0.851626	0.847919	0.845822	0.885814	0.894513	0.942002	0.939412	0.908678	0.906688	0.89955	0.866943	0.87767	0.85797	0.876452	0.866926	0.848045	0.870461	0.888141	0.915357	0.923652	0.930179	0.935923	0.954874	0.905894	0.893108	0.894765	0.889746	0.85495	0.841724	0.835611	0.924561	0.882687	0.918429	0.944727	0.963827	0.949919	0.938898	0.901061	0.90239	0.913594	0.874112	0.827838
0.870731	0.912105	0.92001	0.915441	0.893668	0.845129	0.859301	0.812034	0.851217	0.848608	0.846308	0.885815	0.893147	0.942464	0.940283	0.908161	0.906946	0.899736	0.866269	0.879192	0.859454	0.880063	0.869072	0.847564	0.871539	0.889997	0.915838	0.923716	0.932532	0.934186	0.955266	0.905396	0.893638	0.894785	0.890082	0.855873	0.844197	0.837313	0.926522	0.883698	0.918765	0.945705	0.962913	0.949446	0.938899	0.901749	0.903099	0.914774	0.876917	0.830199
0.873172	0.912839	0.92199	0.916753	0.895399	0.846283	0.860232	0.81327	0.850756	0.849256	0.846915	0.885829	0.891848	0.942876	0.941092	0.907646	0.907065	0.899939	0.865562	0.880773	0.860996	0.883649	0.871237	0.847209	0.872537	0.891821	0.916133	0.923748	0.934894	0.932268	0.955571	0.904949	0.894195	0.894757	0.890389	0.856853	0.846646	0.839051	0.928284	0.884748	0.919193	0.946706	0.961908	0.948946	0.938848	0.902411	0.90371	0.915851	0.879737	0.832594
0.875539	0.913545	0.923959	0.918065	0.897162	0.847546	0.861109	0.814594	0.850257	0.849864	0.847652	0.885861	0.890631	0.943239	0.941842	0.907145	0.907048	0.900162	0.864831	0.882411	0.862588	0.887196	0.873415	0.84699	0.873456	0.893613	0.916249	0.923756	0.937262	0.930183	0.955796	0.904559	0.894779	0.894686	0.890669	0.857893	0.849067	0.84083	0.929844	0.88584	0.919714	0.94773	0.960828	0.948424	0.938752	0.90305	0.904227	0.916825	0.882567	0.835018
0.877825	0.914228	0.925912	0.919376	0.898953	0.848917	0.861933	0.816014	0.849736	0.850429	0.848528	0.885919	0.88951	0.943557	0.942533	0.906673	0.906899	0.900407	0.864084	0.884106	0.864224	0.890689	0.875602	0.846919	0.874299	0.895373	0.916193	0.923749	0.93963	0.927946	0.955948	0.904235	0.89539	0.894579	0.890925	0.858999	0.851457	0.842656	0.931198	0.886977	0.92033	0.948777	0.959686	0.947888	0.938621	0.903668	0.904651	0.917699	0.885401	0.837468
0.880026	0.91489	0.927844	0.920682	0.900764	0.850395	0.862709	0.817537	0.849209	0.850951	0.849551	0.886007	0.888501	0.943831	0.943167	0.906242	0.906622	0.900675	0.86333	0.885858	0.865895	0.894112	0.877792	0.847002	0.875068	0.897101	0.915974	0.923733	0.941993	0.925574	0.956033	0.903981	0.896025	0.894442	0.891157	0.860173	0.853815	0.84453	0.932344	0.88816	0.921042	0.949846	0.9585	0.947345	0.938462	0.904269	0.904987	0.918473	0.888234	0.839938
0.882136	0.915535	0.92975	0.921978	0.90259	0.851976	0.86344	0.819167	0.848692	0.851429	0.850728	0.88613	0.887615	0.944064	0.943745	0.905863	0.906222	0.900966	0.862579	0.887665	0.867592	0.897451	0.879977	0.847249	0.875766	0.898797	0.915599	0.923717	0.944345	0.923083	0.95606	0.903803	0.896685	0.894281	0.891365	0.861417	0.856137	0.846455	0.93328	0.889389	0.921849	0.950935	0.957284	0.946801	0.938283	0.904855	0.90524	0.91915	0.89106	0.842425
0.884151	0.916167	0.931625	0.923263	0.904423	0.853657	0.864129	0.820911	0.848199	0.851861	0.852063	0.886294	0.886866	0.944257	0.944267	0.905547	0.905703	0.901281	0.86184	0.889524	0.869307	0.900692	0.882151	0.847664	0.876395	0.900459	0.91508	0.923708	0.94668	0.92049	0.956036	0.903704	0.897366	0.894102	0.89155	0.862733	0.85842	0.848432	0.934007	0.890666	0.922749	0.952042	0.956054	0.946263	0.938092	0.905427	0.905413	0.919733	0.893873	0.844923
0.886069	0.916788	0.933463	0.924531	0.906256	0.855433	0.864781	0.822773	0.847747	0.852245	0.853559	0.8865	0.886265	0.944413	0.944736	0.905305	0.905072	0.90162	0.861122	0.891433	0.871029	0.90382	0.884306	0.848252	0.876959	0.902087	0.914427	0.923712	0.948991	0.917812	0.955969	0.903687	0.898067	0.89391	0.891711	0.864121	0.860661	0.850461	0.934524	0.891989	0.923739	0.953165	0.954824	0.945738	0.937898	0.905989	0.905511	0.920223	0.896667	0.847428
0.887885	0.917401	0.935258	0.925778	0.908082	0.857297	0.8654	0.824756	0.84735	0.852582	0.855219	0.886754	0.885822	0.944534	0.945152	0.905146	0.904335	0.901983	0.860434	0.893389	0.87275	0.906821	0.886434	0.849017	0.877462	0.903679	0.91365	0.923737	0.951273	0.915069	0.955866	0.903755	0.898786	0.893713	0.891847	0.865581	0.862857	0.852542	0.934833	0.893357	0.924816	0.954302	0.95361	0.945229	0.937708	0.906541	0.905539	0.920624	0.899436	0.849934
0.889598	0.918008	0.937006	0.927	0.909893	0.859243	0.865989	0.826861	0.847023	0.85287	0.857042	0.887057	0.885546	0.944621	0.945517	0.905078	0.903497	0.902368	0.859786	0.895388	0.874458	0.909683	0.888526	0.849959	0.877907	0.905234	0.912761	0.923789	0.953517	0.912279	0.955735	0.903909	0.899519	0.893516	0.891957	0.86711	0.865006	0.854673	0.934935	0.894768	0.925974	0.955448	0.952425	0.944744	0.93753	0.907087	0.905502	0.920937	0.902173	0.852438
0.891206	0.918612	0.9387	0.928192	0.911682	0.861264	0.866554	0.829091	0.846778	0.853108	0.859028	0.887411	0.885447	0.944677	0.945833	0.905108	0.902567	0.902776	0.859188	0.897426	0.876145	0.912393	0.890575	0.85108	0.878297	0.906751	0.911771	0.923875	0.955717	0.909459	0.955583	0.904148	0.900264	0.893326	0.89204	0.868706	0.867103	0.856852	0.934834	0.896219	0.927208	0.956601	0.951283	0.944288	0.937369	0.907627	0.905407	0.921167	0.904873	0.854933
0.892709	0.919215	0.940335	0.92935	0.913439	0.863349	0.867097	0.831444	0.84663	0.853296	0.861174	0.887817	0.885529	0.944702	0.9461	0.905241	0.901551	0.903205	0.858648	0.8995	0.877799	0.914939	0.892571	0.852377	0.878638	0.908227	0.910693	0.923999	0.957865	0.906629	0.955417	0.904474	0.901017	0.893147	0.892094	0.870364	0.869148	0.859074	0.934531	0.897706	0.928511	0.957756	0.950198	0.943864	0.937233	0.908162	0.905257	0.921316	0.907529	0.857416
0.894105	0.919818	0.941905	0.930469	0.915159	0.865489	0.867622	0.83392	0.84659	0.853434	0.863475	0.888277	0.8858	0.944699	0.946321	0.905483	0.900456	0.903654	0.858176	0.901603	0.879412	0.917311	0.894506	0.853848	0.878932	0.90966	0.90954	0.924169	0.959955	0.903807	0.955245	0.904884	0.901775	0.892986	0.892116	0.872082	0.871136	0.861334	0.934033	0.899226	0.929875	0.958909	0.94918	0.943477	0.937127	0.908695	0.90506	0.921388	0.910134	0.859881
0.895394	0.920423	0.943405	0.931545	0.916832	0.867675	0.868135	0.836517	0.84667	0.853521	0.865926	0.88879	0.886262	0.944669	0.946498	0.905836	0.899292	0.90412	0.85778	0.903732	0.880972	0.919499	0.89637	0.855489	0.879185	0.911048	0.908322	0.924388	0.961977	0.90101	0.955072	0.905376	0.902536	0.892847	0.892104	0.873852	0.873064	0.863628	0.933344	0.900774	0.931293	0.960057	0.94824	0.94313	0.937056	0.909224	0.904821	0.921387	0.912684	0.862324
0.896579	0.92103	0.944829	0.932571	0.91845	0.869895	0.868638	0.839233	0.846879	0.853557	0.868519	0.889355	0.88692	0.944612	0.946631	0.906302	0.898065	0.904603	0.857469	0.90588	0.882472	0.921495	0.898155	0.857295	0.8794	0.912388	0.907053	0.924661	0.963925	0.898257	0.954906	0.905946	0.903294	0.892735	0.892057	0.875668	0.874932	0.865948	0.93247	0.902344	0.932754	0.961194	0.947389	0.942828	0.937025	0.909752	0.904544	0.921317	0.915171	0.86474
0.89766	0.92164	0.946172	0.933545	0.920007	0.872137	0.869136	0.842062	0.847226	0.853544	0.871246	0.889972	0.887773	0.944531	0.946722	0.906883	0.896784	0.905099	0.857252	0.908041	0.883902	0.923291	0.899852	0.859258	0.879583	0.913677	0.905745	0.924991	0.965792	0.895565	0.95475	0.906593	0.904049	0.892655	0.89197	0.877522	0.876735	0.868288	0.931418	0.90393	0.934249	0.962315	0.946636	0.942572	0.937037	0.910278	0.904237	0.921181	0.917591	0.867125
0.898639	0.922253	0.947429	0.93446	0.921494	0.87439	0.869631	0.844999	0.847719	0.853483	0.874097	0.890638	0.888822	0.944425	0.946772	0.907577	0.895458	0.905607	0.857135	0.91021	0.885254	0.92488	0.901451	0.861371	0.879737	0.914912	0.90441	0.925383	0.967569	0.892951	0.954612	0.90731	0.904795	0.892611	0.891843	0.879407	0.878472	0.870638	0.930195	0.905525	0.935769	0.963415	0.945986	0.942365	0.937096	0.910802	0.903905	0.920983	0.919937	0.869475
0.899519	0.922868	0.948595	0.935313	0.922903	0.876641	0.870127	0.84804	0.848364	0.853373	0.877059	0.891351	0.890066	0.944296	0.946784	0.908383	0.894095	0.906123	0.857125	0.912381	0.886519	0.926258	0.902946	0.863624	0.879867	0.916091	0.903059	0.925839	0.96925	0.890429	0.954496	0.908094	0.90553	0.892606	0.891672	0.881313	0.880141	0.872991	0.928809	0.907124	0.937302	0.96449	0.945448	0.942208	0.937203	0.911323	0.903552	0.920728	0.922206	0.871786
0.900303	0.923486	0.949666	0.936099	0.924229	0.878876	0.870627	0.851176	0.849167	0.853218	0.880121	0.892108	0.891501	0.944144	0.946758	0.909296	0.892705	0.906646	0.857229	0.914546	0.88769	0.927422	0.904327	0.866008	0.879977	0.91721	0.901705	0.926361	0.970828	0.888015	0.954405	0.908938	0.906252	0.892644	0.891455	0.88323	0.88174	0.875336	0.92727	0.908717	0.938837	0.965533	0.945025	0.942103	0.937361	0.911842	0.903184	0.920421	0.924391	0.874055
0.900994	0.924105	0.950636	0.936813	0.925463	0.881084	0.871133	0.854401	0.85013	0.853019	0.883269	0.892906	0.893124	0.943969	0.946695	0.910313	0.891295	0.907173	0.857454	0.916699	0.888762	0.928368	0.905587	0.86851	0.880073	0.918265	0.900357	0.92695	0.972295	0.885723	0.954343	0.909837	0.906957	0.892727	0.89119	0.885148	0.883268	0.877664	0.925587	0.910297	0.940363	0.966541	0.94472	0.94205	0.937569	0.912357	0.902806	0.920064	0.92649	0.876277
0.901596	0.924723	0.951504	0.937451	0.926601	0.883251	0.871648	0.857704	0.851256	0.852779	0.886489	0.89374	0.894929	0.943772	0.946598	0.911428	0.889874	0.907701	0.857803	0.918833	0.889727	0.929097	0.906719	0.871118	0.880157	0.919253	0.899026	0.927607	0.973645	0.883565	0.954314	0.910785	0.907643	0.892856	0.890875	0.887056	0.884722	0.879964	0.923769	0.911857	0.941868	0.967508	0.944537	0.942049	0.937829	0.912868	0.902423	0.919664	0.928497	0.87845
0.902115	0.925338	0.952264	0.93801	0.927635	0.885364	0.872173	0.861078	0.852546	0.8525	0.889763	0.894607	0.896908	0.943553	0.946467	0.912634	0.888452	0.908227	0.858281	0.920942	0.890582	0.929608	0.907717	0.87382	0.880234	0.920172	0.897723	0.928333	0.974872	0.881554	0.954318	0.911774	0.908309	0.893034	0.890508	0.888943	0.886103	0.882224	0.921828	0.913388	0.943341	0.968428	0.944475	0.9421	0.938137	0.913372	0.902039	0.919224	0.930409	0.88057
0.902553	0.92595	0.952913	0.938486	0.92856	0.887409	0.872711	0.864512	0.853998	0.852186	0.893077	0.895501	0.899054	0.943312	0.946303	0.913921	0.887037	0.908749	0.858892	0.923018	0.891323	0.929904	0.908573	0.876602	0.880308	0.921016	0.896456	0.929127	0.975971	0.879699	0.954358	0.912797	0.908952	0.893262	0.890089	0.890796	0.887409	0.884434	0.919773	0.914881	0.944771	0.969298	0.944533	0.942203	0.938493	0.913868	0.901658	0.918749	0.932223	0.882635
0.902917	0.926554	0.953449	0.938875	0.929372	0.889374	0.873262	0.867996	0.855609	0.85184	0.896413	0.896417	0.901357	0.943049	0.946107	0.915282	0.885637	0.909263	0.859638	0.925054	0.891945	0.929987	0.909285	0.879448	0.880383	0.921784	0.895234	0.929988	0.976935	0.878009	0.954435	0.913849	0.90957	0.893539	0.889616	0.892605	0.88864	0.886583	0.917618	0.916328	0.946145	0.970112	0.94471	0.942356	0.938894	0.914354	0.901283	0.918244	0.933936	0.884643
0.903211	0.927147	0.95387	0.939175	0.930065	0.891247	0.873828	0.871518	0.857377	0.851467	0.899754	0.89735	0.903807	0.942762	0.945881	0.916707	0.88426	0.909767	0.86052	0.927044	0.892448	0.929864	0.909846	0.882345	0.880463	0.922471	0.894066	0.930914	0.977761	0.876493	0.954548	0.914921	0.910164	0.893865	0.889089	0.894356	0.889796	0.888657	0.915374	0.91772	0.947452	0.970865	0.945002	0.942557	0.939336	0.914829	0.900918	0.917714	0.935546	0.886591
0.903442	0.927728	0.954174	0.939382	0.930636	0.893016	0.874407	0.875066	0.859294	0.851072	0.903081	0.898294	0.906392	0.942453	0.945624	0.918183	0.882915	0.910259	0.86154	0.928979	0.89283	0.929539	0.910253	0.885276	0.88055	0.923075	0.892957	0.931903	0.978443	0.875157	0.954696	0.916007	0.910732	0.894239	0.888509	0.896038	0.890876	0.890647	0.913053	0.919049	0.948683	0.971554	0.945403	0.942804	0.939816	0.915289	0.900566	0.917162	0.937051	0.888477
0.903614	0.928292	0.954358	0.939495	0.931081	0.894668	0.875001	0.878629	0.861355	0.850657	0.906376	0.899244	0.909099	0.94212	0.945338	0.919698	0.881609	0.910734	0.862698	0.930854	0.893092	0.929019	0.910503	0.888227	0.880649	0.923593	0.891915	0.932951	0.978979	0.874004	0.954879	0.917098	0.911273	0.894661	0.887875	0.89764	0.891882	0.892541	0.910668	0.920307	0.949826	0.972175	0.945908	0.943096	0.940327	0.915734	0.900229	0.916595	0.938451	0.8903
0.903733	0.928835	0.954423	0.939511	0.931399	0.896193	0.875609	0.882195	0.86355	0.85023	0.909621	0.900192	0.911916	0.941762	0.945024	0.921242	0.88035	0.911191	0.86399	0.932662	0.893234	0.928315	0.910596	0.891181	0.880761	0.924021	0.890945	0.934055	0.979365	0.873039	0.955094	0.918189	0.911789	0.895127	0.887188	0.899148	0.892813	0.894328	0.908231	0.921485	0.950872	0.972723	0.946509	0.943428	0.940864	0.91616	0.899909	0.916016	0.939745	0.892059
0.903806	0.929354	0.954367	0.939428	0.931585	0.897581	0.876229	0.885751	0.865871	0.849795	0.912798	0.901134	0.914828	0.94138	0.944681	0.922799	0.879144	0.911628	0.865417	0.934396	0.893258	0.927435	0.910529	0.894122	0.88089	0.924358	0.890051	0.935212	0.9796	0.872263	0.955338	0.919273	0.91228	0.895636	0.886451	0.900552	0.893672	0.895996	0.905755	0.922576	0.951812	0.973197	0.947197	0.943799	0.941422	0.916564	0.899608	0.91543	0.940932	0.893752
0.903837	0.929844	0.95419	0.939246	0.931641	0.898822	0.87686	0.889284	0.868304	0.849359	0.915889	0.902062	0.917819	0.940971	0.94431	0.924358	0.877998	0.912042	0.866973	0.93605	0.893168	0.926391	0.910302	0.897035	0.881038	0.9246	0.889238	0.936415	0.979681	0.871677	0.955607	0.920343	0.912747	0.896184	0.885666	0.90184	0.894459	0.897536	0.903253	0.923571	0.952636	0.973592	0.947963	0.944205	0.941992	0.916946	0.899326	0.914841	0.942013	0.895378
0.903833	0.930301	0.953894	0.938964	0.931563	0.899907	0.877502	0.892782	0.870839	0.848926	0.918875	0.90297	0.920876	0.940536	0.943911	0.925903	0.876918	0.91243	0.868655	0.937618	0.892967	0.925194	0.909918	0.899904	0.881206	0.924746	0.888509	0.937659	0.979607	0.871278	0.955899	0.921393	0.913191	0.896767	0.884835	0.903003	0.895177	0.898938	0.900739	0.924465	0.953337	0.973907	0.948796	0.944642	0.942568	0.917301	0.899064	0.914255	0.942989	0.896938
0.903799	0.930721	0.953479	0.938582	0.931353	0.900828	0.87815	0.896232	0.873462	0.848504	0.921741	0.903853	0.92398	0.940074	0.943484	0.92742	0.87591	0.912791	0.870458	0.939093	0.89266	0.923857	0.909379	0.902714	0.881397	0.924795	0.887865	0.93894	0.97938	0.871065	0.956207	0.922417	0.913614	0.897381	0.883962	0.90403	0.895827	0.900194	0.898225	0.92525	0.953908	0.974139	0.949685	0.945106	0.943142	0.917627	0.898822	0.913676	0.943862	0.89843
0.903741	0.931099	0.952946	0.938099	0.931011	0.90158	0.878803	0.899622	0.876158	0.848099	0.924468	0.904704	0.927117	0.939582	0.94303	0.928896	0.874978	0.913122	0.872374	0.940471	0.892254	0.922394	0.908686	0.90545	0.881612	0.924744	0.887309	0.94025	0.978998	0.871033	0.956527	0.92341	0.914018	0.898022	0.883051	0.904913	0.896412	0.901294	0.895724	0.925921	0.954344	0.974288	0.950616	0.945595	0.943704	0.917923	0.898601	0.913107	0.944633	0.899854
0.903664	0.931431	0.952298	0.937517	0.930539	0.902155	0.879458	0.90294	0.878911	0.847717	0.927041	0.905518	0.930268	0.939062	0.942548	0.930315	0.874128	0.913422	0.874397	0.941746	0.891755	0.92082	0.907846	0.908098	0.881852	0.924593	0.88684	0.941583	0.978465	0.871177	0.956853	0.924367	0.914406	0.898684	0.882107	0.905642	0.896934	0.902232	0.893249	0.926472	0.954639	0.974351	0.951578	0.946104	0.944248	0.918184	0.898399	0.912554	0.945305	0.901212
0.903574	0.931712	0.951536	0.936836	0.929937	0.902551	0.880111	0.906175	0.881706	0.847364	0.929444	0.906289	0.933419	0.938511	0.942039	0.931665	0.873363	0.913689	0.876518	0.942914	0.891171	0.919149	0.906862	0.910644	0.882117	0.924342	0.886459	0.942931	0.977781	0.871489	0.957178	0.925284	0.914781	0.899363	0.881134	0.906211	0.897396	0.903001	0.890812	0.926899	0.954789	0.974329	0.952557	0.946629	0.944763	0.918411	0.898215	0.912019	0.945881	0.902501
0.903474	0.931939	0.950664	0.936058	0.929209	0.902762	0.88076	0.909313	0.884526	0.847048	0.931665	0.907011	0.936551	0.937929	0.941501	0.932931	0.872687	0.913922	0.878728	0.943969	0.890511	0.917398	0.905742	0.913074	0.882407	0.92399	0.886165	0.944288	0.976951	0.871961	0.957496	0.926157	0.915145	0.900052	0.880139	0.906613	0.897802	0.903597	0.888425	0.927197	0.95479	0.974221	0.953539	0.947165	0.94524	0.918599	0.898047	0.911508	0.946364	0.903724
0.903369	0.932107	0.949685	0.935185	0.928358	0.902787	0.881399	0.912346	0.887352	0.846775	0.933689	0.90768	0.939648	0.937314	0.940934	0.9341	0.872101	0.914119	0.881017	0.944908	0.889782	0.915582	0.904492	0.915376	0.882724	0.923538	0.885956	0.945645	0.975977	0.872584	0.957801	0.926983	0.915502	0.900745	0.879127	0.906844	0.898155	0.904014	0.886101	0.927364	0.954642	0.974029	0.95451	0.94771	0.945672	0.918747	0.897895	0.911024	0.946758	0.904881
0.903264	0.932212	0.948602	0.93422	0.927388	0.902626	0.882025	0.915261	0.890167	0.846551	0.935506	0.90829	0.942693	0.936667	0.940339	0.935159	0.871609	0.914279	0.883373	0.945728	0.888996	0.913718	0.903122	0.917539	0.883065	0.922987	0.88583	0.946995	0.974865	0.873347	0.958085	0.92776	0.915855	0.901437	0.878105	0.906899	0.898458	0.90425	0.883851	0.927396	0.954344	0.973753	0.955456	0.94826	0.946048	0.918854	0.897756	0.91057	0.947068	0.905972
0.903163	0.93225	0.94742	0.933165	0.926303	0.902277	0.882634	0.918051	0.892953	0.846383	0.937103	0.908838	0.94567	0.935986	0.939714	0.936096	0.871211	0.914401	0.885786	0.946425	0.888161	0.911822	0.901639	0.919553	0.883432	0.922338	0.885784	0.948329	0.973621	0.874239	0.95834	0.928485	0.916209	0.90212	0.87708	0.906775	0.898716	0.904304	0.881685	0.927293	0.953894	0.973394	0.956363	0.948809	0.946359	0.918919	0.897628	0.910149	0.947297	0.906999
0.903068	0.932218	0.946142	0.932023	0.925109	0.901743	0.883222	0.920704	0.895691	0.846277	0.938474	0.909319	0.948564	0.935272	0.93906	0.9369	0.870909	0.914484	0.888243	0.946997	0.887289	0.90991	0.900054	0.921407	0.883822	0.921593	0.885816	0.94964	0.972249	0.875247	0.95856	0.929158	0.916566	0.902789	0.876059	0.90647	0.898931	0.904174	0.879615	0.927054	0.953296	0.972955	0.957216	0.949355	0.946598	0.918938	0.897507	0.909765	0.947451	0.907961
0.902984	0.932113	0.944774	0.930799	0.92381	0.901027	0.883784	0.923215	0.898364	0.846238	0.939609	0.90973	0.951358	0.934522	0.938376	0.93756	0.870702	0.914528	0.890731	0.947442	0.886391	0.907999	0.898378	0.923094	0.884234	0.920755	0.88592	0.950918	0.970758	0.876358	0.958736	0.929778	0.916931	0.903437	0.875051	0.905985	0.89911	0.903862	0.877649	0.926679	0.952551	0.972438	0.958002	0.949895	0.946755	0.918913	0.897392	0.909421	0.947535	0.90886
0.902911	0.931931	0.943322	0.929496	0.922414	0.900132	0.884315	0.925574	0.900952	0.846273	0.940502	0.910068	0.954038	0.933738	0.937661	0.938066	0.87059	0.914531	0.893236	0.947758	0.885477	0.906105	0.896622	0.924605	0.884667	0.919827	0.886093	0.952156	0.969154	0.877559	0.958861	0.930344	0.917307	0.904058	0.874062	0.905321	0.899255	0.903369	0.875798	0.926169	0.951664	0.971847	0.958708	0.950424	0.946822	0.918841	0.89728	0.909119	0.947553	0.909698
0.902853	0.931672	0.941789	0.92812	0.920926	0.899064	0.884811	0.927775	0.90344	0.846386	0.94115	0.91033	0.956591	0.932919	0.936915	0.938411	0.870572	0.914493	0.895745	0.947943	0.88456	0.904244	0.894799	0.925935	0.885119	0.918813	0.886331	0.953345	0.967447	0.878833	0.958929	0.930858	0.917698	0.904644	0.873101	0.904478	0.899371	0.9027	0.87407	0.925525	0.950638	0.971184	0.959321	0.950939	0.946792	0.918724	0.897168	0.908862	0.947512	0.910475
0.902812	0.931331	0.940181	0.926673	0.919353	0.897828	0.885268	0.929812	0.905809	0.846583	0.941548	0.910515	0.959002	0.932065	0.936137	0.938587	0.870645	0.914415	0.898243	0.947998	0.88365	0.90243	0.892921	0.927078	0.885588	0.917715	0.886628	0.954477	0.965643	0.880168	0.958932	0.93132	0.918108	0.90519	0.872175	0.903463	0.899463	0.901859	0.872472	0.924752	0.949479	0.970454	0.959828	0.951438	0.946657	0.91856	0.897052	0.908651	0.947416	0.911192
0.902787	0.930909	0.938506	0.925163	0.917704	0.896434	0.885681	0.931681	0.908042	0.846868	0.941696	0.910621	0.961259	0.931176	0.935328	0.938588	0.870807	0.914295	0.900717	0.947923	0.882759	0.90068	0.891	0.928031	0.886072	0.91654	0.886979	0.955544	0.963754	0.881547	0.958862	0.931732	0.918539	0.90569	0.871294	0.902278	0.899535	0.900852	0.871012	0.923852	0.948195	0.969662	0.960219	0.951918	0.946411	0.918349	0.89693	0.908489	0.947272	0.911851
0.90278	0.930404	0.936767	0.923594	0.915985	0.894888	0.886047	0.933378	0.910125	0.847244	0.941594	0.910646	0.963351	0.930253	0.934487	0.938408	0.871056	0.914134	0.903151	0.947717	0.881898	0.899005	0.889052	0.92879	0.886567	0.915291	0.887379	0.956538	0.961789	0.882955	0.958714	0.932097	0.918996	0.906137	0.870464	0.900931	0.899591	0.899687	0.869697	0.92283	0.946792	0.968811	0.960483	0.952377	0.946049	0.918093	0.896799	0.908376	0.947086	0.912452
0.902791	0.929816	0.934972	0.921972	0.914206	0.893201	0.886361	0.9349	0.912042	0.847716	0.941244	0.910591	0.965268	0.929296	0.933614	0.938046	0.871387	0.913931	0.90553	0.947383	0.881077	0.897421	0.887089	0.929354	0.887072	0.913975	0.887822	0.957452	0.959758	0.884377	0.958482	0.932416	0.919481	0.906527	0.869694	0.899429	0.899636	0.898373	0.868531	0.921691	0.945279	0.967907	0.96061	0.952811	0.945564	0.917792	0.896656	0.908315	0.946862	0.912997
0.90282	0.929144	0.933127	0.920303	0.912373	0.891384	0.886619	0.936244	0.91378	0.848286	0.940649	0.910456	0.966999	0.928307	0.932709	0.937498	0.871796	0.913686	0.907842	0.946922	0.880308	0.895938	0.885125	0.929722	0.887584	0.912597	0.888303	0.958278	0.957672	0.885797	0.958159	0.932692	0.919996	0.906854	0.868991	0.897781	0.899673	0.896919	0.86752	0.920442	0.943665	0.966955	0.960593	0.95322	0.944953	0.917447	0.896499	0.908305	0.946606	0.913487
0.902866	0.928389	0.931238	0.918592	0.910497	0.889449	0.886819	0.93741	0.915326	0.848956	0.939815	0.910241	0.968538	0.927285	0.931772	0.936764	0.872279	0.9134	0.91007	0.946335	0.879601	0.894568	0.883175	0.929896	0.888099	0.911164	0.888816	0.95901	0.955541	0.887201	0.957742	0.93293	0.920544	0.907113	0.868362	0.895996	0.899708	0.895336	0.866666	0.91909	0.941961	0.965962	0.960423	0.953601	0.944212	0.91706	0.896325	0.908346	0.946325	0.913922
0.902927	0.927553	0.929311	0.916847	0.908585	0.887407	0.886957	0.938397	0.916669	0.849728	0.938748	0.909947	0.969876	0.926234	0.930804	0.935845	0.87283	0.913073	0.912202	0.945626	0.878964	0.893321	0.881253	0.929876	0.888615	0.909683	0.889355	0.959642	0.953378	0.888574	0.957225	0.933132	0.921126	0.907301	0.867815	0.894087	0.899744	0.893637	0.865974	0.917641	0.940177	0.964932	0.960096	0.953954	0.943338	0.916633	0.896132	0.90844	0.946022	0.914305
0.903003	0.926637	0.927352	0.915073	0.906646	0.885273	0.887031	0.939207	0.917798	0.850603	0.937456	0.909577	0.971008	0.925153	0.929804	0.934742	0.873444	0.912704	0.914223	0.944797	0.878408	0.892206	0.879372	0.929665	0.889129	0.90816	0.889916	0.960166	0.951193	0.889903	0.956604	0.933302	0.921743	0.907413	0.867357	0.892064	0.899785	0.891835	0.865445	0.916105	0.938324	0.963873	0.959605	0.954276	0.94233	0.916167	0.895918	0.908585	0.945704	0.914636
0.90309	0.925644	0.925369	0.913277	0.90469	0.883059	0.887038	0.939842	0.918707	0.85158	0.935948	0.909131	0.971929	0.924046	0.928775	0.933459	0.874114	0.912294	0.91612	0.943854	0.87794	0.89123	0.877547	0.929269	0.889636	0.906604	0.890493	0.960579	0.948997	0.891173	0.955878	0.933444	0.922397	0.907446	0.866992	0.889941	0.899834	0.889944	0.865081	0.914491	0.936414	0.96279	0.958949	0.954568	0.941187	0.915665	0.895682	0.908781	0.945374	0.914916
0.903187	0.924575	0.923366	0.911465	0.902725	0.880782	0.886977	0.940304	0.919388	0.85266	0.934237	0.908614	0.972636	0.922913	0.927715	0.932002	0.874835	0.911843	0.917882	0.942798	0.877568	0.890401	0.875789	0.92869	0.890136	0.90502	0.89108	0.960875	0.946803	0.892372	0.955042	0.933563	0.923087	0.907398	0.866727	0.887732	0.899896	0.887978	0.86488	0.912807	0.934459	0.961691	0.958124	0.954828	0.939909	0.91513	0.895421	0.909027	0.945038	0.915146
0.90329	0.923436	0.92135	0.909644	0.90076	0.878455	0.886846	0.940596	0.919836	0.853841	0.932333	0.908027	0.973126	0.921758	0.926628	0.930375	0.875599	0.911351	0.919496	0.941636	0.877299	0.889723	0.874113	0.927936	0.890623	0.903419	0.891673	0.96105	0.944622	0.893489	0.954097	0.933662	0.923813	0.907266	0.866566	0.885452	0.899972	0.885953	0.864844	0.911063	0.932471	0.960581	0.95713	0.955056	0.938497	0.914563	0.895137	0.909321	0.9447	0.915327
0.903396	0.922229	0.919328	0.90782	0.898804	0.876094	0.886646	0.940724	0.920049	0.855122	0.93025	0.907375	0.973399	0.920583	0.925514	0.928588	0.876399	0.910818	0.920952	0.940373	0.877138	0.889199	0.872531	0.927013	0.891096	0.901807	0.892268	0.961101	0.942464	0.894512	0.953041	0.933745	0.924574	0.907049	0.866513	0.883115	0.900066	0.883886	0.864969	0.909271	0.930463	0.959467	0.955968	0.955252	0.936954	0.913969	0.894827	0.909661	0.944362	0.91546
0.903502	0.92096	0.917304	0.906	0.896865	0.873715	0.886375	0.940693	0.920023	0.856499	0.928003	0.906661	0.973455	0.919391	0.924374	0.926648	0.877229	0.910245	0.922239	0.939013	0.87709	0.888833	0.871053	0.925928	0.891551	0.900193	0.89286	0.961024	0.940342	0.895432	0.951875	0.933816	0.925367	0.906747	0.866571	0.880737	0.90018	0.881793	0.865254	0.90744	0.928448	0.958356	0.95464	0.955416	0.935283	0.91335	0.894491	0.910045	0.94403	0.915546
0.903604	0.919632	0.915285	0.904189	0.894952	0.871334	0.886034	0.940507	0.91976	0.857969	0.925607	0.90589	0.973296	0.918184	0.923211	0.924565	0.878081	0.909632	0.923349	0.937563	0.87716	0.888625	0.869691	0.92469	0.891986	0.898585	0.893444	0.960817	0.938265	0.896241	0.9506	0.933879	0.926192	0.906359	0.866744	0.878335	0.900316	0.879691	0.865695	0.905581	0.926438	0.957255	0.953149	0.955548	0.933488	0.91271	0.894131	0.91047	0.943705	0.915585
0.903698	0.918253	0.913275	0.902394	0.893073	0.868967	0.885624	0.940175	0.919262	0.859529	0.923077	0.905065	0.972925	0.916966	0.922026	0.922351	0.878948	0.908978	0.924274	0.936028	0.87735	0.888574	0.868455	0.923308	0.892397	0.89699	0.894018	0.960479	0.936244	0.89693	0.949217	0.933937	0.927044	0.905887	0.867033	0.875925	0.900476	0.877597	0.866288	0.903706	0.924446	0.956169	0.951501	0.955648	0.931575	0.912051	0.893747	0.910933	0.943389	0.915579
0.903779	0.916827	0.91128	0.900621	0.891236	0.86663	0.885148	0.939704	0.918533	0.861173	0.920431	0.904192	0.972344	0.915741	0.920823	0.920017	0.879822	0.908284	0.925006	0.934417	0.877662	0.88868	0.867353	0.92179	0.892783	0.895418	0.894577	0.960009	0.934289	0.897495	0.94773	0.933994	0.92792	0.90533	0.867438	0.873523	0.900661	0.875529	0.867027	0.901825	0.922485	0.955104	0.949701	0.955717	0.929548	0.911378	0.89334	0.91143	0.943086	0.915527
0.903844	0.915361	0.909305	0.898876	0.889449	0.864337	0.884606	0.939101	0.917578	0.862896	0.917685	0.903276	0.97156	0.914512	0.919604	0.917577	0.880695	0.907549	0.925542	0.932734	0.878097	0.888939	0.866394	0.920148	0.893141	0.893876	0.895119	0.959408	0.93241	0.89793	0.946143	0.934053	0.928816	0.904693	0.86796	0.871147	0.900872	0.873502	0.867908	0.89995	0.920565	0.954068	0.947756	0.955755	0.927417	0.910694	0.892912	0.911958	0.942796	0.915432
0.903887	0.913861	0.907355	0.897163	0.887718	0.862106	0.884002	0.938374	0.916406	0.864691	0.914858	0.902321	0.970578	0.913283	0.918371	0.915044	0.881561	0.906775	0.925876	0.930988	0.878654	0.889346	0.865585	0.918392	0.893468	0.892372	0.895642	0.958675	0.930615	0.898232	0.944459	0.934115	0.929727	0.903977	0.868597	0.868812	0.901109	0.871535	0.868922	0.898092	0.9187	0.953066	0.945676	0.955763	0.925188	0.910002	0.892464	0.912512	0.94252	0.915293
0.903904	0.912335	0.905433	0.895488	0.88605	0.85995	0.883339	0.937532	0.915024	0.866553	0.911968	0.901334	0.969406	0.912058	0.917128	0.912432	0.882412	0.90596	0.926007	0.929186	0.879333	0.889896	0.864931	0.916532	0.893764	0.890914	0.896142	0.957812	0.928913	0.898399	0.942685	0.934184	0.930648	0.903185	0.869347	0.866535	0.901373	0.869644	0.870063	0.896261	0.916899	0.952104	0.94347	0.955742	0.92287	0.909305	0.892	0.913088	0.942259	0.915112
0.903891	0.910789	0.903543	0.893856	0.884452	0.857886	0.882622	0.936585	0.913445	0.868475	0.909033	0.90032	0.968051	0.910841	0.915879	0.909757	0.88324	0.905106	0.925931	0.927334	0.880131	0.890582	0.864437	0.914579	0.894026	0.889508	0.896619	0.956821	0.92731	0.898431	0.940827	0.93426	0.931572	0.902322	0.870209	0.864332	0.901663	0.867846	0.871322	0.894468	0.915175	0.951187	0.941148	0.955692	0.920473	0.908607	0.891522	0.913681	0.942012	0.91489
0.903842	0.909232	0.90169	0.892272	0.882929	0.855925	0.881854	0.935542	0.91168	0.870447	0.90607	0.899284	0.966523	0.909636	0.914626	0.907033	0.88404	0.904212	0.925651	0.925442	0.881045	0.891396	0.864105	0.912544	0.894252	0.888162	0.897071	0.955706	0.925814	0.898329	0.938891	0.934345	0.932492	0.901392	0.871177	0.862218	0.901977	0.866154	0.872691	0.892725	0.913536	0.950319	0.938722	0.955614	0.918007	0.907912	0.891033	0.914286	0.941778	0.914626
0.903754	0.90767	0.899877	0.890739	0.881487	0.854083	0.881041	0.934412	0.909743	0.872463	0.903098	0.898232	0.964832	0.908448	0.913375	0.904277	0.884804	0.903277	0.925166	0.923517	0.88207	0.89233	0.863938	0.91044	0.894443	0.886883	0.897495	0.95447	0.92443	0.898094	0.936886	0.934439	0.933403	0.900401	0.872249	0.860207	0.902315	0.864586	0.87416	0.891039	0.911993	0.949506	0.936204	0.955508	0.915483	0.907221	0.890537	0.914896	0.941557	0.914323
0.90362	0.906111	0.898106	0.889261	0.88013	0.85237	0.880189	0.933204	0.907651	0.874513	0.900134	0.897169	0.962987	0.90728	0.912129	0.901505	0.885527	0.902303	0.924481	0.921566	0.883201	0.893373	0.863937	0.908277	0.894596	0.885676	0.897893	0.953118	0.923163	0.897732	0.93482	0.934543	0.934295	0.899355	0.873417	0.858315	0.902675	0.863153	0.875719	0.889422	0.910553	0.948752	0.933609	0.955374	0.912913	0.906539	0.890038	0.915507	0.941347	0.913981
0.903439	0.904562	0.89638	0.887842	0.878862	0.8508	0.879303	0.93193	0.905419	0.876589	0.897195	0.896102	0.961001	0.906138	0.910893	0.898732	0.886202	0.901288	0.923599	0.919597	0.884433	0.894514	0.8641	0.906066	0.894711	0.884547	0.898262	0.951654	0.922018	0.897246	0.932702	0.934655	0.935162	0.898258	0.874676	0.856554	0.903054	0.86187	0.877357	0.887882	0.909224	0.94806	0.930948	0.955214	0.910308	0.905867	0.88954	0.916113	0.941145	0.913602
0.903203	0.903032	0.894702	0.886484	0.877687	0.849383	0.87839	0.930597	0.903065	0.878681	0.894299	0.895034	0.958885	0.905026	0.909671	0.895975	0.886823	0.900234	0.922527	0.917618	0.885758	0.895742	0.864426	0.903819	0.894789	0.883501	0.898603	0.950084	0.920998	0.896644	0.930541	0.934775	0.935994	0.897119	0.876019	0.854936	0.90345	0.860748	0.879064	0.886428	0.908013	0.947435	0.928237	0.955027	0.907682	0.905209	0.889047	0.916706	0.940948	0.913186
0.902911	0.901527	0.893073	0.885191	0.876608	0.848128	0.877456	0.929217	0.900609	0.88078	0.891461	0.893972	0.956651	0.903947	0.908467	0.893249	0.887387	0.89914	0.921271	0.915637	0.887169	0.897045	0.864911	0.901546	0.894828	0.882542	0.898915	0.948414	0.920104	0.895933	0.928348	0.934901	0.936784	0.895944	0.877438	0.853472	0.90386	0.859798	0.880829	0.885066	0.906926	0.946878	0.925491	0.954814	0.905046	0.904566	0.888564	0.917282	0.940755	0.912735
0.902558	0.900055	0.891496	0.883964	0.875627	0.847044	0.87651	0.927797	0.898069	0.882876	0.888695	0.89292	0.954312	0.902907	0.907287	0.890569	0.887887	0.898007	0.919841	0.913662	0.888657	0.898409	0.865551	0.899259	0.894829	0.881675	0.8992	0.946651	0.919338	0.895121	0.926132	0.935031	0.937522	0.894741	0.878925	0.852172	0.90428	0.85903	0.882639	0.883805	0.905968	0.946393	0.922723	0.954574	0.902413	0.903941	0.888095	0.917833	0.94056	0.91225
0.902141	0.898623	0.889971	0.882805	0.874746	0.846138	0.875558	0.926348	0.895467	0.88496	0.886017	0.891884	0.951881	0.90191	0.906136	0.887951	0.888321	0.896834	0.918246	0.9117	0.890213	0.899823	0.866339	0.896967	0.894793	0.880902	0.899456	0.944804	0.918701	0.894218	0.923905	0.935161	0.9382	0.893518	0.880471	0.851046	0.904706	0.85845	0.884483	0.88265	0.905142	0.945981	0.919949	0.954307	0.899798	0.903335	0.887646	0.918353	0.94036	0.911733
0.901656	0.897237	0.8885	0.881715	0.873965	0.845417	0.874609	0.924877	0.892822	0.887021	0.88344	0.890867	0.949371	0.900959	0.905018	0.885409	0.888684	0.895623	0.916497	0.909758	0.891828	0.901272	0.867268	0.89468	0.894721	0.880226	0.899685	0.942878	0.918191	0.893236	0.921677	0.93529	0.938809	0.892281	0.882067	0.8501	0.905133	0.858067	0.886349	0.881607	0.904451	0.945644	0.917183	0.954013	0.897212	0.902749	0.88722	0.918835	0.940151	0.911186
0.901101	0.895905	0.887083	0.880695	0.873285	0.844885	0.873669	0.923394	0.890157	0.889051	0.880974	0.889875	0.946796	0.900059	0.903939	0.882957	0.888974	0.894374	0.914608	0.907844	0.893492	0.902743	0.868329	0.892408	0.894612	0.879649	0.899888	0.940884	0.917807	0.892186	0.91946	0.935412	0.939339	0.89104	0.883702	0.84934	0.905559	0.857886	0.888224	0.88068	0.903897	0.945383	0.914441	0.95369	0.894669	0.902184	0.886823	0.919273	0.939927	0.91061
0.900472	0.894631	0.88572	0.879745	0.872706	0.844546	0.872748	0.921906	0.887493	0.891038	0.878633	0.888911	0.944169	0.899213	0.902903	0.880607	0.889188	0.893087	0.912591	0.905964	0.895194	0.904222	0.869514	0.890161	0.894469	0.879172	0.900065	0.938829	0.917545	0.891079	0.917265	0.935524	0.939783	0.889803	0.885367	0.848771	0.905976	0.857909	0.890097	0.879873	0.90348	0.945198	0.911737	0.953339	0.892182	0.901642	0.88646	0.91966	0.939685	0.910006
0.899769	0.893421	0.884412	0.878866	0.872227	0.844402	0.871854	0.920421	0.884851	0.892975	0.876423	0.887979	0.941504	0.898425	0.901916	0.878372	0.889324	0.891763	0.910461	0.904126	0.896925	0.905695	0.870811	0.887945	0.894294	0.878795	0.900216	0.936722	0.917403	0.88993	0.915101	0.935621	0.940131	0.888577	0.88705	0.848396	0.906382	0.858139	0.891954	0.879189	0.903201	0.945089	0.909085	0.952957	0.889763	0.901121	0.886133	0.91999	0.939419	0.909379
0.898989	0.892281	0.883159	0.878056	0.871846	0.844454	0.870993	0.918946	0.882254	0.894851	0.874355	0.887083	0.938814	0.897698	0.900982	0.876262	0.889381	0.890403	0.908233	0.902334	0.898672	0.907149	0.872208	0.88577	0.894087	0.878517	0.900343	0.934573	0.917376	0.888752	0.912982	0.935699	0.940374	0.88737	0.888742	0.848217	0.906769	0.858576	0.893785	0.87863	0.903058	0.945056	0.906499	0.952544	0.887425	0.900623	0.885849	0.920256	0.939124	0.908728
0.898132	0.891214	0.881961	0.877316	0.871561	0.844702	0.870176	0.917486	0.879721	0.896658	0.872435	0.886225	0.936112	0.897035	0.900107	0.874287	0.889359	0.889009	0.905925	0.900595	0.900425	0.908571	0.873693	0.883642	0.89385	0.878339	0.900447	0.932391	0.917457	0.887558	0.910916	0.935752	0.940506	0.886191	0.890431	0.848235	0.907133	0.85922	0.895576	0.878197	0.903047	0.945097	0.903991	0.952097	0.88518	0.900147	0.88561	0.920453	0.938795	0.908058
0.897196	0.890225	0.880816	0.876643	0.871369	0.845144	0.869408	0.916048	0.877273	0.898387	0.870668	0.885408	0.933411	0.896439	0.899294	0.872456	0.889258	0.887581	0.903552	0.898914	0.902174	0.909948	0.875252	0.881569	0.893586	0.878257	0.900529	0.930185	0.917641	0.886362	0.908915	0.935774	0.940518	0.885047	0.892107	0.848447	0.907468	0.860067	0.897317	0.877889	0.903167	0.945211	0.901573	0.951616	0.88304	0.899692	0.88542	0.920574	0.938426	0.90737
0.896181	0.889316	0.879725	0.876037	0.871267	0.845776	0.868699	0.914637	0.87493	0.900031	0.869057	0.884634	0.930724	0.895912	0.898548	0.870777	0.889077	0.886122	0.901133	0.897297	0.903908	0.911268	0.876871	0.879556	0.893297	0.878269	0.900588	0.927966	0.917921	0.885179	0.906987	0.935761	0.940403	0.883946	0.89376	0.848852	0.907768	0.861114	0.898995	0.877707	0.903412	0.945396	0.899258	0.951097	0.881015	0.899258	0.885283	0.920613	0.938012	0.906667
0.895087	0.88849	0.878685	0.875494	0.871252	0.846594	0.868055	0.913258	0.872712	0.901581	0.867607	0.883906	0.928063	0.895456	0.897874	0.869256	0.888819	0.884632	0.898686	0.895748	0.905616	0.912519	0.878536	0.877609	0.892985	0.878373	0.900626	0.925743	0.918289	0.884023	0.905144	0.935706	0.940155	0.882894	0.895378	0.849444	0.908028	0.862354	0.9006	0.877648	0.903778	0.94565	0.897056	0.950539	0.879115	0.898842	0.885202	0.920565	0.937548	0.905951
0.893915	0.887748	0.877697	0.875013	0.871319	0.847592	0.867483	0.911912	0.870636	0.903031	0.866316	0.883223	0.92544	0.895073	0.897274	0.867897	0.888484	0.883115	0.896229	0.894271	0.907288	0.913691	0.880231	0.875733	0.892651	0.878564	0.900644	0.923525	0.918735	0.882907	0.903393	0.935604	0.939768	0.881899	0.896951	0.850219	0.908241	0.86378	0.902122	0.877709	0.904257	0.945969	0.894976	0.94994	0.877349	0.898444	0.885177	0.920425	0.937028	0.905227
0.892666	0.887092	0.876759	0.874592	0.871463	0.848763	0.866991	0.910605	0.868719	0.904373	0.865186	0.882589	0.922865	0.894765	0.896754	0.866703	0.888076	0.881572	0.89378	0.892869	0.908914	0.914773	0.88194	0.873933	0.8923	0.878837	0.900641	0.921322	0.919251	0.881845	0.901742	0.935449	0.939237	0.880965	0.898471	0.85117	0.908403	0.865384	0.903549	0.877887	0.904844	0.946351	0.893027	0.949297	0.875727	0.898061	0.885213	0.920189	0.936448	0.904496
0.891341	0.886521	0.87587	0.874227	0.871678	0.850098	0.866584	0.909337	0.866977	0.905604	0.864213	0.882003	0.920349	0.894531	0.896316	0.865678	0.887597	0.880006	0.891358	0.891545	0.910485	0.915756	0.883648	0.87221	0.891933	0.879188	0.900619	0.919143	0.919828	0.880851	0.900199	0.935235	0.938557	0.8801	0.899927	0.852288	0.908507	0.867154	0.904872	0.878178	0.90553	0.94679	0.891216	0.948607	0.874256	0.897692	0.885308	0.919852	0.935802	0.903762
0.889944	0.886036	0.875028	0.873916	0.871961	0.851589	0.866269	0.908111	0.865423	0.906716	0.863395	0.881466	0.917903	0.894372	0.895963	0.864822	0.88705	0.87842	0.888982	0.890303	0.911993	0.916632	0.885338	0.87057	0.891552	0.879611	0.900577	0.916997	0.920454	0.879935	0.898771	0.934958	0.937725	0.879307	0.901311	0.853564	0.908548	0.86908	0.906083	0.878576	0.906308	0.947285	0.889549	0.947868	0.872943	0.897333	0.885465	0.919411	0.935088	0.903028
0.888475	0.885635	0.874232	0.873655	0.872303	0.853224	0.86605	0.906927	0.86407	0.907706	0.862727	0.880977	0.915535	0.894288	0.895697	0.864133	0.886438	0.876816	0.886671	0.889143	0.913427	0.917394	0.886994	0.869013	0.89116	0.880099	0.900515	0.914893	0.921119	0.879111	0.897463	0.934613	0.936738	0.878592	0.902615	0.854987	0.908522	0.871148	0.907173	0.879075	0.907168	0.947829	0.888032	0.947077	0.871794	0.896984	0.885683	0.918862	0.9343	0.902297
0.886939	0.885315	0.87348	0.87344	0.8727	0.854991	0.865932	0.905786	0.862929	0.908571	0.862203	0.880537	0.913255	0.894278	0.895521	0.86361	0.885767	0.875199	0.884441	0.888067	0.914783	0.918036	0.888601	0.867542	0.890759	0.880646	0.900434	0.912839	0.921813	0.878388	0.89628	0.934194	0.935595	0.877958	0.903832	0.856546	0.908422	0.873346	0.908135	0.87967	0.9081	0.948418	0.886668	0.946231	0.870813	0.896641	0.885962	0.918203	0.933435	0.901573
0.885338	0.885074	0.872771	0.873268	0.873145	0.856879	0.86592	0.904686	0.862008	0.909307	0.861816	0.880143	0.91107	0.894342	0.895435	0.863249	0.88504	0.873572	0.88231	0.887077	0.916051	0.918554	0.890142	0.866159	0.890352	0.881246	0.900332	0.910842	0.922524	0.877777	0.895226	0.933697	0.934296	0.877407	0.904954	0.858228	0.908244	0.875657	0.908961	0.880351	0.909096	0.949048	0.885461	0.945327	0.870004	0.896301	0.886299	0.917432	0.93249	0.900859
0.883677	0.884909	0.872104	0.873136	0.873631	0.858873	0.866015	0.903626	0.861315	0.909912	0.861558	0.879796	0.908987	0.894478	0.895441	0.863046	0.884263	0.871938	0.880294	0.886171	0.917227	0.918942	0.891602	0.864863	0.889941	0.88189	0.900209	0.90891	0.923242	0.877286	0.894303	0.93312	0.93284	0.876942	0.905976	0.860019	0.907985	0.878067	0.909646	0.881113	0.910144	0.949713	0.88441	0.944363	0.869369	0.895962	0.886694	0.916547	0.931462	0.900158
0.88196	0.884815	0.871477	0.873039	0.87415	0.86096	0.866221	0.902605	0.860855	0.910386	0.861418	0.879494	0.907012	0.894683	0.895539	0.862994	0.88344	0.870302	0.878411	0.88535	0.918305	0.9192	0.892966	0.863655	0.889527	0.882572	0.900066	0.907051	0.923954	0.876923	0.893514	0.932458	0.93123	0.876565	0.906894	0.861907	0.90764	0.880558	0.910185	0.881946	0.911234	0.950407	0.883518	0.943336	0.86891	0.895621	0.887143	0.915548	0.93035	0.899473
0.880191	0.884787	0.870888	0.872974	0.874697	0.863123	0.86654	0.90162	0.860631	0.910727	0.861387	0.879236	0.905151	0.894956	0.89573	0.863086	0.882577	0.868668	0.876674	0.884613	0.919281	0.919325	0.894221	0.862536	0.889113	0.883282	0.8999	0.905269	0.924649	0.876693	0.892859	0.931709	0.929467	0.876276	0.907702	0.863875	0.907205	0.883114	0.910572	0.882841	0.912355	0.951125	0.882782	0.942244	0.868628	0.895276	0.887642	0.914434	0.929151	0.898808
[truncated: 35 more columns]

## Sheet: panel a-axis
Delay (fs)	Energy (eV)		Delay (fs)	Amp_HAS (arb. u.)	Delay (fs)	Amp_EUV (arb. u.)
-8.47143	304.394		-8.4898	0.00416066	-8.4898	-0.122944
-8.27143	302.879		-8.46049	0.0163618	-8.46049	-0.116918
-8.07143	301.375		-8.43117	0.0302407	-8.43117	-0.109605
-7.87143	299.883		-8.40186	0.0456946	-8.40186	-0.101078
-7.67143	298.402		-8.37255	0.062591	-8.37255	-0.0914264
-7.47143	296.932		-8.34324	0.0807686	-8.34324	-0.0807501
-7.27143	295.473		-8.31393	0.100038	-8.31393	-0.0691636
-7.07143	294.025		-8.28462	0.120186	-8.28462	-0.0567928
-6.87143	292.587		-8.25531	0.140975	-8.25531	-0.0437743
-6.67143	291.16		-8.226	0.162146	-8.226	-0.0302537
-6.47143	289.744		-8.19669	0.183424	-8.19669	-0.0163842
-6.27143	288.338		-8.16737	0.204519	-8.16737	-0.00232529
-6.07143	286.942		-8.13806	0.225133	-8.13806	0.0117593
-5.87143	285.557		-8.10875	0.244959	-8.10875	0.0257032
-5.67143	284.181		-8.07944	0.263689	-8.07944	0.0393391
-5.47143	282.816		-8.05013	0.281017	-8.05013	0.0525008
-5.27143	281.461		-8.02082	0.296644	-8.02082	0.0650246
-5.07143	280.115		-7.99151	0.310281	-7.99151	0.0767518
-4.87143	278.779		-7.9622	0.321655	-7.9622	0.0875299
-4.67143	277.453		-7.93288	0.330511	-7.93288	0.0972147
-4.47143	276.136		-7.90357	0.336618	-7.90357	0.105672
-4.27143	274.829		-7.87426	0.339772	-7.87426	0.112778
-4.07143	273.531		-7.84495	0.339799	-7.84495	0.118424
-3.87143	272.242		-7.81564	0.336559	-7.81564	0.122514
-3.67143	270.963		-7.78633	0.329948	-7.78633	0.124967
-3.47143	269.693		-7.75702	0.319898	-7.75702	0.125721
-3.27143	268.431		-7.72771	0.306384	-7.72771	0.12473
-3.07143	267.179		-7.69839	0.28942	-7.69839	0.121966
-2.87143	265.935		-7.66908	0.269063	-7.66908	0.117422
-2.67143	264.701		-7.63977	0.245412	-7.63977	0.111107
-2.47143	263.474		-7.61046	0.218605	-7.61046	0.103052
-2.27143	262.257		-7.58115	0.188823	-7.58115	0.0933069
-2.07143	261.048		-7.55184	0.156284	-7.55184	0.0819407
-1.87143	259.847		-7.52253	0.121243	-7.52253	0.0690409
-1.67143	258.655		-7.49322	0.0839897	-7.49322	0.0547132
-1.47143	257.471		-7.46391	0.0448428	-7.46391	0.0390805
-1.27143	256.295		-7.43459	0.00414943	-7.43459	0.0222819
-1.07143	255.128		-7.40528	-0.0377203	-7.40528	0.00447122
-0.871429	253.968		-7.37597	-0.0803775	-7.37597	-0.0141839
-0.671429	252.817		-7.34666	-0.123419	-7.34666	-0.0335041
-0.471429	251.673		-7.31735	-0.166431	-7.31735	-0.0532997
-0.271429	250.537		-7.28804	-0.208997	-7.28804	-0.0733727
-0.0714286	249.409		-7.25873	-0.250699	-7.25873	-0.0935185
0.128571	248.289		-7.22942	-0.291126	-7.22942	-0.113528
0.328571	247.176		-7.2001	-0.329877	-7.2001	-0.133191
0.528571	246.071		-7.17079	-0.366564	-7.17079	-0.152296
0.728571	244.973		-7.14148	-0.400822	-7.14148	-0.170633
0.928571	243.882		-7.11217	-0.43231	-7.11217	-0.187998
1.12857	242.8		-7.08286	-0.460713	-7.08286	-0.204193
1.32857	241.724		-7.05355	-0.485751	-7.05355	-0.219027
1.52857	240.655		-7.02424	-0.507178	-7.02424	-0.232321
1.72857	239.594		-6.99493	-0.524785	-6.99493	-0.243909
1.92857	238.54		-6.96562	-0.538407	-6.96562	-0.253639
2.12857	237.493		-6.9363	-0.547919	-6.9363	-0.261374
2.32857	236.452		-6.90699	-0.553239	-6.90699	-0.266996
2.52857	235.419		-6.87768	-0.554332	-6.87768	-0.270405
2.72857	234.393		-6.84837	-0.551206	-6.84837	-0.271522
2.92857	233.373		-6.81906	-0.543911	-6.81906	-0.27029
3.12857	232.36		-6.78975	-0.532544	-6.78975	-0.266671
3.32857	231.354		-6.76044	-0.517241	-6.76044	-0.260652
3.52857	230.354		-6.73113	-0.498177	-6.73113	-0.252241
3.72857	229.361		-6.70181	-0.475564	-6.70181	-0.241472
3.92857	228.374		-6.6725	-0.449648	-6.6725	-0.228397
4.12857	227.394		-6.64319	-0.420706	-6.64319	-0.213092
4.32857	226.42		-6.61388	-0.389041	-6.61388	-0.195657
4.52857	225.452		-6.58457	-0.354977	-6.58457	-0.176208
4.72857	224.491		-6.55526	-0.31886	-6.55526	-0.154885
4.92857	223.536		-6.52595	-0.281044	-6.52595	-0.131841
5.12857	222.587		-6.49664	-0.241899	-6.49664	-0.10725
5.32857	221.645		-6.46733	-0.201795	-6.46733	-0.0812978
5.52857	220.708		-6.43801	-0.161104	-6.43801	-0.0541854
5.72857	219.777		-6.4087	-0.120193	-6.4087	-0.0261234
5.92857	218.852		-6.37939	-0.079421	-6.37939	0.00266836
6.12857	217.933		-6.35008	-0.0391351	-6.35008	0.0319636
6.32857	217.02		-6.32077	0.000334962	-6.32077	0.0615313
6.52857	216.113		-6.29146	0.0386791	-6.29146	0.0911387
6.72857	215.212		-6.26215	0.0756103	-6.26215	0.120553
6.92857	214.316		-6.23284	0.110867	-6.23284	0.149544
7.12857	213.426		-6.20352	0.144216	-6.20352	0.177886
7.32857	212.542		-6.17421	0.175454	-6.17421	0.205359
7.52857	211.663		-6.1449	0.204409	-6.1449	0.231756
7.72857	210.789		-6.11559	0.230942	-6.11559	0.256875
7.92857	209.921		-6.08628	0.254945	-6.08628	0.280532
8.12857	209.059		-6.05697	0.276344	-6.05697	0.302553
8.32857	208.202		-6.02766	0.295096	-6.02766	0.322783
	207.35		-5.99835	0.311193	-5.99835	0.341082
	206.503		-5.96903	0.324651	-5.96903	0.357328
	205.662		-5.93972	0.335519	-5.93972	0.37142
	204.826		-5.91041	0.343871	-5.91041	0.383273
	203.995		-5.8811	0.349804	-5.8811	0.392825
	203.169		-5.85179	0.353435	-5.85179	0.400033
	202.349		-5.82248	0.354903	-5.82248	0.404872
	201.533		-5.79317	0.35436	-5.79317	0.407338
	200.722		-5.76386	0.351969	-5.76386	0.407447
	199.917		-5.73455	0.347905	-5.73455	0.405232
	199.116		-5.70523	0.342346	-5.70523	0.400744
	198.32		-5.67592	0.335476	-5.67592	0.394049
	197.529		-5.64661	0.327475	-5.64661	0.385229
	196.743		-5.6173	0.318522	-5.6173	0.37438
	195.961		-5.58799	0.308791	-5.58799	0.36161
	195.184		-5.55868	0.298445	-5.55868	0.347038
	194.412		-5.52937	0.287639	-5.52937	0.33079
	193.645		-5.50006	0.276515	-5.50006	0.313002
	192.882		-5.47074	0.265199	-5.47074	0.293815
	192.123		-5.44143	0.253804	-5.44143	0.273373
	191.37		-5.41212	0.242425	-5.41212	0.251822
	190.62		-5.38281	0.231141	-5.38281	0.229312
	189.876		-5.3535	0.220013	-5.3535	0.205988
	189.135		-5.32419	0.209085	-5.32419	0.181997
	188.399		-5.29488	0.198385	-5.29488	0.157481
	187.667		-5.26557	0.187924	-5.26557	0.132577
	186.94		-5.23626	0.177697	-5.23626	0.107417
	186.217		-5.20694	0.167686	-5.20694	0.0821267
	185.498		-5.17763	0.157862	-5.17763	0.0568259
	184.784		-5.14832	0.148183	-5.14832	0.031626
	184.073		-5.11901	0.138599	-5.11901	0.0066307
	183.367		-5.0897	0.129053	-5.0897	-0.0180643
	182.665		-5.06039	0.119481	-5.06039	-0.042371
	181.967		-5.03108	0.10982	-5.03108	-0.0662098
	181.273		-5.00177	0.100002	-5.00177	-0.0895083
	180.583		-4.97245	0.0899626	-4.97245	-0.112202
	179.897		-4.94314	0.0796398	-4.94314	-0.134232
	179.215		-4.91383	0.0689762	-4.91383	-0.155546
	178.537		-4.88452	0.0579211	-4.88452	-0.1761
	177.863		-4.85521	0.0464319	-4.85521	-0.19585
	177.192		-4.8259	0.0344754	-4.8259	-0.21476
	176.526		-4.79659	0.022029	-4.79659	-0.232795
	175.863		-4.76728	0.00908122	-4.76728	-0.249925
	175.205		-4.73796	-0.00436706	-4.73796	-0.26612
	174.55		-4.70865	-0.0183028	-4.70865	-0.281351
	173.898		-4.67934	-0.0327003	-4.67934	-0.295591
	173.251		-4.65003	-0.0475216	-4.65003	-0.308813
	172.607		-4.62072	-0.0627167	-4.62072	-0.320989
	171.966		-4.59141	-0.0782241	-4.59141	-0.33209
	171.33		-4.5621	-0.0939718	-4.5621	-0.342087
	170.696		-4.53279	-0.109878	-4.53279	-0.350948
	170.067		-4.50348	-0.125854	-4.50348	-0.358644
	169.441		-4.47416	-0.141802	-4.47416	-0.365142
	168.818		-4.44485	-0.157619	-4.44485	-0.370409
	168.199		-4.41554	-0.173199	-4.41554	-0.374412
	167.584		-4.38623	-0.188435	-4.38623	-0.37712
	166.972		-4.35692	-0.203215	-4.35692	-0.378502
	166.363		-4.32761	-0.217433	-4.32761	-0.378529
	165.758		-4.2983	-0.230982	-4.2983	-0.377173
	165.156		-4.26899	-0.243762	-4.26899	-0.374414
	164.557		-4.23967	-0.255675	-4.23967	-0.370232
	163.962		-4.21036	-0.266633	-4.21036	-0.364615
	163.37		-4.18105	-0.276556	-4.18105	-0.357557
	162.781		-4.15174	-0.285373	-4.15174	-0.349059
	162.195		-4.12243	-0.293021	-4.12243	-0.33913
	161.613		-4.09312	-0.299452	-4.09312	-0.327789
	161.034		-4.06381	-0.304624	-4.06381	-0.315065
	160.458		-4.0345	-0.308513	-4.0345	-0.300996
	159.885		-4.00519	-0.3111	-4.00519	-0.285631
	159.315		-3.97587	-0.312383	-3.97587	-0.269032
	158.748		-3.94656	-0.312367	-3.94656	-0.25127
	158.185		-3.91725	-0.311071	-3.91725	-0.232429
	157.624		-3.88794	-0.308522	-3.88794	-0.212604
	157.067		-3.85863	-0.304756	-3.85863	-0.1919
	156.512		-3.82932	-0.299817	-3.82932	-0.170432
	155.961		-3.80001	-0.293757	-3.80001	-0.148325
	155.412		-3.7707	-0.286633	-3.7707	-0.125713
	154.867		-3.74138	-0.278507	-3.74138	-0.102736
	154.324		-3.71207	-0.269442	-3.71207	-0.0795407
	153.784		-3.68276	-0.259506	-3.68276	-0.0562778
	153.247		-3.65345	-0.248764	-3.65345	-0.0331011
	152.713		-3.62414	-0.237283	-3.62414	-0.0101653
	152.182		-3.59483	-0.225126	-3.59483	0.0123756
	151.654		-3.56552	-0.212353	-3.56552	0.0343704
	151.128		-3.53621	-0.19902	-3.53621	0.0556722
	150.606		-3.5069	-0.185179	-3.5069	0.0761409
	150.086		-3.47758	-0.170875	-3.47758	0.0956447
	149.568		-3.44827	-0.156145	-3.44827	0.114062
	149.054		-3.41896	-0.141023	-3.41896	0.131284
	148.542		-3.38965	-0.125532	-3.38965	0.147215
	148.033		-3.36034	-0.109691	-3.36034	0.161774
	147.526		-3.33103	-0.0935106	-3.33103	0.174897
	147.022		-3.30172	-0.0769955	-3.30172	0.186539
	146.521		-3.27241	-0.0601445	-3.27241	0.196671
	146.023		-3.24309	-0.042951	-3.24309	0.205285
	145.527		-3.21378	-0.0254046	-3.21378	0.212392
	145.033		-3.18447	-0.00749147	-3.18447	0.218022
	144.542		-3.15516	0.0108043	-3.15516	0.222225
	144.054		-3.12585	0.0294992	-3.12585	0.22507
	143.568		-3.09654	0.0486092	-3.09654	0.226644
	143.085		-3.06723	0.0681483	-3.06723	0.227049
	142.604		-3.03792	0.0881269	-3.03792	0.226404
	142.125		-3.0086	0.108551	-3.0086	0.224843
	141.65		-2.97929	0.129419	-2.97929	0.22251
	141.176		-2.94998	0.150724	-2.94998	0.219559
	140.705		-2.92067	0.172448	-2.92067	0.216152
	140.236		-2.89136	0.194563	-2.89136	0.212454
	139.77		-2.86205	0.217032	-2.86205	0.208636
	139.306		-2.83274	0.239805	-2.83274	0.204864
	138.845		-2.80343	0.262817	-2.80343	0.201304
	138.385		-2.77412	0.285994	-2.77412	0.198114
	137.929		-2.7448	0.309245	-2.7448	0.195442
	137.474		-2.71549	0.332466	-2.71549	0.193427
	137.022		-2.68618	0.355542	-2.68618	0.192191
	136.572		-2.65687	0.378341	-2.65687	0.19184
	136.124		-2.62756	0.400722	-2.62756	0.192461
	135.679		-2.59825	0.422531	-2.59825	0.194121
	135.235		-2.56894	0.443601	-2.56894	0.196861
	134.794		-2.53963	0.46376	-2.53963	0.2007
	134.355		-2.51031	0.482824	-2.51031	0.20563
	133.919		-2.481	0.500604	-2.481	0.211618
	133.484		-2.45169	0.516908	-2.45169	0.218604
	133.052		-2.42238	0.53154	-2.42238	0.2265
	132.622		-2.39307	0.544303	-2.39307	0.235194
	132.194		-2.36376	0.555003	-2.36376	0.244546
	131.768		-2.33445	0.563448	-2.33445	0.254394
	131.344		-2.30514	0.569454	-2.30514	0.264553
	130.922		-2.27583	0.572844	-2.27583	0.274816
	130.502		-2.24651	0.573455	-2.24651	0.284959
	130.085		-2.2172	0.571133	-2.2172	0.294744
	129.669		-2.18789	0.565741	-2.18789	0.303918
	129.256		-2.15858	0.557161	-2.15858	0.312221
	128.844		-2.12927	0.545291	-2.12927	0.319386
	128.435		-2.09996	0.530053	-2.09996	0.325145
	128.027		-2.07065	0.511391	-2.07065	0.329231
	127.622		-2.04134	0.489273	-2.04134	0.331386
	127.218		-2.01202	0.463693	-2.01202	0.331358
	126.817		-1.98271	0.434671	-1.98271	0.328912
	126.417		-1.9534	0.402256	-1.9534	0.323828
	126.019		-1.92409	0.366523	-1.92409	0.315911
	125.623		-1.89478	0.327577	-1.89478	0.304989
	125.229		-1.86547	0.285551	-1.86547	0.290918
	124.837		-1.83616	0.240605	-1.83616	0.273587
	124.447		-1.80685	0.192928	-1.80685	0.252918
	124.059		-1.77754	0.142735	-1.77754	0.228872
	123.673		-1.74822	0.0902663	-1.74822	0.201446
	123.288		-1.71891	0.0357883	-1.71891	0.170678
	122.905		-1.6896	-0.0204109	-1.6896	0.136649
	122.524		-1.66029	-0.0780215	-1.66029	0.0994774
	122.145		-1.63098	-0.136715	-1.63098	0.0593278
	121.768		-1.60167	-0.196144	-1.60167	0.0164038
	121.392		-1.57236	-0.25595	-1.57236	-0.0290504
	121.019		-1.54305	-0.315759	-1.54305	-0.0767518
	120.647		-1.51373	-0.375188	-1.51373	-0.126381
	120.277		-1.48442	-0.433848	-1.48442	-0.177583
	119.908		-1.45511	-0.491347	-1.45511	-0.229974
	119.541		-1.4258	-0.547289	-1.4258	-0.283141
	119.176		-1.39649	-0.601284	-1.39649	-0.336647
	118.813		-1.36718	-0.652945	-1.36718	-0.390034
	118.452		-1.33787	-0.701891	-1.33787	-0.442833
	118.092		-1.30856	-0.747757	-1.30856	-0.494559
	117.733		-1.27924	-0.790188	-1.27924	-0.544724
	117.377		-1.24993	-0.828848	-1.24993	-0.592841
	117.022		-1.22062	-0.863419	-1.22062	-0.638425
	116.669		-1.19131	-0.893608	-1.19131	-0.681002
	116.317		-1.162	-0.919144	-1.162	-0.720113
	115.967		-1.13269	-0.939787	-1.13269	-0.75532
	115.619		-1.10338	-0.955323	-1.10338	-0.78621
	115.272		-1.07407	-0.965571	-1.07407	-0.812398
	114.927		-1.04476	-0.970385	-1.04476	-0.833537
	114.583		-1.01544	-0.969653	-1.01544	-0.849315
	114.241		-0.986133	-0.963297	-0.986133	-0.859466
	113.901		-0.956822	-0.95128	-0.956822	-0.863766
	113.562		-0.927511	-0.933603	-0.927511	-0.862044
	113.225		-0.898199	-0.910303	-0.898199	-0.854178
	112.889		-0.868888	-0.881459	-0.868888	-0.840099
	112.555		-0.839577	-0.847188	-0.839577	-0.819793
	112.222		-0.810266	-0.807647	-0.810266	-0.793301
	111.891		-0.780955	-0.763028	-0.780955	-0.760722
	111.561		-0.751644	-0.713566	-0.751644	-0.722208
	111.233		-0.722332	-0.659526	-0.722332	-0.677967
	110.906		-0.693021	-0.601211	-0.693021	-0.628259
	110.581		-0.66371	-0.538957	-0.66371	-0.573396
	110.257		-0.634399	-0.47313	-0.634399	-0.513737
	109.935		-0.605088	-0.404125	-0.605088	-0.449691
	109.614		-0.575776	-0.332362	-0.575776	-0.381703
	109.294		-0.546465	-0.258284	-0.546465	-0.310261
	108.976		-0.517154	-0.182356	-0.517154	-0.235885
	108.66		-0.487843	-0.105057	-0.487843	-0.159123
	108.344		-0.458532	-0.0268825	-0.458532	-0.0805509
	108.031		-0.42922	0.0516647	-0.42922	-0.000759875
	107.718		-0.399909	0.130074	-0.399909	0.0796434
	107.407		-0.370598	0.207835	-0.370598	0.160044
	107.098		-0.341287	0.284435	-0.341287	0.239826
	106.79		-0.311976	0.35937	-0.311976	0.318375
	106.483		-0.282665	0.432144	-0.282665	0.395085
	106.177		-0.253353	0.502275	-0.253353	0.469364
	105.873		-0.224042	0.569297	-0.224042	0.540643
	105.57		-0.194731	0.632766	-0.194731	0.608372
	105.269		-0.16542	0.692262	-0.16542	0.672034
	104.969		-0.136109	0.747393	-0.136109	0.731145
	104.67		-0.106797	0.797799	-0.106797	0.785259
	104.372		-0.0774862	0.843152	-0.0774862	0.833973
	104.076		-0.048175	0.883162	-0.048175	0.876928
	103.781		-0.0188638	0.91758	-0.0188638	0.913814
	103.488		0.0104473	0.946196	0.0104473	0.944371
	103.195		0.0397585	0.968844	0.0397585	0.968393
	102.904		0.0690697	0.985403	0.0690697	0.985727
	102.614		0.0983809	0.995798	0.0983809	0.996277
	102.326		0.127692	1	0.127692	1
	102.039		0.157003	0.998026	0.157003	0.996911
	101.752		0.186314	0.989939	0.186314	0.987077
	101.468		0.215626	0.975849	0.215626	0.970622
	101.184		0.244937	0.95591	0.244937	0.94772
	100.902		0.274248	0.930319	0.274248	0.918596
	100.621		0.303559	0.899314	0.303559	0.88352
	100.341		0.33287	0.863173	0.33287	0.84281
	100.062		0.362182	0.82221	0.362182	0.796823
	99.7843		0.391493	0.776772	0.391493	0.745955
	99.508		0.420804	0.727237	0.420804	0.690634
	99.2328		0.450115	0.674009	0.450115	0.631319
	98.9588		0.479426	0.617516	0.479426	0.568493
	98.686		0.508738	0.558204	0.508738	0.502661
	98.4143		0.538049	0.496534	0.538049	0.434341
	98.1438		0.56736	0.432978	0.56736	0.364065
	97.8744		0.596671	0.368015	0.596671	0.29237
	97.6062		0.625982	0.302125	0.625982	0.219794
	97.3391		0.655293	0.235784	0.655293	0.146872
	97.0731		0.684605	0.169466	0.684605	0.0741325
	96.8083		0.713916	0.103629	0.713916	0.00209061
	96.5445		0.743227	0.0387208	0.743227	-0.0687545
	96.2819		0.772538	-0.0248321	0.772538	-0.137924
	96.0204		0.801849	-0.0866239	0.801849	-0.204963
	95.76		0.831161	-0.146274	0.831161	-0.269444
	95.5007		0.860472	-0.20343	0.860472	-0.330969
	95.2424		0.889783	-0.257769	0.889783	-0.389176
			0.919094	-0.309003	0.919094	-0.443735
			0.948405	-0.356875	0.948405	-0.494356
			0.977717	-0.401168	0.977717	-0.540786
			1.00703	-0.441699	1.00703	-0.582813
			1.03634	-0.478322	1.03634	-0.620266
			1.06565	-0.510929	1.06565	-0.653015
			1.09496	-0.53945	1.09496	-0.680971
			1.12427	-0.56385	1.12427	-0.704084
			1.15358	-0.58413	1.15358	-0.722346
			1.18289	-0.600323	1.18289	-0.735787
			1.21221	-0.612496	1.21221	-0.744471
			1.24152	-0.620744	1.24152	-0.748501
			1.27083	-0.62519	1.27083	-0.748009
			1.30014	-0.625982	1.30014	-0.743161
			1.32945	-0.623289	1.32945	-0.734147
			1.35876	-0.617299	1.35876	-0.721183
			1.38807	-0.608216	1.38807	-0.704509
			1.41738	-0.596257	1.41738	-0.684381
			1.4467	-0.581648	1.4467	-0.661071
			1.47601	-0.564621	1.47601	-0.634864
			1.50532	-0.545413	1.50532	-0.606053
			1.53463	-0.524259	1.53463	-0.574938
			1.56394	-0.501393	1.56394	-0.541821
			1.59325	-0.477045	1.59325	-0.507003
			1.62256	-0.451436	1.62256	-0.470783
			1.65187	-0.424779	1.65187	-0.433452
			1.68119	-0.397275	1.68119	-0.395294
			1.7105	-0.369113	1.7105	-0.356582
			1.73981	-0.340469	1.73981	-0.317576
			1.76912	-0.311501	1.76912	-0.27852
			1.79843	-0.282355	1.79843	-0.239642
			1.82774	-0.25316	1.82774	-0.201154
			1.85705	-0.22403	1.85705	-0.163246
			1.88636	-0.195063	1.88636	-0.126092
			1.91567	-0.166343	1.91567	-0.0898438
			1.94499	-0.13794	1.94499	-0.0546337
			1.9743	-0.109911	1.9743	-0.0205744
			2.00361	-0.0823017	2.00361	0.0122411
			2.03292	-0.0551487	2.03292	0.0437386
			2.06223	-0.0284792	2.06223	0.0738621
			2.09154	-0.00231421	2.09154	0.102573
			2.12085	0.0233306	2.12085	0.129846
			2.15016	0.0484428	2.15016	0.155675
			2.17948	0.0730112	2.17948	0.180061
			2.20879	0.097025	2.20879	0.203021
			2.2381	0.120471	2.2381	0.224578
			2.26741	0.143335	2.26741	0.244764
			2.29672	0.165595	2.29672	0.263617
			2.32603	0.187226	2.32603	0.28118
			2.35534	0.208196	2.35534	0.297496
			2.38465	0.228467	2.38465	0.312612
			2.41396	0.247992	2.41396	0.326571
			2.44328	0.266718	2.44328	0.339417
			2.47259	0.284581	2.47259	0.351188
			2.5019	0.301515	2.5019	0.36192
			2.53121	0.317443	2.53121	0.371641
			2.56052	0.332284	2.56052	0.380374
			2.58983	0.345952	2.58983	0.388136
			2.61914	0.358357	2.61914	0.394936
			2.64845	0.369407	2.64845	0.400776
			2.67777	0.379009	2.67777	0.405651
			2.70708	0.38707	2.70708	0.409548
			2.73639	0.393502	2.73639	0.412449
			2.7657	0.39822	2.7657	0.414331
			2.79501	0.401144	2.79501	0.415162
			2.82432	0.402204	2.82432	0.41491
			2.85363	0.401338	2.85363	0.413538
			2.88294	0.398498	2.88294	0.411006
			2.91225	0.393646	2.91225	0.407277
			2.94157	0.38676	2.94157	0.402311
			2.97088	0.377833	2.97088	0.396071
			3.00019	0.366873	3.00019	0.388525
			3.0295	0.353908	3.0295	0.379643
			3.05881	0.338981	3.05881	0.369402
			3.08812	0.322155	3.08812	0.357788
			3.11743	0.303509	3.11743	0.344793
			3.14674	0.28314	3.14674	0.330419
			3.17606	0.261163	3.17606	0.314677
			3.20537	0.237707	3.20537	0.297592
			3.23468	0.212919	3.23468	0.279198
			3.26399	0.186956	3.26399	0.259541
			3.2933	0.159989	3.2933	0.23868
			3.32261	0.132199	3.32261	0.216685
			3.35192	0.103775	3.35192	0.193639
			3.38123	0.0749129	3.38123	0.169636
			3.41055	0.0458119	3.41055	0.144782
			3.43986	0.0166729	3.43986	0.119191
			3.46917	-0.0123036	3.46917	0.0929882
			3.49848	-0.04092	3.49848	0.0663063
			3.52779	-0.0689838	3.52779	0.0392852
			3.5571	-0.0963099	3.5571	0.0120705
			3.58641	-0.122723	3.58641	-0.0151879
			3.61572	-0.148057	3.61572	-0.0423375
			3.64503	-0.172163	3.64503	-0.0692245
			3.67435	-0.194902	3.67435	-0.0956956
			3.70366	-0.216155	3.70366	-0.121599
			3.73297	-0.235817	3.73297	-0.146788
			3.76228	-0.253803	3.76228	-0.17112
			3.79159	-0.270044	3.79159	-0.194459
			3.8209	-0.284493	3.8209	-0.216677
			3.85021	-0.297117	3.85021	-0.237656
			3.87952	-0.307906	3.87952	-0.257288
			3.90884	-0.316865	3.90884	-0.275477
			3.93815	-0.324015	3.93815	-0.292139
			3.96746	-0.329396	3.96746	-0.307204
			3.99677	-0.33306	3.99677	-0.320613
			4.02608	-0.335071	4.02608	-0.332323
			4.05539	-0.335509	4.05539	-0.342305
			4.0847	-0.334458	4.0847	-0.350543
			4.11401	-0.332013	4.11401	-0.357035
			4.14332	-0.328274	4.14332	-0.361793
			4.17264	-0.323345	4.17264	-0.36484
			4.20195	-0.317332	4.20195	-0.366211
			4.23126	-0.310339	4.23126	-0.365954
			4.26057	-0.302472	4.26057	-0.364124
			4.28988	-0.29383	4.28988	-0.360788
			4.31919	-0.284508	4.31919	-0.356018
			4.3485	-0.274596	4.3485	-0.349893
			4.37781	-0.264173	4.37781	-0.342498
			4.40713	-0.253312	4.40713	-0.333922
			4.43644	-0.242076	4.43644	-0.324253
			4.46575	-0.230518	4.46575	-0.313585
			4.49506	-0.218681	4.49506	-0.302009
			4.52437	-0.206599	4.52437	-0.289617
			4.55368	-0.194293	4.55368	-0.276495
			4.58299	-0.181778	4.58299	-0.262731
			4.6123	-0.169058	4.6123	-0.248404
			4.64161	-0.156132	4.64161	-0.233594
			4.67093	-0.142991	4.67093	-0.21837
			4.70024	-0.12962	4.70024	-0.202801
			4.72955	-0.116001	4.72955	-0.186945
			4.75886	-0.102114	4.75886	-0.17086
			4.78817	-0.0879382	4.78817	-0.154593
			4.81748	-0.073454	4.81748	-0.138189
			4.84679	-0.0586439	4.84679	-0.121686
			4.8761	-0.043495	4.8761	-0.105119
			4.90542	-0.0279999	4.90542	-0.0885189
			4.93473	-0.0121586	4.93473	-0.0719115
			4.96404	0.00402094	4.96404	-0.0553216
			4.99335	0.0205208	4.99335	-0.0387719
			5.02266	0.037313	5.02266	-0.0222841
			5.05197	0.0543583	5.05197	-0.00587975
			5.08128	0.0716061	5.08128	0.0104186
			5.11059	0.0889941	5.11059	0.026587
			5.13991	0.106448	5.13991	0.042599
			5.16922	0.123883	5.16922	0.0584254
			5.19853	0.141204	5.19853	0.0740333
			5.22784	0.158304	5.22784	0.0893855
			5.25715	0.175069	5.25715	0.104441
			5.28646	0.191379	5.28646	0.119153
			5.31577	0.207105	5.31577	0.133471
			5.34508	0.222116	5.34508	0.14734
			5.37439	0.23628	5.37439	0.1607
			5.40371	0.249463	5.40371	0.173487
			5.43302	0.261534	5.43302	0.185634
			5.46233	0.272367	5.46233	0.19707
			5.49164	0.28184	5.49164	0.207725
			5.52095	0.289842	5.52095	0.217524
			5.55026	0.296272	5.55026	0.226394
			5.57957	0.301043	5.57957	0.234265
			5.60888	0.30408	5.60888	0.241065
			5.6382	0.305326	5.6382	0.246729
			5.66751	0.304741	5.66751	0.251197
			5.69682	0.302305	5.69682	0.254412
			5.72613	0.298015	5.72613	0.256328
			5.75544	0.291892	5.75544	0.256905
			5.78475	0.283975	5.78475	0.256115
			5.81406	0.274325	5.81406	0.253938
			5.84337	0.263023	5.84337	0.250368
			5.87268	0.250168	5.87268	0.245411
			5.902	0.235882	5.902	0.239085
			5.93131	0.220299	5.93131	0.231421
			5.96062	0.203574	5.96062	0.222466
			5.98993	0.185871	5.98993	0.212278
			6.01924	0.16737	6.01924	0.200931
			6.04855	0.148258	6.04855	0.18851
			6.07786	0.12873	6.07786	0.175113
			6.10717	0.108986	6.10717	0.16085
			6.13649	0.0892246	6.13649	0.145841
			6.1658	0.0696472	6.1658	0.130216
			6.19511	0.0504489	6.19511	0.114114
			6.22442	0.0318189	6.22442	0.0976772
			6.25373	0.0139367	6.25373	0.081056
			6.28304	-0.00302974	6.28304	0.064402
			6.31235	-0.018927	6.31235	0.0478683
			6.34166	-0.0336179	6.34166	0.0316071
			6.37097	-0.0469837	6.37097	0.0157681
			6.40029	-0.0589254	6.40029	0.000495839
			6.4296	-0.0693654	6.4296	-0.0140715
			6.45891	-0.0782483	6.45891	-0.0278044
			6.48822	-0.0855415	6.48822	-0.0405837
			6.51753	-0.0912357	6.51753	-0.0523019
			6.54684	-0.0953445	6.54684	-0.0628654
			6.57615	-0.0979042	6.57615	-0.0721949
			6.60546	-0.0989728	6.60546	-0.0802273
			6.63478	-0.098629	6.63478	-0.086916
			6.66409	-0.0969705	6.66409	-0.092232
			6.6934	-0.0941124	6.6934	-0.0961641
			6.72271	-0.0901853	6.72271	-0.0987191
			6.75202	-0.0853324	6.75202	-0.0999217
			6.78133	-0.0797078	6.78133	-0.099814
			6.81064	-0.073473	6.81064	-0.0984553
			6.83995	-0.066795	6.83995	-0.0959207
			6.86927	-0.0598427	6.86927	-0.0923001
			6.89858	-0.0527846	6.89858	-0.0876973
			6.92789	-0.0457855	6.92789	-0.0822278
			6.9572	-0.0390044	6.9572	-0.0760176
			6.98651	-0.0325911	6.98651	-0.0692009
			7.01582	-0.0266843	7.01582	-0.0619186
			7.04513	-0.0214093	7.04513	-0.0543157
			7.07444	-0.0168759	7.07444	-0.0465393
			7.10375	-0.0131765	7.10375	-0.0387365
			7.13307	-0.010385	7.13307	-0.0310521
			7.16238	-0.00855585	7.16238	-0.0236265
			7.19169	-0.00772277	7.19169	-0.0165935
			7.221	-0.00789894	7.221	-0.0100786
			7.25031	-0.00907678	7.25031	-0.00419655
			7.27962	-0.0112284	7.27962	0.000949536
			7.30893	-0.0143062	7.30893	0.0052703
			7.33824	-0.0182441	7.33824	0.00869117
			7.36756	-0.0229591	7.36756	0.0111535
			7.39687	-0.0283525	7.39687	0.0126151
			7.42618	-0.0343124	7.42618	0.0130514
			7.45549	-0.0407156	7.45549	0.0124551
			7.4848	-0.0474301	7.4848	0.0108363
			7.51411	-0.0543176	7.51411	0.00822255
			7.54342	-0.0612364	7.54342	0.00465795
			7.57273	-0.0680438	7.57273	0.000202579
			7.60204	-0.0745991	7.60204	-0.00506865
			7.63136	-0.0807659	7.63136	-0.0110672
			7.66067	-0.0864153	7.66067	-0.0176925
			7.68998	-0.0914278	7.68998	-0.0248334
			7.71929	-0.0956961	7.71929	-0.03237
			7.7486	-0.0991267	7.7486	-0.0401759
			7.77791	-0.101642	7.77791	-0.0481198
			7.80722	-0.103182	7.80722	-0.0560678
			7.83653	-0.103705	7.83653	-0.0638857
			7.86585	-0.103189	7.86585	-0.0714406
			7.89516	-0.101631	7.89516	-0.0786034
			7.92447	-0.099051	7.92447	-0.0852508
			7.95378	-0.0954857	7.95378	-0.0912669
			7.98309	-0.0909929	7.98309	-0.0965453
			8.0124	-0.0856485	8.0124	-0.100991
			8.04171	-0.0795456	8.04171	-0.10452
			8.07102	-0.0727931	8.07102	-0.107063
			8.10033	-0.0655132	8.10033	-0.108565
			8.12965	-0.0578401	8.12965	-0.108988
			8.15896	-0.049917	8.15896	-0.108307
			8.18827	-0.0418937	8.18827	-0.106515
			8.21758	-0.0339241	8.21758	-0.10362
			8.24689	-0.0261632	8.24689	-0.0996483
			8.2762	-0.0187644	8.2762	-0.094639
			8.30551	-0.0118765	8.30551	-0.0886472
			8.33482	-0.00564117	8.33482	-0.0817418
			8.36414	-0.000190117	8.36414	-0.0740041
			8.39345	0.00435737	8.39345	-0.0655268
			8.42276	0.00789679	8.42276	-0.0564125
			8.45207	0.0103405	8.45207	-0.046772
			8.48138	0.0116194	8.48138	-0.0367225

## Sheet: panel b
0.00136608	0.000395689	0.00118805	0.000605729	0	0.000679626	0.000828084	8.39211e-05	0.000720952	0	0	0.00106879	0.000206585	0	0.00171857	0	0.00048566	0.0010563	0.000301772	0	0.000280995	0	9.67446e-05	0	0	0	0.000386151	0	0	0	0	0	0	0.000448347	0.00107865	0	0.000607241	7.76279e-05	0.000243059	0.000438565	0.000585296	0.000624352	0.000875588	0.000590906	0.00147418	0.00019577	0	0.000114733	0.000870862	0.000180268
0.00138246	0.000402463	0.00121302	0.000642136	0	0.0006978	0.000944342	0.000124131	0.00087402	0	0	0.00109946	0.000201605	0	0.00177483	0	0.000604926	0.00119095	0.000406679	0	0.000263882	0	0.000167019	0	0	0	0.000336186	0	0	0	0	0	0	0.000555137	0.00104705	0	0.000643828	0.000122412	0.000209527	0.000520616	0.000637922	0.00070614	0.000727873	0.000478551	0.00148133	0.00019456	0	0.000127039	0.000904924	0.000141187
0.00139527	0.000404611	0.00123679	0.000683028	0	0.000721555	0.00106227	0.000168267	0.0010246	0	0	0.00112986	0.000203895	0	0.00182405	3.73227e-05	0.00072536	0.00132081	0.000509578	0	0.000237745	0	0.000236621	0	0	0	0.000281962	0	0	0	0	0	0	0.000665834	0.00100759	0	0.000677446	0.00016563	0.000172743	0.000610723	0.000692201	0.000787711	0.000576232	0.000362089	0.00148765	0.000197827	0	0.000148466	0.000934764	0.000103483
0.00140444	0.000402146	0.00125939	0.000728533	0	0.000751297	0.00118094	0.000216287	0.00117126	0	0	0.00115988	0.000213926	0	0.0018657	9.60137e-05	0.000846139	0.00144464	0.000609732	0	0.000203049	0	0.000304946	0	0	0	0.000223925	0	0	0	0	0	0	0.000779539	0.000960514	0	0.000707854	0.000207497	0.00013403	0.000709598	0.000748301	0.000868954	0.000423076	0.000243063	0.0014937	0.000206036	0	0.000179319	0.000960032	6.76992e-05
0.00140997	0.000395179	0.00128088	0.00077879	0	0.000787438	0.0012994	0.000268137	0.00131259	0	0.000107856	0.00118938	0.000232128	1.05662e-05	0.00189939	0.000161913	0.000966455	0.00156133	0.000706477	0	0.00016044	0	0.000371438	0	0	0	0.000162585	0	0	0	0	0	0	0.000895301	0.000906145	0	0.000734884	0.000248345	9.49333e-05	0.000818049	0.000806472	0.000949863	0.000271044	0.000123201	0.00150009	0.000219663	0	0.000219814	0.000980421	3.4381e-05
0.00141191	0.000383932	0.00130143	0.000833949	0	0.000830396	0.00141672	0.000323755	0.00144721	0	0.000230989	0.00121829	0.00025888	7.76609e-05	0.00192477	0.000234859	0.00108553	0.00166982	0.00079924	0	0.000110754	0	0.0004356	0	0	0	9.85212e-05	0	0	0	0	0	0	0.00101213	0.000844925	0	0.00075845	0.000288641	5.72313e-05	0.000936983	0.000867046	0.00103055	0.000123002	4.41513e-06	0.00150756	0.000239191	6.93833e-05	0.000270083	0.000995666	4.06499e-06
0.00141039	0.000368744	0.00132127	0.000894182	0	0.000880607	0.00153202	0.000383077	0.00157382	0	0.000364143	0.00124652	0.000294514	0.000153485	0.00194165	0.000314642	0.00120263	0.00176921	0.000887555	0	5.50202e-05	0	0.000497015	0	0	0	3.23728e-05	0	0	0	0	0	0	0.00112899	0.000777397	0	0.000778561	0.000328995	2.29409e-05	0.00106742	0.000930455	0.00111125	0	0	0.00151693	0.000265111	0.000147726	0.000330163	0.00100556	0
0.00140565	0.000350086	0.00134074	0.000959686	4.97887e-05	0.000938521	0.00164443	0.000446043	0.00169118	0	0.000506721	0.00127403	0.000339309	0.000238048	0.00194993	0.000401012	0.0013171	0.00185869	0.000971088	7.05254e-05	0	0	0.000555359	0	3.66551e-05	0	0	0	0	0	0	0	0	0.00124485	0.000704211	0	0.000795334	0.000370174	0	0.0012105	0.000997236	0.00119236	0	0	0.00152912	0.000297927	0.000231293	0.000399997	0.00100993	0
0.00139799	0.000328566	0.0013603	0.00103069	0.000150904	0.00100462	0.00175318	0.000512603	0.00179817	6.37008e-05	0.000658046	0.00130079	0.000393488	0.000331311	0.00194967	0.000493681	0.00142835	0.00193766	0.00104965	0.000146677	0	0	0.00061042	0	9.85775e-05	0	0	0	0	0	0	0	0	0.00135866	0.000626126	0	0.000809	0.00041311	0	0.0013675	0.00106805	0.00127442	0	0	0.00154518	0.00033816	0.000319495	0.000479432	0.00100869	0
0.00138786	0.000304936	0.0013805	0.00110746	0.000267315	0.0010794	0.00185757	0.000582726	0.00189379	0.000165205	0.000817374	0.00132685	0.000457226	0.000433189	0.00194104	0.000592334	0.00153588	0.0020057	0.00112322	0.000220667	0	0	0.000662116	0	0.00016101	0	0	0	0	0	0	0	0	0.00146938	0.000544012	0	0.000819923	0.000458914	0	0.00153984	0.00114367	0.00135816	0	0	0.00156626	0.000386345	0.000411701	0.00056822	0.00100179	0
0.00137578	0.000280105	0.00140204	0.00119031	0.000399598	0.00116343	0.00195702	0.000656408	0.00197719	0.00027154	0.000983903	0.00135225	0.00053064	0.000543557	0.00192439	0.000696632	0.00163935	0.00206258	0.00119198	0.000292565	0	0	0.000710507	0	0.000223958	0	0	0	0	0	0	0	0	0.001576	0.000458847	0	0.000828603	0.000508885	0	0.00172908	0.00122502	0.0014445	0	0	0.00159362	0.000443042	0.000507247	0.000666014	0.000989252	0
0.00136242	0.000255142	0.00142575	0.00127962	0.000548323	0.0012573	0.00205105	0.000733684	0.00204768	0.000382172	0.00115679	0.00137713	0.0006138	0.000662253	0.0019002	0.000806224	0.00173851	0.00210833	0.00125629	0.000362596	0	0	0.000755821	0	0.000287518	0	0	0	0	0	6.66081e-05	0	0	0.00167754	0.000371719	0	0.000835694	0.000564519	0	0.00193696	0.00131317	0.00153456	0	0	0.00162866	0.000508837	0.000605446	0.000772376	0.000971167	0
0.00134859	0.000231286	0.00145262	0.00137581	0.00071406	0.00136166	0.00213936	0.000814632	0.00210477	0.000496572	0.00133515	0.00140166	0.000706725	0.000789086	0.00186914	0.000920757	0.00183329	0.00214324	0.00131675	0.000431165	0	0	0.000798462	0	0.000351888	0	0	0	0	0	0.000163585	0	0	0.0017731	0.000283826	0	0.00084201	0.000627522	3.3266e-05	0.00216539	0.00140934	0.00162966	0	0	0.00167289	0.000584348	0.000705598	0.000886776	0.000947685	0
0.00133521	0.000209952	0.00148379	0.00147938	0.000897387	0.00147724	0.0022218	0.000899391	0.00214818	0.00061423	0.00151809	0.00142607	0.000809389	0.000923842	0.00183205	0.00103988	0.00192381	0.00216785	0.0013742	0.000498864	0	0	0.000839031	0	0.000417384	0	0	0	0	0	0.000259274	0	0	0.00186184	0.00019647	8.08364e-05	0.000848535	0.000699812	0.000100447	0.00241645	0.00151492	0.00173137	0	0	0.00172796	0.00067023	0.000807007	0.0010086	0.00091903	0
0.00132338	0.000192735	0.00152058	0.00159092	0.0010989	0.00160484	0.00229841	0.000988163	0.00217786	0.000734671	0.00170471	0.00145068	0.000921727	0.0010663	0.00178994	0.00116327	0.00201034	0.00218304	0.00142976	0.000566499	0	0	0.000878342	0	0.000484448	0	0	0	0	0	0.000352717	0	0	0.00194301	0.000111064	0.00023163	0.000856436	0.000783535	0.000196288	0.00269244	0.00163147	0.0018415	0	0	0.00179566	0.000767183	0.000908994	0.00113715	0.000885489	0
0.00131434	0.000181414	0.00156449	0.00171111	0.00131922	0.00174535	0.00236945	0.00108123	0.00219401	0.000857468	0.00189414	0.00147587	0.00104364	0.00121622	0.00174399	0.00129063	0.0020934	0.00218998	0.00148479	0.000635097	0	0	0.000917436	0	0.000553662	0	0	0	0	0	0.000442968	0	0	0.00201599	2.91207e-05	0.000393843	0.000867067	0.000881065	0.000325096	0.00299582	0.00176074	0.00196208	0	0	0.00187791	0.000875959	0.00101091	0.00127167	0.000847419	0
0.00130952	0.00017796	0.00161719	0.0018407	0.00155901	0.00189975	0.0024354	0.00117898	0.00219709	0.000982259	0.00208553	0.00150213	0.001175	0.00137338	0.0016956	0.00142171	0.00217373	0.0021902	0.00154096	0.000705929	0	0	0.000957596	0	0.000625765	0	0	0	0	0	0.000529094	0	0	0.00208028	0	0.000567443	0.000881978	0.000995015	0.00049142	0.00332929	0.00190466	0.00209542	0	0	0.00197678	0.00099737	0.00111215	0.00141131	0.000805245	0
0.00131051	0.000184537	0.00168056	0.00198058	0.00181899	0.00206916	0.002497	0.00128188	0.00218784	0.00110876	0.00227809	0.00153001	0.00131566	0.00153758	0.00164633	0.00155632	0.00225229	0.00218557	0.00160027	0.000780521	0	1.97178e-05	0.00100036	2.60153e-05	0.000701659	9.89307e-07	0	0	1.83823e-05	0	0.000610201	0	0	0.00213551	0	0.000752436	0.000902927	0.00112824	0.000700046	0.00369577	0.00206535	0.00224409	0	0	0.00209448	0.00113229	0.00121219	0.00155521	0.000759457	3.55707e-05
0.00131908	0.000203504	0.0017567	0.00213174	0.00209992	0.00225479	0.00255526	0.00139053	0.00216731	0.0012368	0.0024711	0.00156019	0.00146547	0.00170864	0.00159796	0.00169432	0.00233035	0.00217834	0.00166498	0.000860667	0	0.000284225	0.00104753	0.000111686	0.000782425	2.38713e-05	0	0	0.00013362	0	0.000685436	0	0	0.0021815	0	0.00094889	0.000931878	0.00128383	0.000955991	0.00409837	0.00224513	0.00241094	0.000212447	0	0.00223337	0.00128169	0.00131055	0.00170244	0.000710608	7.98402e-05
0.0013372	0.000237415	0.00184789	0.00229529	0.00240267	0.00245802	0.00261145	0.00150564	0.00213686	0.00136629	0.00266394	0.00159344	0.00162426	0.00188644	0.00155242	0.00183571	0.00240941	0.00217115	0.00173774	0.000948445	0	0.000573478	0.0011012	0.000214482	0.000869332	4.62579e-05	0	0	0.000252429	0	0.000754015	0	0	0.00221825	0	0.00115695	0.000971012	0.00146514	0.00126449	0.00454044	0.00244655	0.00259907	0.000521547	0	0.00239595	0.00144659	0.00140689	0.00185205	0.000659314	0.000130904
0.00136703	0.000289022	0.00195664	0.0024725	0.00272817	0.00268035	0.00266718	0.0016281	0.00209815	0.00149732	0.0028561	0.00163064	0.00179189	0.00207088	0.00151187	0.00198053	0.00249128	0.002167	0.0018215	0.00104622	0	0.000888605	0.00116372	0.000336534	0.000963848	6.86622e-05	0	0	0.00037426	0	0.000815226	0	0	0.00224595	0	0.00137684	0.00102273	0.00167576	0.00163097	0.00502558	0.00267234	0.00281188	0.000896664	0.000204239	0.00258489	0.00162814	0.00150095	0.00200308	0.00060625	0.000188614
0.00141094	0.000361273	0.00208568	0.00266476	0.00307749	0.00292346	0.00272434	0.0017589	0.0020532	0.00163008	0.00304721	0.00167282	0.00196823	0.00226199	0.00147865	0.002129	0.00257807	0.00216934	0.00191955	0.00115668	0	0.00123084	0.00123778	0.000480137	0.00106765	9.17621e-05	0	0	0.000498572	0	0.000868455	0	0	0.00226501	0	0.00160893	0.00108966	0.00191954	0.00206108	0.0055576	0.00292544	0.00305303	0.00134249	0.000506511	0.002803	0.00182757	0.00159264	0.00215456	0.000552146	0.000252757
0.00147149	0.00045731	0.00223796	0.00287362	0.0034518	0.0031892	0.00278519	0.00189923	0.00200435	0.00176496	0.00323706	0.0017211	0.0021532	0.00245983	0.00145526	0.00228143	0.00267219	0.00218199	0.00203556	0.0012828	0	0.00160154	0.00132633	0.000647747	0.00118264	0.000116415	0	0	0.000624854	0	0.000913194	0	0	0.00227607	0	0.00185368	0.00117463	0.00220056	0.00256062	0.00614055	0.00320901	0.00332647	0.00186367	0.00086798	0.00305326	0.00204625	0.00168197	0.00230555	0.000497785	0.000323062
0.00155147	0.000580469	0.00241665	0.00310078	0.00385241	0.00347961	0.00285229	0.00205045	0.00195426	0.00190253	0.00342562	0.00177677	0.00234676	0.00266461	0.00144441	0.0024383	0.00277639	0.0022092	0.00217353	0.00142788	0.000192348	0.00200221	0.00143265	0.000841987	0.00131092	0.000143674	0	0	0.000752631	0	0.000949065	0	0	0.00228002	0	0.00211173	0.00128074	0.00252316	0.00313557	0.0067787	0.00352642	0.00363642	0.00246481	0.00129317	0.00333877	0.00228565	0.00176918	0.00245514	0.000443996	0.000399197
0.00165388	0.000734271	0.00262516	0.00334813	0.00428079	0.00379691	0.00292858	0.00221411	0.00190596	0.00204353	0.00361307	0.00184123	0.00254892	0.00287663	0.00144897	0.00260025	0.00289374	0.00225561	0.00233782	0.00159557	0.000441054	0.00243448	0.00156031	0.00106565	0.00145487	0.000174797	0	0	0.000881482	0	0.000975826	0	0	0.00227802	0	0.00238389	0.00141126	0.00289192	0.00379204	0.00747659	0.00388124	0.00398737	0.00315046	0.00178665	0.00366282	0.00254738	0.00185464	0.00260248	0.000391654	0.00048078
0.00178193	0.000922423	0.00286711	0.00361771	0.00473858	0.00414356	0.00301736	0.00239194	0.00186281	0.00218894	0.00379978	0.00191607	0.0027598	0.00309634	0.00147198	0.00276813	0.00302761	0.0023263	0.00253313	0.0017898	0.000742003	0.00290018	0.0017132	0.00132172	0.00161706	0.000211267	0	0	0.00101105	0	0.000993399	0	0	0.00227147	0	0.00267115	0.00156972	0.00331164	0.00453628	0.00823894	0.00427727	0.00438406	0.00392508	0.00235305	0.00402884	0.00283323	0.00193896	0.00274678	0.000341675	0.000567379
0.00193904	0.00114881	0.00314634	0.00391176	0.00522759	0.0045222	0.00312226	0.00258591	0.0018285	0.00233996	0.00398641	0.00200299	0.00297958	0.00332433	0.00151667	0.00294295	0.00318175	0.00242674	0.00276452	0.00201487	0.00109997	0.00340131	0.00189551	0.00161332	0.00180032	0.000254799	0	0	0.00114105	0	0.00100187	0	0	0.00226207	0	0.0029747	0.00175985	0.00378734	0.00537465	0.00907072	0.00471848	0.00483151	0.00479303	0.00299701	0.0044404	0.00314509	0.00202296	0.00288737	0.000295005	0.000658523
0.00212886	0.00141748	0.00346692	0.0042327	0.00574986	0.00493574	0.00324732	0.00279817	0.00180706	0.00249802	0.00417384	0.00210387	0.00320857	0.00356138	0.00158637	0.00312596	0.00336022	0.00256277	0.00303738	0.00227539	0.00151982	0.00394005	0.00211173	0.00194379	0.00200775	0.000307353	0	0	0.00127131	0	0.00100153	0	0	0.00225184	0	0.003296	0.0019856	0.00432429	0.00631357	0.00997712	0.00520906	0.00533495	0.00575856	0.00372321	0.00490124	0.00348505	0.00210769	0.00302365	0.000252625	0.000753703
0.00235526	0.00173266	0.00383312	0.00458315	0.00630761	0.00538728	0.00339691	0.00303114	0.00180282	0.00266482	0.00436326	0.00222075	0.00344721	0.00380842	0.00168459	0.00331863	0.0035674	0.00274064	0.00335743	0.0025763	0.00200653	0.00451883	0.00236665	0.00231663	0.00224265	0.000371146	1.31377e-05	0	0.00140175	0	0.000992865	0	0	0.00224304	0.000138944	0.0036367	0.00225112	0.00492793	0.00735956	0.0109635	0.00575338	0.00589987	0.0068258	0.00453633	0.00541523	0.00385537	0.00219444	0.0031552	0.000215539	0.000852387
0.0026223	0.00209871	0.00424943	0.00496591	0.00690331	0.0058802	0.00357579	0.00328742	0.00182045	0.00284232	0.00455613	0.00235584	0.00369607	0.00406663	0.00181498	0.00352266	0.00380802	0.00296697	0.00373073	0.00292285	0.00256511	0.00514027	0.00266532	0.00273551	0.0025086	0.000448661	0.000188339	0	0.0015324	0	0.00097657	0	3.46824e-05	0.00223829	0.000315528	0.00399875	0.00256078	0.0056039	0.00851914	0.0120355	0.00635598	0.00653195	0.00799875	0.00544101	0.00598638	0.00425849	0.00228478	0.00328172	0.000184773	0.000954024
0.00293427	0.00252016	0.00472051	0.005384	0.00753967	0.00641812	0.00378905	0.0035699	0.00186489	0.00303273	0.00475425	0.00251152	0.00395587	0.00433736	0.00198128	0.00374003	0.00408711	0.00324871	0.00416361	0.00332061	0.00320068	0.00580725	0.00301309	0.00320429	0.00280941	0.000542652	0.000389668	0	0.00166347	0	0.000953582	0	0.00036841	0.00224048	0.000528673	0.00438438	0.00291912	0.00635803	0.00979889	0.0131988	0.00702159	0.00723708	0.00928126	0.00644191	0.00661884	0.00469704	0.00238055	0.00340309	0.000161368	0.00105806
0.00329566	0.00300166	0.00525124	0.00584062	0.00821964	0.00700491	0.00404215	0.00388168	0.00194136	0.00323855	0.00495972	0.00269034	0.00422753	0.00462221	0.00218736	0.00397296	0.00441002	0.00359316	0.00466271	0.00377544	0.00391836	0.00652288	0.00341557	0.00372699	0.00314912	0.000656153	0.000618577	0	0.00179527	0	0.000925083	1.24807e-05	0.000729654	0.00225283	0.000781134	0.00479608	0.00333086	0.00719629	0.0112054	0.0144594	0.0077551	0.00802134	0.010677	0.00754363	0.0073169	0.00517385	0.00248384	0.0035194	0.00014638	0.00116394
0.00371115	0.00354798	0.00584666	0.00633921	0.00894645	0.0076447	0.00434088	0.00422611	0.00205535	0.00346259	0.00517499	0.00289502	0.00451215	0.00492301	0.00243719	0.00422395	0.0047824	0.0040079	0.00523492	0.00429351	0.00472333	0.00729055	0.00387858	0.00430781	0.00353203	0.000792482	0.000876538	0	0.0019283	0	0.000892508	0.000137228	0.00111846	0.00227886	0.00107572	0.00523668	0.00380092	0.00812483	0.0127451	0.0158233	0.00856152	0.00889094	0.0121896	0.00875073	0.00808497	0.00569195	0.00259708	0.00363094	0.000140871	0.00127113
0.00418562	0.004164	0.00651197	0.00688337	0.00972358	0.00834186	0.00469136	0.0046068	0.00221256	0.00370791	0.00540286	0.00312847	0.00481103	0.00524188	0.00273482	0.0044958	0.00521015	0.00450082	0.0058874	0.00488125	0.00562076	0.00811389	0.00440821	0.00495113	0.00396263	0.000955244	0.00116504	0	0.00206325	4.30512e-05	0.000857557	0.000285141	0.00153488	0.00232241	0.00141531	0.00570932	0.00433433	0.00914988	0.0144245	0.0172968	0.00944603	0.00985224	0.0138224	0.0100677	0.00892757	0.00625458	0.00272297	0.00373824	0.000145909	0.00137912
0.00472413	0.00485473	0.00725251	0.00747694	0.0105548	0.00910104	0.00510001	0.0050276	0.00241893	0.00397787	0.00564649	0.00339375	0.0051257	0.00558118	0.00308437	0.00479158	0.00569949	0.00508004	0.00662751	0.00554536	0.00661585	0.00899682	0.00501072	0.00566144	0.00444567	0.00114833	0.00148562	0	0.00220096	0.000234994	0.000822209	0.000458447	0.00197898	0.00238761	0.0018028	0.00621744	0.0049363	0.0102778	0.01625	0.0188862	0.0104139	0.0109117	0.0155786	0.011499	0.00984933	0.0068652	0.00286452	0.00384206	0.000162563	0.00148746
0.00533189	0.00562522	0.00807377	0.00812394	0.0114442	0.00992714	0.00557353	0.0054926	0.00268056	0.00427615	0.00590939	0.00369413	0.00545792	0.00594354	0.00349001	0.00511468	0.00625684	0.0057539	0.00746281	0.00629276	0.00771377	0.00994353	0.00569256	0.00644344	0.00498608	0.00137593	0.00183981	7.55542e-05	0.0023425	0.000445234	0.000788724	0.000659458	0.00245085	0.00247888	0.00224117	0.00676485	0.00561216	0.0115151	0.0182279	0.0205978	0.0114705	0.0120759	0.0174612	0.0130488	0.010855	0.00752749	0.00302502	0.00394347	0.000191902	0.00159573
0.0060143	0.00648062	0.00898134	0.00882859	0.0123961	0.0108253	0.0061189	0.00600615	0.00300373	0.00460667	0.00619544	0.00403303	0.00580969	0.0063319	0.00395597	0.00546877	0.00688887	0.00653092	0.00840103	0.0071306	0.00891966	0.0109585	0.00646035	0.00730193	0.00558898	0.00164249	0.0022292	0.00021348	0.00248915	0.000674915	0.000759655	0.000890573	0.00295066	0.00260096	0.00273346	0.00735566	0.00636734	0.0128681	0.0203643	0.0224382	0.0126213	0.0133515	0.019473	0.0147216	0.0119493	0.00824533	0.00320811	0.00404378	0.000234992	0.0017036
0.00677688	0.00742613	0.0099809	0.00959532	0.013415	0.0118009	0.00674333	0.00657281	0.00339482	0.00497368	0.00650889	0.00441404	0.0061833	0.00674948	0.0044865	0.00585783	0.00760243	0.00741978	0.00945002	0.00806623	0.0102386	0.0120464	0.00732083	0.00824187	0.00625969	0.00195276	0.00265543	0.000382226	0.00264241	0.000925305	0.000737847	0.00115427	0.00347869	0.00275884	0.00328272	0.00799435	0.00720738	0.0143436	0.0226652	0.0244139	0.0138719	0.0147451	0.0216169	0.0165213	0.0131373	0.00902283	0.00341769	0.00414463	0.000292895	0.00181082
0.00762529	0.00846699	0.0110782	0.0104287	0.0145061	0.0128596	0.00745424	0.00719739	0.00386031	0.00538166	0.00685433	0.00484092	0.00658128	0.0071998	0.00508586	0.00628615	0.00840455	0.00842925	0.0106178	0.00910715	0.0116758	0.0132124	0.00828084	0.00926832	0.00700369	0.00231175	0.00312016	0.000585379	0.002804	0.00119781	0.000726447	0.00145311	0.00403528	0.00295778	0.0038921	0.00868571	0.0081379	0.0159479	0.0251364	0.0265314	0.0152277	0.0162633	0.0238953	0.018452	0.0144239	0.00986431	0.00365797	0.00424796	0.00036667	0.00191726
0.00856531	0.00960848	0.0122791	0.0113336	0.0156743	0.0140072	0.00825923	0.00788491	0.00440675	0.00583538	0.00723674	0.00531759	0.00700647	0.00768669	0.00575832	0.00675832	0.00930241	0.00956818	0.0119123	0.010261	0.0132361	0.0144617	0.00934729	0.0103865	0.00782659	0.00272475	0.00362515	0.000826687	0.00297589	0.00149399	0.0007289	0.00178972	0.00462097	0.00320328	0.00456477	0.00943489	0.00916456	0.0176877	0.0277835	0.0287971	0.0166945	0.0179127	0.0263105	0.0205176	0.015814	0.0107743	0.00393348	0.00435604	0.000457371	0.00202287
0.00960279	0.0108559	0.0135894	0.0123149	0.0169253	0.0152498	0.00916605	0.00864061	0.00504072	0.00633988	0.00766143	0.00584813	0.00746197	0.00821428	0.00650813	0.00727921	0.0103033	0.0108454	0.0133416	0.0115356	0.0149244	0.0157998	0.0105271	0.0116016	0.00873414	0.00319726	0.00417217	0.00111006	0.00316028	0.00181554	0.000748951	0.00216679	0.00523644	0.00350108	0.00530398	0.0102474	0.0102931	0.0195694	0.0306117	0.0312175	0.0182777	0.0196999	0.0288647	0.0227218	0.0173128	0.0117576	0.00424898	0.00447145	0.000566047	0.00212777
0.0107437	0.0122145	0.0150149	0.0133777	0.0182647	0.0165936	0.0101826	0.00946992	0.00576877	0.00690041	0.00813406	0.00643677	0.0079512	0.008787	0.00733952	0.00785401	0.0114146	0.0122698	0.0149138	0.0129388	0.0167456	0.0172326	0.0118274	0.0129191	0.00973221	0.00373506	0.0047631	0.00143955	0.00335964	0.00216438	0.000790646	0.0025871	0.00588255	0.00385715	0.00611302	0.0111289	0.0115292	0.0215994	0.0336263	0.0337991	0.019983	0.0216314	0.0315599	0.0250681	0.0189252	0.0128191	0.00460954	0.00459715	0.000693748	0.00223222
0.011994	0.0136895	0.0165615	0.0145273	0.0196985	0.018045	0.0113167	0.0103784	0.00659741	0.00752247	0.0086606	0.00708787	0.00847787	0.00940959	0.00825668	0.00848816	0.0126437	0.0138502	0.0166369	0.0144784	0.0187045	0.0187661	0.0132549	0.0143443	0.0108267	0.00434411	0.00539987	0.00181935	0.00357668	0.00254256	0.000858324	0.00305348	0.00656041	0.00427762	0.00699525	0.0120856	0.0128786	0.0237841	0.036832	0.0365479	0.0218159	0.0237135	0.0343981	0.02756	0.0206565	0.0139639	0.00502047	0.00473641	0.000841524	0.00233662
0.0133598	0.0152861	0.0182349	0.0157691	0.021233	0.0196106	0.0125764	0.0113719	0.0075331	0.00821175	0.00924734	0.00780593	0.00904599	0.0100871	0.00926375	0.0091874	0.013998	0.0155951	0.0185188	0.0161624	0.0208057	0.0204066	0.0148166	0.0158828	0.0120237	0.0050306	0.00608453	0.00225378	0.00381436	0.00295236	0.000956613	0.00356879	0.00727137	0.0047688	0.00795408	0.0131238	0.0143471	0.0261297	0.0402332	0.0394701	0.0237819	0.0259523	0.0373808	0.0302007	0.0225117	0.0151973	0.00548731	0.00489286	0.00101043	0.00244158
0.0148471	0.0170096	0.0200409	0.0171087	0.0228747	0.0212972	0.0139697	0.0124564	0.00858213	0.00897413	0.00990087	0.00859556	0.0096599	0.0108247	0.0103648	0.00995771	0.015485	0.0175132	0.0205673	0.0179987	0.0230536	0.0221605	0.0165194	0.0175401	0.0133292	0.00580089	0.00681919	0.00274729	0.00407589	0.00339626	0.00109042	0.00413596	0.00801705	0.00533716	0.00899298	0.0142501	0.0159402	0.0286422	0.0438342	0.0425717	0.0258864	0.0283538	0.0405098	0.0329932	0.0244958	0.016525	0.00601584	0.00507048	0.00120154	0.0025479
0.0164619	0.0188651	0.021985	0.0185516	0.0246301	0.0231116	0.0155044	0.0136377	0.00975068	0.00981568	0.010628	0.00946149	0.0103242	0.0116282	0.0115638	0.0108053	0.0171119	0.0196127	0.02279	0.019995	0.0254526	0.0240345	0.0183697	0.0193216	0.0147493	0.00666149	0.00760608	0.00330442	0.00436475	0.00387696	0.00126494	0.00475799	0.00879935	0.00598928	0.0101155	0.0154716	0.0176637	0.0313274	0.0476387	0.0458582	0.0281345	0.0309237	0.0437863	0.0359405	0.0266138	0.0179523	0.00661203	0.0052736	0.00141592	0.00265657
0.0182104	0.0208575	0.0240728	0.0201036	0.0265062	0.0250606	0.0171884	0.0149222	0.0110447	0.0107426	0.0114359	0.0104085	0.0110438	0.0125033	0.0128647	0.0117367	0.0188861	0.0219016	0.0251944	0.0221591	0.0280071	0.0260354	0.0203742	0.0212328	0.01629	0.00761904	0.00844754	0.00392981	0.00468466	0.00439737	0.0014856	0.00543789	0.00962052	0.00673182	0.0113252	0.0167953	0.019523	0.0341909	0.0516502	0.049335	0.0305315	0.0336676	0.0472118	0.0390451	0.0288706	0.0194852	0.00728201	0.00550687	0.00165468	0.00276881
0.0200983	0.0229917	0.0263095	0.0217706	0.02851	0.0271512	0.0190294	0.016316	0.01247	0.0117611	0.0123318	0.0114416	0.011824	0.0134562	0.0142713	0.0127585	0.0208145	0.0243878	0.0277876	0.0244987	0.0307211	0.0281701	0.0225391	0.0232793	0.0179573	0.0086803	0.00934602	0.00462816	0.00503958	0.00496066	0.00175809	0.0061787	0.0104831	0.00757151	0.0126258	0.0182285	0.0215235	0.0372382	0.0558716	0.0530074	0.0330822	0.0365906	0.0507873	0.0423097	0.0312711	0.0211295	0.00803208	0.00577531	0.00191896	0.00288608
0.0221317	0.0252726	0.0287005	0.0235582	0.0306486	0.0293904	0.0210349	0.0178255	0.0140321	0.0128777	0.0133232	0.0125657	0.0126702	0.0144932	0.0157874	0.0138775	0.0229043	0.0270785	0.0305766	0.0270211	0.0335985	0.0304457	0.0248705	0.0254665	0.0197572	0.00985209	0.0103041	0.00540427	0.0054337	0.0055702	0.00208835	0.00698353	0.0113901	0.00851512	0.0140209	0.0197787	0.0236705	0.0404743	0.0603057	0.0568801	0.0357915	0.0396975	0.0545141	0.0457363	0.0338201	0.0228912	0.00886864	0.00608421	0.0022099	0.00301008
0.0243162	0.0277049	0.0312505	0.0254725	0.0329291	0.0317851	0.0232122	0.0194568	0.0157361	0.0140988	0.0144178	0.0137857	0.0135883	0.0156208	0.0174164	0.0151008	0.0251619	0.0299808	0.0335678	0.0297335	0.0366432	0.0328693	0.0273741	0.0277996	0.0216954	0.0111413	0.0113246	0.00626295	0.00587145	0.00622965	0.00248251	0.00785547	0.0123447	0.00956943	0.0155144	0.0214535	0.0259691	0.0439041	0.0649545	0.0609575	0.0386639	0.0429929	0.0583929	0.0493271	0.0365221	0.0247764	0.0097982	0.00643921	0.00252873	0.00314277
0.0266576	0.030293	0.0339643	0.0275193	0.035359	0.0343423	0.0255682	0.0212164	0.0175869	0.0154308	0.0156234	0.0151069	0.0145842	0.0168459	0.0191619	0.0164355	0.027594	0.0331013	0.0367675	0.0326429	0.0398588	0.0354481	0.0300555	0.0302839	0.0237778	0.0125548	0.0124102	0.00720907	0.00635749	0.00694287	0.00294691	0.00879769	0.0133508	0.0107412	0.0171102	0.0232607	0.0284244	0.047532	0.0698198	0.0652436	0.0417037	0.046481	0.0624248	0.0530838	0.0393817	0.0267911	0.0108273	0.00684624	0.00287671	0.00328636
0.0291612	0.0330413	0.0368465	0.0297045	0.0379455	0.0370688	0.0281098	0.0231104	0.0195892	0.0168803	0.0169477	0.0165342	0.0156643	0.0181753	0.0210273	0.0178889	0.0302066	0.0364461	0.0401815	0.035756	0.0432488	0.0381891	0.0329198	0.0329245	0.0260099	0.0140994	0.013564	0.0082475	0.00689665	0.00771401	0.00348805	0.00981331	0.0144122	0.0120371	0.018812	0.025208	0.0310411	0.0513621	0.0749029	0.069742	0.0449151	0.0501653	0.0666104	0.0570081	0.0424031	0.0289414	0.0119626	0.00731147	0.00325516	0.00344334
0.0318325	0.035954	0.0399011	0.0320341	0.0406959	0.0399713	0.0308431	0.0251452	0.0217471	0.0184537	0.0183988	0.0180728	0.016835	0.019616	0.0230158	0.0194682	0.0330057	0.0400207	0.043815	0.0390791	0.0468164	0.0410995	0.0359718	0.0357264	0.0283971	0.0157819	0.0147892	0.00938312	0.00749398	0.00854745	0.00411261	0.0109055	0.0155337	0.0134637	0.020624	0.0273032	0.0338238	0.0553982	0.0802046	0.0744558	0.0483017	0.0540492	0.0709505	0.0611012	0.0455904	0.0312336	0.0132106	0.00784136	0.00366548	0.00361647
0.0346763	0.0390352	0.0431321	0.0345137	0.0436175	0.0430565	0.0337742	0.0273269	0.0240644	0.0201574	0.0199844	0.0197276	0.0181032	0.0211754	0.0251304	0.0211809	0.0359966	0.0438302	0.047673	0.0426182	0.0505647	0.0441863	0.0392159	0.0386942	0.0309446	0.0176092	0.016089	0.0106208	0.00815469	0.0094478	0.00482739	0.0120775	0.01672	0.0150275	0.02255	0.0295541	0.0367768	0.0596434	0.0857252	0.0793876	0.051867	0.0581356	0.0754457	0.0653643	0.0489475	0.0336735	0.0145779	0.00844257	0.00410916	0.00380881
0.0376977	0.0422885	0.0465431	0.0371491	0.0467174	0.0463306	0.0369086	0.0296614	0.0265445	0.0219977	0.0217125	0.0215038	0.0194757	0.0228605	0.0273742	0.0230343	0.0391844	0.0478789	0.0517599	0.0463788	0.0544967	0.0474563	0.042656	0.0418326	0.0336574	0.0195877	0.017467	0.0119653	0.00888417	0.0104199	0.0056393	0.0133325	0.0179765	0.0167348	0.0245942	0.0319684	0.0399042	0.0641009	0.0914645	0.0845396	0.0556143	0.0624267	0.0800965	0.0697983	0.0524781	0.0362674	0.0160709	0.00912199	0.00458777	0.00402367
0.0409012	0.0457177	0.0501373	0.0399459	0.0500028	0.0497998	0.0402513	0.0321546	0.0291903	0.0239806	0.0235908	0.0234063	0.0209595	0.0246788	0.0297498	0.0250357	0.0425737	0.0521708	0.0560794	0.0503662	0.0586151	0.0509164	0.0462957	0.0451459	0.0365401	0.0217239	0.0189268	0.0134215	0.00968794	0.0114689	0.00655532	0.0146736	0.0193089	0.0185919	0.0267607	0.0345536	0.0432099	0.0687728	0.0974219	0.0899131	0.0595463	0.0669243	0.0849033	0.0744037	0.0561856	0.0390209	0.017696	0.00988665	0.005103	0.00426468
0.044291	0.049326	0.0539176	0.0429097	0.0534804	0.05347	0.0438068	0.0348121	0.0320044	0.0261121	0.0256271	0.02544	0.022562	0.0266376	0.0322601	0.0271925	0.0461688	0.0567089	0.0606347	0.0545849	0.0629225	0.054573	0.050138	0.0486381	0.0395972	0.024024	0.0204722	0.014994	0.0105716	0.0126002	0.00758249	0.016104	0.0207233	0.0206046	0.0290535	0.0373172	0.0466974	0.0736613	0.103596	0.0955092	0.0636655	0.0716299	0.0898666	0.0791809	0.0600731	0.0419401	0.0194593	0.0107437	0.00565665	0.00453572
0.0478712	0.0531166	0.0578863	0.0460457	0.0571569	0.0573468	0.0475791	0.0376395	0.0349889	0.0283981	0.0278289	0.0276097	0.0242904	0.0287441	0.0349074	0.0295118	0.0499733	0.0614957	0.0654286	0.059039	0.067421	0.0584324	0.0541854	0.0523131	0.0428328	0.026494	0.0221071	0.0166875	0.0115409	0.0138191	0.00872788	0.017627	0.0222263	0.0227786	0.031477	0.0402664	0.0503701	0.0787677	0.109986	0.101328	0.0679741	0.0765441	0.0949867	0.0841299	0.0641435	0.0450303	0.021367	0.0117005	0.00625064	0.00484097
0.0516453	0.0570924	0.0620457	0.0493592	0.0610387	0.0614353	0.0515715	0.0406418	0.0381452	0.030844	0.0302034	0.0299202	0.0261521	0.0310056	0.0376943	0.0320008	0.0539904	0.066533	0.0704631	0.0637324	0.072113	0.0625005	0.0584401	0.0561742	0.0462506	0.0291397	0.0238357	0.0185065	0.0126017	0.0151316	0.00999855	0.0192457	0.0238246	0.0251195	0.0340353	0.0434081	0.0542309	0.084093	0.116588	0.10737	0.0724737	0.0816672	0.100264	0.0892507	0.0683991	0.0482972	0.0234247	0.0127644	0.00688703	0.00518486
0.0556167	0.0612559	0.0663974	0.052855	0.0651318	0.0657404	0.0557867	0.0438241	0.0414746	0.0334552	0.0327577	0.0323758	0.0281546	0.0334294	0.0406229	0.0346664	0.0582228	0.0718219	0.0757394	0.0686679	0.0770002	0.066783	0.0629035	0.0602246	0.0498542	0.0319663	0.0256623	0.0204553	0.0137599	0.0165435	0.0114015	0.0209633	0.0255255	0.0276322	0.0367326	0.046749	0.0582824	0.0896375	0.123401	0.113633	0.0771656	0.0869989	0.105698	0.0945429	0.0728423	0.0517458	0.0256381	0.0139428	0.00756803	0.00557211
0.0597883	0.0656095	0.0709426	0.0565379	0.0694419	0.0702664	0.0602271	0.0471909	0.0449778	0.0362366	0.0354987	0.0349811	0.0303052	0.0360224	0.0436953	0.0375152	0.0626724	0.0773626	0.0812585	0.073848	0.0820844	0.0712851	0.0675767	0.0644671	0.0536466	0.0349791	0.0275912	0.0225383	0.0150213	0.0180608	0.0129438	0.022783	0.0273366	0.0303217	0.0395731	0.0502953	0.062527	0.0954013	0.13042	0.120116	0.0820507	0.0925383	0.111289	0.100006	0.0774748	0.055381	0.0280123	0.015243	0.00829601	0.00600767
0.0641626	0.0701554	0.0756822	0.0604123	0.0739744	0.0750173	0.0648939	0.0507464	0.0486549	0.0391929	0.0384327	0.0377402	0.0326115	0.0387915	0.0469136	0.0405537	0.0673408	0.0831547	0.0870203	0.0792746	0.087367	0.0760115	0.07246	0.0689041	0.0576305	0.0381827	0.0296271	0.0247596	0.0163917	0.0196899	0.0146322	0.0247078	0.0292655	0.0331924	0.042561	0.0540529	0.0669666	0.101383	0.137643	0.126817	0.0871294	0.0982839	0.117038	0.105638	0.082298	0.0592074	0.0305523	0.0166724	0.00907351	0.00649676
0.0687417	0.0748952	0.0806165	0.0644825	0.0787341	0.0799965	0.0697879	0.0544946	0.0525057	0.0423282	0.0415657	0.0406573	0.0350808	0.0417434	0.0502794	0.043788	0.0722289	0.0891971	0.0930243	0.0849489	0.0928492	0.0809665	0.0775534	0.0735376	0.0618082	0.0415813	0.0317747	0.027123	0.0178773	0.0214371	0.0164735	0.026741	0.0313205	0.0362484	0.0457005	0.0580274	0.071603	0.107583	0.145065	0.133732	0.0924019	0.104234	0.122944	0.111439	0.087313	0.0632294	0.0332625	0.0182383	0.00990321	0.00704481
0.0735272	0.0798304	0.0857454	0.0687521	0.0837254	0.0852068	0.0749093	0.058439	0.0565296	0.0456467	0.0449036	0.0437359	0.0377204	0.0448844	0.0537946	0.0472242	0.077337	0.0954877	0.099269	0.0908713	0.0985321	0.086154	0.0828562	0.0783691	0.0661815	0.0451788	0.0340388	0.0296324	0.0194836	0.0233089	0.0184743	0.0288856	0.0335098	0.0394936	0.0489957	0.0622235	0.0764374	0.113998	0.152682	0.140859	0.0978677	0.110385	0.129006	0.117407	0.0925203	0.0674507	0.0361472	0.0199477	0.010788	0.00765746
0.0785204	0.0849623	0.0910685	0.0732249	0.088952	0.0906507	0.0802575	0.0625826	0.0607254	0.0491517	0.0484513	0.0469798	0.0405373	0.0482209	0.0574606	0.0508675	0.0826647	0.102024	0.105753	0.0970419	0.104416	0.0915771	0.0883672	0.0833998	0.0707518	0.0489786	0.0364244	0.0322912	0.0212165	0.0253118	0.0206409	0.0311448	0.0358419	0.0429312	0.0524506	0.0666456	0.0814707	0.120626	0.160487	0.148192	0.103526	0.116735	0.135226	0.12354	0.0979202	0.0718748	0.0392101	0.0218078	0.011731	0.00834055
0.083722	0.0902916	0.0965848	0.077904	0.0944173	0.0963298	0.085831	0.0669281	0.0650916	0.0528464	0.0522138	0.0503923	0.0435385	0.0517585	0.061279	0.0547232	0.0882112	0.108802	0.112472	0.10346	0.110502	0.0972385	0.0940847	0.0886303	0.0755203	0.0529835	0.0389365	0.0351029	0.0230817	0.0274523	0.0229796	0.0335215	0.0383253	0.0465641	0.0560694	0.0712977	0.0867035	0.127464	0.168476	0.155727	0.109376	0.12328	0.141601	0.129836	0.103513	0.0765049	0.0424545	0.0238251	0.0127354	0.0091001
0.0891323	0.095819	0.102293	0.0827921	0.100124	0.102245	0.0916279	0.0714775	0.0696263	0.0567334	0.0561951	0.0539763	0.0467307	0.0555027	0.065251	0.058796	0.093975	0.115819	0.119425	0.110123	0.116791	0.10314	0.100006	0.0940609	0.0804874	0.0571959	0.0415802	0.0380706	0.0250847	0.0297371	0.0254963	0.0360189	0.0409687	0.0503949	0.0598558	0.0761828	0.0921359	0.134509	0.176642	0.163458	0.115414	0.130015	0.148132	0.136293	0.109296	0.0813434	0.0458832	0.0260062	0.0138046	0.00994227
0.0947511	0.101545	0.108191	0.0878917	0.106074	0.108397	0.0976453	0.0762326	0.0743272	0.0608148	0.0603989	0.0577346	0.0501205	0.0594585	0.0693779	0.06309	0.0999538	0.123068	0.126606	0.117031	0.123281	0.109283	0.106129	0.0996912	0.0856532	0.0616176	0.0443607	0.0411971	0.0272308	0.0321728	0.0281967	0.0386399	0.0437807	0.0544256	0.0638136	0.0813036	0.0977679	0.141757	0.184979	0.171379	0.121641	0.136936	0.154817	0.142908	0.115271	0.0863925	0.0494985	0.0283573	0.0149424	0.0108734
0.100578	0.107469	0.114276	0.0932047	0.112268	0.114786	0.10388	0.0811945	0.0791917	0.0650923	0.0648283	0.0616696	0.0537138	0.0636307	0.0736606	0.0676091	0.106145	0.130545	0.134011	0.124178	0.129973	0.115669	0.11245	0.10552	0.0910174	0.0662497	0.0472834	0.044485	0.0295253	0.0347657	0.031086	0.0413875	0.0467701	0.0586577	0.0679465	0.0866617	0.103599	0.149202	0.19348	0.179482	0.128052	0.144037	0.161657	0.149679	0.121434	0.0916536	0.0533022	0.0308843	0.0161525	0.0118998
0.106611	0.11359	0.120547	0.0987326	0.118708	0.12141	0.110327	0.0863639	0.0842168	0.0695672	0.0694857	0.0657835	0.0575167	0.0680233	0.0781003	0.0723564	0.112545	0.138243	0.141634	0.131563	0.136866	0.122296	0.118965	0.111547	0.0965792	0.071093	0.0503533	0.0479368	0.0319732	0.0375225	0.0341693	0.0442647	0.0499453	0.0630926	0.072258	0.0922585	0.109628	0.156841	0.202137	0.187761	0.134644	0.151313	0.168649	0.156602	0.127784	0.0971277	0.0572956	0.0335926	0.017439	0.013028
0.11285	0.119909	0.126999	0.104477	0.125393	0.128268	0.116983	0.0917409	0.0893994	0.0742401	0.0743729	0.0700781	0.0615345	0.0726401	0.0826976	0.0773346	0.11915	0.146155	0.14947	0.13918	0.14396	0.129165	0.125669	0.11777	0.102337	0.0761475	0.0535759	0.0515546	0.0345791	0.0404492	0.0374513	0.0472744	0.0533148	0.0677308	0.0767513	0.0980941	0.115853	0.164667	0.210942	0.196206	0.141415	0.158758	0.175792	0.163674	0.134319	0.102815	0.0614795	0.0364873	0.0188061	0.0142645
0.119291	0.126424	0.133629	0.110437	0.132322	0.135358	0.123841	0.097325	0.0947358	0.0791111	0.0794912	0.0745547	0.0657723	0.077484	0.0874535	0.0825459	0.125956	0.154274	0.157512	0.147025	0.151252	0.136273	0.132559	0.124186	0.10829	0.0814127	0.0569562	0.0553401	0.0373476	0.0435521	0.0409362	0.0504193	0.0568866	0.0725725	0.0814295	0.104168	0.122274	0.172674	0.219887	0.204809	0.14836	0.166364	0.183085	0.170891	0.141034	0.108716	0.065854	0.039573	0.0202581	0.0156159
0.125932	0.133133	0.140434	0.116614	0.139494	0.142677	0.130896	0.103115	0.100223	0.08418	0.0848411	0.0792144	0.0702346	0.0825578	0.0923685	0.0879918	0.132958	0.16259	0.165752	0.155092	0.158742	0.143618	0.139628	0.130793	0.114436	0.0868874	0.0604996	0.0592949	0.040283	0.0468371	0.0446279	0.0537025	0.0606687	0.0776176	0.0862955	0.11048	0.128887	0.180856	0.228964	0.21356	0.155474	0.174125	0.190526	0.178249	0.147927	0.11483	0.0704189	0.0428539	0.0217997	0.0170886
0.132771	0.140035	0.147408	0.123008	0.146905	0.15022	0.138141	0.10911	0.105856	0.0894459	0.0904223	0.084058	0.0749256	0.0878633	0.0974431	0.0936731	0.140149	0.171097	0.174183	0.163375	0.166428	0.151197	0.146872	0.137588	0.120771	0.0925698	0.064211	0.0634202	0.0433891	0.0503099	0.0485298	0.0571265	0.0646685	0.0828654	0.0913518	0.117027	0.135691	0.189205	0.238163	0.22245	0.162754	0.182033	0.198113	0.185745	0.154994	0.121154	0.0751731	0.0463336	0.0234354	0.0186892
0.139803	0.147128	0.154548	0.129617	0.154554	0.157983	0.145567	0.115307	0.111631	0.0949074	0.0962341	0.0890858	0.0798489	0.093402	0.102678	0.0995902	0.147525	0.179784	0.182797	0.171866	0.174307	0.159006	0.154283	0.144566	0.127293	0.0984576	0.0680955	0.067717	0.0466697	0.0539757	0.0526448	0.0606941	0.0688932	0.0883147	0.0966008	0.123806	0.142683	0.197713	0.247477	0.231468	0.170194	0.19008	0.205844	0.193373	0.162231	0.127687	0.0801152	0.0500151	0.0251703	0.020424
0.147025	0.154408	0.161848	0.136439	0.162435	0.165961	0.153169	0.121705	0.117545	0.100563	0.102275	0.0942976	0.0850074	0.0991747	0.108073	0.105743	0.155078	0.188641	0.191584	0.180557	0.182378	0.167041	0.161856	0.151722	0.133999	0.104548	0.0721579	0.0721859	0.0501279	0.0578398	0.0569755	0.064408	0.0733494	0.093964	0.102045	0.130814	0.14986	0.206374	0.256894	0.240604	0.177789	0.198259	0.213715	0.20113	0.169631	0.134427	0.0852432	0.053901	0.0270093	0.0222994
0.154432	0.161874	0.169303	0.143474	0.170545	0.174148	0.160936	0.128299	0.123592	0.106409	0.108543	0.0996931	0.0904036	0.105181	0.113629	0.112129	0.162801	0.197659	0.200535	0.189441	0.190636	0.175294	0.169584	0.159054	0.140885	0.110837	0.0764029	0.0768273	0.0537668	0.0619066	0.0615239	0.0682707	0.0780431	0.0998113	0.107685	0.138047	0.157217	0.215178	0.266405	0.249846	0.185533	0.20656	0.221724	0.209009	0.177191	0.14137	0.0905545	0.057993	0.0289574	0.0243214
0.162019	0.169522	0.176908	0.150718	0.178876	0.182537	0.168861	0.135086	0.12977	0.112444	0.115034	0.105271	0.0960394	0.111421	0.119345	0.118749	0.170688	0.206826	0.209641	0.198509	0.199079	0.183762	0.17746	0.166554	0.147946	0.11732	0.0808349	0.0816412	0.0575888	0.0661806	0.0662914	0.0722848	0.0829797	0.105854	0.113522	0.145499	0.164753	0.224117	0.276001	0.259183	0.193419	0.214976	0.229867	0.217007	0.184904	0.148511	0.096046	0.0622927	0.03102	0.0264961
0.169781	0.177349	0.184656	0.158168	0.187423	0.191121	0.176933	0.142061	0.136073	0.118664	0.121746	0.111031	0.101916	0.117894	0.125222	0.125599	0.178731	0.216133	0.21889	0.20775	0.207703	0.192435	0.185476	0.174217	0.155178	0.123994	0.0854581	0.0866272	0.0615962	0.0706656	0.071279	0.0764526	0.0881639	0.11209	0.119558	0.153164	0.172461	0.233181	0.285672	0.268603	0.201442	0.223496	0.238141	0.225117	0.192764	0.155847	0.101714	0.0668004	0.0332022	0.0288293
0.177713	0.185351	0.192542	0.165821	0.196179	0.199892	0.185144	0.149221	0.142497	0.125066	0.128675	0.116971	0.108034	0.124597	0.13126	0.132676	0.186921	0.225567	0.228274	0.217156	0.216505	0.201306	0.193626	0.182037	0.162577	0.130852	0.0902766	0.0917849	0.0657908	0.0753649	0.0764873	0.0807766	0.0935998	0.118515	0.125794	0.161036	0.180338	0.242362	0.295406	0.278094	0.209594	0.232113	0.246541	0.233334	0.200764	0.163372	0.107555	0.0715164	0.0355094	0.0313263
0.185807	0.193523	0.20056	0.173673	0.205135	0.208841	0.193484	0.156559	0.149039	0.131645	0.135814	0.123089	0.114393	0.131527	0.137458	0.139976	0.19525	0.235117	0.237781	0.226716	0.225479	0.210367	0.201902	0.190007	0.170137	0.137888	0.0952939	0.0971132	0.0701738	0.0802812	0.081916	0.085259	0.0992905	0.125126	0.132228	0.169106	0.188379	0.25165	0.305194	0.287643	0.217869	0.240817	0.255063	0.241652	0.208897	0.17108	0.113563	0.0764398	0.0379469	0.0339925
0.194058	0.201861	0.208702	0.181718	0.214283	0.217958	0.201941	0.16407	0.155693	0.138396	0.14316	0.129382	0.120992	0.138682	0.143816	0.147496	0.20371	0.244772	0.2474	0.236418	0.234621	0.219608	0.210296	0.19812	0.177853	0.145097	0.100513	0.102611	0.0747464	0.085417	0.0875647	0.0899018	0.105238	0.131919	0.138862	0.177367	0.196579	0.261034	0.315025	0.297239	0.226259	0.249598	0.263702	0.250066	0.217157	0.178964	0.119735	0.0815695	0.0405202	0.0368328
0.202459	0.21036	0.216962	0.189951	0.223613	0.227234	0.210507	0.171748	0.162457	0.145314	0.150705	0.135848	0.127831	0.146058	0.150334	0.15523	0.212292	0.25452	0.257119	0.246252	0.243926	0.22902	0.218799	0.206369	0.185718	0.152472	0.105938	0.108277	0.079509	0.0907739	0.093432	0.0947071	0.111445	0.13889	0.145693	0.185809	0.204932	0.270505	0.324889	0.306869	0.234757	0.258448	0.272454	0.258568	0.225535	0.187018	0.126064	0.0869033	0.0432344	0.0398517
0.211003	0.219015	0.225335	0.198368	0.233115	0.236658	0.21917	0.179587	0.169327	0.152394	0.158443	0.142483	0.134906	0.153649	0.15701	0.163173	0.220987	0.264349	0.266928	0.256205	0.253388	0.238591	0.227405	0.214745	0.193728	0.160005	0.11157	0.114109	0.0844619	0.0963529	0.0995164	0.0996769	0.117911	0.146034	0.152721	0.194424	0.213433	0.280052	0.334775	0.316521	0.243355	0.267356	0.281311	0.267153	0.234024	0.195233	0.132545	0.0924387	0.0460948	0.0430536
0.219682	0.227821	0.233812	0.20696	0.242778	0.24622	0.227919	0.187578	0.176298	0.159631	0.166367	0.149284	0.142215	0.161452	0.163844	0.171318	0.229787	0.274247	0.276814	0.266266	0.263	0.248311	0.236106	0.223241	0.201876	0.167689	0.117412	0.120104	0.0896046	0.102154	0.105815	0.104813	0.124635	0.153346	0.159943	0.2032	0.222076	0.289665	0.344672	0.326182	0.252046	0.276314	0.290268	0.275813	0.242615	0.203602	0.139171	0.0981724	0.0491067	0.0464422
0.22849	0.236771	0.242387	0.215722	0.252591	0.255908	0.236744	0.195716	0.183368	0.167017	0.174469	0.156247	0.149754	0.169459	0.170835	0.179658	0.238681	0.284203	0.286767	0.276422	0.272757	0.258168	0.244892	0.231849	0.210155	0.175516	0.123465	0.126262	0.0949366	0.108178	0.112326	0.110116	0.131616	0.160821	0.167358	0.212127	0.230855	0.299335	0.35457	0.33584	0.260821	0.285313	0.299318	0.284542	0.251299	0.212115	0.145936	0.1041	0.0522749	0.0500209
0.237418	0.245859	0.251054	0.224647	0.262542	0.265709	0.245635	0.203991	0.190534	0.174547	0.18274	0.163368	0.157519	0.177665	0.177981	0.188186	0.247662	0.294204	0.296774	0.286662	0.282652	0.268149	0.253757	0.240559	0.218559	0.183477	0.12973	0.132578	0.100457	0.114424	0.119046	0.115589	0.138852	0.168455	0.174963	0.221193	0.239763	0.309049	0.364459	0.345483	0.269671	0.294343	0.308454	0.293334	0.260069	0.220763	0.152833	0.110218	0.0556045	0.0537928
0.246458	0.255079	0.259804	0.233726	0.272618	0.275612	0.254579	0.212397	0.197792	0.182215	0.191173	0.170642	0.165504	0.186061	0.185282	0.196895	0.25672	0.30424	0.306824	0.296971	0.292676	0.278243	0.262693	0.249363	0.227082	0.191563	0.136209	0.13905	0.106163	0.120889	0.12597	0.121233	0.146338	0.17624	0.182754	0.230387	0.248794	0.318798	0.374327	0.355099	0.27859	0.303395	0.317669	0.302181	0.268915	0.229538	0.159856	0.116521	0.0590999	0.0577602
0.255603	0.264424	0.268633	0.24295	0.282807	0.285605	0.263568	0.220925	0.205141	0.190012	0.199758	0.178064	0.173705	0.194642	0.192736	0.205774	0.265846	0.314298	0.316905	0.307337	0.302823	0.288436	0.271691	0.258252	0.235716	0.199767	0.1429	0.145675	0.112054	0.127571	0.133095	0.127047	0.15407	0.184172	0.190727	0.239696	0.25794	0.328572	0.384166	0.364677	0.287569	0.312461	0.326955	0.311076	0.277827	0.238427	0.166996	0.123002	0.0627658	0.0619253
0.264844	0.273887	0.277532	0.252313	0.293095	0.295674	0.272591	0.229566	0.212577	0.197932	0.208486	0.18563	0.182114	0.203398	0.20034	0.214817	0.27503	0.324369	0.327007	0.317748	0.313083	0.298715	0.280745	0.267216	0.244456	0.208078	0.149804	0.152449	0.118127	0.134467	0.140415	0.133034	0.162043	0.192244	0.198877	0.249108	0.267195	0.33836	0.393964	0.374206	0.296599	0.321531	0.336303	0.320012	0.286798	0.247422	0.174247	0.129656	0.0666061	0.0662895
0.274174	0.28346	0.286495	0.261803	0.303468	0.305806	0.281637	0.238312	0.220099	0.205969	0.217347	0.193333	0.190724	0.21232	0.208094	0.224011	0.284265	0.33444	0.337116	0.32819	0.323449	0.309066	0.289847	0.276247	0.253293	0.216488	0.15692	0.159368	0.12438	0.141574	0.147925	0.139194	0.170249	0.200451	0.2072	0.25861	0.276551	0.348151	0.403713	0.383675	0.305671	0.330599	0.345705	0.328981	0.295817	0.256511	0.181602	0.136476	0.0706248	0.0708539
0.283584	0.293135	0.295515	0.271412	0.313914	0.315988	0.290698	0.247154	0.227705	0.214114	0.226331	0.201167	0.199528	0.221399	0.215994	0.233349	0.293542	0.344501	0.347224	0.33865	0.333911	0.319476	0.29899	0.285335	0.262222	0.224987	0.164245	0.166428	0.130809	0.148887	0.155619	0.145528	0.178679	0.208786	0.21569	0.268188	0.286001	0.357937	0.413401	0.393074	0.314779	0.339655	0.355152	0.337976	0.304876	0.265683	0.189052	0.143454	0.0748254	0.0756189
0.293065	0.302906	0.304586	0.281131	0.324417	0.326207	0.299762	0.256084	0.235394	0.22236	0.235428	0.209128	0.208518	0.230626	0.224038	0.24282	0.302852	0.354542	0.357318	0.349116	0.34446	0.329931	0.308166	0.29447	0.271234	0.233566	0.171777	0.173626	0.137411	0.1564	0.16349	0.152035	0.187326	0.217242	0.224341	0.27783	0.295537	0.367706	0.423021	0.402394	0.323913	0.348691	0.364635	0.34699	0.313966	0.274927	0.19659	0.150584	0.079211	0.0805844
0.302611	0.312763	0.313702	0.290947	0.334963	0.33645	0.308822	0.265091	0.243163	0.2307	0.244627	0.217207	0.217683	0.239991	0.232224	0.252413	0.312187	0.364554	0.367389	0.359573	0.355086	0.340417	0.31737	0.303644	0.280324	0.242216	0.179514	0.180956	0.144181	0.164108	0.171533	0.158715	0.196179	0.225814	0.233145	0.287523	0.305151	0.37745	0.432563	0.411624	0.333065	0.357701	0.374143	0.356015	0.323076	0.284232	0.204209	0.157855	0.0837844	0.0857498
0.312212	0.322698	0.322856	0.300852	0.345539	0.346704	0.317869	0.274168	0.251012	0.239126	0.253918	0.2254	0.227016	0.249483	0.240548	0.262116	0.32154	0.374526	0.377426	0.370011	0.365779	0.350921	0.326593	0.312848	0.289485	0.250927	0.187452	0.188414	0.151117	0.172003	0.179739	0.165568	0.205227	0.234494	0.242096	0.297252	0.314835	0.387158	0.442018	0.420757	0.342227	0.366678	0.383667	0.365044	0.332198	0.293585	0.211901	0.165261	0.0885479	0.0911139
0.32186	0.332703	0.332042	0.310833	0.35613	0.356954	0.326894	0.283305	0.258941	0.247631	0.26329	0.2337	0.236505	0.259091	0.249007	0.27192	0.330902	0.38445	0.38742	0.380416	0.376528	0.361429	0.335831	0.322072	0.298709	0.25969	0.195585	0.195995	0.158212	0.180078	0.188102	0.172593	0.214457	0.243277	0.251186	0.307004	0.324582	0.396822	0.451379	0.429784	0.35139	0.375614	0.393197	0.37407	0.341324	0.302975	0.219659	0.172793	0.0935032	0.0966752
0.331549	0.342768	0.341254	0.320881	0.366721	0.367189	0.33589	0.292493	0.266948	0.256208	0.272733	0.242099	0.24614	0.268804	0.257597	0.281811	0.340266	0.394318	0.39736	0.390776	0.387322	0.371926	0.345078	0.331307	0.30799	0.268496	0.20391	0.203694	0.165463	0.188325	0.196613	0.17979	0.223856	0.252156	0.260407	0.316767	0.334382	0.406433	0.460636	0.4387	0.360548	0.384504	0.402722	0.383084	0.350444	0.312391	0.227475	0.18044	0.0986517	0.102431
0.341269	0.352885	0.350486	0.330984	0.3773	0.377395	0.344849	0.301724	0.275033	0.264849	0.282237	0.25059	0.255911	0.278612	0.266315	0.29178	0.349626	0.404122	0.407238	0.40108	0.398149	0.382401	0.354326	0.340545	0.317322	0.277336	0.212421	0.211506	0.172864	0.196734	0.205264	0.187156	0.233411	0.261123	0.269749	0.326528	0.344227	0.415982	0.469783	0.447496	0.369691	0.393342	0.412231	0.392081	0.35955	0.321821	0.235343	0.188195	0.103994	0.108379
0.351015	0.363044	0.359734	0.341129	0.387851	0.387561	0.353766	0.310988	0.283196	0.273546	0.29179	0.259168	0.265805	0.288502	0.275156	0.301813	0.358974	0.413853	0.417045	0.411315	0.409	0.39284	0.363572	0.349777	0.326697	0.286202	0.221111	0.219425	0.180409	0.205297	0.214046	0.19469	0.243107	0.270172	0.279204	0.336273	0.35411	0.425462	0.478812	0.456169	0.378813	0.402122	0.421714	0.401051	0.368633	0.331254	0.243255	0.196047	0.109531	0.114516
0.360777	0.373236	0.368991	0.351307	0.398361	0.397673	0.362633	0.320278	0.291437	0.282293	0.301382	0.267824	0.275812	0.298463	0.284115	0.3119	0.368305	0.423506	0.426774	0.421471	0.419861	0.403231	0.372809	0.358996	0.33611	0.295085	0.229973	0.227445	0.188094	0.214004	0.222951	0.202389	0.252927	0.279298	0.288761	0.34599	0.364021	0.434864	0.487717	0.464712	0.387906	0.41084	0.43116	0.409989	0.377686	0.340677	0.251206	0.203987	0.115261	0.120838
0.370551	0.383452	0.378253	0.361504	0.408818	0.40772	0.371446	0.329585	0.299755	0.291082	0.311004	0.276552	0.285918	0.308484	0.293187	0.322028	0.377613	0.433074	0.436417	0.431536	0.430721	0.413561	0.382033	0.368192	0.345555	0.303976	0.239	0.235562	0.195911	0.222843	0.231969	0.210252	0.262857	0.288492	0.298412	0.355667	0.373951	0.444181	0.496492	0.473122	0.396962	0.419491	0.440558	0.418888	0.386701	0.350081	0.259189	0.212005	0.121185	0.12734
0.380327	0.393681	0.387514	0.37171	0.419208	0.41769	0.3802	0.3389	0.308151	0.299907	0.320644	0.285344	0.296111	0.318552	0.302368	0.332185	0.386891	0.44255	0.445966	0.441501	0.441568	0.423818	0.391239	0.37736	0.355024	0.31287	0.248184	0.243769	0.203856	0.231803	0.24109	0.218276	0.272879	0.297749	0.308145	0.365294	0.383893	0.453407	0.505131	0.481395	0.405975	0.42807	0.449898	0.42774	0.395669	0.359454	0.267198	0.220092	0.127299	0.134018
0.390102	0.403915	0.39677	0.381912	0.429519	0.427574	0.38889	0.348216	0.316624	0.308761	0.330294	0.294193	0.30638	0.328657	0.311652	0.34236	0.396136	0.451931	0.455415	0.451356	0.452389	0.433992	0.400423	0.386491	0.364513	0.321757	0.257515	0.25206	0.211921	0.240873	0.250306	0.226456	0.282976	0.307062	0.31795	0.374857	0.393837	0.462535	0.513629	0.48953	0.414938	0.436575	0.459167	0.436539	0.404586	0.368786	0.275227	0.228239	0.133603	0.140866
0.399867	0.414143	0.406016	0.392098	0.43974	0.43736	0.397512	0.357526	0.325175	0.317638	0.339943	0.303091	0.31671	0.338786	0.321032	0.352542	0.405342	0.461212	0.464758	0.461092	0.463172	0.444073	0.409581	0.395579	0.374015	0.330632	0.266985	0.260429	0.2201	0.25004	0.259607	0.23479	0.293131	0.316424	0.327815	0.384348	0.403775	0.471559	0.521982	0.497525	0.423844	0.445003	0.468357	0.445278	0.413443	0.378066	0.283271	0.236435	0.140094	0.147879
0.409617	0.424356	0.415248	0.402258	0.449859	0.447039	0.406065	0.366822	0.333803	0.326531	0.349583	0.312033	0.32709	0.348928	0.330502	0.362718	0.414505	0.470387	0.473989	0.470699	0.473905	0.454049	0.418708	0.404618	0.383526	0.339487	0.276583	0.268871	0.228387	0.259292	0.268982	0.243273	0.303325	0.325829	0.33773	0.393757	0.413697	0.480474	0.530185	0.505378	0.432687	0.453351	0.477455	0.453952	0.422235	0.387285	0.291326	0.244671	0.146767	0.155051
0.419347	0.434543	0.424462	0.412379	0.459865	0.456601	0.414545	0.376096	0.342507	0.335435	0.359205	0.321011	0.337506	0.359072	0.340056	0.372877	0.42362	0.479454	0.483105	0.48017	0.484575	0.463913	0.427802	0.413601	0.393038	0.348317	0.286299	0.277378	0.236775	0.268616	0.278422	0.251901	0.31354	0.335271	0.347683	0.403073	0.423596	0.489275	0.538235	0.513091	0.441461	0.461616	0.486453	0.462553	0.430955	0.396435	0.299386	0.252939	0.153619	0.162375
0.429052	0.444696	0.433654	0.42245	0.46975	0.466039	0.42295	0.385344	0.351288	0.344342	0.3688	0.330017	0.347946	0.369207	0.349686	0.383009	0.432685	0.48841	0.492099	0.489498	0.49517	0.473655	0.436859	0.422525	0.402548	0.357116	0.296121	0.285946	0.245256	0.277999	0.287917	0.260668	0.323758	0.344743	0.357663	0.412289	0.433463	0.497956	0.54613	0.520663	0.45016	0.469796	0.495339	0.471078	0.4396	0.405505	0.307449	0.261229	0.160645	0.169844
0.438726	0.454804	0.44282	0.432459	0.479503	0.475344	0.43128	0.394558	0.360145	0.353249	0.37836	0.339045	0.358396	0.379321	0.359386	0.393103	0.441696	0.497253	0.500969	0.498675	0.505678	0.483269	0.445875	0.431383	0.412051	0.365879	0.30604	0.294567	0.253825	0.287427	0.297456	0.269569	0.333961	0.354239	0.367657	0.421397	0.443288	0.506515	0.553866	0.528097	0.458779	0.477892	0.504106	0.479519	0.448163	0.414488	0.315509	0.269533	0.167839	0.177451
0.448366	0.464858	0.451956	0.442396	0.489117	0.48451	0.439533	0.403732	0.369077	0.362149	0.387877	0.348087	0.368843	0.389405	0.369148	0.403148	0.45065	0.505979	0.509711	0.507695	0.516085	0.492747	0.454847	0.440171	0.42154	0.374602	0.316042	0.303235	0.262473	0.296888	0.30703	0.278598	0.34413	0.363752	0.377654	0.43039	0.453063	0.514947	0.561443	0.535396	0.467312	0.485901	0.512742	0.487871	0.456641	0.423376	0.323564	0.277844	0.175196	0.185189
0.457966	0.474849	0.461059	0.45225	0.498584	0.49353	0.44771	0.412862	0.378082	0.371038	0.397344	0.357139	0.379275	0.399448	0.378963	0.413134	0.459544	0.514589	0.518322	0.516554	0.526381	0.502083	0.463773	0.448886	0.431012	0.383281	0.326115	0.311944	0.271193	0.306366	0.316628	0.287749	0.354249	0.373276	0.387642	0.439261	0.46278	0.52325	0.568859	0.542561	0.475756	0.493823	0.52124	0.496131	0.46503	0.432162	0.331611	0.286152	0.18271	0.19305
0.467524	0.484766	0.470125	0.46201	0.507897	0.5024	0.45581	0.421941	0.387158	0.37991	0.406755	0.366192	0.38968	0.409441	0.388823	0.423051	0.468376	0.52308	0.5268	0.525245	0.536554	0.511271	0.47265	0.457524	0.440462	0.391912	0.336247	0.320687	0.279979	0.31585	0.32624	0.297014	0.364299	0.382806	0.39761	0.448006	0.472431	0.531421	0.576114	0.549597	0.484104	0.501659	0.529592	0.504293	0.473327	0.440841	0.339648	0.294451	0.190371	0.201025
0.477036	0.494602	0.479151	0.471666	0.517051	0.511113	0.463835	0.430966	0.396305	0.38876	0.416103	0.375241	0.400045	0.419373	0.398721	0.432891	0.477144	0.531453	0.535144	0.533766	0.546592	0.520309	0.481475	0.466083	0.449885	0.400492	0.346426	0.329459	0.288823	0.325324	0.335857	0.306388	0.374263	0.392334	0.407545	0.456619	0.482006	0.539457	0.583208	0.556509	0.492354	0.509407	0.537789	0.512353	0.481529	0.449406	0.347672	0.302734	0.198174	0.209108
0.486498	0.504347	0.488134	0.481209	0.52604	0.519667	0.471787	0.439933	0.40552	0.397586	0.425382	0.384279	0.410357	0.429237	0.408647	0.442645	0.485846	0.539706	0.543352	0.542112	0.556484	0.529191	0.490245	0.47456	0.459277	0.40902	0.356638	0.338254	0.297718	0.334777	0.345469	0.315861	0.384125	0.401855	0.417437	0.465098	0.491498	0.547358	0.590142	0.563301	0.500502	0.51707	0.545826	0.520307	0.489634	0.457852	0.355682	0.310994	0.20611	0.217289
0.495909	0.513992	0.49707	0.490629	0.534861	0.528057	0.479665	0.448836	0.414798	0.406381	0.434587	0.393301	0.420607	0.439022	0.418592	0.452304	0.494481	0.547841	0.551423	0.550281	0.566219	0.537916	0.498957	0.482954	0.468634	0.417492	0.36687	0.347064	0.306656	0.344194	0.355066	0.325426	0.39387	0.411363	0.427274	0.473438	0.500899	0.555122	0.596916	0.56998	0.508543	0.524647	0.553695	0.528152	0.49764	0.466176	0.363676	0.319226	0.214169	0.22556
0.505264	0.523529	0.505957	0.499917	0.543511	0.536283	0.487473	0.457673	0.424138	0.415143	0.443712	0.4023	0.430781	0.448723	0.428548	0.46186	0.503046	0.555858	0.559357	0.558271	0.575787	0.546481	0.50761	0.491263	0.477951	0.425907	0.377109	0.355884	0.315631	0.353562	0.364638	0.335074	0.403482	0.420851	0.437045	0.481639	0.510201	0.562748	0.603534	0.57655	0.516475	0.53214	0.56139	0.535885	0.505547	0.474373	0.371654	0.327425	0.222342	0.233913
0.514563	0.53295	0.514791	0.509065	0.551986	0.544342	0.495213	0.466442	0.433536	0.423867	0.452754	0.411272	0.44087	0.45833	0.438504	0.471307	0.511542	0.563757	0.567155	0.566081	0.585178	0.554886	0.516201	0.499487	0.487226	0.434266	0.387341	0.364707	0.324635	0.362869	0.374176	0.344796	0.412947	0.430313	0.446739	0.489698	0.519397	0.570236	0.609997	0.58302	0.524296	0.53955	0.568908	0.543503	0.513353	0.482441	0.379615	0.335585	0.230621	0.24234
0.523803	0.542247	0.523569	0.518065	0.560286	0.552234	0.502887	0.475138	0.442986	0.43255	0.461709	0.420212	0.450863	0.467838	0.448451	0.480638	0.519965	0.57154	0.574817	0.573709	0.594384	0.563129	0.524726	0.507625	0.496453	0.442566	0.397554	0.373528	0.333661	0.372103	0.383672	0.354583	0.422252	0.439743	0.456346	0.497616	0.528478	0.577586	0.616309	0.589395	0.532001	0.54688	0.576244	0.551003	0.521059	0.490377	0.387558	0.343703	0.238993	0.250831
0.532983	0.551413	0.532288	0.52691	0.568411	0.559958	0.510498	0.483759	0.452484	0.441188	0.470572	0.429114	0.46075	0.477239	0.458381	0.489846	0.528316	0.579209	0.582343	0.581157	0.603395	0.571213	0.533184	0.515677	0.505629	0.450808	0.407734	0.382342	0.342702	0.381251	0.393116	0.364425	0.431385	0.449136	0.465857	0.505392	0.537439	0.584798	0.622472	0.595683	0.539591	0.55413	0.583395	0.558384	0.528665	0.49818	0.395484	0.351775	0.24745	0.259379
0.5421	0.560441	0.540945	0.535594	0.576359	0.567516	0.518049	0.492305	0.462024	0.449779	0.479341	0.437973	0.470521	0.486528	0.468282	0.498926	0.536594	0.586764	0.589735	0.588424	0.612204	0.579137	0.541572	0.523645	0.51475	0.458991	0.417868	0.391141	0.351751	0.390303	0.4025	0.374313	0.440335	0.458484	0.47526	0.513028	0.546271	0.591874	0.628491	0.601892	0.547062	0.561303	0.590358	0.565644	0.536172	0.50585	0.403391	0.359798	0.255979	0.267976
0.551154	0.569325	0.549537	0.544109	0.584134	0.574909	0.525542	0.500772	0.4716	0.458318	0.488013	0.446785	0.480169	0.495699	0.478145	0.507874	0.544797	0.594208	0.596995	0.595512	0.620803	0.586904	0.549887	0.531528	0.523814	0.467118	0.427944	0.39992	0.3608	0.399247	0.411816	0.384235	0.449092	0.467783	0.484548	0.520526	0.554969	0.598814	0.634371	0.608029	0.554413	0.5684	0.597132	0.572782	0.54358	0.513386	0.411282	0.367769	0.264571	0.276612
0.560144	0.578057	0.55806	0.55245	0.591736	0.58214	0.532982	0.509159	0.481205	0.466803	0.496586	0.455547	0.489684	0.504749	0.487962	0.516684	0.552924	0.601543	0.604125	0.602423	0.629186	0.594516	0.558126	0.539329	0.532815	0.475188	0.437948	0.408675	0.369843	0.408073	0.421055	0.394182	0.457648	0.477025	0.493712	0.527888	0.563526	0.60562	0.640115	0.614101	0.561644	0.575425	0.603716	0.579798	0.550893	0.520789	0.419155	0.375687	0.273213	0.285281
0.569069	0.586633	0.566511	0.560614	0.599168	0.58921	0.54037	0.517466	0.490832	0.47523	0.505058	0.464253	0.499059	0.513672	0.497721	0.525353	0.560975	0.60877	0.611126	0.609159	0.637347	0.601976	0.566287	0.547049	0.54175	0.483203	0.447868	0.417398	0.378873	0.416773	0.430211	0.404142	0.465996	0.486205	0.502743	0.535117	0.571936	0.612293	0.645731	0.620118	0.568753	0.58238	0.61011	0.58669	0.55811	0.52806	0.427012	0.383551	0.281894	0.293974
0.577927	0.595048	0.574887	0.568595	0.606433	0.596124	0.54771	0.525691	0.500473	0.483598	0.513428	0.472901	0.508287	0.522465	0.507414	0.533877	0.568949	0.615893	0.618002	0.615724	0.645281	0.609289	0.574366	0.55469	0.550616	0.491163	0.457693	0.426086	0.387883	0.425336	0.439275	0.414104	0.474131	0.495317	0.511635	0.542216	0.580193	0.618836	0.651223	0.626085	0.57574	0.589266	0.616316	0.593458	0.565236	0.535201	0.434853	0.39136	0.290602	0.302683
0.586718	0.603297	0.583184	0.57639	0.613536	0.602886	0.555005	0.533833	0.510119	0.491902	0.521694	0.481486	0.517362	0.531126	0.517031	0.542255	0.576844	0.622913	0.624755	0.622121	0.652985	0.616459	0.58236	0.562255	0.55941	0.499072	0.467411	0.434733	0.396867	0.433755	0.448242	0.424057	0.482047	0.504354	0.520381	0.549191	0.588293	0.625252	0.656597	0.632012	0.582606	0.596086	0.622336	0.600104	0.572272	0.542214	0.442679	0.399114	0.299327	0.311402
0.595442	0.611377	0.591399	0.583996	0.620481	0.609501	0.562257	0.541892	0.519761	0.500141	0.529856	0.490006	0.526279	0.539651	0.526562	0.550484	0.584659	0.629832	0.631388	0.628354	0.660454	0.623489	0.590266	0.569745	0.568127	0.506929	0.47701	0.443334	0.405817	0.442024	0.457103	0.43399	0.489742	0.513311	0.528974	0.556045	0.596231	0.631541	0.66186	0.637905	0.589349	0.602843	0.628171	0.606628	0.579221	0.549102	0.45049	0.406813	0.308056	0.320123
0.604098	0.619283	0.599529	0.591411	0.627274	0.615973	0.569469	0.549868	0.529389	0.508311	0.537912	0.498458	0.535031	0.548039	0.535999	0.558562	0.592394	0.636653	0.637904	0.634428	0.667687	0.630385	0.59808	0.577163	0.576764	0.514738	0.486481	0.451885	0.414728	0.450135	0.465855	0.443891	0.497215	0.52218	0.53741	0.562783	0.604001	0.637708	0.667019	0.643772	0.595971	0.609539	0.633826	0.613031	0.586087	0.555868	0.458286	0.414458	0.316778	0.328839
0.612684	0.627013	0.607568	0.598634	0.633919	0.622308	0.576644	0.55776	0.538994	0.516409	0.545864	0.50684	0.543614	0.556289	0.545333	0.566489	0.600046	0.643378	0.644306	0.640348	0.674682	0.637153	0.605799	0.584513	0.585318	0.522499	0.495814	0.460381	0.423592	0.458082	0.47449	0.453749	0.504466	0.530957	0.545683	0.569412	0.611601	0.643755	0.672081	0.64962	0.602473	0.616177	0.639306	0.619315	0.592872	0.562517	0.466069	0.42205	0.325482	0.337545
0.621201	0.634565	0.615514	0.605665	0.640424	0.628512	0.583782	0.565567	0.548564	0.524434	0.55371	0.515148	0.552026	0.5644	0.554554	0.574265	0.607615	0.650009	0.650597	0.646119	0.681439	0.643798	0.61342	0.591796	0.593785	0.530215	0.504998	0.468817	0.432404	0.465863	0.483004	0.463552	0.511496	0.539635	0.553789	0.575936	0.619027	0.649684	0.677052	0.655455	0.608856	0.622758	0.644616	0.62548	0.599581	0.569052	0.473838	0.429592	0.334156	0.346233
0.629647	0.641937	0.623363	0.612502	0.646795	0.634591	0.590886	0.573291	0.55809	0.532382	0.561451	0.52338	0.560262	0.572371	0.563656	0.581888	0.615098	0.656549	0.656781	0.651748	0.687957	0.650326	0.620938	0.599016	0.602161	0.537888	0.514026	0.477189	0.441158	0.473472	0.491391	0.473288	0.518308	0.548208	0.561725	0.582363	0.626275	0.6555	0.681941	0.661283	0.615121	0.629284	0.649761	0.63153	0.606216	0.575478	0.481593	0.437085	0.34279	0.354898
0.638022	0.649128	0.63111	0.619148	0.653039	0.640552	0.597958	0.580929	0.567558	0.54025	0.569087	0.531535	0.568321	0.580202	0.57263	0.589361	0.622495	0.662998	0.662861	0.657239	0.69424	0.656743	0.628349	0.606176	0.610443	0.545518	0.522889	0.485494	0.449847	0.480906	0.499648	0.482947	0.524907	0.55667	0.569489	0.588696	0.633343	0.661205	0.686754	0.66711	0.62127	0.635758	0.654749	0.637466	0.612781	0.5818	0.489335	0.444532	0.351373	0.363534
0.646325	0.656139	0.638752	0.625603	0.659162	0.646402	0.604997	0.588484	0.576958	0.548036	0.576619	0.539611	0.576201	0.587895	0.581468	0.596683	0.629802	0.669361	0.668841	0.662601	0.700288	0.663054	0.63565	0.613277	0.618628	0.553109	0.53158	0.493728	0.458465	0.488166	0.50777	0.492517	0.531298	0.565015	0.577078	0.594944	0.640229	0.666803	0.691499	0.672941	0.627304	0.642181	0.659587	0.643292	0.61928	0.588022	0.497063	0.451936	0.359895	0.372137
0.654555	0.662969	0.646284	0.63187	0.665172	0.652148	0.612005	0.595953	0.586278	0.555736	0.584048	0.547605	0.5839	0.595449	0.590163	0.603857	0.637017	0.675637	0.674724	0.667838	0.706105	0.669265	0.642837	0.620324	0.626711	0.56066	0.540093	0.501887	0.467007	0.495248	0.515753	0.501986	0.537489	0.573237	0.584491	0.601112	0.646932	0.672297	0.696184	0.678781	0.633227	0.648555	0.664282	0.649009	0.625715	0.59415	0.504775	0.459299	0.368346	0.380701
0.662709	0.66962	0.653702	0.637951	0.671078	0.657797	0.618982	0.603338	0.595506	0.563348	0.591373	0.555518	0.591419	0.602867	0.59871	0.610884	0.64414	0.681829	0.680513	0.672958	0.711695	0.675383	0.649905	0.627318	0.634689	0.568173	0.548422	0.509968	0.475468	0.502153	0.523596	0.511344	0.543488	0.581331	0.591728	0.607205	0.65345	0.67769	0.700816	0.684633	0.63904	0.654882	0.668845	0.654622	0.632092	0.600189	0.512472	0.466625	0.376717	0.389223
0.670788	0.676093	0.661002	0.64385	0.676885	0.663356	0.625927	0.610637	0.60463	0.570869	0.598597	0.563347	0.598757	0.61015	0.607101	0.617767	0.651166	0.687938	0.686211	0.677969	0.717063	0.681413	0.656851	0.634262	0.642559	0.575649	0.556562	0.517968	0.483841	0.508883	0.531294	0.520581	0.549305	0.589289	0.598788	0.613231	0.659783	0.682986	0.705403	0.690501	0.644746	0.661162	0.673282	0.660132	0.638412	0.606144	0.520151	0.473917	0.384999	0.397697
0.678789	0.682389	0.668179	0.649571	0.682602	0.668831	0.63284	0.617851	0.613636	0.578295	0.605719	0.571092	0.605915	0.6173	0.615332	0.624508	0.658094	0.693966	0.691823	0.682876	0.722215	0.68736	0.663669	0.641157	0.650316	0.583088	0.564508	0.525885	0.492121	0.515439	0.538846	0.529686	0.55495	0.597109	0.605674	0.619195	0.665932	0.688187	0.709951	0.696386	0.650348	0.667398	0.677606	0.665545	0.644679	0.612022	0.527812	0.481178	0.393184	0.406121
0.68671	0.688513	0.67523	0.65512	0.688236	0.674232	0.639719	0.624978	0.622514	0.585625	0.612741	0.578751	0.612895	0.62432	0.623396	0.63111	0.664921	0.699914	0.697352	0.687688	0.727158	0.693229	0.670357	0.648006	0.657958	0.59049	0.572259	0.533715	0.500304	0.521823	0.546251	0.538649	0.560435	0.604782	0.612385	0.625102	0.671896	0.693299	0.714469	0.702292	0.655849	0.673588	0.681824	0.670863	0.650895	0.617826	0.535451	0.488412	0.401265	0.414492
0.69455	0.694468	0.68215	0.6605	0.693794	0.679563	0.646562	0.632019	0.631251	0.592854	0.619664	0.586324	0.619698	0.631211	0.631291	0.637577	0.671644	0.705784	0.702799	0.692411	0.731898	0.699026	0.67691	0.65481	0.665481	0.597855	0.57981	0.541456	0.508384	0.52804	0.553506	0.54746	0.565772	0.612305	0.618925	0.630958	0.677677	0.698323	0.718964	0.708217	0.661252	0.679735	0.685947	0.67609	0.657064	0.623563	0.543067	0.495622	0.409235	0.422805
0.702305	0.700257	0.688935	0.665719	0.699284	0.684833	0.653368	0.638972	0.639835	0.599979	0.626488	0.59381	0.626326	0.637978	0.639012	0.643912	0.67826	0.711575	0.708169	0.697053	0.736445	0.704755	0.683323	0.661571	0.672881	0.605183	0.587162	0.549107	0.516356	0.534094	0.56061	0.556112	0.570975	0.619673	0.625295	0.636767	0.683276	0.703263	0.723441	0.714164	0.666561	0.685839	0.689985	0.68123	0.663188	0.629237	0.550656	0.502812	0.417088	0.431059
0.709974	0.705885	0.69558	0.670783	0.704713	0.690048	0.660134	0.645837	0.648255	0.606998	0.633214	0.601208	0.632783	0.644621	0.646556	0.650119	0.684766	0.717289	0.713464	0.70162	0.740807	0.710419	0.689594	0.668289	0.680154	0.612472	0.594312	0.556666	0.524216	0.539989	0.567565	0.564595	0.576058	0.62688	0.6315	0.642535	0.688696	0.708123	0.727908	0.720131	0.67178	0.691899	0.693949	0.686286	0.669268	0.634853	0.558215	0.509984	0.424817	0.439252
0.717554	0.711357	0.702083	0.675699	0.710086	0.695213	0.666857	0.652611	0.656499	0.613907	0.639843	0.608519	0.639072	0.651146	0.65392	0.656202	0.691159	0.722927	0.718688	0.70612	0.744994	0.716023	0.695719	0.674964	0.687298	0.619721	0.60126	0.56413	0.53196	0.545732	0.574368	0.572901	0.581036	0.633923	0.637542	0.648265	0.69394	0.712905	0.73237	0.726117	0.676911	0.697915	0.697849	0.691262	0.675307	0.640416	0.565741	0.517142	0.432419	0.44738
0.725041	0.71668	0.708438	0.680473	0.71541	0.700337	0.673533	0.659295	0.664556	0.620704	0.646376	0.615741	0.645196	0.657555	0.661103	0.662165	0.697436	0.728489	0.723842	0.710559	0.749016	0.72157	0.701693	0.681597	0.69431	0.626928	0.608009	0.571499	0.539583	0.551329	0.581021	0.581023	0.585924	0.640796	0.643427	0.653961	0.699011	0.717613	0.736835	0.73212	0.681959	0.703888	0.701696	0.696163	0.681305	0.64593	0.573229	0.524288	0.43989	0.455443
0.732432	0.721857	0.714643	0.685115	0.720692	0.705424	0.680158	0.665886	0.672417	0.627384	0.652814	0.622875	0.65116	0.663851	0.668103	0.668012	0.703594	0.733975	0.728929	0.714944	0.752883	0.727062	0.707514	0.688187	0.701185	0.634091	0.614558	0.578771	0.54708	0.556787	0.587524	0.588955	0.590737	0.647497	0.649157	0.659626	0.703912	0.722249	0.741306	0.738136	0.686928	0.709817	0.7055	0.700992	0.687265	0.651398	0.580675	0.531425	0.447226	0.463439
0.739724	0.726898	0.720694	0.689631	0.725936	0.710479	0.686729	0.672382	0.680072	0.633945	0.659157	0.629919	0.656968	0.670038	0.67492	0.673748	0.70963	0.739386	0.733952	0.719281	0.756606	0.732501	0.713179	0.694733	0.707921	0.641205	0.620911	0.585946	0.55445	0.562114	0.593879	0.59669	0.595491	0.654021	0.65474	0.665262	0.708649	0.726817	0.745788	0.744163	0.691821	0.7157	0.70927	0.705754	0.693185	0.656825	0.588073	0.538555	0.454425	0.471367
0.746913	0.731807	0.726588	0.694032	0.731147	0.715509	0.69324	0.678783	0.687511	0.640384	0.665406	0.636875	0.662624	0.676119	0.681553	0.679377	0.71554	0.744722	0.738913	0.723577	0.760198	0.737888	0.718684	0.701235	0.714516	0.648269	0.627071	0.593023	0.561687	0.567319	0.600087	0.604223	0.600202	0.660366	0.660179	0.670872	0.713225	0.73132	0.750288	0.750195	0.696644	0.721537	0.713017	0.71045	0.699066	0.662213	0.595419	0.54568	0.461486	0.479225
0.753995	0.736593	0.732322	0.698325	0.73633	0.720517	0.699687	0.685085	0.694726	0.646699	0.671561	0.643741	0.668134	0.682098	0.688005	0.684904	0.721323	0.749983	0.743813	0.727837	0.76367	0.743226	0.724028	0.70769	0.720966	0.655278	0.633041	0.600001	0.56879	0.572409	0.60615	0.61155	0.604885	0.666528	0.665481	0.676457	0.717647	0.735759	0.754807	0.756228	0.701399	0.727326	0.71675	0.715086	0.704909	0.667565	0.602707	0.552801	0.468408	0.487014
0.760965	0.741262	0.737893	0.70252	0.741489	0.725507	0.706064	0.691286	0.70171	0.652885	0.677622	0.650517	0.673503	0.687977	0.694275	0.690333	0.726975	0.755169	0.748655	0.732066	0.767034	0.748513	0.729208	0.714095	0.727269	0.662228	0.638826	0.60688	0.575754	0.577394	0.61207	0.618666	0.609556	0.672506	0.670652	0.682018	0.721919	0.740138	0.75935	0.762256	0.70609	0.733066	0.720477	0.719665	0.710711	0.672884	0.60993	0.559919	0.47519	0.494731
0.76782	0.745823	0.7433	0.706626	0.746626	0.730485	0.712367	0.697385	0.708456	0.658941	0.68359	0.657204	0.678736	0.693761	0.700366	0.695669	0.732493	0.76028	0.753441	0.736271	0.770302	0.753749	0.734224	0.72045	0.733422	0.669114	0.644431	0.61366	0.582577	0.582283	0.617849	0.625569	0.61423	0.678297	0.675696	0.687554	0.726048	0.74446	0.763919	0.768272	0.710723	0.738756	0.724208	0.72419	0.716472	0.67817	0.617083	0.567034	0.481834	0.502376
0.774554	0.750284	0.74854	0.710652	0.751746	0.735451	0.71859	0.703378	0.714959	0.664865	0.689466	0.663801	0.683839	0.699452	0.70628	0.700916	0.737875	0.765315	0.758171	0.740455	0.773486	0.758935	0.739072	0.72675	0.739424	0.675931	0.649861	0.620341	0.589257	0.587085	0.62349	0.632257	0.618921	0.683901	0.680621	0.693066	0.730041	0.748727	0.768517	0.774269	0.715301	0.744393	0.727949	0.728665	0.722191	0.683424	0.624159	0.574147	0.488341	0.509949
0.781164	0.754652	0.753612	0.714608	0.756849	0.740411	0.724726	0.709263	0.721214	0.670653	0.695249	0.670307	0.688818	0.705053	0.712021	0.706079	0.743119	0.770276	0.762847	0.744624	0.776599	0.764067	0.743754	0.732991	0.745272	0.682674	0.655123	0.626923	0.595792	0.591811	0.628998	0.638728	0.623644	0.689316	0.685433	0.698553	0.733904	0.75294	0.773146	0.78024	0.719827	0.749975	0.731708	0.733092	0.727864	0.688649	0.63115	0.581256	0.494713	0.51745
0.787644	0.758937	0.758515	0.718503	0.761937	0.745365	0.730771	0.715037	0.727218	0.676304	0.70094	0.676724	0.693679	0.710568	0.717592	0.711162	0.748224	0.775161	0.767471	0.74878	0.779654	0.769146	0.748268	0.739171	0.750966	0.689336	0.660223	0.633408	0.602181	0.59647	0.634374	0.644981	0.628411	0.694542	0.690137	0.704012	0.737645	0.757104	0.777805	0.786178	0.724306	0.7555	0.735491	0.737474	0.733489	0.693843	0.638051	0.588361	0.500954	0.524878
0.793989	0.763145	0.763249	0.722347	0.767012	0.750315	0.736719	0.720698	0.732967	0.681817	0.706538	0.683049	0.698427	0.715999	0.722997	0.716169	0.753186	0.779971	0.772044	0.752928	0.782661	0.774167	0.752614	0.745284	0.756503	0.695912	0.665168	0.639794	0.608421	0.601072	0.639622	0.651016	0.633235	0.699579	0.694741	0.709442	0.741271	0.761219	0.782497	0.792073	0.728742	0.760967	0.739304	0.741814	0.739064	0.699006	0.644855	0.59546	0.507066	0.532232
0.800196	0.767286	0.767813	0.726149	0.772073	0.755264	0.742564	0.726241	0.738461	0.687188	0.712044	0.689284	0.703068	0.721349	0.728241	0.721104	0.758005	0.784705	0.776566	0.75707	0.785634	0.779128	0.756794	0.751326	0.761883	0.702394	0.669965	0.646084	0.614512	0.605625	0.644747	0.656836	0.638128	0.704428	0.69925	0.714839	0.744789	0.765288	0.78722	0.797916	0.733138	0.766371	0.743151	0.746114	0.744585	0.704137	0.651553	0.602551	0.513055	0.539512
0.806259	0.771368	0.772209	0.729919	0.777121	0.760211	0.748299	0.731666	0.743699	0.692418	0.717457	0.695428	0.707608	0.72662	0.733329	0.725971	0.76268	0.789364	0.781038	0.76121	0.788584	0.784026	0.760809	0.757292	0.767105	0.708777	0.674623	0.652278	0.620453	0.610141	0.649752	0.66244	0.643099	0.709091	0.70367	0.720202	0.748208	0.769313	0.791973	0.8037	0.737498	0.771712	0.747037	0.750377	0.750048	0.709236	0.658139	0.609631	0.518925	0.546718
0.812172	0.775399	0.776436	0.733665	0.782155	0.765156	0.753921	0.736968	0.748682	0.697506	0.722779	0.70148	0.712054	0.731815	0.738267	0.730775	0.767211	0.793946	0.785462	0.765348	0.791521	0.788857	0.76466	0.763178	0.772169	0.715054	0.679148	0.658376	0.626244	0.614627	0.654642	0.667833	0.648158	0.71357	0.708007	0.725525	0.751536	0.773296	0.796755	0.809415	0.741826	0.776985	0.750964	0.754604	0.755449	0.714299	0.664605	0.616696	0.524682	0.553848
0.817933	0.779386	0.780498	0.737397	0.787173	0.770101	0.759423	0.742145	0.753412	0.70245	0.728008	0.707441	0.716411	0.736936	0.74306	0.735517	0.771597	0.798453	0.789837	0.769487	0.794457	0.793617	0.768351	0.768976	0.777075	0.721217	0.683549	0.664381	0.631885	0.619093	0.659421	0.673016	0.653313	0.717866	0.712267	0.730804	0.754781	0.777239	0.801564	0.81505	0.746123	0.782189	0.754934	0.758797	0.760784	0.719324	0.670946	0.623742	0.530331	0.560904
0.823535	0.783338	0.784395	0.741122	0.792174	0.775043	0.764801	0.747194	0.757893	0.707251	0.733146	0.713309	0.720684	0.741984	0.747714	0.740203	0.775837	0.802885	0.794164	0.773628	0.797402	0.798301	0.771883	0.774682	0.781824	0.727259	0.687834	0.670292	0.637377	0.623548	0.664094	0.677996	0.658571	0.721984	0.716454	0.736036	0.757951	0.781145	0.806397	0.820598	0.750394	0.78732	0.758949	0.762958	0.766048	0.724309	0.677153	0.630766	0.535878	0.567883
0.828975	0.787262	0.788132	0.74485	0.797156	0.779982	0.77005	0.752112	0.762128	0.711909	0.738191	0.719084	0.72488	0.746962	0.752236	0.744835	0.779934	0.80724	0.798443	0.777771	0.800365	0.802905	0.77526	0.78029	0.786415	0.733174	0.692012	0.676111	0.642721	0.627999	0.668665	0.682775	0.663935	0.725927	0.720574	0.741215	0.761054	0.785014	0.81125	0.826049	0.754642	0.792376	0.763008	0.767087	0.771235	0.729251	0.683219	0.637761	0.541331	0.574784
0.834249	0.791166	0.79171	0.748588	0.802115	0.784917	0.775164	0.756897	0.766124	0.716425	0.743146	0.724766	0.729004	0.751871	0.756633	0.749416	0.783888	0.811521	0.802675	0.781917	0.803356	0.807423	0.778486	0.785794	0.790851	0.738954	0.69609	0.68184	0.647918	0.632455	0.67314	0.68736	0.669411	0.729699	0.724633	0.746336	0.764099	0.788849	0.816119	0.831393	0.758868	0.797354	0.767111	0.771186	0.776342	0.734145	0.68914	0.644724	0.546696	0.581607
0.839352	0.795055	0.795134	0.752343	0.807048	0.789845	0.780142	0.761547	0.769886	0.720799	0.748009	0.730355	0.73306	0.756712	0.760911	0.753949	0.787701	0.815726	0.80686	0.786064	0.806382	0.811852	0.781567	0.791187	0.795132	0.744592	0.700077	0.68748	0.652969	0.636922	0.677522	0.691757	0.675	0.733306	0.728633	0.751393	0.767094	0.792652	0.821	0.836622	0.763076	0.80225	0.771256	0.775254	0.781362	0.738988	0.694907	0.651647	0.551981	0.588351
0.844281	0.798937	0.798409	0.756122	0.811953	0.794764	0.784977	0.766059	0.773424	0.725033	0.752781	0.735849	0.737055	0.761486	0.765077	0.758436	0.791375	0.819857	0.810998	0.790213	0.809451	0.816185	0.784506	0.796465	0.79926	0.750082	0.703981	0.693031	0.657878	0.641407	0.681818	0.695973	0.680704	0.736753	0.732579	0.756381	0.770046	0.796424	0.825888	0.841726	0.767266	0.807063	0.77544	0.779293	0.786291	0.743775	0.700515	0.658524	0.557192	0.595014
0.849032	0.802816	0.801539	0.759931	0.816824	0.799672	0.789669	0.770432	0.776744	0.72913	0.757462	0.741248	0.740994	0.766194	0.769138	0.76288	0.794912	0.823914	0.815089	0.79436	0.81257	0.820419	0.78731	0.801621	0.803239	0.755417	0.707809	0.698495	0.662647	0.645916	0.686032	0.700015	0.68652	0.740045	0.736475	0.761294	0.772965	0.800167	0.830776	0.846697	0.771442	0.811789	0.77966	0.783303	0.791122	0.748502	0.705959	0.665348	0.562339	0.601594
0.853604	0.8067	0.80453	0.763777	0.821658	0.804566	0.794213	0.774663	0.779858	0.733092	0.762054	0.746552	0.74488	0.770836	0.773101	0.767282	0.798315	0.827898	0.819132	0.798506	0.815745	0.824547	0.789984	0.806648	0.80707	0.760591	0.71157	0.703874	0.667278	0.650453	0.690168	0.703891	0.692447	0.743191	0.740323	0.766125	0.775857	0.803883	0.835658	0.851528	0.775603	0.816426	0.783911	0.787283	0.795851	0.753165	0.711234	0.672113	0.567427	0.608091
0.857992	0.810592	0.807388	0.767665	0.826451	0.809443	0.798609	0.778752	0.782776	0.736921	0.766558	0.751759	0.748719	0.775415	0.776973	0.771645	0.801588	0.831809	0.823128	0.802646	0.81898	0.828565	0.792536	0.811543	0.810756	0.765598	0.71527	0.709168	0.671776	0.655024	0.694233	0.707609	0.698481	0.746196	0.744128	0.77087	0.77873	0.807574	0.840528	0.85621	0.779752	0.820971	0.788187	0.791233	0.800473	0.757758	0.716335	0.67881	0.572466	0.614501
0.862196	0.814497	0.81012	0.771599	0.831197	0.814299	0.802854	0.782697	0.785508	0.740622	0.770973	0.75687	0.752515	0.779928	0.78076	0.775969	0.804735	0.835648	0.827076	0.80678	0.82228	0.832468	0.794971	0.816298	0.814301	0.770432	0.718917	0.714378	0.676145	0.659631	0.69823	0.711178	0.704616	0.749069	0.747889	0.775522	0.78159	0.811241	0.845378	0.860736	0.783889	0.825421	0.792483	0.795152	0.804981	0.762277	0.721258	0.685433	0.577462	0.620823
0.866213	0.818419	0.812733	0.775582	0.835892	0.819131	0.806948	0.786498	0.788069	0.744197	0.775301	0.761883	0.756272	0.784378	0.784469	0.780257	0.807761	0.839416	0.830976	0.810903	0.825647	0.836253	0.797297	0.82091	0.817709	0.775089	0.722518	0.719506	0.680387	0.664279	0.702164	0.714607	0.710844	0.751818	0.751611	0.780076	0.784446	0.814886	0.850202	0.865101	0.788015	0.829774	0.796792	0.79904	0.809371	0.766717	0.726	0.691973	0.582423	0.627054
0.870044	0.82236	0.815234	0.779619	0.840532	0.823934	0.81089	0.790155	0.79047	0.747652	0.779543	0.766798	0.759993	0.788763	0.788106	0.784509	0.81067	0.843115	0.834827	0.815011	0.829084	0.839913	0.799522	0.825372	0.820983	0.779565	0.726079	0.724553	0.68451	0.668968	0.706041	0.717906	0.717159	0.75445	0.755294	0.784525	0.787302	0.81851	0.85499	0.869297	0.79213	0.834027	0.801105	0.802896	0.813638	0.771072	0.730558	0.698422	0.587356	0.633192
0.873686	0.826323	0.817631	0.783712	0.84511	0.828706	0.81468	0.793667	0.792725	0.75099	0.783701	0.771613	0.763682	0.793083	0.791678	0.788726	0.813468	0.846744	0.83863	0.819102	0.832591	0.843447	0.801654	0.829682	0.824128	0.783854	0.729605	0.729519	0.688516	0.6737	0.709865	0.721084	0.72355	0.756976	0.758938	0.788865	0.790165	0.822116	0.859736	0.87332	0.796233	0.838178	0.805415	0.806718	0.817777	0.775339	0.734929	0.704772	0.592268	0.639234
0.87714	0.830311	0.819932	0.787862	0.849623	0.833443	0.818321	0.797036	0.794848	0.754218	0.787776	0.776329	0.767343	0.797339	0.795191	0.792908	0.81616	0.850306	0.842384	0.823171	0.836169	0.846851	0.8037	0.833834	0.827148	0.787954	0.733103	0.734406	0.692413	0.678475	0.71364	0.724151	0.730005	0.759403	0.762545	0.79309	0.793041	0.825705	0.864429	0.877166	0.800323	0.842225	0.809714	0.810506	0.821784	0.779512	0.739112	0.711015	0.597167	0.645178
0.880407	0.834323	0.822147	0.79207	0.854064	0.83814	0.821813	0.800262	0.796854	0.757341	0.791771	0.780944	0.770978	0.801529	0.798649	0.797057	0.818752	0.853801	0.846088	0.827213	0.839818	0.850122	0.805669	0.837826	0.830049	0.791862	0.736577	0.739213	0.696205	0.683293	0.71737	0.727117	0.736512	0.761742	0.766115	0.797196	0.795934	0.829277	0.869063	0.880831	0.804401	0.846166	0.813991	0.814256	0.825656	0.783587	0.743107	0.717142	0.602057	0.65102
0.883489	0.838361	0.824283	0.796337	0.858431	0.842793	0.825158	0.803347	0.798758	0.760365	0.795686	0.785458	0.77459	0.805654	0.802058	0.801171	0.821251	0.857232	0.849742	0.831224	0.843534	0.853257	0.807569	0.841654	0.832835	0.795577	0.740031	0.743941	0.699899	0.688153	0.72106	0.729993	0.743059	0.764002	0.769647	0.801179	0.798848	0.832835	0.873628	0.884311	0.808464	0.85	0.818237	0.817969	0.829388	0.787559	0.746914	0.723146	0.606946	0.656758
0.886386	0.842423	0.82635	0.800663	0.862717	0.847399	0.828361	0.806293	0.800574	0.763295	0.799524	0.789871	0.778182	0.809713	0.805423	0.805251	0.823664	0.860598	0.853345	0.835199	0.847316	0.856254	0.809409	0.845316	0.835511	0.799097	0.74347	0.748592	0.7035	0.693052	0.724714	0.732787	0.749629	0.766193	0.773141	0.805034	0.801788	0.836381	0.878116	0.887606	0.812511	0.853724	0.822442	0.821643	0.832977	0.791426	0.750532	0.729019	0.611839	0.662388
0.889101	0.84651	0.828357	0.805045	0.866918	0.851953	0.831423	0.809102	0.802318	0.76614	0.803287	0.79418	0.781756	0.813704	0.808748	0.809297	0.825998	0.863902	0.856896	0.839132	0.851159	0.859114	0.811197	0.84881	0.838084	0.802422	0.746897	0.753164	0.707016	0.697987	0.728335	0.735511	0.756209	0.768325	0.776595	0.808758	0.804756	0.839914	0.882517	0.890715	0.81654	0.857336	0.826596	0.825274	0.836422	0.795183	0.753964	0.734752	0.616741	0.667906
0.891639	0.85062	0.830314	0.809483	0.87103	0.856453	0.83435	0.811777	0.804005	0.768906	0.806977	0.798387	0.785313	0.817628	0.812037	0.813307	0.82826	0.867145	0.860395	0.843019	0.85506	0.861834	0.812941	0.852136	0.840558	0.805552	0.750314	0.757659	0.710454	0.702955	0.731927	0.738173	0.762781	0.770407	0.780009	0.812348	0.807756	0.843437	0.886824	0.893636	0.820549	0.860837	0.830689	0.828863	0.83972	0.798827	0.757211	0.740339	0.621655	0.673311
0.894001	0.854749	0.832229	0.813973	0.87505	0.860893	0.837146	0.814322	0.805649	0.771599	0.810597	0.80249	0.788855	0.821484	0.815293	0.817282	0.830456	0.870327	0.863842	0.846853	0.859013	0.864416	0.814649	0.855292	0.84294	0.808489	0.753725	0.762075	0.71382	0.707951	0.735493	0.740783	0.769329	0.772451	0.783381	0.815803	0.810789	0.84695	0.891027	0.896371	0.824534	0.864224	0.834711	0.832406	0.842869	0.802355	0.760276	0.745773	0.626587	0.678597
0.896193	0.858896	0.834112	0.818511	0.878972	0.865271	0.839816	0.816739	0.807267	0.774228	0.81415	0.806488	0.792384	0.82527	0.818518	0.82122	0.832596	0.873451	0.867234	0.85063	0.863011	0.866859	0.816329	0.858279	0.845236	0.811235	0.75713	0.766413	0.717121	0.712971	0.739035	0.743351	0.775835	0.774465	0.786708	0.819119	0.813856	0.850455	0.895117	0.898921	0.828494	0.867496	0.838651	0.835903	0.845869	0.805766	0.763164	0.751045	0.631539	0.683763
0.89822	0.863056	0.835973	0.823094	0.882794	0.869583	0.842367	0.819035	0.808871	0.7768	0.817638	0.810382	0.795901	0.828986	0.821716	0.82512	0.834685	0.876518	0.870573	0.854344	0.867048	0.869166	0.81799	0.861098	0.84745	0.813793	0.760531	0.770673	0.720365	0.718007	0.742557	0.745885	0.782281	0.77646	0.78999	0.822297	0.816958	0.853952	0.899088	0.901289	0.832424	0.870654	0.842499	0.83935	0.84872	0.809057	0.765877	0.756152	0.636514	0.688804
0.900087	0.867226	0.837819	0.827717	0.886513	0.873827	0.844804	0.821212	0.810476	0.779323	0.821064	0.814171	0.799406	0.832631	0.824887	0.828981	0.836732	0.879528	0.873856	0.85799	0.871117	0.871339	0.819638	0.863751	0.84959	0.816165	0.763928	0.774854	0.723559	0.723054	0.746062	0.748394	0.78865	0.778444	0.793223	0.825335	0.820095	0.857442	0.90293	0.903478	0.836322	0.873695	0.846246	0.842746	0.851422	0.812228	0.768422	0.761085	0.641514	0.693717
0.901801	0.871401	0.83966	0.832374	0.890125	0.877998	0.847134	0.823277	0.812096	0.781804	0.82443	0.817855	0.802901	0.836205	0.828034	0.832802	0.838745	0.882483	0.877083	0.861563	0.875208	0.87338	0.821281	0.866239	0.851661	0.818359	0.767322	0.778955	0.726711	0.728104	0.74955	0.750887	0.794924	0.780429	0.796405	0.828233	0.823266	0.860925	0.906637	0.905493	0.840183	0.876621	0.849882	0.84609	0.853976	0.815278	0.770804	0.765842	0.646541	0.6985
0.903367	0.875575	0.841505	0.837059	0.89363	0.882095	0.849365	0.825235	0.813743	0.784251	0.82774	0.821432	0.806385	0.839706	0.831156	0.83658	0.840731	0.885383	0.880253	0.865056	0.879314	0.875294	0.822926	0.868566	0.853668	0.820377	0.770712	0.782975	0.729827	0.73315	0.753023	0.75337	0.801083	0.782421	0.799533	0.830993	0.82647	0.864402	0.9102	0.907339	0.844004	0.87943	0.853398	0.849379	0.856384	0.818206	0.773029	0.770415	0.651594	0.70315
0.904793	0.879742	0.843362	0.841765	0.897023	0.886114	0.851504	0.827092	0.815429	0.786673	0.830997	0.824904	0.809859	0.843134	0.834254	0.840314	0.842697	0.88823	0.883365	0.868465	0.883425	0.877083	0.824577	0.870736	0.855618	0.822228	0.774097	0.786914	0.732914	0.738184	0.756484	0.755851	0.807111	0.784431	0.802606	0.833616	0.829706	0.867873	0.913614	0.909021	0.84778	0.882124	0.856786	0.852611	0.858649	0.821015	0.775103	0.774803	0.656674	0.707662
0.906087	0.883897	0.845238	0.846486	0.900305	0.890053	0.853558	0.828854	0.817166	0.789075	0.834202	0.828269	0.813323	0.846488	0.837327	0.844002	0.84465	0.891024	0.886419	0.871785	0.887531	0.878754	0.826242	0.872753	0.857516	0.823918	0.777477	0.79077	0.735981	0.743198	0.759933	0.758337	0.81299	0.786465	0.80562	0.836104	0.832969	0.871337	0.916872	0.910547	0.851507	0.884701	0.860038	0.855786	0.860773	0.823705	0.777035	0.779	0.66178	0.712036
0.907257	0.888032	0.84714	0.851212	0.903474	0.89391	0.855536	0.830527	0.818963	0.791467	0.83736	0.831529	0.816776	0.849767	0.840375	0.847643	0.846597	0.893766	0.889412	0.875012	0.891623	0.880311	0.827924	0.874623	0.859368	0.825454	0.780849	0.794542	0.739033	0.748181	0.763371	0.760832	0.818703	0.788533	0.808574	0.838459	0.836258	0.874795	0.919968	0.911922	0.855181	0.887163	0.863146	0.858902	0.862761	0.826277	0.778833	0.783005	0.666911	0.716268
0.908311	0.892142	0.849076	0.855937	0.906529	0.897684	0.857445	0.832119	0.82083	0.793854	0.840472	0.834682	0.820218	0.852972	0.843396	0.851233	0.848545	0.896456	0.892344	0.87814	0.89569	0.881761	0.82963	0.876352	0.861178	0.826846	0.784211	0.79823	0.742078	0.753127	0.766798	0.763344	0.824233	0.790641	0.811463	0.840685	0.839569	0.878244	0.922896	0.913157	0.858796	0.88951	0.866106	0.861956	0.864617	0.828736	0.780503	0.786816	0.672064	0.720357
0.909259	0.896218	0.851052	0.860651	0.90947	0.901372	0.859295	0.833637	0.822775	0.796245	0.843541	0.837729	0.823648	0.856101	0.846389	0.854771	0.8505	0.899094	0.895214	0.881166	0.899722	0.88311	0.831361	0.877945	0.862952	0.828103	0.78756	0.80183	0.745121	0.758024	0.770215	0.765876	0.829566	0.792795	0.814287	0.842786	0.842896	0.881686	0.925654	0.914258	0.862349	0.891743	0.86891	0.864949	0.866346	0.831083	0.782056	0.790432	0.677238	0.724301
0.910108	0.900252	0.853072	0.865345	0.912297	0.904973	0.861093	0.835088	0.824805	0.798646	0.84657	0.840671	0.827066	0.859154	0.84935	0.858255	0.852467	0.90168	0.89802	0.884086	0.903708	0.884366	0.833122	0.879411	0.864694	0.829234	0.790895	0.805343	0.748169	0.762865	0.77362	0.768432	0.834685	0.795001	0.817043	0.844765	0.846236	0.885118	0.928236	0.915236	0.865835	0.893864	0.871555	0.867878	0.867954	0.833323	0.7835	0.793852	0.682428	0.728098
0.91087	0.904238	0.855142	0.87001	0.915011	0.908486	0.862848	0.836479	0.826925	0.801063	0.849561	0.843507	0.83047	0.86213	0.852278	0.861681	0.854453	0.904215	0.900762	0.886896	0.907637	0.885535	0.834915	0.880756	0.866408	0.83025	0.794212	0.808766	0.751228	0.767638	0.777014	0.771016	0.839578	0.797265	0.819728	0.846629	0.849582	0.888539	0.93064	0.9161	0.869249	0.895872	0.874036	0.870744	0.869448	0.83546	0.784845	0.797076	0.687631	0.731748
0.911552	0.908168	0.857267	0.874636	0.917612	0.911911	0.864569	0.837817	0.829141	0.803502	0.852516	0.846237	0.83386	0.86503	0.85517	0.865048	0.856462	0.906697	0.903439	0.889594	0.9115	0.886626	0.836741	0.881989	0.868099	0.831161	0.797508	0.812098	0.754303	0.772336	0.780396	0.77363	0.844233	0.799592	0.822342	0.848383	0.85293	0.891946	0.932863	0.91686	0.872585	0.897771	0.876352	0.873544	0.870835	0.837499	0.7861	0.800106	0.692843	0.735249
0.912164	0.912033	0.859448	0.879214	0.920102	0.915245	0.866262	0.839111	0.831456	0.805968	0.855436	0.848863	0.837233	0.867853	0.858021	0.868352	0.858499	0.909127	0.906048	0.892176	0.915286	0.887647	0.838601	0.883119	0.86977	0.83198	0.800778	0.815336	0.757398	0.776948	0.783764	0.776276	0.848637	0.801984	0.824881	0.850032	0.856273	0.895339	0.934904	0.917525	0.875841	0.89956	0.8785	0.876279	0.872121	0.839446	0.787274	0.802944	0.698058	0.738601
0.912717	0.915825	0.86169	0.883735	0.922482	0.918489	0.867937	0.840368	0.833872	0.808466	0.858324	0.851385	0.840588	0.870599	0.860829	0.871592	0.860566	0.911502	0.908589	0.894641	0.918985	0.888607	0.840497	0.884155	0.871425	0.832717	0.804021	0.818481	0.760518	0.781466	0.787117	0.778955	0.852782	0.804445	0.827346	0.851582	0.859603	0.898714	0.936761	0.918108	0.879011	0.901243	0.880479	0.878948	0.873315	0.841306	0.788378	0.805593	0.703271	0.741806
0.91322	0.919538	0.863992	0.888187	0.924754	0.921642	0.8696	0.841596	0.83639	0.811001	0.861181	0.853803	0.843923	0.873269	0.86359	0.874764	0.862669	0.913823	0.911061	0.896986	0.922588	0.889514	0.842426	0.885105	0.873067	0.833385	0.807232	0.821529	0.763667	0.78588	0.790452	0.781668	0.856659	0.806977	0.829735	0.853041	0.862915	0.902068	0.938434	0.918618	0.88209	0.902821	0.882291	0.881551	0.874426	0.843086	0.789422	0.808055	0.708476	0.744863
0.913682	0.923163	0.866357	0.892561	0.92692	0.924704	0.871261	0.842801	0.839008	0.813577	0.864008	0.856119	0.847238	0.875862	0.866299	0.877866	0.864809	0.916089	0.913462	0.899211	0.926084	0.890376	0.844388	0.885981	0.874697	0.833996	0.810407	0.824479	0.766848	0.790182	0.793769	0.784414	0.860261	0.809581	0.832048	0.854416	0.866202	0.9054	0.939925	0.919067	0.885076	0.904295	0.883937	0.884088	0.875461	0.844794	0.790414	0.810336	0.713667	0.747773
0.914114	0.926692	0.868785	0.896848	0.928984	0.927675	0.872924	0.843992	0.841727	0.816196	0.866805	0.858333	0.850528	0.878378	0.868953	0.880895	0.866988	0.918297	0.915791	0.901315	0.929465	0.891203	0.84638	0.88679	0.876319	0.834562	0.813544	0.827329	0.770064	0.794364	0.797063	0.787192	0.863584	0.812257	0.834283	0.855713	0.869455	0.908704	0.941234	0.919464	0.887963	0.905669	0.88542	0.886558	0.876431	0.846435	0.791365	0.812441	0.718838	0.750539
0.914523	0.930119	0.871274	0.901037	0.930946	0.930554	0.874598	0.845176	0.844541	0.818861	0.869572	0.860445	0.853794	0.880818	0.871547	0.883848	0.869208	0.920447	0.918046	0.903297	0.932723	0.892004	0.8484	0.887545	0.877934	0.835096	0.816637	0.830079	0.773316	0.798418	0.800334	0.790002	0.866622	0.815006	0.836442	0.85694	0.872669	0.911977	0.942365	0.919822	0.890748	0.906945	0.886742	0.888963	0.877345	0.848018	0.792284	0.814375	0.723981	0.753163
0.914919	0.933436	0.873822	0.90512	0.932812	0.933342	0.876289	0.846358	0.847447	0.821573	0.872311	0.862458	0.857031	0.883181	0.874077	0.886722	0.871469	0.922536	0.920227	0.905158	0.935849	0.892787	0.850445	0.888254	0.879544	0.83561	0.819683	0.832727	0.776606	0.802336	0.803577	0.79284	0.869375	0.817826	0.838523	0.858104	0.875834	0.915215	0.943319	0.92015	0.893428	0.908125	0.88791	0.891303	0.878212	0.849551	0.79318	0.816144	0.729089	0.755646
0.915311	0.936636	0.876428	0.909087	0.934582	0.936039	0.878002	0.847547	0.85044	0.824334	0.87502	0.864371	0.860238	0.88547	0.876539	0.889515	0.873772	0.924562	0.922331	0.906899	0.938837	0.893561	0.85251	0.888928	0.881148	0.836117	0.82268	0.835271	0.779934	0.806112	0.80679	0.795705	0.871843	0.820714	0.840529	0.859213	0.878943	0.918414	0.944101	0.920459	0.896	0.909211	0.888928	0.893577	0.879042	0.851041	0.794063	0.817757	0.734155	0.757994
0.915707	0.939715	0.879087	0.91293	0.936262	0.938646	0.879742	0.848748	0.853513	0.827144	0.8777	0.866186	0.863413	0.887683	0.878928	0.892224	0.876116	0.926525	0.924359	0.908521	0.941679	0.894334	0.854591	0.889576	0.882748	0.836628	0.825623	0.83771	0.7833	0.80974	0.809969	0.798592	0.874027	0.823668	0.842461	0.860275	0.88199	0.921568	0.944716	0.920758	0.898461	0.910208	0.889804	0.895788	0.879845	0.852496	0.794939	0.81922	0.739171	0.760208
0.916114	0.942665	0.881796	0.91664	0.937853	0.941161	0.881514	0.849967	0.856658	0.830002	0.880347	0.867905	0.866552	0.889822	0.881241	0.894846	0.878499	0.928421	0.926308	0.910025	0.944371	0.895113	0.856683	0.890209	0.884344	0.837155	0.82851	0.840043	0.786704	0.813213	0.813111	0.801499	0.87593	0.826685	0.844318	0.861297	0.884966	0.924674	0.945169	0.921058	0.900808	0.911117	0.890545	0.897936	0.88063	0.853924	0.795819	0.820542	0.744131	0.762294
0.916541	0.945481	0.884549	0.920209	0.93936	0.943587	0.883323	0.85121	0.859867	0.832908	0.882963	0.869528	0.869654	0.891887	0.883474	0.897378	0.88092	0.930248	0.928178	0.911416	0.946907	0.895907	0.858779	0.890835	0.885935	0.83771	0.831337	0.84227	0.790144	0.816528	0.816212	0.804421	0.877557	0.829759	0.846105	0.862286	0.887865	0.927725	0.945466	0.921368	0.903041	0.911942	0.89116	0.900022	0.881407	0.855335	0.796708	0.821731	0.749026	0.764257
0.916992	0.948159	0.887341	0.923629	0.940786	0.945922	0.88517	0.852482	0.863129	0.835858	0.885543	0.871058	0.872714	0.893879	0.885622	0.899817	0.883377	0.932004	0.929968	0.912694	0.949283	0.896722	0.860874	0.891465	0.88752	0.838304	0.834102	0.84439	0.793617	0.819681	0.819269	0.807353	0.878915	0.832886	0.847822	0.86325	0.890678	0.930716	0.945613	0.921696	0.905157	0.912685	0.891658	0.902047	0.882186	0.856734	0.797614	0.822798	0.753849	0.766101
0.917476	0.950695	0.890164	0.926895	0.942134	0.948167	0.887061	0.853787	0.866435	0.838852	0.888087	0.872494	0.875732	0.895799	0.887683	0.902162	0.885866	0.933686	0.931676	0.913864	0.951496	0.897564	0.862961	0.892108	0.889099	0.838947	0.836802	0.846402	0.79712	0.822667	0.822278	0.810291	0.880012	0.836058	0.849472	0.864195	0.8934	0.933641	0.945618	0.92205	0.907155	0.913351	0.89205	0.904014	0.882976	0.858131	0.798545	0.82375	0.758593	0.767833
0.917996	0.953085	0.893013	0.93	0.943407	0.950322	0.888995	0.855129	0.869773	0.841884	0.890591	0.87384	0.878703	0.897648	0.889653	0.904409	0.888383	0.935292	0.933302	0.914931	0.953542	0.898441	0.865033	0.89277	0.89067	0.839649	0.839436	0.848307	0.80065	0.825485	0.825234	0.81323	0.880857	0.839271	0.851058	0.865129	0.896024	0.936494	0.94549	0.922438	0.909036	0.913942	0.892345	0.905922	0.883787	0.859532	0.799504	0.824599	0.763251	0.769458
0.918558	0.955326	0.895878	0.932937	0.94461	0.952387	0.890976	0.856512	0.873131	0.844952	0.893054	0.875096	0.881624	0.899426	0.891531	0.906556	0.890925	0.93682	0.934845	0.915897	0.955421	0.899356	0.867082	0.893461	0.892231	0.84042	0.842002	0.850104	0.804202	0.828133	0.828134	0.816164	0.881463	0.842515	0.852584	0.866057	0.898544	0.939269	0.945236	0.922866	0.910798	0.914462	0.892556	0.907774	0.884626	0.860946	0.800499	0.825355	0.767814	0.770983
0.919165	0.957416	0.898752	0.935704	0.945744	0.954363	0.893002	0.857939	0.876496	0.84805	0.895471	0.876264	0.884493	0.901134	0.893312	0.908601	0.893486	0.938267	0.936305	0.916768	0.957131	0.900315	0.869102	0.894188	0.89378	0.841267	0.844497	0.851794	0.80777	0.830609	0.830974	0.819087	0.881842	0.845784	0.854051	0.866987	0.900954	0.941961	0.944866	0.92334	0.912443	0.914915	0.892695	0.909572	0.885501	0.862379	0.801532	0.826028	0.772278	0.772415
0.919822	0.959353	0.901626	0.938294	0.946814	0.956248	0.895076	0.859412	0.879857	0.851173	0.897839	0.877346	0.887307	0.902774	0.894997	0.910541	0.896062	0.939631	0.93768	0.917549	0.958672	0.901321	0.871086	0.894957	0.895314	0.8422	0.846922	0.853378	0.81135	0.832914	0.83375	0.821995	0.882008	0.849069	0.855465	0.867922	0.903248	0.944561	0.944389	0.923865	0.913972	0.915303	0.892774	0.911317	0.886422	0.863836	0.802609	0.826628	0.776634	0.773762
0.920529	0.961137	0.904491	0.940706	0.947823	0.958044	0.897196	0.860934	0.883199	0.854314	0.900154	0.878344	0.890062	0.904346	0.896582	0.912374	0.898647	0.940909	0.938972	0.918246	0.960046	0.902378	0.873025	0.895775	0.896832	0.843224	0.849274	0.854856	0.814934	0.835049	0.836459	0.824882	0.881975	0.852361	0.856829	0.868869	0.905423	0.947065	0.943815	0.924446	0.915386	0.915632	0.892805	0.913011	0.887394	0.865326	0.803732	0.827166	0.780878	0.775031
0.92129	0.962766	0.907336	0.942936	0.948772	0.959748	0.89936	0.862505	0.886508	0.857468	0.902412	0.879259	0.892755	0.905852	0.898068	0.914099	0.901234	0.942099	0.940178	0.918865	0.961254	0.903487	0.874912	0.896646	0.89833	0.844346	0.851554	0.85623	0.818515	0.837016	0.839095	0.827742	0.88176	0.85565	0.858146	0.869831	0.907474	0.949466	0.943155	0.925086	0.916687	0.915904	0.892801	0.914657	0.888425	0.866851	0.804904	0.827654	0.785002	0.776231
0.922104	0.964243	0.910153	0.944983	0.949666	0.961362	0.901567	0.864125	0.889773	0.860626	0.904609	0.880093	0.895384	0.907292	0.899454	0.915713	0.903818	0.9432	0.941301	0.919412	0.962298	0.90465	0.87674	0.897576	0.899805	0.84557	0.853761	0.857501	0.822086	0.838816	0.841657	0.830569	0.881381	0.858928	0.859422	0.870814	0.909398	0.951757	0.942419	0.925787	0.917878	0.916123	0.892775	0.916254	0.88952	0.868419	0.806127	0.8281	0.789002	0.777368
0.922971	0.965567	0.912931	0.946845	0.950506	0.962884	0.903815	0.865796	0.892978	0.863782	0.906741	0.880848	0.897944	0.908668	0.900739	0.917214	0.906392	0.944209	0.942339	0.919894	0.963182	0.905868	0.878502	0.898566	0.901254	0.846902	0.855896	0.858671	0.825638	0.840453	0.844139	0.833358	0.880855	0.862184	0.860659	0.87182	0.91119	0.953932	0.941618	0.926552	0.918961	0.916293	0.892741	0.917807	0.890685	0.870032	0.807401	0.828517	0.792873	0.778453
0.923892	0.966741	0.915659	0.948524	0.951295	0.964314	0.9061	0.867515	0.89611	0.866927	0.908803	0.881527	0.900434	0.909981	0.901925	0.918602	0.908949	0.945124	0.943293	0.920317	0.963909	0.90714	0.880192	0.899622	0.902675	0.848344	0.857958	0.859742	0.829164	0.841931	0.846539	0.836105	0.8802	0.865408	0.861862	0.872853	0.91285	0.955985	0.940762	0.92738	0.919942	0.916417	0.892711	0.919316	0.891924	0.871694	0.808727	0.828914	0.79661	0.779494
0.924863	0.967768	0.918329	0.95002	0.952034	0.96565	0.908419	0.869283	0.899157	0.870052	0.91079	0.882131	0.90285	0.911232	0.903013	0.919874	0.911482	0.945945	0.944164	0.920688	0.964485	0.908465	0.881802	0.900743	0.904063	0.849898	0.85995	0.860718	0.832652	0.843255	0.848853	0.838804	0.879437	0.868591	0.863037	0.873915	0.914375	0.95791	0.939864	0.928271	0.920823	0.916501	0.892697	0.920783	0.89324	0.873408	0.810105	0.829301	0.800209	0.780498
0.925884	0.968649	0.920929	0.951335	0.952726	0.966892	0.910768	0.871097	0.902105	0.873149	0.912698	0.882662	0.905189	0.912423	0.904005	0.92103	0.913985	0.94667	0.944953	0.921016	0.964915	0.909841	0.883327	0.901932	0.905416	0.851565	0.861871	0.8616	0.836095	0.84443	0.851079	0.841451	0.878584	0.871721	0.864186	0.875007	0.915765	0.959701	0.938932	0.929225	0.921609	0.916547	0.892713	0.922211	0.894636	0.875176	0.811533	0.829688	0.803667	0.781475
0.926949	0.96939	0.92345	0.952471	0.953373	0.968039	0.913141	0.872955	0.904943	0.87621	0.914521	0.883124	0.907448	0.913554	0.904902	0.92207	0.916449	0.947298	0.945661	0.921306	0.965204	0.911265	0.884761	0.903187	0.90673	0.853345	0.863724	0.862392	0.839483	0.845463	0.853213	0.844042	0.877662	0.874789	0.865313	0.876132	0.917018	0.961353	0.93798	0.93024	0.922306	0.91656	0.89277	0.923601	0.896115	0.876998	0.81301	0.830085	0.80698	0.782434
0.928057	0.969994	0.925883	0.953431	0.953976	0.969089	0.915535	0.874854	0.907658	0.879224	0.916256	0.883517	0.909624	0.914627	0.905707	0.922991	0.918869	0.947828	0.946289	0.921566	0.96536	0.912734	0.886099	0.904509	0.908002	0.855238	0.865509	0.863097	0.842806	0.84636	0.855254	0.846572	0.876689	0.877785	0.866424	0.877289	0.918136	0.962861	0.937017	0.931312	0.922918	0.916543	0.892879	0.924955	0.897677	0.878876	0.814533	0.8305	0.810147	0.783384
0.929201	0.970467	0.928217	0.954221	0.954535	0.970042	0.917943	0.876791	0.910239	0.882183	0.917898	0.883845	0.911715	0.915643	0.906425	0.923794	0.921238	0.94826	0.946838	0.921803	0.965388	0.914243	0.887338	0.905896	0.90923	0.857241	0.867229	0.863719	0.846053	0.847129	0.857198	0.849039	0.875687	0.880698	0.867522	0.878478	0.919119	0.96422	0.936055	0.932438	0.923451	0.9165	0.893051	0.926274	0.899322	0.880809	0.8161	0.830941	0.813165	0.784332
0.930376	0.970814	0.930445	0.954844	0.955054	0.970896	0.92036	0.878762	0.912676	0.885077	0.919442	0.884109	0.913718	0.916604	0.907059	0.924479	0.923548	0.948595	0.947312	0.922025	0.965297	0.915787	0.888474	0.907344	0.910409	0.859352	0.868885	0.864263	0.849214	0.847778	0.859044	0.851441	0.874674	0.883521	0.868609	0.8797	0.919969	0.965426	0.935103	0.933614	0.923912	0.916435	0.893297	0.92756	0.90105	0.882795	0.817707	0.831417	0.816033	0.785287
0.931577	0.97104	0.932558	0.955308	0.955531	0.971649	0.92278	0.880763	0.91496	0.887897	0.920884	0.884313	0.91563	0.917511	0.907613	0.925046	0.925793	0.948832	0.947711	0.922239	0.965095	0.917361	0.889504	0.90885	0.911539	0.861565	0.87048	0.864731	0.85228	0.848315	0.86079	0.853774	0.87367	0.886242	0.869691	0.880953	0.920688	0.966475	0.934172	0.934834	0.924307	0.916351	0.893626	0.928816	0.902859	0.884833	0.819349	0.831935	0.818749	0.786258
0.932798	0.971152	0.934547	0.955618	0.955968	0.9723	0.925196	0.882789	0.917082	0.890635	0.922221	0.884459	0.917449	0.918366	0.908092	0.925496	0.927968	0.948973	0.948038	0.922451	0.964789	0.918957	0.890426	0.91041	0.912616	0.863877	0.872015	0.865129	0.855241	0.848749	0.862435	0.856036	0.872693	0.888854	0.87077	0.882235	0.92128	0.967364	0.933272	0.936093	0.924642	0.916254	0.894046	0.930041	0.904747	0.886919	0.821024	0.832502	0.821315	0.787252
0.93403	0.971157	0.936407	0.955782	0.956365	0.972848	0.927603	0.884835	0.919035	0.89328	0.923449	0.884549	0.919173	0.919169	0.908501	0.925828	0.930065	0.949019	0.948296	0.922669	0.964388	0.920569	0.891238	0.912019	0.913638	0.866281	0.873494	0.865461	0.858086	0.84909	0.863978	0.858228	0.871761	0.891348	0.871849	0.883544	0.921748	0.968089	0.932411	0.937384	0.924924	0.916145	0.894565	0.931238	0.906709	0.88905	0.822725	0.833123	0.82373	0.788277
0.935267	0.971062	0.938131	0.955808	0.956724	0.973292	0.929993	0.886896	0.920813	0.895825	0.924564	0.884587	0.9208	0.919923	0.908846	0.926045	0.93208	0.948971	0.948488	0.922899	0.963899	0.922189	0.891942	0.91367	0.914603	0.868771	0.874918	0.865733	0.860806	0.849347	0.865419	0.860348	0.870891	0.893716	0.872931	0.884878	0.922096	0.96865	0.931599	0.938701	0.925161	0.916028	0.89519	0.932408	0.908742	0.891222	0.824447	0.833804	0.825994	0.78934
0.936501	0.970873	0.939713	0.955704	0.957043	0.973629	0.93236	0.888967	0.922409	0.898262	0.925564	0.884574	0.922328	0.920629	0.909133	0.926147	0.934007	0.948832	0.948616	0.923147	0.963333	0.923809	0.892537	0.915356	0.91551	0.871338	0.87629	0.865949	0.863392	0.84953	0.866756	0.862395	0.8701	0.895952	0.874017	0.886235	0.922329	0.969044	0.930844	0.940034	0.925359	0.915908	0.895926	0.933552	0.910841	0.893428	0.826186	0.83455	0.828109	0.790448
0.937724	0.970598	0.941148	0.955479	0.957324	0.973859	0.934698	0.891041	0.923821	0.900581	0.926446	0.884515	0.923756	0.921288	0.909368	0.926136	0.935842	0.948603	0.948685	0.923419	0.962696	0.925421	0.893024	0.917071	0.916358	0.873975	0.877612	0.866114	0.865835	0.849648	0.86799	0.864372	0.869402	0.898049	0.87511	0.887609	0.922452	0.96927	0.930153	0.941378	0.925526	0.915788	0.896778	0.934671	0.913	0.895663	0.827935	0.835364	0.830076	0.791607
0.938927	0.970244	0.942433	0.955144	0.957566	0.973981	0.937	0.893113	0.925045	0.902777	0.927209	0.884412	0.925082	0.921903	0.909559	0.926015	0.93758	0.948288	0.948697	0.92372	0.961999	0.927016	0.893407	0.918805	0.917145	0.876672	0.878886	0.866235	0.868126	0.849713	0.869122	0.866279	0.868812	0.9	0.876211	0.888999	0.922471	0.96933	0.929534	0.942722	0.925669	0.915669	0.89775	0.935766	0.915212	0.89792	0.829688	0.83625	0.831898	0.792823
0.940102	0.96982	0.943565	0.954707	0.95777	0.973993	0.939259	0.895176	0.92608	0.904843	0.927852	0.884268	0.926305	0.922474	0.90971	0.925785	0.939219	0.947891	0.948656	0.924056	0.961248	0.928586	0.893689	0.920552	0.917871	0.87942	0.880115	0.866315	0.870257	0.849733	0.870153	0.868117	0.868342	0.901802	0.877321	0.8904	0.922392	0.969222	0.928993	0.944059	0.925794	0.915557	0.898844	0.936838	0.917469	0.900193	0.83144	0.83721	0.833578	0.794101
0.94124	0.969333	0.944542	0.95418	0.957935	0.973895	0.94147	0.897226	0.926925	0.906771	0.928372	0.884086	0.927425	0.923004	0.909831	0.92545	0.940755	0.947414	0.948567	0.924432	0.960453	0.93012	0.893874	0.922301	0.918536	0.882208	0.8813	0.866362	0.872222	0.84972	0.871082	0.869889	0.868004	0.90345	0.878442	0.891807	0.922223	0.968949	0.928535	0.945379	0.92591	0.915454	0.90006	0.937888	0.919764	0.902472	0.833184	0.838246	0.835117	0.795445
0.942333	0.96879	0.945364	0.953573	0.958062	0.973686	0.943626	0.899255	0.927582	0.908557	0.928771	0.88387	0.928441	0.923494	0.909926	0.925011	0.942186	0.946862	0.948433	0.92485	0.959621	0.931611	0.893967	0.924043	0.919141	0.885026	0.882444	0.86638	0.874014	0.849682	0.871913	0.871598	0.867806	0.90494	0.879572	0.893217	0.921969	0.968513	0.928167	0.946675	0.926022	0.915362	0.9014	0.938916	0.922088	0.904751	0.834914	0.839359	0.83652	0.796861
0.943373	0.968198	0.94603	0.952898	0.958151	0.973365	0.945722	0.901258	0.928052	0.910195	0.929049	0.883623	0.929352	0.923947	0.910005	0.924474	0.943509	0.946239	0.94826	0.925316	0.95876	0.933049	0.893973	0.925768	0.919685	0.887862	0.883549	0.866375	0.875626	0.849631	0.872647	0.873247	0.867759	0.906271	0.880712	0.894625	0.921638	0.967917	0.92789	0.947935	0.926138	0.915285	0.902861	0.939922	0.924432	0.90702	0.836624	0.840548	0.83779	0.79835
0.94435	0.967566	0.946542	0.952164	0.958201	0.972933	0.947753	0.903229	0.928339	0.911682	0.929207	0.883349	0.93016	0.924363	0.910073	0.923841	0.944725	0.94555	0.948051	0.925832	0.957877	0.934426	0.893901	0.927467	0.920172	0.890705	0.884615	0.866352	0.877055	0.849575	0.873286	0.874839	0.867868	0.907439	0.881862	0.896027	0.921238	0.967165	0.92771	0.949153	0.926264	0.915224	0.904443	0.940908	0.926787	0.90927	0.838308	0.841813	0.838931	0.799916
0.945258	0.966899	0.946902	0.951384	0.958214	0.97239	0.949712	0.905162	0.928448	0.913015	0.929247	0.88305	0.930865	0.924746	0.910139	0.923116	0.945831	0.9448	0.947811	0.9264	0.95698	0.935732	0.893757	0.929129	0.920601	0.893543	0.885644	0.866317	0.878295	0.849524	0.873833	0.876379	0.868139	0.908446	0.88302	0.897418	0.920777	0.966261	0.927629	0.950318	0.926405	0.915183	0.906141	0.941873	0.929142	0.911491	0.839961	0.843153	0.839947	0.80156
0.946087	0.966206	0.947115	0.950568	0.958188	0.971735	0.951596	0.907051	0.928384	0.91419	0.929171	0.88273	0.931467	0.925096	0.910208	0.922304	0.94683	0.943995	0.947545	0.927022	0.956074	0.93696	0.893549	0.930744	0.920975	0.896364	0.886637	0.866276	0.879345	0.849487	0.874291	0.877872	0.868575	0.90929	0.884185	0.898793	0.920261	0.96521	0.927648	0.951422	0.926569	0.915163	0.907951	0.942817	0.931487	0.913674	0.841576	0.844565	0.840843	0.803284
0.946832	0.965491	0.947183	0.949728	0.958125	0.97097	0.953401	0.908892	0.928154	0.915207	0.928982	0.882394	0.931968	0.925416	0.910288	0.921409	0.94772	0.94314	0.947258	0.927701	0.955166	0.938101	0.893287	0.932303	0.921296	0.899157	0.887595	0.866232	0.8802	0.849472	0.874662	0.879321	0.869179	0.909973	0.885355	0.900148	0.9197	0.96402	0.927768	0.952457	0.926759	0.915166	0.909867	0.943741	0.933812	0.915809	0.843148	0.846047	0.841622	0.805087
0.947486	0.964762	0.947113	0.948875	0.958026	0.970096	0.955122	0.91068	0.927766	0.916063	0.928685	0.882045	0.932368	0.925707	0.910385	0.920436	0.948504	0.942242	0.946954	0.928435	0.954262	0.939147	0.89298	0.933794	0.921568	0.901909	0.888519	0.866192	0.880862	0.849488	0.874951	0.880733	0.86995	0.910497	0.886529	0.901478	0.919101	0.962696	0.927989	0.953414	0.926981	0.915194	0.911883	0.944644	0.936106	0.917887	0.844673	0.847595	0.842291	0.806971
0.948041	0.964024	0.946911	0.94802	0.957889	0.969114	0.956755	0.912409	0.927229	0.916761	0.928284	0.881686	0.932672	0.925973	0.910505	0.919391	0.949184	0.941306	0.946639	0.929225	0.953365	0.940093	0.892638	0.935208	0.921793	0.904609	0.889407	0.86616	0.881328	0.849542	0.875161	0.882113	0.870888	0.910864	0.887703	0.90278	0.918471	0.961247	0.928312	0.954287	0.927239	0.915249	0.913992	0.945527	0.938358	0.919897	0.846146	0.849206	0.842853	0.808933
0.948493	0.963282	0.946584	0.947172	0.957718	0.968027	0.958299	0.914076	0.926553	0.9173	0.927784	0.881322	0.932879	0.926214	0.910655	0.918279	0.949762	0.940339	0.946317	0.930071	0.952482	0.940931	0.892271	0.936537	0.921975	0.907246	0.890262	0.866141	0.8816	0.849641	0.875296	0.883465	0.871989	0.911078	0.888875	0.90405	0.917819	0.959681	0.928733	0.955067	0.927538	0.915332	0.916186	0.946389	0.940558	0.92183	0.847562	0.850873	0.843315	0.810971
0.948836	0.962541	0.946142	0.946343	0.957511	0.966836	0.959751	0.915676	0.925747	0.917683	0.927192	0.880956	0.932994	0.926433	0.91084	0.917106	0.950242	0.939348	0.945993	0.930971	0.951615	0.941656	0.89189	0.93777	0.922118	0.909807	0.89108	0.866139	0.881681	0.849792	0.875361	0.884796	0.873249	0.911144	0.890042	0.905284	0.917151	0.958006	0.929252	0.955749	0.927879	0.915443	0.918454	0.94723	0.942695	0.923676	0.848917	0.852592	0.84368	0.813084
0.949066	0.961805	0.945592	0.945542	0.957271	0.965544	0.961109	0.917206	0.924824	0.917912	0.926513	0.880593	0.933019	0.926632	0.911065	0.915877	0.950627	0.938339	0.945673	0.931923	0.950768	0.942263	0.891506	0.938899	0.922225	0.912283	0.891863	0.866159	0.881572	0.850001	0.87536	0.886111	0.874662	0.911066	0.8912	0.906478	0.916476	0.956233	0.929864	0.956326	0.928266	0.915584	0.920788	0.948049	0.944758	0.925425	0.850208	0.854358	0.843954	0.815268
0.949181	0.961078	0.944944	0.944778	0.956999	0.964155	0.962371	0.918664	0.923795	0.917991	0.925755	0.880236	0.932958	0.926813	0.911335	0.914599	0.95092	0.937318	0.94536	0.932925	0.949943	0.942748	0.89113	0.939917	0.922302	0.914663	0.892609	0.866203	0.881279	0.850272	0.875297	0.887415	0.87622	0.910851	0.892347	0.907629	0.9158	0.954371	0.930567	0.956793	0.928701	0.915756	0.923177	0.948846	0.946739	0.92707	0.851432	0.856163	0.844142	0.817518
0.949177	0.960363	0.94421	0.94406	0.956696	0.962672	0.963537	0.920046	0.922673	0.917925	0.924925	0.879889	0.932814	0.926978	0.911655	0.913279	0.951128	0.936293	0.94506	0.933974	0.949144	0.943107	0.890773	0.940815	0.922353	0.916936	0.893317	0.866276	0.880806	0.850611	0.875177	0.888715	0.877916	0.910505	0.893478	0.908735	0.91513	0.952432	0.931355	0.957146	0.929185	0.915958	0.92561	0.94962	0.948626	0.928601	0.852587	0.858002	0.844249	0.81983
0.949053	0.959662	0.943401	0.943397	0.956363	0.961098	0.964607	0.921351	0.921471	0.917719	0.924033	0.879557	0.932593	0.927129	0.912027	0.911922	0.951255	0.93527	0.944777	0.935066	0.948371	0.943338	0.890447	0.941588	0.922382	0.919095	0.893985	0.86638	0.88016	0.851021	0.875005	0.890014	0.879739	0.910036	0.894589	0.909794	0.914473	0.950427	0.932224	0.957381	0.929719	0.916192	0.928076	0.950371	0.950411	0.93001	0.85367	0.859866	0.84428	0.822199
0.948808	0.958978	0.942527	0.942795	0.956004	0.95944	0.96558	0.922577	0.920201	0.917379	0.923086	0.879244	0.932297	0.927268	0.912456	0.910535	0.951305	0.934256	0.944514	0.936196	0.947624	0.94344	0.890162	0.942229	0.922395	0.92113	0.894611	0.866519	0.879349	0.851505	0.874787	0.891318	0.881678	0.909452	0.895678	0.910804	0.913833	0.948368	0.933169	0.957495	0.930303	0.916455	0.930562	0.951098	0.952084	0.93129	0.85468	0.86175	0.844241	0.824618
0.948442	0.958311	0.941601	0.942262	0.955619	0.957701	0.966458	0.923723	0.918877	0.916912	0.922094	0.878952	0.931932	0.927396	0.912943	0.909125	0.951286	0.933258	0.944278	0.93736	0.946906	0.943411	0.889928	0.942734	0.922396	0.923033	0.895194	0.866694	0.878379	0.852066	0.874527	0.892631	0.883721	0.908759	0.89674	0.911762	0.913218	0.946266	0.934182	0.957486	0.930936	0.91675	0.933057	0.951801	0.953639	0.932435	0.855616	0.863644	0.844135	0.827081
0.947956	0.957663	0.940637	0.941803	0.955211	0.955887	0.96724	0.924788	0.917513	0.916326	0.921066	0.878687	0.931503	0.927517	0.913491	0.9077	0.951202	0.932281	0.94407	0.938552	0.946216	0.943252	0.889757	0.943098	0.922391	0.924798	0.89573	0.866908	0.877262	0.852705	0.87423	0.893959	0.885854	0.907969	0.897771	0.912669	0.912631	0.944133	0.935258	0.957353	0.931617	0.917074	0.935548	0.952477	0.955066	0.933437	0.856477	0.865541	0.843969	0.829581
0.947353	0.957033	0.939645	0.941424	0.954783	0.954004	0.96793	0.925773	0.916122	0.915628	0.920013	0.878453	0.931016	0.92763	0.9141	0.906264	0.95106	0.931331	0.943895	0.939768	0.945552	0.942965	0.889658	0.943318	0.922385	0.926418	0.896218	0.867162	0.876006	0.853424	0.873901	0.895304	0.888064	0.907089	0.898767	0.913523	0.912077	0.941983	0.936388	0.957094	0.932344	0.917427	0.938023	0.953128	0.956359	0.934291	0.857264	0.867434	0.843746	0.83211
0.946635	0.956422	0.938639	0.94113	0.954335	0.952057	0.968528	0.926678	0.914716	0.914828	0.918944	0.878252	0.930476	0.927739	0.914773	0.904827	0.950866	0.930415	0.943755	0.941	0.944915	0.942551	0.88964	0.943391	0.922382	0.927888	0.896655	0.867457	0.874624	0.854222	0.873545	0.896669	0.890337	0.90613	0.899725	0.914324	0.91156	0.939828	0.937567	0.956712	0.933114	0.917808	0.940469	0.953751	0.957513	0.934993	0.857976	0.869313	0.843471	0.834659
0.945807	0.955828	0.937632	0.940923	0.953873	0.950054	0.969037	0.927504	0.91331	0.913934	0.917869	0.878089	0.92989	0.927845	0.915509	0.903393	0.950627	0.929539	0.943655	0.942242	0.944303	0.942014	0.889712	0.943318	0.922389	0.929204	0.897038	0.867794	0.873127	0.855099	0.873168	0.898058	0.892656	0.9051	0.900642	0.915073	0.911084	0.93768	0.938784	0.956207	0.933924	0.918216	0.942875	0.954345	0.958522	0.935539	0.858614	0.871171	0.843149	0.83722
0.944872	0.95525	0.936637	0.940807	0.953397	0.948001	0.969461	0.928252	0.911916	0.912957	0.916799	0.877967	0.929262	0.927948	0.916307	0.901971	0.950347	0.928707	0.943596	0.943488	0.943714	0.941358	0.889882	0.943097	0.922408	0.930363	0.897364	0.868174	0.871528	0.856054	0.872775	0.899473	0.895007	0.904011	0.901513	0.91577	0.910651	0.935552	0.940034	0.955581	0.934771	0.91865	0.945229	0.95491	0.95938	0.935926	0.85918	0.873	0.842783	0.839784
0.943838	0.954686	0.935665	0.940784	0.95291	0.945905	0.9698	0.928924	0.910545	0.911907	0.915744	0.877891	0.928601	0.928052	0.917166	0.900566	0.950034	0.927924	0.943581	0.94473	0.943146	0.940588	0.890157	0.94273	0.922447	0.931361	0.897632	0.868596	0.86984	0.857085	0.872369	0.900915	0.897373	0.902871	0.902335	0.916416	0.910263	0.933457	0.941306	0.954839	0.93565	0.919107	0.947518	0.955444	0.960086	0.936152	0.859676	0.874791	0.842379	0.842343
0.942711	0.954133	0.93473	0.940854	0.952416	0.943774	0.97006	0.929523	0.909211	0.910794	0.914715	0.877862	0.927911	0.928156	0.918085	0.899186	0.949694	0.927195	0.943611	0.945961	0.942596	0.939709	0.890543	0.942218	0.922507	0.932198	0.897838	0.86906	0.868077	0.85819	0.871957	0.902386	0.899739	0.901692	0.903107	0.917012	0.909922	0.931407	0.942593	0.953982	0.936555	0.919586	0.949732	0.955947	0.960637	0.936215	0.860103	0.876537	0.84194	0.844885
0.941497	0.95359	0.933843	0.941018	0.951917	0.941615	0.970242	0.930051	0.907923	0.909629	0.913722	0.877885	0.9272	0.928261	0.919061	0.897835	0.949333	0.926524	0.943689	0.947174	0.942063	0.938729	0.891045	0.941565	0.922595	0.932872	0.897979	0.869565	0.866254	0.859364	0.871542	0.903884	0.902088	0.900482	0.903824	0.917562	0.909629	0.929413	0.943886	0.953018	0.937482	0.920085	0.95186	0.956416	0.96103	0.936116	0.860464	0.878229	0.84147	0.847402
0.940207	0.953052	0.933015	0.941275	0.951416	0.939436	0.970352	0.930512	0.906692	0.908422	0.912775	0.877963	0.926475	0.928369	0.920091	0.896522	0.948955	0.925914	0.943814	0.948361	0.941544	0.937655	0.891668	0.940773	0.922713	0.933385	0.898053	0.870109	0.864385	0.860606	0.871129	0.90541	0.904405	0.899252	0.904485	0.918065	0.909385	0.927488	0.945177	0.951951	0.938425	0.920602	0.953891	0.956851	0.961265	0.935855	0.860762	0.87986	0.840972	0.849884
0.938847	0.952517	0.932257	0.941623	0.950916	0.937245	0.970391	0.930908	0.905528	0.907185	0.911883	0.878097	0.925742	0.92848	0.921173	0.89525	0.948567	0.925369	0.943989	0.949514	0.941035	0.936495	0.892414	0.93985	0.922866	0.933738	0.898057	0.870691	0.862487	0.861909	0.870723	0.906962	0.906674	0.898012	0.905089	0.918526	0.909189	0.925643	0.946456	0.950787	0.939377	0.921135	0.955817	0.957251	0.961343	0.935434	0.860999	0.881423	0.840451	0.852321
0.937428	0.95198	0.93158	0.94206	0.950419	0.935051	0.970365	0.931243	0.904439	0.905928	0.911056	0.878292	0.925008	0.928595	0.922301	0.894027	0.948174	0.924891	0.944212	0.950626	0.940533	0.935257	0.893285	0.9388	0.923055	0.933933	0.897991	0.87131	0.860573	0.86327	0.870326	0.908539	0.90888	0.89677	0.905632	0.918946	0.909041	0.923888	0.947716	0.949534	0.940331	0.921681	0.957628	0.957613	0.961265	0.934854	0.861179	0.88291	0.83991	0.854704
0.935961	0.951438	0.930991	0.942582	0.949928	0.93286	0.970277	0.931521	0.903433	0.904662	0.910303	0.878549	0.924279	0.928714	0.923471	0.892856	0.94778	0.924481	0.944484	0.95169	0.940036	0.933952	0.894283	0.93763	0.923285	0.933973	0.89785	0.871962	0.858661	0.864683	0.869944	0.910137	0.911007	0.895536	0.906115	0.919328	0.908938	0.922232	0.948948	0.948199	0.941281	0.922237	0.959316	0.957937	0.961034	0.934121	0.861305	0.884315	0.839352	0.857021
0.934455	0.950886	0.9305	0.943185	0.949446	0.930682	0.970131	0.931746	0.902517	0.903397	0.909632	0.87887	0.923563	0.928837	0.92468	0.891744	0.947389	0.924142	0.944803	0.952698	0.939542	0.932589	0.895406	0.936349	0.923557	0.933863	0.897635	0.872645	0.856765	0.866143	0.86958	0.911753	0.913043	0.894318	0.906536	0.919676	0.908881	0.920687	0.950145	0.94679	0.94222	0.922802	0.960874	0.958221	0.960652	0.933237	0.861381	0.885631	0.838781	0.859264
0.932922	0.95032	0.930114	0.943864	0.948974	0.928525	0.96993	0.931922	0.901697	0.902143	0.909052	0.879257	0.922866	0.928964	0.92592	0.890694	0.947005	0.923874	0.94517	0.953642	0.939046	0.931178	0.896653	0.934965	0.923873	0.933608	0.897344	0.873356	0.854901	0.867643	0.869237	0.913382	0.914973	0.893124	0.906896	0.919992	0.908866	0.919259	0.951298	0.945317	0.94314	0.923373	0.962296	0.958464	0.960123	0.932208	0.86141	0.886853	0.8382	0.861424
0.931373	0.949736	0.929839	0.944614	0.948516	0.926395	0.969678	0.932054	0.900977	0.900911	0.908568	0.879711	0.922194	0.929095	0.927188	0.889711	0.946631	0.923677	0.945582	0.954517	0.938547	0.92973	0.898022	0.933488	0.924234	0.933212	0.896975	0.874092	0.853084	0.869177	0.868917	0.91502	0.916785	0.891962	0.907194	0.92028	0.90889	0.917957	0.9524	0.943788	0.944034	0.923947	0.963576	0.958663	0.959454	0.931039	0.861395	0.887974	0.837612	0.863491
0.92982	0.94913	0.929681	0.945429	0.948072	0.924303	0.969379	0.932146	0.900361	0.899711	0.908189	0.880235	0.921553	0.929228	0.928476	0.888799	0.94627	0.923552	0.946037	0.955315	0.938041	0.928256	0.899506	0.931927	0.924642	0.932684	0.896529	0.87485	0.85133	0.870738	0.868625	0.916661	0.918467	0.890839	0.907431	0.920543	0.908951	0.916787	0.953444	0.942214	0.944894	0.924521	0.964711	0.958818	0.958649	0.929738	0.861341	0.88899	0.83702	0.865456
0.928275	0.948496	0.929643	0.9463	0.947645	0.922254	0.969035	0.932203	0.899852	0.89855	0.907919	0.880828	0.92095	0.929364	0.929778	0.88796	0.945925	0.923496	0.946534	0.95603	0.937527	0.926767	0.901103	0.930294	0.925095	0.932029	0.896005	0.875626	0.849654	0.87232	0.868363	0.918298	0.92001	0.889762	0.907607	0.920783	0.909046	0.915756	0.954424	0.940603	0.945713	0.925093	0.965695	0.958926	0.957716	0.928312	0.861252	0.889897	0.836427	0.867311
0.92675	0.947831	0.929729	0.947221	0.947236	0.920256	0.968651	0.932228	0.899451	0.897438	0.907763	0.881491	0.92039	0.929501	0.931089	0.887197	0.945596	0.923509	0.947068	0.956656	0.937002	0.925274	0.902804	0.9286	0.925594	0.931257	0.895405	0.876416	0.848069	0.873915	0.868132	0.919924	0.921402	0.888735	0.907725	0.921006	0.90917	0.914867	0.955334	0.938967	0.946483	0.92566	0.966528	0.958986	0.956662	0.926768	0.861129	0.890689	0.835836	0.869049
0.925255	0.947132	0.929939	0.948183	0.946847	0.918316	0.968229	0.932226	0.899158	0.896382	0.907726	0.882224	0.919878	0.929637	0.932401	0.886513	0.945284	0.923587	0.947638	0.957188	0.936466	0.923789	0.904602	0.926856	0.926138	0.930374	0.894728	0.877217	0.846589	0.875516	0.867936	0.921533	0.922637	0.887764	0.907785	0.921212	0.909319	0.914126	0.956167	0.937315	0.947198	0.92622	0.967207	0.958995	0.955496	0.925116	0.860978	0.891364	0.835251	0.87066
0.923804	0.946393	0.930276	0.949178	0.946477	0.916442	0.967771	0.932201	0.898972	0.89539	0.90781	0.883027	0.919419	0.929772	0.933708	0.88591	0.944991	0.92373	0.948239	0.957622	0.935915	0.922321	0.906488	0.925076	0.926726	0.92939	0.893976	0.878024	0.845227	0.877116	0.867775	0.923115	0.923708	0.886853	0.907791	0.921406	0.909489	0.913535	0.95692	0.935657	0.947851	0.92677	0.967732	0.958952	0.954227	0.923363	0.860801	0.891918	0.834674	0.87214
0.922407	0.945612	0.930737	0.950198	0.946129	0.914639	0.967279	0.932157	0.898893	0.894467	0.908018	0.8839	0.919019	0.929904	0.935003	0.885388	0.944716	0.923932	0.948867	0.957951	0.93535	0.920883	0.908453	0.923271	0.927355	0.928314	0.893153	0.878833	0.843996	0.878708	0.867652	0.924663	0.924607	0.886006	0.907745	0.921589	0.909676	0.913095	0.957588	0.934005	0.948434	0.927307	0.968103	0.958856	0.952863	0.92152	0.860601	0.89235	0.834108	0.873481
0.921076	0.944785	0.931321	0.951232	0.945801	0.912913	0.966757	0.932099	0.898917	0.89362	0.908351	0.884841	0.918681	0.930031	0.93628	0.884948	0.944458	0.924191	0.949519	0.958173	0.934769	0.919484	0.910485	0.921454	0.928023	0.927156	0.892259	0.879641	0.842906	0.880284	0.867567	0.926167	0.925331	0.885225	0.907649	0.921765	0.909875	0.912807	0.958167	0.932367	0.948942	0.92783	0.968321	0.958703	0.951415	0.919596	0.860382	0.892657	0.833556	0.874679
0.91982	0.94391	0.932025	0.952271	0.945495	0.91127	0.966205	0.932028	0.899041	0.892854	0.908809	0.885849	0.918409	0.93015	0.937531	0.884591	0.944216	0.924501	0.950189	0.958285	0.934172	0.918136	0.912573	0.919639	0.928727	0.925925	0.891299	0.880443	0.841969	0.881837	0.867522	0.927619	0.925877	0.884513	0.907507	0.921935	0.910082	0.91267	0.958655	0.930755	0.949369	0.928336	0.96839	0.958493	0.949894	0.917602	0.860146	0.892837	0.833021	0.875727
0.918651	0.942984	0.932844	0.953305	0.945209	0.909714	0.965625	0.93195	0.89926	0.892172	0.909391	0.886922	0.918205	0.93026	0.93875	0.884317	0.943988	0.924859	0.950874	0.958284	0.933559	0.916846	0.914704	0.917836	0.929463	0.924631	0.890276	0.881235	0.841194	0.88336	0.867517	0.929008	0.926243	0.88387	0.907322	0.922101	0.910292	0.912683	0.959048	0.929178	0.949709	0.928823	0.968311	0.958223	0.94831	0.915547	0.859894	0.892891	0.832506	0.876622
0.917577	0.942005	0.933772	0.954325	0.944943	0.90825	0.965017	0.931866	0.899569	0.891577	0.910096	0.888059	0.918074	0.930358	0.93993	0.884123	0.943772	0.925258	0.951568	0.958167	0.932931	0.915625	0.916865	0.91606	0.930227	0.923285	0.889195	0.882013	0.840588	0.884847	0.867554	0.930326	0.926427	0.883298	0.907097	0.922265	0.9105	0.912843	0.959346	0.927645	0.949958	0.929289	0.968089	0.95789	0.946674	0.913442	0.859631	0.892818	0.832014	0.87736
0.916608	0.940971	0.934802	0.955321	0.944697	0.906882	0.964383	0.93178	0.899962	0.891073	0.91092	0.889256	0.918017	0.930442	0.941066	0.88401	0.943565	0.925693	0.952267	0.957934	0.932288	0.914481	0.919042	0.914323	0.931014	0.921895	0.88806	0.882774	0.840159	0.886291	0.867631	0.931564	0.926431	0.882796	0.906838	0.922427	0.910702	0.913146	0.959547	0.926166	0.950112	0.929732	0.967729	0.957494	0.944998	0.911297	0.859357	0.892618	0.831549	0.877939
0.915751	0.939881	0.935927	0.956282	0.944468	0.905612	0.963722	0.931694	0.900432	0.890659	0.91186	0.890511	0.918036	0.930509	0.942152	0.883974	0.943363	0.926158	0.952964	0.957585	0.931631	0.913422	0.921221	0.912636	0.93182	0.920472	0.886876	0.883514	0.839914	0.887685	0.86775	0.93271	0.926257	0.882362	0.906547	0.922589	0.910893	0.913586	0.95965	0.924748	0.950166	0.930152	0.967236	0.957032	0.943293	0.909123	0.859073	0.892292	0.831112	0.878357
0.915013	0.938735	0.937138	0.9572	0.944256	0.904443	0.963034	0.93161	0.900971	0.890337	0.912912	0.89182	0.918132	0.930557	0.943181	0.884014	0.943164	0.926646	0.953654	0.957118	0.930962	0.912455	0.923387	0.911011	0.93264	0.919026	0.885651	0.884229	0.839857	0.889024	0.86791	0.933756	0.925908	0.881996	0.906229	0.922751	0.91107	0.914159	0.959658	0.923401	0.950118	0.930546	0.966616	0.956502	0.94157	0.90693	0.858782	0.891841	0.830707	0.878613
0.914401	0.937534	0.938423	0.958064	0.944058	0.903377	0.96232	0.931529	0.901571	0.890107	0.914068	0.89318	0.918305	0.930581	0.944149	0.884127	0.942962	0.92715	0.954333	0.956535	0.930283	0.911586	0.925525	0.909459	0.933467	0.917565	0.88439	0.884915	0.839991	0.890302	0.868112	0.934693	0.925388	0.881694	0.905887	0.922913	0.911228	0.914855	0.959569	0.922131	0.949966	0.930914	0.965877	0.955902	0.93984	0.904727	0.858484	0.891268	0.830337	0.878707
0.91392	0.936276	0.939774	0.958865	0.943873	0.902414	0.961578	0.931452	0.902225	0.889966	0.915324	0.894587	0.918555	0.930581	0.94505	0.884308	0.942755	0.927664	0.954993	0.955837	0.929596	0.910821	0.927619	0.907991	0.934295	0.9161	0.883101	0.885571	0.840319	0.891513	0.868354	0.935512	0.924702	0.881455	0.905527	0.923073	0.911364	0.915669	0.959387	0.920944	0.949708	0.931255	0.965025	0.955231	0.938114	0.902524	0.85818	0.890575	0.830006	0.87864
0.913573	0.934964	0.941177	0.959595	0.943697	0.901556	0.960807	0.931381	0.902922	0.889913	0.91667	0.896035	0.918882	0.930553	0.94588	0.884555	0.942536	0.92818	0.955631	0.955027	0.928903	0.910164	0.929654	0.906616	0.935118	0.914638	0.881789	0.886192	0.840841	0.892653	0.868636	0.936203	0.923857	0.881274	0.905151	0.923231	0.911474	0.916589	0.959113	0.919848	0.949343	0.931568	0.964068	0.954486	0.936403	0.900332	0.85787	0.889764	0.829715	0.878413
0.913365	0.933599	0.942621	0.960244	0.943529	0.900801	0.960006	0.931315	0.903656	0.889945	0.9181	0.897521	0.919284	0.930493	0.946634	0.884862	0.942303	0.92869	0.956241	0.954106	0.928207	0.909619	0.931616	0.905343	0.935931	0.913188	0.880464	0.886776	0.841558	0.893717	0.868957	0.93676	0.92286	0.881147	0.904764	0.923386	0.911556	0.917608	0.95875	0.918847	0.948872	0.931852	0.963015	0.953665	0.934718	0.898157	0.857555	0.888839	0.829468	0.878029
0.913296	0.932183	0.944092	0.960805	0.943366	0.90015	0.959174	0.931256	0.904415	0.890058	0.919603	0.899039	0.919759	0.9304	0.94731	0.885226	0.942048	0.929187	0.956817	0.95308	0.927511	0.909188	0.93349	0.904181	0.936725	0.911758	0.879134	0.887321	0.842467	0.894701	0.869318	0.937174	0.92172	0.881069	0.904371	0.923535	0.911606	0.918713	0.958302	0.917945	0.948295	0.932108	0.961873	0.952768	0.933069	0.89601	0.857234	0.887803	0.829269	0.877491
0.913368	0.930719	0.945577	0.96127	0.943205	0.8996	0.958308	0.931201	0.905191	0.890247	0.92117	0.900584	0.920305	0.93027	0.947903	0.885641	0.941769	0.929664	0.957354	0.95195	0.926818	0.908873	0.93526	0.903136	0.937494	0.910355	0.877806	0.887824	0.843564	0.895602	0.869716	0.937439	0.920446	0.881036	0.903973	0.923676	0.911622	0.919894	0.957773	0.917147	0.947614	0.932335	0.960653	0.951793	0.931464	0.893897	0.856906	0.886661	0.829119	0.876803
0.91358	0.929211	0.947062	0.961632	0.943044	0.899149	0.957407	0.931151	0.905974	0.890507	0.922791	0.902151	0.920919	0.930102	0.948411	0.886102	0.941459	0.930112	0.957847	0.950723	0.926132	0.908675	0.936913	0.902215	0.938232	0.908985	0.876489	0.888284	0.844847	0.896417	0.87015	0.937549	0.919048	0.881043	0.903576	0.923807	0.911603	0.921139	0.957168	0.916454	0.946831	0.932534	0.959361	0.950739	0.929913	0.891826	0.856573	0.885418	0.829022	0.87597
0.913931	0.927662	0.948533	0.961884	0.942878	0.898794	0.956469	0.931105	0.906757	0.890832	0.924454	0.903732	0.921597	0.929891	0.948832	0.886603	0.941115	0.930524	0.958291	0.949402	0.925456	0.908593	0.938435	0.901422	0.938931	0.907654	0.875192	0.8887	0.846309	0.897143	0.870621	0.937497	0.917535	0.881083	0.903181	0.923925	0.911547	0.922435	0.956491	0.91587	0.945949	0.932706	0.958009	0.949603	0.928424	0.889803	0.856232	0.884077	0.82898	0.874999
0.914417	0.926076	0.949976	0.962021	0.942706	0.898532	0.955492	0.93106	0.907528	0.891216	0.926149	0.905323	0.922335	0.929637	0.949164	0.887138	0.94073	0.930892	0.958682	0.947994	0.924793	0.908627	0.939815	0.900763	0.939585	0.906368	0.873923	0.88907	0.847942	0.897777	0.871126	0.93728	0.915919	0.88115	0.902792	0.924025	0.911454	0.92377	0.955748	0.915394	0.944971	0.93285	0.956604	0.948387	0.927005	0.887835	0.855883	0.882645	0.828996	0.873894
0.915035	0.924458	0.951376	0.962038	0.942524	0.898358	0.954472	0.931016	0.908281	0.891651	0.927863	0.906917	0.923128	0.929337	0.949406	0.887701	0.940301	0.931209	0.959016	0.946505	0.924146	0.908773	0.941039	0.900239	0.940187	0.90513	0.872692	0.889393	0.849739	0.89832	0.871665	0.936893	0.914211	0.881239	0.90241	0.924105	0.911322	0.925129	0.954945	0.915027	0.943903	0.932969	0.955155	0.947088	0.925662	0.885926	0.855525	0.881126	0.829072	0.872665
0.91578	0.922814	0.95272	0.96193	0.942329	0.898268	0.953409	0.93097	0.909006	0.892131	0.929585	0.908507	0.923972	0.928989	0.949557	0.888285	0.939824	0.931469	0.959289	0.944941	0.92352	0.909029	0.942097	0.899853	0.940731	0.903945	0.871507	0.88967	0.851691	0.898769	0.872237	0.936335	0.912423	0.881343	0.902039	0.92416	0.911152	0.9265	0.954088	0.914768	0.94275	0.933063	0.953672	0.945708	0.924402	0.88408	0.855157	0.879527	0.82921	0.871318
0.916645	0.921148	0.953992	0.961694	0.942119	0.898256	0.9523	0.93092	0.909696	0.892646	0.931301	0.910086	0.92486	0.928592	0.949616	0.888885	0.939294	0.931663	0.959496	0.943309	0.922916	0.90939	0.942979	0.899604	0.94121	0.902815	0.870377	0.889898	0.853786	0.899124	0.872839	0.935604	0.910566	0.881455	0.901679	0.924186	0.910945	0.92787	0.953183	0.914616	0.941516	0.933133	0.952163	0.944244	0.923228	0.882302	0.854778	0.877853	0.829412	0.869862
0.917624	0.919467	0.955181	0.961327	0.941891	0.898318	0.951143	0.930863	0.910344	0.89319	0.933	0.911648	0.925786	0.928143	0.949585	0.889493	0.938707	0.931785	0.959636	0.941616	0.92234	0.909851	0.943676	0.899494	0.941619	0.901743	0.86931	0.89008	0.856014	0.899384	0.873471	0.934698	0.908652	0.881571	0.901332	0.924179	0.9107	0.929223	0.952237	0.914567	0.940209	0.933182	0.950636	0.942699	0.922147	0.880593	0.854388	0.876111	0.829681	0.868307
0.918707	0.917776	0.956272	0.960827	0.941643	0.898446	0.949935	0.930797	0.910943	0.893752	0.93467	0.913187	0.926745	0.927643	0.949463	0.890104	0.938061	0.931829	0.959704	0.939869	0.921792	0.910407	0.944181	0.899519	0.941951	0.900729	0.868315	0.890214	0.858362	0.899551	0.874133	0.933619	0.906693	0.881683	0.900998	0.924134	0.910421	0.930548	0.951257	0.914618	0.938836	0.93321	0.949099	0.941072	0.92116	0.878956	0.853984	0.874306	0.830017	0.866662
0.919886	0.916082	0.957253	0.960193	0.941372	0.898634	0.948676	0.930719	0.911486	0.894326	0.936297	0.914695	0.927728	0.92709	0.949253	0.89071	0.937353	0.931789	0.9597	0.938075	0.921276	0.911051	0.944488	0.899677	0.942202	0.899774	0.867398	0.890303	0.860817	0.899625	0.874821	0.932368	0.904701	0.881786	0.900678	0.924047	0.910108	0.93183	0.95025	0.914766	0.937403	0.93322	0.947561	0.939365	0.92027	0.877393	0.853567	0.872445	0.830421	0.864937
0.92115	0.914392	0.958112	0.959425	0.941077	0.898875	0.947363	0.930626	0.911969	0.894902	0.93787	0.916165	0.92873	0.926484	0.948954	0.891306	0.93658	0.931659	0.959621	0.936244	0.920795	0.911775	0.944592	0.899965	0.942367	0.898879	0.866568	0.890346	0.863364	0.899608	0.875537	0.930948	0.902687	0.881874	0.90037	0.923913	0.909764	0.933056	0.949222	0.915004	0.935919	0.933213	0.946028	0.937578	0.919478	0.875902	0.853135	0.870535	0.830896	0.863144
0.922489	0.912711	0.958839	0.958523	0.940756	0.899163	0.945996	0.930515	0.912387	0.89547	0.939377	0.91759	0.929743	0.925825	0.948571	0.891884	0.935741	0.931434	0.959465	0.934381	0.92035	0.912572	0.94449	0.900376	0.94244	0.898041	0.865832	0.890344	0.865988	0.899501	0.876277	0.929363	0.900663	0.88194	0.900075	0.923727	0.909392	0.934214	0.94818	0.915327	0.934392	0.933192	0.944507	0.935714	0.918785	0.874485	0.852689	0.868582	0.83144	0.861293
0.92389	0.911048	0.959423	0.957489	0.940408	0.89949	0.944572	0.930383	0.912735	0.896024	0.940806	0.918964	0.930759	0.925113	0.948104	0.892439	0.934834	0.931109	0.959231	0.932495	0.919943	0.913432	0.944179	0.900905	0.94242	0.897259	0.865196	0.890301	0.868676	0.899306	0.877041	0.927617	0.898638	0.881982	0.89979	0.923486	0.908993	0.935292	0.947131	0.91573	0.932829	0.933159	0.943004	0.933774	0.91819	0.873139	0.852227	0.866594	0.832055	0.859396
0.925342	0.909407	0.959856	0.956324	0.940032	0.899848	0.943092	0.930228	0.913011	0.896554	0.942146	0.920281	0.931771	0.92435	0.947556	0.892964	0.93386	0.930682	0.95892	0.930594	0.919574	0.914347	0.943659	0.901544	0.942301	0.896532	0.864665	0.890216	0.871409	0.899026	0.877828	0.925718	0.896624	0.881992	0.899514	0.923184	0.908573	0.936278	0.946082	0.916203	0.93124	0.933115	0.941526	0.931762	0.917691	0.871864	0.85175	0.864575	0.832739	0.857465
0.926831	0.907796	0.960128	0.955032	0.939627	0.900231	0.941555	0.930045	0.913213	0.897051	0.943387	0.921533	0.932771	0.923535	0.946931	0.893454	0.932817	0.930147	0.958531	0.928685	0.919246	0.915308	0.942931	0.902286	0.942082	0.895854	0.864246	0.890092	0.874173	0.898663	0.878637	0.923671	0.89463	0.881968	0.899245	0.922819	0.908134	0.937162	0.945039	0.916741	0.929634	0.933062	0.940078	0.92968	0.917286	0.870656	0.851257	0.862534	0.833493	0.855511
0.928343	0.906222	0.960235	0.953616	0.939195	0.90063	0.939961	0.929833	0.913338	0.897509	0.944519	0.922714	0.933751	0.922672	0.946232	0.893904	0.931708	0.929501	0.958065	0.926775	0.918957	0.916304	0.941998	0.903121	0.941761	0.895224	0.863942	0.889931	0.87695	0.898221	0.879466	0.921486	0.892666	0.881906	0.898979	0.922385	0.90768	0.937933	0.944009	0.917334	0.928018	0.933004	0.938664	0.927532	0.916972	0.869512	0.85075	0.860478	0.834316	0.853547
0.929867	0.90469	0.96017	0.952082	0.938734	0.901038	0.93831	0.929589	0.913386	0.897919	0.945532	0.923818	0.934703	0.921761	0.945462	0.894307	0.930533	0.928744	0.957523	0.924871	0.918708	0.917324	0.940864	0.90404	0.941335	0.894637	0.863756	0.889734	0.879724	0.897704	0.880314	0.919172	0.890739	0.881802	0.898714	0.92188	0.907215	0.938582	0.942997	0.917974	0.926402	0.932942	0.937288	0.925322	0.916744	0.868429	0.850229	0.858411	0.835206	0.851585
0.931386	0.903206	0.959929	0.950433	0.938247	0.901448	0.936605	0.929311	0.913358	0.898275	0.946418	0.92484	0.93562	0.920806	0.944625	0.89466	0.929294	0.927872	0.956905	0.922981	0.918499	0.91836	0.939534	0.905032	0.940805	0.894087	0.863693	0.889505	0.882478	0.897114	0.88118	0.916739	0.888858	0.881653	0.898446	0.9213	0.906744	0.939101	0.942009	0.918652	0.924794	0.932877	0.935954	0.923054	0.916596	0.867403	0.849695	0.856342	0.83616	0.849637
0.932888	0.901777	0.959509	0.948676	0.937735	0.901852	0.934845	0.928996	0.913253	0.89857	0.947171	0.925774	0.936493	0.919809	0.943724	0.894959	0.927995	0.926885	0.956216	0.921111	0.918326	0.9194	0.938015	0.906086	0.94017	0.89357	0.863753	0.889246	0.885196	0.896456	0.882063	0.914197	0.887029	0.881458	0.898171	0.920643	0.90627	0.939482	0.941051	0.919358	0.923203	0.932813	0.934665	0.920733	0.916524	0.866428	0.84915	0.854276	0.837178	0.847715
0.934358	0.900408	0.95891	0.946818	0.937199	0.902243	0.933033	0.928643	0.913074	0.898798	0.947782	0.926615	0.937317	0.918773	0.942765	0.895198	0.926638	0.925782	0.955456	0.919266	0.918189	0.920434	0.936316	0.90719	0.939431	0.89308	0.863938	0.888958	0.88786	0.895733	0.882961	0.91156	0.88526	0.881214	0.897885	0.919906	0.905799	0.939721	0.940126	0.920083	0.921637	0.93275	0.933424	0.918366	0.916519	0.865501	0.848596	0.85222	0.838255	0.845831
0.935782	0.899104	0.958131	0.944864	0.936643	0.902615	0.931172	0.92825	0.912823	0.898953	0.948246	0.927357	0.938082	0.917702	0.941749	0.895374	0.925228	0.924563	0.954628	0.917453	0.918086	0.921451	0.934446	0.908332	0.938589	0.892611	0.864247	0.888645	0.890454	0.894951	0.883873	0.908839	0.883555	0.880922	0.897583	0.919088	0.905334	0.939811	0.93924	0.920817	0.920103	0.93269	0.932231	0.915957	0.916575	0.864615	0.848034	0.85018	0.839389	0.843997
0.937147	0.897869	0.957174	0.942824	0.936068	0.902961	0.929264	0.927815	0.912503	0.899032	0.948559	0.927996	0.938783	0.9166	0.940683	0.895485	0.923769	0.923229	0.953736	0.915677	0.918012	0.922441	0.932417	0.9095	0.937646	0.892157	0.86468	0.888308	0.892963	0.894113	0.884797	0.906049	0.88192	0.880581	0.89726	0.918188	0.90488	0.939749	0.938396	0.92155	0.91861	0.932635	0.931089	0.913513	0.916685	0.863764	0.847468	0.848162	0.840576	0.842225
0.93844	0.896708	0.956041	0.940704	0.935479	0.903276	0.927312	0.927338	0.912117	0.89903	0.948718	0.928529	0.939412	0.915471	0.939569	0.895528	0.922266	0.921782	0.952784	0.913942	0.917965	0.923395	0.93024	0.910681	0.936605	0.891712	0.865236	0.887951	0.89537	0.893223	0.885732	0.903202	0.880357	0.880191	0.896912	0.917206	0.904441	0.939533	0.937598	0.922273	0.917163	0.932586	0.929997	0.911042	0.916838	0.862945	0.8469	0.846171	0.841811	0.840526
0.939646	0.895623	0.954738	0.938513	0.934878	0.903553	0.925322	0.926819	0.91167	0.898944	0.948718	0.928952	0.939964	0.91432	0.938411	0.8955	0.920726	0.920223	0.951776	0.912252	0.917941	0.924302	0.927929	0.911862	0.935469	0.891269	0.865911	0.887575	0.897662	0.892286	0.886677	0.900314	0.878871	0.879754	0.896533	0.91614	0.904021	0.93916	0.936848	0.922974	0.915771	0.932544	0.928957	0.90855	0.917026	0.862149	0.846334	0.844214	0.843091	0.83891
0.940755	0.894619	0.953269	0.936261	0.934272	0.903787	0.923296	0.926257	0.911166	0.898772	0.94856	0.929261	0.940432	0.913151	0.937214	0.895401	0.919153	0.918556	0.950715	0.910611	0.917934	0.925153	0.925498	0.91303	0.934242	0.890822	0.866701	0.887183	0.899822	0.891307	0.887629	0.897399	0.877463	0.879271	0.896119	0.914993	0.903624	0.938632	0.936148	0.923646	0.914437	0.932509	0.927967	0.906045	0.917239	0.861373	0.845774	0.842295	0.84441	0.837389
0.941755	0.893697	0.951643	0.933955	0.933663	0.903975	0.92124	0.925653	0.910611	0.898513	0.948242	0.929454	0.940811	0.91197	0.935982	0.89523	0.917556	0.916783	0.949607	0.909021	0.91794	0.92594	0.922962	0.914172	0.932929	0.890364	0.867602	0.886777	0.901839	0.890289	0.888586	0.894473	0.876135	0.878744	0.895664	0.913765	0.903254	0.937949	0.935501	0.924277	0.913168	0.932483	0.927028	0.903535	0.917469	0.860609	0.845223	0.84042	0.845763	0.835972
0.942634	0.89286	0.949868	0.931604	0.933057	0.904112	0.919159	0.925006	0.91001	0.898166	0.947765	0.929528	0.941096	0.910783	0.934717	0.894985	0.91594	0.914909	0.948457	0.907486	0.917954	0.926654	0.920336	0.915277	0.931535	0.889889	0.868608	0.88636	0.903699	0.889237	0.889547	0.89155	0.874889	0.878177	0.895163	0.912458	0.902914	0.937115	0.934906	0.92486	0.911968	0.932465	0.926139	0.901028	0.917704	0.859852	0.844686	0.838593	0.847144	0.834668
0.943383	0.892108	0.947953	0.92922	0.932459	0.904195	0.91706	0.92432	0.909369	0.897731	0.947131	0.929482	0.941282	0.909594	0.933423	0.894668	0.914314	0.912937	0.947269	0.906007	0.91797	0.927286	0.917638	0.916331	0.930066	0.889391	0.869714	0.885933	0.905391	0.888156	0.890509	0.888646	0.873723	0.877573	0.894612	0.911075	0.902608	0.936132	0.934365	0.925384	0.910841	0.932456	0.925296	0.898534	0.917935	0.859098	0.844168	0.83682	0.848547	0.833487
0.943993	0.891443	0.94591	0.92681	0.931874	0.90422	0.914947	0.923594	0.908693	0.897209	0.946344	0.929316	0.941366	0.908409	0.932104	0.894278	0.912685	0.910874	0.946049	0.904584	0.91798	0.927831	0.914885	0.917322	0.928528	0.888865	0.87091	0.885498	0.906903	0.887049	0.89147	0.885776	0.872638	0.876936	0.894006	0.90962	0.902338	0.935005	0.933877	0.925842	0.909789	0.932455	0.9245	0.896062	0.91815	0.858339	0.843673	0.835105	0.849965	0.832437
0.944455	0.890863	0.94375	0.924384	0.931309	0.904187	0.912828	0.922831	0.90799	0.896602	0.945406	0.929027	0.941344	0.907235	0.930763	0.893817	0.91106	0.908724	0.944802	0.903218	0.91798	0.928281	0.912093	0.91824	0.926928	0.888304	0.872189	0.885056	0.908227	0.88592	0.892427	0.882956	0.871632	0.87627	0.893341	0.908096	0.902107	0.933742	0.933442	0.926226	0.908815	0.932461	0.923748	0.89362	0.918341	0.857573	0.843206	0.833451	0.851392	0.831525
0.944764	0.890369	0.941488	0.921952	0.930768	0.904093	0.910709	0.922034	0.907265	0.895913	0.944324	0.928617	0.941213	0.906076	0.929402	0.893287	0.909448	0.906494	0.943533	0.901908	0.917962	0.928631	0.90928	0.919074	0.925274	0.887703	0.873543	0.88461	0.909352	0.884773	0.893378	0.880199	0.870705	0.875581	0.892613	0.906508	0.901916	0.932348	0.933058	0.926528	0.907921	0.932473	0.923038	0.891219	0.918497	0.856794	0.842773	0.831862	0.852822	0.830758
0.944912	0.889959	0.939136	0.919522	0.930259	0.903938	0.908598	0.921204	0.906525	0.895146	0.943103	0.928085	0.940972	0.904939	0.928024	0.892689	0.907856	0.90419	0.942249	0.900655	0.917919	0.928876	0.906465	0.919813	0.923574	0.887058	0.874961	0.88416	0.910273	0.883611	0.894319	0.87752	0.869853	0.874874	0.891818	0.904862	0.901767	0.930833	0.932723	0.926741	0.907107	0.93249	0.922367	0.888868	0.918608	0.855998	0.842378	0.830343	0.854246	0.830141
0.944897	0.889632	0.93671	0.917104	0.929786	0.903722	0.906501	0.920346	0.905777	0.894304	0.94175	0.927433	0.940619	0.90383	0.926631	0.892028	0.906293	0.901819	0.940955	0.899455	0.917844	0.929012	0.903663	0.920448	0.921834	0.886366	0.876432	0.883709	0.910982	0.882439	0.895248	0.874934	0.869075	0.874154	0.890953	0.903162	0.901662	0.929207	0.932434	0.926859	0.906372	0.932511	0.921732	0.886576	0.918664	0.855182	0.842027	0.828895	0.855658	0.829681
0.944715	0.889384	0.934226	0.914707	0.929355	0.903445	0.904427	0.919463	0.905025	0.893394	0.940272	0.926662	0.940152	0.902754	0.925225	0.891305	0.904766	0.899388	0.939656	0.898308	0.91773	0.929034	0.900894	0.920971	0.920065	0.885621	0.877947	0.883256	0.911474	0.881259	0.896161	0.872453	0.868368	0.873428	0.890016	0.901416	0.901601	0.927479	0.932189	0.926877	0.905716	0.932533	0.921132	0.884354	0.918656	0.854343	0.841726	0.827523	0.85705	0.829382
0.944364	0.889212	0.931699	0.912339	0.928973	0.903109	0.902382	0.918559	0.904277	0.892419	0.938679	0.925775	0.939572	0.901716	0.923808	0.890525	0.903282	0.896906	0.938357	0.897211	0.917571	0.928942	0.898174	0.921374	0.918274	0.884821	0.879493	0.882802	0.911746	0.880073	0.897053	0.870089	0.867728	0.872702	0.889005	0.899629	0.901583	0.92566	0.931983	0.92679	0.905136	0.932553	0.920562	0.882211	0.918574	0.853479	0.841479	0.826227	0.858416	0.829246
0.943843	0.889113	0.929146	0.910008	0.928645	0.902716	0.900374	0.917636	0.903538	0.891388	0.93698	0.924773	0.938879	0.900722	0.922381	0.889691	0.90185	0.894379	0.937064	0.896159	0.917359	0.928731	0.895519	0.921651	0.91647	0.883964	0.881058	0.882348	0.911795	0.878885	0.897923	0.867856	0.867153	0.871983	0.887918	0.89781	0.90161	0.923763	0.931813	0.926593	0.904631	0.932571	0.920021	0.880156	0.918412	0.852588	0.841291	0.825011	0.859747	0.829277
0.943154	0.889082	0.926585	0.907722	0.928375	0.902268	0.898411	0.916701	0.902813	0.890307	0.935184	0.923661	0.938073	0.899777	0.920946	0.888808	0.900476	0.891817	0.935782	0.895151	0.917086	0.928403	0.892946	0.921796	0.914663	0.883048	0.882631	0.881895	0.91162	0.877698	0.898765	0.865762	0.866638	0.871276	0.886756	0.895967	0.901679	0.921801	0.931675	0.926284	0.904196	0.932582	0.919506	0.8782	0.91816	0.851669	0.841168	0.823877	0.861037	0.829476
0.942298	0.889115	0.924031	0.905489	0.928169	0.901768	0.8965	0.915757	0.902107	0.889182	0.933303	0.922441	0.937157	0.898885	0.919503	0.88788	0.899167	0.889227	0.934515	0.89418	0.916748	0.927956	0.890469	0.921805	0.912861	0.882072	0.884198	0.881443	0.91122	0.876512	0.899575	0.863819	0.866181	0.870589	0.885517	0.894106	0.90179	0.919787	0.931563	0.925859	0.903828	0.932583	0.919013	0.876352	0.917811	0.850722	0.841114	0.822825	0.862279	0.829845
0.94128	0.889207	0.921503	0.903314	0.928032	0.901221	0.894649	0.91481	0.901425	0.888024	0.931348	0.921118	0.936133	0.898052	0.918054	0.886913	0.897928	0.886619	0.933268	0.893244	0.916337	0.927391	0.888104	0.921674	0.911073	0.881036	0.885747	0.880992	0.910596	0.87533	0.900348	0.862034	0.865778	0.869928	0.884202	0.892236	0.90194	0.917734	0.931471	0.925318	0.903521	0.932571	0.918541	0.874619	0.91736	0.849747	0.841132	0.821857	0.863465	0.830382
0.940104	0.889352	0.919017	0.901205	0.927967	0.90063	0.892864	0.913863	0.90077	0.886838	0.92933	0.919697	0.935002	0.897279	0.916597	0.885912	0.896766	0.884001	0.932046	0.892337	0.915848	0.92671	0.885862	0.921402	0.90931	0.87994	0.887266	0.880541	0.909752	0.874154	0.901081	0.860415	0.865426	0.8693	0.882814	0.890366	0.902128	0.915658	0.931396	0.924659	0.90327	0.932543	0.918087	0.873012	0.9168	0.848744	0.841227	0.820973	0.864589	0.831088
0.938776	0.889543	0.91659	0.899167	0.927977	0.900001	0.891154	0.912922	0.900147	0.885635	0.92726	0.918181	0.933769	0.896572	0.915135	0.884883	0.895686	0.881382	0.930852	0.891454	0.915275	0.925914	0.883757	0.920988	0.907578	0.878786	0.888741	0.880092	0.908691	0.872984	0.901767	0.858969	0.865121	0.868711	0.881355	0.888504	0.90235	0.913571	0.931329	0.923883	0.903069	0.932494	0.917647	0.871538	0.916125	0.847717	0.841403	0.820175	0.865644	0.831959
0.937304	0.889776	0.914239	0.897204	0.928067	0.899339	0.889523	0.911991	0.899558	0.884422	0.925152	0.916578	0.932438	0.895933	0.913666	0.88383	0.894691	0.878771	0.929689	0.890589	0.914612	0.925007	0.881799	0.920431	0.905888	0.877575	0.89016	0.879642	0.907417	0.871822	0.902403	0.8577	0.864861	0.868166	0.879827	0.886659	0.902603	0.911489	0.931266	0.922989	0.902912	0.932421	0.917221	0.870204	0.915333	0.846666	0.841661	0.819462	0.866625	0.832994
0.935697	0.890043	0.911979	0.895322	0.928237	0.898649	0.887979	0.911076	0.899006	0.88321	0.923017	0.914892	0.931011	0.895364	0.91219	0.882761	0.893786	0.876177	0.928561	0.889738	0.913857	0.923992	0.879998	0.919734	0.904248	0.876311	0.891511	0.879192	0.905937	0.870668	0.902983	0.856613	0.864643	0.867673	0.878235	0.884839	0.902884	0.909427	0.9312	0.921981	0.902791	0.932318	0.916805	0.869018	0.914419	0.845596	0.842005	0.818833	0.867526	0.834189
0.933963	0.890337	0.909825	0.893524	0.928489	0.897938	0.886528	0.910181	0.898492	0.882006	0.920867	0.91313	0.929496	0.894867	0.910708	0.88168	0.892973	0.873608	0.927471	0.888894	0.913004	0.922872	0.878363	0.918898	0.902666	0.874996	0.892781	0.878742	0.904257	0.869523	0.903501	0.85571	0.864464	0.867237	0.876583	0.883052	0.903189	0.907398	0.931125	0.920859	0.9027	0.932183	0.916399	0.867986	0.913382	0.84451	0.842436	0.818289	0.868341	0.835539
0.932115	0.890652	0.907793	0.891814	0.928825	0.897212	0.885173	0.909311	0.898017	0.88082	0.918715	0.911297	0.927895	0.894443	0.909218	0.880594	0.892254	0.871074	0.92642	0.888051	0.912051	0.921653	0.8769	0.917927	0.901149	0.873635	0.893959	0.878291	0.902385	0.868387	0.903952	0.854991	0.864322	0.866862	0.874877	0.881308	0.903513	0.905418	0.931034	0.919628	0.90263	0.932011	0.915999	0.867114	0.912218	0.843411	0.842955	0.817828	0.869067	0.837038
0.930163	0.890982	0.905895	0.890192	0.929244	0.896478	0.883922	0.90847	0.897582	0.879661	0.916572	0.909402	0.926216	0.894093	0.90772	0.879509	0.891631	0.868584	0.925411	0.887204	0.910995	0.92034	0.875615	0.916827	0.899706	0.872233	0.895034	0.877839	0.90033	0.86726	0.904332	0.854456	0.864216	0.866553	0.873122	0.879614	0.903852	0.903499	0.930921	0.91829	0.902574	0.931797	0.915604	0.866407	0.910929	0.842305	0.843561	0.817449	0.869699	0.83868
0.928121	0.891318	0.904145	0.888662	0.929745	0.895743	0.882776	0.907662	0.897187	0.878538	0.91445	0.907449	0.924464	0.893817	0.906213	0.878429	0.891103	0.866145	0.924445	0.886348	0.909834	0.918938	0.874512	0.915603	0.898343	0.870794	0.895996	0.877384	0.898103	0.866142	0.904634	0.854104	0.864145	0.866315	0.871326	0.877977	0.904201	0.901656	0.930779	0.916851	0.902523	0.931537	0.915214	0.865869	0.909514	0.841197	0.844256	0.817151	0.870233	0.840459
0.926001	0.891655	0.902552	0.887225	0.930326	0.895013	0.881741	0.906892	0.896831	0.877458	0.91236	0.905448	0.922644	0.893614	0.904696	0.877362	0.890671	0.863765	0.923522	0.885476	0.908568	0.917453	0.873593	0.914261	0.897067	0.869326	0.896834	0.876927	0.895713	0.865033	0.904853	0.853932	0.864106	0.866151	0.869497	0.876406	0.904554	0.8999	0.930603	0.915316	0.90247	0.931227	0.914826	0.865504	0.907974	0.840093	0.845036	0.81693	0.870666	0.842366
[truncated: 63 more columns]

## Sheet: panel b-axis
Delay (fs)	Energy (eV)		Delay (fs)	Amp_HAS (arb. u.)	Delay (fs)	Amp_EUV (arb. u.)
-8.43214	304.394		-8.4712	0.0673895	-8.4712	-0.101078
-8.28214	302.879		-8.44189	0.0759738	-8.44189	-0.0914264
-8.13214	301.375		-8.41258	0.0840203	-8.41258	-0.0807501
-7.98214	299.883		-8.38327	0.0914905	-8.38327	-0.0691636
-7.83214	298.402		-8.35396	0.0983537	-8.35396	-0.0567928
-7.68214	296.932		-8.32464	0.104587	-8.32464	-0.0437743
-7.53214	295.473		-8.29533	0.110174	-8.29533	-0.0302537
-7.38214	294.025		-8.26602	0.115107	-8.26602	-0.0163842
-7.23214	292.587		-8.23671	0.119383	-8.23671	-0.00232529
-7.08214	291.16		-8.2074	0.123003	-8.2074	0.0117593
-6.93214	289.744		-8.17809	0.125976	-8.17809	0.0257032
-6.78214	288.338		-8.14878	0.128311	-8.14878	0.0393391
-6.63214	286.942		-8.11947	0.130023	-8.11947	0.0525008
-6.48214	285.557		-8.09015	0.131126	-8.09015	0.0650246
-6.33214	284.181		-8.06084	0.131636	-8.06084	0.0767518
-6.18214	282.816		-8.03153	0.13157	-8.03153	0.0875299
-6.03214	281.461		-8.00222	0.130944	-8.00222	0.0972147
-5.88214	280.115		-7.97291	0.12977	-7.97291	0.105672
-5.73214	278.779		-7.9436	0.128062	-7.9436	0.112778
-5.58214	277.453		-7.91429	0.125826	-7.91429	0.118424
-5.43214	276.136		-7.88498	0.12307	-7.88498	0.122514
-5.28214	274.829		-7.85567	0.119795	-7.85567	0.124967
-5.13214	273.531		-7.82635	0.116	-7.82635	0.125721
-4.98214	272.242		-7.79704	0.11168	-7.79704	0.12473
-4.83214	270.963		-7.76773	0.106826	-7.76773	0.121966
-4.68214	269.693		-7.73842	0.101427	-7.73842	0.117422
-4.53214	268.431		-7.70911	0.0954679	-7.70911	0.111107
-4.38214	267.179		-7.6798	0.0889329	-7.6798	0.103052
-4.23214	265.935		-7.65049	0.0818039	-7.65049	0.0933069
-4.08214	264.701		-7.62118	0.0740624	-7.62118	0.0819407
-3.93214	263.474		-7.59186	0.0656903	-7.59186	0.0690409
-3.78214	262.257		-7.56255	0.0566709	-7.56255	0.0547132
-3.63214	261.048		-7.53324	0.0469897	-7.53324	0.0390805
-3.48214	259.847		-7.50393	0.0366361	-7.50393	0.0222819
-3.33214	258.655		-7.47462	0.0256038	-7.47462	0.00447122
-3.18214	257.471		-7.44531	0.0138923	-7.44531	-0.0141839
-3.03214	256.295		-7.416	0.00150779	-7.416	-0.0335041
-2.88214	255.128		-7.38669	-0.0115357	-7.38669	-0.0532997
-2.73214	253.968		-7.35737	-0.0252156	-7.35737	-0.0733727
-2.58214	252.817		-7.32806	-0.0394999	-7.32806	-0.0935185
-2.43214	251.673		-7.29875	-0.0543465	-7.29875	-0.113528
-2.28214	250.537		-7.26944	-0.069703	-7.26944	-0.133191
-2.13214	249.409		-7.24013	-0.0855057	-7.24013	-0.152296
-1.98214	248.289		-7.21082	-0.10168	-7.21082	-0.170633
-1.83214	247.176		-7.18151	-0.118141	-7.18151	-0.187998
-1.68214	246.071		-7.1522	-0.134793	-7.1522	-0.204193
-1.53214	244.973		-7.12289	-0.151528	-7.12289	-0.219027
-1.38214	243.882		-7.09357	-0.168231	-7.09357	-0.232321
-1.23214	242.8		-7.06426	-0.184778	-7.06426	-0.243909
-1.08214	241.724		-7.03495	-0.201035	-7.03495	-0.253639
-0.932143	240.655		-7.00564	-0.216865	-7.00564	-0.261374
-0.782143	239.594		-6.97633	-0.232122	-6.97633	-0.266996
-0.632143	238.54		-6.94702	-0.246661	-6.94702	-0.270405
-0.482143	237.493		-6.91771	-0.260332	-6.91771	-0.271522
-0.332143	236.452		-6.8884	-0.272985	-6.8884	-0.27029
-0.182143	235.419		-6.85908	-0.284474	-6.85908	-0.266671
-0.0321429	234.393		-6.82977	-0.294654	-6.82977	-0.260652
0.117857	233.373		-6.80046	-0.303389	-6.80046	-0.252241
0.267857	232.36		-6.77115	-0.310547	-6.77115	-0.241472
0.417857	231.354		-6.74184	-0.316008	-6.74184	-0.228397
0.567857	230.354		-6.71253	-0.319663	-6.71253	-0.213092
0.717857	229.361		-6.68322	-0.321414	-6.68322	-0.195657
0.867857	228.374		-6.65391	-0.321181	-6.65391	-0.176208
1.01786	227.394		-6.6246	-0.318896	-6.6246	-0.154885
1.16786	226.42		-6.59528	-0.314511	-6.59528	-0.131841
1.31786	225.452		-6.56597	-0.307995	-6.56597	-0.10725
1.46786	224.491		-6.53666	-0.299336	-6.53666	-0.0812978
1.61786	223.536		-6.50735	-0.288543	-6.50735	-0.0541854
1.76786	222.587		-6.47804	-0.275642	-6.47804	-0.0261234
1.91786	221.645		-6.44873	-0.260682	-6.44873	0.00266836
2.06786	220.708		-6.41942	-0.24373	-6.41942	0.0319636
2.21786	219.777		-6.39011	-0.224872	-6.39011	0.0615313
2.36786	218.852		-6.36079	-0.204213	-6.36079	0.0911387
2.51786	217.933		-6.33148	-0.181877	-6.33148	0.120553
2.66786	217.02		-6.30217	-0.158002	-6.30217	0.149544
2.81786	216.113		-6.27286	-0.132743	-6.27286	0.177886
2.96786	215.212		-6.24355	-0.106266	-6.24355	0.205359
3.11786	214.316		-6.21424	-0.0787507	-6.21424	0.231756
3.26786	213.426		-6.18493	-0.0503861	-6.18493	0.256875
3.41786	212.542		-6.15562	-0.021368	-6.15562	0.280532
3.56786	211.663		-6.12631	0.00810163	-6.12631	0.302553
3.71786	210.789		-6.09699	0.0378178	-6.09699	0.322783
3.86786	209.921		-6.06768	0.0675743	-6.06768	0.341082
4.01786	209.059		-6.03837	0.097166	-6.03837	0.357328
4.16786	208.202		-6.00906	0.126391	-6.00906	0.37142
4.31786	207.35		-5.97975	0.155053	-5.97975	0.383273
4.46786	206.503		-5.95044	0.182962	-5.95044	0.392825
4.61786	205.662		-5.92113	0.209938	-5.92113	0.400033
4.76786	204.826		-5.89182	0.235812	-5.89182	0.404872
4.91786	203.995		-5.8625	0.260426	-5.8625	0.407338
5.06786	203.169		-5.83319	0.283637	-5.83319	0.407447
5.21786	202.349		-5.80388	0.305315	-5.80388	0.405232
5.36786	201.533		-5.77457	0.325347	-5.77457	0.400744
5.51786	200.722		-5.74526	0.343637	-5.74526	0.394049
5.66786	199.917		-5.71595	0.360101	-5.71595	0.385229
5.81786	199.116		-5.68664	0.374678	-5.68664	0.37438
5.96786	198.32		-5.65733	0.387317	-5.65733	0.36161
6.11786	197.529		-5.62801	0.397989	-5.62801	0.347038
6.26786	196.743		-5.5987	0.406677	-5.5987	0.33079
6.41786	195.961		-5.56939	0.413381	-5.56939	0.313002
6.56786	195.184		-5.54008	0.418112	-5.54008	0.293815
6.71786	194.412		-5.51077	0.420899	-5.51077	0.273373
6.86786	193.645		-5.48146	0.421778	-5.48146	0.251822
7.01786	192.882		-5.45215	0.420798	-5.45215	0.229312
7.16786	192.123		-5.42284	0.418017	-5.42284	0.205988
7.31786	191.37		-5.39353	0.4135	-5.39353	0.181997
7.46786	190.62		-5.36421	0.407319	-5.36421	0.157481
7.61786	189.876		-5.3349	0.39955	-5.3349	0.132577
7.76786	189.135		-5.30559	0.390273	-5.30559	0.107417
7.91786	188.399		-5.27628	0.37957	-5.27628	0.0821267
8.06786	187.667		-5.24697	0.367523	-5.24697	0.0568259
8.21786	186.94		-5.21766	0.354216	-5.21766	0.031626
8.36786	186.217		-5.18835	0.339729	-5.18835	0.0066307
	185.498		-5.15904	0.324141	-5.15904	-0.0180643
	184.784		-5.12972	0.307527	-5.12972	-0.042371
	184.073		-5.10041	0.289961	-5.10041	-0.0662098
	183.367		-5.0711	0.271511	-5.0711	-0.0895083
	182.665		-5.04179	0.252242	-5.04179	-0.112202
	181.967		-5.01248	0.232213	-5.01248	-0.134232
	181.273		-4.98317	0.211481	-4.98317	-0.155546
	180.583		-4.95386	0.190099	-4.95386	-0.1761
	179.897		-4.92455	0.168116	-4.92455	-0.19585
	179.215		-4.89524	0.14558	-4.89524	-0.21476
	178.537		-4.86592	0.122535	-4.86592	-0.232795
	177.863		-4.83661	0.0990259	-4.83661	-0.249925
	177.192		-4.8073	0.0750955	-4.8073	-0.26612
	176.526		-4.77799	0.0507882	-4.77799	-0.281351
	175.863		-4.74868	0.0261498	-4.74868	-0.295591
	175.205		-4.71937	0.00122866	-4.71937	-0.308813
	174.55		-4.69006	-0.0239238	-4.69006	-0.320989
	173.898		-4.66075	-0.0492517	-4.66075	-0.33209
	173.251		-4.63143	-0.0746946	-4.63143	-0.342087
	172.607		-4.60212	-0.100186	-4.60212	-0.350948
	171.966		-4.57281	-0.125655	-4.57281	-0.358644
	171.33		-4.5435	-0.151021	-4.5435	-0.365142
	170.696		-4.51419	-0.1762	-4.51419	-0.370409
	170.067		-4.48488	-0.2011	-4.48488	-0.374412
	169.441		-4.45557	-0.225623	-4.45557	-0.37712
	168.818		-4.42626	-0.249664	-4.42626	-0.378502
	168.199		-4.39695	-0.273113	-4.39695	-0.378529
	167.584		-4.36763	-0.295856	-4.36763	-0.377173
	166.972		-4.33832	-0.317772	-4.33832	-0.374414
	166.363		-4.30901	-0.33874	-4.30901	-0.370232
	165.758		-4.2797	-0.358636	-4.2797	-0.364615
	165.156		-4.25039	-0.377334	-4.25039	-0.357557
	164.557		-4.22108	-0.394712	-4.22108	-0.349059
	163.962		-4.19177	-0.410648	-4.19177	-0.33913
	163.37		-4.16246	-0.425024	-4.16246	-0.327789
	162.781		-4.13314	-0.437729	-4.13314	-0.315065
	162.195		-4.10383	-0.448657	-4.10383	-0.300996
	161.613		-4.07452	-0.457712	-4.07452	-0.285631
	161.034		-4.04521	-0.464808	-4.04521	-0.269032
	160.458		-4.0159	-0.469872	-4.0159	-0.25127
	159.885		-3.98659	-0.47284	-3.98659	-0.232429
	159.315		-3.95728	-0.473667	-3.95728	-0.212604
	158.748		-3.92797	-0.47232	-3.92797	-0.1919
	158.185		-3.89865	-0.468783	-3.89865	-0.170432
	157.624		-3.86934	-0.463055	-3.86934	-0.148325
	157.067		-3.84003	-0.455154	-3.84003	-0.125713
	156.512		-3.81072	-0.445114	-3.81072	-0.102736
	155.961		-3.78141	-0.432987	-3.78141	-0.0795407
	155.412		-3.7521	-0.418839	-3.7521	-0.0562778
	154.867		-3.72279	-0.402755	-3.72279	-0.0331011
	154.324		-3.69348	-0.384834	-3.69348	-0.0101653
	153.784		-3.66417	-0.365189	-3.66417	0.0123756
	153.247		-3.63485	-0.343946	-3.63485	0.0343704
	152.713		-3.60554	-0.321242	-3.60554	0.0556722
	152.182		-3.57623	-0.297226	-3.57623	0.0761409
	151.654		-3.54692	-0.272052	-3.54692	0.0956447
	151.128		-3.51761	-0.245882	-3.51761	0.114062
	150.606		-3.4883	-0.218881	-3.4883	0.131284
	150.086		-3.45899	-0.191218	-3.45899	0.147215
	149.568		-3.42968	-0.16306	-3.42968	0.161774
	149.054		-3.40036	-0.134574	-3.40036	0.174897
	148.542		-3.37105	-0.10592	-3.37105	0.186539
	148.033		-3.34174	-0.0772553	-3.34174	0.196671
	147.526		-3.31243	-0.0487275	-3.31243	0.205285
	147.022		-3.28312	-0.0204757	-3.28312	0.212392
	146.521		-3.25381	0.00737215	-3.25381	0.218022
	146.023		-3.2245	0.0347001	-3.2245	0.222225
	145.527		-3.19519	0.0614054	-3.19519	0.22507
	145.033		-3.16588	0.087399	-3.16588	0.226644
	144.542		-3.13656	0.112606	-3.13656	0.227049
	144.054		-3.10725	0.136968	-3.10725	0.226404
	143.568		-3.07794	0.160437	-3.07794	0.224843
	143.085		-3.04863	0.182984	-3.04863	0.22251
	142.604		-3.01932	0.204591	-3.01932	0.219559
	142.125		-2.99001	0.225254	-2.99001	0.216152
	141.65		-2.9607	0.244979	-2.9607	0.212454
	141.176		-2.93139	0.263785	-2.93139	0.208636
	140.705		-2.90207	0.281696	-2.90207	0.204864
	140.236		-2.87276	0.298748	-2.87276	0.201304
	139.77		-2.84345	0.314978	-2.84345	0.198114
	139.306		-2.81414	0.330428	-2.81414	0.195442
	138.845		-2.78483	0.345141	-2.78483	0.193427
	138.385		-2.75552	0.359159	-2.75552	0.192191
	137.929		-2.72621	0.372521	-2.72621	0.19184
	137.474		-2.6969	0.385261	-2.6969	0.192461
	137.022		-2.66758	0.397406	-2.66758	0.194121
	136.572		-2.63827	0.408973	-2.63827	0.196861
	136.124		-2.60896	0.419971	-2.60896	0.2007
	135.679		-2.57965	0.430395	-2.57965	0.20563
	135.235		-2.55034	0.440226	-2.55034	0.211618
	134.794		-2.52103	0.449434	-2.52103	0.218604
	134.355		-2.49172	0.457971	-2.49172	0.2265
	133.919		-2.46241	0.465776	-2.46241	0.235194
	133.484		-2.4331	0.472771	-2.4331	0.244546
	133.052		-2.40378	0.478866	-2.40378	0.254394
	132.622		-2.37447	0.483953	-2.37447	0.264553
	132.194		-2.34516	0.487914	-2.34516	0.274816
	131.768		-2.31585	0.490618	-2.31585	0.284959
	131.344		-2.28654	0.491923	-2.28654	0.294744
	130.922		-2.25723	0.491681	-2.25723	0.303918
	130.502		-2.22792	0.489735	-2.22792	0.312221
	130.085		-2.19861	0.485927	-2.19861	0.319386
	129.669		-2.16929	0.480098	-2.16929	0.325145
	129.256		-2.13998	0.47209	-2.13998	0.329231
	128.844		-2.11067	0.461752	-2.11067	0.331386
	128.435		-2.08136	0.448939	-2.08136	0.331358
	128.027		-2.05205	0.433519	-2.05205	0.328912
	127.622		-2.02274	0.415374	-2.02274	0.323828
	127.218		-1.99343	0.394405	-1.99343	0.315911
	126.817		-1.96412	0.370533	-1.96412	0.304989
	126.417		-1.93481	0.3437	-1.93481	0.290918
	126.019		-1.90549	0.313878	-1.90549	0.273587
	125.623		-1.87618	0.281065	-1.87618	0.252918
	125.229		-1.84687	0.245291	-1.84687	0.228872
	124.837		-1.81756	0.206616	-1.81756	0.201446
	124.447		-1.78825	0.165136	-1.78825	0.170678
	124.059		-1.75894	0.12098	-1.75894	0.136649
	123.673		-1.72963	0.0743118	-1.72963	0.0994774
	123.288		-1.70032	0.0253309	-1.70032	0.0593278
	122.905		-1.671	-0.0257292	-1.671	0.0164038
	122.524		-1.64169	-0.0786012	-1.64169	-0.0290504
	122.145		-1.61238	-0.132986	-1.61238	-0.0767518
	121.768		-1.58307	-0.188553	-1.58307	-0.126381
	121.392		-1.55376	-0.244946	-1.55376	-0.177583
	121.019		-1.52445	-0.30178	-1.52445	-0.229974
	120.647		-1.49514	-0.358651	-1.49514	-0.283141
	120.277		-1.46583	-0.415134	-1.46583	-0.336647
	119.908		-1.43652	-0.470791	-1.43652	-0.390034
	119.541		-1.4072	-0.525171	-1.4072	-0.442833
	119.176		-1.37789	-0.57782	-1.37789	-0.494559
	118.813		-1.34858	-0.62828	-1.34858	-0.544724
	118.452		-1.31927	-0.676095	-1.31927	-0.592841
	118.092		-1.28996	-0.720821	-1.28996	-0.638425
	117.733		-1.26065	-0.762021	-1.26065	-0.681002
	117.377		-1.23134	-0.799281	-1.23134	-0.720113
	117.022		-1.20203	-0.832206	-1.20203	-0.75532
	116.669		-1.17271	-0.860428	-1.17271	-0.78621
	116.317		-1.1434	-0.88361	-1.1434	-0.812398
	115.967		-1.11409	-0.901452	-1.11409	-0.833537
	115.619		-1.08478	-0.913692	-1.08478	-0.849315
	115.272		-1.05547	-0.920109	-1.05547	-0.859466
	114.927		-1.02616	-0.920529	-1.02616	-0.863766
	114.583		-0.996847	-0.914825	-0.996847	-0.862044
	114.241		-0.967536	-0.902921	-0.967536	-0.854178
	113.901		-0.938225	-0.884791	-0.938225	-0.840099
	113.562		-0.908914	-0.860464	-0.908914	-0.819793
	113.225		-0.879603	-0.83002	-0.879603	-0.793301
	112.889		-0.850291	-0.793592	-0.850291	-0.760722
	112.555		-0.82098	-0.751368	-0.82098	-0.722208
	112.222		-0.791669	-0.703584	-0.791669	-0.677967
	111.891		-0.762358	-0.650529	-0.762358	-0.628259
	111.561		-0.733047	-0.592535	-0.733047	-0.573396
	111.233		-0.703735	-0.529984	-0.703735	-0.513737
	110.906		-0.674424	-0.463296	-0.674424	-0.449691
	110.581		-0.645113	-0.392929	-0.645113	-0.381703
	110.257		-0.615802	-0.319377	-0.615802	-0.310261
	109.935		-0.586491	-0.243162	-0.586491	-0.235885
	109.614		-0.557179	-0.164832	-0.557179	-0.159123
	109.294		-0.527868	-0.084955	-0.527868	-0.0805509
	108.976		-0.498557	-0.00411354	-0.498557	-0.000759875
	108.66		-0.469246	0.0770994	-0.469246	0.0796434
	108.344		-0.439935	0.158086	-0.439935	0.160044
	108.031		-0.410624	0.238251	-0.410624	0.239826
	107.718		-0.381312	0.317002	-0.381312	0.318375
	107.407		-0.352001	0.39376	-0.352001	0.395085
	107.098		-0.32269	0.467962	-0.32269	0.469364
	106.79		-0.293379	0.539066	-0.293379	0.540643
	106.483		-0.264068	0.606555	-0.264068	0.608372
	106.177		-0.234756	0.669945	-0.234756	0.672034
	105.873		-0.205445	0.728782	-0.205445	0.731145
	105.57		-0.176134	0.782654	-0.176134	0.785259
	105.269		-0.146823	0.831189	-0.146823	0.833973
	104.969		-0.117512	0.874057	-0.117512	0.876928
	104.67		-0.0882005	0.910978	-0.0882005	0.913814
	104.372		-0.0588893	0.941719	-0.0588893	0.944371
	104.076		-0.0295781	0.966097	-0.0295781	0.968393
	103.781		-0.000266941	0.983981	-0.000266941	0.985727
	103.488		0.0290442	0.995291	0.0290442	0.996277
	103.195		0.0583554	1	0.0583554	1
	102.904		0.0876666	0.998131	0.0876666	0.996911
	102.614		0.116978	0.98976	0.116978	0.987077
	102.326		0.146289	0.97501	0.146289	0.970622
	102.039		0.1756	0.954052	0.1756	0.94772
	101.752		0.204911	0.927105	0.204911	0.918596
	101.468		0.234223	0.894428	0.234223	0.88352
	101.184		0.263534	0.856323	0.263534	0.84281
	100.902		0.292845	0.813127	0.292845	0.796823
	100.621		0.322156	0.765213	0.322156	0.745955
	100.341		0.351467	0.712982	0.351467	0.690634
	100.062		0.380778	0.656863	0.380778	0.631319
	99.7843		0.41009	0.597307	0.41009	0.568493
	99.508		0.439401	0.534783	0.439401	0.502661
	99.2328		0.468712	0.469775	0.468712	0.434341
	98.9588		0.498023	0.402777	0.498023	0.364065
	98.686		0.527334	0.334287	0.527334	0.29237
	98.4143		0.556646	0.264807	0.556646	0.219794
	98.1438		0.585957	0.194836	0.585957	0.146872
	97.8744		0.615268	0.124865	0.615268	0.0741325
	97.6062		0.644579	0.0553776	0.644579	0.00209061
	97.3391		0.67389	-0.013159	0.67389	-0.0687545
	97.0731		0.703202	-0.0802935	0.703202	-0.137924
	96.8083		0.732513	-0.145595	0.732513	-0.204963
	96.5445		0.761824	-0.208657	0.761824	-0.269444
	96.2819		0.791135	-0.269099	0.791135	-0.330969
	96.0204		0.820446	-0.326567	0.820446	-0.389176
	95.76		0.849757	-0.38074	0.849757	-0.443735
	95.5007		0.879069	-0.431329	0.879069	-0.494356
	95.2424		0.90838	-0.478079	0.90838	-0.540786
			0.937691	-0.520769	0.937691	-0.582813
			0.967002	-0.559214	0.967002	-0.620266
			0.996313	-0.593267	0.996313	-0.653015
			1.02562	-0.622816	1.02562	-0.680971
			1.05494	-0.647786	1.05494	-0.704084
			1.08425	-0.668138	1.08425	-0.722346
			1.11356	-0.683869	1.11356	-0.735787
			1.14287	-0.695009	1.14287	-0.744471
			1.17218	-0.701621	1.17218	-0.748501
			1.20149	-0.7038	1.20149	-0.748009
			1.2308	-0.701672	1.2308	-0.743161
			1.26011	-0.695389	1.26011	-0.734147
			1.28943	-0.685129	1.28943	-0.721183
			1.31874	-0.671094	1.31874	-0.704509
			1.34805	-0.653506	1.34805	-0.684381
			1.37736	-0.632608	1.37736	-0.661071
			1.40667	-0.608656	1.40667	-0.634864
			1.43598	-0.58192	1.43598	-0.606053
			1.46529	-0.552682	1.46529	-0.574938
			1.4946	-0.52123	1.4946	-0.541821
			1.52391	-0.487858	1.52391	-0.507003
			1.55323	-0.452863	1.55323	-0.470783
			1.58254	-0.416541	1.58254	-0.433452
			1.61185	-0.379187	1.61185	-0.395294
			1.64116	-0.341089	1.64116	-0.356582
			1.67047	-0.30253	1.67047	-0.317576
			1.69978	-0.263783	1.69978	-0.27852
			1.72909	-0.225109	1.72909	-0.239642
			1.7584	-0.186757	1.7584	-0.201154
			1.78772	-0.148963	1.78772	-0.163246
			1.81703	-0.111944	1.81703	-0.126092
			1.84634	-0.0759029	1.84634	-0.0898438
			1.87565	-0.041023	1.87565	-0.0546337
			1.90496	-0.00746972	1.90496	-0.0205744
			1.93427	0.0246111	1.93427	0.0122411
			1.96358	0.0550931	1.96358	0.0437386
			1.99289	0.0838693	1.99289	0.0738621
			2.0222	0.110853	2.0222	0.102573
			2.05152	0.135975	2.05152	0.129846
			2.08083	0.159187	2.08083	0.155675
			2.11014	0.180458	2.11014	0.180061
			2.13945	0.199773	2.13945	0.203021
			2.16876	0.217136	2.16876	0.224578
			2.19807	0.232565	2.19807	0.244764
			2.22738	0.246091	2.22738	0.263617
			2.25669	0.25776	2.25669	0.28118
			2.28601	0.267627	2.28601	0.297496
			2.31532	0.27576	2.31532	0.312612
			2.34463	0.282233	2.34463	0.326571
			2.37394	0.287128	2.37394	0.339417
			2.40325	0.290533	2.40325	0.351188
			2.43256	0.292541	2.43256	0.36192
			2.46187	0.293246	2.46187	0.371641
			2.49118	0.292744	2.49118	0.380374
			2.5205	0.291133	2.5205	0.388136
			2.54981	0.288507	2.54981	0.394936
			2.57912	0.28496	2.57912	0.400776
			2.60843	0.280583	2.60843	0.405651
			2.63774	0.275461	2.63774	0.409548
			2.66705	0.269677	2.66705	0.412449
			2.69636	0.263305	2.69636	0.414331
			2.72567	0.256417	2.72567	0.415162
			2.75498	0.249075	2.75498	0.41491
			2.7843	0.241338	2.7843	0.413538
			2.81361	0.233255	2.81361	0.411006
			2.84292	0.224871	2.84292	0.407277
			2.87223	0.216223	2.87223	0.402311
			2.90154	0.207342	2.90154	0.396071
			2.93085	0.198253	2.93085	0.388525
			2.96016	0.188976	2.96016	0.379643
			2.98947	0.179525	2.98947	0.369402
			3.01879	0.16991	3.01879	0.357788
			3.0481	0.160137	3.0481	0.344793
			3.07741	0.15021	3.07741	0.330419
			3.10672	0.14013	3.10672	0.314677
			3.13603	0.129895	3.13603	0.297592
			3.16534	0.119503	3.16534	0.279198
			3.19465	0.108952	3.19465	0.259541
			3.22396	0.0982408	3.22396	0.23868
			3.25327	0.0873679	3.25327	0.216685
			3.28259	0.0763345	3.28259	0.193639
			3.3119	0.0651438	3.3119	0.169636
			3.34121	0.0538016	3.34121	0.144782
			3.37052	0.0423172	3.37052	0.119191
			3.39983	0.0307031	3.39983	0.0929882
			3.42914	0.0189758	3.42914	0.0663063
			3.45845	0.00715577	3.45845	0.0392852
			3.48776	-0.0047324	3.48776	0.0120705
			3.51708	-0.01666	3.51708	-0.0151879
			3.54639	-0.0285942	3.54639	-0.0423375
			3.5757	-0.0404981	3.5757	-0.0692245
			3.60501	-0.0523313	3.60501	-0.0956956
			3.63432	-0.0640496	3.63432	-0.121599
			3.66363	-0.0756057	3.66363	-0.146788
			3.69294	-0.0869497	3.69294	-0.17112
			3.72225	-0.0980292	3.72225	-0.194459
			3.75157	-0.10879	3.75157	-0.216677
			3.78088	-0.119176	3.78088	-0.237656
			3.81019	-0.129132	3.81019	-0.257288
			3.8395	-0.1386	3.8395	-0.275477
			3.86881	-0.147525	3.86881	-0.292139
			3.89812	-0.15585	3.89812	-0.307204
			3.92743	-0.163522	3.92743	-0.320613
			3.95674	-0.17049	3.95674	-0.332323
			3.98605	-0.176702	3.98605	-0.342305
			4.01537	-0.182114	4.01537	-0.350543
			4.04468	-0.186681	4.04468	-0.357035
			4.07399	-0.190366	4.07399	-0.361793
			4.1033	-0.193133	4.1033	-0.36484
			4.13261	-0.194952	4.13261	-0.366211
			4.16192	-0.195798	4.16192	-0.365954
			4.19123	-0.195652	4.19123	-0.364124
			4.22054	-0.194499	4.22054	-0.360788
			4.24986	-0.19233	4.24986	-0.356018
			4.27917	-0.189143	4.27917	-0.349893
			4.30848	-0.184942	4.30848	-0.342498
			4.33779	-0.179735	4.33779	-0.333922
			4.3671	-0.173537	4.3671	-0.324253
			4.39641	-0.166371	4.39641	-0.313585
			4.42572	-0.158262	4.42572	-0.302009
			4.45503	-0.149244	4.45503	-0.289617
			4.48434	-0.139357	4.48434	-0.276495
			4.51366	-0.128644	4.51366	-0.262731
			4.54297	-0.117156	4.54297	-0.248404
			4.57228	-0.104947	4.57228	-0.233594
			4.60159	-0.0920792	4.60159	-0.21837
			4.6309	-0.0786169	4.6309	-0.202801
			4.66021	-0.0646302	4.66021	-0.186945
			4.68952	-0.0501935	4.68952	-0.17086
			4.71883	-0.0353849	4.71883	-0.154593
			4.74815	-0.0202866	4.74815	-0.138189
			4.77746	-0.00498381	4.77746	-0.121686
			4.80677	0.010435	4.80677	-0.105119
			4.83608	0.025879	4.83608	-0.0885189
			4.86539	0.041255	4.86539	-0.0719115
			4.8947	0.0564685	4.8947	-0.0553216
			4.92401	0.0714236	4.92401	-0.0387719
			4.95332	0.0860238	4.95332	-0.0222841
			4.98263	0.100173	4.98263	-0.00587975
			5.01195	0.113774	5.01195	0.0104186
			5.04126	0.126734	5.04126	0.026587
			5.07057	0.138959	5.07057	0.042599
			5.09988	0.150358	5.09988	0.0584254
			5.12919	0.160846	5.12919	0.0740333
			5.1585	0.170338	5.1585	0.0893855
			5.18781	0.178758	5.18781	0.104441
			5.21712	0.186031	5.21712	0.119153
			5.24644	0.192092	5.24644	0.133471
			5.27575	0.196883	5.27575	0.14734
			5.30506	0.20035	5.30506	0.1607
			5.33437	0.202452	5.33437	0.173487
			5.36368	0.203155	5.36368	0.185634
			5.39299	0.202434	5.39299	0.19707
			5.4223	0.200278	5.4223	0.207725
			5.45161	0.196683	5.45161	0.217524
			5.48093	0.191658	5.48093	0.226394
			5.51024	0.185224	5.51024	0.234265
			5.53955	0.177413	5.53955	0.241065
			5.56886	0.168271	5.56886	0.246729
			5.59817	0.157854	5.59817	0.251197
			5.62748	0.14623	5.62748	0.254412
			5.65679	0.13348	5.65679	0.256328
			5.6861	0.119697	5.6861	0.256905
			5.71541	0.104982	5.71541	0.256115
			5.74473	0.0894476	5.74473	0.253938
			5.77404	0.0732166	5.77404	0.250368
			5.80335	0.0564192	5.80335	0.245411
			5.83266	0.0391931	5.83266	0.239085
			5.86197	0.0216823	5.86197	0.231421
			5.89128	0.00403539	5.89128	0.222466
			5.92059	-0.0135954	5.92059	0.212278
			5.9499	-0.0310558	5.9499	0.200931
			5.97922	-0.0481915	5.97922	0.18851
			6.00853	-0.064849	6.00853	0.175113
			6.03784	-0.080878	6.03784	0.16085
			6.06715	-0.0961325	6.06715	0.145841
			6.09646	-0.110473	6.09646	0.130216
			6.12577	-0.123767	6.12577	0.114114
			6.15508	-0.135892	6.15508	0.0976772
			6.18439	-0.146736	6.18439	0.081056
			6.2137	-0.156201	6.2137	0.064402
			6.24302	-0.1642	6.24302	0.0478683
			6.27233	-0.170661	6.27233	0.0316071
			6.30164	-0.17553	6.30164	0.0157681
			6.33095	-0.178766	6.33095	0.000495839
			6.36026	-0.18035	6.36026	-0.0140715
			6.38957	-0.180275	6.38957	-0.0278044
			6.41888	-0.178556	6.41888	-0.0405837
			6.44819	-0.175224	6.44819	-0.0523019
			6.47751	-0.170327	6.47751	-0.0628654
			6.50682	-0.163932	6.50682	-0.0721949
			6.53613	-0.156121	6.53613	-0.0802273
			6.56544	-0.146992	6.56544	-0.086916
			6.59475	-0.136658	6.59475	-0.092232
			6.62406	-0.125244	6.62406	-0.0961641
			6.65337	-0.112887	6.65337	-0.0987191
			6.68268	-0.0997356	6.68268	-0.0999217
			6.71199	-0.0859449	6.71199	-0.099814
			6.74131	-0.0716772	6.74131	-0.0984553
			6.77062	-0.057099	6.77062	-0.0959207
			6.79993	-0.0423792	6.79993	-0.0923001
			6.82924	-0.027687	6.82924	-0.0876973
			6.85855	-0.0131898	6.85855	-0.0822278
			6.88786	0.000949382	6.88786	-0.0760176
			6.91717	0.0145732	6.91717	-0.0692009
			6.94648	0.0275323	6.94648	-0.0619186
			6.9758	0.0396876	6.9758	-0.0543157
			7.00511	0.0509113	7.00511	-0.0465393
			7.03442	0.061089	7.03442	-0.0387365
			7.06373	0.0701207	7.06373	-0.0310521
			7.09304	0.0779226	7.09304	-0.0236265
			7.12235	0.0844273	7.12235	-0.0165935
			7.15166	0.0895853	7.15166	-0.0100786
			7.18097	0.093365	7.18097	-0.00419655
			7.21029	0.0957532	7.21029	0.000949536
			7.2396	0.096755	7.2396	0.0052703
			7.26891	0.0963934	7.26891	0.00869117
			7.29822	0.0947093	7.29822	0.0111535
			7.32753	0.0917602	7.32753	0.0126151
			7.35684	0.0876194	7.35684	0.0130514
			7.38615	0.0823749	7.38615	0.0124551
			7.41546	0.0761278	7.41546	0.0108363
			7.44477	0.068991	7.44477	0.00822255
			7.47409	0.0610872	7.47409	0.00465795
			7.5034	0.0525472	7.5034	0.000202579
			7.53271	0.0435077	7.53271	-0.00506865
			7.56202	0.0341096	7.56202	-0.0110672
			7.59133	0.0244958	7.59133	-0.0176925
			7.62064	0.0148092	7.62064	-0.0248334
			7.64995	0.00519029	7.64995	-0.03237
			7.67926	-0.00422435	7.67926	-0.0401759
			7.70858	-0.0133042	7.70858	-0.0481198
			7.73789	-0.0219266	7.73789	-0.0560678
			7.7672	-0.0299783	7.7672	-0.0638857
			7.79651	-0.0373571	7.79651	-0.0714406
			7.82582	-0.0439729	7.82582	-0.0786034
			7.85513	-0.049749	7.85513	-0.0852508
			7.88444	-0.054623	7.88444	-0.0912669
			7.91375	-0.058547	7.91375	-0.0965453
			7.94306	-0.0614889	7.94306	-0.100991
			7.97238	-0.0634315	7.97238	-0.10452
			8.00169	-0.0643731	8.00169	-0.107063
			8.031	-0.0643271	8.031	-0.108565
			8.06031	-0.0633211	8.06031	-0.108988
			8.08962	-0.0613967	8.08962	-0.108307
			8.11893	-0.0586079	8.11893	-0.106515
			8.14824	-0.0550205	8.14824	-0.10362
			8.17755	-0.0507102	8.17755	-0.0996483
			8.20687	-0.0457618	8.20687	-0.094639
			8.23618	-0.0402671	8.23618	-0.0886472
			8.26549	-0.0343236	8.26549	-0.0817418
			8.2948	-0.0280324	8.2948	-0.0740041
			8.32411	-0.0214969	8.32411	-0.0655268
			8.35342	-0.0148208	8.35342	-0.0564125
			8.38273	-0.00810623	8.38273	-0.046772
			8.41204	-0.00145257	8.41204	-0.0367225
			8.44135	0.00504551	8.44135	-0.0263858
			8.47067	0.0112994	8.47067	-0.0158868
			8.49998	0.0172278	8.49998	-0.00535101

## Sheet: panel c
0.000758409	0.0012209	0	0.000372593	0.00050401	0	0	0	0	0	0.000247831	0	0	0	0.00118196	0.00085034	0	0	8.32696e-05	0.000406	0.00108368	0.00170912	0.000736827	0	0.00127724	0	0	0.000771058	0.000229764	0.000519202	0.00123974	0	0.000441422	0.000562415	0.000474836	0	9.34267e-05	0.000485494	0.000162008	0.0011663	0.00215461	0.00224086	0.00121228	0.00325867	0.0020616	0.000720693	8.3861e-05	0.000653819	0	0
0.00087948	0.00139065	0	0.000295023	0.000496208	0	0	0	0	0	0.000279483	0	0	0	0.00129354	0.000842047	0	0	7.91636e-05	0.00039216	0.00121864	0.00174965	0.000785886	0	0.00137143	7.79502e-05	0	0.000720447	0.000210308	0.000453881	0.00128492	0	0.000437744	0.000550363	0.000466409	0	0.000154334	0.000519591	0.000173203	0.0011885	0.0021733	0.00219732	0.00112952	0.00317071	0.00216277	0.000693931	0.000125751	0.000675036	0	5.92279e-06
0.00100622	0.00156499	0	0.000215946	0.000478719	0	0	0	0	0	0.000305177	0	0	0	0.00140688	0.00082539	0	0	7.35785e-05	0.000376435	0.00135245	0.00179121	0.000832958	0	0.00145943	0.000163072	0	0.000666955	0.000190984	0.000382152	0.00132419	0	0.000434917	0.000540848	0.000458583	0	0.000215123	0.000546761	0.000186596	0.00121178	0.00219777	0.00215615	0.00105674	0.00307899	0.00225851	0.000660041	0.000166192	0.000695768	0	3.5361e-05
0.0011376	0.0017423	0	0.00013619	0.000451522	0	1.99958e-05	0	0	0	0.000324402	0	0	0	0.00152121	0.000800262	0	9.08516e-05	6.68618e-05	0.000359664	0.00148434	0.0018344	0.000878028	0	0.00154038	0.000249982	0	0.000611113	0.000172012	0.000304551	0.00135696	0	0.000433125	0.000534127	0.000451587	0	0.000275296	0.000566825	0.000202795	0.00123735	0.00223038	0.00212037	0.000998123	0.00298671	0.00234855	0.000619614	0.000204734	0.000715864	0	6.32799e-05
0.00127252	0.00192089	0	5.6628e-05	0.000414735	0	5.69312e-05	0	2.9232e-05	0	0.000336696	0	0	0	0.00163573	0.000766644	0	0.000267009	5.94513e-05	0.000342851	0.00161363	0.00187991	0.000921192	0	0.00161351	0.000337925	0	0.000553492	0.000153619	0.000221694	0.00138264	0	0.000432548	0.000530433	0.000445649	0	0.000334373	0.000579745	0.000222513	0.0012667	0.00227378	0.00209338	0.000958184	0.00289742	0.00243282	0.00057343	0.000240951	0.000735173	0	8.93695e-05
0.0014098	0.00209899	0	0	0.00036863	3.86732e-06	9.20702e-05	0	0.000109909	0	0.000341662	0	0	0	0.00174961	0.000724613	0	0.00044747	5.18838e-05	0.000327169	0.00173976	0.00192861	0.000962665	0	0.0016781	0.000426135	0	0.000494698	0.000136036	0.000134271	0.00140073	0	0.000433361	0.000529974	0.000440995	1.20609e-05	0.000391907	0.000585646	0.000246569	0.00130149	0.00233086	0.00207888	0.000941815	0.00281509	0.00251142	0.000522467	0.000274449	0.000753544	0	0.000113331
0.0015482	0.00227478	0	0	0.000313641	6.12848e-05	0.00012506	1.10125e-06	0.000192416	0	0.000338969	0	0	0	0.00186204	0.000674345	0	0.000630963	4.48034e-05	0.000313972	0.00186231	0.00198145	0.0010028	0	0.00173355	0.000513842	0	0.000435367	0.000119496	4.30428e-05	0.00141078	0	0.000435734	0.000532926	0.000437848	9.46698e-05	0.000447494	0.000584829	0.000275908	0.00134368	0.00240482	0.00208094	0.000954254	0.00274404	0.00258466	0.000467919	0.000304879	0.000770823	0	0.000134882
0.00168642	0.0024464	0	0	0.000250373	0.000120848	0.000155592	0.000108637	0.000276167	0	0.000328359	0	0	0	0.0019722	0.000616121	0	0.000816203	3.89713e-05	0.000304806	0.00198102	0.00203959	0.0010421	0	0.00177937	0.000600286	0	0.000376163	0.000104229	0	0.00141241	0	0.000439827	0.000539433	0.000436425	0.000181701	0.000500786	0.000577785	0.000311605	0.00139547	0.00249912	0.00210399	0.00100108	0.00268901	0.00265307	0.000411198	0.000331946	0.000786863	0	0.000153758
0.00182313	0.00261198	0	0	0.000179607	0.000182285	0.000183413	0.000217274	0.000360578	0	0.000309659	0	0	0	0.00207928	0.000550331	0	0.00100191	3.52741e-05	0.000301408	0.00209584	0.00210432	0.00108123	0	0.00181518	0.000684728	0	0.000317766	9.04656e-05	0	0.00140532	0	0.00044579	0.000549606	0.000436934	0.000272741	0.000551508	0.000565208	0.000354873	0.00145933	0.00261752	0.00215276	0.00108821	0.00265507	0.00271743	0.000353949	0.000355418	0.000801515	0	0.000169716
0.00195696	0.00276966	0	0	0.000102315	0.000245349	0.000208337	0.000326035	0.000445072	0	0.00028278	0	0	0	0.0021825	0.00047748	0	0.00118685	3.47338e-05	0.00030572	0.00220691	0.00217712	0.00112103	0	0.00184075	0.000766466	0	0.000260876	7.84284e-05	0	0.00138927	0	0.000453762	0.00056352	0.000439577	0.000367373	0.000599469	0.000548009	0.000407076	0.00153802	0.00276403	0.00223235	0.00122188	0.00264768	0.00277878	0.000298059	0.000375139	0.000814636	0	0.000182541
0.00208655	0.0029176	3.01569e-05	0	1.966e-05	0.000309831	0.000230259	0.00043394	0.000529092	0	0.000247726	0	0	0	0.00228112	0.000398186	0	0.00136981	3.85163e-05	0.000319893	0.00231463	0.00225963	0.00116253	0	0.00185601	0.000844848	0	0.0002062	6.83329e-05	0	0.00136414	0	0.000463868	0.000581215	0.000444549	0.000465185	0.000644575	0.000527331	0.000469739	0.00163458	0.00294297	0.00234817	0.00140862	0.00267263	0.00283842	0.000245664	0.000391041	0.00082609	0	0.000192045
0.00221054	0.00305402	6.54977e-05	0	0	0.000375572	0.000249165	0.000540019	0.000612117	0	0.0002046	0	0	0	0.00237445	0.000313189	0	0.0015497	4.79413e-05	0.00034629	0.00241964	0.00235369	0.00120696	0	0.00186103	0.000919286	0	0.00015445	6.0384e-05	0	0.00132987	0	0.000476217	0.000602691	0.000452034	0.000565789	0.000686849	0.000504556	0.000544552	0.00175235	0.00315891	0.00250597	0.00165524	0.00273604	0.00289798	0.000199152	0.000403154	0.000835745	0	0.00019807
0.0023276	0.0031772	0.000104724	0	0	0.000442476	0.000265146	0.000643336	0.000693665	0	0.000153606	0	0	0	0.00246187	0.000223347	0	0.00172548	6.44907e-05	0.000387494	0.00252289	0.00246136	0.00125577	0	0.00185609	0.00098927	0	0.000106334	5.4774e-05	0	0.00128651	0	0.000490905	0.000627917	0.000462212	0.000668827	0.00072644	0.000481316	0.000633384	0.00189497	0.00341672	0.00271176	0.00196883	0.00284434	0.00295936	0.000161177	0.000411617	0.000843478	0	0.000200495
0.00243644	0.00328554	0.000148087	0	0	0.000510525	0.00027841	0.000743003	0.000773316	0	9.50533e-05	0	0	0	0.00254281	0.000129643	0	0.00189629	8.9818e-05	0.000446306	0.00262562	0.00258487	0.00131062	0	0.00184164	0.00105439	0	6.25565e-05	5.16803e-05	0	0.00123422	0	0.00050801	0.000656821	0.000475252	0.00077399	0.000763641	0.000459506	0.000738288	0.00206639	0.00372151	0.00297188	0.0023567	0.00300426	0.00302481	0.000134655	0.000416691	0.000849177	0	0.000199234
0.00253582	0.00337755	0.000195899	0	0	0.000579794	0.000289299	0.000838201	0.000850717	0	2.93606e-05	0	0	0	0.00261681	3.3184e-05	0	0.0020614	0.000125756	0.000525755	0.00272942	0.00272669	0.00137343	6.60098e-05	0.00181834	0.00111433	0	2.38053e-05	5.12634e-05	0	0.00117325	0	0.000527594	0.000689301	0.000491321	0.000881028	0.000798905	0.000441287	0.00086151	0.00227086	0.00407866	0.00329293	0.00282639	0.00322278	0.0030969	0.000122772	0.000418771	0.000852737	0	0.000194237
0.00262463	0.00345189	0.000248545	0	0	0.000650468	0.000298294	0.000928202	0.0009256	0	0	0	0	0	0.00268348	0	0	0.00222026	0.000174328	0.000629091	0.00283622	0.00288949	0.00144635	0.000258883	0.00178707	0.00116892	0	0	5.36647e-05	0	0.00110394	0	0.000549703	0.00072522	0.000510581	0.000989768	0.000832857	0.000429095	0.0010055	0.00251293	0.00449377	0.00368174	0.00338561	0.00350714	0.00317854	0.000128984	0.000418394	0.00085407	0	0.000185498
0.00270181	0.00350741	0.000306493	0	0	0.000722854	0.000306038	0.00101239	0.000997793	0	0	0	0	0	0.00274256	0	0	0.00237253	0.00023775	0.000759793	0.00294831	0.00307618	0.00153177	0.000483483	0.00174892	0.00121812	0	0	5.90054e-05	0	0.00102675	0	0.000574367	0.000764412	0.000533194	0.00110013	0.000866309	0.000425646	0.0011729	0.00279747	0.0049727	0.0041454	0.00404224	0.00386477	0.003273	0.000157016	0.000416254	0.000853098	0	0.000173048
0.00276646	0.00354314	0.000370306	0	0	0.000797401	0.000313338	0.00109028	0.00106723	0	0	0	0	0	0.00279391	0	0	0.00251811	0.000318443	0.000921561	0.00306838	0.00328988	0.00163237	0.000742057	0.00170521	0.00126203	0	0	6.73846e-05	0	0.000942236	0.00012373	0.000601601	0.000806689	0.000559326	0.00121214	0.000900273	0.000433938	0.00136659	0.00312966	0.00552152	0.0046912	0.00480429	0.00430329	0.0033839	0.000210863	0.000413207	0.000849761	0	0.000156963
0.00281782	0.00355835	0.000440655	0	0	0.000874716	0.000321188	0.00116155	0.00113399	0	0	0	0	0	0.0028375	0	0	0.00265716	0.00041904	0.00111832	0.00319952	0.00353395	0.00175106	0.00103691	0.00165751	0.00130094	0	0	7.88789e-05	0	0.000851061	0.000265	0.000631405	0.000851836	0.000589147	0.00132596	0.000935977	0.000457252	0.00158965	0.00351494	0.00614649	0.00532659	0.00567985	0.00483046	0.00351523	0.000294785	0.000410289	0.000844015	0	0.000137359
0.00285529	0.00355253	0.000518327	0	0	0.000955579	0.00033077	0.00122605	0.00119825	0	0	0	0	0	0.00287347	0	0	0.00279013	0.000542387	0.00135422	0.00334524	0.00381198	0.00189105	0.00137042	0.00160762	0.00133532	0	0	9.3541e-05	0	0.00075398	0.00041465	0.000663769	0.000899625	0.000622841	0.00144186	0.000974875	0.000499154	0.00184538	0.00395906	0.00685407	0.0060592	0.00667709	0.00545416	0.00367134	0.000413303	0.000408716	0.000835835	0	0.000114394
0.00287845	0.00352547	0.000604241	0	0	0.00104096	0.000343473	0.00128383	0.00126037	0	0	0	0	0	0.00290209	0	9.6162e-05	0.00291775	0.000691553	0.00163361	0.00350944	0.0041278	0.00205582	0.001745	0.00155759	0.00136583	0	0	0.0001114	0	0.000651846	0.000571558	0.000698673	0.000949817	0.000660608	0.00156031	0.00101866	0.000563493	0.00213731	0.00446806	0.00765088	0.00689677	0.00780418	0.00618235	0.00385694	0.000571191	0.000409901	0.000825217	0	8.82691e-05
0.00288711	0.00347722	0.000699458	0	0	0.00113204	0.000360903	0.00133517	0.00132086	0	0	0	0	0	0.00292379	0	0.000267725	0.0030411	0.000869834	0.00196106	0.00369651	0.00448547	0.0022491	0.00216315	0.00150974	0.00139332	0	0	0.000132461	0	0.000545603	0.000734502	0.00073609	0.00100216	0.000702669	0.00168191	0.00106927	0.000654395	0.0024692	0.00504822	0.00854368	0.00784713	0.0090693	0.00702302	0.00407708	0.00077347	0.000415456	0.000812179	0	5.92247e-05
0.00288129	0.00340816	0.000805194	0	0	0.00123021	0.000384886	0.00138059	0.0013804	0	0	0	0	0	0.00293919	0	0.00045209	0.00316163	0.00108075	0.00234136	0.00391121	0.00488925	0.00247491	0.00262742	0.00146662	0.00141889	7.73379e-05	0	0.000156708	0	0.000436282	0.000902173	0.000775992	0.00105643	0.000749278	0.00180748	0.0011289	0.000776258	0.00284503	0.00570607	0.00953936	0.00891819	0.0104806	0.00798416	0.00433721	0.0010254	0.000427201	0.000796763	0	2.75403e-05
0.00286126	0.00331899	0.000922833	0	0	0.00133712	0.000417485	0.00142088	0.00143986	0	0	0	0	0	0.00294907	0	0.000649983	0.00328112	0.00132806	0.00277946	0.0041588	0.00534368	0.00273755	0.00314044	0.00143105	0.00144385	0.000199818	2.34571e-06	0.000184099	0	0.000324995	0.00107319	0.000818349	0.00111237	0.000800722	0.00193803	0.00120001	0.000933749	0.003269	0.0064484	0.0106449	0.0101179	0.0120461	0.00907375	0.00464307	0.00133246	0.000447172	0.000779041	0	0
0.00282755	0.00321075	0.00105393	7.63268e-05	0	0.00145464	0.000461002	0.00145711	0.00150032	6.69877e-05	0	0	0	0	0.0029544	0	0.000862259	0.00340177	0.00161576	0.00328053	0.00444493	0.00585347	0.00304157	0.0037049	0.00140609	0.00146975	0.000330342	4.56096e-05	0.000214575	0	0.000212926	0.00124611	0.000863141	0.00116977	0.000857336	0.00207479	0.00128535	0.00113179	0.00374555	0.00728218	0.0118674	0.0114541	0.0137737	0.0102997	0.00500077	0.00170035	0.000477623	0.000759109	0	0
0.00278098	0.00308484	0.00120025	0.000243462	0	0.00158495	0.000517987	0.00149067	0.00156304	0.000180084	0	9.63839e-05	0	0	0.00295634	0	0.00108992	0.00352615	0.00194805	0.0038499	0.00477571	0.00642357	0.00339179	0.00432357	0.00139505	0.00149839	0.000469039	9.93989e-05	0.000248059	0	0.000101326	0.00141947	0.000910354	0.00122845	0.000919504	0.00221922	0.00138793	0.00137554	0.00427932	0.0082146	0.0132139	0.0129347	0.0156711	0.0116697	0.00541672	0.00213495	0.000521029	0.000737099	0	0
0.00272266	0.00294303	0.00136374	0.000435394	0	0.00173046	0.000591245	0.00152325	0.00162952	0.000299676	0	0.000262566	0	0	0.00295622	0	0.00133413	0.00365727	0.00232941	0.00449305	0.00515766	0.00705913	0.00379328	0.00499927	0.00140151	0.00153183	0.000616097	0.000163962	0.000284456	0	0	0.00159176	0.000959996	0.00128825	0.000987676	0.00237301	0.00151103	0.00167041	0.00487519	0.00925299	0.0146916	0.0145676	0.017746	0.0131915	0.00589766	0.00264234	0.000580093	0.000713174	0	0
0.00265401	0.00278746	0.00154655	0.000653574	0	0.00189392	0.000683835	0.0015569	0.00170145	0.000426128	0	0.000436058	0	0	0.00295562	0	0.00159622	0.00379855	0.0027645	0.00521565	0.00559773	0.00776551	0.00425137	0.00573493	0.00142925	0.00157235	0.000771766	0.000239508	0.000323662	0	0	0.00176148	0.0010121	0.00134906	0.00106237	0.00253814	0.00165824	0.00202201	0.00553822	0.0104049	0.0163076	0.0163603	0.0200057	0.0148724	0.00645057	0.00322875	0.000657743	0.000687536	0	0
0.00257677	0.00262068	0.00175108	0.000899531	0.000181292	0.00207833	0.000799078	0.00159402	0.00178079	0.000559903	0	0.000616122	0	0	0.00295627	0	0.00187772	0.00395384	0.00325823	0.00602348	0.00610323	0.00854822	0.00477159	0.00653354	0.00148233	0.00162254	0.000936374	0.000326205	0.000365563	0	0	0.00192717	0.00106671	0.00141082	0.00114419	0.00271681	0.00183342	0.00243615	0.00627369	0.0116778	0.018069	0.0183205	0.0224572	0.0167196	0.00708274	0.00390056	0.000757134	0.000660425	0	0
0.00249302	0.0024456	0.00197994	0.00117488	0.000491978	0.00228704	0.000940553	0.00163738	0.00186971	0.000701574	0	0.000802037	0	0	0.00296013	0	0.00218037	0.00412741	0.00381574	0.00692246	0.00668189	0.00941298	0.00535972	0.00739818	0.00156498	0.0016852	0.00111033	0.000424191	0.000410042	0	0	0.00208738	0.00112394	0.00147354	0.00123383	0.00291154	0.00204071	0.00291884	0.00708705	0.0130795	0.0199827	0.0204555	0.0251073	0.0187402	0.00780166	0.00466427	0.000881646	0.000632123	0	0
0.00240519	0.00226555	0.00223597	0.00148134	0.000862871	0.00252369	0.0011121	0.00169011	0.00197062	0.000851839	0	0.000993121	0	0	0.00296935	0	0.00250613	0.00432398	0.00444235	0.00791859	0.00734178	0.0103656	0.00602173	0.00833199	0.00168169	0.00176344	0.00129416	0.000533574	0.000456983	0	0	0.00224075	0.00118392	0.0015373	0.00133208	0.00312509	0.00228452	0.00347624	0.00798395	0.0146178	0.0220558	0.0227724	0.0279624	0.0209406	0.00861506	0.00552646	0.00103488	0.000602961	0	0
0.00231603	0.00208425	0.00252228	0.00182075	0.00129899	0.00279225	0.00131782	0.00175575	0.00208617	0.00101153	0	0.00118875	0	0	0.00298628	0	0.00285717	0.00454868	0.00514362	0.009018	0.0080913	0.0114122	0.00676376	0.00933825	0.00183712	0.00186058	0.00148848	0.000654438	0.000506279	0	0	0.002386	0.00124686	0.00160228	0.00143986	0.00336052	0.00256955	0.00411466	0.0089702	0.0163003	0.0242951	0.0252781	0.0310285	0.0233273	0.00953085	0.00649381	0.00122065	0.000573316	0	0
0.00222867	0.00190579	0.0028422	0.00219505	0.00180544	0.00309703	0.00156207	0.00183822	0.00221927	0.00118164	0	0.00138836	0.000142288	0	0.00301347	0	0.00323593	0.00480708	0.00592528	0.0102269	0.00893914	0.0125588	0.00759215	0.0104203	0.00203614	0.00198023	0.00169403	0.000786855	0.000557834	0	0	0.00252198	0.001313	0.00166873	0.00155819	0.0036212	0.00290074	0.00484053	0.0100517	0.018135	0.0267071	0.0279792	0.0343112	0.0259061	0.0105571	0.00757305	0.001443	0.00054362	0	0
0.00214659	0.00173468	0.00319933	0.00260634	0.0023874	0.00344264	0.00184944	0.00194184	0.00237306	0.0013633	0	0.0015915	0.000345472	0.000151264	0.00305367	2.42444e-05	0.00364511	0.00510514	0.00679325	0.0115514	0.00989429	0.0138117	0.00851336	0.0115815	0.00228378	0.00212622	0.00191168	0.000930886	0.000611574	0	0	0.00264767	0.00138269	0.00173702	0.00168824	0.00391077	0.00328331	0.00566036	0.0112347	0.0201294	0.0292983	0.0308818	0.0378158	0.0286826	0.0117019	0.00877091	0.00170615	0.000514363	0	0
0.00207363	0.00157576	0.00359752	0.00305687	0.00305012	0.00383403	0.00218478	0.00207131	0.00255092	0.00155785	0	0.00179784	0.00056014	0.000327479	0.00310981	0.00028497	0.00408764	0.00544923	0.0077536	0.012998	0.010966	0.0151771	0.00953397	0.0128254	0.00258524	0.00230263	0.00214247	0.0010866	0.000667452	0	0	0.00276223	0.00145633	0.00180765	0.00183134	0.00423315	0.00372269	0.00658075	0.0125252	0.0222912	0.0320749	0.0339919	0.041547	0.0316617	0.0129737	0.0100941	0.00201453	0.000486093	0	0
0.00201398	0.00143427	0.00404089	0.00354905	0.0037989	0.00427645	0.00257317	0.00223174	0.00275648	0.00176679	0	0.00200715	0.000785723	0.00051373	0.00318501	0.000591863	0.00456675	0.0058461	0.00881259	0.0145728	0.0121635	0.0166615	0.0106607	0.0141557	0.00294584	0.00251378	0.00238755	0.00125406	0.000725458	0	0	0.00286499	0.00153443	0.00188122	0.00198894	0.00459258	0.00422458	0.00760834	0.0139296	0.024628	0.035043	0.037315	0.0455089	0.0348483	0.0143806	0.0115495	0.00237275	0.000459426	0	0
0.00197217	0.00131579	0.00453379	0.00408547	0.00463904	0.0047755	0.00301991	0.00242862	0.00299359	0.00199183	0	0.00221941	0.00102166	0.000709973	0.00328256	0.000948185	0.00508595	0.00630283	0.00997658	0.0162822	0.0134966	0.0182712	0.0119002	0.015576	0.00337104	0.00276419	0.00264827	0.00143337	0.000785625	9.97529e-05	0	0.00295552	0.00161759	0.00195848	0.00216269	0.00499355	0.00479485	0.00874979	0.0154543	0.027147	0.0382082	0.0408561	0.0497054	0.0382464	0.015931	0.0131435	0.0027856	0.000435046	0	0
0.00195309	0.00122621	0.00508085	0.00466889	0.0055759	0.00533706	0.00353049	0.00266782	0.00326633	0.00223489	0	0.00243472	0.0012674	0.000916226	0.00340591	0.00135725	0.00564902	0.00682688	0.0112521	0.0181323	0.0149747	0.0200127	0.0132595	0.0170902	0.0038664	0.00305859	0.00292613	0.00162466	0.000848038	0.000302314	0	0.00303363	0.00170653	0.00204033	0.00235439	0.00544084	0.00543958	0.0100117	0.0171057	0.0298556	0.0415759	0.0446198	0.0541395	0.0418598	0.0176333	0.0148829	0.00325802	0.000413714	0	0
0.00196194	0.00117177	0.00568695	0.0053023	0.0066148	0.0059673	0.00411063	0.00295558	0.00357901	0.00249812	0	0.00265343	0.00152244	0.00113258	0.00355867	0.00182243	0.00626004	0.00742597	0.0126456	0.0201295	0.0166077	0.0218924	0.0147451	0.0187021	0.00443756	0.00340191	0.00322281	0.00182809	0.000912845	0.000518994	0	0.00309939	0.00180209	0.00212782	0.00256606	0.0059395	0.00616504	0.0114008	0.0188902	0.0327605	0.0451511	0.0486102	0.058814	0.0456914	0.0194956	0.016774	0.00379509	0.000396266	0	0
0.00200427	0.00115896	0.00635719	0.00598888	0.00776108	0.00667271	0.00476619	0.00329848	0.00393614	0.00278387	0	0.00287607	0.00178634	0.00135921	0.00374462	0.00234714	0.00692336	0.00810812	0.0141639	0.0222799	0.0184053	0.0239166	0.0163641	0.0204158	0.00509023	0.00379922	0.00354019	0.0020439	0.000980266	0.000749399	0	0.00315316	0.00190524	0.00222214	0.00279989	0.00649483	0.00697763	0.0129235	0.0208143	0.0358685	0.0489386	0.052831	0.0637309	0.049744	0.0215261	0.0188232	0.00440202	0.000383627	0	0
0.0020859	0.00119455	0.00709693	0.00673205	0.00902004	0.00746001	0.00550323	0.00370343	0.00434245	0.00309475	0	0.00310342	0.00205872	0.0015964	0.00396765	0.00293483	0.00764361	0.00888157	0.0158137	0.0245894	0.0203772	0.0260917	0.0181231	0.0222353	0.00583015	0.00425577	0.00388034	0.00227238	0.0010506	0.000993131	0	0.00319562	0.0020171	0.00232469	0.00305826	0.00711236	0.00788389	0.0145864	0.0228844	0.0391859	0.0529425	0.0572851	0.0688917	0.0540195	0.0237326	0.0210365	0.00508412	0.000376808	0	0
0.00221297	0.00128555	0.00791175	0.00753543	0.0103969	0.00833618	0.00632792	0.00417767	0.00480282	0.00343361	3.05445e-05	0.0033365	0.00233931	0.00184455	0.00423177	0.00358899	0.00842573	0.00975479	0.0176016	0.0270641	0.0225329	0.0284239	0.0200289	0.0241648	0.00666309	0.00477694	0.00424553	0.00251391	0.00112424	0.0012498	0	0.00322778	0.00213891	0.00243701	0.0033438	0.00779785	0.00889046	0.0163957	0.025107	0.0427187	0.0571669	0.0619751	0.0742972	0.0585195	0.0261231	0.0234199	0.00584681	0.000376915	0	0
0.00239186	0.00143917	0.00880746	0.00840292	0.0118969	0.00930844	0.00724656	0.00472871	0.00532234	0.00380354	0.000352404	0.0035766	0.00262795	0.00210421	0.00454111	0.00431317	0.00927491	0.0107364	0.0195346	0.0297097	0.0248819	0.0309192	0.0220879	0.0262085	0.00759481	0.00536821	0.00463821	0.00276895	0.00120168	0.00151903	0	0.003251	0.00227212	0.00256084	0.00365933	0.00855727	0.0100041	0.0183576	0.0274883	0.0464725	0.061615	0.066903	0.0799478	0.063245	0.028705	0.0259792	0.00669556	0.000385156	0	0
0.0026292	0.00166279	0.00979004	0.00933863	0.0135251	0.0103842	0.00826556	0.00536433	0.00590625	0.0042079	0.000719992	0.00382528	0.00292464	0.00237607	0.0048999	0.00511092	0.0101966	0.0118351	0.0216191	0.0325318	0.0274335	0.0335836	0.0243067	0.0283707	0.00863103	0.00603514	0.00506109	0.00303809	0.00128352	0.0018005	0	0.00326702	0.00241832	0.00269812	0.00400788	0.00939676	0.0112315	0.0204781	0.0300345	0.0504525	0.0662899	0.0720701	0.0858431	0.0681962	0.0314856	0.0287196	0.0076359	0.000402842	0	0
0.00293185	0.00196395	0.0108657	0.0103469	0.0152865	0.011571	0.00939139	0.00609252	0.00655992	0.00465028	0.00113592	0.00408442	0.00322951	0.00266099	0.00531243	0.00598586	0.0111965	0.0130597	0.023862	0.0355358	0.0301966	0.0364228	0.0266916	0.030656	0.00977746	0.00678338	0.00551704	0.00332204	0.00137049	0.00209395	0	0.00327793	0.00257927	0.00285094	0.00439273	0.0103226	0.0125795	0.022763	0.0327518	0.0546635	0.071194	0.0774771	0.0919822	0.0733731	0.0344718	0.0316464	0.00867336	0.000431395	0	0
0.00330687	0.00235027	0.0120408	0.0114324	0.0171862	0.0128767	0.0106306	0.00692148	0.00728885	0.00513454	0.0016028	0.00435616	0.00354289	0.00296001	0.00578308	0.00694161	0.0122806	0.014419	0.0262698	0.0387271	0.0331799	0.0394424	0.0292484	0.0330686	0.0110397	0.00761859	0.00600917	0.00362161	0.00146344	0.00239917	0.000106105	0.00328627	0.00275695	0.00302162	0.00481738	0.0113413	0.0140549	0.025218	0.0356459	0.0591096	0.0763293	0.0831242	0.0983635	0.0787748	0.0376702	0.0347644	0.0098135	0.000472353	0	0
0.00376146	0.00282946	0.0133218	0.0126	0.0192288	0.014309	0.0119897	0.00785957	0.00809867	0.00566479	0.00212328	0.00464298	0.00386532	0.00327437	0.00631627	0.00798182	0.0134551	0.0159219	0.0288489	0.0421105	0.0363917	0.0426476	0.0319832	0.0356131	0.0124233	0.00854645	0.00654078	0.00393779	0.00156336	0.00271609	0.000317333	0.00329494	0.00295351	0.00321265	0.00528554	0.0124594	0.0156644	0.0278481	0.0387225	0.0637946	0.0816973	0.0890109	0.104985	0.0844	0.041087	0.038078	0.0110618	0.000527375	0	0
0.00430297	0.00340926	0.0147154	0.0138548	0.021419	0.015876	0.0134752	0.00891525	0.00899506	0.00624541	0.00270001	0.00494766	0.00419755	0.00360552	0.00691644	0.00911019	0.0147262	0.017577	0.0316058	0.0456909	0.0398398	0.0460434	0.0349014	0.0382941	0.0139336	0.00957263	0.00711539	0.00427173	0.00167142	0.00304471	0.000556046	0.00330727	0.00317131	0.00342674	0.00580117	0.0136834	0.0174147	0.0306586	0.0419873	0.0687216	0.0872987	0.0951361	0.111844	0.090247	0.0447279	0.0415913	0.0124239	0.000598248	0	0
0.00493884	0.00409739	0.0162284	0.0152022	0.0237614	0.0175856	0.0150937	0.0100971	0.0099838	0.006881	0.00333567	0.00527329	0.00454056	0.00395515	0.00758808	0.0103304	0.0161007	0.019393	0.0345464	0.0494726	0.0435317	0.0496345	0.0380083	0.0411161	0.0155759	0.0107028	0.00773673	0.00462472	0.0017889	0.00338519	0.000822899	0.00332701	0.00341291	0.00366677	0.00636845	0.0150202	0.0193124	0.033654	0.0454453	0.0738933	0.093134	0.101498	0.118937	0.0963132	0.0485981	0.0453081	0.013905	0.000686888	0	0
0.0056766	0.00490156	0.0178674	0.0166477	0.0262604	0.0194458	0.0168516	0.0114136	0.0110707	0.0075764	0.00403293	0.00562331	0.00489561	0.00432515	0.00833566	0.0116462	0.0175851	0.0213783	0.0376768	0.0534599	0.047474	0.0534253	0.0413087	0.0440836	0.0173553	0.0119424	0.0084087	0.00499827	0.00191728	0.00373783	0.0011185	0.00335833	0.00368109	0.00393583	0.00699176	0.0164762	0.0213639	0.0368388	0.0491015	0.0793115	0.0992031	0.108094	0.12626	0.102596	0.0527025	0.0492316	0.0155105	0.000795347	0	0
0.0065238	0.00582938	0.0196396	0.0181973	0.0289201	0.0214646	0.0187552	0.0128734	0.0122616	0.00833671	0.00479451	0.00600144	0.00526424	0.00471769	0.00916365	0.0130614	0.0191863	0.023541	0.0410026	0.0576565	0.0516731	0.0574199	0.0448073	0.0472014	0.0192768	0.0132969	0.00913542	0.00539406	0.00205821	0.00410311	0.00144341	0.00340582	0.00397883	0.00423717	0.00767573	0.0180584	0.0235755	0.0402169	0.0529605	0.0849776	0.105505	0.114922	0.133808	0.109092	0.0570452	0.0533647	0.0172457	0.000925819	0	0
0.00748797	0.00688833	0.0215517	0.019857	0.0317446	0.02365	0.0208109	0.0144851	0.0135623	0.00916722	0.00562313	0.00641172	0.00564826	0.00513518	0.0100765	0.0145796	0.0209114	0.0258892	0.0445294	0.062066	0.0561345	0.0616217	0.0485082	0.0504739	0.021345	0.0147718	0.00992118	0.00581398	0.00221352	0.00448169	0.00179817	0.00347448	0.00430936	0.00457425	0.00842517	0.0197731	0.0259532	0.0437921	0.0570265	0.0908924	0.112038	0.121977	0.141578	0.115797	0.0616299	0.0577099	0.0191154	0.00108064	0	0
0.00857663	0.00808574	0.0236106	0.021633	0.0347378	0.0260097	0.0230247	0.0162569	0.0149787	0.0100734	0.00652156	0.00685852	0.00604979	0.0055803	0.0110786	0.0162048	0.0227671	0.0284302	0.048262	0.0666915	0.0608632	0.066034	0.052415	0.0539057	0.0235644	0.0163721	0.0107704	0.00626012	0.00238523	0.00487442	0.0021833	0.00356972	0.0046761	0.0049507	0.00924509	0.021627	0.028503	0.0475674	0.0613036	0.0970558	0.118802	0.129256	0.149563	0.122706	0.0664595	0.0622689	0.0211247	0.0012623	0	0
0.00979719	0.00942877	0.0258233	0.0235319	0.0379031	0.0285515	0.0254025	0.0181972	0.0165165	0.0110611	0.00749257	0.00734646	0.00647128	0.00605601	0.0121742	0.0179406	0.0247608	0.0311715	0.0522055	0.0715358	0.0658633	0.0706595	0.0565312	0.0575012	0.0259393	0.0181028	0.0116878	0.00673479	0.00257554	0.00528241	0.00259929	0.00369732	0.0050827	0.00537031	0.0101407	0.0236266	0.0312302	0.0515459	0.065795	0.103467	0.125792	0.136754	0.157757	0.129816	0.0715366	0.0670434	0.0232781	0.00147344	0	0
0.011157	0.0109243	0.0281966	0.0255602	0.0412442	0.0312827	0.02795	0.020314	0.0181815	0.012136	0.00853898	0.00788048	0.00691549	0.00656552	0.0133677	0.0197908	0.0268992	0.0341196	0.0563641	0.0766012	0.0711381	0.0755006	0.0608595	0.0612649	0.0284738	0.0199688	0.0126781	0.00724053	0.00278688	0.00570696	0.00304668	0.00386348	0.00553302	0.00583704	0.0111174	0.0257779	0.0341404	0.0557299	0.070504	0.110125	0.133006	0.144464	0.166154	0.137121	0.0768627	0.0720342	0.0255801	0.00171684	0	0
0.0126631	0.012579	0.0307371	0.0277247	0.0447641	0.0342107	0.0306727	0.0226151	0.0199792	0.0133043	0.00966363	0.00846577	0.00738555	0.00711234	0.0146633	0.0217593	0.0291896	0.0372808	0.0607418	0.0818896	0.0766903	0.080559	0.0654022	0.065201	0.0311714	0.0219746	0.0137463	0.00778011	0.00302185	0.00614963	0.00352601	0.00407474	0.00603115	0.00635498	0.0121807	0.0280872	0.0372383	0.0601213	0.0754332	0.117027	0.140441	0.152383	0.174747	0.144615	0.0824391	0.0772418	0.028035	0.00199545	0	2.79652e-05
0.0143226	0.0143993	0.0334515	0.0300324	0.0484659	0.0373425	0.0335758	0.025108	0.0219152	0.014572	0.0108694	0.00910775	0.00788487	0.00770025	0.016065	0.0238499	0.0316389	0.040661	0.0653423	0.0874027	0.0825214	0.0858359	0.0701612	0.0693138	0.0340358	0.0241244	0.0148972	0.00835652	0.00328326	0.00661227	0.00403785	0.00433796	0.00658138	0.00692838	0.0133363	0.0305602	0.0405286	0.0647217	0.0805846	0.124172	0.148093	0.160501	0.183529	0.152293	0.0882661	0.0826661	0.0306466	0.00231239	0	0.00010118
0.0161421	0.016391	0.0363462	0.0324903	0.0523523	0.0406846	0.0366642	0.0277998	0.0239949	0.0159455	0.0121592	0.00981209	0.00841727	0.00833332	0.0175768	0.0260663	0.0342538	0.0442652	0.0701687	0.0931414	0.0886325	0.0913323	0.0751377	0.0736072	0.0370699	0.0264224	0.0161362	0.00897297	0.00357415	0.00709696	0.00458283	0.00466034	0.0071882	0.00756161	0.01459	0.0332024	0.0440155	0.0695322	0.08596	0.131554	0.155956	0.168814	0.192492	0.160148	0.0943433	0.0883066	0.0334186	0.0026709	0	0.000176816
0.0181281	0.0185599	0.0394275	0.0351054	0.0564258	0.0442434	0.0399425	0.0306972	0.0262234	0.0174312	0.0135361	0.0105847	0.00898685	0.00901587	0.0192026	0.0284123	0.0370411	0.0480979	0.0752237	0.0991065	0.0950232	0.0970482	0.0803324	0.0780852	0.0402766	0.0288723	0.0174683	0.00963293	0.00389773	0.00760606	0.00516167	0.00504936	0.00785632	0.00825914	0.0159476	0.0360192	0.0477029	0.0745534	0.0915605	0.139171	0.164025	0.177313	0.201627	0.168174	0.10067	0.094162	0.0363543	0.00307443	0	0.000254362
0.0202869	0.0209113	0.0427012	0.0378849	0.0606887	0.0480247	0.0434149	0.0338065	0.0286059	0.0190355	0.0150029	0.0114315	0.00959811	0.00975253	0.0209461	0.0308918	0.0400072	0.0521632	0.0805092	0.105298	0.101693	0.102983	0.0857456	0.0827513	0.0436584	0.0314773	0.0188988	0.0103401	0.00425744	0.00814225	0.00577517	0.00551276	0.00859062	0.00902554	0.0174153	0.0390154	0.0515941	0.0797855	0.0973867	0.147017	0.172295	0.18599	0.210928	0.176364	0.107244	0.100231	0.0394568	0.00352654	0	0.000333306
0.0226241	0.02345	0.0461732	0.0408359	0.0651428	0.0520341	0.0470854	0.0371335	0.0311471	0.0207649	0.0165629	0.0123587	0.0102558	0.0105481	0.0228109	0.0335085	0.0431585	0.0564642	0.0860271	0.111716	0.108639	0.109137	0.0913768	0.0876092	0.0472175	0.0342407	0.0204331	0.0110983	0.00465691	0.00870845	0.00642424	0.00605848	0.00939615	0.00986547	0.018999	0.0421956	0.0556921	0.0852281	0.103439	0.155086	0.180759	0.194836	0.220384	0.184711	0.114063	0.106511	0.0427286	0.00403096	0	0.00041314
0.0251452	0.0261803	0.0498489	0.0439655	0.06979	0.0562764	0.0509572	0.0406834	0.0338517	0.0226258	0.018219	0.0133727	0.0109652	0.0114078	0.0248006	0.036266	0.0465009	0.0610033	0.0917782	0.118359	0.115859	0.115507	0.097225	0.0926619	0.0509557	0.0371651	0.0220765	0.0119118	0.00509997	0.0093079	0.00710991	0.00669468	0.0102781	0.0107836	0.0207047	0.045564	0.0599993	0.0908804	0.109716	0.163373	0.189411	0.203844	0.229988	0.193209	0.121124	0.112999	0.0461721	0.0045916	0	0.000493377
0.0278553	0.0291064	0.0537333	0.0472807	0.0746316	0.0607561	0.0550336	0.0444609	0.036724	0.0246247	0.0199746	0.0144798	0.0117316	0.012337	0.0269183	0.0391681	0.0500401	0.0657824	0.0977632	0.125226	0.12335	0.122092	0.103289	0.0979124	0.0548744	0.0402529	0.0238343	0.0127848	0.00559063	0.00994411	0.00783336	0.00742962	0.011242	0.0117848	0.0225387	0.0491243	0.0645177	0.0967412	0.116218	0.171871	0.198243	0.213003	0.23973	0.201849	0.128423	0.119693	0.0497892	0.00521247	0	0.000573556
0.030759	0.0322315	0.0578312	0.0507885	0.0796689	0.065477	0.0593171	0.0484701	0.0397683	0.026768	0.0218327	0.0156865	0.0125607	0.0133411	0.0291672	0.0422184	0.0537815	0.0708024	0.103982	0.132315	0.131105	0.128889	0.109566	0.103363	0.0589747	0.043506	0.0257117	0.0137219	0.00613311	0.0106209	0.00859596	0.0082717	0.0122932	0.0128737	0.0245069	0.0528796	0.0692489	0.102809	0.122942	0.180571	0.207248	0.222304	0.2496	0.210624	0.135956	0.126588	0.0535814	0.00589777	0.000104819	0.000653259
0.0338605	0.0355589	0.0621468	0.0544955	0.0849026	0.0704424	0.06381	0.0527143	0.0429882	0.029062	0.0237967	0.0169991	0.0134588	0.0144261	0.0315504	0.0454206	0.0577299	0.0760635	0.110434	0.139624	0.13912	0.135894	0.116054	0.109017	0.0632574	0.046926	0.0277142	0.0147277	0.00673177	0.0113423	0.00939923	0.00922936	0.0134373	0.0140552	0.0266154	0.0568329	0.0741937	0.109081	0.129887	0.189467	0.216417	0.231737	0.25959	0.219527	0.143717	0.133681	0.0575498	0.0066518	0.00028943	0.000732118
0.0371633	0.0390908	0.0666841	0.0584084	0.0903335	0.075655	0.0685137	0.0571961	0.0463875	0.0315129	0.0258698	0.0184242	0.0144319	0.0155978	0.0340706	0.0487781	0.06189	0.0815651	0.117117	0.147151	0.147388	0.143105	0.122749	0.114875	0.0677229	0.050514	0.0298467	0.0158073	0.00739116	0.0121127	0.0102449	0.0103111	0.0146802	0.015334	0.02887	0.0609864	0.0793526	0.115555	0.13705	0.198549	0.225743	0.241293	0.26969	0.228551	0.1517	0.140966	0.0616952	0.00747902	0.000500156	0.000809832
0.0406706	0.0428294	0.0714465	0.0625335	0.0959617	0.0811168	0.0734297	0.0619177	0.0499694	0.0341268	0.0280555	0.019968	0.0154867	0.0168624	0.0367305	0.0522944	0.0662656	0.087306	0.12403	0.154891	0.155901	0.150516	0.129647	0.12094	0.0723712	0.0542709	0.0321144	0.0169657	0.00811597	0.0129366	0.0111349	0.0115252	0.0160276	0.0167149	0.0312766	0.0653418	0.0847256	0.122229	0.144428	0.207808	0.235216	0.250959	0.279891	0.237687	0.159899	0.148439	0.0660178	0.00838398	0.000739024	0.000886176
0.044385	0.0467761	0.0764368	0.0668768	0.101787	0.0868291	0.0785585	0.0668801	0.0537367	0.0369094	0.0303572	0.0216369	0.0166299	0.0182263	0.0395327	0.0559728	0.0708605	0.0932838	0.13117	0.162842	0.164651	0.158123	0.136745	0.127212	0.0772019	0.058197	0.0345222	0.0182079	0.00891104	0.013819	0.0120715	0.0128801	0.0174854	0.0182026	0.0338408	0.0699003	0.0903119	0.129097	0.152016	0.217234	0.244827	0.260727	0.290182	0.246928	0.168306	0.156094	0.0705174	0.00937136	0.00100815	0.000961013
0.0483086	0.0509319	0.0816575	0.0714441	0.10781	0.0927924	0.0839004	0.072084	0.0576922	0.0398665	0.0327782	0.023437	0.0178685	0.0196958	0.0424793	0.0598167	0.0756775	0.0994956	0.138535	0.170998	0.173627	0.165919	0.144037	0.133692	0.0822143	0.0622922	0.0370748	0.0195394	0.00978132	0.0147649	0.0130569	0.0143841	0.0190594	0.0198017	0.0365682	0.0746627	0.0961105	0.136158	0.159811	0.226817	0.254567	0.270585	0.300554	0.256266	0.176914	0.163925	0.0751937	0.010446	0.00130972	0.00103431
0.052443	0.0552972	0.0871104	0.0762406	0.114029	0.0990066	0.0894551	0.0775289	0.0618381	0.0430033	0.0353222	0.0253741	0.0192095	0.0212773	0.0455727	0.0638291	0.0807191	0.105938	0.146119	0.179355	0.182821	0.173899	0.151517	0.14038	0.0874074	0.0665561	0.039777	0.0209656	0.0107319	0.0157796	0.014094	0.0160451	0.0207557	0.0215166	0.0394639	0.0796289	0.10212	0.143405	0.167807	0.236547	0.264427	0.280522	0.310998	0.265694	0.185715	0.171925	0.0800455	0.0116126	0.00164604	0.00110615
0.0567889	0.059872	0.0927967	0.0812712	0.120443	0.105471	0.0952216	0.0832138	0.0661762	0.0463251	0.0379927	0.0274541	0.0206602	0.0229776	0.0488147	0.0680132	0.0859872	0.112605	0.153919	0.187908	0.192221	0.182056	0.15918	0.147276	0.0927798	0.0709878	0.042633	0.022492	0.0117679	0.0168685	0.0151857	0.0178708	0.02258	0.0233519	0.0425331	0.0847985	0.108337	0.150836	0.175999	0.246412	0.274396	0.290527	0.321503	0.275204	0.194698	0.180088	0.0850715	0.0128763	0.00201947	0.00117674
0.0613468	0.0646557	0.0987173	0.0865405	0.127052	0.112184	0.101199	0.0891368	0.0707082	0.0498364	0.040793	0.0296825	0.0222278	0.024803	0.0522073	0.0723717	0.091483	0.119494	0.16193	0.19665	0.201815	0.190383	0.167019	0.154379	0.0983297	0.0755862	0.0456471	0.024124	0.0128946	0.0180373	0.0163351	0.0198689	0.0245382	0.0253117	0.0457806	0.0901704	0.11476	0.158444	0.184381	0.256401	0.284465	0.30059	0.332062	0.284788	0.203856	0.188407	0.0902699	0.014242	0.00243248	0.00124643
0.0661165	0.0696474	0.104872	0.0920524	0.133853	0.119143	0.107385	0.0952951	0.0754352	0.0535418	0.0437269	0.0320643	0.0239197	0.0267603	0.0557521	0.0769074	0.097207	0.126596	0.170146	0.205577	0.211592	0.198872	0.175027	0.161689	0.104055	0.0803496	0.0488232	0.0258673	0.0141173	0.0192917	0.0175457	0.0220465	0.0266361	0.0274002	0.0492106	0.0957429	0.121385	0.166225	0.192947	0.266503	0.294623	0.310698	0.342663	0.29444	0.213178	0.196874	0.0956385	0.0157148	0.00288761	0.00131572
0.071097	0.0748454	0.111261	0.0978101	0.140845	0.126345	0.113777	0.101685	0.080358	0.0574451	0.0467979	0.0346045	0.0257432	0.0288559	0.0594506	0.0816229	0.103159	0.133906	0.178561	0.21468	0.221537	0.207516	0.183197	0.169202	0.109953	0.085276	0.0521648	0.0277275	0.0154412	0.0206376	0.0188214	0.0244103	0.0288794	0.0296213	0.0528275	0.101514	0.128208	0.174172	0.201689	0.276705	0.304859	0.320843	0.353298	0.304152	0.222654	0.205481	0.101175	0.0172997	0.00338751	0.00138526
0.076287	0.0802478	0.117882	0.103817	0.148025	0.133786	0.120372	0.108303	0.0854771	0.0615501	0.0500095	0.0373076	0.0277056	0.0310963	0.0633041	0.0865204	0.109339	0.141417	0.187167	0.223953	0.231637	0.216304	0.191521	0.176918	0.116022	0.090363	0.0556755	0.02971	0.0168717	0.0220809	0.020166	0.0269667	0.0312737	0.0319787	0.0566349	0.10748	0.135226	0.182281	0.2106	0.286995	0.315165	0.331011	0.363958	0.313916	0.232273	0.21422	0.106875	0.0190018	0.00393488	0.0014559
0.0816845	0.0858522	0.124733	0.110074	0.155391	0.141461	0.127168	0.115144	0.0907925	0.0658599	0.0533652	0.0401777	0.0298142	0.0334879	0.067314	0.0916022	0.115745	0.149119	0.195959	0.233388	0.241878	0.225229	0.199991	0.184832	0.122257	0.095608	0.0593581	0.0318205	0.0184142	0.0236276	0.021584	0.0297216	0.0338242	0.0344761	0.0606362	0.113639	0.142433	0.190544	0.219672	0.297361	0.325529	0.341194	0.374635	0.323726	0.242024	0.223084	0.112737	0.0208262	0.00453253	0.00152864
0.0872869	0.0916559	0.131813	0.116583	0.16294	0.149365	0.134159	0.122201	0.0963039	0.0703771	0.0568684	0.0432185	0.0320761	0.0360369	0.0714812	0.09687	0.122374	0.157005	0.204926	0.242977	0.252246	0.234281	0.208597	0.192941	0.128657	0.101008	0.0632153	0.0340642	0.0200739	0.0252837	0.02308	0.0326804	0.0365362	0.0371166	0.0648343	0.119986	0.149825	0.198955	0.228898	0.307791	0.33594	0.351379	0.385318	0.333575	0.251896	0.232064	0.118756	0.022778	0.00518334	0.0016047
0.093091	0.0976555	0.139118	0.123346	0.170669	0.157492	0.141342	0.129469	0.102011	0.0751038	0.0605227	0.0464332	0.0344983	0.0387493	0.0758068	0.102326	0.129225	0.165066	0.214063	0.252713	0.262726	0.24345	0.217333	0.201242	0.135216	0.10656	0.0672496	0.0364465	0.021856	0.0270551	0.0246587	0.0358478	0.0394147	0.0399033	0.0692317	0.126517	0.157394	0.207508	0.238268	0.318272	0.346389	0.361557	0.396	0.343456	0.261877	0.24115	0.124929	0.0248621	0.00589026	0.00168546
0.0990933	0.103847	0.146644	0.130361	0.178573	0.165835	0.148712	0.136939	0.107911	0.0800418	0.0643312	0.0498247	0.0370874	0.041631	0.0802915	0.107971	0.136293	0.173292	0.223358	0.262585	0.273301	0.252726	0.226187	0.209728	0.141932	0.112259	0.0714629	0.0389725	0.0237656	0.0289477	0.0263253	0.039228	0.0424644	0.0428391	0.0738305	0.133226	0.165137	0.216196	0.247775	0.328792	0.356866	0.371717	0.406673	0.353361	0.271956	0.250335	0.131251	0.0270835	0.00665633	0.00177255
0.10529	0.110228	0.154387	0.137629	0.18665	0.174387	0.156264	0.144605	0.114005	0.0851922	0.0682972	0.0533951	0.0398499	0.0446875	0.084936	0.113806	0.143574	0.181672	0.232803	0.272585	0.283958	0.262099	0.235151	0.218395	0.1488	0.118103	0.0758566	0.0416472	0.0258078	0.0309674	0.0280851	0.0428246	0.0456898	0.0459265	0.078632	0.140109	0.173045	0.225012	0.257407	0.339339	0.367359	0.381849	0.417329	0.363285	0.28212	0.259609	0.137717	0.0294469	0.00748463	0.00186779
0.111675	0.116793	0.162342	0.145148	0.194895	0.183139	0.163991	0.152457	0.120289	0.0905553	0.0724238	0.0571463	0.0427921	0.0479241	0.0897409	0.119832	0.151064	0.190196	0.242389	0.282703	0.29468	0.271558	0.244216	0.227238	0.155816	0.124087	0.0804321	0.0444753	0.0279875	0.0331198	0.0299436	0.0466405	0.049095	0.0491676	0.0836374	0.147159	0.181113	0.233948	0.267157	0.3499	0.377859	0.391944	0.42796	0.373222	0.292359	0.268964	0.144322	0.0319572	0.00837834	0.0019732
0.118245	0.123537	0.170503	0.152914	0.203302	0.192081	0.171889	0.160486	0.126762	0.0961314	0.0767139	0.0610795	0.0459198	0.0513457	0.0947065	0.126049	0.158756	0.198854	0.252105	0.292931	0.305451	0.281093	0.253371	0.236248	0.162974	0.130207	0.08519	0.0474614	0.0303093	0.0354104	0.0319066	0.0506777	0.0526838	0.0525644	0.088847	0.15437	0.189333	0.242997	0.277015	0.360464	0.388357	0.401992	0.438558	0.383164	0.302659	0.278391	0.151062	0.0346189	0.00934068	0.00209104
0.124992	0.130456	0.178863	0.160926	0.211868	0.201206	0.179949	0.168684	0.133421	0.10192	0.0811704	0.0651954	0.0492384	0.0549569	0.0998333	0.132459	0.166645	0.207634	0.26194	0.303256	0.316256	0.290693	0.262607	0.24542	0.17027	0.136458	0.0901307	0.0506098	0.0327779	0.0378444	0.03398	0.0549379	0.0564597	0.0561186	0.0942608	0.161735	0.197697	0.252153	0.28697	0.371018	0.398841	0.411984	0.449117	0.393106	0.313008	0.287881	0.15793	0.0374363	0.0103749	0.00222378
0.131913	0.137545	0.187416	0.169179	0.220587	0.210502	0.188166	0.177039	0.140263	0.107919	0.0857958	0.0694942	0.052753	0.0587619	0.105121	0.139059	0.174724	0.216526	0.271885	0.31367	0.327079	0.300346	0.271914	0.254744	0.1777	0.142836	0.0952541	0.0539243	0.0353976	0.0404268	0.0361698	0.0594217	0.0604258	0.0598315	0.0998781	0.169248	0.206199	0.261407	0.297014	0.381551	0.409304	0.421911	0.459629	0.403041	0.323396	0.297424	0.164921	0.0404137	0.0114844	0.00237411
0.138999	0.144798	0.196154	0.177667	0.229453	0.21996	0.196532	0.185541	0.147285	0.114127	0.0905925	0.0739754	0.0564681	0.0627645	0.110571	0.14585	0.182984	0.225517	0.281927	0.324162	0.337905	0.310042	0.281282	0.264214	0.185257	0.149336	0.10056	0.0574087	0.0381723	0.0431624	0.0384822	0.064129	0.0645846	0.0637041	0.105698	0.176899	0.21483	0.270752	0.307135	0.392052	0.419735	0.431765	0.470088	0.412964	0.333809	0.307013	0.172029	0.0435552	0.0126724	0.00254495
0.146244	0.152211	0.205069	0.186386	0.238459	0.229567	0.205039	0.194179	0.154483	0.120542	0.0955627	0.0786381	0.0603878	0.0669679	0.116182	0.152831	0.191419	0.234597	0.292056	0.33472	0.348719	0.319769	0.290701	0.273819	0.192936	0.155953	0.106046	0.0610662	0.0411061	0.0460556	0.0409233	0.0690589	0.0689383	0.0677371	0.111718	0.184683	0.223582	0.280181	0.317323	0.40251	0.430127	0.441538	0.480488	0.422869	0.344236	0.316638	0.179249	0.0468644	0.0139424	0.00273942
0.153642	0.159777	0.214153	0.195328	0.247601	0.239313	0.213681	0.202943	0.161853	0.12716	0.100708	0.0834808	0.0645155	0.071375	0.121954	0.160001	0.200019	0.243753	0.30226	0.345335	0.359505	0.329518	0.30016	0.283551	0.200732	0.162682	0.111713	0.0648998	0.0442024	0.0491104	0.0434996	0.07421	0.0734888	0.0719307	0.117936	0.19259	0.232446	0.289686	0.32757	0.412915	0.440469	0.451222	0.490822	0.43275	0.354666	0.326291	0.186574	0.0503449	0.0152977	0.00296086
0.161184	0.167492	0.223395	0.204486	0.256871	0.249186	0.222448	0.211819	0.169391	0.133978	0.106031	0.0885015	0.0688544	0.075988	0.127888	0.167356	0.208776	0.252975	0.312529	0.355995	0.37025	0.339275	0.309651	0.2934	0.208638	0.169518	0.117557	0.068912	0.0474644	0.0523304	0.0462172	0.0795798	0.0782371	0.0762851	0.124349	0.200612	0.241415	0.29926	0.337863	0.423256	0.450755	0.460811	0.501086	0.442601	0.365087	0.335963	0.193998	0.0539999	0.0167418	0.00321281
0.168863	0.175348	0.232787	0.213852	0.266262	0.259173	0.231333	0.220797	0.177093	0.140992	0.111531	0.0936976	0.0734065	0.0808087	0.133982	0.174896	0.21768	0.262251	0.32285	0.366688	0.380939	0.349032	0.319164	0.303354	0.216649	0.176457	0.123577	0.0731049	0.0508951	0.0557189	0.0490824	0.085165	0.0831842	0.0807999	0.130954	0.208742	0.25048	0.308895	0.348195	0.433524	0.460975	0.470298	0.511273	0.452417	0.375489	0.345647	0.201514	0.0578323	0.0182782	0.00349901
0.176671	0.183341	0.242318	0.223415	0.275767	0.269262	0.240328	0.229865	0.184952	0.148197	0.117211	0.0990661	0.0781738	0.0858384	0.140236	0.182617	0.22672	0.27157	0.333211	0.377404	0.391559	0.358777	0.328688	0.313404	0.22476	0.183493	0.12977	0.0774801	0.054497	0.0592786	0.0521013	0.0909618	0.0883302	0.0854744	0.137745	0.216969	0.259632	0.318584	0.358554	0.443711	0.471122	0.479675	0.521379	0.462192	0.38586	0.355334	0.209117	0.0618448	0.0199102	0.00382339
0.184601	0.191465	0.251978	0.233167	0.285378	0.27944	0.249423	0.239012	0.192964	0.155586	0.12307	0.104603	0.0831572	0.0910776	0.146651	0.190515	0.235887	0.280921	0.343602	0.388131	0.402097	0.3685	0.338215	0.323537	0.232963	0.190621	0.136133	0.0820388	0.0582724	0.0630119	0.0552801	0.0969654	0.0936747	0.0903077	0.14472	0.225286	0.268863	0.32832	0.36893	0.453807	0.48119	0.488939	0.531398	0.471921	0.39619	0.365016	0.2168	0.0660395	0.0216411	0.00419006
0.192643	0.199713	0.261756	0.243096	0.295088	0.289695	0.258611	0.248224	0.201124	0.163155	0.12911	0.110305	0.0883571	0.0965263	0.153224	0.198589	0.245169	0.290294	0.354011	0.398858	0.412541	0.37819	0.347736	0.333743	0.241252	0.197836	0.142662	0.0867818	0.062223	0.0669205	0.0586244	0.10317	0.099217	0.0952985	0.151872	0.233684	0.278164	0.338095	0.379315	0.463804	0.491171	0.498083	0.541327	0.481598	0.40647	0.374686	0.224558	0.0704184	0.0234745	0.0046033
0.200791	0.20808	0.271641	0.253191	0.304887	0.300013	0.267882	0.25749	0.209426	0.170896	0.135329	0.116168	0.0937732	0.102184	0.159955	0.206832	0.254556	0.299679	0.364426	0.409573	0.422879	0.387838	0.35724	0.344008	0.249622	0.205134	0.149353	0.0917094	0.0663503	0.0710056	0.0621401	0.10957	0.104956	0.100445	0.159195	0.242154	0.287526	0.347903	0.389698	0.473696	0.501059	0.507103	0.55116	0.491218	0.416689	0.384336	0.232383	0.0749829	0.0254136	0.00506753
0.209034	0.21656	0.281621	0.263438	0.314768	0.310381	0.277228	0.266799	0.217863	0.178802	0.141727	0.122185	0.0994045	0.108049	0.166844	0.21524	0.264036	0.309065	0.374837	0.420266	0.4331	0.397435	0.366721	0.354321	0.258065	0.21251	0.156202	0.0968212	0.0706554	0.075268	0.0658324	0.116159	0.110888	0.105746	0.166684	0.250688	0.296941	0.357736	0.40007	0.483476	0.510847	0.515994	0.560894	0.500775	0.426839	0.393961	0.24027	0.0797341	0.0274617	0.00558731
0.217367	0.225148	0.291685	0.273827	0.324721	0.320786	0.286639	0.27614	0.226429	0.186867	0.148302	0.128353	0.105249	0.114121	0.173888	0.223809	0.273599	0.318443	0.385232	0.430925	0.443196	0.406971	0.376169	0.364669	0.266576	0.219959	0.163205	0.102116	0.0751387	0.0797079	0.0697064	0.122928	0.117013	0.111198	0.17433	0.259277	0.306401	0.367588	0.410423	0.493138	0.52053	0.524753	0.570525	0.510264	0.43691	0.403552	0.248212	0.0846727	0.0296219	0.00616734
0.225779	0.233837	0.30182	0.284341	0.334739	0.331216	0.296108	0.2855	0.235118	0.19508	0.155055	0.134665	0.111305	0.120395	0.181088	0.232532	0.283232	0.327805	0.395601	0.441539	0.453156	0.416437	0.385577	0.375039	0.275149	0.227477	0.170355	0.107594	0.0798005	0.0843248	0.0737668	0.129869	0.123326	0.1168	0.182128	0.267911	0.315897	0.377452	0.420747	0.502675	0.530103	0.533376	0.580049	0.51968	0.446896	0.413104	0.256204	0.0897989	0.0318974	0.0068124
0.234263	0.242621	0.312015	0.294968	0.34481	0.341657	0.305626	0.29487	0.243922	0.203435	0.161981	0.141116	0.117569	0.12687	0.188441	0.241403	0.292923	0.337141	0.405933	0.452098	0.462973	0.425825	0.394936	0.385419	0.283776	0.235059	0.177648	0.113252	0.0846404	0.0891178	0.0780178	0.136974	0.129824	0.122548	0.190069	0.276584	0.32542	0.387322	0.431035	0.512084	0.539561	0.541861	0.589464	0.529017	0.456787	0.42261	0.264241	0.0951125	0.0342911	0.00752738
0.242811	0.251496	0.322257	0.305693	0.354927	0.352096	0.315183	0.304239	0.252835	0.211922	0.169079	0.147699	0.124036	0.133542	0.195945	0.250416	0.302662	0.346445	0.416219	0.46259	0.472639	0.435128	0.40424	0.395794	0.292451	0.242701	0.185078	0.119088	0.0896578	0.0940853	0.0824634	0.144234	0.136503	0.128439	0.198145	0.285287	0.334964	0.397192	0.441278	0.521361	0.5489	0.550206	0.598765	0.53827	0.466577	0.432066	0.272315	0.100613	0.0368061	0.00831722
0.251415	0.260456	0.332534	0.3165	0.365079	0.362523	0.324771	0.313598	0.26185	0.220531	0.176345	0.154408	0.130704	0.140406	0.2036	0.259564	0.312436	0.355709	0.426448	0.473006	0.482149	0.444337	0.413482	0.406153	0.301168	0.2504	0.19264	0.125099	0.0948514	0.0992252	0.0871068	0.151638	0.143358	0.134471	0.206347	0.294012	0.34452	0.407055	0.451469	0.530501	0.558115	0.558407	0.60795	0.547434	0.47626	0.441465	0.280423	0.106299	0.0394451	0.0091869
0.260067	0.269495	0.342834	0.327374	0.375257	0.372923	0.334383	0.322935	0.270959	0.229254	0.183777	0.161237	0.137565	0.147457	0.211402	0.268839	0.322235	0.364926	0.436612	0.483334	0.491496	0.453447	0.422655	0.416482	0.30992	0.25815	0.200326	0.131283	0.10022	0.104535	0.0919509	0.159177	0.150383	0.140639	0.214667	0.302752	0.35408	0.416905	0.4616	0.539503	0.567202	0.566465	0.617017	0.556502	0.485829	0.450803	0.288559	0.112169	0.0422107	0.0101414
0.26876	0.278607	0.353146	0.338298	0.38545	0.383287	0.344009	0.332244	0.280154	0.238079	0.19137	0.168178	0.144615	0.15469	0.21935	0.278232	0.332046	0.37409	0.4467	0.493566	0.500677	0.462451	0.431754	0.426767	0.318702	0.26595	0.20813	0.137635	0.105761	0.110011	0.0969977	0.166839	0.157573	0.14694	0.223095	0.311498	0.363637	0.426737	0.471663	0.548363	0.576159	0.574378	0.625962	0.565471	0.495279	0.460076	0.296717	0.118221	0.0451054	0.0111859
0.277487	0.287789	0.363455	0.349257	0.395649	0.393601	0.353641	0.341515	0.289428	0.246997	0.199118	0.175225	0.151847	0.162099	0.227441	0.287736	0.34186	0.383197	0.456706	0.503691	0.509687	0.471344	0.440772	0.436997	0.327506	0.273795	0.216045	0.14415	0.111472	0.115649	0.102249	0.174615	0.164921	0.153369	0.231622	0.320245	0.373184	0.436546	0.481654	0.557081	0.584982	0.582146	0.634783	0.574334	0.504604	0.469277	0.304894	0.124452	0.0481315	0.0123252
0.28624	0.297034	0.373752	0.360234	0.405843	0.403856	0.363273	0.350741	0.298773	0.255997	0.207018	0.182371	0.159253	0.169677	0.235673	0.297341	0.351664	0.392241	0.466622	0.513701	0.518526	0.48012	0.449704	0.447159	0.336326	0.281682	0.224066	0.150825	0.11735	0.121446	0.107705	0.182491	0.17242	0.159923	0.240238	0.328985	0.382714	0.446325	0.491565	0.565655	0.593669	0.589768	0.643479	0.583086	0.513802	0.478405	0.313084	0.13086	0.0512913	0.0135643
0.295012	0.306337	0.384024	0.371213	0.416022	0.414041	0.372895	0.359914	0.30818	0.265069	0.215063	0.18961	0.166827	0.177417	0.244042	0.307038	0.361448	0.401219	0.476438	0.523586	0.527191	0.488774	0.458546	0.457239	0.345157	0.289608	0.232183	0.157654	0.123392	0.127397	0.113367	0.190458	0.180063	0.166598	0.248933	0.337713	0.39222	0.456071	0.501391	0.574084	0.602218	0.597245	0.652047	0.591723	0.522866	0.487455	0.321283	0.137441	0.0545866	0.0149082
0.303799	0.315693	0.394259	0.382176	0.426176	0.424147	0.382502	0.36903	0.317641	0.274201	0.223248	0.196933	0.174559	0.185311	0.252545	0.316818	0.371202	0.410126	0.48615	0.533338	0.535681	0.497304	0.467294	0.467226	0.353992	0.29757	0.240391	0.164631	0.129594	0.133495	0.119234	0.198503	0.187842	0.173388	0.257697	0.346421	0.401696	0.465777	0.511126	0.58237	0.610626	0.604579	0.660485	0.600238	0.531796	0.496424	0.329488	0.14419	0.0580193	0.0163616
0.312592	0.325098	0.404447	0.393107	0.436295	0.434163	0.392084	0.378082	0.327149	0.283383	0.231565	0.204336	0.182442	0.193352	0.261179	0.32667	0.380917	0.418961	0.49575	0.542949	0.543997	0.505706	0.475943	0.477108	0.362824	0.305565	0.248682	0.171751	0.135951	0.139736	0.125304	0.206616	0.195749	0.180289	0.26652	0.355106	0.411135	0.47544	0.520765	0.590512	0.618893	0.611769	0.668791	0.608627	0.540587	0.50531	0.337694	0.151104	0.0615908	0.0179293
0.321387	0.334547	0.414576	0.403991	0.446367	0.444081	0.401637	0.387065	0.336693	0.292604	0.240007	0.21181	0.190465	0.20153	0.269939	0.336583	0.390583	0.427721	0.505233	0.552411	0.552141	0.513977	0.48449	0.486874	0.371649	0.313591	0.257048	0.179006	0.142461	0.146113	0.131576	0.214783	0.203774	0.187296	0.275391	0.363762	0.420532	0.485054	0.530303	0.598512	0.627016	0.618818	0.676964	0.616884	0.549237	0.514108	0.345897	0.158178	0.0653026	0.0196158
0.330178	0.344033	0.424636	0.414809	0.456383	0.453894	0.411152	0.395975	0.346267	0.301854	0.248566	0.219349	0.19862	0.209837	0.278821	0.346549	0.400191	0.436405	0.514593	0.561718	0.560114	0.522115	0.492933	0.496513	0.38046	0.321646	0.265483	0.186391	0.149116	0.152619	0.138047	0.222994	0.21191	0.194405	0.284301	0.372383	0.429881	0.494616	0.539738	0.606372	0.634996	0.625727	0.685003	0.625005	0.557745	0.522818	0.354096	0.165407	0.0691555	0.0214255
0.338961	0.353554	0.434617	0.425548	0.466334	0.463593	0.420625	0.404809	0.355861	0.31112	0.257235	0.226948	0.206895	0.218264	0.287821	0.356554	0.409732	0.445011	0.523825	0.570863	0.567919	0.530119	0.501267	0.506014	0.389251	0.329727	0.273978	0.193897	0.155912	0.159248	0.144713	0.231236	0.220147	0.201611	0.29324	0.380967	0.439177	0.504121	0.549063	0.614093	0.64283	0.632498	0.692905	0.632985	0.566109	0.531437	0.362285	0.172784	0.0731506	0.0233626
0.347729	0.363103	0.44451	0.43619	0.476208	0.473173	0.430047	0.413565	0.365466	0.320393	0.266005	0.2346	0.215282	0.226801	0.296934	0.366589	0.419199	0.453539	0.532927	0.579839	0.57556	0.537988	0.509492	0.515368	0.398017	0.337833	0.282526	0.201519	0.162844	0.165992	0.151569	0.2395	0.228474	0.208907	0.302197	0.389509	0.448414	0.513565	0.558277	0.621677	0.650519	0.639135	0.700669	0.640819	0.57433	0.539962	0.370464	0.180305	0.0772883	0.0254313
0.35648	0.372675	0.454305	0.44672	0.485996	0.482626	0.439415	0.422241	0.375074	0.329663	0.274867	0.2423	0.223769	0.235438	0.306155	0.376642	0.428585	0.46199	0.541893	0.588642	0.583041	0.545722	0.517605	0.524566	0.406751	0.34596	0.291119	0.209247	0.169905	0.172844	0.158611	0.247773	0.236883	0.21629	0.311162	0.398005	0.457588	0.522945	0.567375	0.629128	0.658062	0.645639	0.708295	0.648503	0.582405	0.548394	0.378628	0.187961	0.081569	0.0276352
0.365209	0.382267	0.463993	0.457125	0.495688	0.491948	0.448723	0.430836	0.384676	0.338917	0.283811	0.250042	0.232346	0.244165	0.315477	0.386701	0.437883	0.470363	0.55072	0.597266	0.590368	0.55332	0.525604	0.533598	0.41545	0.354108	0.299751	0.217075	0.17709	0.179795	0.165832	0.256045	0.245363	0.223754	0.320126	0.406453	0.466695	0.532256	0.576355	0.636449	0.665459	0.652014	0.715781	0.656032	0.590337	0.556729	0.386776	0.195748	0.0859927	0.0299781
[truncated: 209 more rows]
[truncated: 64 more columns]

## Sheet: panel c-axis
Delay (fs)	Energy (eV)		Delay (fs)	Amp_HAS (arb. u.)	Delay (fs)	Amp_EUV (arb. u.)
-8.49643	304.394		-8.47686	-0.0920459	-8.47686	-0.101078
-8.34643	302.879		-8.44755	-0.0846573	-8.44755	-0.0914264
[truncated: 578 more rows]

## Sheet: panel d
0	0	0	0	0	0	0	0	0	0	0	0.000112412	0	0	0	0	0	0	0.000584536	0.000815413	0.00160561	0.000943583	0.000905093	0	3.24392e-05	0.000624698	0	0	0	0	0.000128514	0	0	0	0	0	0	0.000376136	0.000472101	0.00183575	0.000586811	0.000411778	0.000904414	0.0003588	0	0	0	0.000292859	9.78085e-05	0
[truncated: 320 more rows]
[truncated: 63 more columns]

[truncated: 1 more sheets: panel d-axis]
