# Supplementary material for: Attosecond field emission
Source: Nature. 2023 Jan 25;613(7945):662–6. doi: 10.1038/s41586-022-05577-1 (PMC9876796; doi:10.1038/s41586-022-05577-1)
Supplement: Supplementary file 13 — Source Data Extended Data Fig. 11 [file 41586_2022_5577_MOESM13_ESM.xlsx]

## Sheet: panel a
0.887972	0.909383	0.895816	0.893276	0.867637	0.869136	0.849338	0.904147	0.863799	0.879008	0.814074	0.778684	0.812335	0.817541	0.81918	0.874084	0.921988	0.935457	0.955451	0.95193	0.905434	0.837978	0.787723	0.74923	0.735046	0.783482	0.813052	0.866129	0.999206	0.995895	0.973563	0.974744	0.934448	0.861395	0.811121	0.828882	0.791464	0.819204	0.804357	0.841874	0.915755	0.903731	0.91281	0.875386	0.828648	0.84262	0.879558	0.859793	0.890215	0.798287
0.886416	0.906798	0.893876	0.891613	0.866058	0.866691	0.847735	0.902812	0.861551	0.876096	0.812443	0.777529	0.809889	0.814837	0.817714	0.872958	0.921626	0.934162	0.953233	0.950783	0.904257	0.837133	0.786878	0.747455	0.733161	0.781497	0.811839	0.865822	0.998324	0.996606	0.974148	0.973402	0.933512	0.859889	0.809274	0.826272	0.791322	0.817789	0.802961	0.841079	0.915033	0.902776	0.911677	0.873426	0.827717	0.841866	0.876681	0.857633	0.88795	0.796691
0.884851	0.904191	0.891905	0.889912	0.864451	0.864215	0.846135	0.901458	0.859306	0.873153	0.810794	0.776354	0.807419	0.812126	0.816248	0.871814	0.921239	0.932858	0.951021	0.949654	0.90311	0.836267	0.786018	0.745685	0.731273	0.7795	0.810617	0.865486	0.997372	0.997255	0.974685	0.972026	0.932523	0.858379	0.807459	0.82367	0.791146	0.816374	0.801596	0.8403	0.914288	0.901771	0.910506	0.871456	0.826805	0.841096	0.873776	0.855465	0.885644	0.795146
0.883277	0.901563	0.889905	0.888172	0.862814	0.861708	0.84454	0.900085	0.857061	0.870179	0.809126	0.77516	0.804927	0.809408	0.814782	0.870655	0.920826	0.931546	0.948817	0.94854	0.901992	0.83538	0.785143	0.74392	0.729382	0.777488	0.809387	0.865117	0.996348	0.997839	0.975172	0.970616	0.931481	0.856861	0.805677	0.821079	0.790935	0.81496	0.800262	0.839535	0.913519	0.900718	0.909295	0.869476	0.825912	0.840307	0.870846	0.853292	0.883296	0.793653
0.88169	0.898913	0.887871	0.886388	0.861145	0.859167	0.842949	0.89869	0.854819	0.867172	0.807435	0.773941	0.80241	0.806684	0.813316	0.869475	0.920381	0.930224	0.946624	0.947444	0.900907	0.834468	0.784249	0.74216	0.727486	0.77546	0.808144	0.86471	0.995241	0.998345	0.975599	0.969167	0.930376	0.855337	0.803931	0.818498	0.790678	0.813545	0.798961	0.838786	0.912723	0.899607	0.908037	0.867486	0.825039	0.839498	0.867888	0.851111	0.880902	0.792218
0.880092	0.896246	0.885811	0.884567	0.859447	0.856599	0.841362	0.897276	0.85258	0.864137	0.805725	0.7727	0.799871	0.803956	0.811847	0.868279	0.919909	0.928894	0.944441	0.946362	0.899848	0.833536	0.783339	0.740404	0.725584	0.773416	0.806891	0.864269	0.994064	0.998784	0.975975	0.967686	0.929218	0.853805	0.802216	0.815926	0.790381	0.812128	0.797687	0.838048	0.911902	0.898447	0.906739	0.865488	0.824183	0.83867	0.86491	0.848924	0.878469	0.790832
0.878482	0.893562	0.883725	0.882711	0.857724	0.854007	0.839779	0.895843	0.850342	0.861077	0.803995	0.771438	0.797313	0.801222	0.810377	0.867067	0.91941	0.927557	0.94227	0.945293	0.898815	0.832584	0.782412	0.738649	0.723676	0.771358	0.805626	0.863794	0.992821	0.999157	0.976299	0.966173	0.928009	0.852266	0.800528	0.813363	0.790043	0.810709	0.796438	0.837321	0.911057	0.89724	0.905401	0.863483	0.823341	0.837825	0.861913	0.846732	0.876	0.789491
0.876861	0.890864	0.881614	0.880819	0.855975	0.851391	0.8382	0.894392	0.848108	0.857993	0.802246	0.770154	0.794736	0.798486	0.808904	0.865838	0.918883	0.926213	0.940111	0.944235	0.897806	0.831611	0.781467	0.736897	0.72176	0.769286	0.80435	0.863285	0.991511	0.999464	0.976571	0.964629	0.926748	0.850719	0.798867	0.810808	0.789661	0.809288	0.795211	0.836604	0.910188	0.895985	0.904022	0.861472	0.822513	0.836961	0.858899	0.844535	0.873497	0.788196
0.875227	0.888152	0.879479	0.878893	0.8542	0.848753	0.836625	0.892924	0.845877	0.854885	0.800478	0.768847	0.792141	0.795746	0.807428	0.864593	0.918328	0.924863	0.937965	0.943189	0.89682	0.830618	0.780504	0.735145	0.719836	0.767197	0.803061	0.86274	0.990135	0.999703	0.976791	0.963055	0.925436	0.849165	0.797231	0.808262	0.789235	0.807863	0.794006	0.835894	0.909296	0.894683	0.902603	0.859455	0.821697	0.83608	0.855871	0.842334	0.870959	0.786943
0.873581	0.885427	0.877322	0.876933	0.852401	0.846094	0.835052	0.891437	0.843649	0.851755	0.798689	0.767516	0.789529	0.793004	0.805949	0.863331	0.917745	0.923506	0.935834	0.942153	0.895857	0.829606	0.779523	0.733393	0.717902	0.765094	0.801759	0.86216	0.988695	0.999875	0.976958	0.961451	0.924073	0.847602	0.79562	0.805724	0.788762	0.806435	0.792821	0.835192	0.908379	0.893335	0.901143	0.857435	0.820893	0.83518	0.852831	0.840129	0.868389	0.785734
0.87192	0.882689	0.875141	0.874936	0.850576	0.843415	0.833484	0.889931	0.841425	0.848602	0.796878	0.766159	0.786898	0.790261	0.804465	0.862052	0.917129	0.922144	0.933719	0.941127	0.894917	0.828571	0.778522	0.731641	0.715957	0.762972	0.800442	0.86154	0.987185	0.999972	0.977065	0.959814	0.922655	0.846029	0.794035	0.803194	0.788236	0.805002	0.791657	0.834497	0.907436	0.891935	0.899638	0.85541	0.8201	0.834259	0.849778	0.83792	0.865784	0.784569
0.870246	0.879942	0.872939	0.872907	0.848727	0.840717	0.831919	0.888407	0.839205	0.845429	0.795047	0.764778	0.78425	0.787516	0.802976	0.860756	0.916484	0.920775	0.931621	0.94011	0.893997	0.827518	0.777501	0.729887	0.714	0.760835	0.79911	0.860882	0.985611	1	0.977119	0.958148	0.921187	0.844448	0.792471	0.800672	0.78766	0.803564	0.790509	0.833806	0.906468	0.890489	0.898091	0.853382	0.819316	0.833319	0.846716	0.835708	0.863149	0.783443
0.868556	0.877184	0.870717	0.870843	0.846854	0.838002	0.830357	0.886865	0.836989	0.842237	0.793193	0.763369	0.781587	0.78477	0.801481	0.859442	0.915807	0.919401	0.929542	0.939101	0.893098	0.826443	0.776459	0.72813	0.71203	0.75868	0.797763	0.860185	0.983972	0.999955	0.977115	0.956452	0.919666	0.842856	0.790929	0.798157	0.78703	0.80212	0.789378	0.833119	0.905474	0.888995	0.896501	0.851353	0.818541	0.83236	0.843646	0.833492	0.860484	0.782358
0.866851	0.874419	0.868475	0.868749	0.844959	0.835273	0.828799	0.885305	0.834777	0.839027	0.791318	0.761935	0.778909	0.782024	0.79998	0.858112	0.915101	0.918023	0.92748	0.938098	0.892217	0.82535	0.775397	0.726371	0.710048	0.756508	0.7964	0.85945	0.982273	0.99984	0.977057	0.954728	0.918096	0.841254	0.789407	0.795649	0.786347	0.80067	0.78826	0.832435	0.904455	0.887455	0.894869	0.849322	0.817772	0.831381	0.840571	0.831274	0.857791	0.78131
0.865132	0.871647	0.866217	0.866624	0.843043	0.83253	0.827242	0.883728	0.83257	0.835802	0.789423	0.760476	0.776218	0.779279	0.798473	0.856765	0.914364	0.91664	0.925437	0.937102	0.891352	0.824238	0.774315	0.724607	0.708051	0.754319	0.795021	0.858677	0.980516	0.999658	0.976945	0.952978	0.916478	0.839643	0.787901	0.793147	0.785612	0.799213	0.787155	0.831752	0.903412	0.885871	0.893197	0.84729	0.817008	0.830384	0.837492	0.829053	0.855073	0.780296
0.863398	0.868869	0.863942	0.864471	0.841107	0.829776	0.825689	0.882135	0.830367	0.832562	0.787507	0.758991	0.773513	0.776535	0.796959	0.855402	0.913598	0.915253	0.923412	0.93611	0.890503	0.823108	0.773212	0.722839	0.706041	0.752114	0.793626	0.857867	0.978702	0.999409	0.97678	0.951202	0.914814	0.838021	0.786412	0.790651	0.784823	0.797749	0.786061	0.831069	0.902344	0.884245	0.891484	0.845259	0.816249	0.829368	0.834411	0.82683	0.852331	0.779314
0.861647	0.866086	0.861651	0.862286	0.83915	0.827009	0.824138	0.880523	0.828169	0.829308	0.785568	0.757477	0.770795	0.773793	0.795437	0.854022	0.912799	0.913861	0.92141	0.935122	0.889671	0.821958	0.772087	0.721066	0.704014	0.74989	0.792212	0.857015	0.976828	0.999086	0.976557	0.949398	0.913098	0.836387	0.784938	0.788162	0.783975	0.796277	0.784976	0.830385	0.901251	0.882572	0.889728	0.843229	0.815493	0.828332	0.831329	0.824606	0.849564	0.778368
0.85988	0.8633	0.859345	0.860074	0.837173	0.824234	0.822589	0.878896	0.825976	0.826041	0.783608	0.755937	0.768066	0.771052	0.793907	0.852625	0.91197	0.912466	0.919427	0.934138	0.888852	0.820791	0.770941	0.719286	0.701972	0.74765	0.790781	0.856126	0.9749	0.998697	0.976281	0.947569	0.911338	0.834742	0.783478	0.785677	0.783072	0.794797	0.7839	0.8297	0.900133	0.880858	0.887932	0.8412	0.814739	0.827277	0.828248	0.82238	0.846775	0.77745
0.858096	0.86051	0.857024	0.857834	0.835177	0.82145	0.821042	0.877251	0.823788	0.822762	0.781625	0.754369	0.765325	0.768315	0.792368	0.851212	0.911109	0.911067	0.917467	0.933157	0.888047	0.819606	0.769772	0.7175	0.699912	0.74539	0.789331	0.855196	0.972917	0.998237	0.975949	0.945716	0.90953	0.833085	0.782031	0.783198	0.78211	0.793307	0.78283	0.829011	0.898989	0.8791	0.886094	0.839173	0.813986	0.826202	0.825169	0.820152	0.843966	0.776562
0.856295	0.857719	0.854691	0.855565	0.833163	0.81866	0.819497	0.875589	0.821605	0.819473	0.77962	0.752771	0.762574	0.76558	0.79082	0.849781	0.910215	0.909665	0.915529	0.932178	0.887254	0.818402	0.76858	0.715706	0.697834	0.743112	0.787862	0.854226	0.970879	0.997706	0.975561	0.943838	0.907675	0.831416	0.780595	0.780723	0.781088	0.791808	0.781766	0.828318	0.89782	0.8773	0.884214	0.83715	0.813233	0.825107	0.822094	0.817923	0.841136	0.775702
0.854477	0.854927	0.852346	0.853272	0.831131	0.815864	0.817953	0.873911	0.819427	0.816176	0.777594	0.751147	0.759813	0.762848	0.789263	0.848334	0.909292	0.908261	0.913613	0.931199	0.886472	0.817183	0.767367	0.713903	0.695739	0.740817	0.786374	0.853218	0.968793	0.99711	0.975122	0.941938	0.905778	0.829734	0.779168	0.778252	0.780009	0.7903	0.780706	0.827619	0.896627	0.87546	0.882296	0.83513	0.812478	0.823994	0.819024	0.815693	0.83829	0.774867
0.852643	0.852135	0.84999	0.850956	0.829084	0.813063	0.816411	0.872218	0.817254	0.81287	0.775547	0.749497	0.757043	0.76012	0.787696	0.846872	0.90834	0.906853	0.911718	0.930221	0.885699	0.815947	0.766132	0.712093	0.693627	0.738505	0.784868	0.852173	0.96666	0.996451	0.974633	0.940017	0.903839	0.828041	0.777749	0.775784	0.778875	0.788782	0.779648	0.826915	0.89541	0.873584	0.880341	0.833113	0.81172	0.822863	0.81596	0.813463	0.835427	0.774055
0.85079	0.849343	0.847624	0.848613	0.827019	0.810259	0.814869	0.870508	0.815087	0.809558	0.773477	0.747816	0.754263	0.757397	0.786118	0.845391	0.907354	0.905443	0.909848	0.929243	0.884936	0.814694	0.764874	0.710272	0.691494	0.736173	0.78334	0.851086	0.964477	0.995722	0.974088	0.938073	0.901855	0.826333	0.776338	0.77332	0.777677	0.787253	0.778591	0.826203	0.894167	0.871666	0.878344	0.831102	0.810959	0.821711	0.812904	0.811232	0.832548	0.773266
0.84892	0.846554	0.845248	0.846247	0.82494	0.807454	0.813328	0.868782	0.812925	0.806239	0.771385	0.746107	0.751476	0.754678	0.784529	0.843895	0.906338	0.90403	0.908001	0.928264	0.88418	0.813426	0.763593	0.708441	0.689342	0.733824	0.781793	0.849961	0.962248	0.994929	0.973493	0.936108	0.89983	0.824613	0.774931	0.770859	0.776421	0.785712	0.777535	0.825483	0.892901	0.869711	0.87631	0.829096	0.810193	0.820541	0.809856	0.809	0.829656	0.772497
0.847031	0.843767	0.842863	0.843857	0.822844	0.804647	0.811788	0.86704	0.810768	0.802915	0.76927	0.744368	0.748681	0.751964	0.782929	0.842381	0.90529	0.902615	0.906178	0.927283	0.883432	0.81214	0.762287	0.706599	0.687169	0.731455	0.780224	0.848795	0.959973	0.994067	0.972843	0.934123	0.897762	0.822878	0.773529	0.7684	0.775102	0.78416	0.776477	0.824753	0.891608	0.867717	0.874235	0.827095	0.80942	0.81935	0.806819	0.806768	0.82675	0.771749
0.845124	0.840983	0.840471	0.841445	0.820735	0.80184	0.810247	0.865282	0.808617	0.799588	0.767133	0.7426	0.745879	0.749255	0.781316	0.840851	0.90421	0.901198	0.90438	0.926299	0.88269	0.81084	0.760959	0.704745	0.684976	0.729068	0.778634	0.847592	0.957655	0.993142	0.972143	0.932119	0.895654	0.82113	0.77213	0.765943	0.773724	0.782595	0.775416	0.824013	0.890291	0.865687	0.872124	0.825101	0.808641	0.818141	0.803792	0.804536	0.823833	0.771017
0.8432	0.838203	0.838072	0.839014	0.818612	0.799035	0.808707	0.863509	0.806471	0.796258	0.764976	0.740805	0.743071	0.746552	0.779692	0.839305	0.903102	0.89978	0.902604	0.925312	0.881952	0.809526	0.759608	0.70288	0.682764	0.726663	0.777023	0.846352	0.955299	0.992157	0.971396	0.930097	0.893509	0.819368	0.770732	0.763487	0.772289	0.78102	0.774352	0.823262	0.888952	0.863625	0.869978	0.823112	0.807854	0.816915	0.800777	0.802304	0.820907	0.770301
0.841259	0.835427	0.835667	0.836563	0.816477	0.796231	0.807166	0.861723	0.804329	0.792926	0.762798	0.738983	0.740258	0.743854	0.778057	0.837744	0.901966	0.898359	0.900851	0.924323	0.881218	0.808198	0.758236	0.701004	0.680532	0.724242	0.775393	0.845076	0.952906	0.991115	0.970603	0.928059	0.891328	0.817592	0.769334	0.761032	0.770798	0.779432	0.773284	0.8225	0.887589	0.86153	0.867799	0.821131	0.807059	0.81567	0.797773	0.800072	0.817972	0.769597
0.839298	0.832656	0.833256	0.834091	0.814329	0.793431	0.805624	0.85992	0.802194	0.789593	0.760596	0.73713	0.737438	0.741162	0.776408	0.836165	0.900796	0.896937	0.899124	0.923328	0.880488	0.806855	0.756839	0.699113	0.678277	0.7218	0.773739	0.84376	0.950472	0.990007	0.969759	0.926003	0.889108	0.815801	0.767936	0.758578	0.769243	0.77783	0.772209	0.821724	0.886201	0.859401	0.865581	0.819157	0.806253	0.814406	0.794784	0.79784	0.815029	0.768908
0.837316	0.829893	0.83084	0.831599	0.812168	0.790635	0.804081	0.858101	0.800064	0.786261	0.758371	0.735246	0.734614	0.738478	0.774744	0.834568	0.899594	0.895513	0.897423	0.922329	0.87976	0.805497	0.755416	0.697208	0.675998	0.719339	0.772061	0.842404	0.947999	0.988833	0.968863	0.923929	0.886848	0.813994	0.766535	0.756123	0.767623	0.776214	0.771127	0.820933	0.884787	0.857236	0.863326	0.817191	0.805436	0.813121	0.79181	0.795608	0.812078	0.76823
0.835317	0.827135	0.82842	0.829089	0.809996	0.787844	0.802537	0.856267	0.797939	0.782929	0.756124	0.733334	0.731784	0.735799	0.773067	0.832955	0.898363	0.894087	0.895747	0.921323	0.879033	0.804126	0.75397	0.695289	0.673699	0.716859	0.770361	0.841011	0.945493	0.987602	0.967922	0.921841	0.884554	0.812171	0.76513	0.753669	0.765946	0.774585	0.770037	0.820127	0.88335	0.855042	0.861038	0.815233	0.804606	0.811819	0.788851	0.793376	0.809122	0.76756
0.833299	0.824384	0.825997	0.826563	0.807814	0.785058	0.800991	0.854419	0.795819	0.779599	0.753857	0.731394	0.728951	0.733128	0.771376	0.831326	0.897104	0.89266	0.894092	0.920313	0.878307	0.802742	0.752503	0.693356	0.671378	0.714363	0.76864	0.839584	0.942956	0.986317	0.966938	0.919739	0.882228	0.810335	0.763721	0.751213	0.764213	0.772942	0.768938	0.819306	0.881891	0.852819	0.858719	0.813283	0.803765	0.810499	0.785907	0.791145	0.806162	0.766898
0.831265	0.821641	0.82357	0.824022	0.805622	0.782279	0.799443	0.852558	0.793703	0.776271	0.75157	0.729428	0.726115	0.730462	0.769673	0.829682	0.895817	0.891232	0.89246	0.919296	0.87758	0.801347	0.751013	0.691409	0.669038	0.711849	0.766898	0.838124	0.940391	0.98498	0.965913	0.917624	0.879871	0.808484	0.762306	0.748757	0.762426	0.771286	0.767831	0.818471	0.88041	0.85057	0.856371	0.811341	0.802911	0.809162	0.782977	0.788914	0.803199	0.766242
0.829212	0.818905	0.821142	0.821465	0.80342	0.779506	0.797894	0.850682	0.791592	0.772947	0.749262	0.727434	0.723275	0.727803	0.767955	0.828022	0.894502	0.889803	0.890852	0.918273	0.876853	0.79994	0.749501	0.689447	0.666675	0.709318	0.765133	0.836629	0.937795	0.983587	0.964845	0.915497	0.877482	0.806617	0.760885	0.746299	0.760582	0.769616	0.766712	0.817618	0.878906	0.848293	0.853991	0.809407	0.802043	0.807808	0.780065	0.786683	0.800233	0.765591
0.827136	0.816179	0.818711	0.81889	0.801207	0.776743	0.79634	0.848789	0.789488	0.769627	0.746927	0.725404	0.720432	0.725154	0.766219	0.826342	0.893151	0.888372	0.889274	0.917241	0.876123	0.798518	0.74796	0.687466	0.664284	0.706764	0.76334	0.835091	0.935166	0.982128	0.963725	0.913354	0.875056	0.804731	0.759454	0.743838	0.758668	0.767928	0.765579	0.816744	0.877373	0.845983	0.851574	0.807485	0.801156	0.806431	0.777173	0.784452	0.797266	0.764944
0.825042	0.813462	0.81628	0.816301	0.798986	0.773989	0.794785	0.846883	0.787387	0.766312	0.744573	0.723348	0.717587	0.722511	0.764469	0.824647	0.891774	0.88694	0.887717	0.916201	0.87539	0.797085	0.746397	0.68547	0.661873	0.704194	0.761525	0.83352	0.932513	0.980621	0.962566	0.911201	0.872601	0.802829	0.758014	0.741375	0.756701	0.766226	0.764434	0.815852	0.87582	0.843649	0.849129	0.80557	0.800254	0.805038	0.774298	0.782222	0.794299	0.764297
0.822932	0.810753	0.813848	0.8137	0.796757	0.771242	0.793226	0.844963	0.785291	0.763003	0.7422	0.721266	0.71474	0.719875	0.762705	0.822936	0.89037	0.885506	0.886182	0.915154	0.874654	0.795641	0.744813	0.683459	0.659442	0.701607	0.759689	0.831919	0.929838	0.979065	0.961371	0.909038	0.87012	0.800913	0.756565	0.738909	0.754682	0.764509	0.763277	0.814943	0.874246	0.841293	0.846658	0.803665	0.799336	0.803628	0.77144	0.779992	0.791332	0.763651
0.820803	0.808054	0.811415	0.811087	0.79452	0.768506	0.791664	0.84303	0.783199	0.759699	0.739806	0.719157	0.71189	0.717246	0.760926	0.821209	0.88894	0.884072	0.884669	0.914098	0.873914	0.794187	0.743206	0.681431	0.656988	0.699003	0.75783	0.830285	0.92714	0.977461	0.960137	0.906866	0.867611	0.798981	0.755105	0.73644	0.75261	0.762778	0.762106	0.814014	0.872649	0.838913	0.84416	0.801768	0.798401	0.802202	0.7686	0.777763	0.788366	0.763004
0.818654	0.805365	0.808983	0.80846	0.792275	0.765781	0.790097	0.841082	0.781111	0.756403	0.737389	0.717018	0.70904	0.714625	0.759129	0.819465	0.887479	0.882636	0.883181	0.913032	0.873168	0.792722	0.741574	0.679384	0.65451	0.69638	0.755946	0.828615	0.924419	0.975804	0.958862	0.904683	0.865073	0.797031	0.753632	0.733966	0.750478	0.76103	0.760919	0.813063	0.871029	0.836509	0.841633	0.799882	0.797447	0.800756	0.765781	0.775533	0.785403	0.762355
0.816487	0.802686	0.806551	0.805821	0.790024	0.763066	0.788527	0.839121	0.779028	0.753115	0.734952	0.714851	0.706188	0.712013	0.757316	0.817705	0.885992	0.881199	0.881715	0.911957	0.872417	0.791246	0.73992	0.677321	0.65201	0.69374	0.754039	0.826913	0.921678	0.974099	0.957551	0.902492	0.86251	0.795065	0.752146	0.731489	0.748293	0.759266	0.759716	0.812091	0.869386	0.834084	0.83908	0.798005	0.796473	0.799294	0.76298	0.773304	0.782443	0.761701
0.814301	0.800018	0.80412	0.803172	0.787765	0.760363	0.786952	0.837145	0.776949	0.749834	0.732494	0.712656	0.703335	0.709407	0.755487	0.815928	0.884477	0.87976	0.880272	0.910873	0.871659	0.789759	0.738243	0.675239	0.649487	0.691082	0.752108	0.82518	0.918919	0.972348	0.956202	0.900292	0.859921	0.793082	0.750646	0.729007	0.746055	0.757486	0.758496	0.811097	0.867722	0.831638	0.836501	0.796138	0.79548	0.797814	0.760199	0.771075	0.779487	0.761041
0.812098	0.79736	0.801691	0.800512	0.7855	0.757672	0.785372	0.835156	0.774873	0.746562	0.730016	0.710435	0.700481	0.70681	0.753642	0.814135	0.882936	0.87832	0.87885	0.909778	0.870894	0.788264	0.736543	0.67314	0.646943	0.688408	0.750154	0.823416	0.916144	0.970553	0.954821	0.898086	0.857308	0.791082	0.749132	0.726521	0.743765	0.75569	0.75726	0.810081	0.866036	0.829172	0.833899	0.79428	0.794467	0.796317	0.757436	0.768846	0.776536	0.760376
0.809875	0.794715	0.799264	0.797842	0.783229	0.754993	0.783787	0.833152	0.772801	0.7433	0.727517	0.708184	0.697627	0.70422	0.751779	0.812324	0.881367	0.876879	0.877451	0.908672	0.870121	0.786758	0.734819	0.671021	0.644374	0.685715	0.748174	0.821619	0.913351	0.96871	0.953402	0.895873	0.854671	0.789064	0.7476	0.724028	0.74142	0.753877	0.756005	0.809041	0.864327	0.826687	0.831272	0.792432	0.793431	0.794801	0.754695	0.766617	0.77359	0.759701
0.807634	0.79208	0.796838	0.795163	0.780952	0.752328	0.782197	0.831135	0.770733	0.740048	0.724997	0.705907	0.694772	0.701639	0.749899	0.810497	0.879772	0.875436	0.876073	0.907555	0.86934	0.785242	0.733073	0.668884	0.641784	0.683006	0.746171	0.819793	0.910546	0.966825	0.951951	0.893654	0.852012	0.787029	0.746052	0.72153	0.739025	0.752047	0.754732	0.807977	0.862596	0.824184	0.828623	0.790594	0.792374	0.793269	0.751973	0.764388	0.770651	0.759018
0.805377	0.789455	0.794415	0.792476	0.778671	0.749674	0.780601	0.829106	0.768667	0.736805	0.72246	0.703606	0.691918	0.699064	0.748003	0.808655	0.878154	0.873992	0.874714	0.906429	0.86855	0.783719	0.731307	0.66673	0.639173	0.680281	0.744147	0.81794	0.907728	0.964904	0.950472	0.89143	0.849333	0.784978	0.744488	0.719027	0.736585	0.750202	0.753441	0.806891	0.860847	0.821665	0.825954	0.788765	0.791297	0.791722	0.749269	0.762159	0.767717	0.758325
0.803103	0.786841	0.791994	0.789781	0.776384	0.747032	0.779	0.827064	0.766604	0.733572	0.719905	0.70128	0.689064	0.696497	0.746092	0.806798	0.876512	0.872546	0.873374	0.905292	0.867752	0.782188	0.72952	0.664559	0.636543	0.677541	0.7421	0.81606	0.904901	0.962945	0.948964	0.889202	0.846636	0.782912	0.742907	0.716518	0.7341	0.748342	0.752133	0.805784	0.859077	0.819132	0.823265	0.786944	0.7902	0.790159	0.746583	0.759929	0.76479	0.757621
0.800806	0.784241	0.789577	0.787077	0.774092	0.744408	0.777391	0.825005	0.764545	0.730354	0.717324	0.69892	0.68621	0.693939	0.744158	0.804919	0.874838	0.871098	0.872059	0.90414	0.86694	0.780645	0.727704	0.662363	0.633884	0.674781	0.740024	0.814145	0.90206	0.960936	0.947418	0.886968	0.843914	0.780823	0.741302	0.714	0.731553	0.746459	0.750798	0.804644	0.857281	0.81658	0.820552	0.785136	0.789072	0.788575	0.743923	0.757699	0.761874	0.756901
0.798494	0.781653	0.787162	0.784367	0.771795	0.741797	0.775776	0.822934	0.762489	0.727146	0.714725	0.696537	0.683357	0.691388	0.742208	0.803026	0.873141	0.869648	0.870761	0.902977	0.866119	0.779095	0.725869	0.660149	0.631206	0.672005	0.737926	0.812204	0.899212	0.958894	0.945846	0.884731	0.841175	0.778719	0.739679	0.711476	0.728964	0.744562	0.749445	0.80348	0.855466	0.814015	0.817821	0.783336	0.787923	0.786976	0.741281	0.755469	0.758965	0.756168
0.796166	0.779074	0.784751	0.78165	0.769494	0.739198	0.774154	0.820852	0.760434	0.723948	0.71211	0.69413	0.680504	0.688844	0.740242	0.801118	0.871423	0.868197	0.86948	0.901804	0.865287	0.777537	0.724014	0.657919	0.628509	0.669216	0.735807	0.81024	0.896357	0.956819	0.94425	0.882492	0.838421	0.776599	0.738038	0.708945	0.726333	0.742648	0.748074	0.802294	0.853632	0.811438	0.815074	0.781544	0.786752	0.785362	0.738656	0.753238	0.756065	0.755421
0.79382	0.776508	0.782343	0.778928	0.76719	0.736614	0.772526	0.818755	0.758382	0.720764	0.709474	0.691697	0.677652	0.686308	0.738258	0.799193	0.86968	0.866744	0.868218	0.900617	0.864444	0.775971	0.722137	0.655668	0.625789	0.66641	0.733663	0.808248	0.893496	0.954709	0.942626	0.88025	0.835649	0.774461	0.736376	0.706407	0.723657	0.740717	0.74668	0.801081	0.851777	0.808849	0.81231	0.779761	0.785556	0.783731	0.736052	0.751006	0.753174	0.754657
0.791456	0.773954	0.779939	0.776199	0.764881	0.734045	0.770889	0.816645	0.756332	0.717593	0.706819	0.689238	0.674801	0.68378	0.736255	0.79725	0.867912	0.865288	0.866975	0.899418	0.863587	0.774397	0.720237	0.653396	0.623048	0.663588	0.731495	0.806229	0.89063	0.952563	0.940976	0.878007	0.832861	0.772305	0.73469	0.70386	0.720933	0.738768	0.745263	0.799839	0.849901	0.806247	0.809528	0.777988	0.784333	0.782083	0.733468	0.748774	0.750294	0.753876
0.789077	0.77141	0.777538	0.773466	0.762569	0.73149	0.769246	0.814523	0.754283	0.714433	0.704147	0.686756	0.671952	0.681258	0.734235	0.795292	0.866122	0.86383	0.865747	0.898207	0.862718	0.772816	0.718318	0.651107	0.620288	0.660752	0.729306	0.804188	0.887761	0.950389	0.939304	0.875762	0.830059	0.770133	0.732984	0.701306	0.718171	0.736803	0.743827	0.798574	0.848006	0.803636	0.806733	0.776223	0.783088	0.78042	0.730901	0.746541	0.747423	0.753077
0.786681	0.768878	0.775141	0.770729	0.760253	0.728949	0.767594	0.812387	0.752236	0.711287	0.701457	0.68425	0.669103	0.678743	0.732197	0.793318	0.86431	0.862369	0.864536	0.896984	0.861837	0.771228	0.716378	0.648798	0.617508	0.657901	0.727094	0.802123	0.884889	0.948183	0.937609	0.873516	0.827243	0.767943	0.731256	0.698743	0.715368	0.734821	0.742367	0.797281	0.846092	0.801015	0.803923	0.774466	0.781817	0.778741	0.728353	0.744306	0.744563	0.75226
0.784267	0.766359	0.772749	0.767986	0.757934	0.726425	0.765933	0.810237	0.750191	0.708157	0.698746	0.681716	0.666256	0.676237	0.730139	0.791325	0.862472	0.860906	0.863343	0.895745	0.86094	0.769631	0.714414	0.646467	0.614705	0.655033	0.724855	0.80003	0.882016	0.945944	0.935888	0.87127	0.824413	0.765733	0.729501	0.696171	0.712518	0.732818	0.740882	0.795957	0.844154	0.798384	0.801097	0.772719	0.780516	0.777043	0.725827	0.74207	0.741716	0.751419
0.781837	0.763852	0.770361	0.76524	0.755612	0.723915	0.764264	0.808075	0.748146	0.705039	0.696018	0.679159	0.66341	0.673737	0.728063	0.789316	0.860612	0.85944	0.862165	0.894494	0.860029	0.768028	0.712431	0.644117	0.611883	0.652151	0.722595	0.797916	0.879142	0.943678	0.934148	0.869025	0.82157	0.763507	0.727724	0.69359	0.70963	0.730799	0.739375	0.794606	0.842199	0.795746	0.79826	0.770979	0.77919	0.775331	0.723318	0.739833	0.73888	0.750557
0.779393	0.761354	0.767976	0.762491	0.753287	0.721417	0.762587	0.805901	0.746102	0.701934	0.693275	0.676582	0.660566	0.671243	0.725971	0.787293	0.858734	0.857972	0.860999	0.893232	0.859105	0.766418	0.710429	0.64175	0.609044	0.649257	0.720314	0.795783	0.87627	0.941389	0.93239	0.86678	0.818717	0.761266	0.725925	0.691001	0.70671	0.728764	0.737847	0.793231	0.840226	0.793101	0.795412	0.769247	0.777841	0.773604	0.720824	0.737595	0.736054	0.749677
0.776933	0.758868	0.765596	0.759738	0.750959	0.718936	0.7609	0.803714	0.744059	0.698844	0.690513	0.67398	0.657723	0.668756	0.723859	0.785252	0.856832	0.8565	0.859849	0.891955	0.858166	0.764801	0.708407	0.639362	0.606185	0.646348	0.71801	0.793626	0.873399	0.939072	0.930612	0.864536	0.815853	0.759007	0.724101	0.688402	0.703749	0.726711	0.736295	0.791826	0.838233	0.790449	0.792553	0.767522	0.776464	0.771861	0.71835	0.735355	0.733241	0.748772
0.774456	0.756394	0.76322	0.756983	0.748628	0.71647	0.759204	0.801513	0.742016	0.695768	0.687734	0.671355	0.654882	0.666276	0.721729	0.783194	0.854909	0.855025	0.858712	0.890665	0.85721	0.763177	0.706364	0.636954	0.603306	0.643425	0.715683	0.791448	0.870531	0.93673	0.928815	0.862294	0.812979	0.756729	0.72225	0.685794	0.700751	0.72464	0.734717	0.790392	0.83622	0.78779	0.789683	0.765804	0.775058	0.770102	0.715894	0.733113	0.730441	0.747843
0.771965	0.75393	0.760848	0.754226	0.746295	0.714018	0.757499	0.7993	0.739973	0.692707	0.684938	0.668708	0.652042	0.663801	0.719581	0.781121	0.852966	0.853547	0.857588	0.889361	0.85624	0.761547	0.704301	0.634527	0.60041	0.640489	0.713334	0.78925	0.867667	0.934366	0.927001	0.860054	0.810096	0.754435	0.720376	0.683176	0.69772	0.722552	0.733117	0.78893	0.834189	0.785127	0.786804	0.764094	0.773626	0.768327	0.713454	0.730869	0.727653	0.74689
0.76946	0.751477	0.75848	0.751467	0.74396	0.71158	0.755784	0.797075	0.73793	0.68966	0.682126	0.666039	0.649204	0.661333	0.717415	0.779031	0.851002	0.852065	0.856476	0.888044	0.855254	0.75991	0.70222	0.632081	0.597497	0.63754	0.710963	0.787033	0.864807	0.931981	0.925172	0.857816	0.807205	0.752125	0.718476	0.680548	0.694656	0.720447	0.731494	0.78744	0.832139	0.78246	0.783917	0.76239	0.772168	0.766538	0.711031	0.728623	0.724878	0.745912
0.766937	0.749036	0.756117	0.748706	0.741621	0.709158	0.754058	0.794834	0.735887	0.68663	0.679295	0.663346	0.646369	0.658872	0.715227	0.776922	0.849016	0.850579	0.855376	0.886712	0.854249	0.758266	0.700117	0.629613	0.594563	0.634577	0.708568	0.784794	0.861954	0.929571	0.923326	0.855581	0.804305	0.749795	0.716547	0.677909	0.691554	0.718321	0.729842	0.785917	0.830069	0.779789	0.781021	0.760693	0.770678	0.764731	0.708626	0.726375	0.722117	0.744904
0.764402	0.746604	0.753757	0.745944	0.739281	0.70675	0.752323	0.792583	0.733843	0.683612	0.676451	0.660634	0.643534	0.656415	0.713024	0.774799	0.847012	0.84909	0.854286	0.885367	0.85323	0.756616	0.697998	0.627129	0.591614	0.631602	0.706154	0.78254	0.859107	0.927145	0.921467	0.853349	0.801399	0.74745	0.714595	0.675261	0.688425	0.716181	0.72817	0.78437	0.827982	0.777115	0.778119	0.759001	0.769164	0.76291	0.706234	0.724124	0.719368	0.743873
0.761854	0.744181	0.751401	0.74318	0.736938	0.704354	0.750579	0.790321	0.731798	0.680608	0.673592	0.657903	0.640702	0.653964	0.710804	0.772661	0.844991	0.847597	0.853206	0.88401	0.852195	0.754961	0.695861	0.624626	0.58865	0.628616	0.70372	0.780269	0.856266	0.924702	0.919596	0.85112	0.798488	0.74509	0.712619	0.672603	0.685269	0.714025	0.726475	0.782795	0.825879	0.774438	0.775211	0.757315	0.767625	0.761076	0.703857	0.721871	0.71663	0.742818
0.75929	0.74177	0.74905	0.740416	0.734593	0.701974	0.748822	0.788044	0.729751	0.677622	0.670715	0.655148	0.637871	0.651519	0.708564	0.770505	0.842948	0.846099	0.852136	0.882637	0.85114	0.753298	0.693703	0.622102	0.585667	0.625617	0.701262	0.777978	0.853434	0.922239	0.917711	0.848896	0.79557	0.742711	0.710613	0.669934	0.682079	0.711848	0.724752	0.781187	0.823755	0.77176	0.772298	0.755635	0.766054	0.759224	0.701497	0.719616	0.713908	0.74173
0.756713	0.739368	0.746703	0.737652	0.732245	0.699608	0.747055	0.785755	0.727704	0.67465	0.667823	0.652374	0.635042	0.649079	0.706305	0.768332	0.840886	0.844596	0.851075	0.881251	0.850069	0.75163	0.691527	0.61956	0.582668	0.622606	0.698783	0.775671	0.850611	0.91976	0.915814	0.846676	0.792647	0.740315	0.70858	0.667254	0.678861	0.709655	0.723006	0.779551	0.821614	0.76908	0.769379	0.75396	0.764455	0.757357	0.699152	0.717357	0.711199	0.740613
0.754124	0.736976	0.744359	0.734887	0.729896	0.697254	0.745277	0.783454	0.725655	0.671691	0.664917	0.649581	0.632215	0.646644	0.704029	0.766144	0.838807	0.84309	0.850021	0.879851	0.84898	0.749955	0.689335	0.617	0.579655	0.619584	0.696286	0.77335	0.847797	0.917267	0.913907	0.84446	0.78972	0.737904	0.706523	0.664564	0.675619	0.707446	0.721236	0.777888	0.819457	0.7664	0.766457	0.752289	0.762831	0.755476	0.696819	0.715096	0.708502	0.73947
0.75152	0.734594	0.742019	0.732122	0.727544	0.694915	0.743488	0.781139	0.723603	0.66875	0.661995	0.646767	0.62939	0.644214	0.701734	0.763938	0.836709	0.841578	0.848975	0.878437	0.847872	0.748274	0.687123	0.61442	0.576626	0.61655	0.693765	0.771011	0.844994	0.914758	0.911989	0.842249	0.78679	0.735476	0.704435	0.661863	0.672348	0.705218	0.719439	0.776192	0.817279	0.76372	0.763532	0.750622	0.761175	0.753579	0.694501	0.712831	0.705821	0.738294
0.748904	0.73222	0.739683	0.729357	0.72519	0.692589	0.741687	0.778812	0.72155	0.665822	0.65906	0.643936	0.626567	0.641789	0.699421	0.761717	0.834593	0.840061	0.847936	0.877009	0.846747	0.746587	0.684895	0.611823	0.573582	0.613506	0.691226	0.768658	0.842201	0.912238	0.910063	0.840043	0.783857	0.733032	0.702322	0.659151	0.669054	0.702973	0.717619	0.774469	0.815086	0.76104	0.760604	0.74896	0.759494	0.751668	0.692196	0.710563	0.703151	0.73709
0.746277	0.729853	0.73735	0.726593	0.722834	0.690274	0.739877	0.776475	0.719495	0.662907	0.656113	0.641088	0.623745	0.639367	0.697093	0.759482	0.832463	0.83854	0.846902	0.875569	0.845606	0.744895	0.682653	0.60921	0.570527	0.610453	0.68867	0.766294	0.839418	0.909707	0.908129	0.837841	0.780921	0.730574	0.700186	0.65643	0.66574	0.700715	0.715779	0.772721	0.812878	0.758361	0.757675	0.7473	0.757788	0.749744	0.689901	0.708292	0.700493	0.735859
0.743636	0.727497	0.73502	0.723829	0.720476	0.687974	0.738052	0.774123	0.717437	0.66001	0.653149	0.638219	0.620925	0.63695	0.694744	0.757228	0.830312	0.837012	0.845874	0.874113	0.844443	0.743195	0.68039	0.606576	0.567454	0.607388	0.68609	0.763913	0.836649	0.907162	0.906186	0.835646	0.777984	0.728097	0.698018	0.653696	0.662399	0.698436	0.713909	0.770938	0.81065	0.755684	0.754744	0.745645	0.75605	0.747803	0.687621	0.706017	0.697851	0.734592
0.740984	0.725149	0.732694	0.721066	0.718116	0.685686	0.736217	0.771759	0.715376	0.657127	0.650172	0.635333	0.618107	0.634537	0.692377	0.754958	0.828145	0.835479	0.844851	0.872643	0.843262	0.74149	0.678111	0.603925	0.56437	0.604314	0.683492	0.76152	0.833893	0.904609	0.904236	0.833457	0.775045	0.725606	0.695823	0.650951	0.659038	0.696141	0.712016	0.769127	0.808406	0.753008	0.751812	0.743992	0.754284	0.745847	0.685352	0.703738	0.695222	0.733294
0.738321	0.722808	0.730371	0.718304	0.715753	0.683409	0.73437	0.769384	0.713312	0.654258	0.647183	0.632431	0.615291	0.632128	0.689995	0.752673	0.825963	0.833941	0.843832	0.871161	0.842063	0.739779	0.675817	0.601258	0.561273	0.601231	0.680876	0.759115	0.831148	0.902047	0.902281	0.831273	0.772106	0.7231	0.693603	0.648197	0.655658	0.69383	0.7101	0.767289	0.806146	0.750335	0.748881	0.742341	0.752493	0.743878	0.683092	0.701456	0.692605	0.731966
0.735645	0.720475	0.728051	0.715543	0.713388	0.681145	0.732509	0.766995	0.711244	0.651405	0.644179	0.62951	0.612477	0.629723	0.687592	0.750371	0.823763	0.832395	0.842816	0.869663	0.840843	0.738061	0.673505	0.598571	0.558162	0.598137	0.678239	0.756696	0.828419	0.899476	0.900319	0.829096	0.769167	0.720576	0.691353	0.64543	0.652256	0.691501	0.708157	0.765419	0.803868	0.747665	0.74595	0.740692	0.75067	0.741893	0.680845	0.699169	0.690003	0.730602
0.732959	0.718149	0.725733	0.712784	0.711021	0.678892	0.730637	0.764595	0.709173	0.648565	0.641165	0.626575	0.609664	0.62732	0.685175	0.748054	0.821548	0.830845	0.841802	0.868153	0.839606	0.736337	0.671179	0.59587	0.555041	0.595035	0.675585	0.754268	0.825702	0.896898	0.898353	0.826925	0.766228	0.718039	0.689078	0.642652	0.648838	0.689157	0.706193	0.763523	0.801575	0.744998	0.74302	0.739045	0.748823	0.739895	0.678607	0.696879	0.687412	0.729209
0.730264	0.71583	0.723418	0.710025	0.708652	0.676649	0.728754	0.762184	0.707099	0.645739	0.638138	0.623625	0.606853	0.624921	0.682741	0.745722	0.819319	0.829288	0.840791	0.86663	0.83835	0.734608	0.668839	0.593153	0.551909	0.591926	0.672914	0.751829	0.822999	0.894315	0.896383	0.824759	0.763289	0.715489	0.686778	0.639865	0.645405	0.686799	0.704206	0.761601	0.799267	0.742335	0.740093	0.737399	0.74695	0.737883	0.676377	0.694584	0.684833	0.727786
0.727556	0.713518	0.721106	0.707269	0.70628	0.674419	0.726857	0.759759	0.70502	0.642928	0.635099	0.620657	0.604044	0.622524	0.680287	0.743373	0.817072	0.827724	0.83978	0.865091	0.837073	0.732872	0.666481	0.590417	0.548765	0.588807	0.670224	0.749379	0.820312	0.891725	0.894409	0.822601	0.760353	0.712921	0.684448	0.637065	0.641953	0.684421	0.702192	0.759646	0.796941	0.739676	0.737167	0.735754	0.745047	0.735855	0.674157	0.692285	0.682269	0.726325
0.72484	0.711212	0.718795	0.704514	0.703906	0.672198	0.724948	0.757323	0.702937	0.640131	0.632048	0.617675	0.601236	0.620131	0.677818	0.741009	0.814812	0.826153	0.838771	0.86354	0.835777	0.73113	0.66411	0.587667	0.545611	0.585681	0.667517	0.746919	0.81764	0.889131	0.892431	0.82045	0.757418	0.71034	0.682093	0.634256	0.638488	0.682029	0.700157	0.757664	0.794601	0.737021	0.734245	0.734109	0.743118	0.733814	0.671946	0.689981	0.679716	0.724833
0.722113	0.708912	0.716487	0.70176	0.701529	0.669987	0.723027	0.754876	0.70085	0.637348	0.628986	0.614678	0.59843	0.617739	0.675333	0.738629	0.812537	0.824576	0.837761	0.861975	0.834462	0.729382	0.661724	0.584901	0.542447	0.582547	0.664793	0.74445	0.814982	0.886533	0.890452	0.818305	0.754485	0.707745	0.679712	0.631435	0.635009	0.679622	0.698098	0.755656	0.792245	0.73437	0.731325	0.732464	0.741163	0.73176	0.669741	0.687673	0.677175	0.723309
0.719376	0.706619	0.714181	0.699009	0.699149	0.667788	0.72109	0.752414	0.698758	0.63458	0.625912	0.611665	0.595626	0.615351	0.672828	0.736232	0.810246	0.82299	0.836751	0.860395	0.833125	0.727627	0.659321	0.582117	0.539272	0.579405	0.662049	0.741971	0.812343	0.883932	0.88847	0.816168	0.751555	0.705134	0.6773	0.628602	0.631515	0.677196	0.696013	0.753614	0.789871	0.731726	0.72841	0.730819	0.739177	0.729689	0.667545	0.685359	0.674649	0.721745
0.716632	0.704329	0.711876	0.696259	0.696768	0.665596	0.719144	0.749943	0.696661	0.631823	0.62283	0.608642	0.592823	0.612964	0.670311	0.733823	0.807943	0.821399	0.835739	0.858804	0.831772	0.725867	0.656908	0.579322	0.53609	0.576258	0.659293	0.739486	0.809716	0.881329	0.886487	0.814037	0.748628	0.702511	0.674867	0.62576	0.628011	0.674758	0.69391	0.751551	0.787485	0.729085	0.725499	0.729173	0.73717	0.727607	0.665355	0.683042	0.672131	0.720156
0.713877	0.702046	0.709572	0.693512	0.694383	0.663414	0.717183	0.747459	0.69456	0.629081	0.619735	0.605603	0.590021	0.610579	0.667775	0.731396	0.805625	0.8198	0.834725	0.857198	0.830396	0.724099	0.654479	0.57651	0.532899	0.573103	0.656518	0.736991	0.807108	0.878724	0.884502	0.811913	0.745704	0.699874	0.672406	0.622907	0.624496	0.672303	0.691781	0.749457	0.785083	0.726451	0.722593	0.727526	0.735134	0.725509	0.663171	0.680719	0.669627	0.718528
0.711115	0.699767	0.70727	0.690767	0.691996	0.661241	0.715209	0.744963	0.692453	0.626352	0.616631	0.602552	0.587221	0.608195	0.665223	0.728955	0.803294	0.818192	0.833709	0.855579	0.829001	0.722326	0.652037	0.573684	0.5297	0.569942	0.653728	0.73449	0.804515	0.876118	0.882517	0.809797	0.742784	0.697223	0.669919	0.620043	0.62097	0.669833	0.68963	0.747336	0.782665	0.723822	0.719692	0.725877	0.733072	0.723398	0.660993	0.67839	0.667134	0.716867
0.708344	0.697492	0.704969	0.688023	0.689606	0.659076	0.713224	0.742457	0.690341	0.623635	0.613519	0.59949	0.584423	0.605813	0.662658	0.7265	0.800951	0.816578	0.83269	0.853948	0.827588	0.720546	0.649584	0.570845	0.526494	0.566776	0.650924	0.731981	0.801938	0.873512	0.880533	0.807687	0.739868	0.69456	0.667409	0.61717	0.617437	0.66735	0.687459	0.745192	0.780235	0.721199	0.716796	0.724226	0.730987	0.721275	0.658819	0.676058	0.664651	0.715176
0.705564	0.695222	0.702669	0.685282	0.687212	0.65692	0.711222	0.739936	0.688223	0.620934	0.610394	0.596413	0.581626	0.603432	0.660073	0.724026	0.798592	0.814954	0.831667	0.852301	0.826151	0.718758	0.647114	0.567989	0.523279	0.563603	0.648102	0.729465	0.799381	0.870906	0.878548	0.805586	0.736958	0.691881	0.664868	0.614284	0.613893	0.664848	0.685261	0.743013	0.777786	0.718583	0.713907	0.722573	0.728871	0.719134	0.656652	0.673718	0.662182	0.713442
0.702778	0.692955	0.700369	0.682543	0.684816	0.654771	0.709209	0.737406	0.686099	0.618243	0.607263	0.593326	0.57883	0.601053	0.657475	0.72154	0.796221	0.813322	0.830639	0.850643	0.824697	0.716965	0.644634	0.565122	0.520059	0.560425	0.645266	0.726943	0.796838	0.868302	0.876564	0.803492	0.734052	0.689192	0.662305	0.611388	0.610343	0.662334	0.683044	0.740812	0.775325	0.715973	0.711024	0.720917	0.726732	0.716982	0.654487	0.671374	0.659721	0.71168
0.699984	0.690692	0.69807	0.679807	0.682417	0.652629	0.707183	0.734864	0.68397	0.615565	0.604122	0.590227	0.576036	0.598674	0.654862	0.71904	0.793839	0.811683	0.829606	0.848972	0.823223	0.715165	0.642141	0.562241	0.516832	0.557243	0.642416	0.724416	0.794313	0.865699	0.874582	0.801404	0.73115	0.68649	0.659718	0.608484	0.606787	0.659806	0.680806	0.738585	0.772851	0.71337	0.708147	0.719258	0.72457	0.714817	0.652326	0.669024	0.657271	0.709884
0.697183	0.688432	0.695771	0.677073	0.680015	0.650494	0.705143	0.73231	0.681834	0.6129	0.600973	0.587118	0.573243	0.596296	0.652233	0.716523	0.791443	0.810034	0.828568	0.847287	0.821727	0.713357	0.639636	0.559348	0.5136	0.554055	0.639552	0.721883	0.791805	0.863098	0.8726	0.799325	0.728255	0.683775	0.657105	0.605568	0.603225	0.657262	0.678545	0.73633	0.77036	0.710774	0.705278	0.717595	0.72238	0.712638	0.650169	0.666669	0.654832	0.708052
0.694376	0.686174	0.693472	0.674341	0.67761	0.648365	0.703092	0.729747	0.679693	0.610244	0.597817	0.584	0.570451	0.593918	0.649592	0.713995	0.789037	0.808378	0.827525	0.845592	0.820215	0.711544	0.637121	0.556444	0.510363	0.550865	0.636675	0.719346	0.789311	0.8605	0.870621	0.797251	0.725364	0.68105	0.654472	0.602644	0.599659	0.654707	0.676268	0.734055	0.767859	0.708183	0.702415	0.715929	0.720171	0.710448	0.648014	0.664309	0.652401	0.706192
0.691561	0.683919	0.691173	0.671611	0.675201	0.646243	0.701024	0.72717	0.677544	0.607603	0.594651	0.58087	0.567661	0.59154	0.646933	0.711449	0.786617	0.806711	0.826473	0.84388	0.818679	0.709723	0.634591	0.553525	0.507121	0.547669	0.633783	0.716802	0.786839	0.857905	0.868644	0.795187	0.722481	0.67831	0.65181	0.599708	0.596089	0.652135	0.673964	0.731747	0.765341	0.705602	0.699562	0.714258	0.717932	0.708241	0.645861	0.661941	0.649982	0.70429
0.688739	0.681667	0.688873	0.668884	0.672788	0.644127	0.698944	0.724582	0.675389	0.604973	0.591479	0.57773	0.564872	0.589163	0.64426	0.70889	0.784185	0.805036	0.825414	0.842157	0.817124	0.707894	0.632052	0.550595	0.503874	0.544469	0.630877	0.714255	0.784383	0.855314	0.866669	0.793129	0.719603	0.67556	0.649125	0.596763	0.592515	0.64955	0.671641	0.729416	0.762809	0.703027	0.696716	0.712582	0.71567	0.706022	0.64371	0.659568	0.647572	0.702356
0.685913	0.679415	0.686573	0.66616	0.670373	0.642016	0.696851	0.721985	0.673228	0.602354	0.588299	0.574583	0.562084	0.586785	0.641575	0.706317	0.781743	0.803352	0.824348	0.840422	0.81555	0.70606	0.629502	0.547655	0.500624	0.541267	0.627961	0.711705	0.781943	0.852727	0.864696	0.791078	0.716731	0.672799	0.64642	0.593809	0.58894	0.646953	0.6693	0.727061	0.760265	0.700459	0.693878	0.710902	0.713387	0.703791	0.64156	0.65719	0.64517	0.700391
0.68308	0.677166	0.684272	0.663438	0.667953	0.63991	0.694744	0.719374	0.671059	0.599746	0.585113	0.571426	0.559297	0.584408	0.638874	0.703729	0.779289	0.801657	0.823273	0.838673	0.813954	0.704217	0.62694	0.544703	0.497371	0.538062	0.62503	0.70915	0.779522	0.850146	0.862727	0.789035	0.713867	0.670026	0.643689	0.590845	0.585363	0.644341	0.666937	0.72468	0.757707	0.697899	0.691049	0.709216	0.711077	0.701545	0.63941	0.654805	0.642778	0.698389
0.680243	0.674918	0.68197	0.660717	0.66553	0.637808	0.692626	0.716755	0.668884	0.597148	0.581921	0.568262	0.556512	0.58203	0.636162	0.70113	0.776826	0.799955	0.822191	0.836915	0.812342	0.702368	0.62437	0.541742	0.494115	0.534854	0.622089	0.706592	0.777114	0.847568	0.860761	0.786997	0.711009	0.667245	0.640939	0.587874	0.581785	0.641718	0.664558	0.722278	0.755138	0.695346	0.688227	0.707525	0.708749	0.699289	0.637261	0.652415	0.640392	0.69636
0.677399	0.67267	0.679667	0.658	0.663103	0.63571	0.690492	0.714124	0.666702	0.594561	0.578722	0.565089	0.553727	0.579651	0.633435	0.698515	0.774351	0.798242	0.821098	0.835142	0.810708	0.70051	0.621788	0.53877	0.490856	0.531643	0.619135	0.704031	0.774727	0.844997	0.858798	0.784968	0.708158	0.664451	0.638165	0.584892	0.578207	0.639081	0.662157	0.719849	0.752553	0.692801	0.685416	0.705827	0.706396	0.697019	0.635112	0.650018	0.638016	0.694293
0.674551	0.670423	0.677362	0.655285	0.660672	0.633617	0.688345	0.711482	0.664512	0.591985	0.575518	0.561909	0.550944	0.577271	0.630695	0.695887	0.771865	0.796518	0.819995	0.833356	0.809053	0.698645	0.619196	0.535788	0.487596	0.528431	0.61617	0.701467	0.772356	0.842432	0.856839	0.782946	0.705315	0.661647	0.635369	0.581902	0.57463	0.636431	0.659737	0.717397	0.749956	0.690263	0.682614	0.704123	0.70402	0.694735	0.632962	0.647614	0.635648	0.692193
0.671699	0.668177	0.675056	0.652572	0.658238	0.631527	0.686186	0.70883	0.662315	0.589418	0.572309	0.558723	0.548162	0.574891	0.627943	0.693246	0.76937	0.794786	0.818883	0.83156	0.807381	0.696774	0.616596	0.532798	0.484334	0.525217	0.613195	0.698902	0.77	0.839872	0.854883	0.780929	0.702478	0.658835	0.632554	0.578903	0.571054	0.63377	0.6573	0.714923	0.747348	0.687733	0.67982	0.702413	0.701624	0.692441	0.630811	0.645205	0.633287	0.690063
0.668841	0.66593	0.672747	0.649862	0.655799	0.62944	0.684011	0.706166	0.66011	0.586863	0.569093	0.555529	0.545381	0.572509	0.625176	0.69059	0.766862	0.793042	0.817758	0.829749	0.805685	0.694893	0.613985	0.529796	0.481071	0.522001	0.610207	0.696333	0.767665	0.83732	0.852932	0.778921	0.69965	0.65601	0.629713	0.575895	0.567481	0.631095	0.654842	0.712422	0.744725	0.685212	0.677038	0.700694	0.699202	0.690131	0.628659	0.642789	0.630934	0.687894
0.665981	0.663684	0.670437	0.647154	0.653356	0.627356	0.681826	0.703493	0.657899	0.584316	0.565874	0.55233	0.542601	0.570127	0.6224	0.687924	0.764347	0.79129	0.816624	0.82793	0.803975	0.693006	0.611366	0.526789	0.477807	0.518784	0.607211	0.693763	0.765342	0.834774	0.850984	0.776918	0.696829	0.653179	0.626858	0.572881	0.563909	0.62841	0.65237	0.709904	0.742092	0.682697	0.674264	0.698969	0.696765	0.687812	0.626504	0.640368	0.628586	0.685701
0.663116	0.661436	0.668125	0.644448	0.650909	0.625274	0.679626	0.700809	0.655679	0.581779	0.56265	0.549124	0.539823	0.567743	0.61961	0.685242	0.761821	0.789525	0.815476	0.826096	0.802242	0.69111	0.608738	0.523771	0.474544	0.515567	0.604204	0.691192	0.763038	0.832236	0.849041	0.774923	0.694016	0.650336	0.623979	0.569857	0.560342	0.625712	0.649878	0.70736	0.739445	0.68019	0.6715	0.697236	0.694303	0.685478	0.624348	0.637939	0.626246	0.68347
0.660247	0.659188	0.66581	0.641745	0.648458	0.623195	0.677414	0.698115	0.653451	0.57925	0.559421	0.545914	0.537045	0.565357	0.616809	0.68255	0.759286	0.787752	0.814318	0.824252	0.800491	0.689207	0.606102	0.520747	0.47128	0.512349	0.601188	0.688619	0.760749	0.829705	0.847101	0.772934	0.691211	0.647486	0.621082	0.566827	0.556778	0.623004	0.64737	0.704796	0.736787	0.677691	0.668746	0.695496	0.691822	0.683134	0.622189	0.635504	0.623912	0.681211
0.657375	0.656939	0.663493	0.639044	0.646002	0.621117	0.675189	0.695411	0.651217	0.57673	0.55619	0.542699	0.534268	0.56297	0.613998	0.679845	0.756742	0.785968	0.813147	0.822396	0.798722	0.687296	0.603458	0.517716	0.468017	0.509131	0.598163	0.686045	0.758476	0.827181	0.845166	0.77095	0.688413	0.644628	0.618167	0.563789	0.553219	0.620285	0.644846	0.702211	0.734118	0.675199	0.666002	0.693747	0.689323	0.680777	0.620027	0.633064	0.621584	0.67892
0.6545	0.654688	0.661172	0.636345	0.643542	0.61904	0.672948	0.692696	0.648972	0.57422	0.552954	0.539478	0.531493	0.560581	0.611172	0.677125	0.754187	0.784171	0.811961	0.820526	0.796929	0.685375	0.600804	0.514676	0.464756	0.505913	0.595128	0.68347	0.756221	0.824667	0.843236	0.768975	0.685625	0.641759	0.61523	0.560743	0.549666	0.617552	0.642302	0.6996	0.731435	0.672717	0.66327	0.691988	0.686799	0.678406	0.617861	0.630615	0.619262	0.676593
0.651622	0.652436	0.658849	0.633648	0.641077	0.616965	0.670697	0.689972	0.646722	0.571717	0.549715	0.536255	0.528719	0.558191	0.608338	0.674395	0.751624	0.782365	0.810763	0.818648	0.795121	0.683448	0.598144	0.511631	0.461496	0.502695	0.592085	0.680895	0.75398	0.82216	0.84131	0.767004	0.682844	0.638884	0.612278	0.55769	0.546117	0.614811	0.639745	0.696973	0.728742	0.670241	0.660546	0.690222	0.68426	0.676026	0.615692	0.628161	0.616944	0.67424
0.648741	0.650182	0.656523	0.630954	0.638608	0.61489	0.668431	0.687238	0.644462	0.569223	0.546474	0.533027	0.525946	0.555798	0.605492	0.671652	0.749052	0.780547	0.809551	0.816756	0.793292	0.681511	0.595476	0.508579	0.458238	0.499478	0.589034	0.678319	0.751755	0.819662	0.839389	0.765039	0.680073	0.636	0.609306	0.554631	0.542576	0.612058	0.637171	0.694324	0.726037	0.667773	0.657834	0.688446	0.6817	0.673633	0.613518	0.625701	0.614632	0.671854
0.645859	0.647926	0.654193	0.628261	0.636135	0.612815	0.666155	0.684496	0.642196	0.566735	0.54323	0.529796	0.523174	0.553404	0.602638	0.6689	0.746473	0.77872	0.808327	0.814855	0.791447	0.679568	0.592802	0.505522	0.454982	0.496262	0.585976	0.675743	0.749543	0.817171	0.837471	0.76308	0.677308	0.63311	0.606321	0.551566	0.53904	0.609297	0.634584	0.691657	0.723322	0.665311	0.655131	0.686662	0.679124	0.671229	0.611341	0.623234	0.612324	0.669442
0.642973	0.645668	0.65186	0.625571	0.633656	0.610741	0.663864	0.681742	0.63992	0.564256	0.539983	0.526562	0.520403	0.551007	0.599772	0.666134	0.743884	0.77688	0.807086	0.812941	0.789581	0.677615	0.59012	0.502458	0.451729	0.493048	0.582909	0.673167	0.747349	0.81469	0.835559	0.761126	0.674552	0.630212	0.603316	0.548493	0.535512	0.606525	0.63198	0.688969	0.720595	0.662858	0.652439	0.684867	0.676528	0.668813	0.609158	0.620761	0.610021	0.666996
0.640086	0.643407	0.649524	0.622882	0.631173	0.608666	0.661561	0.67898	0.637636	0.561785	0.536735	0.523325	0.517633	0.548608	0.596897	0.663357	0.741287	0.77503	0.80583	0.811017	0.787696	0.675653	0.587431	0.49939	0.44848	0.489835	0.579836	0.670591	0.745168	0.812218	0.833651	0.759179	0.671806	0.627307	0.600295	0.545415	0.531992	0.603743	0.629361	0.686261	0.717858	0.660412	0.649758	0.683062	0.673915	0.666385	0.606971	0.618281	0.607722	0.664522
0.637198	0.641143	0.647184	0.620196	0.628685	0.606591	0.659246	0.676209	0.635345	0.55932	0.533486	0.520086	0.514864	0.546207	0.594013	0.660569	0.738682	0.773168	0.804561	0.809082	0.785795	0.673684	0.584737	0.496318	0.445234	0.486624	0.576756	0.668016	0.743001	0.809754	0.831747	0.757236	0.669066	0.624396	0.59726	0.542332	0.52848	0.600952	0.62673	0.683536	0.71511	0.657973	0.647087	0.681248	0.671285	0.663947	0.604778	0.615795	0.605427	0.662021
0.634307	0.638876	0.644839	0.617511	0.626192	0.604515	0.656917	0.673427	0.633044	0.556863	0.530235	0.516845	0.512097	0.543803	0.591118	0.657769	0.736068	0.771294	0.803273	0.807134	0.783871	0.671704	0.582035	0.493241	0.441992	0.483415	0.573669	0.665441	0.740851	0.807301	0.829849	0.755299	0.666338	0.621477	0.594206	0.539242	0.524978	0.59815	0.624082	0.68079	0.71235	0.655542	0.644429	0.679422	0.668635	0.661496	0.602579	0.613301	0.603135	0.659485
0.631416	0.636606	0.642491	0.614829	0.623694	0.602437	0.654577	0.670638	0.630736	0.554411	0.526983	0.513603	0.509331	0.541397	0.588215	0.65496	0.733448	0.76941	0.801972	0.805177	0.781933	0.669717	0.579329	0.49016	0.438754	0.480208	0.570577	0.662867	0.738712	0.804856	0.827954	0.753366	0.663616	0.618553	0.591141	0.536147	0.521484	0.595341	0.621423	0.678028	0.709582	0.653118	0.641779	0.677587	0.665972	0.659036	0.600376	0.610802	0.600846	0.656927
0.628523	0.634333	0.640139	0.612148	0.621191	0.600359	0.652224	0.667839	0.628419	0.551967	0.52373	0.51036	0.506566	0.538988	0.585304	0.652139	0.730819	0.767513	0.800653	0.803209	0.779974	0.66772	0.576616	0.487076	0.435521	0.477005	0.567478	0.660293	0.736588	0.802421	0.826064	0.751438	0.660903	0.615623	0.58806	0.533048	0.518	0.592523	0.618749	0.675248	0.706802	0.650701	0.63914	0.67574	0.663292	0.656563	0.598165	0.608296	0.59856	0.654338
0.62563	0.632056	0.637783	0.609469	0.618684	0.598278	0.649862	0.665033	0.626095	0.549527	0.520478	0.507116	0.503803	0.536577	0.582386	0.64931	0.728185	0.765607	0.799322	0.801232	0.778002	0.665717	0.573899	0.48399	0.432292	0.473804	0.564376	0.657721	0.734474	0.799993	0.824178	0.749514	0.658197	0.612689	0.584968	0.529944	0.514524	0.589698	0.616066	0.672454	0.704015	0.648289	0.63651	0.673885	0.660599	0.654083	0.59595	0.605785	0.596277	0.651728
0.622736	0.629775	0.635421	0.606792	0.616171	0.596195	0.647483	0.662216	0.62376	0.547096	0.517225	0.503872	0.501041	0.534163	0.579457	0.646468	0.72554	0.763686	0.797968	0.799242	0.776007	0.663701	0.571175	0.480899	0.429071	0.470607	0.561266	0.65515	0.732378	0.797578	0.822297	0.747596	0.655503	0.609747	0.581859	0.526835	0.511062	0.586862	0.613366	0.669638	0.701215	0.645886	0.633894	0.672015	0.657885	0.651588	0.593726	0.603266	0.593996	0.649082
0.619842	0.627491	0.633055	0.604116	0.613653	0.594111	0.645095	0.659392	0.621419	0.544669	0.513972	0.500628	0.49828	0.531746	0.576522	0.643617	0.72289	0.761755	0.7966	0.797242	0.773996	0.661678	0.568448	0.477807	0.425854	0.467413	0.558153	0.65258	0.730292	0.795171	0.82042	0.745681	0.652816	0.606801	0.578739	0.523722	0.507609	0.584019	0.610656	0.666808	0.698406	0.643489	0.631287	0.670135	0.655159	0.649084	0.591496	0.600741	0.591717	0.646413
0.616947	0.625202	0.630685	0.601443	0.61113	0.592023	0.642694	0.65656	0.619068	0.542248	0.51072	0.497384	0.49552	0.529326	0.57358	0.640756	0.720233	0.759812	0.795215	0.795232	0.771967	0.659646	0.565715	0.474713	0.422643	0.464224	0.555036	0.650012	0.728219	0.792773	0.818546	0.743771	0.650137	0.603851	0.575607	0.520606	0.504167	0.581169	0.607934	0.663962	0.695588	0.641099	0.628691	0.668244	0.652419	0.64657	0.58926	0.59821	0.589439	0.643719
0.614053	0.622909	0.62831	0.59877	0.608601	0.589933	0.640283	0.653719	0.61671	0.539832	0.507469	0.494141	0.492762	0.526904	0.57063	0.637887	0.717568	0.757857	0.793813	0.793212	0.769921	0.657605	0.562978	0.471618	0.41944	0.461038	0.551914	0.647445	0.726157	0.790385	0.816677	0.741864	0.647467	0.600895	0.572463	0.517485	0.500737	0.578311	0.605201	0.6611	0.692761	0.638715	0.626105	0.666341	0.649664	0.644045	0.587016	0.595673	0.587163	0.640999
0.611158	0.620611	0.625931	0.5961	0.606068	0.58784	0.637859	0.650871	0.614343	0.537421	0.504219	0.490899	0.490006	0.524479	0.567674	0.635008	0.714897	0.75589	0.792393	0.791181	0.767858	0.655555	0.560237	0.468521	0.416242	0.457857	0.548789	0.64488	0.724107	0.788006	0.814811	0.73996	0.644805	0.597936	0.569308	0.514362	0.497318	0.575446	0.602457	0.658224	0.689925	0.636337	0.623529	0.664426	0.646896	0.641511	0.584765	0.59313	0.584888	0.638254
0.608264	0.618309	0.623546	0.593431	0.60353	0.585743	0.635425	0.648015	0.611968	0.535015	0.500971	0.487659	0.487251	0.522051	0.564712	0.63212	0.71222	0.753912	0.790954	0.789141	0.765778	0.653495	0.557492	0.465424	0.413053	0.45468	0.54566	0.642316	0.722069	0.785636	0.812949	0.738061	0.642152	0.594973	0.566142	0.511235	0.493912	0.572574	0.599703	0.655332	0.68708	0.633966	0.620964	0.662499	0.644115	0.638966	0.582506	0.590581	0.582614	0.635484
0.605371	0.616003	0.621157	0.590763	0.600987	0.583644	0.632981	0.645152	0.609586	0.532613	0.497724	0.484419	0.484498	0.51962	0.561744	0.629224	0.709537	0.751923	0.789501	0.787092	0.763684	0.651428	0.554744	0.462326	0.409869	0.451508	0.542529	0.639754	0.72004	0.783275	0.811091	0.736164	0.639506	0.592007	0.562967	0.508106	0.490516	0.569697	0.59694	0.652429	0.684227	0.6316	0.618407	0.660562	0.641322	0.636413	0.580241	0.588026	0.580341	0.632693
0.602478	0.61369	0.618761	0.588097	0.598437	0.581539	0.630522	0.64228	0.607193	0.530217	0.49448	0.481183	0.481746	0.517185	0.558768	0.626317	0.706845	0.749919	0.788023	0.78503	0.761567	0.649348	0.551991	0.459228	0.406696	0.448342	0.539394	0.637195	0.718024	0.780926	0.809237	0.734271	0.636871	0.589036	0.55978	0.504974	0.487137	0.566811	0.594164	0.649507	0.681363	0.629241	0.615864	0.658609	0.638513	0.633847	0.577966	0.585464	0.578068	0.629871
0.599586	0.611374	0.616361	0.585433	0.595883	0.579432	0.628054	0.639401	0.604793	0.527824	0.491238	0.477949	0.478997	0.514749	0.555788	0.623404	0.704149	0.747905	0.786532	0.78296	0.759438	0.647261	0.549236	0.45613	0.403529	0.445181	0.536258	0.634638	0.716017	0.778584	0.807385	0.73238	0.634243	0.586063	0.556585	0.501841	0.483769	0.56392	0.591381	0.646574	0.678493	0.626887	0.613329	0.656646	0.635695	0.631274	0.575684	0.582897	0.575795	0.627032
0.596696	0.609052	0.613956	0.58277	0.593323	0.57732	0.625575	0.636515	0.602385	0.525436	0.487998	0.474718	0.476249	0.512309	0.552803	0.620482	0.701447	0.745878	0.785019	0.78088	0.75729	0.645164	0.546477	0.453033	0.400372	0.442025	0.533119	0.632082	0.714021	0.776253	0.805537	0.730492	0.631624	0.583086	0.553381	0.498705	0.480415	0.561023	0.588588	0.643628	0.675613	0.624539	0.610805	0.654669	0.632863	0.628691	0.573393	0.580323	0.573523	0.624167
0.593806	0.606726	0.611546	0.580107	0.59076	0.575204	0.623088	0.633624	0.59997	0.523051	0.484761	0.471489	0.473502	0.509866	0.549813	0.617553	0.698739	0.743841	0.783492	0.778792	0.75513	0.643059	0.543716	0.449937	0.397221	0.438875	0.529979	0.629529	0.712032	0.773929	0.803691	0.728606	0.629011	0.580108	0.55017	0.495567	0.477071	0.558121	0.585787	0.640671	0.672727	0.622195	0.608288	0.652683	0.630023	0.6261	0.571096	0.577745	0.57125	0.621284
0.590918	0.604393	0.60913	0.577447	0.588189	0.573083	0.620588	0.630724	0.597545	0.52067	0.481528	0.468264	0.470758	0.50742	0.546818	0.614616	0.696025	0.74179	0.781941	0.776692	0.752949	0.640942	0.540952	0.446843	0.394082	0.435732	0.526837	0.626978	0.710055	0.771616	0.801849	0.726723	0.626408	0.577126	0.54695	0.492429	0.473745	0.555213	0.582977	0.637699	0.669831	0.619858	0.605784	0.650681	0.627169	0.623498	0.568789	0.57516	0.568976	0.618375
0.588032	0.602056	0.606709	0.574787	0.585615	0.570959	0.618079	0.627819	0.595113	0.518292	0.478298	0.465042	0.468016	0.504972	0.54382	0.611672	0.693306	0.739729	0.780376	0.774584	0.750756	0.638818	0.538187	0.44375	0.39095	0.432594	0.523694	0.624429	0.708084	0.76931	0.800008	0.724841	0.623812	0.574143	0.543724	0.489289	0.47043	0.552301	0.58016	0.634718	0.66693	0.617525	0.603288	0.648668	0.624307	0.620889	0.566475	0.572571	0.566702	0.615449
0.585147	0.599712	0.604281	0.57213	0.583035	0.568828	0.615558	0.624906	0.592672	0.515919	0.475072	0.461825	0.465276	0.50252	0.540816	0.60872	0.69058	0.737653	0.778787	0.772465	0.748544	0.636683	0.535418	0.44066	0.38783	0.429465	0.52055	0.621884	0.706124	0.767016	0.798171	0.722962	0.621225	0.571158	0.54049	0.486149	0.467132	0.549383	0.577334	0.631722	0.664019	0.615198	0.600803	0.64664	0.621433	0.618269	0.564151	0.569974	0.564426	0.612497
0.582265	0.597364	0.601849	0.569473	0.58045	0.566693	0.613029	0.621988	0.590225	0.513548	0.47185	0.458612	0.462538	0.500066	0.537809	0.605762	0.68785	0.735568	0.777181	0.770339	0.746319	0.634539	0.532648	0.437572	0.384718	0.426341	0.517406	0.61934	0.704171	0.764729	0.796336	0.721084	0.618646	0.568171	0.537251	0.483008	0.463847	0.546461	0.574501	0.628718	0.661102	0.612875	0.598326	0.644601	0.61855	0.615641	0.56182	0.567374	0.56215	0.609529
0.579384	0.595009	0.599411	0.566817	0.577859	0.564553	0.61049	0.619063	0.587769	0.51118	0.468632	0.455404	0.459802	0.497608	0.534799	0.602797	0.685114	0.733469	0.775555	0.768202	0.744077	0.632386	0.529877	0.434486	0.381618	0.423225	0.514262	0.616799	0.702226	0.76245	0.794503	0.719207	0.616074	0.565183	0.534006	0.479867	0.460577	0.543534	0.571662	0.625702	0.658177	0.610557	0.595859	0.642548	0.615658	0.613005	0.55948	0.564767	0.559872	0.60654
0.576506	0.59265	0.596968	0.564162	0.575264	0.562408	0.607942	0.616134	0.585306	0.508815	0.465419	0.4522	0.457068	0.495148	0.531786	0.599826	0.682374	0.73136	0.773913	0.766058	0.741822	0.630224	0.527104	0.431404	0.378526	0.420115	0.511118	0.61426	0.700287	0.76018	0.792671	0.717332	0.613509	0.562194	0.530756	0.476726	0.45732	0.540604	0.568816	0.622677	0.655247	0.608243	0.593401	0.640484	0.612758	0.610362	0.557132	0.562156	0.557592	0.603534
0.57363	0.590284	0.594519	0.561509	0.572664	0.560256	0.605383	0.613197	0.582834	0.506453	0.462211	0.449002	0.454337	0.492685	0.52877	0.596848	0.679628	0.729238	0.772247	0.763903	0.73955	0.628051	0.524329	0.428325	0.375447	0.417014	0.507974	0.611725	0.698357	0.757919	0.790842	0.715458	0.610953	0.559204	0.5275	0.473586	0.45408	0.53767	0.565964	0.619641	0.652309	0.605933	0.590952	0.638405	0.609848	0.607709	0.554774	0.559539	0.555311	0.600507
0.570757	0.587913	0.592065	0.558857	0.570058	0.5581	0.602816	0.610256	0.580356	0.504094	0.459007	0.44581	0.451609	0.490219	0.525751	0.593865	0.676878	0.727104	0.770565	0.76174	0.737265	0.62587	0.521554	0.42525	0.372377	0.413919	0.504831	0.609191	0.696432	0.755665	0.789013	0.713584	0.608404	0.556213	0.524241	0.470446	0.450853	0.534732	0.563106	0.616597	0.649364	0.603628	0.588512	0.636314	0.60693	0.60505	0.552408	0.556918	0.553028	0.597464
0.567887	0.585535	0.589604	0.556205	0.567448	0.555938	0.60024	0.60731	0.57787	0.501737	0.45581	0.442623	0.448883	0.487751	0.52273	0.590877	0.674123	0.724959	0.768861	0.759568	0.734964	0.623678	0.518778	0.42218	0.36932	0.410834	0.501689	0.606661	0.694514	0.753421	0.787187	0.711711	0.605863	0.553222	0.520978	0.467308	0.447643	0.531791	0.560242	0.613543	0.646413	0.601326	0.586081	0.63421	0.604004	0.602382	0.550034	0.554291	0.550743	0.594402
0.565019	0.583152	0.587138	0.553555	0.564833	0.55377	0.597655	0.604358	0.575376	0.499382	0.452617	0.439442	0.44616	0.48528	0.519708	0.587883	0.671363	0.722801	0.767139	0.757387	0.73265	0.621478	0.516001	0.419113	0.366273	0.407756	0.498549	0.604133	0.692602	0.751184	0.785361	0.709839	0.603329	0.550231	0.517711	0.46417	0.444448	0.528847	0.557374	0.610481	0.643456	0.599029	0.583658	0.632092	0.601072	0.599706	0.547651	0.55166	0.548455	0.591323
0.562155	0.580763	0.584667	0.550906	0.562213	0.551596	0.595062	0.601401	0.572875	0.497029	0.449431	0.436268	0.443439	0.482806	0.516683	0.584883	0.668599	0.720632	0.765396	0.755197	0.730321	0.619268	0.513224	0.416052	0.363239	0.404687	0.49541	0.601609	0.690695	0.748954	0.783536	0.707966	0.600803	0.547241	0.514442	0.461035	0.441268	0.525901	0.5545	0.60741	0.640494	0.596735	0.581244	0.629962	0.598132	0.597023	0.545259	0.549024	0.546165	0.588229
0.559293	0.578368	0.58219	0.548258	0.559588	0.549416	0.59246	0.59844	0.570368	0.494679	0.44625	0.4331	0.440721	0.480329	0.513657	0.58188	0.665831	0.718451	0.763635	0.753	0.727978	0.617048	0.510447	0.412995	0.360216	0.401626	0.492273	0.599086	0.688794	0.746733	0.781712	0.706094	0.598283	0.54425	0.511171	0.457901	0.438103	0.522952	0.551622	0.604332	0.637525	0.594444	0.578837	0.627818	0.595185	0.594334	0.542859	0.546384	0.543873	0.585118
0.556435	0.575968	0.579708	0.545611	0.556958	0.54723	0.58985	0.595474	0.567853	0.49233	0.443077	0.429939	0.438007	0.477851	0.510631	0.578871	0.663058	0.716259	0.761853	0.750793	0.725621	0.61482	0.507669	0.409944	0.357205	0.398574	0.489138	0.596567	0.686897	0.744519	0.779888	0.704221	0.595771	0.54126	0.507897	0.454769	0.434955	0.52	0.54874	0.601247	0.634551	0.592157	0.57644	0.625662	0.592232	0.591637	0.54045	0.543739	0.541577	0.581992
0.55358	0.573561	0.577219	0.542965	0.554324	0.545038	0.587232	0.592504	0.565331	0.489984	0.439909	0.426785	0.435295	0.475369	0.507603	0.575858	0.660282	0.714055	0.760053	0.748578	0.723251	0.612582	0.504892	0.406898	0.354207	0.395531	0.486005	0.594051	0.685005	0.742312	0.778064	0.702349	0.593265	0.538271	0.504622	0.45164	0.431822	0.517047	0.545854	0.598154	0.631571	0.589872	0.57405	0.623492	0.589274	0.588933	0.538032	0.54109	0.539279	0.578852
0.550729	0.571148	0.574726	0.54032	0.551685	0.54284	0.584606	0.589529	0.562803	0.487639	0.436749	0.423639	0.432586	0.472886	0.504575	0.572841	0.657501	0.711839	0.758232	0.746355	0.720867	0.610334	0.502116	0.403859	0.351221	0.392497	0.482875	0.591538	0.683117	0.740112	0.776241	0.700475	0.590766	0.535284	0.501346	0.448513	0.428705	0.514092	0.542964	0.595055	0.628586	0.587591	0.571668	0.62131	0.58631	0.586222	0.535607	0.538437	0.536978	0.575697
0.547882	0.56873	0.572227	0.537676	0.549041	0.540636	0.581972	0.586551	0.560267	0.485296	0.433595	0.4205	0.429881	0.4704	0.501547	0.56982	0.654717	0.709611	0.756392	0.744123	0.71847	0.608078	0.499339	0.400825	0.348248	0.389472	0.479748	0.589027	0.681233	0.737919	0.774417	0.698601	0.588275	0.532297	0.49807	0.44539	0.425604	0.511136	0.540072	0.59195	0.625596	0.585313	0.569294	0.619114	0.58334	0.583505	0.533172	0.53578	0.534674	0.572528
0.545038	0.566305	0.569722	0.535033	0.546393	0.538425	0.579332	0.583569	0.557725	0.482954	0.430449	0.417369	0.427179	0.467911	0.498519	0.566796	0.651929	0.707373	0.754532	0.741884	0.716061	0.605812	0.496564	0.397799	0.345288	0.386458	0.476625	0.586519	0.679352	0.735733	0.772593	0.696726	0.585789	0.529312	0.494793	0.442269	0.422519	0.508178	0.537176	0.588839	0.622602	0.583037	0.566927	0.616905	0.580366	0.580782	0.53073	0.533119	0.532367	0.569347
0.542198	0.563875	0.567212	0.532391	0.543741	0.536208	0.576684	0.580584	0.555177	0.480613	0.42731	0.414246	0.424481	0.465421	0.495491	0.563768	0.649138	0.705123	0.752653	0.739636	0.713639	0.603537	0.49379	0.394779	0.34234	0.383452	0.473505	0.584015	0.677474	0.733553	0.770768	0.694849	0.583311	0.526329	0.491517	0.439152	0.41945	0.505219	0.534278	0.585722	0.619603	0.580764	0.564567	0.614684	0.577387	0.578053	0.528279	0.530454	0.530056	0.566153
0.539363	0.561439	0.564696	0.52975	0.541085	0.533985	0.574029	0.577595	0.552623	0.478274	0.42418	0.411132	0.421786	0.462929	0.492464	0.560738	0.646343	0.702862	0.750754	0.737381	0.711203	0.601253	0.491017	0.391766	0.339407	0.380457	0.470388	0.581513	0.675599	0.73138	0.768942	0.692972	0.580839	0.523348	0.488241	0.43604	0.416397	0.50226	0.531377	0.5826	0.616599	0.578493	0.562215	0.61245	0.574404	0.575317	0.525819	0.527786	0.527742	0.562946
0.536531	0.558997	0.562176	0.527109	0.538424	0.531755	0.571367	0.574603	0.550062	0.475937	0.421057	0.408027	0.419095	0.460435	0.489438	0.557704	0.643545	0.700589	0.748837	0.735117	0.708756	0.59896	0.488245	0.38876	0.336487	0.377472	0.467276	0.579014	0.673726	0.729213	0.767115	0.691092	0.578373	0.520368	0.484967	0.432931	0.41336	0.4993	0.528475	0.579474	0.613591	0.576224	0.559869	0.610204	0.571418	0.572576	0.523352	0.525114	0.525425	0.559728
0.533704	0.556549	0.55965	0.52447	0.535759	0.529519	0.568699	0.571608	0.547495	0.4736	0.417942	0.40493	0.416408	0.457939	0.486413	0.554668	0.640744	0.698306	0.746899	0.732846	0.706296	0.596657	0.485475	0.385763	0.333581	0.374497	0.464168	0.576518	0.671855	0.727052	0.765287	0.689212	0.575913	0.517392	0.481694	0.429826	0.41034	0.49634	0.525571	0.576343	0.610579	0.573958	0.557531	0.607944	0.568428	0.56983	0.520877	0.522439	0.523104	0.556499
0.530881	0.554096	0.557118	0.521832	0.53309	0.527276	0.566024	0.568611	0.544923	0.471265	0.414836	0.401843	0.413724	0.455441	0.48339	0.55163	0.637939	0.696011	0.744942	0.730567	0.703824	0.594346	0.482707	0.382773	0.330688	0.371533	0.461065	0.574026	0.669987	0.724896	0.763458	0.687329	0.57346	0.514418	0.478424	0.426727	0.407335	0.493379	0.522666	0.573208	0.607563	0.571693	0.555199	0.605671	0.565434	0.567078	0.518394	0.51976	0.520779	0.553259
0.528063	0.551637	0.554582	0.519195	0.530417	0.525026	0.563344	0.565611	0.542344	0.46893	0.411739	0.398765	0.411045	0.452941	0.480368	0.54859	0.635132	0.693705	0.742966	0.72828	0.701341	0.592026	0.47994	0.379792	0.32781	0.36858	0.457966	0.571536	0.668119	0.722746	0.761626	0.685444	0.571012	0.511447	0.475155	0.423632	0.404347	0.49042	0.519759	0.57007	0.604544	0.56943	0.552874	0.603387	0.562438	0.56432	0.515903	0.517079	0.518451	0.55001
0.525248	0.549173	0.552041	0.516559	0.527741	0.522772	0.560658	0.562608	0.539761	0.466597	0.408649	0.395695	0.408369	0.45044	0.477348	0.545548	0.632322	0.69139	0.740974	0.725987	0.698847	0.589698	0.477176	0.376818	0.324944	0.365635	0.454872	0.569048	0.666253	0.720601	0.759793	0.683558	0.56857	0.508478	0.47189	0.420541	0.401374	0.48746	0.516852	0.566929	0.601521	0.567169	0.550555	0.601091	0.55944	0.561559	0.513405	0.514395	0.516119	0.546752
0.52244	0.546702	0.549494	0.513925	0.52506	0.520509	0.557965	0.559604	0.537171	0.464264	0.405571	0.392637	0.405699	0.447938	0.474331	0.542504	0.629509	0.689062	0.738958	0.723684	0.69634	0.58736	0.474414	0.373854	0.322095	0.362705	0.451784	0.566565	0.664388	0.718462	0.757957	0.681668	0.566135	0.505514	0.468628	0.417457	0.39842	0.484501	0.513945	0.563784	0.598495	0.564909	0.548243	0.59878	0.556439	0.558792	0.510897	0.511708	0.513783	0.543483
0.519635	0.544227	0.546943	0.511291	0.522377	0.518241	0.555268	0.556598	0.534577	0.461933	0.402499	0.389587	0.403031	0.445434	0.471316	0.539459	0.626694	0.686725	0.736927	0.721376	0.693824	0.585015	0.471654	0.370897	0.319258	0.359783	0.4487	0.564083	0.662523	0.716327	0.75612	0.679777	0.563704	0.502552	0.465369	0.414378	0.395478	0.481544	0.511037	0.560637	0.595466	0.56265	0.545935	0.59646	0.553437	0.556021	0.508385	0.509019	0.511443	0.540208
0.516837	0.541745	0.544387	0.508658	0.519689	0.515965	0.552564	0.553589	0.531977	0.459602	0.39944	0.386549	0.40037	0.442929	0.468304	0.536413	0.623876	0.684376	0.734873	0.719059	0.691294	0.582659	0.468898	0.367952	0.316439	0.356874	0.445624	0.561606	0.660658	0.714198	0.754279	0.677882	0.561281	0.499595	0.462115	0.411306	0.392557	0.478587	0.508129	0.557487	0.592434	0.560393	0.543635	0.594125	0.550433	0.553244	0.505863	0.506326	0.509099	0.536923
0.514042	0.539259	0.541826	0.506027	0.516999	0.513684	0.549856	0.55058	0.529373	0.457272	0.396388	0.383521	0.397712	0.440423	0.465295	0.533366	0.621056	0.682017	0.732803	0.716735	0.688755	0.580296	0.466143	0.365015	0.313633	0.353976	0.442552	0.559131	0.658793	0.712072	0.752436	0.675985	0.558862	0.496641	0.458865	0.408239	0.38965	0.475632	0.505222	0.554336	0.589399	0.558137	0.54134	0.59178	0.547428	0.550464	0.503335	0.503632	0.506751	0.533631
0.511253	0.536768	0.53926	0.503396	0.514305	0.511396	0.547143	0.547569	0.526763	0.454943	0.393347	0.380503	0.395059	0.437916	0.462289	0.530319	0.618234	0.679648	0.730714	0.714404	0.686205	0.577924	0.463392	0.362088	0.310842	0.35109	0.439487	0.556659	0.656928	0.709951	0.75059	0.674085	0.556448	0.493692	0.45562	0.405179	0.38676	0.472679	0.502316	0.551184	0.586362	0.555882	0.539051	0.589422	0.544422	0.54768	0.500799	0.500936	0.504399	0.530333
0.508469	0.534271	0.53669	0.500767	0.511608	0.509102	0.544426	0.544557	0.52415	0.452615	0.390315	0.377495	0.392411	0.435408	0.459286	0.527271	0.61541	0.67727	0.728609	0.712067	0.683646	0.575545	0.460644	0.35917	0.308064	0.348214	0.436428	0.554189	0.655063	0.707834	0.748741	0.672182	0.55404	0.490746	0.452379	0.402125	0.383884	0.469727	0.49941	0.54803	0.583322	0.553627	0.536766	0.587054	0.541415	0.544893	0.498258	0.498238	0.502044	0.527028
0.505691	0.531769	0.534116	0.498139	0.508908	0.506801	0.541704	0.541545	0.521531	0.450287	0.387294	0.3745	0.389768	0.432899	0.456288	0.524224	0.612584	0.674879	0.726482	0.709722	0.681076	0.573157	0.4579	0.356263	0.305304	0.345351	0.433377	0.551723	0.653196	0.705721	0.746888	0.670276	0.551637	0.487805	0.449145	0.399079	0.381026	0.466778	0.496506	0.544875	0.580281	0.551373	0.534487	0.584672	0.538409	0.542101	0.495708	0.495538	0.499684	0.523717
0.502916	0.529264	0.531538	0.495512	0.506206	0.504496	0.538978	0.538531	0.518909	0.44796	0.384281	0.371512	0.387129	0.43039	0.453293	0.521176	0.609756	0.672483	0.724344	0.707372	0.678498	0.570763	0.455157	0.353364	0.302554	0.342497	0.430329	0.549259	0.651329	0.703611	0.745033	0.668367	0.549238	0.484867	0.445915	0.396037	0.37818	0.46383	0.493602	0.54172	0.577238	0.54912	0.532212	0.582283	0.535402	0.539307	0.493155	0.492837	0.497321	0.520402
0.50015	0.526751	0.528954	0.492887	0.5035	0.502182	0.536247	0.535518	0.516281	0.445634	0.381283	0.368541	0.384498	0.42788	0.450303	0.518129	0.606926	0.670071	0.722178	0.705012	0.675906	0.568357	0.452421	0.35048	0.299827	0.339661	0.427293	0.5468	0.649459	0.701506	0.743172	0.666452	0.546846	0.481937	0.442694	0.393007	0.375358	0.460886	0.490702	0.538564	0.574192	0.546867	0.529945	0.579876	0.532395	0.536508	0.490592	0.490134	0.494952	0.51708
0.497387	0.524235	0.526367	0.490263	0.500792	0.499864	0.533514	0.532504	0.513651	0.443308	0.378293	0.365578	0.38187	0.42537	0.447317	0.515083	0.604095	0.667653	0.72	0.702648	0.673308	0.565946	0.449687	0.347603	0.297111	0.336833	0.424262	0.544342	0.647589	0.699402	0.741308	0.664536	0.544457	0.47901	0.439477	0.389982	0.372547	0.457944	0.487802	0.535409	0.571146	0.544615	0.52768	0.577462	0.529389	0.533707	0.488024	0.487429	0.492581	0.513755
0.494631	0.521714	0.523775	0.487641	0.498081	0.497538	0.530776	0.529489	0.511016	0.440983	0.375315	0.362628	0.379249	0.42286	0.444337	0.512038	0.601262	0.665224	0.717802	0.700276	0.670699	0.563526	0.446957	0.344739	0.294412	0.33402	0.421238	0.541888	0.645716	0.697303	0.73944	0.662615	0.542074	0.476089	0.436268	0.386966	0.369754	0.455006	0.484906	0.532254	0.568098	0.542363	0.525421	0.575036	0.526384	0.530903	0.48545	0.484724	0.490204	0.510426
0.491881	0.519188	0.52118	0.485019	0.495369	0.495207	0.528036	0.526476	0.508378	0.438658	0.372348	0.359689	0.376632	0.42035	0.441361	0.508994	0.598428	0.662786	0.715588	0.697898	0.668082	0.561099	0.444231	0.341885	0.291729	0.331218	0.418223	0.539437	0.643841	0.695206	0.737567	0.66069	0.539695	0.473173	0.433066	0.383957	0.366976	0.45207	0.482011	0.5291	0.565049	0.540111	0.523165	0.572599	0.52338	0.528097	0.48287	0.482018	0.487825	0.507093
0.489135	0.516659	0.518582	0.482399	0.492654	0.492871	0.525292	0.523462	0.505737	0.436335	0.369391	0.356762	0.374021	0.41784	0.43839	0.505951	0.595593	0.660339	0.713358	0.695514	0.665456	0.558664	0.44151	0.339042	0.28906	0.328428	0.415214	0.536988	0.641963	0.693111	0.73569	0.658762	0.537321	0.470262	0.429872	0.380956	0.364213	0.449138	0.479119	0.525947	0.561999	0.537859	0.520914	0.570153	0.520378	0.525288	0.480285	0.479311	0.485441	0.503757
0.486397	0.514125	0.515979	0.479781	0.489937	0.490528	0.522545	0.520449	0.503092	0.434011	0.366446	0.353847	0.371417	0.41533	0.435425	0.50291	0.592756	0.657883	0.711109	0.693123	0.662822	0.556222	0.438793	0.336211	0.286408	0.325651	0.412214	0.534542	0.640083	0.69102	0.733809	0.656829	0.534952	0.467357	0.426685	0.377965	0.361468	0.446209	0.47623	0.522795	0.558948	0.535607	0.518668	0.567695	0.517377	0.522477	0.477695	0.476603	0.483053	0.500419
0.483664	0.511586	0.513373	0.477165	0.487218	0.48818	0.519796	0.517437	0.500444	0.431689	0.363513	0.350946	0.368818	0.41282	0.432465	0.499871	0.589919	0.655417	0.708843	0.690726	0.660178	0.553773	0.43608	0.333392	0.283772	0.322888	0.409223	0.5321	0.6382	0.68893	0.731922	0.654892	0.532586	0.464458	0.423507	0.374982	0.358738	0.443285	0.473345	0.519645	0.555897	0.533355	0.516425	0.565227	0.514378	0.519664	0.475099	0.473895	0.480661	0.497078
0.480937	0.509044	0.510764	0.47455	0.484498	0.485826	0.517044	0.514426	0.497793	0.429367	0.360592	0.348056	0.366225	0.410311	0.429512	0.496834	0.587081	0.652943	0.70656	0.688322	0.657526	0.551316	0.433373	0.330585	0.281152	0.320137	0.40624	0.52966	0.636314	0.686842	0.73003	0.65295	0.530226	0.461565	0.420338	0.372008	0.356024	0.440365	0.470463	0.516497	0.552846	0.531103	0.514186	0.562748	0.511381	0.516849	0.472497	0.471187	0.478266	0.493737
0.478216	0.506498	0.508151	0.471936	0.481776	0.483466	0.51429	0.511416	0.49514	0.427046	0.357682	0.345179	0.363639	0.407803	0.426564	0.493799	0.584242	0.65046	0.704262	0.685913	0.654867	0.548853	0.43067	0.32779	0.278547	0.317399	0.403265	0.527223	0.634425	0.684756	0.728133	0.651004	0.527869	0.458678	0.417176	0.369043	0.353325	0.437448	0.467585	0.513351	0.549794	0.528851	0.511951	0.56026	0.508387	0.514032	0.469892	0.468478	0.475866	0.490394
0.475502	0.503948	0.505536	0.469325	0.479052	0.481101	0.511534	0.508407	0.492484	0.424726	0.354785	0.342315	0.361059	0.405295	0.423623	0.490767	0.581403	0.647968	0.701946	0.683498	0.6522	0.546382	0.427972	0.325007	0.27596	0.314675	0.400299	0.524789	0.632532	0.682672	0.726231	0.649054	0.525517	0.455798	0.414025	0.366088	0.350643	0.434537	0.46471	0.510208	0.546743	0.526598	0.50972	0.557762	0.505396	0.511214	0.467281	0.46577	0.473463	0.48705
0.472793	0.501395	0.502918	0.466715	0.476328	0.478732	0.508777	0.5054	0.489826	0.422406	0.351897	0.339461	0.358484	0.402788	0.420687	0.487737	0.578563	0.645469	0.699618	0.681077	0.649526	0.543906	0.425279	0.322234	0.273385	0.311961	0.397341	0.522357	0.630636	0.680589	0.724324	0.6471	0.523168	0.452922	0.41088	0.36314	0.347973	0.431629	0.461839	0.507067	0.543691	0.524344	0.507491	0.555256	0.502407	0.508395	0.464667	0.463062	0.471057	0.483706
0.470092	0.498838	0.500296	0.464107	0.473602	0.476356	0.506017	0.502395	0.487166	0.420087	0.349026	0.336624	0.355917	0.400283	0.41776	0.484711	0.575722	0.642959	0.697268	0.678649	0.646843	0.541422	0.422592	0.319478	0.270832	0.309266	0.394394	0.519929	0.628735	0.678508	0.72241	0.645139	0.520824	0.450056	0.407749	0.360205	0.345323	0.428727	0.458974	0.50393	0.54064	0.52209	0.505267	0.552737	0.499422	0.505575	0.462048	0.460354	0.468645	0.480362
0.467396	0.496278	0.497672	0.461501	0.470875	0.473976	0.503257	0.499391	0.484504	0.417769	0.346164	0.333797	0.353356	0.397778	0.414837	0.481688	0.572882	0.640444	0.694908	0.676218	0.644155	0.538933	0.419909	0.31673	0.26829	0.306579	0.391454	0.517503	0.626831	0.676427	0.720492	0.643175	0.518483	0.447194	0.404624	0.357277	0.342685	0.42583	0.456111	0.500795	0.53759	0.519836	0.503045	0.550212	0.496439	0.502754	0.459425	0.457647	0.466232	0.477019
0.464708	0.493714	0.495046	0.458897	0.468148	0.47159	0.500495	0.49639	0.48184	0.415452	0.343317	0.330986	0.350803	0.395275	0.411924	0.478668	0.570042	0.637918	0.692528	0.673779	0.641457	0.536436	0.417233	0.313999	0.265769	0.30391	0.388526	0.515081	0.624921	0.674348	0.718566	0.641205	0.516146	0.444342	0.401513	0.354362	0.340066	0.422938	0.453255	0.497665	0.534541	0.517581	0.500827	0.547676	0.493462	0.499932	0.456798	0.454941	0.463814	0.473677
0.462025	0.491148	0.492417	0.456295	0.46542	0.4692	0.497732	0.493392	0.479174	0.413136	0.340481	0.328188	0.348256	0.392774	0.409017	0.475653	0.567201	0.635386	0.690134	0.671335	0.638754	0.533933	0.414562	0.311279	0.263263	0.301252	0.385607	0.512661	0.623008	0.672269	0.716635	0.639231	0.513813	0.441495	0.39841	0.351456	0.33746	0.420052	0.450403	0.494539	0.531492	0.515325	0.498611	0.545132	0.490487	0.49711	0.454168	0.452235	0.461392	0.470337
0.459349	0.488579	0.489786	0.453695	0.462691	0.466805	0.494968	0.490395	0.476508	0.41082	0.337658	0.325402	0.345715	0.390274	0.406118	0.47264	0.564361	0.632847	0.687727	0.668886	0.636045	0.531425	0.411897	0.308571	0.260772	0.298607	0.382696	0.510244	0.621091	0.67019	0.714698	0.637252	0.511484	0.438655	0.395318	0.34856	0.334868	0.417171	0.447556	0.491416	0.528445	0.513068	0.496399	0.54258	0.487517	0.494288	0.451534	0.449531	0.458968	0.466998
0.456681	0.486007	0.487153	0.451098	0.459963	0.464405	0.492204	0.487402	0.47384	0.408506	0.33485	0.322632	0.343184	0.387776	0.403227	0.469633	0.561521	0.630298	0.685301	0.666431	0.633328	0.52891	0.409239	0.30588	0.258301	0.295979	0.379798	0.507831	0.619167	0.668112	0.712753	0.635266	0.509159	0.435824	0.392238	0.345677	0.332295	0.414297	0.444716	0.488298	0.525399	0.510811	0.494189	0.540017	0.484552	0.491466	0.448897	0.446828	0.45654	0.463662
0.454018	0.483433	0.484518	0.448502	0.457234	0.462002	0.48944	0.484411	0.471171	0.406192	0.33205	0.319871	0.340657	0.38528	0.400342	0.466629	0.558681	0.627744	0.682867	0.663972	0.630607	0.526392	0.406585	0.303197	0.25584	0.29336	0.376906	0.505419	0.617241	0.666034	0.710804	0.633277	0.506836	0.432998	0.389166	0.3428	0.329732	0.411427	0.441879	0.485184	0.522355	0.508552	0.491981	0.53745	0.481589	0.488643	0.446258	0.444126	0.454109	0.460328
0.451364	0.480856	0.481881	0.44591	0.454505	0.459592	0.486675	0.481425	0.468501	0.40388	0.32927	0.31713	0.338141	0.382786	0.397468	0.463631	0.555842	0.62518	0.680411	0.661506	0.627878	0.523865	0.40394	0.300533	0.253404	0.290762	0.374029	0.503011	0.615307	0.663956	0.708846	0.631281	0.504518	0.430183	0.386111	0.33994	0.327191	0.408565	0.43905	0.482077	0.519313	0.506293	0.489777	0.534871	0.478634	0.485822	0.443616	0.441426	0.451674	0.456998
0.448715	0.478277	0.479243	0.443319	0.451776	0.45718	0.483911	0.478441	0.46583	0.401569	0.326499	0.3144	0.33563	0.380295	0.394601	0.460636	0.553004	0.622612	0.677946	0.659036	0.625144	0.521334	0.401299	0.297879	0.250979	0.288173	0.37116	0.500606	0.61337	0.661878	0.706882	0.629281	0.502203	0.427373	0.383063	0.337088	0.32466	0.405709	0.436226	0.478973	0.516272	0.504033	0.487574	0.532286	0.475682	0.483	0.440971	0.438728	0.449237	0.453671
0.446074	0.475696	0.476603	0.440732	0.449048	0.454763	0.481147	0.475461	0.463159	0.399259	0.323742	0.311684	0.333127	0.377806	0.391742	0.457648	0.550166	0.620035	0.675465	0.656561	0.622405	0.518798	0.398665	0.295241	0.248573	0.2856	0.368301	0.498203	0.611426	0.6598	0.704912	0.627275	0.499891	0.424572	0.380029	0.334248	0.322145	0.402859	0.433408	0.475876	0.513234	0.501772	0.485374	0.529693	0.472736	0.48018	0.438324	0.436032	0.446797	0.450348
0.44344	0.473113	0.473963	0.438146	0.446321	0.452343	0.478383	0.472484	0.460488	0.39695	0.320999	0.308983	0.330632	0.37532	0.388893	0.454664	0.547329	0.617452	0.67297	0.654081	0.61966	0.516257	0.396038	0.292616	0.246183	0.28304	0.365454	0.495803	0.609478	0.657721	0.702934	0.625264	0.497583	0.42178	0.377007	0.33142	0.319645	0.400017	0.430597	0.472784	0.510198	0.499509	0.483177	0.527093	0.469796	0.47736	0.435676	0.433338	0.444354	0.44703
0.440812	0.470529	0.471321	0.435563	0.443594	0.449919	0.47562	0.469511	0.457817	0.394642	0.318268	0.306294	0.328144	0.372836	0.38605	0.451685	0.544493	0.614863	0.670465	0.651597	0.61691	0.513712	0.393417	0.290003	0.243808	0.280493	0.362616	0.493406	0.607524	0.655642	0.70095	0.623247	0.495277	0.418994	0.373995	0.328602	0.317158	0.39718	0.427791	0.469697	0.507164	0.497246	0.480981	0.524486	0.46686	0.474542	0.433025	0.430646	0.441909	0.443715
0.438192	0.467942	0.468678	0.432984	0.440868	0.447491	0.472858	0.466543	0.455146	0.392336	0.315554	0.303623	0.325666	0.370355	0.383219	0.448712	0.541659	0.612267	0.667943	0.649107	0.614155	0.51116	0.390804	0.287407	0.241453	0.277964	0.359791	0.491012	0.605564	0.653561	0.698958	0.621225	0.492975	0.416218	0.370999	0.325798	0.314688	0.394352	0.424993	0.466617	0.504133	0.494981	0.478787	0.521872	0.463931	0.471725	0.430373	0.427957	0.43946	0.440407
0.435579	0.465355	0.466034	0.430406	0.438143	0.44506	0.470097	0.463579	0.452476	0.390031	0.312851	0.300963	0.323194	0.367878	0.380395	0.445745	0.538825	0.609665	0.66541	0.646613	0.611396	0.508606	0.388197	0.284823	0.239112	0.275446	0.356975	0.488621	0.603598	0.65148	0.696959	0.619197	0.490676	0.413449	0.368013	0.323005	0.312231	0.39153	0.422201	0.463543	0.501105	0.492716	0.476595	0.519251	0.461008	0.468909	0.42772	0.42527	0.43701	0.437103
0.432974	0.462766	0.46339	0.427832	0.43542	0.442626	0.467338	0.460619	0.449806	0.387728	0.310164	0.29832	0.320732	0.365404	0.377582	0.442784	0.535994	0.607057	0.662863	0.644114	0.608631	0.506046	0.385598	0.282256	0.23679	0.272945	0.354173	0.486233	0.601626	0.649397	0.694953	0.617163	0.48838	0.41069	0.365042	0.320225	0.30979	0.388716	0.419417	0.460476	0.49808	0.490449	0.474405	0.516623	0.458091	0.466095	0.425066	0.422586	0.434556	0.433806
0.430375	0.460177	0.460746	0.425261	0.432697	0.440188	0.46458	0.457664	0.447137	0.385427	0.307489	0.295691	0.318278	0.362933	0.374777	0.439829	0.533163	0.604443	0.660305	0.641612	0.605863	0.503482	0.383005	0.279702	0.234483	0.270457	0.35138	0.483847	0.599649	0.647314	0.692939	0.615125	0.486088	0.407939	0.362083	0.317456	0.307362	0.38591	0.41664	0.457416	0.495058	0.488181	0.472217	0.51399	0.45518	0.463283	0.422411	0.419906	0.432101	0.430514
0.427784	0.457586	0.458101	0.422693	0.429977	0.437748	0.461824	0.454714	0.444468	0.383127	0.304828	0.293076	0.315831	0.360465	0.371982	0.43688	0.530334	0.601824	0.657735	0.639105	0.60309	0.500914	0.38042	0.277161	0.232193	0.267984	0.348599	0.481465	0.597665	0.645229	0.690918	0.61308	0.483798	0.405196	0.359137	0.3147	0.304948	0.383111	0.413869	0.454362	0.49204	0.485913	0.47003	0.511351	0.452276	0.460473	0.419756	0.417228	0.429644	0.427229
0.4252	0.454995	0.455456	0.420128	0.427258	0.435305	0.459069	0.451769	0.441801	0.380829	0.302183	0.290476	0.313394	0.358002	0.369197	0.433938	0.527508	0.599199	0.655152	0.636593	0.600314	0.498343	0.377842	0.274636	0.22992	0.265526	0.34583	0.479085	0.595675	0.643143	0.688889	0.61103	0.481511	0.402463	0.356205	0.311957	0.302549	0.38032	0.411107	0.451316	0.489025	0.483642	0.467846	0.508706	0.449378	0.457666	0.4171	0.414553	0.427184	0.423951
0.422623	0.452404	0.452811	0.417566	0.424541	0.43286	0.456317	0.448828	0.439135	0.378532	0.299549	0.287889	0.310964	0.355541	0.366421	0.431002	0.524682	0.596569	0.65256	0.634079	0.597534	0.495768	0.375271	0.272124	0.227662	0.26308	0.343071	0.476708	0.59368	0.641055	0.686854	0.608975	0.479226	0.399737	0.353285	0.309224	0.300162	0.377536	0.408351	0.448276	0.486014	0.481371	0.465662	0.506056	0.446487	0.45486	0.414445	0.411882	0.424723	0.420679
0.420055	0.449812	0.450167	0.415008	0.421827	0.430411	0.453567	0.445894	0.43647	0.376238	0.296934	0.285321	0.308545	0.353086	0.363657	0.428074	0.521859	0.593933	0.649953	0.631559	0.59475	0.493188	0.372709	0.26963	0.225425	0.260653	0.340326	0.474334	0.591677	0.638965	0.684809	0.606912	0.476946	0.397023	0.350382	0.306508	0.297793	0.374763	0.405605	0.445246	0.483007	0.479099	0.46348	0.503399	0.443604	0.452058	0.411789	0.409215	0.42226	0.417416
0.417494	0.44722	0.447523	0.412453	0.419114	0.427961	0.450819	0.442965	0.433808	0.373945	0.29433	0.282766	0.306133	0.350635	0.360902	0.425153	0.519038	0.591292	0.647337	0.629036	0.591963	0.490606	0.370154	0.267148	0.223202	0.258238	0.337592	0.471963	0.589669	0.636873	0.682757	0.604845	0.474667	0.394316	0.347491	0.303803	0.295435	0.371996	0.402865	0.442222	0.480004	0.476825	0.4613	0.500738	0.440728	0.449258	0.409134	0.406552	0.419795	0.41416
0.41494	0.444628	0.444879	0.409902	0.416405	0.425509	0.448074	0.440042	0.431147	0.371655	0.291742	0.280226	0.303731	0.348187	0.358158	0.422239	0.51622	0.588647	0.644709	0.626509	0.589172	0.488021	0.367607	0.264682	0.220996	0.255838	0.33487	0.469595	0.587654	0.634779	0.680698	0.602772	0.472392	0.391619	0.344614	0.301112	0.293092	0.369239	0.400134	0.439207	0.477005	0.474551	0.45912	0.498072	0.437859	0.446461	0.40648	0.403892	0.417329	0.410912
0.412395	0.442036	0.442237	0.407355	0.413697	0.423054	0.445333	0.437125	0.428488	0.369367	0.289168	0.277701	0.301338	0.345745	0.355424	0.419332	0.513404	0.585997	0.642071	0.623978	0.586379	0.485433	0.365068	0.262231	0.218807	0.253453	0.332161	0.46723	0.585632	0.632684	0.67863	0.600693	0.470119	0.388932	0.341752	0.298433	0.290763	0.36649	0.397412	0.4362	0.474011	0.472275	0.456942	0.495401	0.434998	0.443668	0.403826	0.401237	0.414861	0.407673
0.409855	0.439445	0.439595	0.40481	0.410993	0.420598	0.442593	0.434212	0.425831	0.36708	0.286607	0.275189	0.298953	0.343306	0.352699	0.416432	0.510589	0.583343	0.639424	0.621444	0.583583	0.482842	0.362536	0.259793	0.216632	0.251081	0.329461	0.464868	0.583605	0.630586	0.676556	0.59861	0.467849	0.386252	0.338902	0.295766	0.288445	0.363749	0.394696	0.4332	0.471021	0.469998	0.454766	0.492727	0.432143	0.440877	0.401174	0.398585	0.412393	0.404441
0.407326	0.436854	0.436955	0.402271	0.408292	0.418141	0.439858	0.431308	0.423177	0.364797	0.284063	0.272696	0.296579	0.340873	0.349987	0.413542	0.507779	0.580684	0.636765	0.618906	0.580784	0.480248	0.360013	0.257373	0.214478	0.248728	0.326777	0.462509	0.58157	0.628485	0.674472	0.596519	0.465582	0.383585	0.33607	0.293116	0.286144	0.361019	0.391991	0.43021	0.468036	0.46772	0.45259	0.490048	0.429298	0.438091	0.398523	0.395939	0.409923	0.401221
0.404802	0.434265	0.434316	0.399734	0.405593	0.415682	0.437125	0.428409	0.420525	0.362516	0.281532	0.270215	0.294213	0.338444	0.347284	0.410658	0.50497	0.578022	0.634098	0.616365	0.577983	0.477653	0.357498	0.254966	0.212337	0.246386	0.324103	0.460152	0.579529	0.626383	0.672381	0.594424	0.463317	0.380924	0.333249	0.290477	0.283854	0.358295	0.389292	0.427228	0.465056	0.465441	0.450416	0.487365	0.426459	0.435308	0.395874	0.393297	0.407453	0.398007
0.402288	0.431676	0.431678	0.397203	0.402898	0.413221	0.434397	0.425517	0.417876	0.360237	0.279018	0.267752	0.291858	0.336021	0.344594	0.407784	0.502165	0.575354	0.631419	0.613821	0.57518	0.475054	0.354992	0.252576	0.210217	0.244062	0.321444	0.457799	0.577481	0.624278	0.670281	0.592322	0.461055	0.378276	0.330447	0.287854	0.281579	0.355584	0.386604	0.424256	0.462081	0.463161	0.448242	0.484678	0.42363	0.432529	0.393226	0.39066	0.404982	0.394806
0.399781	0.429088	0.429042	0.394675	0.400207	0.41076	0.431672	0.422632	0.41523	0.357961	0.276517	0.265303	0.289511	0.333603	0.341914	0.404917	0.499362	0.572684	0.628733	0.611273	0.572375	0.472454	0.352493	0.2502	0.208111	0.241751	0.318796	0.455449	0.575426	0.62217	0.668174	0.590215	0.458796	0.375636	0.327657	0.285243	0.279317	0.35288	0.383924	0.421292	0.459112	0.46088	0.44607	0.481988	0.420809	0.429754	0.390581	0.388028	0.40251	0.391613
0.397281	0.426502	0.426408	0.392151	0.397519	0.408298	0.42895	0.419752	0.412587	0.355688	0.27403	0.262868	0.287173	0.33119	0.339245	0.402058	0.496562	0.570011	0.626038	0.608723	0.569568	0.469852	0.350003	0.247838	0.20602	0.239454	0.316159	0.453102	0.573366	0.62006	0.66606	0.588103	0.456539	0.373006	0.324882	0.282644	0.277067	0.350185	0.381252	0.418336	0.456147	0.458598	0.443899	0.479296	0.417995	0.426983	0.387937	0.3854	0.400038	0.388429
0.394791	0.423917	0.423776	0.389632	0.394836	0.405835	0.426234	0.416882	0.409948	0.353418	0.271561	0.260452	0.284848	0.328783	0.336589	0.399209	0.493767	0.567333	0.623332	0.606169	0.566759	0.467248	0.347523	0.245495	0.203949	0.237176	0.313538	0.450758	0.571298	0.617946	0.663936	0.585984	0.454286	0.370387	0.322125	0.280063	0.274832	0.347502	0.378592	0.415392	0.453189	0.456314	0.441729	0.476599	0.415191	0.424217	0.385297	0.382778	0.397565	0.385258
0.392305	0.421333	0.421146	0.387115	0.392155	0.403372	0.42352	0.414015	0.407311	0.351149	0.2691	0.258044	0.282527	0.32638	0.333939	0.396365	0.490973	0.564653	0.620622	0.603614	0.563949	0.464643	0.345047	0.24316	0.201888	0.234905	0.310924	0.448416	0.569226	0.615831	0.661807	0.583862	0.452033	0.367774	0.319376	0.27749	0.272605	0.344824	0.375936	0.412453	0.450234	0.454031	0.439559	0.473901	0.412393	0.421453	0.382658	0.38016	0.395092	0.382093
0.389833	0.418753	0.418519	0.384606	0.38948	0.400909	0.420813	0.41116	0.40468	0.348886	0.266664	0.255662	0.280223	0.323986	0.331309	0.393536	0.488184	0.561969	0.617899	0.601054	0.561138	0.462036	0.342586	0.24085	0.199853	0.232659	0.308332	0.446079	0.567142	0.613712	0.659665	0.581731	0.449786	0.365178	0.316652	0.274939	0.270399	0.342162	0.373295	0.40953	0.447289	0.451746	0.437391	0.471199	0.409608	0.418698	0.380024	0.37755	0.39262	0.378946
0.387364	0.416173	0.415893	0.3821	0.386809	0.398445	0.418109	0.40831	0.402051	0.346624	0.264236	0.253288	0.277924	0.321595	0.328684	0.390712	0.485398	0.559283	0.615171	0.598492	0.558325	0.459429	0.34013	0.238549	0.197827	0.230422	0.305746	0.443744	0.565056	0.61159	0.657519	0.579596	0.447539	0.362587	0.313937	0.272397	0.2682	0.339506	0.37066	0.406613	0.444347	0.44946	0.435223	0.468496	0.406829	0.415945	0.377392	0.374944	0.390147	0.375805
0.384906	0.413596	0.413271	0.379599	0.384142	0.395982	0.41541	0.405469	0.399427	0.344366	0.261827	0.250933	0.275638	0.319212	0.326075	0.387898	0.482616	0.556594	0.612434	0.595928	0.555512	0.45682	0.337684	0.236267	0.195822	0.228202	0.303176	0.441413	0.562961	0.609465	0.655363	0.577455	0.445296	0.360009	0.311241	0.269872	0.266017	0.336862	0.368037	0.403708	0.441413	0.447174	0.433056	0.46579	0.404061	0.413198	0.374764	0.372345	0.387675	0.372678
0.382456	0.411022	0.410652	0.377103	0.381481	0.393519	0.412717	0.402635	0.396807	0.342112	0.259432	0.248593	0.273362	0.316835	0.323476	0.385095	0.479838	0.553903	0.60969	0.593361	0.552698	0.454211	0.335247	0.233999	0.193833	0.225998	0.300619	0.439084	0.56086	0.607337	0.653199	0.575309	0.443055	0.357441	0.30856	0.267361	0.263846	0.334228	0.365422	0.400812	0.438485	0.444886	0.430891	0.463083	0.401301	0.410456	0.37214	0.369752	0.385204	0.369563
0.380012	0.40845	0.408035	0.374611	0.378823	0.391056	0.410027	0.399808	0.39419	0.33986	0.257049	0.246265	0.271093	0.314463	0.320887	0.382298	0.477063	0.551209	0.60694	0.590793	0.549883	0.451601	0.332818	0.231744	0.191856	0.223805	0.298072	0.436759	0.558753	0.605206	0.651029	0.573159	0.440816	0.354881	0.305891	0.264861	0.261685	0.331602	0.362816	0.397925	0.435562	0.442599	0.428726	0.460375	0.398549	0.407719	0.369518	0.367163	0.382733	0.366457
0.377579	0.405881	0.405423	0.372125	0.376172	0.388594	0.407345	0.396991	0.39158	0.337613	0.254687	0.243959	0.268839	0.312099	0.318314	0.379514	0.474294	0.548513	0.604181	0.588221	0.547068	0.448991	0.3304	0.22951	0.189901	0.221633	0.295543	0.434437	0.556638	0.603071	0.648848	0.571001	0.438581	0.352335	0.303243	0.262381	0.259541	0.32899	0.360222	0.395051	0.432648	0.44031	0.426561	0.457664	0.395809	0.404989	0.366902	0.364583	0.380263	0.363367
0.375152	0.403314	0.402813	0.369643	0.373525	0.386132	0.404666	0.39418	0.388972	0.335368	0.252335	0.241663	0.266592	0.309741	0.31575	0.376738	0.471527	0.545816	0.601417	0.585648	0.544253	0.44638	0.32799	0.227286	0.187958	0.219471	0.293024	0.432118	0.554518	0.600934	0.646661	0.56884	0.436347	0.349796	0.300607	0.259911	0.257406	0.326386	0.357636	0.392185	0.429739	0.438021	0.424398	0.454953	0.393076	0.402263	0.364289	0.362007	0.377794	0.360286
0.372735	0.400752	0.400207	0.367168	0.370884	0.383672	0.401995	0.39138	0.386371	0.333129	0.250002	0.239387	0.264357	0.30739	0.313201	0.373973	0.468766	0.543116	0.598646	0.583073	0.541438	0.44377	0.32559	0.225082	0.186034	0.217328	0.290521	0.429803	0.552391	0.598793	0.644465	0.566672	0.434117	0.347271	0.29799	0.257459	0.255286	0.323795	0.355062	0.389333	0.426839	0.435731	0.422236	0.452241	0.390355	0.399544	0.361682	0.359439	0.375326	0.35722
0.370325	0.398192	0.397605	0.364697	0.368248	0.381213	0.399328	0.388587	0.383774	0.330892	0.247682	0.237124	0.262132	0.305046	0.310662	0.371217	0.466008	0.540415	0.595869	0.580496	0.538623	0.441159	0.323199	0.222891	0.184125	0.215197	0.288029	0.427491	0.550257	0.596648	0.642262	0.564499	0.431889	0.344754	0.295387	0.25502	0.253177	0.321213	0.352497	0.386489	0.423944	0.433441	0.420074	0.449529	0.387642	0.39683	0.359079	0.356878	0.37286	0.354165
0.367924	0.395636	0.395006	0.362232	0.365618	0.378755	0.396667	0.385803	0.381183	0.32866	0.245378	0.234877	0.259918	0.302709	0.308136	0.368472	0.463256	0.537712	0.593086	0.577917	0.535808	0.438549	0.320817	0.220716	0.182232	0.213083	0.285552	0.425182	0.548117	0.594501	0.64005	0.562321	0.429663	0.342249	0.292801	0.252596	0.25108	0.318642	0.349942	0.383657	0.421057	0.431151	0.417913	0.446816	0.38494	0.394123	0.356481	0.354323	0.370395	0.351124
0.365531	0.393083	0.392411	0.359772	0.362993	0.376298	0.394012	0.383027	0.378596	0.326431	0.243088	0.232644	0.257714	0.300379	0.305622	0.365736	0.460507	0.535009	0.590299	0.575336	0.532994	0.43594	0.318444	0.218556	0.180354	0.210982	0.283087	0.422876	0.545971	0.59235	0.637831	0.560139	0.42744	0.339754	0.29023	0.250186	0.248994	0.316081	0.347397	0.380835	0.418177	0.42886	0.415753	0.444103	0.382246	0.391422	0.353888	0.351774	0.367932	0.348095
0.363147	0.390534	0.389821	0.357318	0.360375	0.373844	0.391364	0.38026	0.376016	0.324207	0.240815	0.230429	0.255522	0.298056	0.303122	0.363011	0.457764	0.532304	0.587505	0.572754	0.530181	0.433331	0.316082	0.216412	0.178493	0.208897	0.280637	0.420575	0.543818	0.590195	0.635604	0.557951	0.42522	0.33727	0.287676	0.247792	0.246922	0.313533	0.344863	0.378025	0.415305	0.426569	0.413594	0.44139	0.379563	0.388727	0.3513	0.349233	0.36547	0.345081
0.36077	0.387989	0.387235	0.354869	0.357762	0.371391	0.388722	0.377502	0.373441	0.321987	0.238555	0.228228	0.253339	0.29574	0.300632	0.360296	0.455025	0.529599	0.584707	0.570171	0.527368	0.430723	0.313728	0.214283	0.176647	0.206827	0.278199	0.418276	0.54166	0.588037	0.63337	0.555758	0.423003	0.334797	0.285137	0.245411	0.24486	0.310994	0.342339	0.375225	0.41244	0.424278	0.411435	0.438677	0.37689	0.386039	0.348718	0.346699	0.36301	0.342079
0.358404	0.385449	0.384654	0.352427	0.355157	0.36894	0.386087	0.374754	0.370872	0.319771	0.236313	0.226045	0.251169	0.293433	0.298158	0.357593	0.452292	0.526892	0.581904	0.567586	0.524557	0.428117	0.311385	0.212172	0.174819	0.204773	0.275776	0.415981	0.539494	0.585875	0.631127	0.55356	0.420788	0.332336	0.282616	0.243048	0.242813	0.308469	0.339827	0.372438	0.409585	0.421987	0.409278	0.435965	0.374228	0.383358	0.346142	0.344173	0.360553	0.339092
0.356045	0.382912	0.382077	0.34999	0.352558	0.366492	0.383458	0.372015	0.368309	0.31756	0.234085	0.223876	0.249009	0.291133	0.295695	0.3549	0.449563	0.524186	0.579097	0.565	0.521746	0.425511	0.309051	0.210074	0.173005	0.202733	0.273366	0.413689	0.537323	0.58371	0.628877	0.551358	0.418576	0.329885	0.28011	0.240698	0.240776	0.305954	0.337324	0.369662	0.406736	0.419696	0.407121	0.433254	0.371575	0.380684	0.343572	0.341654	0.358098	0.336119
0.353693	0.38038	0.379505	0.347558	0.349964	0.364046	0.380834	0.369284	0.365751	0.315353	0.231871	0.22172	0.246858	0.28884	0.293243	0.352216	0.446839	0.521479	0.576286	0.562413	0.518937	0.422907	0.306726	0.20799	0.171205	0.200707	0.270968	0.411401	0.535146	0.581542	0.62662	0.549151	0.416366	0.327443	0.277619	0.238362	0.238749	0.303448	0.33483	0.366896	0.403894	0.417404	0.404965	0.430543	0.368932	0.378015	0.341006	0.339142	0.355645	0.333157
0.351353	0.377854	0.376939	0.345135	0.347379	0.361603	0.378221	0.366565	0.363201	0.313153	0.229676	0.219586	0.244723	0.286557	0.290808	0.349547	0.444122	0.518771	0.573469	0.559824	0.51613	0.420305	0.304413	0.205927	0.169426	0.1987	0.268589	0.409117	0.532962	0.579369	0.624353	0.546938	0.414159	0.325016	0.275149	0.236045	0.236738	0.300958	0.332351	0.364145	0.401063	0.415113	0.40281	0.427835	0.366302	0.375356	0.33845	0.33664	0.353196	0.330215
0.349018	0.37533	0.374376	0.342714	0.344798	0.359161	0.37561	0.363852	0.360655	0.310954	0.22749	0.217459	0.242593	0.284279	0.28838	0.346883	0.441408	0.516064	0.570651	0.557236	0.513324	0.417704	0.302106	0.203872	0.167655	0.196701	0.266216	0.406836	0.530774	0.577194	0.622082	0.544723	0.411955	0.322595	0.272688	0.233737	0.234732	0.298474	0.329878	0.3614	0.398236	0.412822	0.400656	0.425126	0.363677	0.372701	0.335897	0.334141	0.350748	0.32728
0.346696	0.372814	0.371822	0.340304	0.342228	0.356725	0.373012	0.361154	0.358119	0.308764	0.225328	0.215358	0.240481	0.282013	0.285972	0.344237	0.438703	0.513357	0.567827	0.554646	0.51052	0.415106	0.299815	0.201842	0.165909	0.194726	0.263866	0.40456	0.528577	0.575014	0.6198	0.5425	0.409754	0.320192	0.270253	0.231452	0.232746	0.296009	0.327422	0.358675	0.395423	0.410532	0.398503	0.422421	0.36107	0.370058	0.333354	0.331656	0.348305	0.324368
0.344379	0.370302	0.36927	0.337898	0.339663	0.35429	0.370417	0.358462	0.355588	0.306577	0.223176	0.213266	0.238376	0.279753	0.283573	0.341599	0.436001	0.51065	0.565002	0.552055	0.507718	0.41251	0.29753	0.199821	0.164173	0.19276	0.261524	0.402286	0.526376	0.572831	0.617513	0.540275	0.407555	0.317796	0.267828	0.229177	0.230766	0.293551	0.324972	0.355957	0.392616	0.408242	0.396351	0.419716	0.358469	0.36742	0.330816	0.329176	0.345864	0.321466
0.342073	0.367796	0.366726	0.335499	0.337106	0.351859	0.367832	0.355782	0.353064	0.304395	0.221042	0.211192	0.236284	0.277502	0.281189	0.338973	0.433306	0.507944	0.562172	0.549464	0.504919	0.409916	0.295257	0.197819	0.162454	0.190811	0.259199	0.400017	0.524169	0.570645	0.615217	0.538044	0.40536	0.315412	0.265423	0.22692	0.2288	0.291106	0.322536	0.353252	0.389818	0.405952	0.3942	0.417014	0.35588	0.36479	0.328286	0.326705	0.343426	0.318581
0.339774	0.365294	0.364186	0.333106	0.334556	0.349431	0.365253	0.353111	0.350546	0.302219	0.21892	0.209131	0.234203	0.275259	0.278816	0.336358	0.430616	0.505239	0.559341	0.546873	0.502121	0.407325	0.292992	0.195829	0.160749	0.188876	0.256885	0.397751	0.521957	0.568455	0.612915	0.53581	0.403167	0.313039	0.263031	0.224676	0.226844	0.288672	0.320109	0.350559	0.387028	0.403663	0.39205	0.414314	0.353301	0.362167	0.325762	0.324241	0.340992	0.315709
0.337485	0.362799	0.361653	0.330721	0.332014	0.347008	0.362682	0.35045	0.348037	0.300048	0.216816	0.207088	0.232133	0.273025	0.276458	0.333755	0.427932	0.502534	0.556507	0.544281	0.499326	0.404736	0.290739	0.193857	0.15906	0.186956	0.254587	0.395489	0.519739	0.566261	0.610606	0.533572	0.400977	0.310678	0.260658	0.222448	0.2249	0.286251	0.317694	0.347878	0.384248	0.401374	0.389901	0.411617	0.350734	0.359553	0.323247	0.321786	0.338561	0.312853
0.335202	0.360307	0.359125	0.32834	0.329478	0.344587	0.360117	0.347798	0.345532	0.297881	0.214722	0.205056	0.230072	0.270798	0.27411	0.33116	0.425253	0.49983	0.553671	0.541689	0.496534	0.40215	0.288493	0.191896	0.157383	0.185048	0.252298	0.393231	0.517517	0.564065	0.608291	0.53133	0.398789	0.308325	0.258296	0.220232	0.222964	0.283839	0.315287	0.345207	0.381474	0.399086	0.387752	0.408922	0.348174	0.356945	0.320737	0.319338	0.336134	0.310009
0.332932	0.357825	0.356605	0.325969	0.326953	0.342171	0.357564	0.34516	0.343039	0.295722	0.212651	0.203046	0.228028	0.268583	0.27178	0.328582	0.422583	0.497128	0.550833	0.539097	0.493745	0.399567	0.286262	0.189957	0.155727	0.183161	0.250031	0.390977	0.515287	0.561864	0.605966	0.529082	0.396606	0.305988	0.255959	0.218038	0.221044	0.281444	0.312896	0.342553	0.378713	0.3968	0.385606	0.406231	0.345631	0.354348	0.318238	0.316902	0.333712	0.307187
0.330667	0.355346	0.354089	0.323603	0.324434	0.339759	0.355015	0.342529	0.34055	0.293567	0.210589	0.201046	0.225991	0.266374	0.269459	0.326012	0.419916	0.494427	0.547993	0.536505	0.490958	0.396987	0.284037	0.188028	0.154081	0.181283	0.247771	0.388727	0.513054	0.55966	0.603637	0.526832	0.394424	0.303659	0.253632	0.215853	0.219132	0.279057	0.310513	0.339907	0.375959	0.394514	0.38346	0.403542	0.343094	0.351757	0.315745	0.314471	0.331293	0.304374
0.328414	0.352875	0.351582	0.321246	0.321924	0.337351	0.352477	0.339911	0.338071	0.291419	0.208547	0.199066	0.223968	0.264176	0.267155	0.323457	0.417258	0.491728	0.545152	0.533913	0.488175	0.394412	0.281826	0.186118	0.152454	0.179424	0.24553	0.386481	0.510815	0.557452	0.601299	0.524577	0.392247	0.301344	0.251325	0.213688	0.217233	0.276685	0.308144	0.337277	0.373216	0.392229	0.381316	0.400857	0.340571	0.349177	0.313261	0.312052	0.328879	0.301582
0.326169	0.35041	0.349081	0.318895	0.319423	0.334948	0.349947	0.337303	0.335599	0.289277	0.206519	0.197099	0.221957	0.261987	0.264863	0.320913	0.414606	0.48903	0.542309	0.531321	0.485395	0.391839	0.279624	0.184222	0.150841	0.177578	0.243302	0.384239	0.50857	0.555241	0.598955	0.522319	0.390072	0.29904	0.249034	0.211537	0.215345	0.274324	0.305785	0.334659	0.370482	0.389945	0.379173	0.398175	0.338058	0.346604	0.310786	0.309641	0.326469	0.298804
0.323932	0.347951	0.346586	0.31655	0.316929	0.33255	0.347424	0.334705	0.333134	0.28714	0.204504	0.195147	0.219956	0.259806	0.262583	0.31838	0.411959	0.486334	0.539466	0.52873	0.482618	0.38927	0.277431	0.182341	0.149241	0.175746	0.241086	0.382001	0.506322	0.553027	0.596605	0.520057	0.387899	0.296746	0.246758	0.2094	0.213466	0.271975	0.303437	0.332052	0.367757	0.387662	0.377031	0.395497	0.335556	0.344039	0.308318	0.307238	0.324063	0.29604
0.321704	0.345499	0.344098	0.314214	0.314444	0.330156	0.34491	0.332118	0.330678	0.285009	0.202506	0.193211	0.217968	0.257635	0.260318	0.31586	0.40932	0.48364	0.536621	0.526139	0.479845	0.386705	0.27525	0.180475	0.147657	0.173929	0.238885	0.379768	0.504068	0.550809	0.594249	0.517792	0.385731	0.294464	0.2445	0.20728	0.211599	0.269639	0.301101	0.329459	0.365042	0.385381	0.374891	0.392823	0.333065	0.341484	0.305859	0.304845	0.321663	0.293294
0.319486	0.343055	0.341618	0.311885	0.311968	0.327768	0.342405	0.329543	0.32823	0.282885	0.200523	0.191291	0.215991	0.255474	0.258067	0.313352	0.406688	0.480948	0.533776	0.523548	0.477075	0.384144	0.273079	0.178625	0.146088	0.172128	0.236699	0.377538	0.501809	0.548588	0.591885	0.515523	0.383565	0.292194	0.242258	0.205175	0.209744	0.267316	0.298776	0.326879	0.362337	0.383101	0.372752	0.390153	0.330587	0.338937	0.303409	0.302462	0.319267	0.290564
0.317276	0.340616	0.339144	0.309564	0.309501	0.325384	0.339909	0.326978	0.32579	0.280767	0.198555	0.189385	0.214027	0.253322	0.255829	0.310856	0.404062	0.478259	0.530931	0.520959	0.47431	0.381588	0.270919	0.17679	0.144533	0.17034	0.234526	0.375313	0.499547	0.546363	0.589516	0.513251	0.381403	0.289935	0.240032	0.203084	0.207898	0.265005	0.296463	0.324311	0.359642	0.380822	0.370614	0.387487	0.328118	0.336399	0.300968	0.300087	0.316876	0.28785
0.315075	0.338185	0.336678	0.30725	0.307042	0.323006	0.337421	0.324424	0.323358	0.278655	0.196601	0.187495	0.212073	0.251179	0.253603	0.308372	0.401443	0.475571	0.528086	0.51837	0.471548	0.379035	0.268769	0.174969	0.142992	0.168567	0.232367	0.373092	0.497279	0.544136	0.587141	0.510975	0.379243	0.287688	0.237823	0.201009	0.206063	0.262705	0.294161	0.321755	0.356956	0.378545	0.368478	0.384825	0.325661	0.33387	0.298536	0.297722	0.314491	0.285151
0.312884	0.335762	0.33422	0.304944	0.304594	0.320633	0.334943	0.321883	0.320936	0.27655	0.194664	0.18562	0.210133	0.249047	0.251393	0.305901	0.398832	0.472887	0.525241	0.515782	0.468791	0.376488	0.266631	0.173165	0.141467	0.166809	0.230224	0.370876	0.495007	0.541905	0.584759	0.508697	0.377088	0.285453	0.235631	0.198951	0.20424	0.26042	0.291872	0.319214	0.354282	0.37627	0.366344	0.382169	0.323217	0.331352	0.296114	0.295367	0.312111	0.28247
0.3107	0.333344	0.331768	0.302644	0.302152	0.318265	0.332472	0.31935	0.31852	0.27445	0.192738	0.183758	0.208201	0.246922	0.249192	0.30344	0.396226	0.470205	0.522397	0.513195	0.466036	0.373944	0.2645	0.171372	0.139952	0.165062	0.228091	0.368663	0.492732	0.539671	0.582372	0.506416	0.374934	0.283227	0.233451	0.196903	0.202425	0.258144	0.289591	0.316682	0.351615	0.373997	0.364211	0.379516	0.320781	0.32884	0.293698	0.293019	0.309735	0.279802
0.308528	0.330937	0.329326	0.300355	0.299723	0.315905	0.330013	0.316833	0.316117	0.27236	0.190833	0.181916	0.206287	0.244811	0.247011	0.300996	0.39363	0.467527	0.519553	0.510609	0.463289	0.371407	0.262384	0.1696	0.138458	0.163336	0.225977	0.366456	0.490451	0.537433	0.579977	0.50413	0.372786	0.281017	0.231295	0.194878	0.200624	0.255886	0.287327	0.314169	0.348963	0.371726	0.36208	0.376871	0.318361	0.326341	0.291296	0.290685	0.307368	0.277157
0.306363	0.328535	0.32689	0.298072	0.297301	0.313549	0.327561	0.314323	0.313719	0.270274	0.188939	0.180085	0.20438	0.242707	0.244839	0.298561	0.39104	0.464851	0.51671	0.508024	0.460544	0.368873	0.260276	0.167839	0.136974	0.161619	0.223874	0.364253	0.488168	0.535193	0.577579	0.501843	0.37064	0.278815	0.229149	0.192863	0.198831	0.253637	0.28507	0.311664	0.346317	0.369456	0.359951	0.374229	0.315949	0.323849	0.288901	0.288357	0.305004	0.274523
0.304208	0.326142	0.324463	0.295798	0.29489	0.3112	0.32512	0.311828	0.311333	0.268197	0.187063	0.178272	0.202488	0.240615	0.242684	0.296141	0.388458	0.462179	0.513868	0.505441	0.457805	0.366346	0.258181	0.166095	0.135506	0.15992	0.221787	0.362055	0.48588	0.532949	0.575174	0.499553	0.368498	0.276627	0.227024	0.190866	0.19705	0.251403	0.282828	0.309176	0.343685	0.367189	0.357824	0.371594	0.31355	0.321368	0.286518	0.286041	0.302648	0.271909
0.302061	0.323756	0.322044	0.293532	0.292488	0.308856	0.322687	0.309342	0.308954	0.266125	0.185199	0.176471	0.200606	0.238531	0.24054	0.293732	0.385883	0.45951	0.511027	0.502859	0.455069	0.363823	0.256095	0.164364	0.134051	0.158233	0.219712	0.359861	0.483588	0.530703	0.572764	0.49726	0.366359	0.274449	0.224912	0.188883	0.195278	0.249179	0.280596	0.306698	0.341061	0.364924	0.355698	0.368963	0.311162	0.318896	0.284143	0.283734	0.300297	0.269309
0.299925	0.32138	0.319633	0.291274	0.290096	0.30652	0.320265	0.30687	0.306585	0.264061	0.183351	0.174688	0.198738	0.236459	0.238411	0.291337	0.383316	0.456845	0.508188	0.500279	0.45234	0.361306	0.254021	0.16265	0.132611	0.156561	0.217653	0.357672	0.481293	0.528454	0.570348	0.494965	0.364224	0.272284	0.222818	0.186916	0.193518	0.24697	0.278377	0.304236	0.338449	0.362662	0.353575	0.366339	0.308786	0.316434	0.281779	0.281438	0.297952	0.266728
0.297793	0.319008	0.317227	0.289021	0.28771	0.304187	0.317848	0.304404	0.304222	0.262002	0.181513	0.172913	0.196877	0.234393	0.236291	0.28895	0.380753	0.454182	0.505349	0.4977	0.449613	0.358793	0.251954	0.160944	0.131179	0.154898	0.215602	0.355486	0.478996	0.526202	0.567929	0.492668	0.362091	0.270126	0.220734	0.184958	0.191764	0.244769	0.276165	0.301781	0.335844	0.360401	0.351452	0.363718	0.306418	0.313978	0.279421	0.279148	0.295612	0.264158
0.295678	0.316649	0.314836	0.286783	0.285341	0.301866	0.315447	0.301958	0.301875	0.259955	0.1797	0.171163	0.195035	0.232345	0.234193	0.286584	0.378204	0.451526	0.502514	0.495124	0.446895	0.356289	0.249904	0.159263	0.129771	0.153259	0.213575	0.353308	0.476693	0.523947	0.565501	0.490368	0.359965	0.267987	0.218677	0.183026	0.190027	0.242589	0.273972	0.299348	0.333257	0.358144	0.349333	0.361108	0.304069	0.311539	0.27708	0.276875	0.293282	0.261615
0.293566	0.314295	0.312449	0.284548	0.282977	0.299548	0.313052	0.299518	0.299532	0.257911	0.177893	0.16942	0.1932	0.230301	0.232102	0.284224	0.375659	0.448871	0.49968	0.492548	0.44418	0.353788	0.24786	0.157589	0.128369	0.151627	0.211555	0.351132	0.474388	0.521689	0.563071	0.488066	0.35784	0.265854	0.216627	0.181102	0.188295	0.240416	0.271786	0.296922	0.330675	0.355889	0.347216	0.3585	0.301725	0.309105	0.274745	0.274607	0.290956	0.259081
0.291467	0.311953	0.310073	0.282325	0.280626	0.297239	0.310669	0.297094	0.297202	0.255877	0.176106	0.167697	0.191382	0.228271	0.230029	0.281882	0.373124	0.446222	0.496849	0.489976	0.441472	0.351296	0.245831	0.155934	0.126985	0.150013	0.209553	0.348963	0.47208	0.519429	0.560635	0.485762	0.35572	0.263737	0.2146	0.179197	0.186577	0.23826	0.269615	0.294513	0.328108	0.353637	0.345101	0.355902	0.299397	0.306684	0.272424	0.272353	0.288639	0.25657
0.289375	0.309616	0.307704	0.280108	0.278283	0.294935	0.308294	0.294679	0.29488	0.253849	0.174331	0.165986	0.189572	0.22625	0.227967	0.27955	0.370595	0.443577	0.494021	0.487405	0.438768	0.348808	0.243809	0.154291	0.125612	0.14841	0.207562	0.346797	0.469769	0.517166	0.558195	0.483456	0.353604	0.261629	0.212585	0.177304	0.184867	0.236114	0.267453	0.292115	0.325549	0.351387	0.342988	0.353308	0.297079	0.304272	0.27011	0.270107	0.286327	0.254071
0.287294	0.30729	0.305345	0.277902	0.275952	0.29264	0.305931	0.292278	0.292569	0.25183	0.172572	0.16429	0.187776	0.22424	0.22592	0.277232	0.368076	0.440936	0.491195	0.484837	0.436071	0.346327	0.241801	0.152664	0.124254	0.146823	0.205587	0.344637	0.467455	0.5149	0.55575	0.481148	0.351491	0.259534	0.210587	0.175429	0.183168	0.233983	0.265305	0.289732	0.323003	0.349141	0.340878	0.350722	0.294773	0.30187	0.267809	0.267873	0.284024	0.251592
0.285218	0.304969	0.302992	0.2757	0.273628	0.290349	0.303573	0.289884	0.290263	0.249815	0.170822	0.162604	0.185987	0.222237	0.223881	0.274922	0.365561	0.438298	0.488371	0.482269	0.433377	0.34385	0.239798	0.151046	0.122904	0.145244	0.20362	0.34248	0.465139	0.512633	0.553302	0.47884	0.349381	0.257446	0.2086	0.173562	0.181475	0.231859	0.263164	0.287357	0.320464	0.346897	0.338769	0.34814	0.292475	0.299475	0.265515	0.265645	0.281724	0.249123
0.283157	0.302663	0.300653	0.273513	0.27132	0.28807	0.301232	0.28751	0.287974	0.247814	0.169096	0.160942	0.184219	0.220252	0.221865	0.272634	0.363061	0.435667	0.485552	0.479706	0.430693	0.341385	0.237815	0.149451	0.121577	0.143689	0.201677	0.340332	0.46282	0.510362	0.550847	0.476528	0.347278	0.255377	0.206639	0.171721	0.179798	0.229757	0.261043	0.285004	0.317943	0.344658	0.336664	0.34557	0.290196	0.297098	0.263238	0.263434	0.279437	0.246683
0.281101	0.300362	0.298319	0.271331	0.269018	0.285795	0.298897	0.285143	0.28569	0.245816	0.167377	0.159286	0.182457	0.218272	0.219856	0.270352	0.360564	0.433039	0.482734	0.477145	0.428012	0.338922	0.235836	0.147864	0.120255	0.142139	0.19974	0.338186	0.460499	0.50809	0.548389	0.474216	0.345177	0.253314	0.204685	0.169886	0.178127	0.227661	0.258927	0.282658	0.315428	0.342421	0.334561	0.343004	0.287922	0.294725	0.260967	0.261229	0.277153	0.244251
0.279058	0.298073	0.295998	0.26916	0.266731	0.283531	0.296575	0.282791	0.28342	0.243829	0.165677	0.157651	0.180711	0.216307	0.217865	0.268088	0.358079	0.430418	0.479922	0.474587	0.42534	0.336469	0.233872	0.146296	0.118952	0.140609	0.197823	0.336048	0.458175	0.505815	0.545927	0.471902	0.343081	0.251267	0.202753	0.168072	0.176469	0.225583	0.256828	0.28033	0.312929	0.340188	0.332461	0.340447	0.285665	0.292367	0.258712	0.259039	0.27488	0.241842
0.277021	0.295791	0.293684	0.266997	0.264451	0.281272	0.294261	0.280449	0.281157	0.241847	0.163989	0.156026	0.178974	0.214349	0.215884	0.265834	0.3556	0.427801	0.477112	0.47203	0.422672	0.334021	0.231917	0.144738	0.117658	0.139089	0.195915	0.333913	0.45585	0.503538	0.543461	0.469588	0.340988	0.249229	0.200833	0.16627	0.174819	0.223515	0.254737	0.278012	0.310438	0.337958	0.330364	0.337896	0.283417	0.290017	0.256464	0.256856	0.272613	0.239446
0.274996	0.293519	0.291381	0.264844	0.262184	0.279023	0.291959	0.278122	0.278906	0.239875	0.162316	0.154417	0.177251	0.212405	0.213919	0.263595	0.353131	0.425189	0.474307	0.469478	0.420011	0.331582	0.229974	0.143197	0.116379	0.137584	0.194024	0.331784	0.453523	0.501259	0.540992	0.467272	0.3389	0.247204	0.19893	0.164484	0.173179	0.221462	0.25266	0.27571	0.30796	0.335732	0.328269	0.335354	0.281182	0.287679	0.25423	0.254686	0.270354	0.23707
0.272975	0.291253	0.289083	0.262696	0.259924	0.276778	0.289663	0.275801	0.276662	0.237909	0.160653	0.152817	0.175535	0.210467	0.211962	0.261363	0.350667	0.422581	0.471504	0.466927	0.417355	0.329147	0.228038	0.141664	0.115108	0.136088	0.192141	0.329658	0.451194	0.498979	0.53852	0.464955	0.336815	0.245186	0.197038	0.162707	0.171546	0.219417	0.250591	0.273415	0.305489	0.333508	0.326177	0.332817	0.278955	0.285348	0.252003	0.252522	0.268101	0.234705
0.270971	0.289003	0.286801	0.260563	0.257682	0.274547	0.287384	0.273501	0.274434	0.235955	0.159012	0.15124	0.17384	0.208547	0.210028	0.259154	0.348217	0.419982	0.468708	0.46438	0.414709	0.326724	0.22612	0.140153	0.113857	0.134613	0.19028	0.327542	0.448863	0.496696	0.536042	0.462637	0.334737	0.243187	0.19517	0.160955	0.169929	0.217393	0.248541	0.271143	0.303038	0.331291	0.324089	0.330293	0.276746	0.283034	0.249794	0.250377	0.265861	0.232367
0.268971	0.286759	0.284525	0.258436	0.255446	0.27232	0.285112	0.271208	0.272212	0.234006	0.15738	0.149671	0.172151	0.206633	0.208101	0.256951	0.345773	0.417386	0.465915	0.461836	0.412067	0.324305	0.224208	0.138651	0.112614	0.133146	0.188427	0.325428	0.446531	0.494412	0.533562	0.460319	0.332661	0.241195	0.193311	0.15921	0.168317	0.215376	0.246497	0.268878	0.300593	0.329076	0.322003	0.327773	0.274544	0.280726	0.247592	0.248237	0.263625	0.230039
0.266983	0.284526	0.282261	0.25632	0.253224	0.270104	0.282852	0.268931	0.270004	0.232068	0.155765	0.14812	0.170477	0.204733	0.206191	0.254766	0.343339	0.414797	0.463127	0.459296	0.409433	0.321895	0.222309	0.137166	0.111386	0.131696	0.186591	0.323321	0.444198	0.492125	0.531079	0.458	0.330591	0.239217	0.191472	0.157484	0.166717	0.213376	0.244468	0.26663	0.298162	0.326866	0.319921	0.325264	0.272357	0.278432	0.245405	0.246111	0.261399	0.227733
0.265002	0.282301	0.280004	0.254212	0.25101	0.267894	0.280602	0.266663	0.267804	0.230136	0.154161	0.14658	0.168813	0.202842	0.204291	0.25259	0.340913	0.412212	0.460343	0.456759	0.406805	0.319492	0.22042	0.135691	0.110169	0.130256	0.184766	0.321219	0.441863	0.489837	0.528593	0.45568	0.328525	0.237248	0.189644	0.15577	0.165126	0.211387	0.242449	0.264393	0.295741	0.324659	0.317841	0.322761	0.27018	0.276147	0.243226	0.243994	0.259181	0.22544
0.263032	0.280088	0.27776	0.252115	0.24881	0.265695	0.278363	0.26441	0.265616	0.228215	0.152573	0.145055	0.167163	0.200964	0.202407	0.25043	0.338496	0.409635	0.457565	0.454225	0.404186	0.317098	0.218543	0.134233	0.108965	0.128832	0.182957	0.319123	0.439527	0.487548	0.526104	0.45336	0.326463	0.235293	0.187835	0.154073	0.163545	0.209412	0.240444	0.262171	0.293334	0.322457	0.315765	0.320268	0.268016	0.273875	0.241062	0.24189	0.256972	0.223168
0.261069	0.277882	0.275523	0.250025	0.246619	0.263502	0.276133	0.262167	0.263436	0.226299	0.150996	0.143541	0.165522	0.199095	0.200533	0.24828	0.336087	0.407062	0.454791	0.451694	0.401571	0.314711	0.216675	0.132784	0.107771	0.127417	0.181158	0.317032	0.437191	0.485257	0.523613	0.45104	0.324406	0.233347	0.186036	0.152386	0.161971	0.207447	0.238447	0.25996	0.290936	0.320259	0.313692	0.317781	0.265861	0.271611	0.238906	0.239794	0.25477	0.220908
0.259119	0.27569	0.273299	0.247947	0.244443	0.261321	0.273917	0.25994	0.261271	0.224396	0.149437	0.142046	0.163897	0.19724	0.198678	0.246148	0.33369	0.404497	0.452023	0.449168	0.398966	0.312334	0.214822	0.131354	0.106593	0.12602	0.179378	0.314948	0.434854	0.482965	0.521118	0.44872	0.322354	0.231416	0.184259	0.150719	0.16041	0.2055	0.236466	0.257766	0.288554	0.318066	0.311623	0.315307	0.263722	0.269362	0.236767	0.237714	0.252579	0.218671
0.257177	0.273506	0.271084	0.245878	0.242276	0.259147	0.27171	0.257724	0.259115	0.222499	0.14789	0.140561	0.162282	0.195395	0.196833	0.244027	0.3313	0.401937	0.449261	0.446645	0.396367	0.309963	0.212977	0.129935	0.105426	0.124633	0.177608	0.312869	0.432516	0.480672	0.518621	0.4464	0.320306	0.229494	0.182493	0.149064	0.158857	0.203564	0.234495	0.255584	0.286181	0.315878	0.309557	0.312839	0.261592	0.267122	0.234637	0.235642	0.250396	0.216449
0.255244	0.271332	0.268879	0.243818	0.240121	0.256982	0.269515	0.255521	0.256969	0.220612	0.146356	0.139091	0.160679	0.193561	0.195002	0.241919	0.32892	0.399384	0.446503	0.444127	0.393776	0.307601	0.211144	0.128529	0.10427	0.12326	0.175852	0.310795	0.430177	0.478377	0.516122	0.44408	0.318264	0.227584	0.180742	0.147423	0.157314	0.20164	0.232537	0.253415	0.283821	0.313694	0.307495	0.310381	0.259475	0.264893	0.23252	0.233582	0.248222	0.214244
0.25332	0.269168	0.266685	0.241768	0.237977	0.254826	0.26733	0.253329	0.254835	0.218733	0.144836	0.137634	0.159089	0.191739	0.193183	0.239824	0.326549	0.396837	0.443752	0.441612	0.391192	0.305248	0.209321	0.127136	0.103126	0.121899	0.17411	0.308728	0.427839	0.476082	0.513621	0.44176	0.316225	0.225686	0.179006	0.145797	0.15578	0.19973	0.230589	0.251259	0.281473	0.311514	0.305437	0.307931	0.257369	0.262676	0.230415	0.231533	0.246057	0.212055
0.251406	0.267016	0.264501	0.239729	0.235846	0.25268	0.265156	0.251152	0.252712	0.216863	0.14333	0.136191	0.157511	0.189928	0.191379	0.237743	0.324188	0.394298	0.441007	0.439101	0.388616	0.302903	0.20751	0.125758	0.101995	0.120552	0.172382	0.306667	0.4255	0.473785	0.511118	0.439441	0.314193	0.2238	0.177286	0.144186	0.154256	0.197833	0.228655	0.249118	0.279138	0.30934	0.303382	0.305492	0.255275	0.26047	0.228322	0.229496	0.243901	0.209885
0.249501	0.264874	0.262328	0.237699	0.233726	0.250543	0.262994	0.248987	0.2506	0.215003	0.141837	0.134761	0.155944	0.188129	0.189588	0.235675	0.321836	0.391765	0.438267	0.436594	0.386048	0.300567	0.20571	0.124392	0.100875	0.119217	0.170666	0.304611	0.423161	0.471488	0.508613	0.437122	0.312165	0.221925	0.175581	0.142588	0.152741	0.19595	0.226732	0.24699	0.276814	0.307171	0.301332	0.303061	0.253194	0.258276	0.226242	0.22747	0.241755	0.207732
0.247605	0.262741	0.260164	0.235678	0.231617	0.248415	0.260842	0.246834	0.248498	0.21315	0.140357	0.133343	0.154389	0.18634	0.18781	0.23362	0.319493	0.389238	0.435534	0.434092	0.383487	0.29824	0.203921	0.123038	0.0997658	0.117894	0.168963	0.302562	0.420823	0.46919	0.506106	0.434804	0.310141	0.22006	0.173889	0.141004	0.151235	0.194078	0.224819	0.244874	0.274502	0.305007	0.299285	0.300639	0.251123	0.256092	0.224173	0.225455	0.239617	0.205594
0.245721	0.260621	0.258013	0.233669	0.229522	0.246298	0.258703	0.244696	0.24641	0.211309	0.138893	0.131942	0.152848	0.184565	0.186047	0.23158	0.317161	0.386719	0.432808	0.431594	0.380936	0.295922	0.202144	0.1217	0.0986707	0.116586	0.167276	0.300519	0.418484	0.466891	0.503597	0.432486	0.308124	0.21821	0.172214	0.139436	0.14974	0.192222	0.222921	0.242774	0.272205	0.302848	0.297243	0.298229	0.249066	0.253922	0.222119	0.223454	0.237491	0.203477
0.243842	0.258508	0.25587	0.231666	0.227435	0.244187	0.256571	0.242566	0.244329	0.209473	0.137437	0.130548	0.151315	0.182798	0.184292	0.229549	0.314836	0.384205	0.430086	0.4291	0.378389	0.293611	0.200375	0.12037	0.0975829	0.115287	0.165598	0.298481	0.416146	0.464592	0.501088	0.43017	0.30611	0.216366	0.170549	0.137878	0.148251	0.190374	0.221031	0.240683	0.269915	0.300694	0.295203	0.295825	0.247016	0.25176	0.220072	0.221459	0.235371	0.201371
0.241978	0.25641	0.253742	0.229678	0.225366	0.24209	0.254456	0.240456	0.242265	0.207651	0.136001	0.129175	0.1498	0.181047	0.182557	0.227537	0.312524	0.381702	0.427374	0.426612	0.375855	0.291313	0.198622	0.119059	0.0965122	0.114005	0.163939	0.296451	0.413809	0.462292	0.498577	0.427854	0.304104	0.21454	0.168905	0.13634	0.146776	0.188546	0.219158	0.238612	0.267644	0.298547	0.29317	0.293435	0.244985	0.249614	0.218045	0.219482	0.233265	0.19929
0.240119	0.25432	0.251621	0.227697	0.223304	0.240001	0.252349	0.238354	0.240208	0.205836	0.134574	0.12781	0.148292	0.179305	0.180831	0.225535	0.31022	0.379204	0.424667	0.424127	0.373326	0.289021	0.196876	0.117757	0.095449	0.112732	0.162289	0.294426	0.411472	0.459992	0.496065	0.42554	0.302101	0.212722	0.167271	0.134812	0.145307	0.186726	0.217293	0.23655	0.265381	0.296404	0.291139	0.291052	0.242961	0.247477	0.216026	0.217513	0.231165	0.197221
0.238272	0.252243	0.249513	0.225728	0.221257	0.237922	0.250255	0.236267	0.238164	0.204031	0.133162	0.12646	0.146799	0.177576	0.179121	0.223548	0.307927	0.376714	0.421968	0.421648	0.370806	0.28674	0.195143	0.11647	0.0943991	0.111474	0.160655	0.292408	0.409137	0.457692	0.493552	0.423226	0.300104	0.210916	0.165654	0.1333	0.143849	0.184922	0.215441	0.234503	0.263133	0.294267	0.289114	0.28868	0.240951	0.245353	0.214021	0.215557	0.229077	0.195172
0.236429	0.250171	0.24741	0.223764	0.219216	0.235848	0.248166	0.234186	0.236126	0.202231	0.131756	0.125116	0.145311	0.175852	0.177416	0.221567	0.305638	0.374227	0.419272	0.419171	0.368291	0.284464	0.193416	0.115188	0.0933543	0.110221	0.159027	0.290393	0.406802	0.455392	0.491038	0.420914	0.29811	0.209116	0.164044	0.131794	0.142395	0.183124	0.213596	0.232463	0.26089	0.292134	0.287091	0.286314	0.238946	0.243234	0.212023	0.213607	0.226994	0.19313
0.234604	0.248119	0.245328	0.221819	0.217197	0.233793	0.246098	0.232129	0.23411	0.200448	0.130375	0.123796	0.143846	0.17415	0.175736	0.219611	0.303368	0.371755	0.41659	0.416704	0.365791	0.282205	0.191709	0.11393	0.0923304	0.108991	0.157423	0.288391	0.404469	0.453091	0.488523	0.418604	0.296127	0.207338	0.16246	0.130315	0.140959	0.18135	0.211772	0.230448	0.258671	0.290011	0.285076	0.283966	0.236964	0.241137	0.210048	0.211679	0.22493	0.191121
0.232783	0.246072	0.24325	0.219878	0.215183	0.231742	0.244035	0.230077	0.232098	0.198669	0.128999	0.122482	0.142385	0.172453	0.174061	0.217661	0.301102	0.369286	0.41391	0.414238	0.363295	0.27995	0.190006	0.112677	0.0913107	0.107766	0.155824	0.28639	0.402136	0.450791	0.486008	0.416295	0.294145	0.205564	0.160881	0.12884	0.139526	0.179581	0.209953	0.228438	0.256457	0.28789	0.283063	0.281623	0.234986	0.239045	0.208078	0.209755	0.222869	0.189118
0.230974	0.244039	0.241187	0.21795	0.213185	0.229704	0.241987	0.228043	0.230101	0.196903	0.127639	0.121184	0.14094	0.170771	0.172403	0.215727	0.298848	0.366827	0.411241	0.411779	0.36081	0.277707	0.188318	0.11144	0.0903054	0.106557	0.154243	0.284399	0.399806	0.448491	0.483493	0.413988	0.292171	0.203804	0.159321	0.127384	0.138105	0.177829	0.208149	0.226445	0.254259	0.285777	0.281057	0.279293	0.233023	0.236969	0.206125	0.207846	0.220822	0.187137
0.229171	0.242013	0.23913	0.216029	0.211194	0.227672	0.239946	0.226016	0.228111	0.195143	0.126288	0.119894	0.139502	0.169096	0.170753	0.213802	0.296601	0.364373	0.408576	0.409324	0.358331	0.275471	0.186637	0.110211	0.0893068	0.105355	0.152669	0.282411	0.397476	0.446191	0.480978	0.411682	0.2902	0.202052	0.15777	0.125936	0.13669	0.176086	0.206352	0.224461	0.252069	0.283668	0.279053	0.276969	0.231068	0.234899	0.20418	0.205945	0.218782	0.185166
0.227381	0.240003	0.23709	0.214122	0.209221	0.225655	0.237922	0.224007	0.226137	0.193396	0.124955	0.118621	0.13808	0.167438	0.169121	0.211896	0.294369	0.36193	0.405922	0.406875	0.355863	0.273248	0.184971	0.108999	0.0883234	0.10417	0.151114	0.280433	0.395149	0.443892	0.478462	0.409379	0.288237	0.200316	0.156238	0.124507	0.135288	0.17436	0.204572	0.222496	0.249897	0.281568	0.277056	0.274661	0.229129	0.232847	0.202253	0.20406	0.216755	0.183219
0.225598	0.237999	0.235056	0.212222	0.207256	0.223644	0.235904	0.222007	0.224171	0.191655	0.123629	0.117357	0.136666	0.165787	0.167497	0.209997	0.292142	0.359492	0.403273	0.40443	0.353401	0.271032	0.183312	0.107795	0.0873464	0.102992	0.149566	0.278458	0.392823	0.441592	0.475946	0.407077	0.286277	0.198586	0.154715	0.123086	0.133891	0.172642	0.202799	0.220538	0.247733	0.279472	0.275062	0.272358	0.227198	0.230801	0.200334	0.202182	0.214736	0.181283
0.223826	0.236011	0.233037	0.210336	0.205307	0.221647	0.233902	0.220023	0.22222	0.189927	0.12232	0.116108	0.135267	0.164151	0.16589	0.208116	0.289929	0.357065	0.400634	0.401993	0.350951	0.268828	0.181667	0.106606	0.0863836	0.10183	0.148036	0.276493	0.3905	0.439294	0.473431	0.404778	0.284326	0.196872	0.15321	0.121683	0.132507	0.170942	0.201042	0.218598	0.245585	0.277384	0.273075	0.270071	0.225282	0.228772	0.198432	0.20032	0.21273	0.179369
0.222063	0.234032	0.231028	0.208458	0.203368	0.219659	0.231909	0.218051	0.22028	0.188207	0.121021	0.114871	0.133879	0.162526	0.164294	0.206247	0.287725	0.354645	0.398003	0.39956	0.348509	0.266634	0.180032	0.105428	0.0854298	0.100678	0.146516	0.274534	0.388179	0.436997	0.470916	0.402481	0.282379	0.195167	0.151717	0.120292	0.13113	0.169252	0.199294	0.21667	0.243448	0.275302	0.271092	0.267792	0.223376	0.226752	0.196541	0.198468	0.210733	0.177468
0.220309	0.232064	0.229029	0.206591	0.201441	0.217681	0.229927	0.216091	0.218349	0.186497	0.119734	0.113644	0.132501	0.160911	0.162709	0.204389	0.28553	0.352232	0.395379	0.397132	0.346075	0.264448	0.178407	0.104261	0.0844854	0.099537	0.145008	0.27258	0.38586	0.4347	0.468402	0.400187	0.280438	0.193472	0.150236	0.118912	0.129761	0.167574	0.197557	0.214753	0.241323	0.273226	0.269114	0.265523	0.22148	0.224744	0.194662	0.196627	0.208746	0.175583
0.218566	0.230109	0.227044	0.204736	0.199528	0.215715	0.227959	0.214146	0.216433	0.184798	0.118462	0.112432	0.131137	0.15931	0.16114	0.202548	0.283347	0.34983	0.392765	0.394711	0.343652	0.262275	0.176795	0.103108	0.0835536	0.0984097	0.143516	0.270635	0.383543	0.432404	0.465888	0.397895	0.278504	0.191791	0.148771	0.117549	0.128404	0.165912	0.195834	0.212853	0.239213	0.271157	0.267142	0.263268	0.219599	0.22275	0.192798	0.1948	0.206772	0.173719
0.21683	0.228164	0.225068	0.202889	0.197626	0.213758	0.226	0.212211	0.214527	0.183107	0.1172	0.11123	0.129782	0.157718	0.159581	0.200716	0.281173	0.347434	0.390157	0.392295	0.341236	0.26011	0.175192	0.101965	0.0826298	0.0972915	0.142033	0.268695	0.381229	0.430109	0.463376	0.395606	0.276574	0.190119	0.147317	0.116196	0.127053	0.164259	0.19412	0.210963	0.237113	0.269094	0.265175	0.261021	0.217726	0.220765	0.190945	0.192982	0.204806	0.171867
0.215106	0.226232	0.223106	0.201055	0.195739	0.211814	0.224056	0.210292	0.212634	0.181428	0.115953	0.110042	0.128441	0.156141	0.158037	0.198901	0.279011	0.345048	0.387561	0.389886	0.338831	0.257958	0.173601	0.100835	0.0817183	0.0961871	0.140566	0.266764	0.378918	0.427816	0.460864	0.393319	0.274652	0.18846	0.145879	0.114858	0.125713	0.162622	0.19242	0.209088	0.235029	0.26704	0.263214	0.258788	0.215868	0.218795	0.189107	0.191178	0.202853	0.170035
0.213386	0.224305	0.221149	0.199226	0.193856	0.209874	0.222115	0.208378	0.210747	0.179753	0.11471	0.108859	0.127105	0.154568	0.156498	0.19709	0.276854	0.342666	0.384967	0.38748	0.33643	0.255809	0.172015	0.0997103	0.0808109	0.0950872	0.139103	0.264836	0.376608	0.425523	0.458353	0.391034	0.272733	0.186805	0.144446	0.113526	0.124377	0.160991	0.190725	0.207219	0.232949	0.264988	0.261256	0.256559	0.214014	0.216829	0.187274	0.18938	0.200905	0.168209
0.211684	0.2224	0.219214	0.197417	0.191998	0.207955	0.220198	0.206489	0.208882	0.178097	0.113491	0.107699	0.125791	0.153018	0.154983	0.195305	0.274716	0.340301	0.382391	0.385085	0.334047	0.253681	0.170451	0.0986078	0.0799227	0.0940093	0.137665	0.262921	0.374304	0.423232	0.455844	0.388755	0.270825	0.185172	0.143038	0.112219	0.123058	0.159383	0.189052	0.205375	0.230894	0.26295	0.259308	0.254351	0.212183	0.214887	0.185467	0.187604	0.198978	0.166415
0.209985	0.220499	0.217283	0.195612	0.190145	0.20604	0.218285	0.204605	0.207022	0.176445	0.112276	0.106544	0.124482	0.151473	0.153473	0.193525	0.272583	0.337939	0.379818	0.382692	0.331668	0.251557	0.16889	0.0975097	0.0790384	0.0929356	0.136231	0.261009	0.372002	0.420943	0.453336	0.386477	0.26892	0.183543	0.141636	0.110917	0.121743	0.157781	0.187383	0.203536	0.228845	0.260914	0.257362	0.252148	0.210356	0.212949	0.183665	0.185832	0.197055	0.164627
0.208299	0.218613	0.215366	0.19382	0.188307	0.204138	0.216386	0.202737	0.205176	0.174805	0.111076	0.105403	0.123186	0.149942	0.151979	0.191761	0.270462	0.335588	0.377256	0.380307	0.329301	0.249446	0.167342	0.0964256	0.0781662	0.0918757	0.134813	0.259105	0.369703	0.418655	0.450829	0.384203	0.267022	0.181928	0.14025	0.10963	0.120438	0.156194	0.185728	0.201713	0.226811	0.258887	0.255424	0.24996	0.208543	0.211026	0.181878	0.184075	0.195145	0.16286
0.206618	0.216734	0.213457	0.192035	0.186476	0.202243	0.214494	0.200877	0.203337	0.173172	0.109883	0.104269	0.121897	0.148418	0.150491	0.190005	0.268348	0.333242	0.374699	0.377926	0.326939	0.247342	0.165802	0.0953484	0.0772999	0.0908225	0.133402	0.257206	0.367406	0.416368	0.448324	0.381931	0.265129	0.180319	0.138871	0.108351	0.119139	0.154614	0.18408	0.199898	0.224784	0.256865	0.253489	0.247778	0.206738	0.20911	0.1801	0.182326	0.193243	0.161102
0.204951	0.214872	0.211565	0.190266	0.184665	0.200365	0.21262	0.199036	0.201517	0.171553	0.108708	0.103153	0.120626	0.146911	0.149022	0.188268	0.26625	0.33091	0.372157	0.375555	0.324592	0.245253	0.164277	0.094288	0.0764481	0.0897858	0.132009	0.255318	0.365115	0.414084	0.445821	0.379664	0.263245	0.178727	0.137512	0.107091	0.117853	0.153054	0.182449	0.198102	0.222777	0.254854	0.251563	0.245613	0.204949	0.207213	0.178341	0.180594	0.191357	0.159368
0.203291	0.213019	0.209682	0.188505	0.182863	0.198495	0.210754	0.197204	0.199705	0.169942	0.107542	0.102044	0.119363	0.145413	0.147563	0.186541	0.264159	0.328585	0.369621	0.373188	0.322252	0.243173	0.16276	0.0932359	0.0756035	0.0887573	0.130625	0.253435	0.362826	0.411801	0.44332	0.377399	0.261365	0.177142	0.136162	0.105841	0.116573	0.151503	0.180827	0.196316	0.220779	0.252848	0.249641	0.243456	0.203169	0.205324	0.176591	0.17887	0.189479	0.157646
0.20164	0.211177	0.207809	0.186754	0.181072	0.196635	0.2089	0.195384	0.197904	0.168341	0.106386	0.100947	0.11811	0.143926	0.146114	0.184825	0.262079	0.326268	0.367094	0.370828	0.31992	0.241102	0.161253	0.0921937	0.0747673	0.0877385	0.129253	0.251559	0.360541	0.409521	0.440821	0.375138	0.259492	0.175568	0.134823	0.104601	0.115302	0.149963	0.179214	0.194542	0.218793	0.250849	0.247725	0.241311	0.201399	0.203446	0.174854	0.177158	0.187612	0.155939
0.200001	0.209349	0.205951	0.185016	0.179297	0.194789	0.207059	0.193581	0.196118	0.166752	0.105244	0.0998635	0.116871	0.142453	0.14468	0.183126	0.260011	0.323962	0.364578	0.368475	0.317601	0.239045	0.15976	0.0911655	0.0739432	0.0867335	0.127896	0.249692	0.358261	0.407243	0.438325	0.372882	0.257627	0.174007	0.1335	0.103378	0.114042	0.148439	0.177616	0.192783	0.216823	0.248859	0.245816	0.23918	0.199644	0.201584	0.173133	0.17546	0.185759	0.154251
0.198369	0.20753	0.204102	0.183287	0.177532	0.192951	0.205228	0.191787	0.19434	0.165171	0.104112	0.0987886	0.11564	0.14099	0.143256	0.181436	0.257952	0.321663	0.36207	0.366128	0.31529	0.236997	0.158274	0.0901454	0.0731261	0.0857365	0.126547	0.247831	0.355983	0.404966	0.435831	0.370629	0.255766	0.172455	0.132187	0.102163	0.112788	0.146924	0.176027	0.191034	0.214863	0.246876	0.243912	0.237057	0.197897	0.19973	0.171422	0.173771	0.183914	0.152576
0.196748	0.205725	0.202267	0.181571	0.175781	0.191127	0.203411	0.190008	0.192578	0.163602	0.102993	0.0977272	0.114423	0.13954	0.141846	0.179761	0.255906	0.319376	0.359574	0.363789	0.31299	0.234961	0.156802	0.0891384	0.0723201	0.0847524	0.125213	0.245979	0.353711	0.402693	0.433339	0.36838	0.253914	0.170915	0.130889	0.100963	0.111545	0.145424	0.174451	0.189301	0.212918	0.244902	0.242016	0.234949	0.196164	0.197891	0.169726	0.172097	0.182083	0.150919
0.19513	0.203924	0.200436	0.179857	0.174035	0.189306	0.201597	0.188234	0.190818	0.162036	0.101878	0.0966692	0.113209	0.138094	0.14044	0.178091	0.253863	0.317091	0.35708	0.361452	0.310694	0.232929	0.155332	0.0881347	0.071517	0.0837714	0.123883	0.244128	0.35144	0.40042	0.430849	0.366133	0.252064	0.169379	0.129594	0.0997675	0.110304	0.143928	0.172878	0.187571	0.210976	0.24293	0.240122	0.232844	0.194434	0.196056	0.168034	0.170426	0.180256	0.149268
0.193532	0.202148	0.198629	0.178167	0.172315	0.187509	0.199808	0.186486	0.189084	0.160492	0.100786	0.0956343	0.112019	0.136672	0.139059	0.176447	0.251842	0.314827	0.354607	0.35913	0.308418	0.230921	0.153885	0.0871533	0.0707328	0.0828125	0.122578	0.242294	0.349179	0.398153	0.428364	0.363894	0.250228	0.167865	0.128325	0.0985969	0.109082	0.142457	0.171329	0.185868	0.209062	0.240974	0.238241	0.230765	0.192727	0.194245	0.16637	0.16878	0.178452	0.147649
0.191937	0.200375	0.196826	0.17648	0.170599	0.185715	0.198022	0.184742	0.187354	0.15895	0.0996973	0.0946028	0.110832	0.135253	0.137681	0.174807	0.249825	0.312565	0.352137	0.356809	0.306146	0.228915	0.152441	0.0861752	0.0699515	0.0818568	0.121276	0.240462	0.346919	0.395886	0.42588	0.361657	0.248394	0.166355	0.127059	0.09743	0.107862	0.140991	0.169783	0.184169	0.207152	0.239021	0.236363	0.228688	0.191025	0.192439	0.164709	0.167137	0.176652	0.146034
0.190353	0.198616	0.195036	0.174806	0.168898	0.183935	0.19625	0.183013	0.185637	0.157421	0.098622	0.0935841	0.109657	0.133848	0.136318	0.173182	0.24782	0.310314	0.349679	0.354497	0.303885	0.226923	0.15101	0.0852094	0.0691808	0.0809133	0.119988	0.238639	0.344664	0.393623	0.4234	0.359425	0.246568	0.164857	0.125808	0.0962772	0.106653	0.139539	0.16825	0.182485	0.205256	0.237078	0.234492	0.226626	0.189335	0.190646	0.163064	0.165508	0.174866	0.144439
0.188777	0.196867	0.193257	0.173141	0.167207	0.182164	0.194488	0.181295	0.183931	0.155901	0.0975563	0.0925747	0.108492	0.132453	0.134964	0.171567	0.245825	0.308072	0.347229	0.352191	0.301633	0.22494	0.149588	0.0842526	0.0684176	0.0799786	0.11871	0.236822	0.342413	0.391362	0.420923	0.357197	0.244748	0.163368	0.124567	0.0951346	0.105451	0.138097	0.166726	0.180811	0.203372	0.235141	0.232626	0.224574	0.187655	0.188864	0.16143	0.163889	0.173089	0.142856
0.187211	0.195131	0.191491	0.171488	0.165531	0.180406	0.192739	0.179591	0.182238	0.154392	0.0965026	0.0915771	0.107339	0.131071	0.133624	0.169967	0.243842	0.30584	0.344791	0.349894	0.299393	0.22297	0.148177	0.0833072	0.0676642	0.0790552	0.117445	0.235014	0.340168	0.389104	0.41845	0.354974	0.242935	0.161891	0.12334	0.094005	0.104258	0.136668	0.165215	0.179152	0.201502	0.233214	0.230768	0.222536	0.185988	0.187096	0.159811	0.162283	0.171326	0.14129
0.185655	0.193407	0.189737	0.169847	0.163867	0.178659	0.191002	0.1779	0.180557	0.152894	0.0954602	0.0905905	0.106198	0.129701	0.132295	0.168379	0.24187	0.303618	0.342363	0.347603	0.297162	0.221012	0.146777	0.0823725	0.0669197	0.0781423	0.116191	0.233213	0.337928	0.38685	0.41598	0.352755	0.24113	0.160425	0.122124	0.0928874	0.103075	0.135252	0.163715	0.177505	0.199644	0.231294	0.228918	0.220509	0.184332	0.185339	0.158204	0.16069	0.169574	0.13974
0.184104	0.191689	0.187989	0.168211	0.162209	0.176918	0.189271	0.176215	0.178882	0.151401	0.0944229	0.089609	0.105061	0.128336	0.130972	0.166798	0.239903	0.301401	0.33994	0.345316	0.294937	0.219059	0.145382	0.0814426	0.0661794	0.0772342	0.114944	0.231417	0.335691	0.384597	0.413511	0.350539	0.239328	0.158963	0.120914	0.0917755	0.101895	0.133842	0.16222	0.175864	0.197793	0.229379	0.22707	0.218489	0.182681	0.183589	0.156604	0.159102	0.167828	0.138197
0.18257	0.189993	0.186263	0.166595	0.160576	0.175199	0.187562	0.174554	0.177229	0.149927	0.093406	0.0886473	0.103945	0.126993	0.129671	0.16524	0.237957	0.299203	0.337537	0.343043	0.292732	0.217127	0.144007	0.0805318	0.0654553	0.076345	0.113717	0.229635	0.333463	0.382351	0.41105	0.348332	0.23754	0.157522	0.119726	0.0906855	0.100732	0.132455	0.160746	0.174246	0.195966	0.22748	0.225235	0.216491	0.181051	0.181861	0.155028	0.157536	0.166104	0.136683
0.18104	0.188302	0.184541	0.164983	0.158946	0.173484	0.185856	0.172897	0.175581	0.148457	0.0923929	0.0876893	0.102832	0.125653	0.128374	0.163686	0.236015	0.297008	0.335137	0.340773	0.290529	0.2152	0.142636	0.0796246	0.0647342	0.0754593	0.112495	0.227856	0.331238	0.380106	0.408591	0.346127	0.235754	0.156084	0.118542	0.0895995	0.0995717	0.131071	0.159276	0.172633	0.194144	0.225584	0.223403	0.214497	0.179425	0.180137	0.153457	0.155974	0.164384	0.135173
0.179522	0.186625	0.182835	0.163385	0.157333	0.171783	0.184166	0.171256	0.173948	0.147	0.0913932	0.0867445	0.101733	0.124329	0.127091	0.162148	0.234086	0.294826	0.332751	0.338513	0.288341	0.213287	0.141277	0.07873	0.0640237	0.0745862	0.111288	0.226087	0.329019	0.377865	0.406136	0.343929	0.233977	0.15466	0.117372	0.088528	0.0984223	0.129703	0.157819	0.171035	0.192338	0.223698	0.22158	0.212519	0.177813	0.178428	0.151902	0.154427	0.162679	0.133683
0.178009	0.184957	0.181136	0.161795	0.155727	0.17009	0.182483	0.169624	0.172322	0.14555	0.0904003	0.0858063	0.100641	0.123011	0.125816	0.160618	0.232165	0.29265	0.330371	0.336257	0.286159	0.211381	0.139926	0.0778419	0.0633187	0.0737194	0.110087	0.224322	0.326804	0.375626	0.403684	0.341734	0.232205	0.153242	0.11621	0.0874639	0.0972784	0.128343	0.15637	0.169445	0.190539	0.221819	0.219762	0.210549	0.176208	0.176728	0.150355	0.152887	0.160982	0.132203
0.176509	0.183303	0.179452	0.160218	0.154139	0.168412	0.180816	0.168007	0.170712	0.144113	0.0894212	0.0848816	0.0995622	0.121709	0.124555	0.159104	0.230258	0.290487	0.328006	0.334011	0.28399	0.209491	0.138588	0.0769666	0.0626246	0.0728654	0.108901	0.222569	0.324597	0.373393	0.401238	0.339546	0.230442	0.151838	0.115063	0.0864146	0.0961457	0.126998	0.154934	0.167872	0.188758	0.21995	0.217953	0.208595	0.174618	0.175043	0.148825	0.151363	0.1593	0.130742
0.175018	0.181661	0.17778	0.158652	0.152561	0.166744	0.179159	0.166403	0.169113	0.142686	0.0884518	0.0839663	0.0984936	0.120417	0.123305	0.157601	0.228362	0.288334	0.32565	0.331773	0.281832	0.207611	0.13726	0.0761004	0.0619381	0.0720203	0.107726	0.220822	0.322395	0.371163	0.398796	0.337362	0.228686	0.150444	0.113926	0.0853757	0.0950209	0.125664	0.153509	0.16631	0.186988	0.21809	0.216151	0.206653	0.173037	0.173369	0.147307	0.149849	0.157629	0.129295
0.173532	0.180026	0.176114	0.157092	0.150992	0.165084	0.177509	0.164806	0.167521	0.141265	0.0874885	0.0830569	0.097431	0.119132	0.122062	0.156106	0.226472	0.286187	0.323301	0.329539	0.27968	0.205738	0.135937	0.07524	0.0612564	0.0711809	0.106557	0.219081	0.320197	0.368935	0.396356	0.335182	0.226935	0.149055	0.112795	0.0843434	0.093901	0.124337	0.15209	0.164754	0.185226	0.216234	0.214353	0.204717	0.171464	0.171702	0.145797	0.148343	0.155965	0.127856
0.172062	0.178411	0.174469	0.155552	0.149443	0.163443	0.175879	0.16323	0.16595	0.139863	0.0865428	0.0821647	0.0963864	0.117866	0.120838	0.154632	0.2246	0.284057	0.32097	0.327319	0.277546	0.203886	0.134633	0.074396	0.0605886	0.070358	0.105408	0.217353	0.318009	0.366715	0.393925	0.333012	0.225196	0.147684	0.111684	0.0833302	0.0927958	0.123031	0.150689	0.16322	0.183486	0.214394	0.212568	0.202803	0.169909	0.170055	0.144308	0.146856	0.154321	0.126443
0.170595	0.1768	0.172828	0.154015	0.1479	0.161807	0.174253	0.161658	0.164382	0.138463	0.0856008	0.0812761	0.0953455	0.116604	0.119618	0.153161	0.222733	0.281931	0.318643	0.325102	0.275415	0.202037	0.133332	0.0735555	0.0599236	0.0695384	0.104262	0.215628	0.315823	0.364495	0.391495	0.330844	0.22346	0.146317	0.110577	0.0823209	0.0916936	0.121728	0.149292	0.16169	0.18175	0.212557	0.210785	0.200893	0.168357	0.168413	0.142824	0.145374	0.152682	0.125035
0.169142	0.175206	0.171204	0.152493	0.146373	0.160186	0.172643	0.160104	0.162831	0.137079	0.0846728	0.0804011	0.0943188	0.115358	0.118413	0.151708	0.220881	0.279819	0.316331	0.322896	0.2733	0.200204	0.132045	0.0727281	0.0592696	0.0687318	0.103131	0.213914	0.313646	0.362282	0.389072	0.328683	0.221734	0.144964	0.109485	0.0813267	0.090603	0.120442	0.14791	0.160177	0.180032	0.210733	0.209013	0.199	0.166821	0.166788	0.141358	0.143907	0.151059	0.123646
0.167693	0.173618	0.169586	0.150977	0.144853	0.158572	0.17104	0.158557	0.161287	0.1357	0.0837503	0.0795315	0.0932978	0.114118	0.117214	0.150261	0.219035	0.277712	0.314026	0.320694	0.27119	0.198378	0.130763	0.0719058	0.05862	0.0679303	0.102006	0.212205	0.311472	0.360071	0.386652	0.326526	0.220012	0.143617	0.108398	0.0803384	0.089517	0.119161	0.146534	0.15867	0.17832	0.208913	0.207245	0.197114	0.165291	0.165169	0.139899	0.142447	0.149443	0.122266
0.166257	0.172046	0.167984	0.149476	0.14335	0.156974	0.169452	0.157026	0.159758	0.134334	0.082841	0.0786747	0.0922902	0.112893	0.11603	0.148831	0.217204	0.27562	0.311734	0.318503	0.269095	0.196568	0.129495	0.0710958	0.0579806	0.0671411	0.100896	0.210507	0.309307	0.357866	0.384239	0.324377	0.2183	0.142283	0.107326	0.0793644	0.0884422	0.117897	0.145171	0.157179	0.176626	0.207105	0.205487	0.195245	0.163775	0.163565	0.138456	0.141002	0.147842	0.120904
0.16483	0.170485	0.166393	0.147986	0.141859	0.155386	0.167875	0.155506	0.158241	0.132979	0.0819414	0.0778273	0.0912926	0.111678	0.114856	0.147411	0.215384	0.273537	0.309454	0.31632	0.26701	0.194769	0.128237	0.0702949	0.0573487	0.0663608	0.0997962	0.208816	0.307148	0.355666	0.381831	0.322233	0.216596	0.140959	0.106264	0.0784009	0.0873755	0.116643	0.143819	0.155699	0.174943	0.205307	0.203737	0.193387	0.162269	0.161974	0.137026	0.139568	0.146253	0.119556
0.16341	0.168933	0.164811	0.146503	0.140377	0.153807	0.166306	0.153996	0.156732	0.131631	0.0810486	0.0769866	0.090302	0.110472	0.11369	0.146	0.213571	0.271462	0.307182	0.314142	0.264933	0.192978	0.126986	0.0695003	0.0567222	0.0655869	0.0987037	0.207131	0.304995	0.353468	0.379426	0.320094	0.214897	0.139642	0.10521	0.0774448	0.0863147	0.115397	0.142474	0.154228	0.17327	0.203514	0.201992	0.191538	0.160771	0.16039	0.135604	0.138143	0.144673	0.118219
0.162002	0.167397	0.163245	0.145035	0.138912	0.152244	0.164753	0.152503	0.155239	0.130298	0.0801696	0.0761594	0.0893256	0.109281	0.112539	0.144606	0.211774	0.269402	0.304925	0.311977	0.262871	0.191204	0.12575	0.0687186	0.0561065	0.0648258	0.0976263	0.205458	0.30285	0.351278	0.37703	0.317964	0.213209	0.138339	0.104171	0.0765036	0.0852656	0.114168	0.141144	0.152774	0.171614	0.201735	0.200258	0.189707	0.159288	0.158823	0.1342	0.136733	0.143109	0.1169
0.160597	0.165865	0.161683	0.143571	0.13745	0.150685	0.163204	0.151013	0.15375	0.128968	0.0792936	0.075335	0.0883522	0.108093	0.111392	0.143216	0.209981	0.267345	0.302672	0.309814	0.260812	0.189433	0.124516	0.0679397	0.055493	0.0640674	0.0965522	0.203788	0.300708	0.349088	0.374635	0.315835	0.211523	0.137039	0.103134	0.0755655	0.0842191	0.112942	0.139817	0.151323	0.169962	0.199958	0.198527	0.187879	0.157808	0.15726	0.1328	0.135327	0.141549	0.115587
0.159209	0.164354	0.160141	0.142127	0.136011	0.149146	0.161675	0.149545	0.152282	0.127656	0.0784345	0.074527	0.0873963	0.106925	0.110263	0.141846	0.208207	0.265306	0.300438	0.307666	0.258773	0.187683	0.1233	0.0671764	0.0548926	0.0633246	0.0954964	0.202132	0.298578	0.346908	0.37225	0.313718	0.209851	0.135756	0.102116	0.0746458	0.0831871	0.111735	0.138508	0.149892	0.168331	0.198198	0.196809	0.186073	0.156347	0.155718	0.131422	0.133941	0.14001	0.114297
0.157825	0.162848	0.158605	0.140687	0.134577	0.147613	0.160152	0.148082	0.150819	0.12635	0.0775801	0.0737236	0.0864453	0.105762	0.109139	0.140482	0.206438	0.263272	0.29821	0.305522	0.256739	0.185939	0.122088	0.0664176	0.0542958	0.0625863	0.0944459	0.20048	0.296452	0.34473	0.369868	0.311604	0.208182	0.134479	0.101103	0.0737312	0.0821593	0.110535	0.137204	0.148468	0.166708	0.196443	0.195096	0.184274	0.154891	0.154181	0.13005	0.13256	0.138477	0.113015
0.156451	0.161354	0.157082	0.139259	0.133156	0.146091	0.15864	0.146632	0.149368	0.125054	0.0767352	0.0729294	0.0855042	0.10461	0.108026	0.13913	0.204681	0.26125	0.295994	0.303386	0.254715	0.184207	0.120887	0.0656676	0.0537064	0.0618567	0.0934058	0.198836	0.294333	0.342557	0.367492	0.309496	0.206522	0.133211	0.1001	0.0728268	0.0811398	0.109345	0.135911	0.147055	0.165096	0.194697	0.193391	0.182487	0.153446	0.152656	0.12869	0.131191	0.136956	0.111746
0.155088	0.159875	0.155573	0.137844	0.131751	0.144585	0.157142	0.145197	0.147932	0.123771	0.0759022	0.0721468	0.0845754	0.103472	0.106927	0.137792	0.202938	0.25924	0.293792	0.301261	0.252706	0.182489	0.119698	0.0649286	0.0531261	0.0611382	0.0923788	0.197203	0.292223	0.340391	0.365124	0.307397	0.204871	0.131956	0.09911	0.0719354	0.0801307	0.10817	0.13463	0.145656	0.1635	0.192962	0.191695	0.180715	0.152014	0.151146	0.127346	0.129837	0.135449	0.110494
0.15373	0.158403	0.154071	0.136436	0.130353	0.143085	0.155652	0.14377	0.146503	0.122494	0.0750749	0.0713696	0.0836525	0.10234	0.105833	0.136461	0.201201	0.257237	0.291596	0.299142	0.250703	0.180779	0.118515	0.0641949	0.0525502	0.0604249	0.091358	0.195575	0.290117	0.338228	0.362759	0.305302	0.203225	0.130707	0.098126	0.07105	0.0791266	0.107001	0.133356	0.144265	0.161912	0.191234	0.190005	0.178952	0.150588	0.149643	0.12601	0.128489	0.133951	0.10925
0.152385	0.156947	0.152584	0.135042	0.12897	0.141601	0.154176	0.142358	0.14509	0.121231	0.0742598	0.0706044	0.0827424	0.101223	0.104753	0.135146	0.199479	0.255248	0.289416	0.297034	0.248715	0.179085	0.117346	0.0634725	0.0519837	0.0597229	0.0903507	0.193959	0.288022	0.336072	0.360403	0.303216	0.20159	0.129471	0.0971551	0.0701779	0.0781333	0.105847	0.132095	0.142889	0.16034	0.189518	0.188326	0.177204	0.149177	0.148156	0.12469	0.127155	0.132468	0.108025
0.151043	0.155495	0.151102	0.133653	0.127593	0.140121	0.152705	0.140951	0.14368	0.119972	0.0734484	0.0698427	0.0818361	0.10011	0.103678	0.133835	0.197762	0.253264	0.287241	0.294929	0.246732	0.177396	0.11618	0.0627535	0.05142	0.0590243	0.0893475	0.192345	0.285929	0.333918	0.35805	0.301132	0.199958	0.128238	0.0961882	0.0693098	0.0771433	0.104698	0.130838	0.141517	0.158773	0.187806	0.186649	0.175462	0.147769	0.146673	0.123374	0.125827	0.130989	0.106804
0.149717	0.154062	0.149639	0.132281	0.126235	0.13866	0.151252	0.139563	0.14229	0.118729	0.0726516	0.0690952	0.0809452	0.0990145	0.102618	0.132542	0.196062	0.251296	0.285084	0.292839	0.244766	0.175725	0.115029	0.0620481	0.0508675	0.0583392	0.0883604	0.190746	0.283848	0.331774	0.355706	0.29906	0.198338	0.127021	0.095237	0.0684575	0.0761665	0.103566	0.129598	0.140163	0.157226	0.18611	0.184986	0.17374	0.146378	0.145208	0.122079	0.124516	0.12953	0.105605
0.148396	0.152637	0.148185	0.130917	0.124887	0.137207	0.149808	0.138183	0.140908	0.117494	0.0718615	0.0683541	0.0800613	0.0979266	0.101567	0.131258	0.194371	0.249337	0.282936	0.290755	0.242808	0.174063	0.113886	0.0613488	0.0503201	0.0576603	0.0873807	0.189152	0.281774	0.329633	0.353368	0.296993	0.196725	0.125811	0.0942929	0.0676125	0.0751955	0.102442	0.128364	0.138818	0.155688	0.18442	0.18333	0.172027	0.144994	0.143752	0.120792	0.123214	0.12808	0.104416
0.147083	0.151221	0.146739	0.129562	0.123547	0.135763	0.148371	0.136813	0.139534	0.116267	0.0710781	0.0676196	0.0791844	0.0968468	0.100523	0.129983	0.192688	0.247385	0.280796	0.288678	0.240858	0.17241	0.11275	0.0606558	0.0497778	0.0569876	0.0864086	0.187565	0.279705	0.327497	0.351035	0.294931	0.195117	0.124609	0.0933561	0.0667747	0.0742308	0.101326	0.127138	0.137481	0.154159	0.182738	0.181679	0.170323	0.143619	0.142305	0.119514	0.121919	0.126639	0.103236
0.145783	0.149822	0.14531	0.128222	0.122225	0.134336	0.146952	0.13546	0.138178	0.115055	0.0703079	0.0668977	0.0783214	0.0957825	0.0994932	0.128723	0.191021	0.24545	0.278674	0.286614	0.238925	0.170775	0.111628	0.0599749	0.0492455	0.056327	0.085451	0.18599	0.277647	0.325369	0.348712	0.292879	0.193521	0.12342	0.0924333	0.0659512	0.0732779	0.100226	0.125927	0.136161	0.152648	0.18107	0.180041	0.168637	0.142258	0.140875	0.118254	0.120642	0.125215	0.102076
0.144485	0.148426	0.143884	0.126884	0.120905	0.132912	0.145535	0.134109	0.136823	0.113846	0.0695396	0.0661778	0.0774605	0.0947206	0.0984661	0.127467	0.189356	0.243517	0.276554	0.284551	0.236994	0.169142	0.110509	0.0592957	0.0487147	0.0556683	0.0844956	0.184417	0.275592	0.323243	0.34639	0.290829	0.191928	0.122234	0.0915127	0.0651298	0.0723269	0.0991278	0.124718	0.134843	0.15114	0.179404	0.178405	0.166955	0.1409	0.139448	0.116996	0.119366	0.123793	0.100918
0.143203	0.14705	0.142479	0.125566	0.119607	0.131508	0.144137	0.132779	0.13549	0.112654	0.0687869	0.065473	0.076616	0.0936773	0.0974567	0.12623	0.187712	0.241603	0.274454	0.282505	0.235083	0.16753	0.109406	0.058631	0.0481957	0.0550239	0.0835575	0.18286	0.273551	0.321128	0.344081	0.288793	0.190348	0.121065	0.0906087	0.0643253	0.0713902	0.0980491	0.123527	0.133545	0.149653	0.177756	0.176784	0.165294	0.139559	0.13804	0.11576	0.11811	0.122393	0.0997834
0.141926	0.14568	0.141079	0.124253	0.118315	0.13011	0.142746	0.131455	0.134162	0.111468	0.0680386	0.0647724	0.0757763	0.0926395	0.0964523	0.124999	0.186073	0.239695	0.272361	0.280464	0.233178	0.165925	0.108309	0.0579704	0.0476801	0.0543837	0.0826245	0.181307	0.271514	0.319015	0.341775	0.28676	0.188773	0.1199	0.0897095	0.0635256	0.0704576	0.0969758	0.12234	0.132253	0.148173	0.176113	0.175167	0.16364	0.138224	0.136639	0.11453	0.11686	0.120999	0.0986552
0.140657	0.14432	0.139689	0.12295	0.117033	0.128722	0.141364	0.130142	0.132843	0.110291	0.0672979	0.0640792	0.0749446	0.0916107	0.0954565	0.123778	0.184444	0.237796	0.270278	0.27843	0.231282	0.16433	0.107219	0.0573167	0.0471702	0.0537503	0.0816998	0.179761	0.269484	0.316908	0.339476	0.284733	0.187205	0.118743	0.0888184	0.0627341	0.069532	0.0959118	0.121163	0.13097	0.146703	0.174478	0.173558	0.161996	0.136898	0.135247	0.11331	0.115619	0.119616	0.097538
0.139401	0.142976	0.138316	0.121662	0.115769	0.127351	0.139998	0.128845	0.131542	0.109128	0.0665696	0.063398	0.0741261	0.090597	0.0944749	0.122572	0.182831	0.235913	0.268212	0.27641	0.229402	0.162752	0.106143	0.0566744	0.0466697	0.0531285	0.0807892	0.178228	0.267466	0.31481	0.337187	0.282717	0.185648	0.117601	0.0879407	0.061956	0.068618	0.094863	0.119999	0.129703	0.145251	0.172858	0.171962	0.160371	0.135587	0.133872	0.112108	0.114394	0.118249	0.096439
0.138148	0.141638	0.136948	0.120378	0.114509	0.125985	0.138636	0.127553	0.130245	0.10797	0.0658449	0.0627202	0.0733114	0.0895876	0.0934973	0.121371	0.181222	0.234034	0.266151	0.274393	0.227528	0.161179	0.105072	0.0560355	0.0461718	0.0525099	0.0798825	0.176699	0.265451	0.312715	0.334901	0.280705	0.184096	0.116462	0.0870667	0.0611819	0.0677074	0.0938186	0.118839	0.128441	0.143803	0.171241	0.170369	0.158751	0.134279	0.132502	0.11091	0.113174	0.116888	0.0953453
0.136908	0.140315	0.135596	0.11911	0.113266	0.124634	0.137291	0.126276	0.128963	0.106826	0.065132	0.0620538	0.0725092	0.0885927	0.0925333	0.120185	0.179629	0.232171	0.264107	0.272389	0.225669	0.159622	0.104013	0.0554073	0.0456829	0.0519022	0.0789891	0.175181	0.263449	0.310629	0.332626	0.278703	0.182554	0.115336	0.0862054	0.0604205	0.0668079	0.0927887	0.117693	0.127194	0.142373	0.169639	0.168788	0.157148	0.132986	0.131148	0.109729	0.111969	0.115543	0.094269
0.135673	0.138998	0.13425	0.117847	0.112029	0.12329	0.135951	0.125006	0.127688	0.105687	0.0644237	0.0613918	0.0717121	0.0876034	0.0915745	0.119006	0.178042	0.230314	0.262069	0.270391	0.223816	0.158072	0.102959	0.0547834	0.0451974	0.0512987	0.0781009	0.173669	0.261451	0.308546	0.330355	0.276705	0.181017	0.114215	0.085349	0.0596641	0.0659128	0.0917645	0.116552	0.125953	0.140949	0.168042	0.167212	0.155552	0.131698	0.1298	0.108554	0.11077	0.114205	0.0931994
0.134448	0.137695	0.132917	0.116597	0.110806	0.121959	0.134623	0.12375	0.126426	0.104561	0.0637248	0.060739	0.070925	0.0866256	0.0906265	0.117838	0.176468	0.228469	0.260044	0.268403	0.221975	0.156536	0.101916	0.0541682	0.044719	0.0507039	0.0772233	0.172166	0.259463	0.306471	0.328093	0.274716	0.17949	0.113105	0.0845028	0.0589179	0.0650267	0.0907521	0.115422	0.124724	0.139539	0.166457	0.165646	0.15397	0.130421	0.128464	0.107392	0.109583	0.11288	0.0921437
0.133235	0.136405	0.131598	0.115359	0.109597	0.120642	0.13331	0.122507	0.125177	0.103446	0.0630361	0.060096	0.0701488	0.0856605	0.0896903	0.116684	0.174907	0.226638	0.258034	0.266426	0.220149	0.155014	0.100885	0.0535623	0.0442482	0.0501185	0.0763572	0.170674	0.257485	0.304404	0.325841	0.272737	0.177973	0.112006	0.0836674	0.0581828	0.0641504	0.0897523	0.114304	0.123508	0.138143	0.164884	0.164091	0.152403	0.129157	0.127143	0.106245	0.108409	0.111569	0.0911031
0.132025	0.135121	0.130284	0.114127	0.108394	0.119331	0.132001	0.121269	0.123934	0.102336	0.0623513	0.0594568	0.069377	0.0847003	0.0887587	0.115535	0.173351	0.224812	0.25603	0.264454	0.218328	0.153498	0.0998578	0.0529601	0.0437805	0.0495368	0.0754957	0.169186	0.255512	0.302341	0.323592	0.270762	0.17646	0.110911	0.0828363	0.057452	0.063278	0.0887575	0.113191	0.122298	0.136753	0.163316	0.16254	0.150842	0.127898	0.125827	0.105103	0.10724	0.110265	0.0900683
0.130828	0.133852	0.128986	0.11291	0.107207	0.118035	0.130708	0.120047	0.122706	0.101241	0.0616779	0.0588285	0.0686173	0.0837542	0.0878402	0.114401	0.171811	0.223002	0.254043	0.262495	0.216523	0.151999	0.0988437	0.0523682	0.0433211	0.0489655	0.0746469	0.167711	0.253551	0.300287	0.321354	0.268798	0.174959	0.10983	0.0820174	0.0567335	0.0624165	0.0877769	0.112091	0.121102	0.13538	0.161762	0.161002	0.149299	0.126652	0.124526	0.103977	0.106087	0.108976	0.0890503
0.129636	0.132589	0.127694	0.111697	0.106025	0.116745	0.12942	0.118831	0.121484	0.10015	0.0610085	0.0582041	0.0678619	0.082813	0.0869263	0.113272	0.170277	0.221197	0.252061	0.260541	0.214723	0.150505	0.0978341	0.05178	0.0428648	0.0483978	0.0738027	0.16624	0.251594	0.298236	0.31912	0.266838	0.173462	0.108752	0.0812027	0.0560193	0.0615589	0.0868012	0.110995	0.119912	0.134012	0.160213	0.159469	0.147761	0.125411	0.123231	0.102857	0.104938	0.107694	0.0880382
0.128455	0.131341	0.126416	0.110498	0.104859	0.115469	0.128146	0.117629	0.120275	0.0990725	0.0603492	0.0575895	0.0671175	0.0818845	0.086024	0.112157	0.168756	0.219406	0.250095	0.258599	0.212937	0.149027	0.096836	0.051201	0.0424159	0.0478394	0.07297	0.16478	0.249649	0.296195	0.316897	0.264888	0.171975	0.107687	0.0803988	0.0553161	0.0607112	0.0858383	0.109911	0.118735	0.13266	0.158677	0.157946	0.146239	0.124183	0.12195	0.101751	0.103803	0.106426	0.0870411
0.127283	0.130103	0.12515	0.109311	0.103704	0.114206	0.126883	0.116439	0.119079	0.0980052	0.0596983	0.0569829	0.0663821	0.0809664	0.0851315	0.111052	0.167247	0.217626	0.248141	0.256667	0.211164	0.147561	0.0958476	0.0506297	0.0419734	0.0472887	0.0721469	0.163329	0.247713	0.294161	0.314682	0.262946	0.170498	0.10663	0.079604	0.054622	0.0598718	0.0848859	0.108838	0.117569	0.13132	0.157151	0.156433	0.144731	0.122965	0.120681	0.100657	0.102679	0.105171	0.0860563
0.126114	0.128871	0.123889	0.108127	0.102554	0.112947	0.125624	0.115253	0.117886	0.0969421	0.0590507	0.0563795	0.0656503	0.0800527	0.084243	0.109952	0.165743	0.215852	0.246192	0.254739	0.209395	0.1461	0.094863	0.0500615	0.0415333	0.0467411	0.0713276	0.161882	0.245781	0.29213	0.312471	0.261009	0.169024	0.105578	0.0788127	0.0539315	0.0590358	0.0839379	0.107768	0.116407	0.129984	0.15563	0.154924	0.143227	0.121751	0.119416	0.0995685	0.10156	0.103921	0.0850766
0.124961	0.127657	0.122646	0.106961	0.101423	0.111706	0.124384	0.114086	0.116712	0.0958955	0.058416	0.0557885	0.0649325	0.0791551	0.0833694	0.10887	0.164257	0.214095	0.244263	0.252826	0.207645	0.144658	0.0938934	0.049505	0.0411027	0.0462053	0.0705229	0.160449	0.243864	0.29011	0.310274	0.259084	0.167564	0.10454	0.0780352	0.053255	0.0582125	0.0830061	0.106713	0.115263	0.128669	0.154126	0.15343	0.141744	0.120553	0.11817	0.098498	0.100458	0.10269	0.084116
0.12381	0.126447	0.121407	0.105799	0.100296	0.11047	0.123147	0.112923	0.115542	0.0948525	0.0577841	0.0552003	0.0642179	0.0782612	0.0824992	0.107791	0.162775	0.212343	0.242339	0.250918	0.205899	0.143221	0.092927	0.0489512	0.0406743	0.0456722	0.0697216	0.15902	0.241951	0.288094	0.30808	0.257163	0.166107	0.103506	0.0772607	0.0525816	0.0573922	0.0820779	0.105662	0.114122	0.127357	0.152625	0.15194	0.140265	0.119358	0.116927	0.0974316	0.0993597	0.101463	0.0831596
0.122671	0.125251	0.120182	0.10465	0.0991833	0.109248	0.121924	0.111773	0.114386	0.0938218	0.0571618	0.0546212	0.0635136	0.0773794	0.0816401	0.106724	0.161306	0.210604	0.240429	0.249021	0.204167	0.141798	0.0919718	0.048406	0.0402529	0.0451478	0.0689312	0.157602	0.240049	0.286087	0.305896	0.255252	0.164661	0.102483	0.0764965	0.0519185	0.0565814	0.0811619	0.104623	0.112995	0.12606	0.151138	0.150461	0.138801	0.118176	0.115698	0.096379	0.0982743	0.100251	0.0822174
0.121541	0.124066	0.118968	0.103512	0.0980824	0.108037	0.120712	0.110635	0.11324	0.0928015	0.0565475	0.0540499	0.062818	0.0765079	0.0807904	0.105669	0.159849	0.208878	0.238532	0.247135	0.202447	0.140388	0.091026	0.0478681	0.0398375	0.0446307	0.06815	0.156193	0.238157	0.284087	0.303722	0.253351	0.163223	0.101469	0.0757409	0.0512642	0.0557788	0.0802562	0.103593	0.111878	0.124775	0.149661	0.148991	0.13735	0.117003	0.114481	0.0953381	0.0971999	0.0990505	0.0812872
0.120412	0.122884	0.117757	0.102376	0.0969839	0.106829	0.119502	0.109499	0.112097	0.0917834	0.0559348	0.0534801	0.0621243	0.0756384	0.0799427	0.104616	0.158394	0.207153	0.236638	0.24525	0.200729	0.13898	0.0900821	0.0473318	0.0394232	0.0441151	0.0673707	0.154786	0.236266	0.28209	0.301549	0.251451	0.161788	0.100457	0.074987	0.0506116	0.0549778	0.0793526	0.102565	0.110763	0.123492	0.148186	0.147524	0.135902	0.115833	0.113266	0.0942996	0.0961277	0.0978528	0.0803594
0.119302	0.121724	0.116568	0.10126	0.095908	0.105644	0.118313	0.108385	0.110976	0.0907852	0.0553373	0.052925	0.0614472	0.0747885	0.0791128	0.103583	0.156962	0.205451	0.234768	0.243386	0.199034	0.137596	0.0891561	0.0468092	0.0390202	0.0436135	0.0666089	0.153397	0.234395	0.280107	0.299394	0.249568	0.16037	0.0994624	0.0742494	0.0499756	0.0541924	0.0784685	0.101555	0.109669	0.122233	0.146732	0.146075	0.134479	0.114682	0.112073	0.0932833	0.0950763	0.0966786	0.0794543
0.118193	0.120566	0.115382	0.100148	0.0948349	0.104461	0.117127	0.107273	0.109858	0.0897894	0.0547417	0.0523716	0.0607721	0.073941	0.0782852	0.102553	0.155532	0.203752	0.232901	0.241523	0.197342	0.136215	0.0882323	0.0462884	0.0386185	0.0431136	0.0658493	0.15201	0.232526	0.278127	0.297242	0.247687	0.158954	0.0984702	0.0735138	0.0493415	0.0534089	0.0775868	0.100548	0.108577	0.120976	0.145281	0.144628	0.133058	0.113533	0.110882	0.0922696	0.0940275	0.0955072	0.0785519
0.117094	0.11942	0.114208	0.0990462	0.0937734	0.10329	0.115952	0.106173	0.10875	0.0888038	0.0541537	0.0518256	0.0601054	0.0731034	0.0774666	0.101533	0.154113	0.202064	0.231046	0.239672	0.195662	0.134847	0.0873177	0.0457745	0.0382225	0.0426207	0.0650985	0.150633	0.230668	0.276155	0.295098	0.245816	0.157547	0.0974871	0.0727865	0.0487158	0.0526334	0.076715	0.0995501	0.107496	0.119732	0.143841	0.143192	0.13165	0.112394	0.109703	0.0912673	0.0929893	0.0943478	0.077661
0.116006	0.118287	0.113047	0.0979574	0.0927259	0.102133	0.114791	0.105087	0.107656	0.0878305	0.0535751	0.0512885	0.059449	0.0722778	0.076659	0.100526	0.152709	0.200391	0.229207	0.237832	0.193996	0.133493	0.0864142	0.0452691	0.0378333	0.0421363	0.0643585	0.149267	0.228821	0.274192	0.292966	0.243955	0.156151	0.096515	0.0720691	0.0481001	0.0518676	0.0758552	0.0985636	0.106427	0.118502	0.142413	0.141767	0.130258	0.111268	0.108537	0.0902787	0.0919641	0.0932029	0.076784
0.114918	0.117156	0.111887	0.0968696	0.0916793	0.100977	0.11363	0.104001	0.106563	0.0868582	0.052997	0.050752	0.0587932	0.071453	0.0758521	0.0995203	0.151305	0.198718	0.227369	0.235994	0.192331	0.13214	0.0855114	0.0447643	0.0374445	0.0416524	0.0636192	0.147902	0.226975	0.27223	0.290835	0.242096	0.154756	0.0955437	0.0713524	0.0474852	0.0511024	0.0749963	0.0975779	0.10536	0.117273	0.140987	0.140343	0.128866	0.110142	0.107373	0.089291	0.0909397	0.092059	0.075908
0.113848	0.116046	0.110749	0.0958023	0.0906549	0.0998427	0.11249	0.102937	0.105492	0.0859053	0.0524335	0.0502295	0.0581534	0.0706471	0.0750625	0.098534	0.149923	0.197068	0.225555	0.234175	0.190689	0.13081	0.0846261	0.0442726	0.0370664	0.0411819	0.0628967	0.146554	0.225149	0.270285	0.288723	0.240254	0.153379	0.0945897	0.0706512	0.046886	0.0503525	0.0741562	0.0966101	0.104312	0.116066	0.139582	0.138938	0.127499	0.109034	0.106229	0.0883248	0.0899356	0.0909381	0.0750536
0.112781	0.11494	0.109615	0.094739	0.0896346	0.0987129	0.111354	0.101876	0.104424	0.0849562	0.0518727	0.0497096	0.0575168	0.0698449	0.0742762	0.0975516	0.148545	0.195422	0.223746	0.23236	0.189051	0.129486	0.0837441	0.0437835	0.0366903	0.0407138	0.0621775	0.14521	0.223327	0.268342	0.286614	0.238415	0.152004	0.093639	0.069953	0.0462898	0.0496055	0.0733198	0.0956458	0.103268	0.114864	0.13818	0.137536	0.126137	0.107931	0.10509	0.0873627	0.0889354	0.0898216	0.0742035
0.11172	0.113842	0.108489	0.0936832	0.0886224	0.0975913	0.110226	0.100824	0.103364	0.0840142	0.0513172	0.0491947	0.0568858	0.0690495	0.0734961	0.0965764	0.147176	0.193785	0.221946	0.230553	0.187422	0.128169	0.0828685	0.0432991	0.036318	0.0402506	0.0614644	0.143873	0.221511	0.266406	0.284512	0.236583	0.150636	0.0926946	0.0692604	0.0456993	0.0488641	0.0724903	0.094688	0.102232	0.113671	0.136786	0.136142	0.124783	0.106834	0.103959	0.0864085	0.0879426	0.0887134	0.0733612
0.110673	0.112761	0.10738	0.0926431	0.087627	0.0964866	0.109114	0.0997877	0.10232	0.0830872	0.0507726	0.0486903	0.056267	0.0682686	0.0727291	0.0956164	0.145823	0.192165	0.220165	0.228761	0.18581	0.126871	0.0820062	0.0428246	0.0359537	0.0397973	0.0607641	0.14255	0.219712	0.264482	0.282424	0.234765	0.149282	0.0917634	0.0685796	0.0451207	0.0481344	0.0716751	0.0937439	0.10121	0.112495	0.135409	0.134762	0.123448	0.105752	0.102844	0.0854706	0.0869654	0.087623	0.0725353
0.109627	0.11168	0.106271	0.0916042	0.0866329	0.0953831	0.108003	0.0987526	0.101278	0.0821612	0.0502288	0.0481866	0.0556491	0.0674886	0.071963	0.0946575	0.144471	0.190546	0.218385	0.22697	0.184199	0.125574	0.0811448	0.0423508	0.0355899	0.0393448	0.0600647	0.141227	0.217913	0.262559	0.280338	0.232948	0.147929	0.0908331	0.0678996	0.0445429	0.0474055	0.0708609	0.0928008	0.10019	0.11132	0.134033	0.133383	0.122115	0.104671	0.10173	0.0845339	0.0859892	0.0865337	0.0717105
0.108595	0.110618	0.105181	0.0905818	0.0856563	0.0942975	0.106909	0.0977345	0.100252	0.0812509	0.0496963	0.0476939	0.0550438	0.0667237	0.0712105	0.0937144	0.143137	0.188945	0.216625	0.225196	0.182607	0.124296	0.0802974	0.0418873	0.0352344	0.0389026	0.0593785	0.13992	0.21613	0.260649	0.278267	0.231146	0.14659	0.0899167	0.0672318	0.0439775	0.0466889	0.0700617	0.091872	0.0991857	0.110163	0.132673	0.13202	0.120801	0.103605	0.100633	0.0836143	0.0850293	0.085463	0.0709029
0.107569	0.109562	0.104098	0.0895669	0.0846877	0.0932198	0.105823	0.0967241	0.0992343	0.0803476	0.0491689	0.047206	0.0544441	0.0659655	0.0704642	0.0927783	0.141811	0.187352	0.214873	0.223429	0.181023	0.123027	0.0794562	0.0414284	0.0348826	0.038465	0.0586983	0.138619	0.214355	0.258746	0.276203	0.229351	0.145257	0.0890065	0.0665695	0.0434176	0.0459778	0.0692692	0.0909497	0.0981884	0.109014	0.131322	0.130664	0.119495	0.102545	0.0995445	0.0827023	0.0840766	0.0844005	0.0701029
0.106547	0.108512	0.103019	0.0885561	0.0837235	0.0921467	0.10474	0.095718	0.0982206	0.0794483	0.0486444	0.0467208	0.0538475	0.0652111	0.0697212	0.0918463	0.140489	0.185765	0.213127	0.221667	0.179444	0.121762	0.0786186	0.0409721	0.0345328	0.03803	0.0580215	0.137321	0.212585	0.256847	0.274144	0.227559	0.143928	0.0880997	0.0659102	0.0428607	0.0452698	0.0684804	0.0900309	0.0971953	0.10787	0.129975	0.129312	0.118195	0.10149	0.0984599	0.0817947	0.0831281	0.0833427	0.0693071
0.10554	0.107479	0.10196	0.0875632	0.0827783	0.0910928	0.103676	0.0947302	0.0972254	0.078566	0.0481319	0.0462471	0.0532645	0.0644728	0.0689928	0.0909312	0.139187	0.184197	0.211403	0.219922	0.177886	0.120518	0.077796	0.0405267	0.0341918	0.0376061	0.0573589	0.13604	0.210832	0.254962	0.272101	0.225784	0.142615	0.0872079	0.0652639	0.042317	0.0445751	0.0677078	0.0891276	0.0962192	0.106746	0.128647	0.127977	0.116916	0.100451	0.0973939	0.0809054	0.082197	0.0823049	0.0685296
0.104535	0.10645	0.100903	0.0865726	0.0818354	0.0900413	0.102614	0.0937447	0.0962323	0.0776857	0.0476209	0.0457749	0.0526831	0.0637365	0.0682663	0.0900183	0.137887	0.182631	0.209681	0.21818	0.17633	0.119276	0.0769752	0.0400826	0.0338519	0.0371835	0.056698	0.134761	0.209081	0.253079	0.270061	0.224011	0.141304	0.0863179	0.0646192	0.0417749	0.0438821	0.0669371	0.0882261	0.0952452	0.105624	0.127321	0.126645	0.11564	0.0994135	0.0963302	0.0800184	0.0812682	0.0812696	0.0677543
0.10354	0.105432	0.0998582	0.0855939	0.0809052	0.0890028	0.101564	0.0927713	0.0952515	0.0768167	0.0471179	0.0453104	0.0521107	0.063011	0.0675494	0.0891166	0.1366	0.18108	0.207974	0.21645	0.174787	0.118049	0.0761644	0.0396458	0.0335178	0.0367682	0.0560466	0.133493	0.207343	0.251207	0.268033	0.222249	0.140003	0.0854379	0.0639831	0.0412415	0.0431979	0.0661771	0.087335	0.0942827	0.104516	0.126007	0.125324	0.114378	0.0983873	0.0952788	0.0791435	0.0803509	0.0802476	0.066991
0.102554	0.104426	0.098825	0.084626	0.0799864	0.0879758	0.100525	0.0918091	0.0942818	0.0759581	0.0466221	0.0448527	0.0515463	0.0622951	0.0668412	0.0882252	0.135324	0.17954	0.20628	0.214732	0.173257	0.116834	0.0753627	0.0392155	0.0331888	0.0363594	0.0554037	0.132235	0.205616	0.249344	0.266016	0.220498	0.138712	0.0845668	0.0633548	0.0407159	0.0425218	0.0654268	0.0864532	0.0933305	0.103419	0.124706	0.124013	0.113128	0.0973709	0.0942386	0.0782798	0.0794443	0.0792378	0.0662387
0.10157	0.103422	0.0977938	0.08366	0.0790696	0.0869509	0.0994885	0.0908487	0.0933139	0.0751011	0.0461276	0.0443962	0.0509833	0.0615809	0.0661346	0.0873355	0.134051	0.178002	0.204588	0.213015	0.171728	0.115621	0.0745625	0.0387862	0.0328608	0.0359518	0.0547622	0.130978	0.203891	0.247483	0.264	0.218748	0.137423	0.0836973	0.0627278	0.0401916	0.0418471	0.0646781	0.0855729	0.09238	0.102324	0.123406	0.122704	0.111881	0.0963561	0.0932004	0.0774179	0.0785394	0.07823	0.0654881
0.100602	0.102437	0.0967816	0.082712	0.0781718	0.0859454	0.0984698	0.0899066	0.0923645	0.0742612	0.0456449	0.0439511	0.0504336	0.0608828	0.0654424	0.0864627	0.132797	0.176485	0.202918	0.211317	0.170221	0.114428	0.0737774	0.0383677	0.0325413	0.0355549	0.0541348	0.129738	0.202185	0.245638	0.262003	0.217015	0.13615	0.0828427	0.0621136	0.0396802	0.0411857	0.0639454	0.0847081	0.0914466	0.101249	0.122125	0.121413	0.110656	0.0953578	0.0921808	0.0765742	0.0776521	0.0772424	0.0647556
0.0996371	0.101457	0.0957745	0.0817689	0.0772791	0.0849451	0.097456	0.0889695	0.09142	0.0734259	0.0451654	0.043509	0.0498875	0.060189	0.0647541	0.0855946	0.131548	0.174973	0.201255	0.209624	0.168719	0.113242	0.0729963	0.0379521	0.0322241	0.035161	0.0535113	0.128502	0.200484	0.243798	0.260011	0.215287	0.134881	0.0819922	0.0615028	0.0391724	0.040528	0.063217	0.0838475	0.0905179	0.10018	0.12085	0.120127	0.109436	0.0943639	0.0911662	0.0757355	0.0767695	0.0762602	0.0640279
0.0986789	0.100484	0.094775	0.0808331	0.0763941	0.0839527	0.0964496	0.0880398	0.090483	0.0725976	0.0446907	0.0430714	0.0493468	0.0595017	0.0640716	0.0847333	0.130307	0.17347	0.1996	0.207939	0.167226	0.112064	0.0722213	0.0375407	0.0319103	0.0347713	0.0528934	0.127273	0.198791	0.241964	0.258027	0.213567	0.133619	0.0811477	0.0608972	0.0386697	0.0398758	0.0624951	0.0829931	0.089596	0.099118	0.119582	0.118848	0.108225	0.0933767	0.0901592	0.0749042	0.0758941	0.0752863	0.0633073
0.0977319	0.0995248	0.0937894	0.0799104	0.0755228	0.0829745	0.0954565	0.0871234	0.0895593	0.0717816	0.0442244	0.042642	0.0488157	0.058826	0.0633996	0.0838842	0.12908	0.171982	0.197962	0.206267	0.165747	0.110901	0.0714572	0.0371371	0.0316026	0.0343894	0.0522856	0.126056	0.197112	0.240142	0.256056	0.211859	0.132369	0.0803141	0.0603007	0.0381762	0.0392332	0.0617847	0.08215	0.0886866	0.0980709	0.118329	0.117582	0.107029	0.0924014	0.0891657	0.0740861	0.0750313	0.0743269	0.0625997
0.0967875	0.0985688	0.092807	0.0789908	0.0746548	0.0819995	0.0944665	0.0862101	0.0886388	0.0709685	0.0437602	0.0422145	0.0482868	0.058153	0.06273	0.083038	0.127857	0.170497	0.196327	0.204599	0.164272	0.109742	0.0706957	0.0367352	0.0312964	0.0340094	0.0516803	0.124843	0.195436	0.238323	0.254088	0.210154	0.131122	0.079483	0.0597064	0.0376849	0.038593	0.061077	0.0813095	0.08778	0.0970271	0.117079	0.116319	0.105838	0.0914289	0.0881753	0.0732711	0.0741715	0.073371	0.0618951
0.0958535	0.0976255	0.0918373	0.0780833	0.0737995	0.0810377	0.0934888	0.0853091	0.0877306	0.0701669	0.0433038	0.0417944	0.0477667	0.0574907	0.0620699	0.082203	0.126647	0.169026	0.194708	0.202944	0.162812	0.108597	0.0699442	0.0363403	0.0309957	0.0336363	0.0510842	0.12364	0.193773	0.236515	0.252134	0.208461	0.129886	0.0786619	0.0591205	0.0372021	0.0379618	0.06038	0.0804793	0.0868849	0.0959966	0.115842	0.115069	0.10466	0.0904674	0.0871975	0.0724682	0.0733235	0.0724287	0.0612023
0.0949291	0.0966937	0.0908793	0.077187	0.0729558	0.0800878	0.0925224	0.0844193	0.0868337	0.0693758	0.0428544	0.0413811	0.0472547	0.0568382	0.0614187	0.0813784	0.125449	0.167568	0.193102	0.201301	0.161364	0.107465	0.069202	0.0359518	0.0307001	0.0332698	0.0504967	0.122448	0.192122	0.234718	0.250191	0.206779	0.12866	0.07785	0.0585424	0.036727	0.0373389	0.0596926	0.0796586	0.0860003	0.0949782	0.114618	0.11383	0.103496	0.0895161	0.0862312	0.0716765	0.0724862	0.0714988	0.0605203
0.0940076	0.0957654	0.0899248	0.076294	0.0721156	0.0791415	0.0915592	0.0835328	0.0859401	0.0685878	0.0424072	0.0409699	0.046745	0.0561886	0.06077	0.0805569	0.124255	0.166114	0.191501	0.199662	0.15992	0.106336	0.0684625	0.0355653	0.0304061	0.0329051	0.0499117	0.121259	0.190475	0.232924	0.248252	0.205101	0.127437	0.0770409	0.0579665	0.0362542	0.0367185	0.0590082	0.0788407	0.0851188	0.0939636	0.113397	0.112594	0.102336	0.0885678	0.0852683	0.070888	0.0716521	0.0705727	0.0598415
0.0930972	0.0948504	0.0889839	0.0754139	0.0712888	0.0782091	0.0906092	0.0826594	0.0850597	0.067812	0.0419682	0.0405664	0.0462446	0.0555503	0.0601315	0.0797473	0.123075	0.164675	0.189916	0.198036	0.158492	0.105223	0.0677337	0.035186	0.0301178	0.0325479	0.0493365	0.120082	0.188843	0.231142	0.246327	0.203435	0.126226	0.0762423	0.0573994	0.0357902	0.0361076	0.058335	0.0780338	0.0842494	0.092963	0.11219	0.111371	0.101192	0.0876312	0.0843186	0.0701124	0.0708305	0.0696609	0.0591751
0.0921927	0.0939424	0.0880501	0.0745406	0.0704691	0.077284	0.089666	0.0817928	0.0841862	0.0670426	0.0415335	0.040167	0.0457492	0.054918	0.0594983	0.0789441	0.121902	0.163243	0.188339	0.196418	0.157071	0.104118	0.0670105	0.0348107	0.0298326	0.0321946	0.0487665	0.118912	0.187218	0.229367	0.24441	0.201777	0.125022	0.0754494	0.056837	0.035331	0.0355019	0.0576677	0.0772327	0.0833864	0.0919699	0.110991	0.110155	0.100055	0.0867008	0.083376	0.0693436	0.0700154	0.0687568	0.0585152
0.0912927	0.0930399	0.0871219	0.0736727	0.069655	0.0763647	0.0887282	0.0809315	0.083318	0.0662783	0.0411021	0.0397708	0.0452574	0.0542903	0.0588692	0.0781457	0.120735	0.161818	0.186769	0.194806	0.155657	0.103019	0.0662917	0.0344383	0.0295498	0.0318442	0.0482005	0.117747	0.185599	0.227597	0.242499	0.200124	0.123822	0.0746609	0.0562782	0.0348754	0.0349002	0.057005	0.0764362	0.0825283	0.0909826	0.109797	0.108945	0.0989254	0.0857752	0.0824389	0.0685801	0.0692055	0.0678587	0.0578604
0.0904065	0.0921538	0.0862102	0.0728206	0.0688573	0.0754624	0.0878064	0.0800862	0.0824659	0.0655289	0.0406806	0.039384	0.044777	0.0536764	0.0582525	0.0773619	0.119585	0.160412	0.18522	0.193211	0.154261	0.101938	0.065586	0.0340748	0.0292741	0.0315028	0.0476465	0.116597	0.183998	0.225843	0.240605	0.198488	0.122638	0.0738854	0.0557302	0.0344305	0.0343102	0.056356	0.075653	0.0816851	0.0900127	0.108621	0.107752	0.0978144	0.084864	0.081518	0.0678322	0.0684108	0.0669782	0.0572207
0.0895222	0.0912701	0.085301	0.0719708	0.068062	0.0745627	0.086887	0.0792431	0.0816161	0.0647816	0.0402605	0.0389986	0.0442982	0.0530644	0.0576375	0.0765802	0.118438	0.159008	0.183673	0.191619	0.152868	0.100861	0.0648821	0.0337126	0.0289993	0.0311627	0.0470942	0.115449	0.182399	0.224091	0.238714	0.196853	0.121455	0.0731118	0.0551837	0.0339872	0.033722	0.055709	0.0748719	0.080844	0.0890452	0.107448	0.10656	0.0967062	0.083955	0.0805996	0.0670866	0.0676183	0.0661003	0.0565831
0.0886458	0.0903956	0.0844013	0.0711301	0.0672761	0.0736726	0.0859766	0.0784091	0.0807755	0.0640429	0.039846	0.0386184	0.0438257	0.0524603	0.0570295	0.0758068	0.117301	0.157615	0.182138	0.190037	0.151486	0.0997936	0.0641857	0.0333554	0.0287285	0.0308277	0.0465486	0.114309	0.180811	0.222349	0.236834	0.195229	0.120282	0.0723456	0.0546432	0.0335499	0.0331405	0.0550697	0.0740984	0.0800114	0.0880877	0.106285	0.105378	0.0956089	0.0830541	0.0796904	0.0663499	0.0668346	0.0652326	0.055954
0.0877806	0.0895345	0.083515	0.0703023	0.0665035	0.0727965	0.0850793	0.077588	0.0799479	0.0633163	0.0394395	0.0382459	0.0433623	0.0518674	0.0564314	0.0750451	0.116178	0.156237	0.180619	0.188469	0.150119	0.0987416	0.0634999	0.0330053	0.0284634	0.0304998	0.0460127	0.113183	0.179238	0.220619	0.234968	0.193618	0.11912	0.07159	0.0541114	0.0331213	0.0325687	0.0544415	0.0733358	0.0791908	0.0871442	0.105136	0.10421	0.094527	0.082165	0.0787945	0.0656258	0.0660632	0.0643792	0.0553371
0.0869153	0.0886734	0.0826288	0.0694745	0.0657309	0.0719203	0.084182	0.0767669	0.0791203	0.0625898	0.0390329	0.0378734	0.042899	0.0512744	0.0558334	0.0742835	0.115055	0.154859	0.1791	0.186902	0.148752	0.0976896	0.0628142	0.0326552	0.0281982	0.030172	0.0454769	0.112056	0.177664	0.218889	0.233102	0.192007	0.117959	0.0708344	0.0535797	0.0326927	0.0319969	0.0538133	0.0725732	0.0783702	0.0862007	0.103988	0.103042	0.0934452	0.0812759	0.0778985	0.0649018	0.0652918	0.0635259	0.0547201
0.0860645	0.0878292	0.0817598	0.0686632	0.0649753	0.071062	0.0833014	0.0759623	0.0783093	0.0618788	0.0386365	0.0375104	0.0424471	0.0506956	0.055248	0.073537	0.113951	0.1535	0.177603	0.185353	0.147405	0.0966571	0.062142	0.0323142	0.0279402	0.0298532	0.0449532	0.110945	0.17611	0.217177	0.231256	0.190414	0.116813	0.0700924	0.0530588	0.032275	0.0314375	0.0531992	0.0718246	0.0775649	0.0852753	0.102858	0.101891	0.0923832	0.0804019	0.0770196	0.0641939	0.0645362	0.062691	0.0541185
0.0852187	0.086991	0.0808969	0.0678578	0.0642258	0.0702099	0.0824267	0.0751635	0.0775042	0.0611732	0.0382435	0.0371508	0.0419993	0.0501218	0.054667	0.0727957	0.112853	0.152149	0.176113	0.18381	0.146065	0.0956313	0.0614745	0.0319763	0.0276847	0.0295376	0.0444339	0.10984	0.174563	0.21547	0.229416	0.188827	0.115673	0.0693551	0.0525418	0.0318611	0.0308823	0.0525901	0.0710809	0.076765	0.0843562	0.101734	0.100747	0.0913282	0.0795331	0.0761466	0.0634916	0.0637861	0.0618626	0.0535223
0.0843755	0.086156	0.0800373	0.0670554	0.0634794	0.0693611	0.081555	0.0743678	0.0767022	0.0604706	0.0378525	0.0367929	0.0415536	0.0495507	0.0540884	0.0720573	0.111758	0.150801	0.174627	0.182272	0.144729	0.0946093	0.0608096	0.03164	0.0274304	0.0292237	0.0439168	0.108738	0.173019	0.213767	0.22758	0.187244	0.114536	0.0686204	0.0520269	0.0314493	0.0303295	0.0519836	0.0703398	0.075968	0.0834405	0.100614	0.0996053	0.090277	0.0786671	0.0752768	0.0627923	0.0630391	0.0610377	0.0529289
0.0835464	0.0853375	0.0791944	0.0662691	0.0627495	0.0685296	0.0806996	0.073588	0.0759164	0.059783	0.0374711	0.0364443	0.041119	0.0489933	0.053522	0.0713334	0.110681	0.149473	0.173161	0.180751	0.143412	0.0936062	0.0601578	0.0313124	0.027183	0.0289184	0.0434116	0.107652	0.171495	0.212081	0.225764	0.185678	0.113415	0.0678988	0.0515225	0.031048	0.0297887	0.0513907	0.0696123	0.0751859	0.0825422	0.0995129	0.0984813	0.0892451	0.0778158	0.0744234	0.0621087	0.0623073	0.0602307	0.0523503
0.0827199	0.084522	0.0783545	0.0654858	0.0620226	0.0677013	0.0798472	0.0728112	0.0751335	0.0590983	0.0370914	0.0360973	0.0406865	0.0484383	0.0529578	0.0706121	0.109607	0.148148	0.1717	0.179235	0.142098	0.0926065	0.0595085	0.0309864	0.0269369	0.0286148	0.0429085	0.106569	0.169974	0.210398	0.223951	0.184115	0.112296	0.0671797	0.05102	0.0306486	0.0292502	0.0508003	0.0688873	0.0744065	0.0816472	0.0984147	0.0973605	0.0882168	0.0769671	0.0735731	0.0614279	0.0615784	0.0594269	0.0517744
0.0819003	0.0837145	0.0775229	0.0647104	0.0613038	0.0668815	0.0790027	0.0720421	0.0743586	0.0584209	0.0367165	0.0357547	0.0402593	0.0478901	0.0523996	0.069898	0.108543	0.146832	0.170249	0.177727	0.140795	0.0916162	0.0588656	0.0306646	0.026694	0.0283154	0.0424111	0.105494	0.168462	0.208723	0.222147	0.182561	0.111186	0.066467	0.0505226	0.0302542	0.0287175	0.0502165	0.0681689	0.0736344	0.0807608	0.0973255	0.0962483	0.087198	0.0761257	0.0727308	0.0607546	0.060857	0.058632	0.0512056
0.0810909	0.0829191	0.0767036	0.0639467	0.060597	0.0660743	0.07817	0.0712847	0.0735954	0.0577545	0.0363485	0.0354188	0.0398401	0.0473518	0.0518502	0.0691944	0.107491	0.145531	0.168813	0.176233	0.139505	0.0906397	0.0582322	0.030349	0.026456	0.0280222	0.0419223	0.10443	0.166965	0.207061	0.220358	0.18102	0.110087	0.0657638	0.0500329	0.0298675	0.0281936	0.0496427	0.0674603	0.0728731	0.0798871	0.0962498	0.0951488	0.0861933	0.0752949	0.0719006	0.0600927	0.0601468	0.0578502	0.0506475
0.0802837	0.0821261	0.0758867	0.0631855	0.0598926	0.0652697	0.0773398	0.0705297	0.0728346	0.0570904	0.0359819	0.0350842	0.0394226	0.0468156	0.0513026	0.0684931	0.106442	0.144232	0.167381	0.174742	0.138218	0.0896661	0.0576009	0.0300346	0.026219	0.0277303	0.0414353	0.103368	0.165471	0.205402	0.218572	0.179482	0.10899	0.0650627	0.0495447	0.0294823	0.0276716	0.0490708	0.0667539	0.0721141	0.0790162	0.095177	0.094052	0.0851916	0.0744663	0.0710729	0.0594331	0.0594389	0.0570711	0.0500915
0.0794854	0.0813437	0.0750806	0.0624345	0.0591988	0.0644761	0.0765199	0.0697849	0.0720842	0.056436	0.0356214	0.0347554	0.0390121	0.046288	0.0507628	0.067801	0.105404	0.142946	0.165962	0.173263	0.136944	0.0887047	0.0569779	0.0297257	0.0259863	0.0274439	0.0409557	0.102317	0.163989	0.203754	0.216798	0.177955	0.107903	0.06437	0.0490631	0.0291036	0.0271573	0.0485076	0.066056	0.0713645	0.0781563	0.094116	0.0929664	0.0842023	0.0736471	0.0702556	0.0587834	0.0587407	0.0563034	0.0495448
0.078697	0.0805725	0.074286	0.0616946	0.0585162	0.0636945	0.0757113	0.069051	0.0713448	0.0557919	0.0352674	0.0344327	0.038609	0.0457697	0.0502312	0.0671188	0.104379	0.141674	0.164557	0.171797	0.135684	0.0877564	0.056364	0.0294225	0.0257581	0.0271632	0.0404842	0.101277	0.162521	0.202119	0.215039	0.176441	0.106828	0.0636864	0.0485887	0.028732	0.0266512	0.0479537	0.0653676	0.0706251	0.0773086	0.0930679	0.0918931	0.0832264	0.072838	0.0694497	0.0581442	0.058053	0.0555481	0.0490081
0.0779097	0.0798028	0.0734928	0.0609561	0.057835	0.0629143	0.074904	0.0683185	0.0706068	0.0551491	0.0349142	0.0341107	0.0382069	0.0452526	0.0497007	0.0664379	0.103356	0.140403	0.163154	0.170332	0.134425	0.0868098	0.0557512	0.0291201	0.0255304	0.0268833	0.0400136	0.100239	0.161054	0.200485	0.213281	0.174929	0.105754	0.0630039	0.0481152	0.0283613	0.0261463	0.0474009	0.0646802	0.069887	0.0764623	0.0920214	0.0908214	0.0822522	0.0720302	0.0686453	0.0575064	0.0573667	0.0547943	0.0484725
0.0771335	0.0790458	0.0727127	0.0602302	0.0571666	0.0621476	0.0741093	0.0675983	0.0698814	0.0545181	0.0345682	0.0337957	0.0378131	0.044746	0.0491795	0.0657681	0.102346	0.139148	0.161768	0.168883	0.133182	0.085878	0.0551485	0.0288241	0.0253079	0.0266099	0.039552	0.0992128	0.159603	0.198865	0.21154	0.173431	0.104692	0.0623316	0.0476496	0.0279985	0.0256507	0.0468585	0.0640034	0.0691604	0.0756296	0.0909896	0.0897635	0.0812931	0.0712338	0.0678536	0.0568805	0.0566923	0.0540545	0.0479481
0.0763638	0.0782964	0.0719403	0.0595117	0.0565056	0.0613889	0.0733221	0.0668854	0.0691633	0.053894	0.0342266	0.0334847	0.0374244	0.0442456	0.0486638	0.065105	0.101345	0.137902	0.160392	0.167443	0.131948	0.0849551	0.0545519	0.028532	0.0250883	0.0263403	0.0390957	0.0981944	0.158162	0.197254	0.209807	0.171942	0.103638	0.0616654	0.0471887	0.0276403	0.0251607	0.0463223	0.0633328	0.0684407	0.074805	0.0899663	0.0887139	0.080343	0.0704441	0.0670695	0.0562616	0.0560248	0.0533229	0.0474302
0.0755944	0.0775474	0.0711683	0.0587935	0.0558451	0.0606306	0.0725354	0.0661729	0.0684457	0.0532703	0.0338851	0.0331739	0.0370359	0.0437455	0.0481483	0.0644422	0.100344	0.136656	0.159017	0.166003	0.130715	0.0840326	0.0539557	0.02824	0.0248689	0.0260709	0.0386397	0.0971764	0.156721	0.195643	0.208076	0.170453	0.102585	0.0609995	0.0467281	0.0272823	0.024671	0.0457864	0.0626626	0.0677213	0.0739809	0.0889436	0.0876648	0.0793934	0.0696549	0.0662859	0.0556431	0.0553577	0.0525918	0.0469127
0.0748415	0.0768172	0.0704156	0.058094	0.0552033	0.0598922	0.0717673	0.0654787	0.0677466	0.0526639	0.0335543	0.0328732	0.0366597	0.0432609	0.0476467	0.063796	0.0993643	0.135433	0.157666	0.164585	0.129504	0.0831322	0.0533745	0.0279575	0.0246568	0.025811	0.0381969	0.0961774	0.155303	0.194053	0.206368	0.168986	0.10155	0.0603488	0.0462792	0.0269359	0.0241952	0.0452659	0.062008	0.0670189	0.0731769	0.0879428	0.0866366	0.0784664	0.0688826	0.0655212	0.0550422	0.0547083	0.0518813	0.0464114
0.0740904	0.0760892	0.069665	0.0573965	0.0545636	0.059156	0.0710013	0.0647865	0.0670495	0.0520595	0.0332247	0.0325735	0.0362848	0.042778	0.0471465	0.0631516	0.0983868	0.134213	0.156317	0.16317	0.128296	0.0822343	0.0527949	0.0276761	0.0244456	0.0255522	0.0377556	0.0951805	0.153888	0.192466	0.204663	0.167521	0.100517	0.0596998	0.0458316	0.0265908	0.023721	0.044747	0.061355	0.0663183	0.0723752	0.0869444	0.0856107	0.0775417	0.0681122	0.0647586	0.0544431	0.0540607	0.0511731	0.045912
0.0733444	0.0753668	0.0689203	0.0567047	0.0539296	0.0584259	0.0702411	0.0640998	0.0663581	0.0514603	0.0328982	0.0322769	0.0359137	0.0422997	0.0466505	0.0625122	0.0974158	0.133	0.154977	0.161763	0.127095	0.0813431	0.05222	0.0273975	0.0242367	0.0252962	0.0373183	0.0941894	0.15248	0.190886	0.202965	0.166063	0.0994904	0.0590554	0.0453876	0.0262491	0.0232511	0.0442329	0.0607068	0.065623	0.0715796	0.0859527	0.0845913	0.076624	0.067347	0.0640018	0.0538494	0.0534184	0.0504712	0.0454175
0.0726087	0.0746565	0.0681878	0.0560247	0.0533074	0.0577085	0.0694927	0.0634247	0.0656784	0.0508721	0.0325784	0.0319866	0.0355503	0.0418312	0.0461631	0.0618832	0.096458	0.131801	0.153652	0.160369	0.125909	0.0804659	0.0516546	0.0271248	0.0240323	0.0250461	0.0368892	0.0932105	0.151087	0.18932	0.201284	0.16462	0.0984757	0.0584206	0.0449509	0.0259146	0.02279	0.0437284	0.0600685	0.0649384	0.0707967	0.084975	0.0835852	0.0757206	0.0665926	0.063257	0.0532667	0.0527873	0.0497824	0.0449331
0.071876	0.0739494	0.0674587	0.0553479	0.0526885	0.0569946	0.0687476	0.0627527	0.0650019	0.050287	0.0322605	0.031698	0.0351891	0.0413653	0.0456781	0.0612571	0.095504	0.130607	0.152332	0.15898	0.124727	0.0795927	0.0510918	0.0268537	0.0238292	0.0247977	0.0364625	0.0922349	0.149699	0.187757	0.199606	0.16318	0.0974644	0.0577885	0.0445162	0.0255822	0.0223314	0.0432266	0.059433	0.0642569	0.0700174	0.0840012	0.0825829	0.0748211	0.0658411	0.0625155	0.0526871	0.0521593	0.0490973	0.0444516
0.0711486	0.0732484	0.0667357	0.0546771	0.0520756	0.056287	0.0680085	0.0620866	0.0643314	0.0497074	0.0319459	0.0314126	0.0348317	0.0409044	0.0451974	0.0606363	0.0945568	0.12942	0.15102	0.157598	0.123553	0.0787266	0.0505339	0.0265856	0.0236284	0.0245522	0.03604	0.0912656	0.148318	0.186202	0.197937	0.161747	0.0964593	0.0571612	0.0440852	0.0252534	0.0218773	0.0427296	0.0588024	0.0635807	0.0692446	0.0830345	0.0815875	0.0739289	0.0650952	0.0617802	0.0521131	0.0515368	0.0484187	0.0439752
0.0704341	0.072562	0.0660278	0.0540209	0.0514772	0.055595	0.067284	0.0614347	0.0636752	0.0491414	0.0316394	0.0311348	0.0344838	0.0404553	0.0447273	0.0600283	0.093626	0.128251	0.149727	0.156234	0.122397	0.0778778	0.0499877	0.0263247	0.0234333	0.024314	0.0356276	0.0903114	0.146957	0.184664	0.196287	0.160332	0.0954692	0.0565458	0.0436633	0.0249333	0.0214341	0.0422445	0.058184	0.0629178	0.0684875	0.0820852	0.0806087	0.0730543	0.0643625	0.0610596	0.0515526	0.050928	0.0477563	0.0435112
0.0697197	0.0718757	0.06532	0.0533646	0.0508789	0.054903	0.0665596	0.0607828	0.0630191	0.0485754	0.0313329	0.030857	0.0341359	0.0400063	0.0442573	0.0594203	0.0926953	0.127082	0.148435	0.15487	0.121241	0.0770291	0.0494415	0.0260638	0.0232381	0.0240758	0.0352152	0.0893572	0.145595	0.183126	0.194637	0.158917	0.0944792	0.0559304	0.0432413	0.0246133	0.020991	0.0417595	0.0575656	0.062255	0.0677305	0.0811359	0.07963	0.0721798	0.0636299	0.0603391	0.0509921	0.0503192	0.0470939	0.0430473
0.0690133	0.0711984	0.0646214	0.0527174	0.0502895	0.0542207	0.0658442	0.0601397	0.0623719	0.0480177	0.0310314	0.030584	0.0337938	0.0395646	0.0437937	0.0588202	0.0917749	0.125925	0.147155	0.153518	0.120096	0.0761911	0.0489026	0.0258073	0.0230464	0.0238419	0.0348091	0.0884124	0.144245	0.181599	0.193	0.157513	0.0934987	0.0553224	0.0428249	0.0242986	0.0205546	0.0412817	0.0569547	0.0616003	0.0669832	0.0801975	0.0786618	0.0713162	0.0629055	0.0596277	0.0504399	0.0497189	0.0464414	0.042591
0.0683169	0.0705324	0.0639344	0.0520813	0.0497113	0.0535503	0.06514	0.0595074	0.0617358	0.0474704	0.030736	0.0303166	0.0334588	0.039132	0.0433383	0.0582299	0.0908672	0.124781	0.14589	0.152179	0.118966	0.0753665	0.0483726	0.0255563	0.0228589	0.0236135	0.0344107	0.0874794	0.14291	0.180086	0.191378	0.156123	0.0925298	0.0547235	0.0424153	0.0239906	0.0201267	0.040813	0.0563532	0.0609557	0.0662479	0.0792725	0.0777065	0.0704662	0.0621914	0.0589277	0.049898	0.049129	0.0458013	0.042144
0.0676204	0.0698664	0.0632473	0.0514452	0.049133	0.0528799	0.0644359	0.0588751	0.0610996	0.0469231	0.0304406	0.0300493	0.0331238	0.0386993	0.0428828	0.0576396	0.0899595	0.123638	0.144625	0.150841	0.117835	0.0745418	0.0478427	0.0253052	0.0226714	0.0233851	0.0340123	0.0865464	0.141575	0.178573	0.189756	0.154733	0.0915609	0.0541245	0.0420057	0.0236826	0.0196987	0.0403442	0.0557516	0.0603112	0.0655127	0.0783475	0.0767512	0.0696161	0.0614772	0.0582277	0.0493561	0.0485391	0.0451612	0.0416971
0.0669346	0.0692123	0.0625724	0.0508209	0.0485665	0.0522221	0.0637436	0.0582542	0.0604751	0.0463868	0.0301516	0.0297881	0.0327964	0.0382762	0.0424357	0.0570595	0.0890653	0.12251	0.143376	0.149518	0.11672	0.0737313	0.0473223	0.0250599	0.0224883	0.0231624	0.033622	0.0856259	0.140256	0.177075	0.18815	0.153358	0.0906046	0.0535352	0.0416032	0.0233815	0.0192796	0.039885	0.05516	0.0596774	0.0647902	0.0774369	0.0758098	0.0687804	0.060774	0.0575397	0.0488251	0.0479603	0.0445341	0.0412601
0.0662559	0.0685662	0.0619059	0.0502046	0.0480079	0.0515729	0.0630595	0.0576412	0.0598586	0.0458579	0.029867	0.0295309	0.032474	0.0378596	0.0419945	0.0564866	0.0881804	0.121392	0.142138	0.148205	0.115615	0.0729305	0.0468083	0.0248184	0.0223082	0.0229436	0.0332373	0.084714	0.138948	0.175587	0.186556	0.151993	0.0896569	0.0529525	0.0412057	0.0230853	0.0188666	0.0394323	0.054575	0.0590509	0.0640765	0.0765361	0.0748779	0.0679546	0.0600781	0.05686	0.0483014	0.047389	0.043916	0.0408298
0.0655791	0.0679221	0.0612413	0.0495903	0.0474513	0.0509258	0.0623773	0.0570301	0.059244	0.0453308	0.0295834	0.0292748	0.0321529	0.0374446	0.0415547	0.0559153	0.0872977	0.120276	0.140903	0.146894	0.114513	0.072132	0.0462959	0.0245778	0.0221289	0.0227257	0.0328539	0.0838041	0.137642	0.174102	0.184965	0.15063	0.0887112	0.0523714	0.0408094	0.0227901	0.0184551	0.0389812	0.0539917	0.0584261	0.0633648	0.0756376	0.0739483	0.0671311	0.059384	0.0561821	0.0477795	0.0468194	0.0433	0.0404011
0.0649115	0.0672883	0.0605874	0.0489862	0.0469048	0.0502897	0.0617054	0.0564289	0.0586395	0.0448132	0.0293054	0.0290238	0.0318383	0.0370378	0.0411222	0.055353	0.0864268	0.119174	0.139682	0.145597	0.113424	0.0713458	0.0457918	0.0243422	0.0219533	0.0225127	0.0324775	0.0829052	0.13635	0.17263	0.183388	0.149281	0.0877765	0.0517986	0.0404192	0.0225009	0.0180514	0.0385382	0.053417	0.0578107	0.0626643	0.0747517	0.0730309	0.0663202	0.0586994	0.0555148	0.047267	0.0462595	0.0426953	0.0399809
0.0642505	0.0666619	0.059941	0.0483895	0.0463656	0.0496614	0.061041	0.0558349	0.0580422	0.0443025	0.0290314	0.0287766	0.0315283	0.0366369	0.0406949	0.054797	0.0855644	0.118081	0.138472	0.14431	0.112344	0.0705685	0.0452936	0.02411	0.0217805	0.0223032	0.0321062	0.0820143	0.135069	0.171167	0.181822	0.14794	0.0868498	0.0512319	0.0400335	0.022216	0.0176532	0.0381012	0.0528484	0.057202	0.0619717	0.0738748	0.0721222	0.0655182	0.0580216	0.054855	0.0467612	0.0457064	0.0420988	0.0395667
0.0635895	0.0660355	0.0592946	0.0477929	0.0458263	0.0490331	0.0603766	0.0552408	0.057445	0.0437917	0.0287573	0.0285294	0.0312183	0.036236	0.0402677	0.0542411	0.084702	0.116988	0.137261	0.143022	0.111264	0.0697912	0.0447954	0.0238779	0.0216077	0.0220936	0.0317348	0.0811233	0.133787	0.169704	0.180256	0.1466	0.085923	0.0506651	0.0396478	0.0219311	0.017255	0.0376642	0.0522798	0.0565932	0.0612791	0.0729979	0.0712136	0.0647162	0.0573438	0.0541951	0.0462554	0.0451534	0.0415022	0.0391526
0.0629431	0.0654252	0.0586648	0.0472122	0.0453029	0.048422	0.0597284	0.0546623	0.0568636	0.0432958	0.0284918	0.0282902	0.0309183	0.0358479	0.0398519	0.0536991	0.0838582	0.115916	0.136073	0.141756	0.110205	0.0690332	0.04431	0.0236532	0.0214406	0.0218916	0.0313743	0.0802497	0.132528	0.168262	0.178713	0.145281	0.0850137	0.0501115	0.0392717	0.0216555	0.0168689	0.03724	0.0517247	0.055999	0.0606039	0.0721408	0.0703242	0.0639338	0.0566809	0.0535516	0.0457641	0.0446152	0.0409234	0.0387516
0.0622995	0.0648181	0.0580383	0.0466348	0.0447826	0.0478143	0.0590834	0.0540868	0.0562853	0.0428029	0.0282279	0.0280525	0.0306204	0.0354624	0.0394383	0.0531599	0.083018	0.114848	0.134889	0.140494	0.109151	0.068279	0.0438273	0.0234301	0.0212748	0.0216911	0.031016	0.0793796	0.131273	0.166824	0.177175	0.143966	0.0841078	0.0495605	0.0388976	0.0213817	0.0164853	0.0368183	0.0511722	0.0554077	0.0599321	0.0712877	0.0694387	0.0631554	0.0560209	0.0529113	0.0452758	0.0440801	0.0403481	0.0383532
0.0616589	0.0642141	0.057415	0.0460605	0.0442655	0.04721	0.0584416	0.0535145	0.0557102	0.0423129	0.0279658	0.0278165	0.0303244	0.0350794	0.039027	0.0526234	0.0821816	0.113784	0.13371	0.139236	0.1081	0.0675287	0.0433471	0.0232085	0.0211101	0.0214921	0.0306599	0.078513	0.130022	0.165391	0.175642	0.142655	0.0832055	0.0490122	0.0385253	0.0211097	0.0161041	0.0363991	0.0506224	0.0548193	0.0592638	0.0704386	0.0685571	0.0623808	0.0553639	0.0522743	0.0447903	0.0435479	0.0397763	0.0379574
0.0610284	0.0636214	0.0568033	0.0454974	0.0437593	0.0466177	0.0578111	0.0529529	0.0551461	0.0418332	0.0277095	0.027586	0.0300353	0.0347052	0.0386235	0.0520966	0.0813582	0.112735	0.132547	0.137993	0.107065	0.066792	0.0428759	0.022992	0.0209494	0.0212982	0.0303113	0.0776586	0.128787	0.163973	0.174125	0.141359	0.0823154	0.0484729	0.0381597	0.0208441	0.0157314	0.0359889	0.050082	0.054241	0.0586076	0.0696033	0.067689	0.06162	0.0547173	0.0516487	0.0443149	0.0430262	0.0392168	0.0375707
0.0604021	0.0630332	0.0561962	0.0449389	0.0432576	0.0460301	0.0571852	0.0523957	0.0545864	0.0413577	0.0274556	0.0273577	0.029749	0.0343347	0.0382233	0.0515738	0.0805401	0.111692	0.13139	0.136756	0.106035	0.0660607	0.0424083	0.0227777	0.0207904	0.0211064	0.0299657	0.0768092	0.127559	0.16256	0.172615	0.140069	0.0814303	0.0479374	0.0377968	0.0205811	0.0153621	0.0355822	0.0495453	0.0536668	0.0579563	0.0687738	0.0668265	0.0608647	0.0540748	0.0510277	0.0438435	0.0425086	0.0386624	0.0371876
0.0597779	0.0624472	0.0555915	0.0443827	0.0427581	0.0454451	0.0565616	0.0518407	0.054029	0.0408843	0.0272029	0.0271305	0.0294641	0.0339659	0.0378247	0.0510529	0.0797246	0.110652	0.130236	0.135523	0.105008	0.0653321	0.0419425	0.0225644	0.0206321	0.0209157	0.0296217	0.0759623	0.126334	0.161151	0.171109	0.138782	0.0805478	0.0474038	0.0374352	0.0203193	0.0149945	0.0351773	0.0490106	0.0530947	0.0573074	0.067947	0.0659668	0.0601122	0.0534346	0.0504091	0.0433742	0.0419931	0.0381104	0.0368063
0.0591666	0.0618755	0.0550014	0.0438406	0.0422724	0.0448751	0.0559523	0.0512994	0.0534855	0.040424	0.0269576	0.0269103	0.0291879	0.0336083	0.0374361	0.0505442	0.0789258	0.10963	0.129102	0.134308	0.104	0.0646207	0.0414882	0.0223576	0.0204789	0.0207314	0.0292871	0.075131	0.125129	0.159761	0.169624	0.137514	0.079681	0.0468818	0.037082	0.0200655	0.0146377	0.0347836	0.0484877	0.0525354	0.0566739	0.0671381	0.0651245	0.0593771	0.0528075	0.0498049	0.0429176	0.0414909	0.0375741	0.0364364
0.0585573	0.0613058	0.0544135	0.0433007	0.0417889	0.0443075	0.0553452	0.0507601	0.052944	0.0399657	0.0267134	0.026691	0.028913	0.0332524	0.0370489	0.0500374	0.0781294	0.108611	0.127972	0.133096	0.102995	0.0639119	0.0410355	0.0221518	0.0203264	0.020548	0.028954	0.0743022	0.123927	0.158375	0.168142	0.136249	0.0788166	0.0463616	0.0367301	0.019813	0.0142825	0.0343916	0.0479666	0.0519781	0.0560427	0.0663319	0.0642848	0.0586446	0.0521824	0.0492028	0.0424629	0.0409906	0.03704	0.0360681
0.0579516	0.0607401	0.0538296	0.0427647	0.0413091	0.043744	0.0547421	0.0502246	0.0524065	0.0395109	0.0264712	0.0264737	0.0286405	0.0328995	0.0366645	0.049534	0.0773376	0.107598	0.126847	0.13189	0.101995	0.0632079	0.040586	0.0219478	0.0201753	0.0203665	0.0286235	0.0734777	0.122731	0.156993	0.166666	0.134989	0.0779566	0.0458446	0.0363805	0.0195626	0.0139304	0.0340027	0.0474489	0.0514243	0.0554158	0.0655306	0.0634501	0.057917	0.051561	0.0486048	0.0420117	0.0404939	0.0365104	0.035703
0.0573566	0.0601859	0.0532577	0.0422404	0.0408407	0.043193	0.0541508	0.0497004	0.0518804	0.039067	0.026235	0.026262	0.028375	0.0325558	0.0362883	0.0490406	0.0765596	0.1066	0.125739	0.1307	0.101011	0.062518	0.0401458	0.0217491	0.0200282	0.0201902	0.0283007	0.0726663	0.121552	0.155628	0.165209	0.133745	0.0771097	0.0453371	0.0360378	0.0193187	0.0135871	0.0336229	0.0469409	0.0508811	0.0548015	0.0647441	0.0626298	0.0572037	0.0509505	0.0480186	0.0415709	0.0400081	0.0359935	0.0353472
0.0567641	0.0596345	0.0526886	0.0417187	0.0403749	0.0426448	0.0535621	0.0491786	0.0513569	0.0386254	0.0260001	0.0260515	0.0281112	0.0322141	0.0359139	0.0485494	0.0757846	0.105606	0.124634	0.129513	0.100031	0.0618314	0.0397078	0.0215515	0.0198821	0.020015	0.0279797	0.0718578	0.120376	0.154267	0.163755	0.132505	0.0762658	0.0448319	0.0356965	0.0190763	0.0132458	0.0332452	0.0464351	0.0503402	0.05419	0.0639609	0.0618128	0.0564937	0.0503425	0.0474352	0.0411324	0.0395247	0.0354795	0.0349934
0.0561752	0.0590868	0.0521234	0.041201	0.0399128	0.0421007	0.0529774	0.0486606	0.0508372	0.0381875	0.0257673	0.0258429	0.0278497	0.0318755	0.0355422	0.0480616	0.0750143	0.104616	0.123535	0.128332	0.0990551	0.0611494	0.0392729	0.0213557	0.0197373	0.0198416	0.0276612	0.0710537	0.119206	0.152911	0.162308	0.13127	0.0754263	0.0443298	0.0353576	0.018836	0.0129074	0.0328706	0.0459326	0.0498029	0.0535828	0.0631827	0.0610007	0.0557884	0.0497381	0.0468557	0.0406974	0.0390449	0.0349698	0.0346427
0.0555976	0.0585514	0.0515708	0.0406955	0.0394627	0.0415697	0.0524052	0.0481544	0.0503295	0.0377608	0.0255407	0.0256402	0.0275955	0.0315463	0.035179	0.0475844	0.0742584	0.103644	0.122454	0.127168	0.0980961	0.0604824	0.0388477	0.0211654	0.0195967	0.0196736	0.0273509	0.0702635	0.118055	0.151572	0.16088	0.130053	0.0746008	0.0438379	0.0350259	0.0186024	0.0125784	0.0325055	0.0454404	0.0492767	0.0529889	0.0624201	0.060204	0.0550983	0.0491453	0.0462887	0.0402731	0.0385764	0.0344736	0.0343015
0.0550216	0.0580177	0.0510201	0.0401918	0.0390142	0.0410406	0.0518347	0.0476499	0.0498235	0.0373357	0.0253149	0.0254382	0.0273424	0.0312186	0.0348171	0.0471086	0.0735047	0.102673	0.121376	0.126007	0.0971396	0.0598175	0.0384241	0.0209759	0.0194567	0.0195064	0.0270417	0.0694753	0.116905	0.150236	0.159454	0.128837	0.0737772	0.0433474	0.0346951	0.0183699	0.0122508	0.0321418	0.0449496	0.0487521	0.0523968	0.0616597	0.0594095	0.0544103	0.0485541	0.0457235	0.0398505	0.0381096	0.0339793	0.0339618
0.0544495	0.0574882	0.0504737	0.0396923	0.0385698	0.040516	0.0512685	0.0471494	0.0493217	0.0369145	0.0250913	0.0252383	0.0270919	0.030894	0.0344581	0.0466364	0.0727559	0.101709	0.120303	0.124851	0.0961888	0.0591578	0.0380037	0.0207882	0.0193182	0.0193411	0.0267353	0.0686918	0.115762	0.148907	0.158036	0.127628	0.0729586	0.0428604	0.0343669	0.0181396	0.0119263	0.0317814	0.0444624	0.0482313	0.0518093	0.0609048	0.0586204	0.0537276	0.0479669	0.0451627	0.0394315	0.0376467	0.0334896	0.0336253
0.0538884	0.0569704	0.0499393	0.0392046	0.0381367	0.0400039	0.0507142	0.0466602	0.0488314	0.0365041	0.0248736	0.0250438	0.0268483	0.0305786	0.0341072	0.0461743	0.0720211	0.10076	0.119248	0.123712	0.095254	0.0585124	0.0375928	0.0206057	0.0191836	0.0191808	0.0264365	0.0679218	0.114637	0.147594	0.156636	0.126435	0.0721534	0.0423831	0.0340454	0.0179157	0.0116108	0.0314301	0.0439851	0.0477211	0.0512346	0.0601649	0.0578462	0.0530593	0.0473907	0.0446138	0.0390229	0.0371946	0.0330128	0.0332979
0.0533288	0.0564542	0.0494066	0.0387184	0.0377052	0.0394936	0.0501615	0.0461725	0.0483426	0.0360951	0.0246567	0.0248501	0.0266056	0.0302644	0.0337575	0.0457136	0.0712882	0.0998132	0.118195	0.122575	0.0943214	0.057869	0.0371832	0.020424	0.0190496	0.0190213	0.0261388	0.0671536	0.113514	0.146284	0.155239	0.125245	0.0713501	0.0419071	0.0337249	0.0176927	0.0112966	0.0310801	0.0435092	0.0472124	0.0506615	0.0594272	0.057074	0.052393	0.0468161	0.0440665	0.0386156	0.036744	0.0325377	0.0329717
0.0527733	0.0559423	0.0488785	0.0382367	0.0372779	0.0389879	0.0496134	0.0456891	0.0478581	0.0356902	0.024442	0.0246585	0.0263656	0.0299535	0.0334107	0.0452566	0.0705606	0.0988727	0.117148	0.121445	0.0933948	0.0572309	0.0367771	0.0202441	0.0189171	0.0188636	0.025844	0.0663905	0.112398	0.14498	0.153849	0.124061	0.0705519	0.0414347	0.0334069	0.017472	0.0109857	0.0307334	0.0430369	0.0467077	0.0500933	0.0586951	0.0563075	0.0517322	0.0462457	0.0435238	0.0382122	0.0362975	0.0320675	0.0326489
0.0522282	0.0554415	0.0483618	0.0377663	0.0368614	0.0384942	0.0490766	0.0452164	0.0473846	0.0352955	0.0242329	0.024472	0.0261322	0.0296513	0.0330717	0.0448092	0.0698463	0.0979474	0.116118	0.120331	0.0924836	0.0566065	0.03638	0.0200692	0.0187883	0.0187108	0.0255565	0.0656403	0.111298	0.143692	0.152477	0.122893	0.0697667	0.0409717	0.0330954	0.0172574	0.0106834	0.0303954	0.0425741	0.0462131	0.0495372	0.0579775	0.0555554	0.0510853	0.0456859	0.0429925	0.0378186	0.0358613	0.0316095	0.0323348
0.0516847	0.0549424	0.0478468	0.0372974	0.0364465	0.0380021	0.0485414	0.0447452	0.0469127	0.0349024	0.0240245	0.0242863	0.0258997	0.0293503	0.0327338	0.0443632	0.069134	0.0970244	0.115091	0.119219	0.0915746	0.0559842	0.0359842	0.019895	0.01866	0.0185587	0.0252701	0.064892	0.110202	0.142408	0.151108	0.121728	0.0689834	0.0405099	0.0327849	0.0170436	0.0103823	0.0300587	0.0421126	0.04572	0.0489828	0.0572621	0.0548053	0.0504404	0.0451276	0.0424629	0.0374264	0.0354266	0.0311533	0.0320218
0.051145	0.0544472	0.047336	0.0368327	0.0360354	0.0375145	0.0480104	0.0442779	0.0464447	0.0345129	0.0238182	0.0241025	0.0256696	0.0290523	0.0323988	0.0439206	0.0684266	0.096107	0.114069	0.118113	0.0906713	0.0553668	0.0355916	0.0197225	0.0185331	0.0184082	0.0249862	0.0641485	0.109111	0.141129	0.149746	0.120568	0.068205	0.0400516	0.0324766	0.016832	0.0100843	0.0297251	0.0416546	0.0452306	0.0484329	0.0565519	0.0540606	0.0498005	0.0445732	0.0419374	0.0370377	0.0349956	0.0307016	0.0317119
0.0506161	0.0539634	0.0468369	0.0363794	0.0356353	0.0370389	0.0474911	0.0438216	0.0459879	0.0341339	0.0236175	0.0239239	0.0254461	0.0287631	0.0320715	0.0434878	0.0677329	0.0952054	0.113065	0.117023	0.0897838	0.0547634	0.0352082	0.019555	0.0184099	0.0182627	0.0247098	0.0634182	0.108038	0.139868	0.148403	0.119425	0.0674399	0.0396027	0.032175	0.0166265	0.00979503	0.0294003	0.0412062	0.0447515	0.0478954	0.0558567	0.0533306	0.0491747	0.0440296	0.0414236	0.0366589	0.0345752	0.0302623	0.0314107
0.0500884	0.0534809	0.0463392	0.0359274	0.0352365	0.0365649	0.0469731	0.0433665	0.0455324	0.0337562	0.0234175	0.023746	0.0252235	0.0284749	0.0317452	0.0430562	0.0670409	0.0943057	0.112062	0.115936	0.0888983	0.0541617	0.0348259	0.019388	0.0182872	0.0181177	0.0244343	0.0626896	0.106967	0.138608	0.147062	0.118284	0.0666765	0.039155	0.0318741	0.0164217	0.00950684	0.0290766	0.040759	0.0442737	0.0473593	0.0551632	0.0526025	0.0485507	0.0434874	0.0409112	0.0362813	0.0341561	0.0298245	0.0311106
0.0495645	0.0530023	0.0458455	0.0354795	0.0348414	0.0360951	0.0464592	0.0429153	0.0450808	0.0333821	0.0232194	0.0235698	0.0250031	0.0281897	0.0314216	0.0426279	0.0663536	0.0934115	0.111065	0.114855	0.0880182	0.0535648	0.0344467	0.0192228	0.0181658	0.0179743	0.0241612	0.0619656	0.105902	0.137355	0.145727	0.117149	0.0659178	0.0387105	0.0315756	0.016219	0.00922167	0.0287558	0.0403151	0.0437995	0.0468275	0.0544749	0.0518795	0.0479316	0.042949	0.0404028	0.0359071	0.0337405	0.029391	0.0308133
0.049051	0.0525345	0.0453632	0.0350425	0.0344568	0.0356369	0.0459564	0.0424745	0.0446399	0.0330179	0.0230266	0.0233985	0.0247891	0.0279128	0.0311055	0.0422089	0.0656796	0.0925325	0.110085	0.113789	0.0871535	0.0529814	0.0340763	0.0190622	0.0180479	0.0178356	0.0238953	0.0612545	0.104854	0.136119	0.144412	0.116031	0.0651722	0.0382752	0.0312832	0.0160221	0.00894489	0.0284435	0.0398804	0.0433352	0.0463077	0.0538011	0.0511709	0.0473261	0.042421	0.0399057	0.0355424	0.0333351	0.0289695	0.0305243
0.048539	0.0520684	0.0448824	0.0346072	0.0340737	0.0351804	0.0454554	0.0420353	0.0442005	0.0326553	0.0228347	0.0232281	0.024576	0.0276371	0.0307905	0.0417913	0.0650075	0.0916558	0.109107	0.112726	0.086291	0.0524	0.0337072	0.0189023	0.0179306	0.0176975	0.0236304	0.0605454	0.103809	0.134885	0.143099	0.114915	0.0644285	0.0378413	0.0309919	0.015826	0.00866937	0.0281324	0.0394472	0.0428724	0.0457896	0.0531294	0.0504645	0.0467227	0.0418946	0.0394102	0.035179	0.0329312	0.0285498	0.0302366
0.0480304	0.0516057	0.0444054	0.0341754	0.0336941	0.0347278	0.0449579	0.0415994	0.0437647	0.0322959	0.0226444	0.0230592	0.024365	0.0273641	0.0304779	0.0413768	0.0643398	0.0907842	0.108135	0.111669	0.0854336	0.051823	0.033341	0.0187439	0.0178144	0.0175609	0.0233677	0.0598405	0.102769	0.133657	0.141792	0.113804	0.0636891	0.0374103	0.0307025	0.0156317	0.00839658	0.0278241	0.0390169	0.0424128	0.0452753	0.0524624	0.0497627	0.0461237	0.0413717	0.0389184	0.0348187	0.0325305	0.0281339	0.0299515
0.0475319	0.0511536	0.0439393	0.0337544	0.0333246	0.0342865	0.0444714	0.0411738	0.0433392	0.0319463	0.0224593	0.0228951	0.02416	0.027099	0.0301726	0.0409713	0.0636851	0.0899275	0.107179	0.110627	0.0845913	0.0512592	0.0329834	0.0185901	0.0177017	0.0174287	0.0231119	0.0591484	0.101746	0.132445	0.140504	0.112709	0.0629626	0.0369882	0.0304193	0.015443	0.00813199	0.0275238	0.0385958	0.0419629	0.0447727	0.0518096	0.0490752	0.045538	0.040859	0.0384376	0.0344676	0.0321397	0.0277297	0.0296743
0.0470353	0.0507034	0.0434752	0.0333353	0.0329569	0.0338473	0.0439869	0.0407501	0.0429156	0.0315984	0.0222751	0.0227318	0.0239562	0.0268355	0.0298686	0.0405674	0.0630328	0.0890736	0.106225	0.109589	0.0837518	0.0506977	0.0326272	0.018437	0.0175895	0.0172973	0.0228573	0.0584585	0.100727	0.131237	0.139219	0.111617	0.0622384	0.0365678	0.0301371	0.0152554	0.00786889	0.0272251	0.0381762	0.0415148	0.0442722	0.0511594	0.0483902	0.0449547	0.0403482	0.0379587	0.0341181	0.0317506	0.0273275	0.0293985
0.0465412	0.0502558	0.0430138	0.0329188	0.0325916	0.0334108	0.043505	0.0403288	0.0424946	0.0312528	0.0220922	0.0225697	0.0237539	0.0265739	0.0295664	0.0401658	0.0623836	0.0882234	0.105276	0.108554	0.0829159	0.0501395	0.0322732	0.018285	0.0174782	0.0171669	0.0226044	0.0577718	0.0997113	0.130033	0.137938	0.11053	0.0615174	0.0361495	0.0298565	0.015069	0.00760777	0.0269283	0.0377589	0.041069	0.0437745	0.0505126	0.0477087	0.0443747	0.0398399	0.0374825	0.0337708	0.0313639	0.0269282	0.0291246
0.046058	0.0498193	0.042564	0.0325138	0.0322372	0.0329865	0.0430348	0.0399183	0.0420846	0.0309177	0.0219147	0.0224127	0.0235579	0.0263207	0.0292719	0.0397737	0.0617483	0.0873893	0.104344	0.107537	0.0820962	0.0495953	0.0319283	0.0181378	0.0173705	0.0170411	0.0223587	0.0570988	0.098714	0.128847	0.136678	0.10946	0.0608102	0.0357408	0.0295823	0.0148885	0.00735539	0.0266401	0.0373512	0.0406336	0.0432892	0.049881	0.0470424	0.0438089	0.0393425	0.037018	0.0334331	0.0309877	0.0265413	0.0288591
0.0455766	0.0493847	0.0421161	0.0321106	0.0318845	0.0325641	0.0425664	0.0395096	0.0416765	0.0305842	0.0217381	0.0222564	0.0233631	0.0260689	0.0289786	0.0393833	0.0611153	0.0865579	0.103415	0.106522	0.0812792	0.0490534	0.0315848	0.0179914	0.0172634	0.0169162	0.0221142	0.0564281	0.0977197	0.127664	0.135421	0.108392	0.0601054	0.0353336	0.0293091	0.014709	0.00710445	0.0263534	0.0369451	0.0401998	0.0428059	0.0492519	0.0463787	0.0432454	0.0388471	0.0365553	0.0330971	0.0306132	0.0261564	0.028595
0.0450978	0.0489528	0.0416711	0.0317102	0.0315343	0.0321447	0.042101	0.0391036	0.041271	0.0302532	0.0215628	0.0221014	0.0231698	0.0258192	0.0286872	0.0389952	0.0604857	0.0857305	0.10249	0.105512	0.0804662	0.0485149	0.0312436	0.0178461	0.0171571	0.0167923	0.0218714	0.0557606	0.0967299	0.126486	0.134169	0.107329	0.0594039	0.0349287	0.0290376	0.0145309	0.00685562	0.0260687	0.0365413	0.0397686	0.0423256	0.0486265	0.0457186	0.0426854	0.0383542	0.0360955	0.0327634	0.0302412	0.0257744	0.0283328
0.0446282	0.0485303	0.0412358	0.0313193	0.0311932	0.0317354	0.0416453	0.0387067	0.0408748	0.0299309	0.021392	0.0219505	0.0229818	0.0255765	0.0284023	0.0386152	0.0598678	0.0849167	0.10158	0.104516	0.0796669	0.0479883	0.03091	0.0177047	0.0170538	0.0166722	0.0216346	0.0551049	0.0957557	0.125323	0.132933	0.106281	0.0587142	0.0345319	0.0287714	0.0143576	0.00661414	0.0257913	0.0361457	0.0393461	0.0418557	0.048014	0.0450715	0.0421373	0.0378707	0.0356456	0.0324378	0.0298779	0.0254028	0.0280776
0.0441618	0.0481109	0.0408039	0.0309317	0.0308551	0.0313295	0.0411929	0.0383128	0.0404817	0.0296114	0.0212226	0.021801	0.0227957	0.0253362	0.0281195	0.0382378	0.0592539	0.0841075	0.100675	0.103526	0.0788722	0.0474656	0.030579	0.0175647	0.0169515	0.0165534	0.0213998	0.054453	0.0947866	0.124165	0.131704	0.105238	0.0580285	0.0341377	0.0285071	0.0141859	0.0063751	0.0255162	0.0357528	0.0389265	0.0413892	0.0474057	0.0444287	0.0415932	0.0373903	0.0351988	0.0321148	0.0295176	0.0250347	0.0278247
0.0436957	0.047692	0.0403724	0.0305446	0.0305174	0.0309241	0.0407409	0.0379193	0.0400891	0.0292924	0.0210536	0.0216517	0.0226098	0.0250962	0.0278371	0.0378609	0.0586406	0.0832991	0.09977	0.102536	0.0780782	0.0469435	0.0302484	0.0174248	0.0168494	0.0164348	0.0211654	0.0538017	0.0938183	0.123009	0.130476	0.104196	0.0573434	0.033744	0.028243	0.0140145	0.00613645	0.0252415	0.0353603	0.0385073	0.0409233	0.0467981	0.0437866	0.0410497	0.0369103	0.0347526	0.0317923	0.0291577	0.0246671	0.0275722
0.0432417	0.0472852	0.0399536	0.0301699	0.0301913	0.0305318	0.0403018	0.0375377	0.0397084	0.0289846	0.0208902	0.0215078	0.0224307	0.0248653	0.0275629	0.0374945	0.0580426	0.0825085	0.0988847	0.101566	0.0773022	0.0464367	0.0299277	0.01729	0.0167511	0.016321	0.0209387	0.0531657	0.0928704	0.121873	0.12927	0.103174	0.0566737	0.0333607	0.0279859	0.0138493	0.0059073	0.0249761	0.0349784	0.0380994	0.0404708	0.0462073	0.0431614	0.0405218	0.0364425	0.0343191	0.0314801	0.0288092	0.0243129	0.0273285
0.0427899	0.0468806	0.0395371	0.0297975	0.0298673	0.030142	0.0398649	0.0371582	0.03933	0.0286789	0.020728	0.0213648	0.022253	0.0246361	0.0272903	0.0371299	0.0574474	0.0817212	0.098003	0.100599	0.0765295	0.0459327	0.0296088	0.0171561	0.0166534	0.0162082	0.0207134	0.0525324	0.0919263	0.12074	0.128068	0.102155	0.0560069	0.0329793	0.0277301	0.0136853	0.0056799	0.0247124	0.0345984	0.0376936	0.0400209	0.0456196	0.0425393	0.0399967	0.0359768	0.033888	0.0311699	0.0284627	0.0239611	0.0270865
0.0423397	0.0464777	0.0391224	0.0294267	0.0295449	0.029754	0.0394298	0.0367803	0.0389533	0.0283747	0.0205665	0.0212226	0.0220761	0.0244081	0.0270189	0.0367668	0.0568543	0.0809364	0.0971239	0.0996349	0.0757593	0.0454309	0.0292912	0.0170229	0.0165563	0.016096	0.0204892	0.0519013	0.090985	0.119611	0.126869	0.101138	0.0553421	0.0325994	0.0274752	0.0135221	0.00545381	0.02445	0.0342198	0.0372893	0.0395727	0.0450341	0.0419196	0.0394737	0.0355129	0.0334586	0.030861	0.0281178	0.0236111	0.0268457
0.0418974	0.0460827	0.0387159	0.0290642	0.0292301	0.0293745	0.039003	0.0364101	0.0385843	0.0280778	0.0204088	0.0210838	0.0219037	0.024186	0.0267528	0.0364105	0.0562712	0.0801635	0.0962575	0.0986837	0.0750009	0.0449391	0.0289802	0.016893	0.0164616	0.0159869	0.02027	0.0512802	0.0900572	0.118495	0.125686	0.100135	0.0546877	0.0322262	0.0272249	0.0133629	0.00523393	0.0241936	0.0338482	0.0368923	0.0391334	0.0444597	0.041311	0.0389609	0.0350569	0.0330375	0.0305589	0.0277802	0.0232699	0.0266106
0.04146	0.0456926	0.0383146	0.0287066	0.0289199	0.0290003	0.0385814	0.0360446	0.0382203	0.0277854	0.0202534	0.0209471	0.0217341	0.0239675	0.0264902	0.0360584	0.0556944	0.0793978	0.0953989	0.0977405	0.0742499	0.0444536	0.0286731	0.016765	0.0163685	0.0158798	0.020054	0.0506654	0.0891378	0.117388	0.124511	0.0991405	0.0540395	0.0318574	0.0269775	0.0132062	0.00501792	0.023941	0.0334808	0.0365	0.0386996	0.0438922	0.0407093	0.0384544	0.0346058	0.0326216	0.030261	0.0274473	0.0229341	0.026379
0.0410227	0.0453025	0.0379133	0.028349	0.0286097	0.0286262	0.0381598	0.0356792	0.0378562	0.027493	0.020098	0.0208104	0.0215644	0.0237491	0.0262275	0.0357063	0.0551177	0.0786322	0.0945404	0.0967973	0.0734989	0.043968	0.0283661	0.0166371	0.0162753	0.0157727	0.0198379	0.0500505	0.0882185	0.116281	0.123337	0.0981456	0.0533914	0.0314885	0.02673	0.0130495	0.00480191	0.0236883	0.0331135	0.0361077	0.0382657	0.0433246	0.0401077	0.037948	0.0341547	0.0322057	0.0299631	0.0271144	0.0225983	0.0261475
0.0405945	0.0449216	0.0375216	0.028001	0.0283083	0.0282621	0.0377479	0.0353227	0.0375013	0.0272091	0.0199469	0.0206777	0.0213999	0.0235374	0.0259711	0.0353622	0.0545527	0.0778805	0.0936968	0.0958693	0.0727618	0.0434942	0.0280666	0.0165129	0.016185	0.0156692	0.0196277	0.0494476	0.0873151	0.115191	0.122181	0.0971662	0.0527553	0.0311277	0.0264878	0.0128975	0.00459317	0.0234427	0.0327542	0.035724	0.0378422	0.0427701	0.0395192	0.0374534	0.033713	0.0317995	0.029673	0.02679	0.0222726	0.0259226
0.0401713	0.0445456	0.037135	0.0276579	0.0280114	0.0279032	0.0373411	0.034971	0.0371511	0.0269297	0.019798	0.0205471	0.0212381	0.0233293	0.025718	0.0350222	0.0539939	0.0771361	0.092861	0.0949493	0.0720321	0.0430266	0.0277711	0.0163907	0.0160961	0.0155675	0.0194205	0.0488508	0.0864201	0.114109	0.121033	0.0961949	0.0521255	0.030771	0.0262484	0.0127479	0.00438823	0.0232007	0.0323992	0.0353448	0.037424	0.0422223	0.0389376	0.036965	0.0332761	0.0313984	0.0293869	0.0264702	0.0219522	0.0257012
0.0397485	0.04417	0.036749	0.0273152	0.027715	0.0275448	0.0369349	0.0346197	0.0368015	0.0266507	0.0196494	0.0204167	0.0210765	0.0231216	0.0254653	0.0346827	0.0534358	0.0763924	0.0920261	0.0940301	0.0713032	0.0425596	0.0274759	0.0162687	0.0160074	0.0154661	0.0192137	0.0482547	0.085526	0.113027	0.119887	0.0952245	0.0514964	0.0304148	0.0260093	0.0125985	0.00418367	0.0229591	0.0320447	0.034966	0.0370064	0.0416752	0.0383568	0.0364773	0.0328397	0.0309978	0.0291013	0.0261508	0.0216324	0.0254801
0.0393319	0.0438005	0.0363693	0.0269789	0.0274244	0.0271931	0.0365351	0.0342743	0.0364579	0.0263773	0.0195036	0.0202889	0.0209184	0.0229184	0.0252167	0.0343484	0.0528855	0.0756581	0.0912011	0.0931212	0.0705835	0.0421004	0.0271858	0.0161492	0.0159206	0.015367	0.0190107	0.0476666	0.0846426	0.111957	0.118753	0.0942646	0.0508753	0.0300639	0.0257737	0.0124522	0.00398394	0.0227222	0.0316955	0.034593	0.0365956	0.0411368	0.0377847	0.0359975	0.0324096	0.0306037	0.0288209	0.0258372	0.0213193	0.0252633
0.0389226	0.0434383	0.0359972	0.02665	0.0271407	0.0268492	0.036143	0.033936	0.0361214	0.0261106	0.0193611	0.0201642	0.0207641	0.0227204	0.0249731	0.0340203	0.0523446	0.0749348	0.090388	0.0922245	0.069875	0.0416504	0.0269016	0.0160326	0.0158359	0.0152707	0.0188122	0.0470879	0.083772	0.1109	0.117633	0.0933171	0.0502639	0.0297194	0.0255422	0.0123094	0.00378991	0.0224907	0.0313526	0.0342268	0.0361929	0.0406086	0.0372231	0.035527	0.0319869	0.0302172	0.0285465	0.0255303	0.0210141	0.0250517
0.0385133	0.043076	0.0356251	0.0263212	0.0268569	0.0265053	0.0357509	0.0335977	0.035785	0.0258439	0.0192187	0.0200394	0.0206099	0.0225225	0.0247295	0.0336922	0.0518036	0.0742115	0.0895749	0.0913277	0.0691665	0.0412004	0.0266175	0.015916	0.0157512	0.0151744	0.0186138	0.0465091	0.0829014	0.109843	0.116513	0.0923696	0.0496524	0.0293748	0.0253108	0.0121667	0.00359588	0.0222592	0.0310098	0.0338606	0.0357901	0.0400804	0.0366615	0.0350565	0.0315641	0.0298308	0.0282721	0.0252234	0.020709	0.0248401
0.038109	0.0427185	0.035258	0.0259972	0.0265776	0.0261666	0.0353639	0.033264	0.0354533	0.0255816	0.0190785	0.0199167	0.0204583	0.022328	0.0244891	0.0333683	0.0512689	0.0734956	0.0887698	0.0904392	0.0684654	0.0407566	0.0263372	0.0158012	0.015668	0.0150799	0.0184183	0.0459367	0.0820393	0.108795	0.115403	0.0914304	0.0490474	0.0290345	0.0250821	0.0120263	0.00340564	0.0220313	0.0306712	0.0334989	0.0353928	0.0395591	0.0361069	0.0345923	0.0311463	0.0294494	0.0280018	0.0249209	0.0204091	0.0246319
0.0377132	0.0423695	0.0348998	0.025682	0.0263063	0.025837	0.0349859	0.0329385	0.03513	0.025327	0.0189421	0.0197975	0.0203113	0.0221397	0.0242544	0.0330516	0.0507452	0.0727928	0.0879786	0.089565	0.0677773	0.0403236	0.026064	0.0156899	0.0155872	0.0149885	0.0182282	0.0453755	0.0811924	0.107763	0.11431	0.090506	0.0484537	0.0287015	0.0248582	0.0118901	0.00322206	0.0218098	0.0303401	0.0331451	0.0350049	0.0390499	0.0355646	0.034139	0.0307371	0.029077	0.0277385	0.0246264	0.0201184	0.0244296
0.0373176	0.0420206	0.0345418	0.0253669	0.0260352	0.0255077	0.034608	0.0326133	0.0348068	0.0250726	0.0188058	0.0196784	0.0201644	0.0219515	0.0240199	0.0327351	0.0502217	0.0720902	0.0871877	0.0886912	0.0670895	0.0398909	0.0257908	0.0155786	0.0155066	0.0148973	0.0180381	0.0448144	0.0803458	0.106731	0.113217	0.0895819	0.0478603	0.0283688	0.0246345	0.011754	0.00303862	0.0215884	0.0300091	0.0327916	0.0346172	0.0385409	0.0350225	0.033686	0.0303282	0.0287047	0.0274754	0.024332	0.0198279	0.0242274
0.0369259	0.0416755	0.0341877	0.0250557	0.0257676	0.0251824	0.0342342	0.0322917	0.0344874	0.0248216	0.0186712	0.0195609	0.0200196	0.021766	0.023788	0.0324219	0.0497032	0.0713936	0.0864032	0.0878239	0.0664077	0.039463	0.0255208	0.0154689	0.015427	0.0148075	0.0178505	0.0442585	0.079506	0.105705	0.112132	0.0886646	0.047272	0.0280393	0.0244129	0.0116198	0.00285818	0.0213699	0.0296815	0.0324415	0.0342338	0.0380374	0.0344861	0.0332379	0.0299231	0.0283365	0.0272154	0.0240411	0.0195416	0.0240279
0.036542	0.0413379	0.0338417	0.0247524	0.0255071	0.0248654	0.0338685	0.0319775	0.0341755	0.0245777	0.0185401	0.0194466	0.0198789	0.0215861	0.0235612	0.0321152	0.0491946	0.0707088	0.0856314	0.0869699	0.0657378	0.0390449	0.025257	0.0153621	0.0153497	0.0147205	0.0176675	0.0437127	0.0786801	0.104695	0.111062	0.0877608	0.046694	0.0277166	0.0241957	0.0114892	0.00268377	0.0211571	0.0293607	0.0320987	0.0338589	0.0375448	0.0339609	0.0327997	0.029526	0.0279764	0.0269617	0.0237574	0.0192636	0.0238337
0.0361598	0.0410021	0.0334973	0.0244508	0.0252482	0.0245502	0.0335046	0.0316649	0.0338653	0.0243352	0.0184098	0.0193329	0.019739	0.0214073	0.0233356	0.0318099	0.0486883	0.0700267	0.0848624	0.0861187	0.0650705	0.038629	0.0249947	0.015256	0.0152729	0.0146341	0.0174856	0.0431691	0.0778572	0.103687	0.109996	0.0868599	0.0461183	0.0273954	0.0239795	0.0113595	0.00251066	0.0209456	0.0290414	0.0317575	0.0334859	0.0370546	0.0334381	0.0323637	0.0291305	0.027618	0.0267095	0.0234752	0.0189874	0.0236407
0.0357776	0.0406662	0.033153	0.0241493	0.0249893	0.0242351	0.0331407	0.0313523	0.0335551	0.0240927	0.0182794	0.0192193	0.0195992	0.0212286	0.02311	0.0315047	0.0481819	0.0693445	0.0840934	0.0852675	0.0644032	0.0382131	0.0247323	0.0151499	0.015196	0.0145478	0.0173037	0.0426255	0.0770343	0.10268	0.10893	0.0859591	0.0455426	0.0270742	0.0237632	0.0112297	0.00233755	0.020734	0.028722	0.0314162	0.0331129	0.0365645	0.0329154	0.0319276	0.0287351	0.0272597	0.0264572	0.023193	0.0187112	0.0234476
0.0354082	0.0403425	0.0328216	0.0238603	0.0247419	0.0239332	0.03279	0.0310517	0.033257	0.0238615	0.0181546	0.0191106	0.0194659	0.0210586	0.0228926	0.03121	0.0476917	0.0686817	0.0833452	0.084438	0.0637553	0.037813	0.02448	0.0150486	0.0151228	0.0144659	0.0171294	0.0420985	0.076234	0.101696	0.107889	0.0850804	0.0449838	0.0267638	0.023554	0.0111059	0.00217415	0.0205316	0.0284136	0.0310866	0.0327537	0.0360921	0.0324109	0.0315076	0.0283524	0.0269144	0.0262151	0.0229222	0.0184484	0.023263
0.0350392	0.0400193	0.0324906	0.0235718	0.0244949	0.0236318	0.0324397	0.0307515	0.0329594	0.0236307	0.0180299	0.0190022	0.0193329	0.020889	0.0226756	0.0309157	0.0472021	0.0680197	0.0825978	0.0836093	0.0631081	0.0374134	0.0242281	0.0149474	0.0150496	0.0143842	0.0169554	0.0415721	0.0754345	0.100713	0.106849	0.0842026	0.0444257	0.0264539	0.023345	0.0109824	0.0020111	0.0203296	0.0281056	0.0307574	0.0323949	0.0356204	0.0319071	0.0310882	0.0279703	0.0265696	0.0259734	0.0226519	0.0181861	0.0230787
0.0346714	0.0396973	0.0321609	0.0232846	0.024249	0.0233317	0.0320907	0.0304525	0.032663	0.0234009	0.0179058	0.0188943	0.0192005	0.0207202	0.0224594	0.0306224	0.0467141	0.0673595	0.0818524	0.0827827	0.0624628	0.0370154	0.0239772	0.0148467	0.0149768	0.0143029	0.0167821	0.0410473	0.0746373	0.0997324	0.105812	0.0833269	0.0438691	0.026145	0.0231368	0.0108593	0.0018567	0.020131	0.0277987	0.0304293	0.0320376	0.0351505	0.0314051	0.0306704	0.0275893	0.026226	0.0257326	0.0223827	0.0179251	0.0228953
0.0343108	0.0393821	0.0318384	0.0230045	0.0240094	0.023039	0.0317491	0.0301601	0.0323733	0.0231774	0.0177848	0.0187891	0.0190717	0.0205563	0.0222479	0.0303351	0.0462352	0.0667103	0.0811187	0.0819684	0.0618286	0.0366263	0.023732	0.0147487	0.014906	0.0142242	0.0166131	0.0405319	0.0738529	0.0987652	0.10479	0.0824639	0.0433222	0.0258423	0.0229325	0.0107396	0.00175205	0.0199523	0.0274979	0.0301077	0.0316879	0.0346906	0.0309135	0.0302616	0.0272156	0.0258898	0.0254975	0.0221199	0.0176716	0.0227165
0.0339547	0.0390711	0.0315205	0.0227288	0.0237739	0.0227511	0.0314121	0.029872	0.0320879	0.0229578	0.0176657	0.0186857	0.0189452	0.0203954	0.0220392	0.0300514	0.045762	0.066068	0.0803924	0.0811618	0.0612012	0.0362428	0.0234903	0.0146524	0.0148364	0.0141469	0.0164467	0.0400225	0.0730766	0.0978066	0.103776	0.0816089	0.0427813	0.0255434	0.0227306	0.0106219	0.00167859	0.0197862	0.027201	0.0297903	0.0313432	0.034237	0.0304283	0.0298584	0.0268464	0.0255583	0.025266	0.0218611	0.0174227	0.0225406
0.0335986	0.0387602	0.0312025	0.0224531	0.0235384	0.0224631	0.0310751	0.0295838	0.0318026	0.0227383	0.0175466	0.0185823	0.0188187	0.0202346	0.0218306	0.0297678	0.0452888	0.0654257	0.0796662	0.0803553	0.0605738	0.0358593	0.0232486	0.014556	0.0147668	0.0140697	0.0162803	0.039513	0.0723002	0.0968479	0.102763	0.0807538	0.0422403	0.0252445	0.0225288	0.0105043	0.00160514	0.01962	0.0269041	0.0294729	0.0309984	0.0337834	0.0299432	0.0294553	0.0264773	0.0252267	0.0250344	0.0216023	0.0171739	0.0223648
0.033249	0.0384554	0.030891	0.0221837	0.0233085	0.0221818	0.0307447	0.0293017	0.0315233	0.0225243	0.0174302	0.0184814	0.0186955	0.0200781	0.0216261	0.0294895	0.0448239	0.0647933	0.0789506	0.07956	0.0599564	0.0354838	0.023012	0.014462	0.014699	0.0139947	0.0161177	0.039012	0.0715356	0.0959016	0.101763	0.0799104	0.0417081	0.0249511	0.0223305	0.0103895	0.00155775	0.0194654	0.0266128	0.0291613	0.0306606	0.0333389	0.0294674	0.0290602	0.0261146	0.0249017	0.0248079	0.0213492	0.0169317	0.0221931
0.0329056	0.0381564	0.0305857	0.0219205	0.0230841	0.0219068	0.0304207	0.0290253	0.0312498	0.0223157	0.0173164	0.0183828	0.0185753	0.0199257	0.0214256	0.0292162	0.0443669	0.0641705	0.0782452	0.0787753	0.0593485	0.0351159	0.0227803	0.0143703	0.0146328	0.0139217	0.0159587	0.0385192	0.0707821	0.0949671	0.100775	0.0790779	0.0411842	0.024663	0.0221355	0.0102776	0.00153513	0.019322	0.0263267	0.0288553	0.0303294	0.0329031	0.0290006	0.0286729	0.0257582	0.024583	0.0245862	0.0211016	0.0166959	0.0220254
0.0325621	0.0378575	0.0302804	0.0216572	0.0228597	0.0216319	0.0300967	0.0287488	0.0309763	0.022107	0.0172026	0.0182842	0.0184551	0.0197733	0.0212251	0.0289429	0.0439098	0.0635476	0.0775397	0.0779907	0.0587406	0.034748	0.0225486	0.0142785	0.0145666	0.0138488	0.0157997	0.0380264	0.0700287	0.0940326	0.0997881	0.0782454	0.0406602	0.0243749	0.0219406	0.0101656	0.0015125	0.0191785	0.0260406	0.0285494	0.0299982	0.0324673	0.0285338	0.0282855	0.0254018	0.0242643	0.0243645	0.0208541	0.0164601	0.0218577
0.0322232	0.0375627	0.0299796	0.0213983	0.0226392	0.0213615	0.0297773	0.0284765	0.030707	0.0219022	0.0170907	0.0181873	0.0183371	0.0196239	0.0210274	0.0286733	0.0434585	0.0629317	0.0768417	0.0772139	0.0581396	0.0343856	0.0223203	0.0141884	0.0145016	0.0137773	0.0156433	0.0375395	0.0692833	0.0931068	0.0988101	0.077421	0.0401424	0.0240907	0.0217481	0.0100556	0.00149038	0.0190372	0.0257584	0.0282475	0.0296718	0.0320377	0.0280735	0.0279038	0.0250499	0.0239502	0.0241462	0.0206104	0.0162289	0.0216928
0.0318908	0.0372741	0.0296853	0.0211459	0.0224245	0.021098	0.0294646	0.0282103	0.0304439	0.0217031	0.0169814	0.0180929	0.0182224	0.0194789	0.020834	0.0284091	0.0430156	0.0623259	0.0761547	0.0764487	0.0575488	0.0340313	0.0220973	0.0141006	0.0144383	0.013708	0.0154907	0.0370614	0.0685501	0.0921937	0.0978459	0.0766085	0.0396334	0.0238121	0.0215592	0.00994857	0.00146901	0.0188991	0.0254818	0.0279515	0.0293525	0.0316175	0.0276228	0.0275303	0.0247047	0.0236428	0.023933	0.0203726	0.0160044	0.0215321
0.0315598	0.0369867	0.0293923	0.0208947	0.0222109	0.0208357	0.0291532	0.0279453	0.030182	0.0215051	0.0168728	0.017999	0.0181082	0.0193347	0.0206413	0.0281459	0.0425743	0.0617222	0.0754697	0.0756857	0.0569601	0.0336786	0.0218753	0.0140133	0.0143754	0.0136392	0.0153389	0.0365849	0.0678191	0.0912831	0.0968843	0.0757984	0.0391262	0.0235345	0.021371	0.00984209	0.00144778	0.0187617	0.0252063	0.0276568	0.0290345	0.031199	0.027174	0.0271584	0.0243608	0.0233366	0.0237208	0.0201359	0.0157813	0.0213722
0.0312298	0.0367003	0.0291004	0.0206446	0.0219982	0.0205745	0.028843	0.0276812	0.0299211	0.0213079	0.0167645	0.0179055	0.0179947	0.0191912	0.0204494	0.0278837	0.0421344	0.0611201	0.0747866	0.0749247	0.056373	0.0333273	0.0216541	0.0139263	0.0143127	0.0135707	0.0151876	0.0361099	0.0670902	0.0903747	0.0959251	0.0749902	0.0386205	0.023258	0.0211834	0.00973608	0.00142666	0.0186247	0.0249317	0.027363	0.0287177	0.0307821	0.0267268	0.0267879	0.0240179	0.0230316	0.0235094	0.0199002	0.0155592	0.021213
0.0309096	0.036423	0.0288181	0.0204039	0.0217938	0.0203232	0.0285427	0.0274261	0.0296693	0.0211191	0.0166602	0.0178155	0.0178857	0.0190541	0.0202636	0.0276293	0.041707	0.0605332	0.0741197	0.0741808	0.055801	0.0329879	0.0214405	0.0138428	0.0142526	0.0135053	0.015042	0.0356479	0.0663791	0.0894854	0.0949864	0.0741998	0.038128	0.0229897	0.021001	0.00963432	0.00140662	0.0184925	0.0246655	0.027078	0.0284113	0.0303788	0.0262937	0.0264294	0.023685	0.0227364	0.0233054	0.0196729	0.015347	0.0210598
0.0305907	0.0361469	0.028537	0.0201645	0.0215906	0.0200733	0.0282437	0.0271721	0.0294186	0.0209313	0.0165565	0.0177261	0.0177774	0.0189177	0.0200786	0.0273759	0.0412811	0.0599482	0.0734549	0.0734393	0.0552311	0.03265	0.0212278	0.0137598	0.0141928	0.0134404	0.014897	0.0351876	0.0656704	0.0885986	0.0940504	0.0734118	0.0376373	0.0227225	0.0208194	0.00953311	0.00138672	0.0183608	0.0244003	0.0267942	0.0281063	0.0299774	0.0258626	0.0260726	0.0233533	0.0224426	0.0231024	0.0194468	0.0151361	0.0209074
0.0302719	0.0358708	0.0282561	0.0199252	0.0213875	0.0198234	0.0279448	0.0269183	0.029168	0.0207436	0.0164528	0.0176366	0.0176692	0.0187815	0.0198938	0.0271226	0.0408555	0.0593634	0.0727903	0.0726979	0.0546613	0.0323123	0.0210153	0.0136767	0.014133	0.0133754	0.0147521	0.0347274	0.0649619	0.087712	0.0931147	0.072624	0.0371467	0.0224554	0.0206378	0.00943196	0.00136684	0.0182292	0.0241353	0.0265104	0.0278013	0.0295761	0.0254316	0.0257159	0.0230217	0.0221488	0.0228995	0.0192208	0.0149254	0.0207551
0.0299611	0.0356021	0.027983	0.0196935	0.0211911	0.0195816	0.0276539	0.0266716	0.0289248	0.0205626	0.0163522	0.0175501	0.0175647	0.0186503	0.0197138	0.0268757	0.0404399	0.058791	0.072139	0.0719707	0.0541039	0.0319843	0.0208089	0.0135965	0.0140753	0.013313	0.0146117	0.0342779	0.0642681	0.0868412	0.0921959	0.0718507	0.036667	0.0221951	0.0204605	0.00933421	0.0013478	0.0181013	0.023877	0.0262339	0.0275048	0.029186	0.0250123	0.0253691	0.0226982	0.0218631	0.0227025	0.0190017	0.0147225	0.0206076
0.0296541	0.0353369	0.0277135	0.0194655	0.0209979	0.0193435	0.0273669	0.0264284	0.028685	0.0203847	0.0162532	0.0174649	0.017462	0.0185216	0.0195363	0.0266319	0.0400292	0.0582245	0.071494	0.0712502	0.0535524	0.0316609	0.0206055	0.0135175	0.0140184	0.0132518	0.0144734	0.0338334	0.0635812	0.0859779	0.0912852	0.0710845	0.0361925	0.021938	0.0202852	0.00923807	0.00132918	0.0179753	0.0236219	0.0259607	0.0272123	0.0288012	0.0245984	0.0250269	0.0223785	0.0215811	0.0225083	0.0187859	0.0145235	0.0204625
0.0293472	0.0350718	0.0274443	0.0192376	0.0208049	0.0191057	0.0270801	0.0261854	0.0284454	0.020207	0.0161543	0.0173798	0.0173594	0.0183929	0.0193588	0.0263882	0.0396187	0.0576583	0.0708493	0.0705301	0.0530012	0.0313377	0.0204022	0.0134386	0.0139617	0.0131906	0.0143352	0.0333892	0.0628947	0.085115	0.0903749	0.0703186	0.0357182	0.021681	0.02011	0.00914201	0.00131057	0.0178493	0.023367	0.0256877	0.0269199	0.0284167	0.0241849	0.0246849	0.022059	0.0212993	0.0223143	0.0185702	0.0143246	0.0203174
0.0290444	0.0348105	0.027179	0.0190136	0.0206152	0.0188718	0.0267974	0.025946	0.0282095	0.0200327	0.0160569	0.0172961	0.0172586	0.0182668	0.0191839	0.0261478	0.0392134	0.0570983	0.0702113	0.0698172	0.0524563	0.0310193	0.020202	0.013361	0.0139059	0.0131307	0.0141993	0.0329504	0.0622158	0.0842602	0.0894733	0.0695602	0.0352495	0.0214275	0.019937	0.00904764	0.00129239	0.0177252	0.0231155	0.0254183	0.0266318	0.0280378	0.0237773	0.024348	0.0217436	0.0210216	0.0221232	0.018358	0.0141297	0.0201748
0.028749	0.0345558	0.0269208	0.0187967	0.0204317	0.0186453	0.0265221	0.0257132	0.0279803	0.0198644	0.0159624	0.017215	0.0171613	0.0181454	0.0190135	0.0259132	0.0388174	0.0565499	0.0695857	0.0691176	0.051923	0.03071	0.0200074	0.013286	0.013852	0.013073	0.0140674	0.0325214	0.0615505	0.0834201	0.0885875	0.0688155	0.0347909	0.0211803	0.0197679	0.00895637	0.00127498	0.0176045	0.0228703	0.0251555	0.0263515	0.0276692	0.0233804	0.0240201	0.0214356	0.0207512	0.0219376	0.0181521	0.0139421	0.0200365
0.0284536	0.0343012	0.0266627	0.0185797	0.0202482	0.0184189	0.0262468	0.0254804	0.0277511	0.0196961	0.015868	0.0171339	0.017064	0.0180239	0.0188432	0.0256786	0.0384214	0.0560015	0.0689601	0.0684179	0.0513896	0.0304006	0.0198129	0.0132109	0.013798	0.0130153	0.0139355	0.0320925	0.0608852	0.0825801	0.0877018	0.0680709	0.0343322	0.020933	0.0195988	0.0088651	0.00125757	0.0174838	0.0226251	0.0248927	0.0260712	0.0273007	0.0229836	0.0236922	0.0211276	0.0204809	0.0217519	0.0179462	0.0137545	0.0198983
0.0281602	0.0340484	0.0264065	0.0183648	0.0200665	0.0181945	0.0259737	0.0252496	0.0275238	0.0195296	0.0157743	0.0170535	0.0169676	0.0179037	0.0186741	0.0254457	0.0380282	0.0554564	0.0683381	0.0677221	0.0508595	0.0300937	0.0196199	0.0131366	0.0137446	0.0129583	0.0138048	0.0316664	0.0602239	0.0817444	0.0868206	0.0673301	0.0338765	0.0206876	0.0194309	0.0087747	0.00124037	0.0173641	0.0223816	0.0246317	0.025793	0.026935	0.0225898	0.0233668	0.0208218	0.0202126	0.0215678	0.0177421	0.0135689	0.0197613
0.0278746	0.0338026	0.0261578	0.0181571	0.0198911	0.0179777	0.0257082	0.0250255	0.0273034	0.0193693	0.0156836	0.0169758	0.0168747	0.0177883	0.0185098	0.0252189	0.0376447	0.0549234	0.0677289	0.0670402	0.0503415	0.0297961	0.0194329	0.0130648	0.013693	0.0129035	0.0136783	0.0312507	0.0595769	0.0809243	0.0859562	0.0666038	0.0334314	0.0204486	0.019267	0.00868747	0.00122396	0.0172479	0.0221446	0.0243777	0.0255229	0.0265802	0.0222073	0.0230509	0.0205237	0.019952	0.0213893	0.0175446	0.0133908	0.0196288
0.0275906	0.0335581	0.0259106	0.0179509	0.0197169	0.0177624	0.0254443	0.0248029	0.0270845	0.0192103	0.0155935	0.0168986	0.0167825	0.0176738	0.0183464	0.0249933	0.0372631	0.0543927	0.0671224	0.0663611	0.0498259	0.0295004	0.019247	0.0129935	0.0136418	0.0128492	0.0135526	0.030837	0.0589329	0.0801073	0.0850951	0.0658805	0.0329884	0.020211	0.0191039	0.00860088	0.00120772	0.0171324	0.021909	0.024125	0.0252544	0.0262275	0.0218271	0.0227369	0.0202272	0.0196929	0.0212119	0.0173483	0.0132143	0.0194972
0.0273075	0.0333146	0.0256644	0.0177456	0.0195436	0.0175481	0.0251814	0.0245811	0.0268664	0.0190521	0.0155038	0.0168218	0.0166907	0.0175599	0.0181836	0.0247685	0.0368829	0.0538636	0.0665175	0.0656838	0.0493119	0.0292058	0.0190618	0.0129226	0.0135908	0.0127952	0.0134275	0.0304247	0.0582907	0.0792923	0.0842362	0.0651589	0.0325468	0.0199742	0.0189414	0.00851468	0.00119157	0.0170173	0.0216741	0.0238732	0.0249869	0.0258762	0.0214483	0.0224241	0.0199317	0.0194348	0.0210352	0.0171529	0.0130387	0.0193661
0.0270302	0.0330762	0.0254236	0.0175457	0.019375	0.0173394	0.0249243	0.0243645	0.0266535	0.0188986	0.0154163	0.0167469	0.0166015	0.0174495	0.0180243	0.0245482	0.03651	0.0533437	0.0659224	0.0650171	0.048807	0.0289181	0.0188811	0.0128535	0.0135412	0.0127429	0.0133055	0.0300202	0.0576593	0.0784893	0.08339	0.0644484	0.0321132	0.0197423	0.0187819	0.00843082	0.00117599	0.0169049	0.0214442	0.0236265	0.0247254	0.025533	0.0210781	0.0221183	0.0196421	0.0191824	0.0208626	0.0169624	0.0128686	0.0192384
0.0267572	0.0328417	0.025187	0.0173499	0.0192098	0.017135	0.0246715	0.0241517	0.0264444	0.0187485	0.0153304	0.0166735	0.0165143	0.0173417	0.0178676	0.0243313	0.0361425	0.0528305	0.0653345	0.0643582	0.0483088	0.0286357	0.0187036	0.0127858	0.0134926	0.0126918	0.0131858	0.0296215	0.0570362	0.0776951	0.0825533	0.063746	0.0316856	0.019514	0.0186247	0.00834871	0.00116085	0.0167944	0.0212179	0.0233836	0.0244685	0.0251959	0.0207141	0.0218178	0.0193568	0.0189343	0.0206932	0.0167755	0.0127027	0.0191132
0.0264842	0.0326072	0.0249504	0.0171541	0.0190447	0.0169306	0.0244187	0.0239389	0.0262354	0.0185984	0.0152445	0.0166001	0.016427	0.0172339	0.017711	0.0241144	0.0357751	0.0523173	0.0647467	0.0636993	0.0478107	0.0283532	0.0185261	0.0127182	0.013444	0.0126407	0.0130661	0.0292228	0.056413	0.0769009	0.0817167	0.0630436	0.031258	0.0192858	0.0184675	0.0082666	0.00114571	0.0166838	0.0209916	0.0231408	0.0242115	0.0248587	0.0203502	0.0215173	0.0190715	0.0186862	0.0205237	0.0165886	0.0125368	0.018988
0.0262151	0.0323761	0.0247175	0.0169619	0.0188827	0.0167299	0.0241698	0.0237295	0.0260298	0.0184515	0.01516	0.016528	0.0163414	0.0171284	0.0175567	0.0239006	0.0354126	0.0518102	0.0641654	0.0630476	0.0473186	0.0280753	0.0183515	0.0126517	0.0133963	0.0125908	0.0129485	0.0288294	0.0557971	0.0761147	0.0808886	0.0623486	0.0308357	0.0190608	0.0183124	0.00818602	0.00113095	0.016575	0.0207685	0.0229014	0.0239584	0.0245269	0.019992	0.0212215	0.0187902	0.0184419	0.0203569	0.0164049	0.0123746	0.0188649
0.0259527	0.0321509	0.0244909	0.0167759	0.018726	0.0165357	0.0239275	0.0235259	0.0258301	0.0183098	0.015078	0.0164581	0.0162587	0.0170269	0.0174064	0.0236919	0.0350586	0.0513136	0.0635954	0.0624081	0.0468371	0.0278053	0.0181819	0.0125874	0.0133502	0.0125426	0.0128344	0.028445	0.0551939	0.0753424	0.0800753	0.0616664	0.0304227	0.0188414	0.0181607	0.00810809	0.00111684	0.0164692	0.020551	0.0226678	0.0237123	0.0242044	0.0196435	0.0209338	0.0185156	0.0182042	0.0201949	0.0162268	0.0122187	0.0187456
0.0256905	0.031926	0.0242646	0.0165901	0.0185695	0.0163418	0.0236855	0.0233226	0.0256307	0.0181684	0.0149961	0.0163883	0.0161762	0.0169255	0.0172562	0.0234835	0.0347049	0.0508175	0.0630259	0.0617692	0.046356	0.0275357	0.0180126	0.0125232	0.0133041	0.0124946	0.0127205	0.028061	0.0545912	0.0745708	0.0792627	0.0609847	0.0300102	0.0186223	0.0180092	0.00803028	0.00110275	0.0163635	0.0203338	0.0224346	0.0234665	0.0238824	0.0192955	0.0206464	0.0182413	0.0179667	0.020033	0.0160489	0.0120631	0.0186265
0.0254303	0.0317027	0.0240401	0.0164062	0.0184146	0.0161497	0.0234454	0.023121	0.025433	0.0180285	0.014915	0.0163191	0.0160944	0.0168253	0.0171073	0.0232766	0.0343537	0.0503245	0.0624597	0.0611339	0.045878	0.0272684	0.0178447	0.0124596	0.0132584	0.0124471	0.0126076	0.0276797	0.0539923	0.0738032	0.0784544	0.0603068	0.0296004	0.0184049	0.0178587	0.00795323	0.00108885	0.0162586	0.0201182	0.022203	0.0232227	0.023563	0.0189504	0.0203614	0.017969	0.0177312	0.0198725	0.0158727	0.0119093	0.0185084
0.0251762	0.0314848	0.0238213	0.0162278	0.0182645	0.0159635	0.0232113	0.0229247	0.0252406	0.0178933	0.014836	0.0162519	0.0160153	0.0167286	0.0169619	0.0230744	0.0340102	0.0498411	0.0619038	0.0605098	0.0454096	0.0270082	0.0176813	0.0123979	0.0132141	0.0124013	0.0124979	0.0273066	0.0534048	0.0730483	0.0776597	0.0596406	0.029199	0.0181925	0.0177114	0.00787852	0.00107553	0.0161564	0.0199077	0.0219768	0.022985	0.0232521	0.0186141	0.0200836	0.0177028	0.0175016	0.0197162	0.0157015	0.0117612	0.0183937
0.0249246	0.0312691	0.0236049	0.0160519	0.0181164	0.0157797	0.0229798	0.0227306	0.0250504	0.0177602	0.014758	0.0161855	0.0159372	0.0166334	0.0168181	0.0228742	0.03367	0.0493617	0.0613522	0.0598905	0.0449453	0.0267511	0.0175198	0.0123371	0.0131704	0.0123562	0.0123895	0.0269371	0.0528223	0.0722989	0.0768708	0.0589794	0.0288012	0.0179823	0.0175654	0.00780483	0.00106245	0.0160553	0.0196993	0.0217529	0.02275	0.0229448	0.0182817	0.019809	0.0174392	0.0172745	0.0195617	0.0155324	0.0116155	0.0182804
0.0246731	0.0310534	0.0233886	0.0158759	0.0179683	0.0155959	0.0227482	0.0225366	0.0248603	0.017627	0.01468	0.0161192	0.0158592	0.0165382	0.0166743	0.022674	0.0333298	0.0488824	0.0608007	0.0592713	0.044481	0.026494	0.0173584	0.0122762	0.0131267	0.0123111	0.0122812	0.0265675	0.0522398	0.0715495	0.076082	0.0583181	0.0284035	0.0177721	0.0174195	0.00773114	0.00104937	0.0159542	0.019491	0.021529	0.0225151	0.0226374	0.0179492	0.0195344	0.0171756	0.0170474	0.0194072	0.0153633	0.0114698	0.0181671
0.0244269	0.0308425	0.0231773	0.0157049	0.0178244	0.0154173	0.0225221	0.0223472	0.0246749	0.0174981	0.014604	0.0160545	0.0157834	0.0164461	0.0165337	0.022478	0.0329965	0.0484117	0.0602585	0.0586622	0.0440254	0.0262432	0.017201	0.012217	0.0130842	0.0122674	0.0121756	0.0262054	0.0516678	0.0708117	0.0753055	0.0576675	0.0280134	0.0175666	0.0172763	0.00765954	0.0010368	0.0158554	0.0192872	0.0213098	0.0222856	0.0223377	0.0176248	0.0192663	0.0169176	0.0168256	0.0192564	0.0151986	0.0113291	0.0180568
0.0241857	0.0306358	0.0229706	0.0155384	0.0176843	0.0152434	0.0223007	0.0221621	0.0244938	0.017373	0.0145296	0.0159915	0.0157097	0.0163568	0.0163961	0.0222857	0.0326694	0.0479488	0.0597246	0.0580623	0.0435775	0.0259982	0.0170472	0.0121593	0.0130427	0.012225	0.0120726	0.0258499	0.0511051	0.0700843	0.07454	0.0570265	0.0276301	0.0173651	0.0171358	0.00758979	0.00102467	0.0157588	0.0190874	0.021095	0.0220611	0.0220447	0.0173076	0.0190041	0.0166645	0.0166086	0.0191089	0.015038	0.011193	0.0179491
0.0239445	0.0304291	0.0227639	0.0153718	0.0175442	0.0150694	0.0220794	0.021977	0.0243127	0.0172479	0.0144553	0.0159284	0.015636	0.0162675	0.0162584	0.0220935	0.0323422	0.0474859	0.0591907	0.0574623	0.0431295	0.0257532	0.0168934	0.0121015	0.0130013	0.0121827	0.0119696	0.0254945	0.0505424	0.0693568	0.0737745	0.0563854	0.0272468	0.0171636	0.0169952	0.00752005	0.00101255	0.0156621	0.0188877	0.0208801	0.0218367	0.0217518	0.0169904	0.0187418	0.0164113	0.0163916	0.0189615	0.0148774	0.0110568	0.0178414
0.0237059	0.0302246	0.0225596	0.0152077	0.0174062	0.014898	0.0218607	0.0217941	0.0241338	0.0171248	0.014382	0.0158661	0.0155633	0.0161796	0.0161222	0.0219032	0.0320185	0.0470272	0.0586614	0.0568674	0.0426859	0.0255113	0.0167416	0.0120446	0.0129604	0.012141	0.0118679	0.0251427	0.0499848	0.0686351	0.0730152	0.0557495	0.0268673	0.0169643	0.016856	0.0074513	0.00100067	0.0155666	0.0186902	0.0206676	0.0216149	0.0214625	0.0166771	0.0184828	0.016161	0.0161771	0.0188158	0.0147189	0.0109231	0.0177351
0.023473	0.0300251	0.0223607	0.0150487	0.0172725	0.0147319	0.0216476	0.0216162	0.0239599	0.0170061	0.0143106	0.0158057	0.015493	0.016095	0.0159895	0.0217174	0.031702	0.0465777	0.0581418	0.0562833	0.0422514	0.0252761	0.016594	0.0119895	0.0129208	0.0121008	0.0117692	0.0247988	0.0494383	0.0679258	0.072269	0.055125	0.0264959	0.0167699	0.0167198	0.0073847	0.0009893	0.0154734	0.0184975	0.02046	0.0213989	0.0211812	0.0163722	0.0182305	0.0159164	0.0159682	0.018674	0.0145651	0.0107945	0.0176318
0.0232418	0.029827	0.0221633	0.0148913	0.0171401	0.0145674	0.0214361	0.0214397	0.0237875	0.0168886	0.0142399	0.0157457	0.0154234	0.0160113	0.0158577	0.0215329	0.0313877	0.0461308	0.0576252	0.0557024	0.0418195	0.0250428	0.0164476	0.0119348	0.0128815	0.012061	0.0116713	0.0244571	0.0488951	0.06722	0.0715266	0.0545037	0.0261268	0.0165769	0.0165844	0.00731874	0.000978085	0.015381	0.0183061	0.020254	0.0211846	0.0209022	0.0160699	0.0179803	0.0156735	0.0157609	0.0185333	0.0144126	0.0106675	0.0175295
0.0230111	0.0296293	0.0219663	0.0147342	0.0170081	0.0144033	0.0212251	0.0212636	0.0236153	0.0167715	0.0141692	0.0156859	0.0153539	0.0159278	0.0157261	0.0213486	0.0310739	0.0456846	0.0571092	0.0551222	0.0413883	0.02481	0.0163015	0.0118802	0.0128423	0.0120213	0.0115736	0.0241161	0.0483526	0.0665152	0.0707851	0.0538832	0.0257583	0.0163842	0.0164493	0.00725292	0.000966905	0.0152888	0.0181151	0.0200483	0.0209707	0.0206238	0.0157681	0.0177306	0.015431	0.0155541	0.0183929	0.0142605	0.0105409	0.0174273
0.0227858	0.0294363	0.0217744	0.0145821	0.0168802	0.0142443	0.0210194	0.0210921	0.023448	0.0166586	0.0141005	0.0156278	0.0152867	0.0158474	0.0155978	0.0211686	0.0307671	0.0452473	0.0566028	0.0545526	0.0409659	0.0245836	0.0161595	0.0118273	0.0128043	0.0119831	0.0114787	0.0237826	0.0478209	0.0658224	0.0700565	0.0532738	0.0253977	0.0161962	0.016317	0.00718914	0.000956212	0.0151988	0.0179287	0.0198474	0.0207624	0.020353	0.0154745	0.0174874	0.0151942	0.0153525	0.0182562	0.0141128	0.0104192	0.017328
0.0225645	0.0292465	0.021586	0.0144335	0.0167552	0.014089	0.0208176	0.020924	0.0232839	0.0165485	0.0140332	0.0155708	0.015221	0.0157691	0.0154717	0.0209915	0.0304652	0.0448162	0.0561031	0.0539904	0.0405498	0.0243617	0.0160203	0.0117755	0.0127671	0.0119458	0.0113857	0.0234545	0.0472967	0.065138	0.0693369	0.0526721	0.0250426	0.0160114	0.0161867	0.00712678	0.000945858	0.0151105	0.0177455	0.01965	0.020558	0.0200876	0.0151866	0.0172488	0.0149613	0.0151547	0.018122	0.0139682	0.010301	0.0172308
0.0223431	0.0290568	0.0213977	0.0142849	0.0166302	0.0139336	0.0206157	0.0207559	0.0231198	0.0164385	0.0139658	0.0155139	0.0151552	0.0156907	0.0153457	0.0208144	0.0301633	0.044385	0.0556033	0.0534282	0.0401336	0.0241398	0.0158811	0.0117238	0.0127298	0.0119085	0.0112928	0.0231264	0.0467725	0.0644537	0.0686172	0.0520703	0.0246874	0.0158266	0.0160565	0.00706443	0.000935505	0.0150222	0.0175623	0.0194525	0.0203536	0.0198222	0.0148987	0.0170103	0.0147284	0.0149569	0.0179878	0.0138236	0.0101828	0.0171335
0.0221245	0.0288694	0.0212118	0.0141387	0.0165073	0.0137808	0.0204166	0.0205901	0.0229581	0.0163305	0.0138994	0.0154578	0.0150906	0.0156139	0.0152212	0.0206394	0.0298649	0.0439584	0.0551084	0.0528713	0.0397219	0.023921	0.0157439	0.0116728	0.0126932	0.0118718	0.0112012	0.0228022	0.0462537	0.0637754	0.067904	0.0514742	0.0243362	0.0156442	0.0159276	0.00700307	0.000925388	0.014935	0.0173814	0.0192574	0.0201519	0.0195607	0.0146149	0.016775	0.0144983	0.0147617	0.0178554	0.0136813	0.0100671	0.0170377
0.0219116	0.0286867	0.0210312	0.0139976	0.0163886	0.0136332	0.020223	0.0204291	0.0228012	0.0162267	0.0138349	0.0154033	0.0150282	0.0155401	0.0151	0.0204687	0.0295737	0.0435409	0.0546232	0.0523253	0.0393194	0.0237089	0.0156109	0.0116235	0.0126577	0.0118366	0.0111125	0.0224858	0.0457461	0.0631098	0.0672042	0.0508894	0.0239931	0.0154665	0.0158018	0.00694378	0.000915758	0.0148501	0.0172052	0.0190673	0.0199559	0.019307	0.0143395	0.0165464	0.014274	0.014572	0.0177268	0.0135435	0.00995634	0.0169447
0.0216997	0.028505	0.0208515	0.0138575	0.0162707	0.0134867	0.0200304	0.020269	0.0226452	0.0161237	0.0137708	0.0153493	0.0149663	0.0154669	0.0149795	0.0202988	0.029284	0.0431251	0.05414	0.0517815	0.0389186	0.0234979	0.0154786	0.0115745	0.0126224	0.0118016	0.0110242	0.0221709	0.0452406	0.0624465	0.0665069	0.0503069	0.0236516	0.0152897	0.0156764	0.00688487	0.000906221	0.0147657	0.01703	0.0188782	0.0197611	0.0190548	0.0140657	0.0163191	0.0140509	0.0143833	0.0175989	0.0134065	0.00984658	0.0168523
0.0214887	0.028324	0.0206726	0.013718	0.0161534	0.0133408	0.0198386	0.0201096	0.0224899	0.0160214	0.0137069	0.0152954	0.0149046	0.0153941	0.0148593	0.0201296	0.0289952	0.0427106	0.0536581	0.0512391	0.038519	0.0232879	0.0153469	0.0115257	0.0125873	0.0117668	0.0109364	0.0218571	0.0447366	0.061785	0.0658115	0.0497259	0.0233111	0.0151136	0.0155515	0.00682624	0.000896748	0.0146816	0.0168553	0.0186897	0.019567	0.0188036	0.013793	0.0160928	0.0138285	0.0141954	0.0174714	0.0132701	0.00973749	0.0167603
0.0212824	0.0281469	0.020498	0.0135828	0.0160396	0.0131994	0.0196515	0.0199543	0.0223386	0.0159225	0.0136446	0.0152429	0.0148448	0.0153238	0.014742	0.0199639	0.0287125	0.042304	0.0531846	0.0507061	0.0381272	0.0230834	0.0152187	0.0114783	0.0125532	0.0117331	0.0108509	0.02155	0.0442421	0.0611342	0.0651274	0.0491548	0.0229776	0.0149415	0.015429	0.00676932	0.000887675	0.0145995	0.0166847	0.0185054	0.0193776	0.0185592	0.0135275	0.015872	0.013611	0.0140121	0.0173471	0.0131376	0.0096326	0.0166707
0.0210799	0.027973	0.0203267	0.0134509	0.0159285	0.0130613	0.019468	0.019802	0.0221904	0.0158263	0.0135836	0.0151915	0.0147863	0.0152555	0.0146267	0.019801	0.0284345	0.0419033	0.0527176	0.0501803	0.0377415	0.0228831	0.0150932	0.0114319	0.0125198	0.0117003	0.0107673	0.0212481	0.0437549	0.0604917	0.0644522	0.0485911	0.0226494	0.0147726	0.0153085	0.00671372	0.000878911	0.0145188	0.0165171	0.0183243	0.019192	0.0183198	0.0132675	0.0156557	0.0133973	0.0138323	0.0172251	0.013008	0.00953093	0.016583
0.0208774	0.027799	0.0201555	0.0133189	0.0158173	0.0129233	0.0192844	0.0196497	0.0220423	0.0157302	0.0135226	0.0151402	0.0147279	0.0151872	0.0145115	0.0196381	0.0281565	0.0415026	0.0522505	0.0496545	0.0373557	0.0226828	0.0149676	0.0113855	0.0124864	0.0116676	0.0106836	0.0209461	0.0432678	0.0598492	0.0637769	0.0480275	0.0223212	0.0146036	0.015188	0.00665811	0.000870147	0.0144382	0.0163496	0.0181432	0.0190064	0.0180804	0.0130074	0.0154394	0.0131837	0.0136526	0.0171032	0.0128784	0.00942926	0.0164952
0.0206768	0.0276267	0.019986	0.0131887	0.0157077	0.012787	0.0191028	0.0194991	0.0218957	0.0156354	0.0134622	0.0150894	0.0146703	0.0151199	0.0143974	0.0194767	0.0278811	0.0411051	0.051787	0.0491326	0.0369731	0.0224847	0.0148435	0.0113397	0.0124533	0.0116352	0.0106009	0.020647	0.0427845	0.0592112	0.0631064	0.0474679	0.0219958	0.0144363	0.0150685	0.0066032	0.000861543	0.0143583	0.0161836	0.0179639	0.0188227	0.0178438	0.0127503	0.0152253	0.012972	0.0134747	0.0169825	0.0127503	0.0093293	0.0164084
0.0204829	0.0274598	0.0198225	0.0130643	0.0156028	0.0126567	0.0189276	0.0193541	0.0217547	0.0155455	0.0134041	0.0150404	0.0146151	0.015056	0.014287	0.0193203	0.027614	0.0407184	0.051335	0.0486237	0.0366012	0.0222942	0.0147241	0.0112958	0.0124216	0.0116044	0.0105214	0.0203571	0.0423144	0.0585882	0.0624518	0.0469219	0.02168	0.0142746	0.0149524	0.00655059	0.000853475	0.0142811	0.0160232	0.0177903	0.0186455	0.0176163	0.012503	0.0150191	0.0127671	0.0133031	0.016866	0.0126274	0.00923501	0.0163249
0.0202894	0.0272933	0.0196594	0.0129402	0.0154981	0.0125268	0.0187528	0.0192093	0.021614	0.0154558	0.013346	0.0149917	0.01456	0.0149923	0.0141769	0.0191642	0.0273475	0.0403324	0.0508837	0.0481156	0.0362301	0.0221042	0.0146051	0.011252	0.01239	0.0115737	0.0104421	0.0200678	0.0418451	0.0579662	0.0617982	0.0463768	0.0213648	0.0141132	0.0148365	0.00649813	0.000845442	0.014204	0.0158631	0.017617	0.0184688	0.0173894	0.0122564	0.0148133	0.0125627	0.0131319	0.0167498	0.0125049	0.00914109	0.0162416
0.0200965	0.0271272	0.0194967	0.0128166	0.0153939	0.0123973	0.0185785	0.019065	0.0214738	0.0153665	0.0132881	0.014943	0.0145052	0.0149288	0.0140671	0.0190084	0.0270816	0.0399472	0.0504334	0.0476085	0.0358598	0.0219147	0.0144864	0.0112083	0.0123584	0.0115431	0.010363	0.0197792	0.0413769	0.0573453	0.0611458	0.0458328	0.0210503	0.0139523	0.0147209	0.00644584	0.000837447	0.0141272	0.0157034	0.0174442	0.0182926	0.0171632	0.0120105	0.0146081	0.0123588	0.0129612	0.0166338	0.0123827	0.00904759	0.0161585
0.0199081	0.0269649	0.0193381	0.0126969	0.0152929	0.012272	0.0184086	0.0189245	0.0213373	0.0152805	0.0132317	0.0148957	0.014452	0.0148677	0.0139599	0.0188561	0.0268216	0.0395696	0.0499911	0.0471105	0.035497	0.0217304	0.0143709	0.0111658	0.0123277	0.0115135	0.0102862	0.019497	0.0409178	0.0567349	0.0605045	0.0452983	0.0207425	0.0137952	0.0146076	0.00639513	0.000829815	0.0140521	0.0155475	0.0172754	0.0181209	0.0169433	0.0117713	0.0144083	0.0121596	0.0127948	0.0165208	0.0122641	0.00895797	0.0160776
0.0197234	0.0268056	0.0191828	0.0125804	0.0151945	0.0121499	0.0182423	0.018787	0.0212039	0.0151971	0.0131765	0.0148493	0.0144002	0.0148084	0.0138548	0.0187065	0.0265662	0.0391979	0.0495554	0.0466198	0.0351401	0.0215503	0.0142581	0.0111244	0.0122978	0.0114847	0.0102111	0.01922	0.0404661	0.056133	0.0598722	0.0447714	0.02044	0.0136412	0.0144963	0.00634568	0.000822472	0.0139785	0.0153947	0.0171098	0.0179528	0.0167284	0.0115377	0.0142128	0.0119642	0.012632	0.0164101	0.0121484	0.00887146	0.0159985
0.0195387	0.0266462	0.0190276	0.012464	0.0150961	0.0120279	0.018076	0.0186496	0.0210705	0.0151137	0.0131213	0.014803	0.0143484	0.0147491	0.0137496	0.0185569	0.0263109	0.0388263	0.0491196	0.0461291	0.0347833	0.0213702	0.0141453	0.0110829	0.0122678	0.0114559	0.0101359	0.0189431	0.0400144	0.0555311	0.0592399	0.0442446	0.0201376	0.0134872	0.0143849	0.00629622	0.000815128	0.0139049	0.0152418	0.0169441	0.0177847	0.0165136	0.0113041	0.0140173	0.0117687	0.0124691	0.0162993	0.0120326	0.00878495	0.0159194
0.0193547	0.0264875	0.0188729	0.0123481	0.0149982	0.0119064	0.0179103	0.0185127	0.0209376	0.0150307	0.0130663	0.0147569	0.0142968	0.0146902	0.0136449	0.0184078	0.0260564	0.0384558	0.0486851	0.0456399	0.0344276	0.0211909	0.014033	0.0110417	0.0122379	0.0114273	0.0100612	0.0186671	0.0395641	0.0549309	0.0586093	0.0437192	0.0198361	0.0133337	0.0142739	0.006247	0.000807839	0.0138315	0.0150895	0.0167791	0.0176173	0.0162997	0.0110715	0.0138225	0.011574	0.0123069	0.016189	0.0119175	0.00869903	0.0158406
0.0191786	0.026335	0.0187251	0.0122389	0.0149057	0.0117919	0.0177522	0.0183822	0.0208112	0.0149533	0.0130137	0.0147129	0.014248	0.0146351	0.0135445	0.0182646	0.0258119	0.0380982	0.0482644	0.0451663	0.0340848	0.0210203	0.0139263	0.0110026	0.0122096	0.0114003	0.00999004	0.0184022	0.0391296	0.0543488	0.0579979	0.0432102	0.0195461	0.0131869	0.014167	0.00620041	0.000801146	0.0137612	0.0149437	0.0166208	0.0174576	0.0160966	0.0108505	0.0136369	0.0113874	0.0121521	0.0160836	0.0118083	0.0086196	0.0157655
0.0190024	0.0261826	0.0185774	0.0121297	0.0148133	0.0116774	0.017594	0.0182518	0.0206847	0.0148758	0.0129612	0.0146689	0.0141992	0.01458	0.0134441	0.0181213	0.0255674	0.0377406	0.0478437	0.0446926	0.0337419	0.0208498	0.0138195	0.0109634	0.0121812	0.0113733	0.00991893	0.0181372	0.0386951	0.0537667	0.0573865	0.0427013	0.019256	0.01304	0.01406	0.00615382	0.000794453	0.0136909	0.0147979	0.0164626	0.0172978	0.0158934	0.0106295	0.0134513	0.0112007	0.0119973	0.0159781	0.0116991	0.00854016	0.0156904
0.0188263	0.0260302	0.0184296	0.0120205	0.0147208	0.0115629	0.0174359	0.0181213	0.0205582	0.0147983	0.0129087	0.0146249	0.0141504	0.0145249	0.0133437	0.017978	0.0253229	0.037383	0.047423	0.044219	0.0333991	0.0206792	0.0137127	0.0109243	0.0121528	0.0113464	0.00984782	0.0178723	0.0382605	0.0531846	0.0567751	0.0421923	0.018966	0.0128932	0.013953	0.00610723	0.000787761	0.0136206	0.0146521	0.0163043	0.0171381	0.0156903	0.0104085	0.0132657	0.0110141	0.0118424	0.0158726	0.0115899	0.00846073	0.0156153
0.0186546	0.0258814	0.0182858	0.0119151	0.0146314	0.0114523	0.017282	0.0179945	0.0204354	0.0147239	0.0128576	0.0145821	0.0141032	0.0144719	0.0132459	0.017838	0.0250841	0.0370327	0.0470103	0.0437544	0.0330636	0.0205137	0.0136091	0.0108863	0.0121252	0.0113203	0.00977878	0.0176137	0.037835	0.052613	0.0561748	0.0416929	0.0186825	0.0127501	0.0138484	0.00606211	0.000781399	0.013552	0.01451	0.0161499	0.0169827	0.0154932	0.0101941	0.0130852	0.0108321	0.0116918	0.0157698	0.0114841	0.00838494	0.0155422
0.0184865	0.0257353	0.0181451	0.0118127	0.0145444	0.0113447	0.0171315	0.0178705	0.0203154	0.014652	0.0128075	0.0145402	0.0140572	0.0144206	0.0131499	0.0177006	0.0248498	0.0366883	0.0466039	0.043297	0.0327339	0.020352	0.013508	0.0108493	0.0120982	0.011295	0.00971138	0.0173601	0.0374167	0.0520497	0.0555832	0.0412009	0.0184041	0.01261	0.0137455	0.00601815	0.000775298	0.0134847	0.0143707	0.0159986	0.0168307	0.015301	0.00998494	0.0129088	0.0106537	0.0115445	0.0156692	0.011381	0.00831203	0.0154708
0.0183186	0.0255895	0.0180046	0.0117106	0.0144576	0.0112375	0.0169813	0.0177468	0.0201956	0.0145802	0.0127576	0.0144985	0.0140113	0.0143695	0.0130542	0.0175635	0.0246158	0.0363444	0.046198	0.0428401	0.0324046	0.0201907	0.0134071	0.0108123	0.0120713	0.0112698	0.0096441	0.0171069	0.036999	0.0514871	0.0549923	0.0407095	0.0181262	0.01247	0.0136428	0.00597428	0.000769218	0.0134175	0.0142317	0.0158474	0.016679	0.0151092	0.00977622	0.0127327	0.0104755	0.0113975	0.0155687	0.0112781	0.00823935	0.0153995
0.0181519	0.0254446	0.0178651	0.0116093	0.0143715	0.0111311	0.0168321	0.017624	0.0200767	0.0145091	0.012708	0.014457	0.0139658	0.0143189	0.012959	0.0174271	0.0243832	0.0360023	0.045794	0.0423854	0.0320772	0.0200305	0.0133069	0.0107756	0.0120446	0.0112447	0.00957733	0.0168553	0.0365834	0.0509271	0.0544042	0.0402205	0.0178499	0.0123311	0.0135407	0.00593077	0.000763216	0.0133508	0.0140936	0.0156973	0.0165283	0.0149189	0.00956911	0.0125579	0.0102985	0.0112514	0.0154689	0.011176	0.00816754	0.0153287
0.0179902	0.0253037	0.01773	0.0115123	0.0142888	0.0110292	0.0166878	0.0175053	0.0199619	0.0144415	0.0126599	0.0144168	0.013922	0.0142706	0.0128666	0.0172944	0.0241571	0.0356687	0.0453992	0.0419411	0.0317582	0.019876	0.0132103	0.0107403	0.0120188	0.0112207	0.00951288	0.0166109	0.0361784	0.0503792	0.0538288	0.0397424	0.0175811	0.0121964	0.0134412	0.00588891	0.000757581	0.0132859	0.0139597	0.0155515	0.0163826	0.0147355	0.00936959	0.012389	0.0101268	0.0111102	0.0153721	0.0110778	0.00809983	0.0152602
0.0178304	0.0251643	0.0175965	0.0114169	0.0142074	0.0109289	0.0165452	0.0173881	0.0198486	0.0143751	0.0126124	0.0143771	0.0138788	0.0142232	0.0127753	0.0171631	0.0239333	0.0353381	0.0450077	0.0415006	0.0314422	0.0197236	0.0131149	0.0107054	0.0119933	0.011197	0.00944927	0.0163692	0.035777	0.0498357	0.0532581	0.0392683	0.017315	0.0120632	0.0133426	0.00584764	0.000752076	0.0132218	0.0138274	0.0154073	0.0162386	0.0145547	0.00917278	0.0122222	0.00995703	0.0109706	0.0152765	0.010981	0.00803357	0.0151925
0.0176706	0.0250249	0.017463	0.0113214	0.014126	0.0108286	0.0164026	0.0172709	0.0197352	0.0143088	0.0125649	0.0143375	0.0138357	0.0141758	0.012684	0.0170319	0.0237096	0.0350075	0.0446162	0.0410601	0.0311263	0.0195711	0.0130196	0.0106705	0.0119679	0.0111734	0.00938566	0.0161274	0.0353756	0.0492923	0.0526874	0.0387941	0.0170489	0.01193	0.013244	0.00580636	0.000746572	0.0131576	0.013695	0.0152631	0.0160947	0.0143738	0.00897597	0.0120553	0.00978722	0.0108311	0.0151808	0.0108841	0.00796732	0.0151248
0.0175135	0.0248875	0.0173318	0.0112282	0.0140463	0.0107304	0.0162625	0.0171557	0.019624	0.0142441	0.0125182	0.0142985	0.0137934	0.0141296	0.0125941	0.0169025	0.0234891	0.0346812	0.0442293	0.040625	0.0308146	0.0194215	0.0129261	0.0106362	0.0119428	0.0111502	0.00932322	0.0158894	0.0349796	0.048755	0.0521233	0.0383256	0.0167867	0.011799	0.0131468	0.00576592	0.000741249	0.0130944	0.0135647	0.0151211	0.0159532	0.0141965	0.00878302	0.0118915	0.0096201	0.010694	0.0150867	0.0107892	0.00790312	0.0150583
0.0173611	0.0247539	0.0172047	0.0111389	0.0139698	0.0106365	0.0161269	0.0170445	0.0195165	0.0141826	0.012473	0.0142607	0.0137526	0.0140856	0.0125068	0.0167766	0.0232748	0.034363	0.0438512	0.0401998	0.030511	0.0192772	0.0128359	0.0106032	0.0119186	0.011128	0.00926296	0.0156583	0.0345936	0.0482295	0.0515714	0.0378676	0.0165316	0.0116721	0.0130521	0.005727	0.00073626	0.013033	0.0134384	0.0149833	0.0158164	0.0140257	0.00859723	0.0117331	0.00945799	0.0105613	0.0149954	0.0106979	0.00784271	0.0149939
0.0172091	0.0246206	0.0170779	0.0110499	0.0138935	0.0105428	0.0159917	0.0169335	0.0194093	0.0141214	0.0124278	0.014223	0.0137121	0.0140417	0.0124197	0.016651	0.0230609	0.0340455	0.0434737	0.0397753	0.030208	0.0191333	0.0127459	0.0105703	0.0118944	0.0111058	0.00920285	0.0154277	0.0342082	0.0477048	0.0510204	0.0374103	0.016277	0.0115455	0.0129575	0.0056882	0.000731296	0.0129718	0.0133124	0.0148458	0.0156799	0.0138555	0.00841196	0.0115752	0.00929625	0.010429	0.0149043	0.0106069	0.00778258	0.0149297
0.0170576	0.0244876	0.0169516	0.0109613	0.0138175	0.0104495	0.015857	0.0168229	0.0193026	0.0140605	0.0123828	0.0141854	0.0136716	0.0139981	0.0123329	0.0165257	0.0228477	0.0337287	0.0430971	0.0393519	0.0299058	0.0189899	0.0126563	0.0105375	0.0118704	0.0110837	0.00914296	0.0151978	0.0338239	0.0471812	0.0504707	0.0369541	0.0160232	0.0114193	0.0128632	0.00564955	0.000726365	0.0129107	0.0131868	0.0147088	0.0155438	0.0136858	0.00822741	0.0114178	0.00913501	0.0102972	0.0148135	0.0105162	0.00772282	0.0148656
0.01691	0.0243577	0.0168286	0.0108759	0.0137441	0.0103595	0.0157259	0.0167154	0.0191988	0.0140021	0.0123389	0.0141489	0.0136325	0.0139562	0.0122482	0.0164033	0.0226395	0.0334185	0.0427277	0.0389366	0.0296101	0.0188507	0.0125694	0.0105056	0.011847	0.0110624	0.00908481	0.0149735	0.0334476	0.0466673	0.049931	0.0365066	0.0157752	0.0112963	0.0127709	0.00561211	0.000721696	0.012851	0.0130644	0.014575	0.0154115	0.0135215	0.00804867	0.0112649	0.00897784	0.010169	0.0147249	0.0104284	0.00766608	0.0148033
0.0167656	0.0242303	0.0167082	0.0107931	0.0136727	0.0102722	0.0155979	0.0166105	0.0190976	0.0139458	0.012296	0.0141131	0.0135943	0.0139156	0.0121653	0.0162832	0.0224352	0.0331136	0.0423639	0.0385278	0.0293197	0.018715	0.0124847	0.0104746	0.0118241	0.0110416	0.00902804	0.0147538	0.0330779	0.046161	0.0493994	0.0360658	0.0155318	0.011176	0.0126803	0.00557566	0.000717239	0.0127925	0.0129446	0.014444	0.0152822	0.0133615	0.00787459	0.0111155	0.00882393	0.0100437	0.0146382	0.0103429	0.00761176	0.0147423
0.0166212	0.0241028	0.0165879	0.0107103	0.0136012	0.0101849	0.0154698	0.0165055	0.0189963	0.0138895	0.0122531	0.0140773	0.0135561	0.0138751	0.0120823	0.016163	0.022231	0.0328087	0.0420001	0.0381191	0.0290292	0.0185793	0.0123999	0.0104435	0.0118012	0.0110208	0.00897128	0.014534	0.0327081	0.0456548	0.0488678	0.0356251	0.0152885	0.0110557	0.0125896	0.0055392	0.000712781	0.012734	0.0128248	0.014313	0.0151529	0.0132014	0.0077005	0.0109662	0.00867003	0.00991835	0.0145515	0.0102574	0.00755744	0.0146813
0.0164772	0.0239756	0.016468	0.0106278	0.0135301	0.0100979	0.0153421	0.0164008	0.0188954	0.0138334	0.0122102	0.0140416	0.0135181	0.0138348	0.0119995	0.0160432	0.0220272	0.0325044	0.041637	0.0377112	0.0287395	0.018444	0.0123155	0.0104125	0.0117783	0.0110001	0.00891469	0.0143148	0.0323392	0.0451495	0.0483372	0.0351853	0.0150457	0.0109357	0.0124991	0.00550286	0.000708349	0.0126756	0.0127053	0.0141823	0.015024	0.0130419	0.00752699	0.0108172	0.00851653	0.00979339	0.014465	0.0101722	0.00750342	0.0146205
0.0163396	0.0238534	0.0163534	0.0105504	0.013463	0.0100163	0.0152204	0.0163012	0.0187994	0.0137814	0.0121693	0.0140074	0.0134821	0.0137972	0.0119202	0.0159279	0.0218316	0.032211	0.0412857	0.0373167	0.0284604	0.0183156	0.0122353	0.0103831	0.0117565	0.0109805	0.0088609	0.0141049	0.0319837	0.04466	0.0478233	0.0347597	0.0148126	0.0108211	0.012412	0.00546847	0.000704332	0.0126195	0.0125911	0.0140571	0.0149011	0.012891	0.00736299	0.0106756	0.00836972	0.00967435	0.0143821	0.0100917	0.00745424	0.0145624
0.0162025	0.0237316	0.0162393	0.0104735	0.0133962	0.00993505	0.0150992	0.016202	0.0187038	0.0137297	0.0121284	0.0139734	0.0134462	0.0137598	0.0118412	0.0158131	0.0216367	0.0319184	0.0409353	0.0369233	0.0281823	0.0181878	0.0121556	0.0103538	0.0117348	0.010961	0.00880733	0.0138957	0.0316292	0.0441718	0.0473106	0.0343352	0.0145802	0.010707	0.0123251	0.00543424	0.000700348	0.0125636	0.0124772	0.0139324	0.0147788	0.0127408	0.00719972	0.0105345	0.00822343	0.00955578	0.0142996	0.0100116	0.00740543	0.0145044
0.0160654	0.0236097	0.0161252	0.0103966	0.0133294	0.00985383	0.014978	0.0161028	0.0186082	0.0136781	0.0120876	0.0139394	0.0134104	0.0137224	0.0117622	0.0156982	0.0214417	0.0316258	0.0405848	0.0365299	0.0279041	0.01806	0.0120758	0.0103245	0.0117131	0.0109415	0.00875376	0.0136865	0.0312747	0.0436836	0.046798	0.0339107	0.0143478	0.0105928	0.0122382	0.00540001	0.000696364	0.0125077	0.0123634	0.0138076	0.0146564	0.0125906	0.00703646	0.0103934	0.00807714	0.0094372	0.014217	0.00993143	0.00735663	0.0144465
0.0159311	0.0234899	0.0160134	0.0103219	0.0132643	0.00977486	0.0148593	0.0160058	0.0185148	0.0136281	0.0120475	0.013906	0.0133753	0.0136862	0.0116846	0.0155853	0.0212503	0.0313379	0.0402395	0.0361424	0.0276305	0.0179351	0.0119979	0.0102959	0.0116918	0.0109224	0.00870136	0.0134812	0.0309259	0.0432023	0.0462926	0.0334923	0.0141195	0.0104809	0.0121527	0.0053666	0.000692552	0.0124527	0.0122518	0.0136852	0.0145366	0.0124441	0.00687725	0.0102554	0.00793371	0.00932114	0.014136	0.00985325	0.00730985	0.0143898
0.0158004	0.023373	0.0159047	0.0102501	0.0132016	0.00969893	0.0147442	0.0159116	0.0184241	0.0135804	0.0120085	0.0138736	0.0133414	0.0136515	0.0116091	0.0154751	0.0210635	0.0310562	0.0399009	0.0357627	0.0273632	0.0178141	0.0119225	0.0102681	0.0116711	0.010904	0.00865056	0.0132814	0.0305849	0.0427303	0.0457969	0.0330822	0.0138968	0.0103722	0.0120691	0.00533429	0.000688971	0.0123991	0.0121433	0.013566	0.0144202	0.0123026	0.00672352	0.0101216	0.00779415	0.00920848	0.0140571	0.00977775	0.00726581	0.0143345
0.0156704	0.0232565	0.0157966	0.0101789	0.0131392	0.00962353	0.0146296	0.015818	0.018334	0.0135332	0.0119697	0.0138412	0.0133077	0.0136171	0.0115338	0.0153653	0.0208776	0.0307757	0.0395635	0.0353843	0.027097	0.0176939	0.0118476	0.0102405	0.0116505	0.0108857	0.00860003	0.0130824	0.0302453	0.0422598	0.0453028	0.0326736	0.013675	0.0102639	0.0119859	0.00530218	0.000685429	0.0123457	0.0120352	0.0134473	0.0143045	0.0121619	0.00657072	0.00998845	0.00765525	0.0090964	0.0139785	0.00970271	0.00722223	0.0142795
0.0155408	0.0231403	0.0156887	0.0101079	0.013077	0.00954844	0.0145154	0.0157246	0.0182441	0.0134861	0.011931	0.013809	0.0132742	0.0135828	0.0114588	0.0152559	0.0206922	0.0304958	0.0392268	0.0350068	0.0268314	0.017574	0.0117729	0.010213	0.01163	0.0108675	0.00854967	0.0128841	0.0299065	0.0417904	0.0448098	0.0322658	0.0134539	0.010156	0.0119029	0.00527017	0.000681911	0.0122924	0.0119275	0.013329	0.0141891	0.0120217	0.0064185	0.00985577	0.00751677	0.00898467	0.0139001	0.00962794	0.00717894	0.0142247
0.0154145	0.0230266	0.0155836	0.0100396	0.0130169	0.00947599	0.0144042	0.0156338	0.0181567	0.0134411	0.0118932	0.0137775	0.0132415	0.0135499	0.0113855	0.0151487	0.0205109	0.0302214	0.0388962	0.0346363	0.0265713	0.0174576	0.0117003	0.0101862	0.0116099	0.0108498	0.00850068	0.0126904	0.0295745	0.0413292	0.0443255	0.0318655	0.0132376	0.0100509	0.0118215	0.00523913	0.000678588	0.0122403	0.0118224	0.0132134	0.0140768	0.0118859	0.00627109	0.00972672	0.00738169	0.00887592	0.0138235	0.00955549	0.007138	0.0141712
0.0152914	0.0229153	0.0154812	0.0099737	0.0129586	0.00940613	0.014296	0.0155455	0.0180718	0.013398	0.0118563	0.0137468	0.0132099	0.0135182	0.0113139	0.0150438	0.0203337	0.0299526	0.0385714	0.0342726	0.0263166	0.0173446	0.01163	0.0101601	0.0115903	0.0108326	0.00845305	0.0125015	0.0292493	0.0408761	0.0438496	0.0314723	0.0130262	0.00994837	0.0117419	0.00520901	0.000675458	0.0121893	0.01172	0.0131005	0.0139675	0.0117544	0.00612839	0.00960125	0.00724995	0.00877008	0.0137487	0.00948532	0.00709936	0.014119
0.0151682	0.0228039	0.0153787	0.00990784	0.0129004	0.00933627	0.0141878	0.0154571	0.0179868	0.0133549	0.0118194	0.013716	0.0131782	0.0134865	0.0112423	0.014939	0.0201564	0.0296837	0.0382467	0.033909	0.026062	0.0172316	0.0115596	0.0101341	0.0115708	0.0108154	0.00840541	0.0123125	0.0289241	0.040423	0.0433737	0.0310792	0.0128148	0.00984587	0.0116622	0.0051789	0.000672328	0.0121383	0.0116175	0.0129877	0.0138581	0.0116229	0.00598569	0.00947578	0.00711822	0.00866424	0.0136739	0.00941515	0.00706073	0.0140667
0.0150451	0.0226926	0.0152763	0.00984197	0.0128422	0.00926641	0.0140796	0.0153688	0.0179019	0.0133118	0.0117824	0.0136853	0.0131465	0.0134549	0.0111707	0.0148341	0.0199792	0.0294148	0.037922	0.0335453	0.0258073	0.0171186	0.0114892	0.0101081	0.0115512	0.0107982	0.00835778	0.0121235	0.0285989	0.0399699	0.0428979	0.0306861	0.0126034	0.00974338	0.0115825	0.00514878	0.000669198	0.0120872	0.011515	0.0128749	0.0137488	0.0114913	0.00584299	0.00935031	0.00698648	0.0085584	0.013599	0.00934498	0.00702209	0.0140145
0.0149277	0.0225855	0.0151785	0.00978053	0.0127873	0.00920111	0.0139767	0.0152848	0.0178212	0.0132721	0.0117471	0.0136558	0.0131165	0.0134255	0.0111022	0.0147333	0.0198093	0.0291557	0.0376079	0.033194	0.0255623	0.0170115	0.0114226	0.0100833	0.0115325	0.0107818	0.00831252	0.0119429	0.0282858	0.0395315	0.0424373	0.030306	0.0124006	0.00964566	0.0115058	0.0051203	0.000666397	0.0120382	0.0114172	0.0127669	0.0136447	0.0113674	0.00570868	0.00923117	0.00686073	0.00845774	0.0135273	0.00927882	0.00698747	0.0139645
0.0148112	0.0224791	0.0150815	0.00971981	0.012733	0.00913654	0.0138746	0.0152015	0.0177412	0.0132329	0.0117119	0.0136266	0.0130867	0.0133964	0.0110341	0.0146331	0.0196405	0.0288981	0.0372955	0.0328447	0.0253189	0.0169055	0.0113567	0.0100588	0.0115139	0.0107656	0.00826764	0.0117636	0.0279747	0.0390954	0.0419792	0.029928	0.0121992	0.00954872	0.0114295	0.00509208	0.000663649	0.0119894	0.0113202	0.0126597	0.0135415	0.0112446	0.00557574	0.00911305	0.00673594	0.00835791	0.0134561	0.00921331	0.00695349	0.0139149
0.0146947	0.0223726	0.0149846	0.00965909	0.0126787	0.00907197	0.0137725	0.0151183	0.0176612	0.0131938	0.0116768	0.0135973	0.0130569	0.0133673	0.010966	0.014533	0.0194717	0.0286406	0.0369831	0.0324953	0.0250755	0.0167994	0.0112907	0.0100342	0.0114953	0.0107495	0.00822276	0.0115842	0.0276635	0.0386593	0.0415211	0.0295501	0.0119979	0.00945177	0.0113533	0.00506387	0.000660902	0.0119406	0.0112231	0.0125525	0.0134383	0.0111219	0.00544279	0.00899494	0.00661115	0.00825808	0.0133849	0.0091478	0.00691952	0.0138653
0.0145799	0.0222675	0.014889	0.0095997	0.0126255	0.00900877	0.0136721	0.0150364	0.0175824	0.0131556	0.0116422	0.0135684	0.0130276	0.0133389	0.0108988	0.0144341	0.0193051	0.0283861	0.0366739	0.0321498	0.0248351	0.0166951	0.0112259	0.0100101	0.011477	0.0107335	0.00817859	0.0114075	0.0273561	0.0382277	0.0410678	0.0291761	0.0117992	0.00935629	0.0112779	0.00503614	0.000658251	0.0118925	0.0111274	0.0124468	0.0133367	0.0110015	0.00531239	0.00887874	0.00648819	0.00815982	0.0133146	0.0090835	0.00688674	0.0138163
0.0144688	0.022165	0.0147964	0.00954308	0.0125743	0.00894842	0.0135749	0.0149572	0.0175064	0.0131195	0.0116085	0.0135404	0.0129994	0.0133119	0.0108335	0.0143377	0.0191431	0.0281378	0.0363716	0.0318122	0.0246008	0.0165946	0.0111634	0.00998673	0.0114591	0.0107181	0.0081359	0.011236	0.0270564	0.0378056	0.0406242	0.0288105	0.0116059	0.00926383	0.0112044	0.00500942	0.0006558	0.0118455	0.0110347	0.0123441	0.0132384	0.0108858	0.0051873	0.00876654	0.00636903	0.00806482	0.0132462	0.00902171	0.00685645	0.0137687
0.0143587	0.0220632	0.0147046	0.00948725	0.0125237	0.00888889	0.0134788	0.0148788	0.0174311	0.0130841	0.0115751	0.0135125	0.0129714	0.0132852	0.0107688	0.0142421	0.0189825	0.0278913	0.0360712	0.0314769	0.0243683	0.0164952	0.0111017	0.0099636	0.0114414	0.0107029	0.00809364	0.0110661	0.026759	0.0373861	0.0401835	0.0284474	0.0114143	0.00917225	0.0111315	0.004983	0.000653407	0.0117989	0.0109429	0.0122424	0.0131411	0.0107716	0.00506375	0.00865549	0.00625098	0.00797077	0.0131784	0.00896064	0.00682687	0.0137216
0.0142486	0.0219616	0.0146129	0.00943147	0.0124731	0.00882939	0.0133826	0.0148005	0.0173559	0.0130487	0.0115417	0.0134847	0.0129434	0.0132586	0.010704	0.0141465	0.0188219	0.0276448	0.0357709	0.0311416	0.0241359	0.0163959	0.01104	0.00994049	0.0114238	0.0106876	0.0080514	0.0108963	0.0264617	0.0369668	0.0397429	0.0280843	0.0112228	0.0090807	0.0110586	0.00495659	0.000651017	0.0117524	0.010851	0.0121407	0.0130438	0.0106574	0.00494027	0.00854449	0.00613297	0.00787676	0.0131106	0.00889961	0.00679732	0.0136744
0.0141405	0.0218613	0.0145228	0.00937715	0.0124237	0.00877141	0.0132883	0.0147236	0.0172821	0.0130144	0.0115088	0.0134573	0.0129159	0.0132327	0.0106403	0.0140523	0.0186638	0.0274018	0.0354743	0.0308107	0.0239069	0.0162985	0.0109795	0.00991779	0.0114064	0.0106727	0.00800995	0.0107293	0.0261685	0.0365527	0.0393077	0.0277259	0.0110343	0.0089908	0.0109868	0.00493072	0.000648731	0.0117064	0.0107608	0.0120407	0.0129483	0.0105457	0.00481966	0.00843564	0.00601702	0.00778451	0.0130438	0.00883992	0.00676909	0.013628
0.0140366	0.021764	0.014436	0.00932599	0.0123766	0.00871667	0.0131978	0.0146499	0.0172113	0.0129824	0.011477	0.0134308	0.0128896	0.0132083	0.0105788	0.013961	0.018511	0.027166	0.0351856	0.0304891	0.023685	0.0162054	0.0109218	0.009896	0.0113895	0.0106583	0.00797017	0.0105685	0.0258844	0.0361495	0.038884	0.0273772	0.0108521	0.0089044	0.0109171	0.00490599	0.000646666	0.0116619	0.010674	0.0119442	0.0128566	0.0104396	0.00470516	0.00833137	0.00590548	0.00769601	0.0129792	0.0087831	0.00674364	0.0135832
0.0139327	0.0216668	0.0143493	0.00927482	0.0123295	0.00866193	0.0131073	0.0145762	0.0171406	0.0129505	0.0114452	0.0134042	0.0128633	0.0131839	0.0105173	0.0138698	0.0183582	0.0269303	0.0348969	0.0301674	0.0234632	0.0161124	0.0108641	0.0098742	0.0113727	0.0106439	0.0079304	0.0104077	0.0256002	0.0357463	0.0384603	0.0270285	0.01067	0.00881799	0.0108474	0.00488127	0.000644602	0.0116173	0.0105871	0.0118477	0.0127649	0.0103334	0.00459066	0.00822711	0.00579394	0.0076075	0.0129146	0.00872628	0.0067182	0.0135383
0.0138288	0.0215695	0.0142625	0.00922366	0.0122825	0.00860719	0.0130168	0.0145024	0.0170698	0.0129185	0.0114134	0.0133777	0.012837	0.0131595	0.0104558	0.0137785	0.0182055	0.0266945	0.0346082	0.0298457	0.0232413	0.0160193	0.0108064	0.00985241	0.0113559	0.0106295	0.00789063	0.0102469	0.0253161	0.0353432	0.0380366	0.0266798	0.0104879	0.00873159	0.0107777	0.00485655	0.000642537	0.0115728	0.0105003	0.0117512	0.0126732	0.0102273	0.00447616	0.00812284	0.0056824	0.007519	0.0128501	0.00866945	0.00669276	0.0134935
0.0137282	0.0214746	0.0141784	0.00917497	0.0122372	0.00855499	0.0129294	0.0144312	0.0170015	0.0128884	0.0113825	0.0133519	0.0128115	0.0131363	0.010396	0.0136896	0.0180569	0.0264645	0.0343259	0.0295315	0.0230252	0.0159296	0.0107508	0.00983131	0.0113395	0.0106155	0.00785218	0.010091	0.0250392	0.0349489	0.0376221	0.026339	0.0103109	0.00864798	0.0107097	0.00483272	0.000640642	0.0115293	0.0104161	0.0116576	0.0125845	0.0101255	0.00436653	0.00802221	0.00557439	0.00743348	0.0127872	0.00861489	0.00666948	0.0134498
0.0136301	0.0213815	0.0140963	0.00912811	0.0121934	0.00850468	0.0128442	0.0143618	0.0169349	0.0128596	0.0113522	0.0133266	0.0127867	0.0131139	0.0103375	0.0136024	0.0179115	0.0262388	0.0340482	0.0292228	0.0228133	0.0158425	0.0106969	0.00981074	0.0113234	0.0106019	0.0078147	0.00993876	0.0247676	0.0345612	0.0372146	0.0260041	0.0101377	0.00856644	0.0106431	0.00480956	0.000638872	0.0114867	0.010334	0.011566	0.0124981	0.0100269	0.00426051	0.00792427	0.00546899	0.00735017	0.0127256	0.00856199	0.00664781	0.0134071
0.0135321	0.0212886	0.0140144	0.00908138	0.0121496	0.00845449	0.0127591	0.0142926	0.0168685	0.0128309	0.0113219	0.0133013	0.012762	0.0130917	0.010279	0.0135154	0.0177664	0.0260135	0.0337709	0.0289145	0.0226017	0.0157555	0.010643	0.0097902	0.0113074	0.0105883	0.00777729	0.00978677	0.0244964	0.034174	0.0368074	0.0256695	0.00996475	0.00848503	0.0105765	0.00478644	0.000637111	0.0114441	0.010252	0.0114746	0.0124118	0.00992859	0.00415472	0.0078265	0.00536375	0.00726699	0.0126641	0.00850921	0.00662625	0.0133644
0.0134347	0.0211959	0.0139328	0.00903502	0.0121061	0.00840469	0.0126745	0.0142237	0.0168024	0.0128026	0.0112918	0.0132761	0.0127373	0.0130695	0.0102208	0.0134287	0.0176218	0.025789	0.0334945	0.0286073	0.0223911	0.015669	0.0105895	0.00976977	0.0112914	0.0105747	0.00774008	0.00963556	0.0242264	0.0337882	0.0364018	0.0253362	0.00979263	0.00840407	0.0105102	0.00476346	0.000635375	0.0114017	0.0101704	0.0113836	0.012326	0.00983092	0.0040497	0.00772931	0.00525908	0.00718429	0.0126029	0.00845677	0.00660502	0.0133219
0.0133403	0.0211055	0.0138537	0.00899088	0.0120642	0.00835717	0.0125927	0.0141571	0.0167385	0.0127758	0.0112624	0.0132516	0.0127134	0.0130484	0.0101642	0.0133441	0.0174812	0.0255699	0.033224	0.028307	0.0221856	0.0155856	0.0105379	0.00974996	0.0112759	0.0105615	0.00770405	0.00948884	0.0239629	0.0334105	0.0360046	0.0250102	0.00962519	0.00832564	0.0104455	0.00474127	0.000633785	0.0113602	0.0100912	0.0112952	0.0122429	0.00973717	0.00394908	0.0076354	0.00515761	0.00710427	0.0125432	0.00840636	0.0065857	0.0132805
0.0132481	0.0210166	0.0137763	0.00894834	0.0120235	0.00831129	0.0125129	0.0140921	0.0166762	0.0127502	0.0112336	0.0132275	0.0126901	0.0130281	0.0101087	0.0132611	0.0173433	0.0253546	0.0329577	0.0280117	0.021984	0.0155044	0.0104878	0.0097306	0.0112606	0.0105486	0.00766887	0.00934538	0.0237042	0.0330388	0.0356137	0.0246894	0.00946114	0.00824904	0.010382	0.00471967	0.000632302	0.0113195	0.0100139	0.0112087	0.0121618	0.00964628	0.00385166	0.00754386	0.00505847	0.00702621	0.0124846	0.00835742	0.00656777	0.0132399
0.0131559	0.0209276	0.0136989	0.0089058	0.0119828	0.00826541	0.012433	0.0140271	0.0166138	0.0127246	0.0112048	0.0132034	0.0126668	0.0130077	0.0100532	0.0131781	0.0172054	0.0251393	0.0326914	0.0277163	0.0217824	0.0154232	0.0104376	0.00971124	0.0112453	0.0105357	0.0076337	0.00920192	0.0234456	0.0326671	0.0352227	0.0243686	0.0092971	0.00817245	0.0103184	0.00469806	0.000630818	0.0112788	0.0099365	0.0111221	0.0120807	0.00955539	0.00375424	0.00745232	0.00495933	0.00694815	0.012426	0.00830847	0.00654984	0.0131993
0.0130638	0.0208388	0.0136216	0.00886338	0.0119423	0.00821966	0.0123534	0.0139622	0.0165516	0.0126991	0.011176	0.0131793	0.0126435	0.0129874	0.00999784	0.0130951	0.0170678	0.0249243	0.0324254	0.0274213	0.0215811	0.0153421	0.0103875	0.00969191	0.01123	0.0105229	0.00759858	0.00905871	0.0231873	0.0322959	0.0348322	0.0240482	0.00913332	0.008096	0.010255	0.00467649	0.000629342	0.0112381	0.00985928	0.0110357	0.0119997	0.00946471	0.00365706	0.00736096	0.00486037	0.00687023	0.0123675	0.00825964	0.00653201	0.0131587
0.0129762	0.0207531	0.0135478	0.00882416	0.011904	0.00817719	0.0122777	0.0139006	0.0164925	0.0126759	0.0111483	0.0131561	0.0126213	0.0129686	0.00994471	0.0130153	0.0169358	0.0247171	0.032168	0.0271365	0.0213875	0.0152655	0.0103403	0.00967348	0.0112153	0.0105105	0.00756517	0.00892214	0.0229387	0.0319368	0.0344544	0.0237386	0.00897646	0.00802328	0.0101939	0.00465608	0.000628072	0.0111988	0.00978565	0.0109531	0.0119227	0.00937977	0.00356633	0.0072744	0.00476615	0.00679625	0.0123112	0.00821374	0.00651692	0.0131197
0.0128895	0.0206681	0.0134748	0.0087856	0.0118662	0.0081354	0.0122029	0.0138397	0.016434	0.0126532	0.0111209	0.013133	0.0125994	0.01295	0.00989205	0.0129362	0.016805	0.0245116	0.0319124	0.0268538	0.0211956	0.0151898	0.0102937	0.00965522	0.0112007	0.0104982	0.00753211	0.00878693	0.0226922	0.0315803	0.0340793	0.0234312	0.00882104	0.00795133	0.0101333	0.0046359	0.000626844	0.0111598	0.00971276	0.0108713	0.0118465	0.00929601	0.00347695	0.00718883	0.0046729	0.00672309	0.0122554	0.00816844	0.00650238	0.013081
0.0128028	0.0205831	0.0134017	0.00874703	0.0118284	0.00809361	0.012128	0.0137788	0.0163755	0.0126304	0.0110934	0.01311	0.0125774	0.0129315	0.00983939	0.012857	0.0166742	0.0243061	0.0316568	0.0265711	0.0210036	0.0151141	0.010247	0.00963697	0.011186	0.010486	0.00749906	0.00865173	0.0224458	0.0312238	0.0337041	0.0231238	0.00866562	0.00787938	0.0100726	0.00461572	0.000625616	0.0111209	0.00963988	0.0107894	0.0117704	0.00921226	0.00338756	0.00710325	0.00457966	0.00664992	0.0121996	0.00812315	0.00648784	0.0130423
0.0127171	0.0204986	0.0133294	0.00870912	0.0117911	0.00805249	0.012054	0.0137185	0.0163177	0.0126082	0.0110662	0.0130872	0.0125556	0.0129132	0.00978719	0.0127785	0.0165445	0.0241023	0.031403	0.0262905	0.0208133	0.0150393	0.0102009	0.0096189	0.0111715	0.0104738	0.00746634	0.00851792	0.0222013	0.0308698	0.0333316	0.0228188	0.00851165	0.00780821	0.0100125	0.00459577	0.000624428	0.0110822	0.00956774	0.0107084	0.011695	0.00912969	0.0032995	0.00701867	0.0044874	0.00657757	0.0121442	0.00807845	0.00647386	0.0130039
0.0126348	0.0204166	0.0132597	0.00867365	0.0117556	0.00801387	0.0119831	0.0136608	0.0162623	0.0125877	0.0110398	0.013065	0.0125347	0.012896	0.00973675	0.0127024	0.0164193	0.0239045	0.031156	0.0260179	0.020629	0.0149679	0.010157	0.0096015	0.0111574	0.010462	0.00743493	0.00838927	0.0219645	0.0305254	0.032969	0.0225221	0.00836308	0.00773993	0.00995422	0.0045767	0.000623391	0.0110446	0.00949838	0.0106303	0.0116227	0.00905153	0.00321643	0.00693777	0.00439882	0.00650826	0.0120905	0.008036	0.00646192	0.0129667
0.0125534	0.0203353	0.0131908	0.00863884	0.0117206	0.00797595	0.0119131	0.0136037	0.0162075	0.0125676	0.0110136	0.013043	0.0125139	0.0128791	0.00968679	0.0126269	0.0162953	0.0237085	0.0309108	0.0257475	0.0204464	0.0148974	0.0101137	0.00958429	0.0111435	0.0104503	0.00740387	0.00826205	0.0217298	0.0301837	0.0326092	0.0222278	0.008216	0.00767245	0.00989644	0.00455786	0.000622395	0.0110073	0.0094298	0.0105529	0.0115512	0.0089746	0.00313475	0.0068579	0.00431126	0.00643978	0.0120373	0.00799417	0.00645054	0.0129298
0.012472	0.0202539	0.0131219	0.00860404	0.0116855	0.00793802	0.0118431	0.0135467	0.0161528	0.0125476	0.0109874	0.013021	0.0124932	0.0128622	0.00963683	0.0125514	0.0161712	0.0235125	0.0306656	0.0254771	0.0202638	0.014827	0.0100704	0.00956708	0.0111295	0.0104386	0.00737282	0.00813483	0.0214951	0.029842	0.0322494	0.0219335	0.00806892	0.00760497	0.00983865	0.00453903	0.0006214	0.01097	0.00936122	0.0104756	0.0114798	0.00889766	0.00305306	0.00677802	0.00422371	0.00637131	0.0119841	0.00795234	0.00643917	0.012893
0.0123919	0.0201734	0.0130539	0.00857008	0.011651	0.00790096	0.0117741	0.0134905	0.0160988	0.0125281	0.0109616	0.0129992	0.0124728	0.0128456	0.00958748	0.0124768	0.0160488	0.0233186	0.0304228	0.0252095	0.0200833	0.0147577	0.0100279	0.0095501	0.0111156	0.0104271	0.00734221	0.00800944	0.0212631	0.0295037	0.0318932	0.0216423	0.00792375	0.00753851	0.00978152	0.00452049	0.000620455	0.010933	0.00929362	0.0103993	0.0114094	0.00882227	0.00297312	0.00669944	0.00413745	0.0063039	0.0119315	0.00791129	0.00642849	0.0128565
0.0123149	0.020095	0.0129884	0.00853834	0.0116182	0.00786619	0.011708	0.0134366	0.0160471	0.0125103	0.0109364	0.012978	0.012453	0.01283	0.00953975	0.0124045	0.0159304	0.0231305	0.0301863	0.0249494	0.0199085	0.0146916	0.0099873	0.00953373	0.0111022	0.0104158	0.00731278	0.00788888	0.0210383	0.0291745	0.0315463	0.021359	0.00778364	0.00747474	0.0097261	0.00450275	0.000619643	0.0108971	0.0092286	0.0103258	0.0113418	0.00875096	0.0028978	0.00662427	0.00405463	0.0062393	0.0118804	0.00787229	0.00641966	0.012821
0.0122387	0.0200172	0.0129235	0.00850709	0.0115857	0.00783192	0.0116426	0.0133833	0.0159958	0.0124927	0.0109115	0.012957	0.0124335	0.0128146	0.00949237	0.0123326	0.0158129	0.0229436	0.0299512	0.024691	0.0197349	0.0146261	0.00994719	0.00951749	0.0110888	0.0104046	0.00728362	0.00776937	0.0208151	0.0288472	0.0312015	0.0210774	0.00764463	0.00741156	0.00967106	0.00448518	0.000618859	0.0108614	0.00916416	0.0102528	0.0112748	0.00868054	0.00282349	0.00654985	0.00397256	0.00617532	0.0118297	0.00783374	0.00641122	0.0127858
0.0121624	0.0199393	0.0128585	0.00847584	0.0115532	0.00779764	0.0115771	0.0133299	0.0159446	0.0124752	0.0108865	0.0129359	0.0124139	0.0127993	0.009445	0.0122607	0.0156954	0.0227568	0.0297162	0.0244326	0.0195613	0.0145606	0.00990707	0.00950125	0.0110754	0.0103935	0.00725445	0.00764986	0.0205918	0.0285199	0.0308567	0.0207959	0.00750562	0.00734838	0.00961602	0.00446761	0.000618076	0.0108257	0.00909971	0.0101798	0.0112079	0.00861011	0.00274917	0.00647542	0.0038905	0.00611133	0.0117789	0.00779519	0.00640279	0.0127506
0.012087	0.019862	0.0127943	0.0084452	0.0115211	0.007764	0.0115125	0.0132772	0.0158939	0.0124581	0.0108618	0.012915	0.0123945	0.0127841	0.00939807	0.0121894	0.0155791	0.0225715	0.0294829	0.0241762	0.0193893	0.014496	0.0098675	0.00948518	0.0110621	0.0103824	0.00722562	0.00753171	0.0203706	0.0281952	0.0305146	0.0205166	0.00736803	0.00728595	0.00956146	0.00445025	0.000617328	0.0107902	0.00903598	0.0101076	0.0111417	0.00854082	0.00267615	0.00640195	0.0038094	0.00604813	0.0117286	0.00775721	0.00639485	0.0127157
0.0120157	0.0197875	0.0127331	0.0084173	0.011491	0.00773317	0.0114514	0.0132274	0.015846	0.0124428	0.010838	0.0128948	0.012376	0.0127701	0.00935317	0.0121209	0.0154679	0.0223935	0.0292576	0.0239295	0.0192245	0.0144352	0.00983042	0.00946985	0.0110492	0.0103717	0.00719823	0.00741965	0.0201584	0.027882	0.0301844	0.0202474	0.00723681	0.0072269	0.00950907	0.00443387	0.000616736	0.010756	0.0089755	0.0100388	0.011079	0.00847661	0.00260889	0.00633272	0.00373262	0.00598844	0.0116802	0.00772177	0.00638914	0.0126821
0.0119443	0.019713	0.0126719	0.00838939	0.0114608	0.00770234	0.0113903	0.0131775	0.015798	0.0124276	0.0108141	0.0128747	0.0123575	0.0127561	0.00930826	0.0120524	0.0153567	0.0222156	0.0290323	0.0236827	0.0190597	0.0143745	0.00979333	0.00945452	0.0110363	0.010361	0.00717085	0.00730758	0.0199462	0.0275688	0.0298541	0.0199783	0.0071056	0.00716786	0.00945667	0.00441749	0.000616144	0.0107218	0.00891502	0.00996998	0.0110163	0.00841239	0.00254163	0.00626349	0.00365585	0.00592875	0.0116318	0.00768633	0.00638343	0.0126485
0.011873	0.0196384	0.0126107	0.00836149	0.0114307	0.0076715	0.0113293	0.0131277	0.0157501	0.0124124	0.0107903	0.0128545	0.012339	0.0127421	0.00926335	0.0119839	0.0152455	0.0220376	0.028807	0.0234359	0.0188948	0.0143137	0.00975624	0.0094392	0.0110235	0.0103502	0.00714347	0.00719551	0.019734	0.0272556	0.0295239	0.0197091	0.00697438	0.00710881	0.00940428	0.00440111	0.000615553	0.0106876	0.00885454	0.00990118	0.0109537	0.00834817	0.00247437	0.00619426	0.00357907	0.00586905	0.0115834	0.00765089	0.00637771	0.0126149
0.0118033	0.019565	0.0125507	0.00833468	0.0114013	0.0076418	0.0112697	0.013079	0.0157033	0.0123979	0.0107669	0.0128346	0.0123208	0.0127285	0.00921927	0.0119166	0.0151364	0.0218626	0.028585	0.023193	0.018733	0.0142546	0.00972015	0.00942416	0.0110108	0.0103397	0.00711668	0.00708595	0.0195256	0.0269471	0.0291987	0.0194442	0.00684579	0.00705115	0.00935278	0.00438511	0.000615022	0.0106538	0.00879539	0.00983377	0.0108924	0.00828601	0.00240946	0.00612677	0.00350408	0.00581079	0.0115358	0.00761647	0.00637288	0.0125818
0.0117361	0.0194932	0.0124927	0.00830959	0.0113732	0.00761386	0.0112123	0.0130321	0.0156581	0.0123846	0.010744	0.0128152	0.0123032	0.0127157	0.00917646	0.011851	0.0150306	0.0216923	0.0283681	0.0229563	0.0185756	0.0141978	0.00968563	0.00940959	0.0109984	0.0103293	0.0070908	0.00698028	0.0193229	0.0266461	0.0288811	0.0191857	0.00672128	0.00699564	0.00930267	0.00436973	0.000614584	0.0106209	0.00873831	0.00976854	0.0108334	0.00822706	0.00234821	0.00606196	0.00343185	0.00575475	0.0114893	0.00758365	0.00636941	0.0125495
0.0116695	0.0194218	0.0124351	0.00828483	0.0113452	0.00758627	0.0111554	0.0129856	0.0156133	0.0123715	0.0107213	0.0127958	0.0122857	0.0127029	0.00913391	0.0117858	0.0149254	0.0215229	0.0281523	0.0227208	0.0184192	0.0141415	0.00965142	0.00939512	0.010986	0.010319	0.0070651	0.00687539	0.0191214	0.0263466	0.0285651	0.0189286	0.00659759	0.00694056	0.00925284	0.00435446	0.000614165	0.0105881	0.00868163	0.00970374	0.0107748	0.00816874	0.00228769	0.00599769	0.00336018	0.00569916	0.0114431	0.00755115	0.00636621	0.0125174
0.0116028	0.0193505	0.0123774	0.00826007	0.0113173	0.00755868	0.0110985	0.0129391	0.0155685	0.0123584	0.0106985	0.0127765	0.0122681	0.0126902	0.00909136	0.0117206	0.0148202	0.0213535	0.0279365	0.0224853	0.0182628	0.0140853	0.00961721	0.00938064	0.0109736	0.0103087	0.0070394	0.00677049	0.01892	0.0260471	0.028249	0.0186715	0.0064739	0.00688549	0.00920301	0.00433919	0.000613746	0.0105553	0.00862496	0.00963894	0.0107162	0.00811043	0.00222716	0.00593342	0.0032885	0.00564356	0.0113969	0.00751864	0.00636301	0.0124852
0.0115375	0.01928	0.0123208	0.00823619	0.01129	0.00753199	0.0110428	0.0128935	0.0155246	0.0123459	0.0106761	0.0127574	0.0122509	0.0126778	0.00904947	0.0116563	0.0147168	0.0211865	0.0277234	0.0222531	0.0181089	0.0140303	0.0095838	0.0093664	0.0109614	0.0102985	0.00701417	0.00666765	0.0187215	0.0257516	0.0279371	0.0184179	0.00635236	0.00683154	0.00915391	0.00432423	0.000613374	0.0105229	0.00856936	0.00957528	0.0106588	0.00805378	0.00216854	0.00587055	0.00321829	0.00558913	0.0113514	0.00748696	0.00636049	0.0124535
0.0114753	0.0192115	0.0122665	0.00821433	0.0112641	0.00750738	0.0109898	0.0128501	0.0154827	0.0123347	0.0106543	0.0127388	0.0122342	0.0126662	0.00900912	0.0115942	0.0146173	0.0210252	0.0275166	0.0220284	0.0179604	0.0139781	0.00955226	0.00935269	0.0109495	0.0102885	0.00699002	0.00656952	0.0185302	0.0254651	0.0276345	0.0181722	0.00623577	0.00678019	0.0091065	0.00430999	0.000613106	0.0104914	0.00851625	0.00951424	0.010604	0.00800095	0.00211431	0.0058109	0.00315141	0.00553736	0.0113072	0.00745717	0.00635955	0.0124227
0.0114132	0.0191431	0.0122122	0.00819253	0.0112382	0.00748283	0.010937	0.0128068	0.0154409	0.0123236	0.0106326	0.0127202	0.0122176	0.0126546	0.00896882	0.0115321	0.0145179	0.0208641	0.02731	0.0218039	0.0178122	0.0139261	0.00952077	0.00933901	0.0109376	0.0102785	0.00696591	0.00647154	0.0183391	0.0251789	0.0273323	0.0179268	0.00611934	0.00672892	0.00905915	0.00429577	0.000612842	0.01046	0.00846323	0.00945329	0.0105493	0.00794825	0.00206021	0.00575136	0.00308465	0.00548568	0.0112631	0.00742744	0.00635867	0.012392
0.011351	0.0190747	0.012158	0.00817073	0.0112123	0.00745828	0.0108841	0.0127634	0.015399	0.0123124	0.0106109	0.0127016	0.012201	0.012643	0.00892851	0.01147	0.0144186	0.020703	0.0271034	0.0215794	0.0176639	0.0138741	0.00948929	0.00932532	0.0109256	0.0102686	0.00694179	0.00637355	0.0181479	0.0248928	0.0270301	0.0176814	0.00600291	0.00667766	0.00901179	0.00428155	0.000612578	0.0104285	0.0084102	0.00939233	0.0104946	0.00789555	0.00200611	0.00569181	0.00301788	0.005434	0.011219	0.00739771	0.00635778	0.0123612
0.0112901	0.0190071	0.0121046	0.00814971	0.0111869	0.00743454	0.0108322	0.0127209	0.015358	0.0123018	0.0105894	0.0126832	0.0121846	0.0126316	0.00888882	0.0114087	0.0143208	0.0205442	0.0268993	0.0213579	0.0175179	0.0138232	0.00945854	0.00931184	0.0109138	0.0102587	0.0069181	0.00627746	0.0179596	0.0246103	0.0267316	0.0174393	0.00588846	0.00662742	0.00896511	0.00426761	0.000612353	0.0103974	0.00835816	0.00933242	0.0104409	0.00784435	0.00195375	0.00563353	0.00295246	0.00538337	0.0111754	0.00736872	0.00635749	0.0123309
0.0112323	0.0189415	0.0120536	0.00813068	0.011163	0.00741285	0.0107831	0.0126806	0.015319	0.0122925	0.0105686	0.0126653	0.0121687	0.0126211	0.00885066	0.0113497	0.0142269	0.0203911	0.0267016	0.021144	0.0173775	0.0137752	0.00942963	0.00929889	0.0109023	0.010249	0.00689547	0.00618613	0.0177785	0.0243371	0.0264428	0.0172052	0.00577902	0.00657981	0.00892015	0.00425436	0.000612226	0.0103673	0.00830862	0.00927515	0.0103899	0.00779698	0.00190577	0.00557848	0.00289042	0.00533542	0.0111333	0.0073416	0.00635872	0.0123014
0.0111745	0.0188759	0.0120026	0.00811165	0.011139	0.00739116	0.0107341	0.0126403	0.0152799	0.0122832	0.0105478	0.0126475	0.0121529	0.0126105	0.0088125	0.0112906	0.0141331	0.020238	0.0265039	0.0209302	0.0172371	0.0137272	0.00940073	0.00928594	0.0108908	0.0102394	0.00687284	0.00609481	0.0175974	0.0240639	0.026154	0.0169712	0.00566959	0.0065322	0.00887519	0.00424112	0.0006121	0.0103371	0.00825909	0.00921787	0.0103389	0.0077496	0.00185779	0.00552343	0.00282837	0.00528747	0.0110911	0.00731448	0.00635995	0.0122719
0.0111167	0.0188103	0.0119515	0.00809262	0.011115	0.00736947	0.010685	0.0125999	0.0152409	0.0122739	0.010527	0.0126296	0.0121371	0.0125999	0.00877434	0.0112315	0.0140393	0.0200849	0.0263062	0.0207163	0.0170968	0.0136791	0.00937183	0.00927299	0.0108793	0.0102297	0.00685021	0.00600348	0.0174163	0.0237907	0.0258652	0.0167372	0.00556016	0.00648459	0.00883022	0.00422788	0.000611973	0.0103069	0.00820955	0.0091606	0.0102879	0.00770222	0.00180982	0.00546837	0.00276633	0.00523952	0.011049	0.00728736	0.00636118	0.0122425
0.0110604	0.0187457	0.0119016	0.00807455	0.0110916	0.00734876	0.0106372	0.0125606	0.0152028	0.0122652	0.0105065	0.012612	0.0121216	0.0125897	0.00873693	0.0111734	0.0139475	0.0199347	0.0261117	0.0205063	0.0169591	0.0136325	0.00934382	0.0092603	0.010868	0.0102202	0.0068281	0.00591451	0.0172387	0.0235221	0.0255812	0.0165072	0.0054532	0.00643826	0.00878611	0.00421498	0.000611892	0.0102772	0.00816125	0.00910463	0.0102382	0.0076567	0.00176398	0.00541489	0.00270596	0.00519288	0.0110075	0.00726114	0.00636312	0.0122134
0.0110063	0.0186826	0.0118533	0.00805785	0.0110692	0.00732947	0.0105914	0.0125229	0.0151662	0.0122573	0.0104865	0.0125947	0.0121064	0.0125799	0.0087006	0.0111169	0.0138585	0.0197885	0.0259217	0.0203017	0.0168256	0.0135879	0.00931712	0.00924796	0.0108568	0.0102107	0.00680672	0.00582894	0.0170662	0.0232603	0.025304	0.0162831	0.00534983	0.0063938	0.00874322	0.00420256	0.000611874	0.0102481	0.00811471	0.00905053	0.0101903	0.00761386	0.00172124	0.00536368	0.002648	0.00514812	0.010967	0.00723624	0.00636609	0.0121851
0.0109526	0.0186197	0.0118053	0.00804141	0.011047	0.00731045	0.0105459	0.0124854	0.0151298	0.0122497	0.0104666	0.0125775	0.0120914	0.0125703	0.00866448	0.0110607	0.01377	0.0196432	0.0257326	0.0200982	0.0166928	0.0135436	0.00929066	0.0092357	0.0108457	0.0102013	0.00678549	0.00574401	0.0168947	0.0229997	0.0250282	0.0160602	0.00524714	0.00634969	0.00870057	0.00419024	0.000611869	0.0102191	0.00806852	0.00899678	0.0101428	0.00757153	0.00167908	0.00531289	0.0025905	0.00510372	0.0109267	0.00721157	0.00636925	0.0121568
0.0108989	0.0185568	0.0117573	0.00802496	0.0110248	0.00729143	0.0105004	0.0124479	0.0150934	0.012242	0.0104467	0.0125602	0.0120763	0.0125606	0.00862837	0.0110045	0.0136815	0.0194978	0.0255435	0.0198947	0.0165599	0.0134994	0.0092642	0.00922343	0.0108345	0.0101919	0.00676426	0.00565908	0.0167233	0.0227391	0.0247524	0.0158372	0.00514444	0.00630558	0.00865791	0.00417791	0.000611864	0.0101901	0.00802232	0.00894304	0.0100953	0.0075292	0.00163692	0.00526211	0.002533	0.00505932	0.0108864	0.00718691	0.00637241	0.0121285
0.0108463	0.0184945	0.0117101	0.00800919	0.011003	0.0072731	0.0104559	0.0124111	0.0150576	0.0122347	0.010427	0.0125432	0.0120614	0.0125512	0.00859278	0.010949	0.0135944	0.0193545	0.0253568	0.019694	0.0164291	0.0134561	0.00923837	0.00921134	0.0108235	0.0101826	0.00674339	0.00557584	0.0165544	0.0224819	0.0244801	0.0156171	0.00504353	0.00626238	0.00861587	0.00416582	0.000611889	0.0101615	0.007977	0.00889022	0.0100487	0.00748818	0.00159628	0.00521244	0.00247669	0.00501585	0.0108466	0.00716289	0.00637605	0.0121006
0.0107964	0.018434	0.0116649	0.00799504	0.0109823	0.00725645	0.0104137	0.0123762	0.0150236	0.0122285	0.0104079	0.0125265	0.012047	0.0125423	0.00855851	0.0108954	0.0135108	0.0192163	0.0251756	0.0195	0.0163033	0.0134153	0.0092141	0.00919967	0.0108127	0.0101734	0.0067234	0.00549676	0.0163917	0.0222329	0.0242163	0.0154044	0.00494701	0.00622146	0.00857533	0.00415431	0.000611985	0.0101336	0.00793384	0.00883969	0.0100044	0.00745039	0.00155938	0.00516551	0.00242334	0.00497467	0.0108079	0.00714042	0.00638088	0.0120734
0.0107466	0.0183737	0.0116197	0.00798102	0.0109616	0.00723993	0.0103717	0.0123414	0.0149897	0.0122223	0.0103888	0.0125099	0.0120326	0.0125335	0.00852434	0.0108419	0.0134274	0.0190784	0.0249949	0.0193065	0.0161777	0.0133746	0.00918994	0.00918804	0.0108019	0.0101642	0.00670348	0.00541799	0.0162296	0.0219846	0.0239532	0.0151921	0.0048508	0.0061807	0.00853491	0.00414284	0.000612086	0.0101058	0.00789084	0.00878932	0.00996017	0.00741283	0.00152275	0.00511878	0.0023702	0.00493365	0.0107693	0.00711807	0.00638579	0.0120462
0.0106969	0.0183133	0.0115746	0.00796699	0.010941	0.00722341	0.0103296	0.0123066	0.0149558	0.0122161	0.0103697	0.0124933	0.0120182	0.0125246	0.00849016	0.0107884	0.013344	0.0189405	0.0248141	0.019113	0.0160522	0.0133339	0.00916579	0.00917641	0.0107911	0.010155	0.00668356	0.00533921	0.0160674	0.0217362	0.02369	0.0149798	0.00475459	0.00613994	0.00849448	0.00413137	0.000612187	0.0100779	0.00784784	0.00873895	0.00991599	0.00737527	0.00148612	0.00507205	0.00231705	0.00489264	0.0107308	0.00709572	0.0063907	0.0120191
0.0106478	0.0182533	0.0115299	0.00795333	0.0109206	0.00720725	0.0102881	0.0122722	0.0149222	0.0122102	0.0103508	0.0124768	0.0120039	0.0125159	0.00845628	0.0107353	0.0132614	0.0188037	0.0246347	0.018921	0.0159278	0.0132938	0.00914198	0.00916487	0.0107804	0.0101458	0.00666383	0.00526137	0.0159067	0.0214898	0.0234288	0.0147692	0.00465938	0.00609969	0.0084544	0.00412003	0.000612303	0.0100503	0.00780532	0.0086891	0.0098723	0.00733842	0.00145033	0.00502594	0.00226458	0.00485213	0.0106925	0.00707371	0.00639587	0.0119921
0.0106018	0.0181953	0.0114875	0.00794155	0.0109015	0.00719306	0.0102494	0.01224	0.0148906	0.0122054	0.0103325	0.0124607	0.0119902	0.0125078	0.00842395	0.0106844	0.0131829	0.018673	0.024462	0.0187372	0.0158093	0.0132564	0.00911999	0.00915382	0.0107699	0.0101368	0.00664513	0.00518849	0.0157535	0.0212534	0.0231779	0.0145673	0.00456941	0.00606214	0.00841613	0.00410936	0.000612496	0.0100235	0.00776536	0.00864196	0.00983126	0.00730537	0.00141893	0.00498305	0.00221562	0.00481433	0.0106556	0.00705352	0.00640236	0.011966
0.0105558	0.0181373	0.0114451	0.00792977	0.0108823	0.00717886	0.0102106	0.0122077	0.014859	0.0122005	0.0103142	0.0124447	0.0119764	0.0124997	0.00839163	0.0106335	0.0131044	0.0185423	0.0242893	0.0185534	0.0156908	0.0132191	0.00909801	0.00914278	0.0107594	0.0101278	0.00662643	0.00511562	0.0156003	0.0210169	0.022927	0.0143654	0.00447943	0.00602458	0.00837785	0.00409869	0.000612689	0.00999675	0.00772541	0.00859482	0.00979022	0.00727231	0.00138754	0.00494017	0.00216666	0.00477653	0.0106186	0.00703334	0.00640885	0.0119398
0.0105098	0.0180793	0.0114027	0.00791799	0.0108632	0.00716466	0.0101718	0.0121755	0.0148274	0.0121957	0.0102958	0.0124286	0.0119626	0.0124915	0.0083593	0.0105827	0.0130259	0.0184116	0.0241166	0.0183696	0.0155723	0.0131818	0.00907602	0.00913173	0.0107489	0.0101188	0.00660773	0.00504274	0.0154471	0.0207804	0.0226761	0.0141635	0.00438946	0.00598703	0.00833958	0.00408802	0.000612883	0.00996999	0.00768545	0.00854769	0.00974918	0.00723926	0.00135615	0.00489728	0.0021177	0.00473872	0.0105817	0.00701315	0.00641534	0.0119137
0.0104647	0.0180218	0.0113609	0.00790669	0.0108444	0.00715096	0.0101338	0.0121438	0.0147963	0.0121912	0.0102777	0.0124127	0.011949	0.0124836	0.00832738	0.0105324	0.0129485	0.0182825	0.0239457	0.018188	0.0154554	0.0131451	0.00905452	0.00912081	0.0107385	0.0101098	0.0065893	0.00497118	0.0152959	0.0205467	0.0224279	0.013964	0.00430089	0.00595019	0.00830179	0.00407752	0.000613094	0.00994347	0.00764618	0.00850127	0.00970883	0.00720719	0.00132591	0.00485525	0.00206967	0.00470163	0.0105451	0.00699343	0.00642216	0.0118878
0.0104217	0.0179657	0.0113206	0.00789665	0.0108263	0.00713857	0.0100976	0.0121135	0.0147666	0.0121874	0.01026	0.0123971	0.0119356	0.012476	0.00829652	0.0104836	0.0128739	0.0181575	0.0237796	0.0180121	0.0153425	0.0131104	0.00903424	0.00911021	0.0107282	0.0101009	0.00657156	0.00490303	0.0151499	0.0203199	0.0221869	0.0137705	0.00421591	0.00591518	0.00826524	0.00406747	0.000613352	0.00991755	0.00760864	0.0084567	0.00967027	0.00717768	0.00129865	0.0048154	0.00202406	0.00466637	0.0105095	0.00697493	0.00642983	0.0118625
0.0103793	0.01791	0.0112808	0.00788696	0.0108085	0.00712653	0.0100619	0.0120837	0.0147371	0.0121838	0.0102424	0.0123815	0.0119224	0.0124685	0.00826595	0.0104352	0.0128001	0.0180338	0.0236147	0.0178377	0.0152308	0.0130762	0.0090143	0.0090997	0.010718	0.010092	0.006554	0.00483581	0.0150054	0.0200949	0.0219479	0.0135786	0.00413193	0.00588069	0.00822904	0.00405755	0.000613624	0.00989181	0.0075716	0.00841265	0.0096322	0.00714887	0.00127222	0.00477616	0.00197911	0.00463162	0.0104741	0.00695677	0.00643774	0.0118373
0.0103369	0.0178542	0.011241	0.00787726	0.0107907	0.00711449	0.0100263	0.0120538	0.0147077	0.0121802	0.0102248	0.012366	0.0119092	0.012461	0.00823538	0.0103868	0.0127262	0.01791	0.0234498	0.0176633	0.015119	0.013042	0.00899436	0.00908919	0.0107078	0.0100832	0.00653645	0.00476859	0.0148608	0.01987	0.0217089	0.0133868	0.00404795	0.00584619	0.00819284	0.00404762	0.000613895	0.00986607	0.00753455	0.00836859	0.00959413	0.00712006	0.00124578	0.00473691	0.00193416	0.00459687	0.0104387	0.00693861	0.00644564	0.0118122
0.0102951	0.0177989	0.0112015	0.0078679	0.0107731	0.00710281	0.00999113	0.0120243	0.0146787	0.0121768	0.0102074	0.0123505	0.011896	0.0124536	0.0082051	0.0103389	0.0126532	0.0177873	0.0232862	0.0174904	0.0150084	0.0130083	0.00897475	0.00907877	0.0106976	0.0100743	0.00651908	0.00470232	0.0147177	0.0196471	0.0214719	0.0131967	0.00396497	0.00581221	0.00815699	0.00403782	0.000614178	0.00984049	0.00749799	0.00832506	0.00955655	0.00709195	0.00122016	0.00469827	0.00188988	0.00456263	0.0104036	0.00692078	0.00645377	0.0117872
0.0102554	0.0177448	0.0111636	0.0078597	0.0107563	0.00709232	0.00995774	0.0119962	0.0146508	0.012174	0.0101903	0.0123353	0.0118832	0.0124465	0.00817583	0.0102923	0.0125828	0.0176687	0.0231272	0.0173231	0.0149017	0.0129764	0.0089563	0.00906865	0.0106876	0.0100655	0.00650235	0.0046393	0.0145796	0.0194308	0.0212418	0.0130124	0.00388544	0.00577998	0.00812234	0.00402843	0.000614501	0.00981549	0.00746308	0.00828328	0.00952065	0.00706623	0.00119735	0.00466169	0.0018479	0.00453012	0.0103693	0.00690408	0.00646265	0.0117627
0.0102164	0.0176911	0.0111261	0.00785193	0.0107397	0.00708229	0.00992501	0.0119686	0.0146234	0.0121715	0.0101734	0.0123202	0.0118704	0.0124395	0.00814692	0.0102463	0.0125134	0.0175516	0.0229698	0.0171577	0.0147964	0.0129452	0.00893828	0.00905864	0.0106776	0.0100567	0.00648587	0.00457751	0.0144433	0.019217	0.0210143	0.0128303	0.00380721	0.00574841	0.00808814	0.00401919	0.000614838	0.0097907	0.0074288	0.00824218	0.00948539	0.00704141	0.0011756	0.00462589	0.00180679	0.00449826	0.0103353	0.00688781	0.00647181	0.0117384
0.0101775	0.0176375	0.0110887	0.00784416	0.0107231	0.00707225	0.00989229	0.0119411	0.0145961	0.012169	0.0101565	0.0123052	0.0118577	0.0124326	0.00811802	0.0102003	0.012444	0.0174344	0.0228124	0.0169924	0.0146912	0.0129139	0.00892026	0.00904862	0.0106676	0.010048	0.00646938	0.00451571	0.0143071	0.0190033	0.0207867	0.0126482	0.00372897	0.00571683	0.00805394	0.00400996	0.000615175	0.00976592	0.00739452	0.00820107	0.00945013	0.00701659	0.00115384	0.00459009	0.00176568	0.0044664	0.0103014	0.00687154	0.00648097	0.0117142
0.0101385	0.0175839	0.0110513	0.00783639	0.0107066	0.00706222	0.00985957	0.0119135	0.0145687	0.0121665	0.0101395	0.0122901	0.011845	0.0124256	0.00808912	0.0101543	0.0123746	0.0173173	0.0226551	0.0168271	0.0145859	0.0128827	0.00890224	0.00903861	0.0106576	0.0100392	0.00645289	0.00445393	0.0141709	0.0187896	0.0205592	0.0124661	0.00365075	0.00568527	0.00801975	0.00400072	0.000615513	0.00974113	0.00736025	0.00815996	0.00941487	0.00699178	0.0011321	0.0045543	0.00172458	0.00443455	0.0102675	0.00685527	0.00649013	0.0116899
0.0101021	0.0175319	0.0110157	0.00783005	0.0106909	0.00705368	0.00982907	0.0118876	0.0145428	0.0121647	0.0101231	0.0122753	0.0118326	0.012419	0.0080615	0.0101102	0.0123087	0.0172054	0.0225035	0.0166688	0.0144857	0.0128536	0.00888566	0.00902896	0.0106478	0.0100305	0.00643721	0.0043963	0.0140411	0.0185846	0.0203407	0.0122916	0.00357694	0.00565593	0.0079871	0.003992	0.000615893	0.00971707	0.00732809	0.00812111	0.00938174	0.00696997	0.00111389	0.00452111	0.00168642	0.0044049	0.0102346	0.00684042	0.00650019	0.0116663
0.0100664	0.0174802	0.0109805	0.00782405	0.0106754	0.00704549	0.00979912	0.0118621	0.0145174	0.0121631	0.0101068	0.0122607	0.0118203	0.0124125	0.00803418	0.0100664	0.0122435	0.0170946	0.0223534	0.0165122	0.0143866	0.0128251	0.00886944	0.00901941	0.0106381	0.0100218	0.00642171	0.00433969	0.0139128	0.0183816	0.0201243	0.0121189	0.00350422	0.00562715	0.00795482	0.00398341	0.000616284	0.00969319	0.00729645	0.00808281	0.00934912	0.00694889	0.00109654	0.00448856	0.00164898	0.00437578	0.010202	0.00682591	0.00651045	0.0116428
0.0100307	0.0174286	0.0109454	0.00781806	0.01066	0.00703731	0.00976917	0.0118366	0.0144919	0.0121616	0.0100906	0.012246	0.011808	0.012406	0.00800686	0.0100227	0.0121784	0.0169839	0.0222033	0.0163557	0.0142876	0.0127966	0.00885322	0.00900985	0.0106283	0.0100131	0.00640622	0.00428308	0.0137845	0.0181787	0.0199079	0.0119462	0.0034315	0.00559836	0.00792255	0.00397482	0.000616675	0.00966931	0.00726481	0.00804451	0.0093165	0.00692782	0.0010792	0.00445601	0.00161154	0.00434667	0.0101694	0.0068114	0.00652072	0.0116194
0.00999494	0.0173769	0.0109102	0.00781206	0.0106445	0.00702913	0.00973922	0.0118112	0.0144664	0.01216	0.0100743	0.0122314	0.0117957	0.0123995	0.00797954	0.00997896	0.0121133	0.0168732	0.0220532	0.0161991	0.0141886	0.0127681	0.00883699	0.00900029	0.0106185	0.0100044	0.00639073	0.00422647	0.0136563	0.0179758	0.0196915	0.0117736	0.00335877	0.00556957	0.00789028	0.00396623	0.000617066	0.00964542	0.00723316	0.00800621	0.00928389	0.00690674	0.00106185	0.00442346	0.0015741	0.00431755	0.0101368	0.00679689	0.00653099	0.0115959
0.00996121	0.0173265	0.0108764	0.00780712	0.0106297	0.00702205	0.00971097	0.011787	0.0144421	0.012159	0.0100584	0.012217	0.0117836	0.0123932	0.0079532	0.00993664	0.0120508	0.0167665	0.0219077	0.0160481	0.0140934	0.0127412	0.00882186	0.008991	0.0106089	0.00999568	0.00637583	0.00417308	0.013533	0.0177797	0.0194821	0.0116068	0.00328948	0.0055425	0.00785921	0.00395802	0.000617485	0.00962209	0.00720315	0.00796965	0.00925289	0.00688795	0.00104934	0.00439327	0.00153894	0.00429012	0.0101051	0.00678344	0.00654188	0.0115729
0.00992852	0.0172767	0.0108434	0.00780274	0.0106152	0.00701555	0.00968361	0.0117635	0.0144184	0.0121582	0.0100426	0.0122027	0.0117717	0.012387	0.00792736	0.00989504	0.0119896	0.0166618	0.0217645	0.0158999	0.0140003	0.0127152	0.0088073	0.00898186	0.0105993	0.00998701	0.00636125	0.00412137	0.0134123	0.0175871	0.0192764	0.0114431	0.00322196	0.00551633	0.00782877	0.00395002	0.000617918	0.00959905	0.00717398	0.00793399	0.00922273	0.00687033	0.00103934	0.00436431	0.00150496	0.00426357	0.0100737	0.00677054	0.0065531	0.0115502
0.00989588	0.017227	0.0108104	0.00779837	0.0106008	0.00700907	0.00965628	0.01174	0.0143946	0.0121575	0.0100269	0.0121885	0.0117598	0.0123809	0.00790154	0.00985348	0.0119286	0.0165572	0.0216214	0.0157518	0.0139072	0.0126893	0.00879276	0.00897271	0.0105897	0.00997835	0.00634668	0.00406972	0.0132918	0.0173947	0.0190708	0.0112795	0.00315452	0.00549019	0.00779835	0.00394202	0.000618352	0.00957602	0.00714484	0.00789837	0.0091926	0.00685276	0.00102944	0.00433539	0.00147103	0.00423705	0.0100424	0.00675767	0.00656432	0.0115275
0.00986324	0.0171772	0.0107774	0.00779401	0.0105863	0.0070026	0.00962896	0.0117166	0.014371	0.0121568	0.0100112	0.0121742	0.0117478	0.0123748	0.00787573	0.00981192	0.0118675	0.0164527	0.0214783	0.0156037	0.0138142	0.0126633	0.00877823	0.00896357	0.0105801	0.00996969	0.00633212	0.00401809	0.0131712	0.0172023	0.0188652	0.011116	0.00308709	0.00546407	0.00776794	0.00393403	0.000618786	0.00955299	0.00711572	0.00786275	0.00916249	0.00683521	0.00101957	0.00430649	0.00143712	0.00421054	0.0100111	0.00674481	0.00657556	0.0115048
0.00983187	0.0171282	0.0107452	0.00779029	0.0105723	0.0069968	0.00960271	0.0116939	0.014348	0.0121564	0.00999576	0.0121601	0.0117361	0.0123688	0.00785053	0.00977125	0.0118081	0.0163507	0.0213382	0.0154592	0.0137236	0.0126384	0.00876437	0.00895459	0.0105706	0.00996103	0.00631792	0.0039685	0.0130538	0.0170143	0.0186641	0.0109562	0.00302185	0.00543903	0.0077383	0.00392627	0.000619234	0.00953031	0.00708762	0.00782824	0.00913338	0.00681907	0.00101316	0.00427914	0.00140465	0.00418508	0.00998027	0.0067326	0.00658715	0.0114824
0.00980214	0.0170802	0.0107142	0.00778741	0.0105587	0.00699189	0.00957786	0.0116723	0.0143259	0.0121563	0.00998059	0.0121462	0.0117245	0.0123629	0.00782613	0.00973174	0.0117509	0.016252	0.0212019	0.0153193	0.0136363	0.0126148	0.0087514	0.00894583	0.0105612	0.00995238	0.00630421	0.00392158	0.0129406	0.016832	0.0184689	0.0108014	0.00295945	0.00541541	0.00770967	0.00391882	0.0006197	0.00950808	0.00706086	0.00779516	0.0091056	0.00680477	0.00101126	0.00425382	0.00137407	0.00416101	0.00995014	0.00672124	0.0065992	0.0114604
0.00977241	0.0170322	0.0106832	0.00778454	0.0105451	0.00698698	0.009553	0.0116507	0.0143038	0.0121563	0.00996543	0.0121323	0.0117129	0.0123571	0.00780174	0.00969224	0.0116936	0.0161534	0.0210655	0.0151794	0.0135489	0.0125913	0.00873843	0.00893706	0.0105518	0.00994373	0.00629049	0.00387466	0.0128274	0.0166497	0.0182737	0.0106467	0.00289705	0.0053918	0.00768104	0.00391138	0.000620166	0.00948585	0.00703411	0.00776208	0.00907782	0.00679047	0.00100937	0.0042285	0.00134349	0.00413694	0.00992	0.00670989	0.00661125	0.0114384
0.00974269	0.0169842	0.0106521	0.00778166	0.0105316	0.00698206	0.00952815	0.0116291	0.0142818	0.0121563	0.00995026	0.0121184	0.0117013	0.0123512	0.00777734	0.00965273	0.0116364	0.0160547	0.0209292	0.0150395	0.0134616	0.0125677	0.00872546	0.0089283	0.0105424	0.00993508	0.00627678	0.00382774	0.0127142	0.0164674	0.0180785	0.0104919	0.00283466	0.00536818	0.00765241	0.00390393	0.000620632	0.00946362	0.00700735	0.00772901	0.00905003	0.00677618	0.00100747	0.00420318	0.00131291	0.00411287	0.00988987	0.00669853	0.00662331	0.0114164
0.00971356	0.0169366	0.0106215	0.00777908	0.0105182	0.00697746	0.0095038	0.0116079	0.0142601	0.0121564	0.0099352	0.0121045	0.0116898	0.0123454	0.00775324	0.00961365	0.01158	0.0159573	0.0207943	0.0149013	0.0133755	0.0125446	0.0087128	0.00891961	0.010533	0.00992642	0.00626324	0.00378181	0.0126025	0.0162873	0.0178855	0.0103389	0.00277331	0.00534509	0.00762415	0.0038966	0.000621104	0.00944156	0.00698108	0.00769646	0.00902273	0.00676255	0.00100569	0.00417833	0.00128302	0.00408931	0.00985998	0.00668748	0.00663551	0.0113945
0.0096866	0.0168902	0.0105924	0.00777755	0.0105054	0.00697398	0.00948127	0.011588	0.0142395	0.012157	0.00992054	0.0120909	0.0116784	0.0123398	0.00773019	0.00957611	0.0115264	0.0158643	0.0206644	0.0147693	0.0132936	0.0125232	0.00870129	0.00891119	0.0105237	0.00991776	0.00625032	0.0037394	0.0124964	0.0161148	0.0177004	0.0101926	0.00271574	0.00532387	0.00759724	0.00388966	0.000621593	0.00942009	0.00695658	0.0076658	0.00899714	0.0067513	0.00100432	0.00415519	0.00125564	0.00406755	0.00983096	0.00667753	0.00664826	0.0113732
0.00965964	0.0168439	0.0105632	0.00777603	0.0104926	0.0069705	0.00945875	0.0115682	0.014219	0.0121576	0.00990587	0.0120773	0.0116671	0.0123342	0.00770713	0.00953856	0.0114728	0.0157713	0.0205346	0.0146372	0.0132118	0.0125019	0.00868978	0.00890276	0.0105144	0.0099091	0.0062374	0.003697	0.0123902	0.0159423	0.0175152	0.0100463	0.00265817	0.00530265	0.00757033	0.00388273	0.000622082	0.00939861	0.00693208	0.00763515	0.00897156	0.00674005	0.00100295	0.00413205	0.00122825	0.00404579	0.00980194	0.00666758	0.00666101	0.0113518
0.00963268	0.0167975	0.0105341	0.00777451	0.0104799	0.00696701	0.00943622	0.0115483	0.0141985	0.0121582	0.00989121	0.0120637	0.0116558	0.0123286	0.00768408	0.00950101	0.0114193	0.0156783	0.0204048	0.0145052	0.0131299	0.0124805	0.00867827	0.00889434	0.0105051	0.00990044	0.00622448	0.00365459	0.012284	0.0157698	0.0173301	0.00990005	0.0026006	0.00528143	0.00754342	0.00387579	0.000622571	0.00937714	0.00690758	0.00760449	0.00894597	0.0067288	0.00100157	0.0041089	0.00120087	0.00402404	0.00977292	0.00665762	0.00667375	0.0113304
0.00960598	0.0167513	0.0105051	0.00777311	0.0104672	0.00696366	0.00941391	0.0115286	0.0141781	0.0121589	0.00987659	0.0120502	0.0116446	0.012323	0.00766116	0.00946365	0.0113661	0.0155858	0.0202756	0.0143739	0.0130486	0.0124593	0.0086669	0.00888595	0.0104959	0.00989177	0.00621163	0.00361261	0.0121786	0.0155982	0.0171459	0.00975456	0.00254348	0.00526043	0.00751667	0.0038689	0.000623061	0.00935574	0.0068833	0.00757406	0.00892059	0.00671783	0.00100025	0.00408596	0.00117378	0.00400249	0.009744	0.0066478	0.00668656	0.0113091
0.00958129	0.0167063	0.0104775	0.00777265	0.010455	0.00696131	0.00939329	0.0115102	0.0141588	0.0121599	0.00986232	0.0120368	0.0116335	0.0123175	0.00763921	0.00942772	0.0113155	0.0154976	0.0201512	0.0142485	0.0129713	0.0124397	0.00865657	0.0088778	0.0104867	0.00988308	0.00619935	0.00357394	0.0120783	0.0154339	0.0169692	0.00961538	0.00248992	0.00524118	0.0074912	0.00386237	0.000623562	0.00933488	0.00686065	0.00754541	0.00889679	0.00670905	0.000999299	0.0040646	0.00114904	0.00398263	0.00971589	0.00663897	0.0066998	0.0112883
0.00955694	0.0166615	0.0104501	0.00777235	0.010443	0.00695913	0.00937295	0.011492	0.0141396	0.012161	0.00984812	0.0120235	0.0116224	0.0123121	0.00761743	0.00939204	0.0112654	0.01541	0.0200276	0.0141241	0.0128946	0.0124204	0.00864641	0.00886968	0.0104775	0.00987438	0.00618716	0.00353584	0.0119789	0.0152709	0.0167938	0.00947727	0.00243696	0.00522223	0.00746594	0.00385591	0.000624065	0.00931412	0.00683829	0.00751705	0.00887326	0.00670063	0.000998412	0.0040435	0.00112469	0.00396305	0.00968791	0.00663031	0.00671312	0.0112675
0.00953259	0.0166167	0.0104227	0.00777205	0.0104309	0.00695695	0.00935261	0.0114738	0.0141205	0.0121621	0.00983392	0.0120102	0.0116113	0.0123066	0.00759565	0.00935636	0.0112154	0.0153224	0.0199041	0.0139996	0.012818	0.0124011	0.00863626	0.00886157	0.0104684	0.00986569	0.00617497	0.00349773	0.0118795	0.0151079	0.0166183	0.00933916	0.00238399	0.00520329	0.00744068	0.00384944	0.000624568	0.00929336	0.00681593	0.0074887	0.00884973	0.00669221	0.000997525	0.00402241	0.00110035	0.00394348	0.00965993	0.00662165	0.00672644	0.0112467
0.0095084	0.016572	0.0103954	0.00777183	0.0104189	0.00695484	0.00933241	0.0114556	0.0141015	0.0121632	0.00981974	0.011997	0.0116003	0.0123012	0.00757395	0.00932079	0.0111655	0.0152352	0.0197809	0.0138757	0.0127417	0.0123819	0.00862619	0.00885348	0.0104592	0.00985699	0.00616283	0.00345989	0.0117805	0.0149454	0.0164435	0.00920156	0.00233131	0.00518447	0.00741552	0.003843	0.000625071	0.00927264	0.00679369	0.00746048	0.00882633	0.00668396	0.000996667	0.00400143	0.00107619	0.00392403	0.00963202	0.00661307	0.00673978	0.0112259
0.0094856	0.0165281	0.0103691	0.00777222	0.0104072	0.0069534	0.00931336	0.0114384	0.0140832	0.0121646	0.00980581	0.0119838	0.0115894	0.0122958	0.00755292	0.00928622	0.0111175	0.0151509	0.0196611	0.0137558	0.0126683	0.0123637	0.00861682	0.00884554	0.0104501	0.00984826	0.00615106	0.00342434	0.0116852	0.0147881	0.0162739	0.0090684	0.00228111	0.00516687	0.00739126	0.0038368	0.000625578	0.0092523	0.0067726	0.0074335	0.00880401	0.00667718	0.00099606	0.00398154	0.00105366	0.00390574	0.00960465	0.00660515	0.00675339	0.0112055
0.00946371	0.0164848	0.0103433	0.00777303	0.0103958	0.0069524	0.00929507	0.0114217	0.0140653	0.0121661	0.00979204	0.0119708	0.0115785	0.0122905	0.00753234	0.00925231	0.0110707	0.0150686	0.0195436	0.0136387	0.0125967	0.0123463	0.00860792	0.0088377	0.010441	0.00983951	0.00613955	0.00339032	0.0115922	0.0146342	0.0161079	0.00893818	0.00223254	0.00515008	0.00736759	0.00383077	0.000626086	0.00923221	0.00675226	0.00740732	0.0087824	0.00667139	0.000995622	0.00396236	0.0010322	0.00388821	0.00957764	0.00659768	0.00676716	0.0111852
0.00944183	0.0164414	0.0103176	0.00777383	0.0103843	0.0069514	0.00927679	0.011405	0.0140475	0.0121676	0.00977826	0.0119577	0.0115677	0.0122851	0.00751176	0.0092184	0.0110239	0.0149862	0.0194261	0.0135216	0.0125251	0.0123288	0.00859903	0.00882987	0.0104319	0.00983076	0.00612804	0.0033563	0.0114993	0.0144803	0.0159418	0.00880796	0.00218397	0.00513328	0.00734392	0.00382474	0.000626595	0.00921212	0.00673192	0.00738115	0.0087608	0.00666559	0.000995183	0.00394318	0.00101075	0.00387068	0.00955064	0.00659021	0.00678093	0.011165
0.00941999	0.0163981	0.0102918	0.00777465	0.0103729	0.00695042	0.00925854	0.0113883	0.0140297	0.0121691	0.00976449	0.0119447	0.0115568	0.0122798	0.00749121	0.00918451	0.0109772	0.0149039	0.0193086	0.0134046	0.0124535	0.0123114	0.00859015	0.00882204	0.0104229	0.009822	0.00611653	0.00332235	0.0114065	0.0143266	0.0157759	0.00867788	0.00213547	0.00511652	0.00732028	0.00381871	0.000627103	0.00919204	0.00671161	0.00735501	0.00873923	0.00665983	0.000994751	0.00392404	0.000989348	0.00385319	0.00952365	0.00658276	0.00679471	0.0111447
0.00939896	0.0163552	0.0102666	0.00777582	0.0103617	0.00694981	0.00924096	0.0113721	0.0140123	0.0121707	0.00975087	0.0119317	0.011546	0.0122745	0.00747104	0.00915122	0.0109316	0.0148234	0.0191933	0.0132901	0.0123837	0.0122946	0.00858168	0.00881429	0.0104138	0.00981322	0.00610525	0.00328977	0.0113159	0.0141759	0.0156131	0.00855046	0.00208845	0.00510047	0.00729717	0.00381282	0.000627611	0.00917218	0.00669197	0.00732961	0.00871829	0.00665492	0.000994465	0.00390552	0.000968911	0.00383637	0.00949698	0.00657569	0.0068086	0.0111247
0.0093794	0.0163132	0.0102424	0.00777761	0.0103507	0.00694987	0.0092246	0.0113569	0.0139957	0.0121726	0.00973749	0.0119189	0.0115353	0.0122692	0.0074516	0.009119	0.0108879	0.014746	0.0190815	0.01318	0.0123169	0.0122789	0.00857394	0.00880671	0.0104048	0.0098044	0.00609436	0.00325963	0.0112291	0.0140308	0.0154561	0.00842784	0.00204407	0.00508571	0.00727503	0.00380718	0.000628118	0.00915272	0.00667354	0.0073055	0.00869848	0.00665154	0.000994439	0.00388814	0.000950206	0.00382077	0.00947089	0.0065693	0.00682272	0.0111049
0.00935984	0.0162712	0.0102182	0.0077794	0.0103398	0.00694993	0.00920824	0.0113416	0.0139791	0.0121744	0.00972411	0.0119061	0.0115246	0.0122639	0.00743215	0.00908677	0.0108443	0.0146686	0.0189698	0.0130699	0.0122501	0.0122632	0.0085662	0.00879912	0.0103958	0.00979558	0.00608346	0.00322949	0.0111424	0.0138857	0.015299	0.00830522	0.00199968	0.00507094	0.00725288	0.00380155	0.000628625	0.00913326	0.00665511	0.0072814	0.00867867	0.00664815	0.000994413	0.00387076	0.000931501	0.00380517	0.0094448	0.00656292	0.00683683	0.0110852
0.00934028	0.0162292	0.0101939	0.00778119	0.0103289	0.00694999	0.00919188	0.0113263	0.0139624	0.0121762	0.00971073	0.0118933	0.0115139	0.0122586	0.00741271	0.00905454	0.0108006	0.0145913	0.0188581	0.0129598	0.0121832	0.0122474	0.00855847	0.00879153	0.0103868	0.00978675	0.00607257	0.00319936	0.0110557	0.0137406	0.015142	0.0081826	0.0019553	0.00505618	0.00723074	0.00379591	0.000629131	0.0091138	0.00663668	0.00725729	0.00865887	0.00664477	0.000994387	0.00385338	0.000912796	0.00378957	0.0094187	0.00655653	0.00685094	0.0110654
0.00932087	0.0161873	0.0101698	0.00778304	0.010318	0.00695012	0.00917564	0.0113111	0.0139459	0.012178	0.00969737	0.0118805	0.0115033	0.0122533	0.00739334	0.00902242	0.0107572	0.0145142	0.0187468	0.0128502	0.0121168	0.0122318	0.0085508	0.00878396	0.0103778	0.00977792	0.00606172	0.00316949	0.0109693	0.0135961	0.0149856	0.00806051	0.0019112	0.00504156	0.0072087	0.0037903	0.000629637	0.00909438	0.00661837	0.00723333	0.00863918	0.00664154	0.000994389	0.00383613	0.000894278	0.0037741	0.00939267	0.00655021	0.00686508	0.0110457
0.00930346	0.0161465	0.010147	0.00778569	0.0103076	0.00695112	0.00916105	0.0112971	0.0139303	0.0121801	0.00968435	0.0118679	0.0114927	0.012248	0.00737494	0.00899176	0.0107165	0.0144415	0.0186405	0.0127467	0.0120544	0.0122177	0.00854411	0.00877659	0.0103689	0.00976901	0.00605138	0.00314297	0.0108884	0.0134594	0.0148371	0.00794508	0.00187073	0.00502868	0.007188	0.00378502	0.000630135	0.0090755	0.00660171	0.00721115	0.00862102	0.00664034	0.000994735	0.0038204	0.000878135	0.00376028	0.00936741	0.0065448	0.00687942	0.0110263
0.00928608	0.0161058	0.0101242	0.00778835	0.0102971	0.00695213	0.00914648	0.0112831	0.0139148	0.0121821	0.00967133	0.0118553	0.0114822	0.0122426	0.00735656	0.00896113	0.0106758	0.0143689	0.0185344	0.0126434	0.0119922	0.0122035	0.00853744	0.00876922	0.0103599	0.00976009	0.00604106	0.00311651	0.0108076	0.0133228	0.0146887	0.00782977	0.00183033	0.00501584	0.00716732	0.00377974	0.000630633	0.00905664	0.00658508	0.00718901	0.00860288	0.00663917	0.000995088	0.0038047	0.000862035	0.00374648	0.00934217	0.00653941	0.00689377	0.011007
0.0092687	0.016065	0.0101013	0.00779101	0.0102867	0.00695314	0.00913192	0.0112692	0.0138992	0.0121841	0.00965832	0.0118426	0.0114716	0.0122373	0.00733819	0.0089305	0.0106351	0.0142963	0.0184282	0.0125401	0.0119299	0.0121894	0.00853077	0.00876186	0.010351	0.00975118	0.00603074	0.00309006	0.0107267	0.0131862	0.0145403	0.00771446	0.00178992	0.005003	0.00714664	0.00377447	0.000631131	0.00903777	0.00656845	0.00716686	0.00858475	0.00663801	0.000995441	0.003789	0.000845935	0.00373269	0.00931693	0.00653401	0.00690812	0.0109877
0.00925132	0.0160243	0.0100785	0.00779367	0.0102762	0.00695415	0.00911735	0.0112552	0.0138837	0.0121862	0.0096453	0.01183	0.011461	0.012232	0.00731981	0.00889987	0.0105944	0.0142237	0.0183221	0.0124368	0.0118676	0.0121753	0.0085241	0.00875449	0.0103421	0.00974226	0.00602041	0.00306361	0.0106459	0.0130496	0.014392	0.00759917	0.00174953	0.00499016	0.00712596	0.0037692	0.000631629	0.0090189	0.00655182	0.00714472	0.00856661	0.00663684	0.000995802	0.0037733	0.00082984	0.00371889	0.00929168	0.00652861	0.00692248	0.0109684
0.00923536	0.0159844	0.0100566	0.00779686	0.010266	0.00695575	0.00910395	0.0112421	0.0138689	0.0121883	0.00963252	0.0118176	0.0114506	0.0122267	0.00730213	0.00887029	0.0105557	0.0141542	0.0182197	0.0123379	0.0118084	0.0121621	0.0085181	0.00874726	0.0103332	0.00973327	0.00601045	0.00303957	0.010569	0.0129186	0.0142494	0.00748874	0.00171175	0.00497857	0.00710625	0.00376415	0.000632116	0.00900042	0.00653636	0.00712385	0.00854956	0.00663708	0.000999089	0.00375916	0.000815452	0.00370627	0.00926699	0.00652384	0.00693692	0.0109494
0.00922003	0.0159448	0.0100351	0.00780029	0.010256	0.0069576	0.00909106	0.0112293	0.0138543	0.0121905	0.00961983	0.0118051	0.0114401	0.0122213	0.00728476	0.00884117	0.0105178	0.0140861	0.0181189	0.0122411	0.0117505	0.0121494	0.0085124	0.00874008	0.0103243	0.00972425	0.00600064	0.0030166	0.0104938	0.0127902	0.0141094	0.00738046	0.00167512	0.00496754	0.00708698	0.00375921	0.000632599	0.00898212	0.00652142	0.00710356	0.00853297	0.00663794	0.00100367	0.00374569	0.000801819	0.00369417	0.00924254	0.00651934	0.00695141	0.0109305
0.0092047	0.0159053	0.0100136	0.00780371	0.0102459	0.00695946	0.00907817	0.0112166	0.0138398	0.0121927	0.00960715	0.0117927	0.0114297	0.012216	0.00726738	0.00881205	0.0104799	0.014018	0.0180181	0.0121443	0.0116926	0.0121367	0.00850671	0.00873291	0.0103153	0.00971523	0.00599084	0.00299363	0.0104186	0.0126617	0.0139694	0.00727218	0.0016385	0.00495651	0.0070677	0.00375427	0.000633081	0.00896381	0.00650649	0.00708326	0.00851639	0.0066388	0.00100825	0.00373223	0.000788187	0.00368206	0.00921809	0.00651484	0.0069659	0.0109116
0.00918936	0.0158657	0.00999213	0.00780714	0.0102358	0.00696131	0.00906527	0.0112038	0.0138252	0.0121949	0.00959447	0.0117803	0.0114192	0.0122106	0.00725001	0.00878293	0.010442	0.0139499	0.0179173	0.0120474	0.0116346	0.012124	0.00850101	0.00872574	0.0103064	0.00970621	0.00598103	0.00297066	0.0103434	0.0125333	0.0138294	0.0071639	0.00160188	0.00494548	0.00704843	0.00374933	0.000633564	0.0089455	0.00649155	0.00706296	0.00849981	0.00663966	0.00101283	0.00371876	0.000774554	0.00366996	0.00919364	0.00651035	0.0069804	0.0108927
0.00917472	0.0158265	0.00997107	0.0078108	0.0102259	0.00696343	0.00905294	0.0111915	0.013811	0.0121971	0.0095819	0.0117679	0.0114088	0.0122052	0.00723298	0.00875433	0.0104051	0.0138834	0.0178184	0.0119528	0.0115782	0.0121118	0.00849563	0.00871863	0.0102976	0.00969715	0.0059714	0.00294887	0.0102701	0.0124076	0.0136923	0.00705804	0.00156655	0.00493506	0.00702963	0.0037445	0.000634039	0.00892738	0.00647718	0.0070433	0.00848374	0.00664119	0.00101984	0.00370622	0.000761759	0.00365842	0.00916946	0.00650614	0.0069949	0.0108739
0.00916121	0.015788	0.00995073	0.00781485	0.0102161	0.00696599	0.00904153	0.0111798	0.0137973	0.0121993	0.0095695	0.0117556	0.0113984	0.0121998	0.0072165	0.00872657	0.0103697	0.0138195	0.0177225	0.0118619	0.0115242	0.0121003	0.00849078	0.00871161	0.0102887	0.00968802	0.00596204	0.00292903	0.0102	0.0122867	0.0135599	0.00695617	0.00153333	0.00492565	0.00701164	0.00373984	0.000634501	0.00890957	0.00646376	0.00702466	0.00846853	0.0066438	0.00103084	0.0036952	0.00075034	0.00364782	0.00914571	0.00650241	0.00700944	0.0108553
0.00914779	0.0157496	0.00993045	0.00781894	0.0102063	0.00696859	0.00903019	0.0111682	0.0137837	0.0122016	0.00955713	0.0117433	0.011388	0.0121943	0.00720007	0.00869888	0.0103344	0.0137557	0.0176268	0.0117713	0.0114704	0.0120889	0.00848597	0.00870461	0.0102798	0.00967888	0.00595271	0.00290935	0.0101302	0.0121661	0.013428	0.00685464	0.00150029	0.00491632	0.00699371	0.00373521	0.000634963	0.00889179	0.00645041	0.00700611	0.00845338	0.0066465	0.00104219	0.00368431	0.00073904	0.00363729	0.009122	0.00649872	0.00702397	0.0108368
0.00913437	0.0157111	0.00991017	0.00782302	0.0101966	0.00697119	0.00901886	0.0111565	0.0137701	0.0122038	0.00954475	0.0117311	0.0113776	0.0121888	0.00718365	0.0086712	0.0102992	0.013692	0.0175312	0.0116806	0.0114166	0.0120776	0.00848117	0.00869761	0.0102709	0.00966974	0.00594338	0.00288968	0.0100603	0.0120455	0.013296	0.00675312	0.00146726	0.004907	0.00697578	0.00373057	0.000635425	0.008874	0.00643706	0.00698756	0.00843824	0.00664921	0.00105353	0.00367341	0.000727739	0.00362676	0.00909829	0.00649503	0.00703851	0.0108182
0.00912111	0.0156727	0.00988998	0.00782716	0.0101868	0.00697384	0.00900765	0.011145	0.0137565	0.012206	0.0095324	0.0117188	0.0113672	0.0121834	0.00716729	0.00864363	0.0102642	0.0136286	0.017436	0.0115905	0.0113632	0.0120663	0.00847643	0.00869061	0.0102621	0.0096606	0.00593408	0.00287027	0.00999094	0.0119255	0.0131647	0.00665214	0.00143452	0.00489781	0.00695796	0.00372595	0.000635884	0.00885626	0.00642385	0.00696915	0.00842321	0.00665206	0.00106505	0.00366266	0.000716627	0.00361637	0.00907464	0.0064914	0.00705305	0.0107997
0.00910913	0.0156351	0.00987061	0.0078317	0.0101773	0.00697696	0.00899748	0.0111342	0.0137435	0.0122083	0.00952025	0.0117066	0.0113569	0.0121778	0.00715158	0.00861704	0.0102309	0.0135682	0.0173443	0.0115047	0.0113126	0.0120558	0.00847228	0.00868373	0.0102532	0.00965135	0.0059251	0.0028531	0.00992523	0.011811	0.013039	0.00655585	0.00140422	0.00488977	0.00694107	0.00372154	0.000636324	0.00883888	0.00641171	0.00695193	0.00840914	0.00665611	0.00107808	0.00365312	0.000707105	0.00360703	0.00905149	0.0064883	0.00706755	0.0107815
0.0090975	0.0155977	0.00985145	0.00783635	0.0101677	0.0069802	0.00898759	0.0111236	0.0137307	0.0122105	0.00950815	0.0116945	0.0113466	0.0121722	0.00713604	0.00859072	0.0101982	0.0135085	0.0172536	0.0114201	0.0112627	0.0120456	0.00846828	0.00867687	0.0102443	0.00964209	0.00591619	0.00283654	0.0098605	0.011698	0.0129147	0.0064608	0.00137459	0.00488204	0.00692443	0.00371717	0.00063676	0.00882159	0.00639985	0.00693502	0.00839533	0.00666048	0.00109152	0.00364389	0.000698006	0.00359798	0.00902848	0.00648534	0.00708205	0.0107633
0.00908588	0.0155602	0.00983229	0.007841	0.0101582	0.00698345	0.0089777	0.011113	0.0137179	0.0122127	0.00949605	0.0116824	0.0113362	0.0121666	0.0071205	0.00856439	0.0101654	0.0134489	0.0171629	0.0113354	0.0112129	0.0120354	0.00846428	0.00867001	0.0102355	0.00963282	0.00590729	0.00281997	0.00979577	0.0115849	0.0127905	0.00636575	0.00134495	0.00487432	0.00690779	0.00371281	0.000637195	0.0088043	0.006388	0.00691812	0.00838152	0.00666486	0.00110495	0.00363466	0.000688906	0.00358892	0.00900546	0.00648237	0.00709654	0.0107451
0.00907425	0.0155228	0.00981313	0.00784565	0.0101487	0.00698669	0.00896781	0.0111024	0.0137051	0.012215	0.00948396	0.0116702	0.0113259	0.012161	0.00710496	0.00853806	0.0101326	0.0133893	0.0170722	0.0112508	0.011163	0.0120252	0.00846028	0.00866315	0.0102266	0.00962355	0.00589839	0.0028034	0.00973105	0.0114719	0.0126662	0.0062707	0.00131531	0.00486659	0.00689115	0.00370845	0.00063763	0.00878701	0.00637615	0.00690122	0.0083677	0.00666923	0.00111839	0.00362544	0.000679807	0.00357987	0.00898244	0.00647941	0.00711104	0.0107269
0.00906339	0.0154858	0.00979446	0.00785052	0.0101393	0.00699019	0.00895853	0.0110922	0.0136926	0.0122172	0.00947198	0.0116582	0.0113156	0.0121553	0.00708981	0.00851233	0.010101	0.0133315	0.0169837	0.0111688	0.0111149	0.0120154	0.00845662	0.00865635	0.0102177	0.00961422	0.00588967	0.00278819	0.00966856	0.0113622	0.0125454	0.00617853	0.00128716	0.00485956	0.00687508	0.0037042	0.000638051	0.00876994	0.00636494	0.00688503	0.00835446	0.0066743	0.0011327	0.00361693	0.000671668	0.00357145	0.00895972	0.00647675	0.00712548	0.0107088
0.0090534	0.0154493	0.00977632	0.00785563	0.01013	0.00699399	0.00894996	0.0110825	0.0136805	0.0122193	0.00946013	0.0116461	0.0113052	0.0121495	0.00707509	0.00848727	0.0100705	0.0132758	0.0168977	0.0110898	0.0110687	0.0120062	0.00845334	0.00864962	0.0102089	0.00960482	0.00588115	0.00277451	0.00960862	0.0112563	0.0124285	0.00608961	0.0012607	0.00485331	0.00685965	0.00370008	0.000638456	0.00875311	0.00635447	0.00686965	0.00834185	0.00668015	0.001148	0.00360922	0.000664614	0.00356375	0.00893734	0.00647442	0.00713986	0.0106909
0.00904344	0.0154128	0.0097582	0.00786076	0.0101207	0.00699778	0.0089414	0.0110729	0.0136684	0.0122215	0.00944829	0.0116341	0.0112949	0.0121437	0.00706038	0.00846223	0.0100401	0.0132201	0.0168117	0.0110108	0.0110226	0.0119971	0.00845007	0.00864289	0.0102	0.00959541	0.00587263	0.00276087	0.00954875	0.0111505	0.0123117	0.00600078	0.00123427	0.00484709	0.00684425	0.00369597	0.000638861	0.00873629	0.00634402	0.0068543	0.00832927	0.00668603	0.00116333	0.00360154	0.000657589	0.00355606	0.00891497	0.0064721	0.00715424	0.010673
0.00903348	0.0153763	0.00974008	0.00786588	0.0101113	0.00700158	0.00893285	0.0110632	0.0136563	0.0122236	0.00943645	0.0116221	0.0112846	0.0121379	0.00704567	0.00843719	0.0100097	0.0131644	0.0167257	0.0109319	0.0109764	0.0119879	0.0084468	0.00863615	0.0101911	0.00958601	0.00586412	0.00274723	0.00948888	0.0110447	0.0121948	0.00591194	0.00120785	0.00484086	0.00682884	0.00369185	0.000639265	0.00871946	0.00633356	0.00683894	0.00831668	0.0066919	0.00117866	0.00359385	0.000650564	0.00354838	0.00889259	0.00646979	0.00716861	0.0106551
0.0090238	0.01534	0.00972213	0.00787107	0.010102	0.00700547	0.00892452	0.0110537	0.0136443	0.0122258	0.00942465	0.0116101	0.0112743	0.0121321	0.00703111	0.00841237	0.0099797	0.0131094	0.0166406	0.010854	0.010931	0.0119789	0.00844366	0.00862944	0.0101823	0.00957657	0.00585567	0.0027341	0.00942986	0.0109402	0.0120793	0.00582422	0.00118199	0.00483489	0.00681365	0.00368778	0.000639663	0.00870272	0.00632335	0.00682386	0.0083043	0.00669802	0.00119431	0.00358643	0.000643901	0.00354093	0.00887033	0.00646757	0.00718295	0.0106373
0.00901506	0.0153042	0.00970476	0.0078765	0.0100928	0.00700964	0.00891694	0.0110447	0.0136328	0.0122278	0.009413	0.0115982	0.011264	0.0121262	0.00701702	0.00838829	0.00995102	0.0130567	0.0165582	0.0107794	0.0108876	0.0119705	0.0084409	0.00862279	0.0101734	0.00956705	0.00584743	0.00272264	0.00937363	0.0108399	0.0119681	0.00574009	0.00115797	0.00482977	0.00679918	0.00368385	0.00064004	0.00868625	0.00631393	0.00680965	0.00829261	0.00670495	0.00121099	0.00357987	0.000638417	0.00353426	0.00884844	0.00646571	0.00719717	0.0106196
0.00900665	0.0152686	0.00968759	0.007882	0.0100836	0.00701391	0.00890962	0.0110359	0.0136213	0.0122298	0.00940139	0.0115862	0.0112537	0.0121202	0.00700309	0.00836447	0.00992281	0.0130048	0.0164767	0.0107059	0.010845	0.0119623	0.00843829	0.00861616	0.0101645	0.0095575	0.00583927	0.00271175	0.00931836	0.010741	0.0118584	0.00565721	0.00113458	0.00482495	0.00678495	0.00367996	0.000640409	0.00866986	0.00630478	0.00679575	0.00828115	0.00671216	0.00122803	0.0035736	0.000633342	0.00352784	0.00882667	0.00646396	0.00721135	0.0106019
0.00899823	0.015233	0.00967042	0.00788751	0.0100745	0.00701818	0.00890229	0.0110271	0.0136099	0.0122318	0.00938978	0.0115743	0.0112434	0.0121142	0.00698916	0.00834064	0.00989459	0.0129528	0.0163953	0.0106324	0.0108024	0.011954	0.00843568	0.00860953	0.0101556	0.00954795	0.00583111	0.00270086	0.0092631	0.0106422	0.0117487	0.00557432	0.00111119	0.00482013	0.00677072	0.00367607	0.000640778	0.00865348	0.00629563	0.00678185	0.00826968	0.00671937	0.00124507	0.00356734	0.000628267	0.00352143	0.0088049	0.00646222	0.00722553	0.0105843
0.00898985	0.0151975	0.00965327	0.00789302	0.0100653	0.00702246	0.00889499	0.0110183	0.0135985	0.0122338	0.00937818	0.0115624	0.011233	0.0121082	0.00697525	0.00831684	0.00986643	0.0129009	0.0163139	0.0105591	0.0107599	0.0119458	0.00843307	0.0086029	0.0101468	0.00953839	0.00582295	0.00269003	0.00920794	0.0105435	0.0116391	0.00549158	0.00108787	0.00481533	0.00675652	0.00367219	0.000641474	0.00863721	0.00628651	0.00676799	0.00825825	0.00672661	0.00126214	0.0035611	0.000623236	0.00351505	0.00878314	0.00646048	0.00723971	0.0105667
0.00898208	0.0151622	0.00963649	0.00789866	0.0100561	0.0070269	0.00888818	0.0110099	0.0135873	0.0122357	0.00936667	0.0115505	0.0112227	0.0121021	0.00696165	0.00829353	0.00983915	0.0128506	0.0162345	0.0104879	0.0107188	0.011938	0.00843072	0.00859631	0.0101379	0.00952877	0.00581493	0.00268031	0.00915464	0.0104476	0.0115324	0.00541126	0.00106577	0.0048111	0.0067428	0.00366839	0.000647951	0.00862306	0.00627791	0.0067547	0.00824725	0.00673436	0.00127987	0.00355542	0.000618985	0.00350916	0.00876162	0.00645896	0.00725377	0.0105492
0.0089751	0.0151275	0.00962019	0.00790447	0.010047	0.00703156	0.00888198	0.0110019	0.0135765	0.0122375	0.00935527	0.0115387	0.0112124	0.0120958	0.00694845	0.00827085	0.009813	0.0128022	0.0161573	0.0104197	0.0106796	0.0119306	0.00842869	0.00858977	0.010129	0.00951906	0.00580708	0.002672	0.00910374	0.0103554	0.0114295	0.00533408	0.00104525	0.00480758	0.0067297	0.00366471	0.000661881	0.00861162	0.00626998	0.00674217	0.00823682	0.00674275	0.00129844	0.00355046	0.000615739	0.00350393	0.00874041	0.00645771	0.00726768	0.0105318
0.00896811	0.0150927	0.00960389	0.00791028	0.0100379	0.00703621	0.00887579	0.0109939	0.0135656	0.0122394	0.00934387	0.0115269	0.011202	0.0120896	0.00693525	0.00824818	0.00978685	0.0127538	0.0160802	0.0103514	0.0106403	0.0119232	0.00842666	0.00858322	0.0101201	0.00950936	0.00579923	0.0026637	0.00905284	0.0102633	0.0113266	0.00525689	0.00102472	0.00480407	0.0067166	0.00366102	0.000675812	0.00860019	0.00626204	0.00672963	0.00822639	0.00675114	0.00131701	0.0035455	0.000612494	0.00349869	0.0087192	0.00645647	0.00728159	0.0105144
0.00896113	0.0150579	0.0095876	0.00791609	0.0100288	0.00704087	0.0088696	0.0109858	0.0135548	0.0122412	0.00933248	0.011515	0.0111917	0.0120833	0.00692206	0.0082255	0.0097607	0.0127054	0.0160031	0.0102832	0.0106011	0.0119158	0.00842462	0.00857668	0.0101112	0.00949965	0.00579138	0.00265539	0.00900194	0.0101711	0.0112237	0.00517971	0.00100419	0.00480055	0.0067035	0.00365733	0.000689742	0.00858876	0.00625411	0.0067171	0.00821596	0.00675954	0.00133557	0.00354053	0.000609248	0.00349345	0.008698	0.00645522	0.00729551	0.0104971
0.00895426	0.0150232	0.00957136	0.00792191	0.0100197	0.00704555	0.00886349	0.0109779	0.013544	0.0122429	0.0093211	0.0115032	0.0111814	0.0120771	0.00690891	0.00820291	0.00973471	0.0126573	0.0159264	0.0102154	0.0105621	0.0119084	0.00842264	0.00857014	0.0101023	0.00948993	0.00578355	0.00264729	0.00895139	0.0100794	0.0111213	0.00510298	0.000983891	0.00479714	0.00669049	0.00365366	0.00070558	0.008578	0.00624627	0.00670467	0.00820561	0.00676802	0.00135425	0.00353567	0.000606146	0.00348831	0.00867683	0.00645401	0.00730939	0.0104797
0.00894841	0.0149891	0.00955575	0.00792791	0.0100106	0.00705048	0.00885819	0.0109705	0.0135336	0.0122445	0.00930987	0.0114914	0.011171	0.0120706	0.0068963	0.00818116	0.00971022	0.0126118	0.0158528	0.0101514	0.0105255	0.0119016	0.00842105	0.00856366	0.0100933	0.00948009	0.00577594	0.00264106	0.00890405	0.00999269	0.011024	0.00503048	0.000965679	0.00479467	0.00667831	0.00365014	0.000739099	0.00857345	0.00623931	0.00669324	0.00819599	0.0067773	0.00137399	0.00353173	0.000604373	0.00348401	0.00865607	0.00645313	0.00732302	0.0104625
0.00894275	0.0149551	0.00954024	0.00793394	0.0100016	0.00705544	0.00885303	0.0109632	0.0135232	0.0122461	0.00929867	0.0114797	0.0111606	0.0120641	0.00688378	0.00815957	0.009686	0.0125668	0.0157799	0.0100881	0.0104894	0.011895	0.00841953	0.00855718	0.0100844	0.00947022	0.00576837	0.00263517	0.00885729	0.00990687	0.0109276	0.00495874	0.000947845	0.00479237	0.00666629	0.00364663	0.000775815	0.00857002	0.00623251	0.00668198	0.0081865	0.00678673	0.00139391	0.00352796	0.000602841	0.00347986	0.00863539	0.00645232	0.00733661	0.0104454
0.00893709	0.0149211	0.00952474	0.00793997	0.00999251	0.00706041	0.00884787	0.0109558	0.0135129	0.0122476	0.00928746	0.0114679	0.0111502	0.0120576	0.00687127	0.00813797	0.00966178	0.0125218	0.0157069	0.0100249	0.0104533	0.0118883	0.00841801	0.00855071	0.0100755	0.00946036	0.0057608	0.00262928	0.00881053	0.00982105	0.0108312	0.004887	0.000930011	0.00479007	0.00665426	0.00364313	0.000812531	0.0085666	0.00622571	0.00667072	0.00817701	0.00679615	0.00141383	0.00352419	0.000601308	0.00347571	0.00861471	0.0064515	0.00735019	0.0104282
0.00893143	0.0148871	0.00950923	0.00794601	0.00998345	0.00706538	0.00884271	0.0109485	0.0135025	0.0122492	0.00927626	0.0114562	0.0111399	0.0120511	0.00685875	0.00811638	0.00963757	0.0124767	0.015634	0.00996158	0.0104173	0.0118816	0.00841649	0.00854423	0.0100666	0.00945049	0.00575323	0.00262338	0.00876377	0.00973523	0.0107348	0.00481526	0.000912177	0.00478777	0.00664223	0.00363962	0.000849247	0.00856318	0.00621891	0.00665946	0.00816752	0.00680558	0.00143376	0.00352042	0.000599776	0.00347155	0.00859402	0.00645069	0.00736377	0.0104111
0.00892626	0.0148533	0.00949402	0.0079521	0.00997438	0.00707044	0.00883793	0.0109415	0.0134924	0.0122506	0.00926513	0.0114444	0.0111295	0.0120444	0.00684649	0.0080952	0.00961408	0.012433	0.0155626	0.00990024	0.0103824	0.0118752	0.00841515	0.00853778	0.0100576	0.00944056	0.00574576	0.00261841	0.00871859	0.00965188	0.010641	0.00474563	0.000895367	0.00478593	0.00663062	0.00363619	0.000885647	0.0085598	0.00621253	0.00664869	0.00815837	0.00681537	0.00145416	0.00351709	0.000598891	0.00346781	0.00857354	0.00645002	0.0073772	0.010394
0.00892179	0.01482	0.00947923	0.00795828	0.00996531	0.00707565	0.00883369	0.0109348	0.0134825	0.0122519	0.00925409	0.0114327	0.011119	0.0120376	0.00683459	0.0080746	0.00959162	0.0123911	0.0154935	0.00984162	0.0103492	0.0118691	0.00841407	0.00853135	0.0100486	0.00943054	0.00573843	0.00261472	0.00867565	0.00957203	0.0105507	0.00467898	0.000880006	0.00478474	0.0066196	0.00363284	0.000921601	0.00855649	0.00620676	0.0066386	0.00814972	0.00682567	0.00147525	0.00351438	0.000598923	0.00346464	0.00855333	0.00644956	0.0073904	0.010377
0.00891734	0.0147867	0.00946445	0.00796446	0.00995624	0.00708085	0.00882948	0.0109281	0.0134726	0.0122531	0.00924306	0.011421	0.0111086	0.0120308	0.00682271	0.00805403	0.00956921	0.0123493	0.0154245	0.0097831	0.0103161	0.011863	0.00841301	0.00852493	0.0100397	0.00942051	0.00573111	0.00261109	0.0086328	0.00949231	0.0104605	0.00461244	0.000864701	0.00478357	0.0066086	0.0036295	0.000957539	0.00855319	0.006201	0.00662854	0.00814108	0.00683599	0.00149636	0.00351169	0.00059899	0.00346148	0.00853314	0.00644912	0.00740359	0.0103601
0.0089129	0.0147534	0.00944967	0.00797064	0.00994717	0.00708606	0.00882526	0.0109214	0.0134627	0.0122543	0.00923203	0.0114093	0.0110982	0.012024	0.00681083	0.00803345	0.0095468	0.0123074	0.0153556	0.00972458	0.010283	0.011857	0.00841194	0.0085185	0.0100307	0.00941048	0.00572379	0.00260745	0.00858995	0.00941258	0.0103703	0.0045459	0.000849396	0.0047824	0.0065976	0.00362616	0.000993476	0.00854989	0.00619525	0.00661848	0.00813245	0.00684631	0.00151747	0.003509	0.000599057	0.00345833	0.00851294	0.00644867	0.00741678	0.0103431
0.00890854	0.0147202	0.00943493	0.00797683	0.00993809	0.00709128	0.00882111	0.0109148	0.0134528	0.0122556	0.00922102	0.0113976	0.0110877	0.0120172	0.00679899	0.00801296	0.00952451	0.0122658	0.0152869	0.00966641	0.0102501	0.011851	0.0084109	0.00851208	0.0100217	0.00940044	0.00571648	0.00260398	0.00854738	0.00933331	0.0102806	0.00447975	0.000834272	0.00478131	0.00658668	0.00362283	0.00102935	0.00854659	0.00618957	0.0066085	0.00812387	0.00685669	0.00153866	0.00350639	0.000599238	0.00345525	0.00849278	0.00644824	0.00742994	0.0103262
0.00890489	0.0146873	0.00942062	0.00798306	0.00992899	0.00709661	0.00881751	0.0109086	0.0134432	0.0122565	0.0092101	0.0113859	0.0110773	0.0120101	0.00678753	0.00799307	0.0095033	0.0122262	0.0152206	0.00961114	0.010219	0.0118453	0.0084101	0.00850569	0.0100127	0.0093903	0.00570932	0.00260184	0.00850717	0.00925775	0.0101947	0.00441677	0.000820664	0.00478089	0.00657637	0.00361959	0.00106469	0.00854335	0.00618451	0.00659923	0.00811578	0.00686755	0.00156051	0.00350441	0.000600372	0.00345276	0.00847292	0.00644801	0.00744281	0.0103094
0.00890156	0.0146547	0.0094065	0.00798933	0.00991987	0.00710199	0.00881415	0.0109024	0.0134337	0.0122574	0.00919923	0.0113743	0.0110668	0.012003	0.00677624	0.00797346	0.00948257	0.0121874	0.0151554	0.00955714	0.0101887	0.0118397	0.00840942	0.0084993	0.0100037	0.0093801	0.00570221	0.00260031	0.00846801	0.00918385	0.0101105	0.00435519	0.000807729	0.00478076	0.00656635	0.00361639	0.00109979	0.00854013	0.00617973	0.00659028	0.00810792	0.00687862	0.00158266	0.00350271	0.000601929	0.00345052	0.00845318	0.00644787	0.00745556	0.0102926
0.00889823	0.014622	0.00939237	0.00799559	0.00991076	0.00710737	0.00881078	0.0108963	0.0134241	0.0122583	0.00918836	0.0113626	0.0110563	0.0119959	0.00676495	0.00795385	0.00946184	0.0121485	0.0150902	0.00950315	0.0101584	0.0118342	0.00840874	0.00849291	0.00999466	0.00936991	0.00569511	0.00259877	0.00842884	0.00910995	0.0100263	0.00429362	0.000794794	0.00478064	0.00655633	0.0036132	0.0011349	0.00853691	0.00617495	0.00658133	0.00810005	0.0068897	0.0016048	0.00350101	0.000603487	0.00344829	0.00843344	0.00644773	0.00746831	0.0102759
0.00889489	0.0145894	0.00937825	0.00800185	0.00990164	0.00711275	0.00880742	0.0108902	0.0134146	0.0122592	0.00917748	0.0113509	0.0110458	0.0119887	0.00675366	0.00793424	0.00944111	0.0121097	0.015025	0.00944916	0.0101281	0.0118287	0.00840806	0.00848653	0.00998564	0.00935972	0.00568801	0.00259724	0.00838968	0.00903605	0.00994209	0.00423204	0.00078186	0.00478051	0.0065463	0.00361	0.00117	0.00853369	0.00617016	0.00657238	0.00809219	0.00690077	0.00162694	0.0034993	0.000605044	0.00344605	0.00841371	0.00644759	0.00748106	0.0102591
0.00889185	0.0145569	0.00936429	0.00800812	0.0098925	0.00711816	0.00880428	0.0108843	0.0134052	0.01226	0.00916665	0.0113393	0.0110352	0.0119815	0.00674252	0.00791489	0.00942083	0.0120717	0.0149608	0.0093964	0.0100986	0.0118233	0.00840747	0.00848015	0.0099766	0.00934948	0.00568096	0.00259626	0.00835152	0.00896375	0.00985952	0.00417424	0.000770782	0.00478067	0.00653655	0.00360684	0.00120485	0.00853049	0.00616564	0.00656373	0.00808452	0.00691203	0.00164934	0.00349786	0.000606999	0.00344406	0.00839409	0.00644752	0.00749366	0.0102424
0.00888942	0.0145248	0.00935069	0.00801439	0.00988332	0.00712364	0.0088016	0.0108786	0.013396	0.0122605	0.00915591	0.0113277	0.0110247	0.0119741	0.00673172	0.00789608	0.00940148	0.0120355	0.0148988	0.00934622	0.0100706	0.0118181	0.00840708	0.00847378	0.00996753	0.00933914	0.00567403	0.00259645	0.00831544	0.00889477	0.00978034	0.00412424	0.000763559	0.00478139	0.00652734	0.00360375	0.00123917	0.00852731	0.00616164	0.0065557	0.00807727	0.00692366	0.00167226	0.00349694	0.00060978	0.00344256	0.00837474	0.0064476	0.00750597	0.0102257
0.0088871	0.0144928	0.00933716	0.00802067	0.00987412	0.00712912	0.00879901	0.010873	0.0133868	0.012261	0.00914518	0.011316	0.0110141	0.0119666	0.00672098	0.00787738	0.00938231	0.0119995	0.0148372	0.00929653	0.0100429	0.011813	0.00840672	0.00846742	0.00995846	0.00932878	0.00566712	0.00259686	0.00827975	0.00882642	0.00970182	0.00407576	0.00075708	0.00478223	0.00651825	0.00360068	0.00127339	0.00852414	0.00615775	0.00654778	0.0080701	0.00693537	0.00169528	0.00349612	0.000612721	0.00344116	0.00835543	0.00644771	0.00751822	0.0102091
0.00888479	0.0144607	0.00932362	0.00802695	0.00986492	0.00713461	0.00879642	0.0108674	0.0133776	0.0122615	0.00913445	0.0113044	0.0110035	0.0119591	0.00671023	0.00785868	0.00936315	0.0119635	0.0147756	0.00924684	0.0100153	0.0118079	0.00840637	0.00846106	0.00994938	0.00931842	0.0056602	0.00259727	0.00824407	0.00875808	0.00962329	0.00402728	0.000750601	0.00478307	0.00650915	0.00359761	0.00130761	0.00852097	0.00615386	0.00653987	0.00806293	0.00694707	0.0017183	0.00349531	0.000615662	0.00343976	0.00833612	0.00644782	0.00753047	0.0101925
0.0088825	0.0144287	0.0093101	0.00803323	0.00985572	0.0071401	0.00879385	0.0108618	0.0133684	0.012262	0.00912372	0.0112928	0.0109929	0.0119517	0.00669951	0.00784	0.00934403	0.0119277	0.0147142	0.00919728	0.00998771	0.0118028	0.00840602	0.00845469	0.0099403	0.00930805	0.0056533	0.00259774	0.00820848	0.0086899	0.00954494	0.00397945	0.000744449	0.00478393	0.00650009	0.00359455	0.00134181	0.00851779	0.00615	0.00653198	0.00805578	0.00695879	0.00174134	0.00349452	0.000618642	0.00343839	0.00831683	0.00644794	0.00754271	0.0101759
0.00888063	0.0143969	0.00929683	0.00803948	0.00984647	0.00714561	0.0087916	0.0108564	0.0133593	0.0122623	0.00911305	0.0112812	0.0109823	0.011944	0.00668902	0.00782172	0.00932557	0.011893	0.0146543	0.0091496	0.00996127	0.0117979	0.0084058	0.00844834	0.0099312	0.00929761	0.00564647	0.00259904	0.00817441	0.00862415	0.00946907	0.00394161	0.00074326	0.00478521	0.00649143	0.00359153	0.00137557	0.00851463	0.00614651	0.00652454	0.00804891	0.00697074	0.00176472	0.00349409	0.000622213	0.00343737	0.00829772	0.00644814	0.0075547	0.0101594
0.00887924	0.0143655	0.00928383	0.00804572	0.00983716	0.00715115	0.0087897	0.0108513	0.0133504	0.0122623	0.00910245	0.0112696	0.0109716	0.0119362	0.00667879	0.00780387	0.00930786	0.0118598	0.0145961	0.009104	0.0099361	0.0117932	0.00840572	0.00844198	0.00992206	0.00928709	0.00563972	0.00260126	0.008142	0.0085611	0.00939597	0.00391477	0.000747544	0.00478693	0.00648321	0.00358857	0.00140886	0.00851147	0.00614344	0.00651758	0.00804236	0.00698295	0.00178847	0.00349408	0.000626435	0.00343673	0.00827881	0.00644845	0.00756641	0.0101429
0.00887784	0.014334	0.00927083	0.00805195	0.00982786	0.00715669	0.0087878	0.0108461	0.0133415	0.0122624	0.00909185	0.011258	0.010961	0.0119284	0.00666855	0.00778602	0.00929015	0.0118265	0.014538	0.0090584	0.00991093	0.0117884	0.00840564	0.00843563	0.00991293	0.00927656	0.00563298	0.00260347	0.00810959	0.00849806	0.00932287	0.00388793	0.000751828	0.00478865	0.006475	0.00358562	0.00144215	0.00850832	0.00614036	0.00651063	0.00803581	0.00699516	0.00181222	0.00349406	0.000630657	0.00343609	0.00825991	0.00644875	0.00757812	0.0101265
0.00887644	0.0143025	0.00925782	0.00805819	0.00981855	0.00716222	0.0087859	0.010841	0.0133325	0.0122624	0.00908124	0.0112464	0.0109503	0.0119205	0.00665832	0.00776817	0.00927243	0.0117932	0.0144798	0.00901279	0.00988576	0.0117837	0.00840556	0.00842928	0.00990379	0.00926603	0.00562623	0.00260569	0.00807717	0.00843501	0.00924976	0.0038611	0.000756112	0.00479037	0.00646679	0.00358266	0.00147544	0.00850516	0.00613729	0.00650367	0.00802926	0.00700737	0.00183598	0.00349404	0.000634878	0.00343546	0.008241	0.00644906	0.00758984	0.01011
0.00887505	0.014271	0.00924482	0.00806442	0.00980924	0.00716776	0.008784	0.0108358	0.0133236	0.0122625	0.00907064	0.0112348	0.0109396	0.0119127	0.00664809	0.00775032	0.00925472	0.01176	0.0144217	0.00896719	0.00986059	0.011779	0.00840548	0.00842293	0.00989466	0.00925551	0.00561948	0.00260791	0.00804476	0.00837196	0.00917666	0.00383426	0.000760396	0.00479209	0.00645858	0.0035797	0.00150873	0.008502	0.00613422	0.00649672	0.0080227	0.00701958	0.00185973	0.00349402	0.0006391	0.00343482	0.00822209	0.00644937	0.00760155	0.0100936
0.00887435	0.01424	0.00923221	0.00807057	0.00979981	0.00717329	0.00878262	0.010831	0.0133149	0.0122622	0.00906013	0.0112232	0.0109289	0.0119046	0.00663825	0.00773314	0.00923814	0.0117288	0.0143663	0.00892485	0.00983738	0.0117745	0.00840559	0.00841657	0.00988547	0.00924484	0.00561286	0.00261152	0.00801494	0.00831314	0.00910789	0.00380879	0.000765164	0.00479449	0.00645107	0.00357682	0.0015412	0.00849884	0.00613178	0.00649051	0.00801662	0.00703212	0.00188398	0.0034946	0.000644316	0.00343476	0.0082035	0.0064498	0.00761277	0.0100772
0.00887378	0.0142091	0.00921969	0.0080767	0.00979036	0.00717882	0.00878133	0.0108262	0.0133062	0.0122617	0.00904964	0.0112116	0.0109181	0.0118964	0.00662849	0.00771609	0.00922177	0.0116981	0.0143115	0.00888313	0.00981453	0.01177	0.00840572	0.00841022	0.00987627	0.00923415	0.00560626	0.0026154	0.0079856	0.00825513	0.00903995	0.00378357	0.000770024	0.00479702	0.00644369	0.00357396	0.00157352	0.00849566	0.00612946	0.00648445	0.00801061	0.00704472	0.00190833	0.00349528	0.00064972	0.00343481	0.00818497	0.00645025	0.0076239	0.0100609
0.00887322	0.0141781	0.00920716	0.00808284	0.00978091	0.00718435	0.00878004	0.0108215	0.0132974	0.0122613	0.00903916	0.0112	0.0109073	0.0118882	0.00661873	0.00769905	0.0092054	0.0116674	0.0142566	0.00884141	0.00979169	0.0117655	0.00840586	0.00840387	0.00986707	0.00922346	0.00559965	0.00261928	0.00795626	0.00819713	0.00897201	0.00375836	0.000774884	0.00479955	0.00643632	0.0035711	0.00160584	0.00849249	0.00612714	0.00647838	0.00800461	0.00705732	0.00193267	0.00349597	0.000655124	0.00343487	0.00816645	0.0064507	0.00763504	0.0100446
0.00887265	0.0141472	0.00919463	0.00808897	0.00977146	0.00718989	0.00877876	0.0108167	0.0132887	0.0122609	0.00902867	0.0111884	0.0108965	0.01188	0.00660897	0.007682	0.00918903	0.0116366	0.0142018	0.00879969	0.00976885	0.0117611	0.008406	0.00839751	0.00985787	0.00921277	0.00559305	0.00262316	0.00792692	0.00813912	0.00890406	0.00373314	0.000779743	0.00480208	0.00642894	0.00356824	0.00163816	0.00848932	0.00612481	0.00647232	0.00799861	0.00706992	0.00195702	0.00349666	0.000660528	0.00343492	0.00814792	0.00645116	0.00764617	0.0100283
0.00887227	0.0141163	0.0091822	0.00809506	0.00976197	0.0071954	0.00877761	0.010812	0.0132801	0.0122604	0.0090182	0.0111768	0.0108857	0.0118717	0.00659932	0.00766514	0.00917298	0.0116065	0.0141477	0.00875889	0.00974655	0.0117566	0.00840619	0.00839116	0.00984865	0.00920203	0.00558648	0.00262743	0.00789831	0.00808232	0.00883736	0.00370832	0.000784732	0.0048048	0.00642177	0.0035654	0.00167022	0.00848614	0.00612266	0.00646646	0.00799273	0.0070826	0.00198148	0.00349751	0.000666207	0.00343513	0.00812948	0.00645163	0.00765714	0.010012
0.00887235	0.0140858	0.00917004	0.00810106	0.00975238	0.00720088	0.0087768	0.0108075	0.0132715	0.0122595	0.0090078	0.0111653	0.0108749	0.0118632	0.00658995	0.00764875	0.00915769	0.0115779	0.0140956	0.00872039	0.00972562	0.0117524	0.00840648	0.00838479	0.00983939	0.0091912	0.00557998	0.00263264	0.0078715	0.00802851	0.00877372	0.00368445	0.000790035	0.00480797	0.00641509	0.00356262	0.00170165	0.00848293	0.00612094	0.00646111	0.00798715	0.00709544	0.00200623	0.00349875	0.000672561	0.00343573	0.00811126	0.00645218	0.00766774	0.00999578
0.00887253	0.0140553	0.00915794	0.00810705	0.00974276	0.00720636	0.00877605	0.0108031	0.0132629	0.0122586	0.00899742	0.0111537	0.010864	0.0118547	0.00658062	0.00763246	0.00914257	0.0115495	0.0140438	0.00868234	0.00970495	0.0117481	0.00840679	0.00837843	0.00983012	0.00918034	0.0055735	0.00263805	0.00784504	0.00797529	0.00871069	0.00366077	0.000795401	0.00481124	0.00640851	0.00355984	0.00173296	0.00847971	0.0061193	0.00645587	0.00798163	0.00710832	0.00203104	0.00350007	0.000679051	0.0034364	0.00809308	0.00645273	0.00767825	0.00997958
0.00887271	0.0140249	0.00914583	0.00811303	0.00973314	0.00721183	0.00877531	0.0107986	0.0132544	0.0122577	0.00898703	0.0111421	0.0108531	0.0118461	0.0065713	0.00761616	0.00912744	0.0115212	0.0139921	0.00864429	0.00968428	0.0117438	0.0084071	0.00837207	0.00982085	0.00916948	0.00556702	0.00264346	0.00781858	0.00792207	0.00864765	0.0036371	0.000800767	0.0048145	0.00640193	0.00355706	0.00176427	0.0084765	0.00611766	0.00645062	0.00797611	0.0071212	0.00205584	0.00350138	0.000685541	0.00343708	0.00807491	0.00645328	0.00768877	0.00996338
0.00887288	0.0139944	0.00913372	0.00811901	0.00972353	0.00721731	0.00877456	0.0107942	0.0132458	0.0122568	0.00897664	0.0111305	0.0108422	0.0118375	0.00656197	0.00759987	0.00911231	0.0114928	0.0139404	0.00860624	0.00966361	0.0117396	0.00840741	0.0083657	0.00981158	0.00915863	0.00556053	0.00264886	0.00779212	0.00786885	0.00858462	0.00361342	0.000806133	0.00481777	0.00639535	0.00355429	0.00179558	0.00847329	0.00611602	0.00644537	0.00797059	0.00713409	0.00208065	0.0035027	0.00069203	0.00343775	0.00805673	0.00645384	0.00769928	0.00994718
0.00887335	0.0139641	0.00912177	0.0081249	0.00971383	0.00722274	0.00877402	0.0107899	0.0132374	0.0122557	0.0089663	0.0111189	0.0108313	0.0118288	0.00655283	0.00758388	0.00909768	0.0114655	0.0138899	0.00856971	0.00964383	0.0117354	0.00840777	0.00835933	0.00980228	0.0091477	0.0055541	0.00265488	0.00776684	0.00781762	0.00852362	0.00359038	0.000811691	0.00482132	0.0063891	0.00355154	0.00182643	0.00847004	0.00611465	0.00644046	0.00796526	0.00714704	0.0021056	0.00350425	0.000698953	0.00343867	0.0080387	0.00645441	0.00770951	0.00993103
0.00887415	0.0139341	0.00911002	0.00813069	0.00970403	0.00722811	0.00877373	0.0107857	0.0132289	0.0122543	0.008956	0.0111074	0.0108203	0.0118199	0.00654388	0.00756826	0.00908364	0.0114392	0.013841	0.00853496	0.0096251	0.0117312	0.0084082	0.00835294	0.00979294	0.00913669	0.00554771	0.00266161	0.00774294	0.00776872	0.00846502	0.00356809	0.000817475	0.00482522	0.00638323	0.00354883	0.00185675	0.00846676	0.00611359	0.00643593	0.00796014	0.00716009	0.00213073	0.00350609	0.000706387	0.00343987	0.00802084	0.00645502	0.00771941	0.00991494
0.00887499	0.0139041	0.00909828	0.00813647	0.00969423	0.00723349	0.00877345	0.0107816	0.0132205	0.0122528	0.0089457	0.0110958	0.0108093	0.0118109	0.00653496	0.00755267	0.00906965	0.0114131	0.0137923	0.00850039	0.00960646	0.0117271	0.00840863	0.00834656	0.0097836	0.00912567	0.00554133	0.00266842	0.00771918	0.00772006	0.00840665	0.00354588	0.000823281	0.00482915	0.0063774	0.00354613	0.00188701	0.00846348	0.00611257	0.00643144	0.00795504	0.00717315	0.00215587	0.00350795	0.00071387	0.0034411	0.008003	0.00645563	0.00772928	0.00989885
0.00887582	0.0138741	0.00908654	0.00814225	0.00968443	0.00723886	0.00877318	0.0107774	0.0132121	0.0122514	0.00893541	0.0110842	0.0107983	0.0118019	0.00652604	0.00753708	0.00905567	0.011387	0.0137435	0.00846581	0.00958782	0.011723	0.00840907	0.00834017	0.00977426	0.00911465	0.00553495	0.00267522	0.00769542	0.00767139	0.00834829	0.00352366	0.000829087	0.00483308	0.00637157	0.00354343	0.00191728	0.0084602	0.00611155	0.00642694	0.00794995	0.00718621	0.00218101	0.00350982	0.000721354	0.00344233	0.00798516	0.00645624	0.00773915	0.00988276
0.0088767	0.0138441	0.00907483	0.00814801	0.00967461	0.00724422	0.00877293	0.0107733	0.0132036	0.0122499	0.00892512	0.0110726	0.0107873	0.011793	0.00651714	0.00752154	0.00904175	0.0113611	0.013695	0.00843145	0.00956931	0.0117189	0.00840951	0.00833379	0.00976491	0.00910362	0.00552857	0.00268211	0.00767181	0.007623	0.0082902	0.00350154	0.000834918	0.00483704	0.00636579	0.00354073	0.00194747	0.00845691	0.00611056	0.0064225	0.00794487	0.00719927	0.00220616	0.00351171	0.000728895	0.00344359	0.00796734	0.00645685	0.00774897	0.00986668
0.00887785	0.0138143	0.00906327	0.00815366	0.00966469	0.00724951	0.00877288	0.0107692	0.0131953	0.0122482	0.00891487	0.0110611	0.0107763	0.0117838	0.00650842	0.00750631	0.00902834	0.0113361	0.0136477	0.00839867	0.00955171	0.0117148	0.00840998	0.00832739	0.00975553	0.00909252	0.00552224	0.00268961	0.00764943	0.00757669	0.00823426	0.00348008	0.00084093	0.0048413	0.00636035	0.00353806	0.00197715	0.00845357	0.00610984	0.00641838	0.00793997	0.00721237	0.00223142	0.00351384	0.000736874	0.00344509	0.00794967	0.00645747	0.00775846	0.00985065
0.00887927	0.0137847	0.00905185	0.00815919	0.00965468	0.00725473	0.00877302	0.0107653	0.0131869	0.0122462	0.00890465	0.0110495	0.0107652	0.0117745	0.00649987	0.00749139	0.0090154	0.0113121	0.0136018	0.00836738	0.00953496	0.0117107	0.0084105	0.00832097	0.00974611	0.00908134	0.00551594	0.00269768	0.00762818	0.00753234	0.00818032	0.00345925	0.000847113	0.00484583	0.00635523	0.00353541	0.00200634	0.0084502	0.00610938	0.00641458	0.00793524	0.00722551	0.00225678	0.00351617	0.000745262	0.00344682	0.00793214	0.0064581	0.00776765	0.00983466
0.00888068	0.0137551	0.00904044	0.00816472	0.00964466	0.00725995	0.00877315	0.0107614	0.0131786	0.0122442	0.00889444	0.0110379	0.0107541	0.0117651	0.00649131	0.00747646	0.00900247	0.0112881	0.0135559	0.00833609	0.00951822	0.0117067	0.00841101	0.00831456	0.0097367	0.00907016	0.00550964	0.00270576	0.00760694	0.00748798	0.00812638	0.00343843	0.000853296	0.00485036	0.00635011	0.00353277	0.00203553	0.00844683	0.00610891	0.00641078	0.0079305	0.00723865	0.00228214	0.00351851	0.000753649	0.00344854	0.00791462	0.00645872	0.00777684	0.00981868
0.0088821	0.0137255	0.00902903	0.00817026	0.00963465	0.00726518	0.00877328	0.0107575	0.0131702	0.0122422	0.00888423	0.0110263	0.010743	0.0117558	0.00648276	0.00746153	0.00898953	0.0112641	0.0135099	0.0083048	0.00950147	0.0117026	0.00841153	0.00830814	0.00972728	0.00905899	0.00550334	0.00271383	0.00758569	0.00744363	0.00807244	0.0034176	0.000859479	0.00485488	0.00634499	0.00353013	0.00206472	0.00844345	0.00610844	0.00640698	0.00792577	0.00725179	0.0023075	0.00352085	0.000762037	0.00345027	0.00789709	0.00645935	0.00778603	0.00980269
0.00888354	0.0136959	0.00901763	0.00817578	0.00962463	0.00727039	0.00877344	0.0107536	0.0131619	0.0122402	0.00887401	0.0110147	0.0107318	0.0117464	0.00647423	0.00744664	0.00897664	0.0112402	0.0134642	0.00827366	0.00948482	0.0116985	0.00841204	0.00830173	0.00971786	0.0090478	0.00549705	0.00272197	0.00756456	0.00739948	0.00801872	0.00339684	0.000865678	0.00485944	0.0063399	0.00352749	0.00209385	0.00844007	0.006108	0.00640321	0.00792105	0.00726492	0.00233286	0.00352321	0.000770466	0.00345201	0.00787958	0.00645998	0.00779519	0.00978671
0.00888534	0.0136666	0.00900643	0.00818109	0.00961445	0.00727547	0.00877383	0.0107498	0.0131536	0.0122378	0.00886386	0.0110032	0.0107206	0.0117367	0.00646593	0.00743218	0.00896443	0.0112177	0.0134202	0.00824471	0.0094694	0.0116945	0.00841259	0.00829529	0.00970839	0.00903651	0.0054908	0.00273091	0.00754508	0.00735821	0.00796795	0.003377	0.000872101	0.00486437	0.00633529	0.00352488	0.00212221	0.00843661	0.00610791	0.00639989	0.00791654	0.00727805	0.00235829	0.00352585	0.000779473	0.00345407	0.00786228	0.00646059	0.00780385	0.0097708
0.00888727	0.0136374	0.00899529	0.00818634	0.00960421	0.00728051	0.00877431	0.0107461	0.0131453	0.0122352	0.00885371	0.0109916	0.0107094	0.011727	0.00645772	0.00741788	0.00895245	0.0111956	0.013377	0.00821651	0.00945441	0.0116904	0.00841314	0.00828883	0.0096989	0.00902518	0.00548457	0.00274014	0.00752618	0.00731794	0.00791821	0.00335748	0.000878601	0.00486943	0.00633084	0.00352229	0.0021503	0.00843313	0.00610794	0.00639672	0.00791212	0.00729118	0.00238375	0.0035286	0.000788679	0.00345623	0.00784505	0.00646119	0.00781234	0.00975491
0.00888919	0.0136082	0.00898416	0.00819159	0.00959397	0.00728555	0.00877479	0.0107423	0.013137	0.0122327	0.00884357	0.01098	0.0106982	0.0117173	0.0064495	0.00740357	0.00894047	0.0111736	0.0133337	0.00818832	0.00943942	0.0116864	0.00841369	0.00828238	0.00968941	0.00901385	0.00547834	0.00274936	0.00750727	0.00727767	0.00786847	0.00333797	0.000885101	0.00487449	0.00632639	0.0035197	0.00217839	0.00842964	0.00610797	0.00639355	0.00790769	0.00730431	0.00240921	0.00353134	0.000797886	0.00345839	0.00782782	0.0064618	0.00782082	0.00973902
0.00889111	0.013579	0.00897303	0.00819684	0.00958374	0.00729058	0.00877526	0.0107386	0.0131287	0.0122301	0.00883343	0.0109684	0.010687	0.0117075	0.00644129	0.00738927	0.0089285	0.0111515	0.0132905	0.00816012	0.00942444	0.0116823	0.00841425	0.00827593	0.00967991	0.00900252	0.00547211	0.00275859	0.00748837	0.0072374	0.00781872	0.00331846	0.000891601	0.00487955	0.00632194	0.00351711	0.00220648	0.00842615	0.006108	0.00639038	0.00790326	0.00731743	0.00243467	0.00353408	0.000807093	0.00346055	0.00781059	0.0064624	0.00782931	0.00972312
0.00889305	0.0135498	0.00896191	0.00820207	0.00957349	0.00729561	0.00877575	0.0107349	0.0131204	0.0122275	0.00882329	0.0109568	0.0106757	0.0116977	0.00643309	0.00737499	0.00891655	0.0111296	0.0132473	0.00813203	0.00940951	0.0116783	0.0084148	0.00826948	0.00967042	0.00899118	0.00546588	0.00276785	0.00746955	0.00719728	0.00776913	0.00329899	0.000898111	0.00488463	0.00631751	0.00351451	0.00223452	0.00842266	0.00610805	0.00638723	0.00789884	0.00733055	0.00246013	0.00353684	0.000816327	0.00346272	0.00779337	0.00646301	0.00783777	0.00970724
0.00889537	0.0135209	0.008951	0.00820702	0.00956303	0.00730044	0.0087765	0.0107313	0.0131121	0.0122244	0.00881321	0.0109452	0.0106644	0.0116876	0.00642516	0.00736122	0.00890539	0.0111092	0.0132065	0.00810655	0.00939603	0.0116742	0.00841535	0.00826299	0.00966085	0.00897971	0.00545969	0.00277804	0.00745267	0.0071606	0.00772309	0.00328063	0.000904853	0.00489013	0.00631365	0.00351196	0.00226157	0.00841905	0.00610849	0.00638459	0.00789465	0.00734359	0.00248559	0.0035399	0.000826219	0.00346524	0.0077764	0.00646356	0.00784559	0.00969143
0.00889773	0.013492	0.00894011	0.00821194	0.00955256	0.00730525	0.00877726	0.0107277	0.0131038	0.0122213	0.00880313	0.0109336	0.010653	0.0116775	0.00641726	0.0073475	0.00889428	0.011089	0.0131657	0.00808126	0.00938267	0.0116701	0.00841591	0.00825649	0.00965128	0.00896823	0.00545351	0.0027883	0.00743594	0.00712419	0.00767732	0.00326236	0.000911613	0.00489566	0.00630983	0.00350941	0.00228853	0.00841544	0.00610896	0.00638199	0.00789048	0.00735662	0.00251105	0.00354298	0.000836162	0.00346778	0.00775946	0.00646411	0.00785336	0.00967562
0.00890008	0.0134632	0.00892921	0.00821686	0.00954208	0.00731006	0.00877802	0.0107241	0.0130955	0.0122181	0.00879305	0.010922	0.0106417	0.0116673	0.00640935	0.00733377	0.00888317	0.0110688	0.013125	0.00805598	0.00936931	0.011666	0.00841646	0.00825	0.00964171	0.00895675	0.00544733	0.00279856	0.00741921	0.00708778	0.00763155	0.00324409	0.000918373	0.00490119	0.00630601	0.00350686	0.0023155	0.00841182	0.00610943	0.00637939	0.00788631	0.00736965	0.0025365	0.00354606	0.000846105	0.00347032	0.00774251	0.00646466	0.00786112	0.00965982
0.00890244	0.0134343	0.00891832	0.00822179	0.00953161	0.00731487	0.00877879	0.0107205	0.0130872	0.012215	0.00878298	0.0109104	0.0106303	0.0116572	0.00640145	0.00732005	0.00887207	0.0110486	0.0130843	0.0080307	0.00935595	0.0116619	0.00841702	0.00824351	0.00963214	0.00894528	0.00544115	0.00280882	0.00740249	0.00705137	0.00758578	0.00322582	0.000925134	0.00490672	0.00630219	0.00350431	0.00234246	0.0084082	0.0061099	0.0063768	0.00788213	0.00738267	0.00256196	0.00354914	0.000856048	0.00347286	0.00772556	0.00646521	0.00786889	0.00964402
0.00890488	0.0134056	0.00890748	0.00822662	0.00952107	0.00731963	0.00877961	0.0107169	0.0130789	0.0122117	0.00877291	0.0108988	0.0106189	0.011647	0.00639361	0.00730645	0.00886115	0.0110288	0.0130442	0.00800606	0.00934295	0.0116578	0.00841756	0.008237	0.00962256	0.00893376	0.00543498	0.0028193	0.00738624	0.00701583	0.0075409	0.00320782	0.000931943	0.00491235	0.00629851	0.00350177	0.00236916	0.00840455	0.00611046	0.00637432	0.00787801	0.00739566	0.00258739	0.00355229	0.000866146	0.00347548	0.00770868	0.00646574	0.00787648	0.00962823
0.00890755	0.013377	0.00889676	0.00823124	0.00951038	0.00732422	0.00878057	0.0107134	0.0130705	0.0122081	0.00876289	0.0108872	0.0106075	0.0116365	0.00638595	0.0072932	0.00885073	0.01101	0.0130056	0.00798314	0.00933088	0.0116536	0.00841809	0.00823046	0.00961292	0.00892216	0.00542883	0.00283036	0.00737125	0.00698256	0.00749837	0.00319056	0.000938881	0.00491824	0.0062952	0.00349925	0.00239514	0.0084008	0.00611127	0.00637217	0.00787402	0.00740853	0.00261276	0.00355561	0.000876655	0.0034783	0.00769197	0.00646621	0.00788361	0.0096125
0.00891027	0.0133485	0.00888607	0.0082358	0.00949966	0.00732877	0.00878156	0.01071	0.0130622	0.0122043	0.00875286	0.0108756	0.010596	0.0116259	0.00637833	0.00728002	0.00884041	0.0109915	0.0129673	0.00796059	0.00931902	0.0116494	0.00841861	0.00822392	0.00960327	0.00891054	0.00542269	0.00284154	0.00735654	0.0069498	0.00745636	0.00317347	0.000945848	0.00492419	0.00629197	0.00349673	0.00242096	0.00839704	0.00611213	0.00637009	0.00787005	0.00742139	0.00263811	0.00355897	0.000887255	0.00348117	0.00767529	0.00646667	0.00789064	0.00959678
0.00891299	0.01332	0.00887538	0.00824037	0.00948893	0.00733333	0.00878256	0.0107065	0.0130539	0.0122006	0.00874284	0.0108639	0.0105845	0.0116154	0.00637071	0.00726684	0.0088301	0.010973	0.012929	0.00793805	0.00930716	0.0116453	0.00841912	0.00821737	0.00959362	0.00889891	0.00541655	0.00285272	0.00734183	0.00691703	0.00741435	0.00315637	0.000952814	0.00493013	0.00628875	0.00349422	0.00244678	0.00839327	0.00611298	0.00636801	0.00786609	0.00743424	0.00266346	0.00356233	0.000897855	0.00348404	0.00765861	0.00646713	0.00789767	0.00958106
0.00891571	0.0132915	0.00886469	0.00824493	0.00947821	0.00733788	0.00878355	0.010703	0.0130455	0.0121968	0.00873282	0.0108523	0.0105731	0.0116048	0.00636309	0.00725365	0.00881979	0.0109545	0.0128907	0.0079155	0.0092953	0.0116411	0.00841964	0.00821083	0.00958397	0.00888729	0.00541041	0.00286391	0.00732712	0.00688427	0.00737233	0.00313927	0.000959781	0.00493608	0.00628552	0.0034917	0.0024726	0.00838951	0.00611384	0.00636593	0.00786212	0.00744709	0.00268882	0.00356569	0.000908456	0.00348691	0.00764194	0.0064676	0.0079047	0.00956534
0.00891853	0.013263	0.00885406	0.00824937	0.0094674	0.00734234	0.0087846	0.0106995	0.0130372	0.0121929	0.00872282	0.0108407	0.0105615	0.0115942	0.00635555	0.00724064	0.0088097	0.0109365	0.0128531	0.00789378	0.00928389	0.0116368	0.00842014	0.00820427	0.0095743	0.00887563	0.00540427	0.00287535	0.00731301	0.00685261	0.00733146	0.00312254	0.000966798	0.00494214	0.00628247	0.00348919	0.00249805	0.00838569	0.00611481	0.006364	0.00785821	0.00745986	0.00271411	0.00356912	0.000919243	0.00348987	0.00762534	0.00646802	0.00791148	0.00954964
0.00892151	0.0132348	0.00884351	0.0082536	0.00945645	0.00734665	0.00878575	0.0106961	0.0130288	0.0121886	0.00871284	0.0108291	0.01055	0.0115833	0.00634815	0.0072279	0.00880001	0.0109194	0.0128168	0.00787348	0.00927324	0.0116325	0.0084206	0.00819768	0.00956459	0.00886388	0.00539815	0.00288725	0.00729993	0.00682285	0.00729255	0.00310641	0.000973901	0.00494839	0.00627973	0.0034867	0.00252286	0.00838178	0.00611596	0.00636233	0.00785438	0.00747249	0.00273928	0.00357267	0.000930351	0.00349298	0.00760889	0.00646838	0.00791786	0.00953399
0.00892453	0.0132066	0.00883299	0.00825777	0.00944547	0.00735092	0.00878692	0.0106927	0.0130204	0.0121842	0.00870287	0.0108174	0.0105384	0.0115723	0.00634079	0.00721522	0.00879041	0.0109025	0.0127808	0.0078535	0.00926276	0.0116282	0.00842105	0.00819108	0.00955486	0.00885212	0.00539204	0.00289925	0.00728708	0.00679352	0.00725408	0.00309042	0.000981023	0.00495469	0.00627706	0.00348421	0.00254752	0.00837786	0.00611716	0.00636071	0.00785058	0.00748508	0.00276444	0.00357625	0.000941532	0.00349613	0.00759247	0.00646873	0.00792413	0.00951835
0.00892755	0.0131784	0.00882247	0.00826195	0.00943449	0.00735518	0.00878809	0.0106893	0.0130121	0.0121799	0.0086929	0.0108058	0.0105268	0.0115614	0.00633342	0.00720255	0.00878081	0.0108856	0.0127447	0.00783352	0.00925229	0.0116239	0.0084215	0.00818448	0.00954513	0.00884036	0.00538592	0.00291125	0.00727423	0.00676419	0.00721562	0.00307444	0.000988146	0.004961	0.00627439	0.00348172	0.00257219	0.00837393	0.00611835	0.0063591	0.00784678	0.00749768	0.00278959	0.00357983	0.000952714	0.00349927	0.00757605	0.00646907	0.00793041	0.00950271
0.00893057	0.0131502	0.00881195	0.00826613	0.0094235	0.00735945	0.00878927	0.0106859	0.0130037	0.0121755	0.00868293	0.0107942	0.0105152	0.0115504	0.00632606	0.00718988	0.00877121	0.0108687	0.0127087	0.00781354	0.00924181	0.0116195	0.00842195	0.00817788	0.00953541	0.0088286	0.0053798	0.00292325	0.00726139	0.00673486	0.00717715	0.00305845	0.000995268	0.0049673	0.00627171	0.00347923	0.00259685	0.00837	0.00611955	0.00635748	0.00784298	0.00751028	0.00281475	0.00358341	0.000963895	0.00350242	0.00755963	0.00646942	0.00793669	0.00948707
0.00893367	0.0131221	0.00880147	0.00827017	0.00941244	0.00736362	0.00879048	0.0106825	0.0129953	0.012171	0.00867298	0.0107825	0.0105035	0.0115394	0.00631877	0.00717735	0.00876181	0.0108522	0.0126734	0.00779431	0.00923173	0.0116151	0.00842237	0.00817126	0.00952566	0.0088168	0.00537369	0.00293547	0.00724907	0.00670654	0.00713972	0.00304279	0.00100242	0.00497369	0.0062692	0.00347674	0.00262115	0.00836602	0.00612083	0.006356	0.00783921	0.00752278	0.00283981	0.00358704	0.000975235	0.00350564	0.00754328	0.00646972	0.00794272	0.00947145
0.00893691	0.0130942	0.00879108	0.00827395	0.00940121	0.00736759	0.00879177	0.0106791	0.0129868	0.012166	0.00866305	0.0107709	0.0104918	0.011528	0.00631162	0.00716513	0.00875282	0.0108367	0.0126394	0.00777661	0.00922246	0.0116106	0.00842273	0.00816461	0.00951586	0.00880492	0.00536759	0.00294815	0.00723786	0.00668027	0.00710443	0.0030278	0.00100965	0.00498028	0.00626703	0.00347427	0.0026447	0.00836193	0.0061223	0.00635478	0.00783552	0.00753507	0.00286469	0.00359078	0.000986899	0.00350901	0.0075271	0.00646993	0.00794828	0.00945588
0.00894017	0.0130663	0.0087807	0.00827771	0.00938996	0.00737155	0.00879307	0.0106757	0.0129783	0.012161	0.00865313	0.0107592	0.0104801	0.0115167	0.00630449	0.00715292	0.00874386	0.0108212	0.0126055	0.00775903	0.00921325	0.0116061	0.00842308	0.00815795	0.00950605	0.00879303	0.00536149	0.00296086	0.00722673	0.00665418	0.00706931	0.00301286	0.00101688	0.00498689	0.00626487	0.0034718	0.00266819	0.00835782	0.00612379	0.00635358	0.00783184	0.00754735	0.00288956	0.00359452	0.000998589	0.00351239	0.00751092	0.00647013	0.00795379	0.00944031
0.00894343	0.0130384	0.00877031	0.00828148	0.00937871	0.0073755	0.00879437	0.0106724	0.0129699	0.0121561	0.0086432	0.0107476	0.0104684	0.0115054	0.00629736	0.00714072	0.0087349	0.0108058	0.0125717	0.00774146	0.00920404	0.0116016	0.00842343	0.00815129	0.00949625	0.00878114	0.00535539	0.00297358	0.0072156	0.00662808	0.00703418	0.00299792	0.00102411	0.00499349	0.00626272	0.00346933	0.00269168	0.00835372	0.00612527	0.00635238	0.00782815	0.00755963	0.00291443	0.00359826	0.00101028	0.00351577	0.00749475	0.00647033	0.00795931	0.00942474
0.00894669	0.0130105	0.00875993	0.00828523	0.00936746	0.00737945	0.00879567	0.010669	0.0129614	0.0121511	0.00863328	0.0107359	0.0104566	0.011494	0.00629023	0.00712853	0.00872594	0.0107903	0.0125378	0.00772389	0.00919484	0.0115971	0.00842378	0.00814463	0.00948645	0.00876925	0.00534929	0.0029863	0.00720448	0.006602	0.00699908	0.00298298	0.00103134	0.0050001	0.00626057	0.00346686	0.00271517	0.00834962	0.00612676	0.00635118	0.00782447	0.0075719	0.00293929	0.00360201	0.00102197	0.00351915	0.00747858	0.00647053	0.00796481	0.00940918
0.00895	0.0129827	0.00874957	0.00828887	0.00935614	0.00738331	0.008797	0.0106656	0.0129529	0.0121459	0.00862337	0.0107243	0.0104449	0.0114826	0.00628316	0.00711645	0.00871715	0.0107753	0.0125045	0.00770696	0.00918596	0.0115925	0.00842409	0.00813796	0.00947662	0.00875733	0.00534319	0.00299919	0.0071938	0.00657677	0.00696485	0.00296832	0.00103859	0.00500677	0.00625856	0.00346439	0.00273832	0.00834546	0.00612831	0.00635009	0.00782081	0.00758407	0.00296405	0.00360579	0.00103379	0.00352259	0.00746247	0.00647068	0.00797011	0.00939363
0.00895344	0.012955	0.0087393	0.00829219	0.00934462	0.00738693	0.00879838	0.0106623	0.0129443	0.0121403	0.00861348	0.0107126	0.010433	0.0114708	0.00627624	0.00710469	0.00870876	0.0107612	0.0124727	0.00769163	0.00917792	0.0115878	0.00842432	0.00813124	0.00946674	0.00874532	0.00533709	0.00301252	0.00718425	0.0065537	0.00693287	0.00295437	0.00104588	0.00501363	0.00625689	0.00346193	0.00276063	0.00834117	0.00613004	0.00634925	0.00781721	0.00759596	0.00298855	0.00360965	0.00104592	0.00352616	0.00744653	0.00647072	0.00797485	0.00937814
0.00895688	0.0129274	0.00872902	0.00829551	0.0093331	0.00739054	0.00879976	0.0106589	0.0129357	0.0121347	0.0086036	0.0107009	0.0104212	0.0114591	0.00626931	0.00709293	0.00870037	0.0107471	0.0124409	0.00767629	0.00916987	0.011583	0.00842454	0.00812452	0.00945686	0.0087333	0.005331	0.00302585	0.00717469	0.00653064	0.00690089	0.00294041	0.00105318	0.00502048	0.00625523	0.00345948	0.00278294	0.00833688	0.00613177	0.00634842	0.00781361	0.00760785	0.00301305	0.00361351	0.00105804	0.00352972	0.0074306	0.00647075	0.0079796	0.00936265
0.00896031	0.0128998	0.00871874	0.00829883	0.00932159	0.00739416	0.00880115	0.0106555	0.0129272	0.0121291	0.00859371	0.0106893	0.0104094	0.0114474	0.00626239	0.00708117	0.00869198	0.010733	0.012409	0.00766096	0.00916182	0.0115783	0.00842476	0.0081178	0.00944698	0.00872129	0.0053249	0.00303918	0.00716514	0.00650757	0.00686892	0.00292646	0.00106047	0.00502734	0.00625356	0.00345702	0.00280525	0.00833259	0.00613349	0.00634759	0.00781001	0.00761974	0.00303755	0.00361736	0.00107017	0.00353329	0.00741466	0.00647079	0.00798434	0.00934715
0.00896375	0.0128722	0.00870846	0.00830215	0.00931007	0.00739778	0.00880253	0.0106521	0.0129186	0.0121235	0.00858383	0.0106776	0.0103975	0.0114357	0.00625547	0.00706941	0.00868359	0.0107189	0.0123772	0.00764562	0.00915377	0.0115736	0.00842499	0.00811108	0.0094371	0.00870928	0.00531881	0.00305252	0.00715558	0.0064845	0.00683694	0.00291251	0.00106777	0.00503419	0.00625189	0.00345456	0.00282756	0.0083283	0.00613522	0.00634676	0.0078064	0.00763163	0.00306204	0.00362122	0.0010823	0.00353686	0.00739872	0.00647082	0.00798909	0.00933166
0.00896723	0.0128446	0.00869821	0.00830533	0.00929848	0.00740129	0.00880393	0.0106488	0.01291	0.0121177	0.00857395	0.0106659	0.0103856	0.0114238	0.0062486	0.00705777	0.00867535	0.0107052	0.0123459	0.0076309	0.00914603	0.0115688	0.00842516	0.00810434	0.0094272	0.00869723	0.00531271	0.003066	0.00714645	0.00646227	0.00680582	0.00289882	0.00107506	0.00504111	0.00625036	0.00345211	0.00284952	0.00832395	0.00613701	0.00634602	0.00780281	0.00764339	0.00308641	0.0036251	0.00109454	0.00354047	0.00738285	0.0064708	0.00799361	0.00931619
0.00897079	0.0128173	0.00868801	0.00830819	0.00928669	0.00740454	0.00880535	0.0106454	0.0129013	0.0121115	0.0085641	0.0106542	0.0103737	0.0114117	0.00624187	0.00704642	0.00866747	0.0106923	0.012316	0.00761765	0.00913903	0.0115638	0.00842523	0.00809755	0.00941724	0.00868511	0.00530661	0.00307986	0.00713833	0.00644204	0.00677679	0.00288579	0.00108238	0.00504817	0.00624914	0.00344966	0.00287064	0.00831947	0.00613893	0.00634551	0.00779926	0.00765484	0.00311046	0.00362903	0.00110704	0.00354419	0.00736715	0.00647064	0.00799758	0.00930077
0.00897436	0.0127899	0.00867782	0.00831105	0.0092749	0.0074078	0.00880677	0.010642	0.0128926	0.0121052	0.00855426	0.0106425	0.0103617	0.0113996	0.00623513	0.00703508	0.00865958	0.0106795	0.0122861	0.00760441	0.00913204	0.0115588	0.0084253	0.00809076	0.00940728	0.00867298	0.00530051	0.00309371	0.00713022	0.00642182	0.00674777	0.00287277	0.00108969	0.00505523	0.00624793	0.00344721	0.00289177	0.00831498	0.00614086	0.006345	0.0077957	0.00766629	0.00313451	0.00363296	0.00111954	0.00354791	0.00735144	0.00647049	0.00800155	0.00928535
0.00897792	0.0127626	0.00866762	0.00831391	0.00926311	0.00741106	0.00880819	0.0106386	0.0128839	0.012099	0.00854441	0.0106308	0.0103498	0.0113875	0.0062284	0.00702373	0.0086517	0.0106667	0.0122562	0.00759116	0.00912504	0.0115538	0.00842537	0.00808398	0.00939733	0.00866085	0.00529442	0.00310757	0.00712211	0.0064016	0.00671874	0.00285974	0.00109701	0.00506229	0.00624671	0.00344476	0.00291289	0.0083105	0.00614279	0.00634449	0.00779214	0.00767773	0.00315856	0.00363689	0.00113204	0.00355162	0.00733573	0.00647034	0.00800552	0.00926993
0.00898149	0.0127352	0.00865742	0.00831676	0.00925132	0.00741432	0.00880962	0.0106352	0.0128751	0.0120928	0.00853456	0.0106191	0.0103378	0.0113754	0.00622167	0.00701238	0.00864382	0.0106538	0.0122263	0.00757792	0.00911805	0.0115488	0.00842544	0.00807719	0.00938737	0.00864873	0.00528832	0.00312143	0.00711399	0.00638137	0.00668972	0.00284671	0.00110432	0.00506934	0.0062455	0.00344231	0.00293401	0.00830601	0.00614471	0.00634398	0.00778859	0.00768918	0.00318262	0.00364081	0.00114454	0.00355534	0.00732002	0.00647018	0.00800949	0.00925451
0.00898507	0.0127079	0.00864724	0.00831947	0.00923945	0.00741746	0.00881104	0.0106318	0.0128664	0.0120863	0.00852472	0.0106074	0.0103258	0.0113631	0.00621498	0.00700115	0.00863607	0.0106413	0.0121969	0.00756528	0.00911135	0.0115437	0.00842546	0.00807038	0.00937739	0.00863657	0.00528222	0.00313542	0.00710629	0.00636198	0.00666156	0.00283396	0.00111163	0.00507645	0.00624441	0.00343986	0.00295476	0.00830146	0.00614669	0.00634356	0.00778503	0.00770047	0.00320651	0.00364475	0.00115714	0.00355909	0.00730438	0.00646996	0.00801322	0.00923911
0.00898871	0.0126808	0.0086371	0.00832188	0.00922741	0.00742036	0.00881246	0.0106283	0.0128575	0.0120795	0.0085149	0.0105957	0.0103137	0.0113507	0.00620841	0.00699016	0.00862861	0.0106296	0.0121687	0.00755387	0.00910525	0.0115384	0.00842536	0.00806353	0.00936737	0.00862434	0.00527611	0.00314969	0.00709941	0.00634426	0.00663515	0.00282175	0.00111893	0.00508366	0.00624359	0.00343742	0.00297476	0.00829678	0.00614877	0.00634332	0.00778149	0.00771145	0.00323007	0.0036487	0.00116993	0.00356291	0.00728888	0.00646961	0.00801646	0.00922376
0.00899234	0.0126537	0.00862696	0.00832425	0.00921535	0.00742324	0.00881388	0.0106249	0.0128487	0.0120726	0.00850509	0.010584	0.0103017	0.0113382	0.00620184	0.00697919	0.00862117	0.0106179	0.0121406	0.00754256	0.00909921	0.0115331	0.00842525	0.00805668	0.00935734	0.00861211	0.00527	0.00316398	0.00709261	0.0063267	0.0066089	0.00280959	0.00112623	0.00509088	0.00624279	0.00343497	0.00299469	0.0082921	0.00615085	0.00634309	0.00777794	0.0077224	0.0032536	0.00365265	0.00118274	0.00356673	0.0072734	0.00646925	0.00801966	0.00920841
0.00899598	0.0126266	0.00861682	0.00832663	0.00920329	0.00742612	0.0088153	0.0106214	0.0128398	0.0120658	0.00849527	0.0105723	0.0102896	0.0113257	0.00619528	0.00696823	0.00861373	0.0106062	0.0121125	0.00753126	0.00909317	0.0115279	0.00842514	0.00804982	0.00934731	0.00859987	0.00526389	0.00317827	0.00708581	0.00630913	0.00658264	0.00279744	0.00113352	0.00509809	0.006242	0.00343252	0.00301462	0.00828741	0.00615294	0.00634286	0.0077744	0.00773334	0.00327714	0.0036566	0.00119555	0.00357056	0.00725791	0.00646888	0.00802285	0.00919307
0.00899962	0.0125995	0.00860667	0.00832901	0.00919123	0.00742899	0.00881672	0.010618	0.012831	0.0120589	0.00848545	0.0105606	0.0102775	0.0113132	0.00618871	0.00695726	0.00860629	0.0105945	0.0120844	0.00751995	0.00908713	0.0115226	0.00842503	0.00804297	0.00933728	0.00858764	0.00525778	0.00319256	0.00707901	0.00629156	0.00655639	0.00278528	0.00114082	0.00510531	0.0062412	0.00343008	0.00303455	0.00828272	0.00615503	0.00634263	0.00777085	0.00774429	0.00330067	0.00366055	0.00120836	0.00357439	0.00724243	0.00646852	0.00802605	0.00917772
0.00900327	0.0125725	0.00859654	0.00833124	0.00917909	0.00743175	0.00881813	0.0106145	0.0128221	0.0120518	0.00847565	0.0105489	0.0102654	0.0113006	0.00618219	0.0069464	0.00859897	0.0105831	0.0120568	0.0075092	0.00908135	0.0115172	0.00842486	0.00803609	0.00932723	0.00857538	0.00525167	0.00320696	0.00707257	0.00627476	0.00653093	0.00277338	0.0011481	0.00511256	0.00624052	0.00342763	0.00305411	0.00827796	0.00615715	0.00634247	0.0077673	0.00775507	0.00332402	0.0036645	0.00122125	0.00357823	0.00722701	0.00646809	0.008029	0.00916239
0.00900693	0.0125456	0.00858643	0.00833318	0.00916679	0.00743429	0.00881952	0.010611	0.012813	0.0120444	0.00846586	0.0105371	0.0102533	0.0112878	0.00617576	0.00693575	0.00859187	0.0105724	0.0120302	0.00749948	0.00907606	0.0115116	0.00842458	0.00802917	0.00931714	0.00856306	0.00524555	0.00322157	0.00706681	0.00625937	0.00650696	0.00276194	0.00115535	0.00511987	0.00624007	0.00342519	0.003073	0.00827309	0.00615934	0.00634245	0.00776374	0.00776554	0.00334704	0.00366844	0.00123428	0.00358212	0.00721171	0.00646752	0.00803152	0.00914711
0.00901059	0.0125187	0.00857632	0.00833506	0.00915446	0.00743677	0.0088209	0.0106075	0.012804	0.0120369	0.00845607	0.0105254	0.0102411	0.0112749	0.00616934	0.00692514	0.00858481	0.0105617	0.0120038	0.00748997	0.00907088	0.011506	0.00842427	0.00802225	0.00930704	0.00855073	0.00523943	0.00323621	0.0070612	0.00624429	0.0064833	0.0027506	0.00116259	0.0051272	0.00623966	0.00342274	0.00309173	0.00826819	0.00616155	0.00634246	0.00776018	0.00777594	0.00336999	0.00367237	0.00124734	0.00358602	0.00719644	0.00646693	0.00803394	0.00913184
0.00901425	0.0124918	0.00856622	0.00833694	0.00914213	0.00743926	0.00882229	0.010604	0.012795	0.0120294	0.00844628	0.0105137	0.0102289	0.011262	0.00616292	0.00691453	0.00857776	0.0105511	0.0119774	0.00748047	0.0090657	0.0115004	0.00842396	0.00801532	0.00929694	0.0085384	0.0052333	0.00325086	0.00705559	0.0062292	0.00645964	0.00273926	0.00116983	0.00513453	0.00623925	0.0034203	0.00311047	0.00826329	0.00616375	0.00634247	0.00775661	0.00778634	0.00339295	0.00367631	0.0012604	0.00358992	0.00718117	0.00646635	0.00803636	0.00911656
0.00901792	0.012465	0.00855611	0.00833882	0.0091298	0.00744175	0.00882367	0.0106005	0.012786	0.0120219	0.00843649	0.0105019	0.0102167	0.0112492	0.0061565	0.00690392	0.0085707	0.0105405	0.011951	0.00747096	0.00906051	0.0114948	0.00842365	0.0080084	0.00928684	0.00852606	0.00522718	0.0032655	0.00704997	0.00621411	0.00643598	0.00272792	0.00117707	0.00514186	0.00623884	0.00341785	0.00312921	0.00825839	0.00616596	0.00634248	0.00775305	0.00779675	0.0034159	0.00368024	0.00127345	0.00359382	0.0071659	0.00646576	0.00803879	0.00910129
0.00902158	0.0124382	0.00854601	0.00834057	0.0091174	0.00744413	0.00882503	0.0105969	0.0127769	0.0120143	0.00842671	0.0104902	0.0102045	0.0112362	0.00615012	0.00689339	0.00856373	0.0105301	0.011925	0.00746188	0.00905553	0.0114891	0.00842329	0.00800145	0.00927672	0.00851371	0.00522105	0.00328021	0.00704464	0.00619962	0.00641295	0.00271678	0.00118429	0.00514921	0.00623852	0.0034154	0.00314764	0.00825343	0.00616819	0.00634255	0.00774947	0.00780699	0.00343868	0.00368417	0.00128656	0.00359773	0.00715068	0.00646511	0.00804101	0.00908603
0.00902522	0.0124115	0.00853591	0.00834203	0.00910485	0.00744628	0.00882636	0.0105933	0.0127677	0.0120063	0.00841695	0.0104785	0.0101923	0.0112231	0.00614381	0.00688305	0.00855695	0.0105202	0.0118999	0.00745375	0.00905098	0.0114833	0.0084228	0.00799447	0.00926657	0.00850131	0.00521491	0.00329508	0.00703991	0.00618644	0.00639129	0.00270607	0.00119145	0.0051566	0.0062384	0.00341295	0.0031654	0.00824836	0.00617046	0.00634272	0.00774587	0.00781691	0.0034611	0.00368806	0.00129978	0.00360166	0.00713559	0.00646432	0.0080428	0.00907082
0.00902887	0.0123849	0.00852582	0.00834341	0.00909225	0.00744836	0.00882767	0.0105897	0.0127585	0.0119982	0.00840719	0.0104667	0.01018	0.0112099	0.00613753	0.00687277	0.00855023	0.0105105	0.0118751	0.0074459	0.00904656	0.0114773	0.00842227	0.00798747	0.0092564	0.00848889	0.00520876	0.00331	0.00703537	0.00617366	0.00637005	0.00269549	0.00119861	0.005164	0.00623835	0.0034105	0.00318295	0.00824324	0.00617275	0.00634293	0.00774226	0.00782672	0.0034834	0.00369194	0.00131303	0.0036056	0.00712053	0.00646349	0.00804445	0.00905562
0.00903251	0.0123582	0.00851573	0.00834478	0.00907965	0.00745044	0.00882898	0.0105861	0.0127493	0.01199	0.00839743	0.010455	0.0101677	0.0111966	0.00613124	0.00686249	0.0085435	0.0105008	0.0118503	0.00743806	0.00904214	0.0114714	0.00842174	0.00798047	0.00924623	0.00847647	0.00520262	0.00332492	0.00703083	0.00616088	0.00634882	0.00268492	0.00120576	0.0051714	0.0062383	0.00340805	0.00320049	0.00823813	0.00617505	0.00634314	0.00773865	0.00783653	0.00350571	0.00369582	0.00132628	0.00360954	0.00710547	0.00646266	0.0080461	0.00904042
0.00903615	0.0123316	0.00850563	0.00834615	0.00906706	0.00745252	0.00883029	0.0105824	0.0127401	0.0119819	0.00838767	0.0104432	0.0101554	0.0111834	0.00612496	0.00685221	0.00853678	0.0104912	0.0118255	0.00743021	0.00903773	0.0114654	0.00842121	0.00797348	0.00923606	0.00846404	0.00519647	0.00333983	0.00702628	0.0061481	0.00632758	0.00267434	0.00121291	0.0051788	0.00623825	0.0034056	0.00321804	0.00823301	0.00617734	0.00634336	0.00773504	0.00784634	0.00352802	0.0036997	0.00133953	0.00361348	0.00709041	0.00646183	0.00804775	0.00902522
0.00903978	0.012305	0.00849554	0.00834743	0.00905441	0.00745452	0.00883158	0.0105788	0.0127308	0.0119737	0.00837791	0.0104315	0.0101431	0.0111701	0.00611869	0.00684198	0.0085301	0.0104816	0.0118009	0.00742264	0.00903343	0.0114594	0.00842064	0.00796647	0.00922588	0.00845161	0.00519033	0.00335479	0.00702192	0.0061357	0.00630675	0.0026639	0.00122004	0.00518621	0.00623825	0.00340315	0.00323538	0.00822786	0.00617964	0.0063436	0.00773142	0.00785603	0.0035502	0.00370357	0.0013528	0.00361742	0.00707539	0.00646095	0.00804926	0.00901004
0.00904338	0.0122785	0.00848544	0.00834841	0.00904161	0.00745628	0.00883281	0.0105751	0.0127215	0.0119651	0.00836817	0.0104197	0.0101307	0.0111567	0.0061125	0.00683194	0.00852359	0.0104726	0.0117773	0.00741597	0.00902954	0.0114532	0.00841993	0.00795941	0.00921566	0.00843913	0.00518416	0.00336985	0.00701811	0.00612456	0.00628725	0.00265387	0.0012271	0.00519363	0.00623845	0.0034007	0.00325202	0.00822258	0.00618197	0.00634393	0.00772775	0.00786536	0.00357197	0.00370739	0.00136615	0.00362137	0.00706049	0.00645993	0.00805033	0.0089949
0.00904696	0.0122521	0.00847535	0.00834926	0.00902875	0.00745794	0.00883401	0.0105713	0.0127121	0.0119563	0.00835844	0.0104079	0.0101184	0.0111431	0.00610633	0.00682196	0.00851715	0.0104638	0.0117539	0.00740965	0.0090258	0.0114469	0.00841917	0.00795235	0.00920543	0.00842663	0.00517799	0.00338497	0.00701453	0.00611392	0.00626827	0.00264401	0.00123413	0.00520107	0.00623872	0.00339824	0.00326838	0.00821724	0.00618431	0.00634431	0.00772407	0.00787454	0.00359358	0.00371118	0.00137954	0.00362532	0.00704564	0.00645884	0.00805122	0.00897977
0.00905054	0.0122257	0.00846525	0.00835011	0.00901589	0.0074596	0.00883522	0.0105676	0.0127027	0.0119476	0.0083487	0.0103962	0.010106	0.0111295	0.00610016	0.00681199	0.0085107	0.010455	0.0117306	0.00740333	0.00902207	0.0114406	0.0084184	0.00794528	0.0091952	0.00841413	0.00517182	0.00340008	0.00701094	0.00610328	0.00624929	0.00263415	0.00124116	0.0052085	0.006239	0.00339578	0.00328474	0.00821191	0.00618665	0.00634469	0.00772039	0.00788371	0.00361518	0.00371498	0.00139292	0.00362927	0.00703078	0.00645776	0.0080521	0.00896465
0.00905412	0.0121993	0.00845515	0.00835096	0.00900303	0.00746126	0.00883642	0.0105639	0.0126932	0.0119389	0.00833897	0.0103844	0.0100936	0.011116	0.00609399	0.00680201	0.00850426	0.0104462	0.0117073	0.00739702	0.00901833	0.0114343	0.00841764	0.00793821	0.00918496	0.00840163	0.00516565	0.00341519	0.00700736	0.00609264	0.00623032	0.00262429	0.00124819	0.00521593	0.00623927	0.00339332	0.00330111	0.00820657	0.00618899	0.00634506	0.00771671	0.00789289	0.00363679	0.00371877	0.00140631	0.00363321	0.00701593	0.00645668	0.00805299	0.00894953
0.00905769	0.0121729	0.00844506	0.00835177	0.00899015	0.00746289	0.00883761	0.0105601	0.0126838	0.0119301	0.00832924	0.0103726	0.0100812	0.0111024	0.00608783	0.00679206	0.00849783	0.0104374	0.0116841	0.00739083	0.00901465	0.0114279	0.00841685	0.00793113	0.00917472	0.00838912	0.00515948	0.00343032	0.00700386	0.00608219	0.00621154	0.0026145	0.00125521	0.00522337	0.00623957	0.00339087	0.00331736	0.00820122	0.00619133	0.00634545	0.00771301	0.00790201	0.00365833	0.00372255	0.0014197	0.00363716	0.0070011	0.00645557	0.00805381	0.00893441
0.00906121	0.0121467	0.00843495	0.00835226	0.00897712	0.00746426	0.00883872	0.0105563	0.0126743	0.0119209	0.00831952	0.0103608	0.0100688	0.0110886	0.00608172	0.00678228	0.00849155	0.0104292	0.0116618	0.00738547	0.00901132	0.0114214	0.00841591	0.00792401	0.00916445	0.00837657	0.00515329	0.00344552	0.00700086	0.00607289	0.00619399	0.00260509	0.00126214	0.0052308	0.00624005	0.0033884	0.00333292	0.00819574	0.00619368	0.00634592	0.00770927	0.00791073	0.00367942	0.00372627	0.00143315	0.0036411	0.00698638	0.0064543	0.00805418	0.00891934
0.00906468	0.0121205	0.00842483	0.00835258	0.008964	0.00746549	0.00883979	0.0105524	0.0126647	0.0119116	0.00830981	0.0103491	0.0100563	0.0110747	0.00607565	0.00677259	0.00848533	0.0104211	0.0116398	0.00738055	0.00900818	0.0114147	0.0084149	0.00791687	0.00915415	0.008364	0.00514709	0.00346076	0.00699813	0.00606423	0.00617711	0.0025959	0.00126902	0.00523823	0.00624062	0.00338594	0.00334811	0.00819018	0.00619604	0.00634642	0.00770549	0.00791924	0.00370028	0.00372994	0.00144662	0.00364503	0.00697174	0.00645295	0.00805431	0.0089043
0.00906816	0.0120943	0.00841472	0.00835291	0.00895088	0.00746673	0.00884086	0.0105485	0.012655	0.0119022	0.00830009	0.0103373	0.0100438	0.0110608	0.00606958	0.0067629	0.00847912	0.0104131	0.0116179	0.00737564	0.00900505	0.011408	0.00841388	0.00790973	0.00914386	0.00835143	0.0051409	0.003476	0.0069954	0.00605558	0.00616023	0.00258671	0.0012759	0.00524566	0.0062412	0.00338347	0.00336329	0.00818463	0.0061984	0.00634693	0.00770171	0.00792776	0.00372114	0.00373362	0.00146009	0.00364895	0.00695709	0.0064516	0.00805444	0.00888926
0.00907164	0.0120681	0.0084046	0.00835323	0.00893777	0.00746796	0.00884193	0.0105446	0.0126454	0.0118929	0.00829038	0.0103255	0.0100314	0.0110469	0.00606351	0.00675321	0.0084729	0.0104051	0.011596	0.00737072	0.00900191	0.0114013	0.00841286	0.00790259	0.00913356	0.00833886	0.0051347	0.00349123	0.00699267	0.00604692	0.00614336	0.00257752	0.00128278	0.00525309	0.00624177	0.003381	0.00337847	0.00817907	0.00620076	0.00634744	0.00769794	0.00793627	0.003742	0.00373729	0.00147356	0.00365288	0.00694244	0.00645026	0.00805458	0.00887421
0.00907512	0.0120419	0.00839448	0.00835355	0.00892465	0.00746919	0.008843	0.0105408	0.0126358	0.0118835	0.00828067	0.0103137	0.0100189	0.011033	0.00605745	0.00674352	0.00846669	0.010397	0.0115741	0.00736583	0.00899878	0.0113946	0.00841184	0.00789544	0.00912326	0.00832629	0.0051285	0.00350647	0.00698996	0.00603829	0.00612651	0.00256833	0.00128966	0.00526052	0.00624235	0.00337854	0.00339364	0.00817351	0.00620312	0.00634795	0.00769416	0.00794477	0.00376284	0.00374097	0.00148703	0.00365681	0.00692779	0.0064489	0.0080547	0.00885917
0.00907852	0.0120158	0.00838435	0.00835358	0.00891139	0.00747019	0.00884398	0.0105368	0.0126261	0.0118738	0.00827097	0.0103019	0.0100064	0.0110189	0.00605142	0.00673398	0.00846058	0.0103894	0.0115529	0.00736162	0.00899593	0.0113877	0.00841067	0.00788826	0.00911293	0.00831369	0.00512229	0.00352174	0.00698764	0.00603063	0.00611071	0.00255949	0.00129644	0.00526793	0.00624307	0.00337606	0.00340818	0.00816784	0.00620548	0.00634851	0.00769032	0.00795289	0.00378326	0.00374456	0.00150052	0.00366071	0.00691325	0.0064474	0.00805442	0.00884417
0.00908186	0.0119898	0.0083742	0.00835337	0.00889803	0.00747099	0.00884488	0.0105328	0.0126162	0.0118639	0.00826128	0.0102901	0.00999381	0.0110047	0.00604544	0.00672455	0.00845455	0.0103821	0.0115323	0.00735798	0.00899331	0.0113806	0.00840939	0.00788105	0.00910258	0.00830106	0.00511606	0.00353704	0.00698567	0.0060238	0.00609578	0.00255092	0.00130315	0.00527532	0.00624391	0.00337358	0.0034222	0.00816206	0.00620782	0.00634912	0.00768643	0.00796071	0.00380333	0.00374809	0.00151402	0.0036646	0.00689881	0.00644578	0.0080538	0.00882921
0.0090852	0.0119639	0.00836405	0.00835316	0.00888466	0.00747179	0.00884579	0.0105287	0.0126064	0.0118539	0.0082516	0.0102783	0.00998125	0.0109905	0.00603946	0.00671512	0.00844852	0.0103747	0.0115117	0.00735435	0.0089907	0.0113736	0.0084081	0.00787383	0.00909223	0.00828842	0.00510983	0.00355234	0.0069837	0.00601697	0.00608086	0.00254235	0.00130985	0.00528271	0.00624476	0.00337111	0.00343621	0.00815628	0.00621017	0.00634972	0.00768253	0.00796852	0.00382339	0.00375162	0.00152753	0.00366848	0.00688436	0.00644415	0.00805319	0.00881425
0.00908854	0.0119379	0.00835391	0.00835295	0.0088713	0.00747259	0.0088467	0.0105247	0.0125966	0.0118439	0.00824191	0.0102665	0.00996869	0.0109763	0.00603347	0.00670569	0.0084425	0.0103674	0.0114911	0.00735071	0.00898808	0.0113665	0.00840682	0.00786662	0.00908187	0.00827579	0.0051036	0.00356763	0.00698172	0.00601014	0.00606593	0.00253378	0.00131656	0.00529011	0.0062456	0.00336863	0.00345023	0.00815051	0.00621252	0.00635033	0.00767864	0.00797633	0.00384345	0.00375515	0.00154103	0.00367236	0.00686991	0.00644253	0.00805257	0.00879929
0.00909188	0.0119119	0.00834376	0.00835274	0.00885793	0.00747339	0.0088476	0.0105207	0.0125867	0.011834	0.00823222	0.0102547	0.00995614	0.010962	0.00602749	0.00669627	0.00843647	0.0103601	0.0114705	0.00734708	0.00898546	0.0113594	0.00840553	0.0078594	0.00907152	0.00826316	0.00509737	0.00358293	0.00697975	0.00600331	0.00605101	0.00252521	0.00132326	0.0052975	0.00624644	0.00336615	0.00346424	0.00814473	0.00621487	0.00635093	0.00767475	0.00798415	0.00386351	0.00375867	0.00155454	0.00367624	0.00685546	0.00644091	0.00805196	0.00878433
0.00909517	0.011886	0.00833359	0.00835236	0.00884449	0.00747406	0.00884845	0.0105166	0.0125768	0.0118238	0.00822254	0.0102429	0.00994356	0.0109477	0.00602153	0.00668692	0.00843049	0.010353	0.0114503	0.00734382	0.00898299	0.0113522	0.00840416	0.00785216	0.00906115	0.00825051	0.00509113	0.00359823	0.00697798	0.00599702	0.00603666	0.00251683	0.0013299	0.00530487	0.00624737	0.00336367	0.00347789	0.00813888	0.00621721	0.00635156	0.00767081	0.00799173	0.00388331	0.00376215	0.00156804	0.0036801	0.00684108	0.00643919	0.00805111	0.00876939
0.00909834	0.0118602	0.0083234	0.00835161	0.00883088	0.00747442	0.00884917	0.0105124	0.0125668	0.0118133	0.00821287	0.0102311	0.00993092	0.0109332	0.00601561	0.00667773	0.0084246	0.0103463	0.0114309	0.00734135	0.00898082	0.0113447	0.0084026	0.00784488	0.00905074	0.00823783	0.00508487	0.00361352	0.00697667	0.00599187	0.00602354	0.00250884	0.0013364	0.00531219	0.00624845	0.00336117	0.00349074	0.00813289	0.00621951	0.00635224	0.00766679	0.00799881	0.00390253	0.0037655	0.00158153	0.00368392	0.00682683	0.00643729	0.00804976	0.00875452
0.0091015	0.0118344	0.00831321	0.00835086	0.00881728	0.00747478	0.00884989	0.0105082	0.0125567	0.0118028	0.0082032	0.0102193	0.00991829	0.0109187	0.0060097	0.00666855	0.00841872	0.0103396	0.0114116	0.00733887	0.00897865	0.0113372	0.00840103	0.00783759	0.00904033	0.00822515	0.00507861	0.00362881	0.00697535	0.00598672	0.00601042	0.00250085	0.00134291	0.00531951	0.00624954	0.00335868	0.0035036	0.00812689	0.00622182	0.00635291	0.00766276	0.0080059	0.00392176	0.00376885	0.00159503	0.00368773	0.00681258	0.00643538	0.00804841	0.00873964
0.00910467	0.0118087	0.00830301	0.00835012	0.00880367	0.00747515	0.00885061	0.010504	0.0125467	0.0117922	0.00819354	0.0102075	0.00990566	0.0109041	0.00600379	0.00665936	0.00841283	0.0103329	0.0113922	0.0073364	0.00897648	0.0113297	0.00839947	0.0078303	0.00902992	0.00821246	0.00507235	0.0036441	0.00697404	0.00598157	0.0059973	0.00249286	0.00134941	0.00532683	0.00625063	0.00335619	0.00351646	0.00812089	0.00622413	0.00635359	0.00765873	0.00801299	0.00394099	0.00377221	0.00160852	0.00369154	0.00679833	0.00643348	0.00804706	0.00872477
0.00910784	0.0117829	0.00829282	0.00834937	0.00879007	0.00747551	0.00885133	0.0104998	0.0125366	0.0117817	0.00818387	0.0101957	0.00989302	0.0108896	0.00599788	0.00665018	0.00840695	0.0103262	0.0113728	0.00733393	0.00897431	0.0113222	0.0083979	0.00782302	0.00901951	0.00819978	0.00506609	0.00365939	0.00697272	0.00597642	0.00598417	0.00248487	0.00135591	0.00533415	0.00625172	0.0033537	0.00352931	0.00811489	0.00622644	0.00635427	0.00765471	0.00802008	0.00396021	0.00377556	0.00162201	0.00369535	0.00678408	0.00643157	0.00804571	0.00870989
0.00911098	0.0117572	0.00828262	0.00834854	0.00877643	0.00747581	0.00885202	0.0104956	0.0125265	0.011771	0.00817421	0.0101839	0.00988038	0.010875	0.00599198	0.00664103	0.00840108	0.0103195	0.0113536	0.00733161	0.00897219	0.0113147	0.0083963	0.00781572	0.0090091	0.00818709	0.00505983	0.00367467	0.00697148	0.00597148	0.00597128	0.00247696	0.00136238	0.00534146	0.00625284	0.00335121	0.00354201	0.00810886	0.00622874	0.00635495	0.00765066	0.00802706	0.00397932	0.00377889	0.0016355	0.00369915	0.00676986	0.00642962	0.00804426	0.00869503
0.00911396	0.0117316	0.00827238	0.00834731	0.00876262	0.00747578	0.00885255	0.0104912	0.0125162	0.01176	0.00816456	0.0101721	0.00986768	0.0108603	0.00598612	0.00663205	0.00839529	0.0103133	0.0113352	0.00733009	0.00897037	0.0113068	0.00839447	0.00780837	0.00899864	0.00817437	0.00505354	0.0036899	0.00697068	0.00596772	0.00595967	0.00246945	0.00136868	0.00534869	0.00625412	0.0033487	0.00355384	0.00810266	0.00623099	0.00635566	0.0076465	0.00803347	0.00399776	0.00378207	0.00164895	0.00370288	0.00675579	0.00642746	0.00804227	0.00868023
0.00911693	0.011706	0.00826213	0.00834602	0.00874878	0.0074757	0.00885306	0.0104868	0.012506	0.0117488	0.00815491	0.0101603	0.00985498	0.0108454	0.00598027	0.00662309	0.00838952	0.0103072	0.011317	0.00732867	0.00896857	0.0112989	0.00839262	0.00780101	0.00898818	0.00816165	0.00504725	0.00370513	0.00696993	0.00596411	0.00594821	0.002462	0.00137496	0.00535591	0.00625543	0.0033462	0.00356555	0.00809644	0.00623324	0.00635638	0.00764232	0.00803981	0.00401611	0.00378523	0.00166239	0.0037066	0.00674174	0.00642526	0.0080402	0.00866545
0.00911989	0.0116804	0.00825188	0.00834473	0.00873494	0.00747562	0.00885357	0.0104824	0.0124957	0.0117377	0.00814527	0.0101485	0.00984228	0.0108306	0.00597442	0.00661413	0.00838374	0.010301	0.0112988	0.00732725	0.00896678	0.011291	0.00839077	0.00779365	0.00897772	0.00814893	0.00504095	0.00372036	0.00696919	0.00596049	0.00593675	0.00245455	0.00138124	0.00536313	0.00625674	0.00334369	0.00357727	0.00809022	0.00623548	0.00635709	0.00763815	0.00804615	0.00403447	0.00378838	0.00167583	0.00371032	0.00672769	0.00642307	0.00803813	0.00865066
0.00912285	0.0116549	0.00824163	0.00834345	0.00872111	0.00747554	0.00885408	0.0104781	0.0124854	0.0117266	0.00813562	0.0101367	0.00982957	0.0108158	0.00596857	0.00660517	0.00837796	0.0102949	0.0112805	0.00732583	0.00896499	0.0112831	0.00838891	0.00778629	0.00896726	0.0081362	0.00503466	0.00373558	0.00696844	0.00595688	0.0059253	0.0024471	0.00138752	0.00537035	0.00625804	0.00334118	0.00358898	0.008084	0.00623773	0.00635781	0.00763397	0.00805249	0.00405282	0.00379154	0.00168927	0.00371403	0.00671364	0.00642088	0.00803606	0.00863588
0.00912582	0.0116293	0.00823138	0.00834216	0.00870727	0.00747547	0.00885459	0.0104737	0.0124751	0.0117155	0.00812598	0.0101249	0.00981687	0.010801	0.00596272	0.00659621	0.00837218	0.0102887	0.0112623	0.00732441	0.0089632	0.0112751	0.00838706	0.00777894	0.0089568	0.00812348	0.00502837	0.00375081	0.00696769	0.00595327	0.00591384	0.00243964	0.0013938	0.00537757	0.00625935	0.00333868	0.00360069	0.00807778	0.00623997	0.00635853	0.00762979	0.00805882	0.00407118	0.0037947	0.00170271	0.00371775	0.00669959	0.00641868	0.00803399	0.00862109
0.00912861	0.0116039	0.00822109	0.00834048	0.00869327	0.00747507	0.00885493	0.0104691	0.0124646	0.0117039	0.00811635	0.010113	0.00980412	0.010786	0.0059569	0.0065874	0.00836646	0.0102829	0.0112448	0.00732368	0.00896163	0.0112669	0.00838499	0.00777153	0.00894631	0.00811073	0.00502205	0.00376595	0.00696729	0.00595068	0.0059035	0.00243256	0.0013999	0.0053847	0.0062608	0.00333616	0.00361159	0.00807141	0.00624215	0.00635925	0.0076255	0.0080646	0.00408888	0.0037977	0.00171608	0.00372139	0.00668568	0.00641628	0.00803141	0.00860638
0.00913134	0.0115785	0.00821078	0.00833865	0.00867922	0.00747455	0.00885521	0.0104646	0.0124541	0.0116922	0.00810673	0.0101012	0.00979136	0.0107709	0.0059511	0.00657865	0.00836075	0.0102773	0.0112276	0.00732321	0.00896015	0.0112586	0.00838284	0.0077641	0.0089358	0.00809797	0.00501572	0.00378105	0.00696703	0.00594847	0.00589357	0.0024256	0.00140594	0.00539179	0.0062623	0.00333364	0.00362217	0.00806497	0.00624431	0.00635999	0.00762116	0.00807018	0.00410633	0.00380064	0.00172942	0.00372499	0.00667183	0.00641379	0.00802864	0.00859168
0.00913408	0.0115532	0.00820047	0.00833682	0.00866516	0.00747403	0.00885549	0.01046	0.0124436	0.0116806	0.00809711	0.0100894	0.00977859	0.0107558	0.0059453	0.0065699	0.00835504	0.0102716	0.0112105	0.00732273	0.00895867	0.0112503	0.00838069	0.00775667	0.0089253	0.00808522	0.0050094	0.00379616	0.00696676	0.00594626	0.00588365	0.00241865	0.00141197	0.00539888	0.0062638	0.00333112	0.00363276	0.00805853	0.00624647	0.00636072	0.00761682	0.00807575	0.00412378	0.00380358	0.00174276	0.0037286	0.00665797	0.0064113	0.00802587	0.00857699
[truncated: 10 more columns]

## Sheet: panel a-axis
Delay (fs)	Energy (eV)
-6	80.0959
-5.79661	80.3067
-5.59322	80.5175
-5.38983	80.7282
-5.18644	80.939
-4.98305	81.1498
-4.77966	81.3606
-4.57627	81.5714
-4.37288	81.7821
-4.16949	81.9929
-3.9661	82.2037
-3.76271	82.4145
-3.55932	82.6252
-3.35593	82.836
-3.15254	83.0468
-2.94915	83.2576
-2.74576	83.4684
-2.54237	83.6791
-2.33898	83.8899
-2.13559	84.1007
-1.9322	84.3115
-1.72881	84.5223
-1.52542	84.733
-1.32203	84.9438
-1.11864	85.1546
-0.915254	85.3654
-0.711864	85.5761
-0.508475	85.7869
-0.305085	85.9977
-0.101695	86.2085
0.101695	86.4193
0.305085	86.63
0.508475	86.8408
0.711864	87.0516
0.915254	87.2624
1.11864	87.4732
1.32203	87.6839
1.52542	87.8947
1.72881	88.1055
1.9322	88.3163
2.13559	88.5271
2.33898	88.7378
2.54237	88.9486
2.74576	89.1594
2.94915	89.3702
3.15254	89.5809
3.35593	89.7917
3.55932	90.0025
3.76271	90.2133
3.9661	90.4241
4.16949	90.6348
4.37288	90.8456
4.57627	91.0564
4.77966	91.2672
4.98305	91.478
5.18644	91.6887
5.38983	91.8995
5.59322	92.1103
5.79661	92.3211
6	92.5318
	92.7426
	92.9534
	93.1642
	93.375
	93.5857
	93.7965
	94.0073
	94.2181
	94.4289
	94.6396
	94.8504
	95.0612
	95.272
	95.4827
	95.6935
	95.9043
	96.1151
	96.3259
	96.5366
	96.7474
	96.9582
	97.169
	97.3798
	97.5905
	97.8013
	98.0121
	98.2229
	98.4336
	98.6444
	98.8552
	99.066
	99.2768
	99.4875
	99.6983
	99.9091
	100.12
	100.331
	100.541
	100.752
	100.963
	101.174
	101.385
	101.595
	101.806
	102.017
	102.228
	102.438
	102.649
	102.86
	103.071
	103.282
	103.492
	103.703
	103.914
	104.125
	104.335
	104.546
	104.757
	104.968
	105.179
	105.389
	105.6
	105.811
	106.022
	106.232
	106.443
	106.654
	106.865
	107.076
	107.286
	107.497
	107.708
	107.919
	108.129
	108.34
	108.551
	108.762
	108.973
	109.183
	109.394
	109.605
	109.816
	110.026
	110.237
	110.448
	110.659
	110.87
	111.08
	111.291
	111.502
	111.713
	111.923
	112.134
	112.345
	112.556
	112.767
	112.977
	113.188
	113.399
	113.61
	113.82
	114.031
	114.242
	114.453
	114.664
	114.874
	115.085
	115.296
	115.507
	115.718
	115.928
	116.139
	116.35
	116.561
	116.771
	116.982
	117.193
	117.404
	117.615
	117.825
	118.036
	118.247
	118.458
	118.668
	118.879
	119.09
	119.301
	119.512
	119.722
	119.933
	120.144
	120.355
	120.565
	120.776
	120.987
	121.198
	121.409
	121.619
	121.83
	122.041
	122.252
	122.462
	122.673
	122.884
	123.095
	123.306
	123.516
	123.727
	123.938
	124.149
	124.359
	124.57
	124.781
	124.992
	125.203
	125.413
	125.624
	125.835
	126.046
	126.256
	126.467
	126.678
	126.889
	127.1
	127.31
	127.521
	127.732
	127.943
	128.153
	128.364
	128.575
	128.786
	128.997
	129.207
	129.418
	129.629
	129.84
	130.05
	130.261
	130.472
	130.683
	130.894
	131.104
	131.315
	131.526
	131.737
	131.947
	132.158
	132.369
	132.58
	132.791
	133.001
	133.212
	133.423
	133.634
	133.844
	134.055
	134.266
	134.477
	134.688
	134.898
	135.109
	135.32
	135.531
	135.741
	135.952
	136.163
	136.374
	136.585
	136.795
	137.006
	137.217
	137.428
	137.638
	137.849
	138.06
	138.271
	138.482
	138.692
	138.903
	139.114
	139.325
	139.535
	139.746
	139.957
	140.168
	140.379
	140.589
	140.8
	141.011
	141.222
	141.433
	141.643
	141.854
	142.065
	142.276
	142.486
	142.697
	142.908
	143.119
	143.33
	143.54
	143.751
	143.962
	144.173
	144.383
	144.594
	144.805
	145.016
	145.227
	145.437
	145.648
	145.859
	146.07
	146.28
	146.491
	146.702
	146.913
	147.124
	147.334
	147.545
	147.756
	147.967
	148.177
	148.388
	148.599
	148.81
	149.021
	149.231
	149.442
	149.653
	149.864
	150.074
	150.285
	150.496
	150.707
	150.918
	151.128
	151.339
	151.55
	151.761
	151.971
	152.182
	152.393
	152.604
	152.815
	153.025
	153.236
	153.447
	153.658
	153.868
	154.079
	154.29
	154.501
	154.712
	154.922
	155.133
	155.344
	155.555
	155.765
	155.976
	156.187
	156.398
	156.609
	156.819
	157.03
	157.241
	157.452
	157.662
	157.873
	158.084
	158.295
	158.506
	158.716
	158.927
	159.138
	159.349
	159.559
	159.77
	159.981
	160.192
	160.403
	160.613
	160.824
	161.035
	161.246
	161.456
	161.667
	161.878
	162.089
	162.3
	162.51
	162.721
	162.932
	163.143
	163.353
	163.564
	163.775
	163.986
	164.197
	164.407
	164.618
	164.829
	165.04
	165.25
	165.461
	165.672
	165.883
	166.094
	166.304
	166.515
	166.726
	166.937
	167.148
	167.358
	167.569
	167.78
	167.991
	168.201
	168.412
	168.623
	168.834
	169.045
	169.255
	169.466
	169.677
	169.888
	170.098
	170.309
	170.52
	170.731
	170.942
	171.152
	171.363
	171.574
	171.785
	171.995
	172.206
	172.417
	172.628
	172.839
	173.049
	173.26
	173.471
	173.682
	173.892
	174.103
	174.314
	174.525
	174.736
	174.946
	175.157
	175.368
	175.579
	175.789
	176
	176.211
	176.422
	176.633
	176.843
	177.054
	177.265
	177.476
	177.686
	177.897
	178.108
	178.319
	178.53
	178.74
	178.951
	179.162
	179.373
	179.583
	179.794
	180.005
	180.216
	180.427
	180.637
	180.848
	181.059
	181.27
	181.48
	181.691
	181.902
	182.113
	182.324
	182.534
	182.745
	182.956
	183.167
	183.377
	183.588
	183.799
	184.01
	184.221
	184.431
	184.642
	184.853
	185.064
	185.274
	185.485
	185.696
	185.907
	186.118
	186.328
	186.539
	186.75
	186.961
	187.171
	187.382
	187.593
	187.804
	188.015
	188.225
	188.436
	188.647
	188.858
	189.068
	189.279
	189.49
	189.701
	189.912
	190.122
	190.333
	190.544
	190.755
	190.965
	191.176
	191.387
	191.598
	191.809
	192.019
	192.23
	192.441
	192.652
	192.863
	193.073
	193.284
	193.495
	193.706
	193.916
	194.127
	194.338
	194.549
	194.76
	194.97
	195.181
	195.392
	195.603
	195.813
	196.024
	196.235
	196.446
	196.657
	196.867
	197.078
	197.289
	197.5
	197.71
	197.921
	198.132
	198.343
	198.554
	198.764
	198.975
	199.186
	199.397
	199.607
	199.818
	200.029
	200.24
	200.451
	200.661
	200.872
	201.083
	201.294
	201.504
	201.715
	201.926
	202.137
	202.348
	202.558
	202.769
	202.98
	203.191
	203.401
	203.612
	203.823
	204.034
	204.245
	204.455
	204.666
	204.877
	205.088
	205.298
	205.509
	205.72
	205.931
	206.142
	206.352
	206.563
	206.774
	206.985
	207.195
	207.406
	207.617
	207.828
	208.039
	208.249
	208.46
	208.671
	208.882
	209.092
	209.303
	209.514
	209.725
	209.936
	210.146
	210.357
	210.568
	210.779
	210.989
	211.2
	211.411
	211.622
	211.833
	212.043
	212.254
	212.465
	212.676
	212.886
	213.097
	213.308
	213.519
	213.73
	213.94
	214.151
	214.362
	214.573
	214.783
	214.994
	215.205
	215.416
	215.627
	215.837
	216.048
	216.259
	216.47
	216.68
	216.891
	217.102
	217.313
	217.524
	217.734
	217.945
	218.156
	218.367
	218.578
	218.788
	218.999
	219.21
	219.421
	219.631
	219.842
	220.053
	220.264
[truncated: 141 more rows]

## Sheet: panel b
0.971437	0.970187	0.964569	0.962837	0.969353	0.978015	0.981549	0.978504	0.962504	0.927391	0.88576	0.860255	0.862203	0.887745	0.925231	0.961387	0.98379	0.984394	0.965343	0.960639	0.985977	0.962748	0.861618	0.747632	0.697561	0.733502	0.853999	0.971416	0.980006	0.875425	0.884125	0.983181	0.977412	0.915174	0.849438	0.822543	0.837318	0.878001	0.923405	0.957312	0.97545	0.982204	0.983399	0.981319	0.973987	0.959853	0.942644	0.929924	0.92665	0.931302
[truncated: 806 more rows]
[truncated: 10 more columns]

[truncated: 8 more sheets: panel b-axis, panel c, panel c-axis, panel d, panel d-axis, panel e, panel f, panel g]
